# Supplementary material for: QNA-Based Prediction of Sites of Metabolism
Source: Molecules. 2017 Dec 1;22(12):2123. doi: 10.3390/molecules22122123 (PMC6149875; doi:10.3390/molecules22122123)
Supplement: Supplementary file 1 [file molecules-22-02123-s001.zip]

Archive with 64 entries (50 files):
- SupplementaryMaterials/
- SupplementaryMaterials/balancing-using-smote.py
- SupplementaryMaterials/CSV/
- SupplementaryMaterials/CSV/BY-ENZYME-BY-REACTION/
- SupplementaryMaterials/CSV/BY-ENZYME-BY-REACTION/CYP1A2-aliph.csv
- SupplementaryMaterials/CSV/BY-ENZYME-BY-REACTION/CYP1A2-c-oxid.csv
- SupplementaryMaterials/CSV/BY-ENZYME-BY-REACTION/CYP2C19-o-dealk.csv
- SupplementaryMaterials/CSV/BY-ENZYME-BY-REACTION/CYP2C9-s-oxid.csv
- SupplementaryMaterials/CSV/BY-ENZYME-BY-REACTION/CYP3A4-c-oxid.csv
- SupplementaryMaterials/CSV/BY-REACTION/
- SupplementaryMaterials/CSV/BY-REACTION/aliphatic-hydroxylation.csv
- SupplementaryMaterials/CSV/BY-REACTION/arom-hydroxylation.csv
- SupplementaryMaterials/CSV/BY-REACTION/C-oxidation.csv
- SupplementaryMaterials/CSV/BY-REACTION/N-dealkylation.csv
- SupplementaryMaterials/CSV/BY-REACTION/N-Oxidation.csv
- SupplementaryMaterials/CSV/BY-REACTION/O-Dealkylation.csv
- SupplementaryMaterials/CSV/BY-REACTION/S-Oxidation.csv
- SupplementaryMaterials/SDF/
- SupplementaryMaterials/SDF/BY-ENZYME-BY-REACTION/
- SupplementaryMaterials/SDF/BY-ENZYME-BY-REACTION/CYP1A2-aliph.sdf
- SupplementaryMaterials/SDF/BY-ENZYME-BY-REACTION/CYP1A2-c-oxid.sdf
- SupplementaryMaterials/SDF/BY-ENZYME-BY-REACTION/CYP2C19-o-dealk.sdf
- SupplementaryMaterials/SDF/BY-ENZYME-BY-REACTION/CYP2C9-s-oxid.sdf
- SupplementaryMaterials/SDF/BY-ENZYME-BY-REACTION/CYP3A4-c-oxid.sdf
- SupplementaryMaterials/SDF/BY-REACTION/
- SupplementaryMaterials/SDF/BY-REACTION/AliphaticHydroxylation.sdf
- SupplementaryMaterials/SDF/BY-REACTION/AromaticHydroxylation.sdf
- SupplementaryMaterials/SDF/BY-REACTION/C-Oxidation.sdf
- SupplementaryMaterials/SDF/BY-REACTION/N-Dealkylation.sdf
- SupplementaryMaterials/SDF/BY-REACTION/N-Oxidation.sdf
- SupplementaryMaterials/SDF/BY-REACTION/O-Dealkylation.sdf
- SupplementaryMaterials/SDF/BY-REACTION/S-Oxidation.sdf
- SupplementaryMaterials/SupplementaryMaterials/
- SupplementaryMaterials/SupplementaryMaterials/balancing-using-smote.py
- SupplementaryMaterials/SupplementaryMaterials/CSV/
- SupplementaryMaterials/SupplementaryMaterials/CSV/BY-ENZYME-BY-REACTION/
- SupplementaryMaterials/SupplementaryMaterials/CSV/BY-ENZYME-BY-REACTION/CYP1A2-aliph.csv
- SupplementaryMaterials/SupplementaryMaterials/CSV/BY-ENZYME-BY-REACTION/CYP1A2-c-oxid.csv
- SupplementaryMaterials/SupplementaryMaterials/CSV/BY-ENZYME-BY-REACTION/CYP2C19-o-dealk.csv
- SupplementaryMaterials/SupplementaryMaterials/CSV/BY-ENZYME-BY-REACTION/CYP2C9-s-oxid.csv
- SupplementaryMaterials/SupplementaryMaterials/CSV/BY-ENZYME-BY-REACTION/CYP3A4-c-oxid.csv
- SupplementaryMaterials/SupplementaryMaterials/CSV/BY-REACTION/
- SupplementaryMaterials/SupplementaryMaterials/CSV/BY-REACTION/aliphatic-hydroxylation.csv
- SupplementaryMaterials/SupplementaryMaterials/CSV/BY-REACTION/arom-hydroxylation.csv
- SupplementaryMaterials/SupplementaryMaterials/CSV/BY-REACTION/C-oxidation.csv
- SupplementaryMaterials/SupplementaryMaterials/CSV/BY-REACTION/N-dealkylation.csv
- SupplementaryMaterials/SupplementaryMaterials/CSV/BY-REACTION/N-Oxidation.csv
- SupplementaryMaterials/SupplementaryMaterials/CSV/BY-REACTION/O-Dealkylation.csv
- SupplementaryMaterials/SupplementaryMaterials/CSV/BY-REACTION/S-Oxidation.csv
- SupplementaryMaterials/SupplementaryMaterials/SDF/
- SupplementaryMaterials/SupplementaryMaterials/SDF/BY-ENZYME-BY-REACTION/
- SupplementaryMaterials/SupplementaryMaterials/SDF/BY-ENZYME-BY-REACTION/CYP1A2-aliph.sdf
- SupplementaryMaterials/SupplementaryMaterials/SDF/BY-ENZYME-BY-REACTION/CYP1A2-c-oxid.sdf
- SupplementaryMaterials/SupplementaryMaterials/SDF/BY-ENZYME-BY-REACTION/CYP2C19-o-dealk.sdf
- SupplementaryMaterials/SupplementaryMaterials/SDF/BY-ENZYME-BY-REACTION/CYP2C9-s-oxid.sdf
- SupplementaryMaterials/SupplementaryMaterials/SDF/BY-ENZYME-BY-REACTION/CYP3A4-c-oxid.sdf
- SupplementaryMaterials/SupplementaryMaterials/SDF/BY-REACTION/
- SupplementaryMaterials/SupplementaryMaterials/SDF/BY-REACTION/AliphaticHydroxylation.sdf
- SupplementaryMaterials/SupplementaryMaterials/SDF/BY-REACTION/AromaticHydroxylation.sdf
- SupplementaryMaterials/SupplementaryMaterials/SDF/BY-REACTION/C-Oxidation.sdf
- SupplementaryMaterials/SupplementaryMaterials/SDF/BY-REACTION/N-Dealkylation.sdf
- SupplementaryMaterials/SupplementaryMaterials/SDF/BY-REACTION/N-Oxidation.sdf
- SupplementaryMaterials/SupplementaryMaterials/SDF/BY-REACTION/O-Dealkylation.sdf
- SupplementaryMaterials/SupplementaryMaterials/SDF/BY-REACTION/S-Oxidation.sdf
