# Supplementary material for: QNA-Based Prediction of Sites of Metabolism
Source: Molecules. 2017 Dec 1;22(12):2123. doi: 10.3390/molecules22122123 (PMC6149875; doi:10.3390/molecules22122123)
Supplement: Supplementary file 1 [file molecules-22-02123-s001.zip › SupplementaryMaterials/CSV/BY-ENZYME-BY-REACTION/CYP1A2-aliph.csv]

-0.38405209665	0.77510401102	0
-0.21850442687	-0.22747769666	0
0.41756506231	-1.26823628792	0
-0.55040551795	0.01355614737	0
-0.17962447655	-0.09922140685	0
-0.56615636581	0.26064305615	0
-1.32750735670	0.41591480412	0
-0.51153092925	0.14177951047	0
-0.57142605032	0.24029698395	1
-0.57099729459	0.24216938287	0
-0.51640371511	0.12314556226	0
-0.38709655072	-0.64119614192	0
-1.32566479942	-0.65044227456	0
-0.51589825739	0.12541797212	0
-0.53658547076	0.33579611372	0
1.24667513016	1.68657789319	0
-1.36009000983	0.84104027564	0
-0.42367221890	0.20419054837	0
-1.02647378723	-0.31855114182	0
-0.60806758729	-2.16463782729	0
-2.05002795636	1.03878813918	0
-0.38405209665	0.77510401102	0
-0.21850442687	-0.22747769666	0
0.41756506231	-1.26823628792	0
-0.55040551795	0.01355614737	0
-0.17962447655	-0.09922140685	0
-0.56615636581	0.26064305615	0
-1.32750735670	0.41591480412	0
-0.51153092925	0.14177951047	0
-0.57142605032	0.24029698395	0
-0.57099729459	0.24216938287	0
-0.51640371511	0.12314556226	0
-0.38709655072	-0.64119614192	0
-1.32566479942	-0.65044227456	0
-0.51589825739	0.12541797212	1
-0.53658547076	0.33579611372	0
1.24667513016	1.68657789319	0
-1.36009000983	0.84104027564	0
-0.42367221890	0.20419054837	0
-1.02647378723	-0.31855114182	0
-0.60806758729	-2.16463782729	0
-2.05002795636	1.03878813918	0
-0.38405209665	0.77510401102	0
-0.21850442687	-0.22747769666	0
0.41756506231	-1.26823628792	0
-0.55040551795	0.01355614737	0
-0.17962447655	-0.09922140685	0
-0.56615636581	0.26064305615	0
-1.32750735670	0.41591480412	0
-0.51153092925	0.14177951047	0
-0.57142605032	0.24029698395	0
-0.57099729459	0.24216938287	1
-0.51640371511	0.12314556226	0
-0.38709655072	-0.64119614192	0
-1.32566479942	-0.65044227456	0
-0.51589825739	0.12541797212	0
-0.53658547076	0.33579611372	0
1.24667513016	1.68657789319	0
-1.36009000983	0.84104027564	0
-0.42367221890	0.20419054837	0
-1.02647378723	-0.31855114182	0
-0.60806758729	-2.16463782729	0
-2.05002795636	1.03878813918	0
-0.29486476115	0.53599602199	0
0.02724533332	1.04695632536	0
-0.35092488371	0.38902793346	0
-0.24766128213	-1.78199944830	0
-0.69123797410	-0.13321576699	0
-0.69754920544	-2.83385067015	0
-0.27838914952	0.53689565256	0
-0.12935773067	-1.10321335881	0
0.40313788842	3.10273149585	0
-0.20402652153	0.62690263854	0
-2.02580451578	1.23338556126	0
-0.07616393825	-1.40758838663	0
-1.64188378293	-2.37540063192	1
-0.19283421268	-1.30799646689	0
-0.68921589890	0.96647146172	0
0.23237849764	0.53808697253	0
-2.38859095012	-0.26852979417	0
-0.73262275359	-2.40599434441	0
0.12908395663	1.27429635303	0
0.12908395663	1.27429635303	0
-1.33318900816	0.97064575304	0
-0.76108569371	-0.88964969516	0
-0.64732543605	-0.07390630849	0
-0.76108569371	-0.88964969516	0
-0.64732543605	-0.07390630849	0
-1.33379695452	-0.83212797244	0
1.27292037135	1.88840619772	1
-0.45903206137	0.39125135809	0
-0.50173332348	0.17767196068	0
-0.45903206137	0.39125135809	0
-0.50173332348	0.17767196068	0
-1.47498768924	0.98936063646	0
-0.53316869978	0.09844166775	0
-0.53316869978	0.09844166775	0
0.06290090972	-2.44910873741	0
-2.17041887016	1.15927733991	0
-2.17041887016	1.15927733991	0
-0.02446811073	-0.73356147837	0
-1.29417229246	2.27141955174	0
-0.56856325276	0.34248421463	0
-0.56856325276	0.34248421463	0
-1.09325586835	-2.82881467676	0
1.05799755897	-0.76396836360	0
1.05799755897	-0.76396836360	0
-0.63585284535	0.21999988690	0
-0.63585284535	0.21999988690	0
-0.01059500497	2.82656430164	0
0.28013938079	-0.16472105155	0
-1.00395325918	-2.51177439933	0
0.84284820137	-0.86975779909	0
-2.37744769136	-0.06151649224	1
-1.28320581742	0.88661223579	0
-1.34968579787	-0.51096452654	0
-1.19782215664	-0.31398318058	0
-2.01620639991	-0.02498915084	0
-0.16915480956	-0.03412012199	0
-0.20029804479	-0.50839079530	0
-0.61802414422	0.13948883758	1
-0.62382039503	0.20514064846	0
-0.28137874843	0.76264949735	0
-0.80933723959	1.40377757572	0
-0.22406901265	0.59538932156	0
-0.21431325637	0.28944529416	0
-0.60766977239	-0.07058230954	0
-0.14054357818	-1.15686959173	0
0.42710819565	-1.40171266672	0
0.98747678658	-0.59153465492	0
-0.14549480480	-1.13099664042	0
-1.62727513902	-0.42952847938	0
-0.96882405145	0.24956940447	0
-1.20073922134	-0.18316419003	0
-1.37389644788	-0.36592255723	0
-2.05672283708	-0.14282009983	0
-1.66812491831	-0.51968463497	0
-1.24818075368	-0.19827665764	0
0.03579115463	0.71055167426	0
-1.66187021718	-0.51747831527	0
0.87243532119	-0.41938970542	0
-0.16915480956	-0.03412012199	0
-0.20029804479	-0.50839079530	0
-0.61802414422	0.13948883758	1
-0.62382039503	0.20514064846	0
-0.28137874843	0.76264949735	0
-0.80933723959	1.40377757572	0
-0.22406901265	0.59538932156	0
-0.21431325637	0.28944529416	0
-0.60766977239	-0.07058230954	0
-0.14054357818	-1.15686959173	0
0.42710819565	-1.40171266672	0
0.98747678658	-0.59153465492	0
-0.14549480480	-1.13099664042	0
-1.62727513902	-0.42952847938	0
-0.96882405145	0.24956940447	0
-1.20073922134	-0.18316419003	0
-1.37389644788	-0.36592255723	0
-2.05672283708	-0.14282009983	0
-1.66812491831	-0.51968463497	0
-1.24818075368	-0.19827665764	0
0.03579115463	0.71055167426	0
-1.66187021718	-0.51747831527	0
0.87243532119	-0.41938970542	0
-0.16915480956	-0.03412012199	0
-0.20029804479	-0.50839079530	0
-0.61802414422	0.13948883758	0
-0.62382039503	0.20514064846	0
-0.28137874843	0.76264949735	0
-0.80933723959	1.40377757572	0
-0.22406901265	0.59538932156	0
-0.21431325637	0.28944529416	0
-0.60766977239	-0.07058230954	1
-0.14054357818	-1.15686959173	0
0.42710819565	-1.40171266672	0
0.98747678658	-0.59153465492	0
-0.14549480480	-1.13099664042	0
-1.62727513902	-0.42952847938	0
-0.96882405145	0.24956940447	0
-1.20073922134	-0.18316419003	0
-1.37389644788	-0.36592255723	0
-2.05672283708	-0.14282009983	0
-1.66812491831	-0.51968463497	0
-1.24818075368	-0.19827665764	0
0.03579115463	0.71055167426	0
-1.66187021718	-0.51747831527	0
0.87243532119	-0.41938970542	0
-0.24567147624	0.60807219221	0
0.00575125834	0.97918528311	0
-0.68754802239	-0.13220709953	0
-0.23103085116	-1.60314778918	0
-0.67364312902	-2.63510803852	0
-0.61258040320	0.00052695672	0
0.03660111601	1.03949271603	0
0.33697718699	2.18546823326	0
-2.03159173246	1.19343924251	0
-0.61721020478	-0.01067624565	0
-0.45879376927	-2.22314375682	0
-1.76021908548	-0.86909845897	1
-1.21434868584	0.60936167350	0
-1.21434868584	0.60936167350	0
-1.18632354852	-0.08024331805	0
-2.31683519775	0.47840603823	0
-2.31683519775	0.47840603823	0
-1.60836895822	-0.72237325197	0
2.08112590431	-1.30553860628	0
2.08112590431	-1.30553860628	0
-0.37012304834	1.38304674376	0
-0.13191182757	-1.32033929635	0
0.92742092124	-0.58413477432	0
-0.19365742077	0.87109557892	0
-0.32408421490	-0.52073673080	0
-0.18129116626	-1.41012487743	0
-0.58812851170	-0.00381892616	0
0.10304524934	1.10567370111	0
-0.54915457130	0.30832368588	0
0.04925119781	1.00423535075	0
-0.51100155221	0.16719372745	0
-0.08128655320	-0.38822409852	0
-1.56561032639	-1.95267132152	0
-0.51919933466	0.11221458523	0
-1.68014760013	-0.57084730990	0
-1.64019098659	-0.25271502046	0
-1.25710790476	-0.20623242824	0
-1.26553764817	-0.26251968967	1
-0.19365742077	0.87109557892	0
-0.32408421490	-0.52073673080	0
-0.18129116626	-1.41012487743	0
-0.58812851170	-0.00381892616	0
0.10304524934	1.10567370111	0
-0.54915457130	0.30832368588	0
0.04925119781	1.00423535075	0
-0.51100155221	0.16719372745	0
-0.08128655320	-0.38822409852	0
-1.56561032639	-1.95267132152	0
-0.51919933466	0.11221458523	0
-1.68014760013	-0.57084730990	0
-1.64019098659	-0.25271502046	1
-1.25710790476	-0.20623242824	0
-1.26553764817	-0.26251968967	0
-0.19365742077	0.87109557892	0
-0.32408421490	-0.52073673080	0
-0.18129116626	-1.41012487743	0
-0.58812851170	-0.00381892616	0
0.10304524934	1.10567370111	0
-0.54915457130	0.30832368588	0
0.04925119781	1.00423535075	0
-0.51100155221	0.16719372745	0
-0.08128655320	-0.38822409852	0
-1.56561032639	-1.95267132152	0
-0.51919933466	0.11221458523	1
-1.68014760013	-0.57084730990	0
-1.64019098659	-0.25271502046	0
-1.25710790476	-0.20623242824	0
-1.26553764817	-0.26251968967	0
-0.19365742077	0.87109557892	0
-0.32408421490	-0.52073673080	0
-0.18129116626	-1.41012487743	0
-0.58812851170	-0.00381892616	0
0.10304524934	1.10567370111	0
-0.54915457130	0.30832368588	0
0.04925119781	1.00423535075	0
-0.51100155221	0.16719372745	0
-0.08128655320	-0.38822409852	0
-1.56561032639	-1.95267132152	0
-0.51919933466	0.11221458523	0
-1.68014760013	-0.57084730990	1
-1.64019098659	-0.25271502046	0
-1.25710790476	-0.20623242824	0
-1.26553764817	-0.26251968967	0
-0.47226760096	0.66344324171	0
-0.14119809332	-0.39140419879	0
0.14713911580	0.84519730023	0
0.19479847151	-1.30997223447	0
-0.61545451999	0.52800125015	0
-0.57628614438	0.28942864051	0
-1.23238866464	-2.29582818171	0
-0.64524041362	0.00380202228	0
-0.42436631779	0.37552950537	0
-0.52474562758	-0.00042425815	0
0.96924097924	-0.39018665731	0
-0.49857817610	0.13684805393	0
-0.30346379790	1.69019203396	0
0.08385742252	1.41504326395	0
-0.19267082010	-0.58563483894	0
0.90510694461	-0.63388659629	0
-1.29373766543	-1.74855647115	0
-0.19294964196	-1.00709653102	0
-0.56140416467	0.34020020902	0
-0.56140416467	0.34020020902	0
0.15678379279	0.03446732664	0
-0.17360448065	-0.18046750799	0
-0.55042126078	-0.00216380609	0
-0.55042126078	-0.00216380609	0
-0.34123950169	0.69930873483	0
0.47182295989	-1.32537646464	0
-1.77351560917	0.55208937851	0
-1.25254350238	-0.47797595646	0
-1.26106201168	-0.21321528034	0
-1.67470133439	-0.30308570640	0
0.17185240026	-0.07540483552	0
-0.62825985970	0.23815389673	0
-0.62825985970	0.23815389673	0
-0.50846869934	0.12271015691	0
-0.50846869934	0.12271015691	0
-0.52270277728	0.14804815377	1
-0.47226760096	0.66344324171	0
-0.14119809332	-0.39140419879	0
0.14713911580	0.84519730023	0
0.19479847151	-1.30997223447	0
-0.61545451999	0.52800125015	0
-0.57628614438	0.28942864051	0
-1.23238866464	-2.29582818171	0
-0.64524041362	0.00380202228	0
-0.42436631779	0.37552950537	0
-0.52474562758	-0.00042425815	0
0.96924097924	-0.39018665731	0
-0.49857817610	0.13684805393	0
-0.30346379790	1.69019203396	0
0.08385742252	1.41504326395	0
-0.19267082010	-0.58563483894	0
0.90510694461	-0.63388659629	0
-1.29373766543	-1.74855647115	0
-0.19294964196	-1.00709653102	0
-0.56140416467	0.34020020902	0
-0.56140416467	0.34020020902	0
0.15678379279	0.03446732664	0
-0.17360448065	-0.18046750799	0
-0.55042126078	-0.00216380609	0
-0.55042126078	-0.00216380609	0
-0.34123950169	0.69930873483	0
0.47182295989	-1.32537646464	0
-1.77351560917	0.55208937851	0
-1.25254350238	-0.47797595646	0
-1.26106201168	-0.21321528034	0
-1.67470133439	-0.30308570640	1
0.17185240026	-0.07540483552	0
-0.62825985970	0.23815389673	0
-0.62825985970	0.23815389673	0
-0.50846869934	0.12271015691	0
-0.50846869934	0.12271015691	0
-0.52270277728	0.14804815377	0
-0.02353817476	1.89709751781	0
-0.39601911509	0.43617649621	0
-0.61425412243	-2.69757202491	0
-0.18855902567	-1.60731504592	0
0.10865182037	-0.44291842012	0
-0.11358057174	-1.31913846857	0
-1.69823475111	0.96180926122	0
-0.40382547251	1.84572156860	0
-0.19743615284	0.94647233231	0
-0.66181949768	0.43539186474	0
-0.26638669337	0.74584291451	0
-0.25151178036	-0.73170465964	0
0.91494952824	-0.65760521195	0
-0.58817301348	-0.01347533096	0
-0.18303298062	-0.37253912407	0
-0.29897779738	0.45426857205	0
-0.55673672902	0.34484636341	0
-0.51099990240	0.16864126577	0
-0.56787279469	0.28583499638	0
-0.55731878145	0.07200751178	0
-0.13621911169	-1.11301116549	0
-0.51859886606	0.10746561040	0
-0.51188294310	0.12866369307	1
-0.07156484379	2.07791828614	0
-0.20921137614	-0.43886022607	0
-0.41945361457	-2.45328668273	0
-0.19643454768	-1.64109801181	0
-0.67800704768	-0.51951880660	0
-0.56491203568	0.29546080888	0
-1.39813365589	0.66470708479	0
-1.39813365589	0.66470708479	0
-0.10629264813	0.98954702020	0
1.25174789806	1.81969136922	1
-0.47256540916	0.33396343117	0
-0.51520937160	0.12044850191	0
-1.46788263146	0.60337687862	0
-1.46788263146	0.60337687862	0
-0.71358242154	-0.83059560506	0
-0.60142234566	-0.02145019019	0
-0.52992117498	0.11183911665	0
-0.11755504916	-2.17154997525	0
-0.46550133562	0.38360560213	0
-0.50804630689	0.17066010365	0
-1.39452322232	0.69212278914	0
-0.53183426412	0.09993612280	0
-1.72826586621	0.16709153314	0
0.17457883041	-1.05905841439	0
-1.04144693983	-2.49563157089	0
0.07643479667	0.95944337696	0
-0.03153051062	1.62087698643	0
0.41827611211	0.99841400574	0
-0.27801485770	0.57161699161	0
-0.63618233798	-0.02150599327	0
-0.05357418912	1.49161333642	0
-0.12333261372	-1.62104485482	0
-0.72041849354	0.92748706197	0
-1.68262173361	-0.56337212008	0
-0.17175154208	-1.50399396021	0
-0.57501756712	0.04428080364	0
-0.50557236555	0.16436606937	0
-0.90133240524	-2.34204391175	0
-1.60505123457	-0.24689556342	0
-0.51415769829	0.15523418252	0
-1.98975603361	1.07791388334	0
0.16330623925	-0.08218407197	0
-0.62741643163	0.23881552127	0
-0.62741643163	0.23881552127	0
-0.50853860317	0.12265575557	0
-0.50853860317	0.12265575557	0
-0.52269291006	0.14805578798	1
-1.04144693983	-2.49563157089	0
0.07643479667	0.95944337696	0
-0.03153051062	1.62087698643	0
0.41827611211	0.99841400574	0
-0.27801485770	0.57161699161	0
-0.63618233798	-0.02150599327	0
-0.05357418912	1.49161333642	0
-0.12333261372	-1.62104485482	0
-0.72041849354	0.92748706197	0
-1.68262173361	-0.56337212008	0
-0.17175154208	-1.50399396021	0
-0.57501756712	0.04428080364	0
-0.50557236555	0.16436606937	0
-0.90133240524	-2.34204391175	0
-1.60505123457	-0.24689556342	0
-0.51415769829	0.15523418252	1
-1.98975603361	1.07791388334	0
0.16330623925	-0.08218407197	0
-0.62741643163	0.23881552127	0
-0.62741643163	0.23881552127	0
-0.50853860317	0.12265575557	0
-0.50853860317	0.12265575557	0
-0.52269291006	0.14805578798	0
0.00350615535	0.74596504131	0
-0.29495415512	1.60249849997	0
-0.66998682768	0.15552393559	0
-0.69341960412	-2.79779387033	0
-0.26321417607	-1.99681454369	0
-0.09956684040	-1.65437683443	0
-0.18521105328	-0.34636989088	0
0.40715024939	3.13931492580	0
-2.02655944564	1.22802572802	0
-0.60146387681	1.23742475047	0
-0.18105765722	-0.07658519102	0
-1.64243159613	-2.37937062585	1
-0.57115649901	0.23943133206	0
-0.57115649901	0.23943133206	0
-0.51553172121	0.12246217467	0
-0.51553172121	0.12246217467	0
-0.52131930985	0.14810900470	0
0.00350615535	0.74596504131	0
-0.29495415512	1.60249849997	0
-0.66998682768	0.15552393559	0
-0.69341960412	-2.79779387033	0
-0.26321417607	-1.99681454369	0
-0.09956684040	-1.65437683443	0
-0.18521105328	-0.34636989088	0
0.40715024939	3.13931492580	0
-2.02655944564	1.22802572802	0
-0.60146387681	1.23742475047	0
-0.18105765722	-0.07658519102	0
-1.64243159613	-2.37937062585	0
-0.57115649901	0.23943133206	0
-0.57115649901	0.23943133206	0
-0.51553172121	0.12246217467	0
-0.51553172121	0.12246217467	0
-0.52131930985	0.14810900470	1
-0.30467015254	-0.22578120808	0
-0.21363116405	-0.40851318377	0
0.13122185541	1.07934599050	0
-0.55423988350	0.26097924257	0
-0.67975260642	0.11572399921	0
-0.30164296426	1.66602245817	0
-1.23206056810	-2.32628686199	0
-0.64444130411	-0.03966098838	0
-0.51913899164	0.11753917778	0
0.08464558528	1.04935562543	0
0.90504359283	-0.63108332409	0
-0.50391084204	0.17117983095	0
0.12851272926	-0.40131211122	0
-1.34130701181	-2.16142240094	0
-0.81150423341	0.12654014108	0
-2.07150249407	0.42762175819	1
0.60878777101	0.99230267063	0
0.22214293353	-1.09629305895	0
-2.45392133931	-0.34588575195	0
0.12920233061	1.20217833522	0
-0.90225953230	-2.65446722117	0
-0.66056128810	-0.59431752389	0
-0.64483028345	-0.06557810883	0
-0.30484163962	1.70094745806	0
-0.37881429012	1.58426872764	0
-0.43661154189	2.41912275031	0
-0.50084104771	0.26028597623	0
-0.56661218944	-0.25023966866	0
0.90518132130	-0.63482663416	0
0.21049400120	-0.48915291179	0
-0.54061791483	-0.41419303911	0
0.64146221797	-3.80359445505	0
-0.61908110510	0.36564733892	0
-2.36559358824	-0.01015333708	1
-0.29037876156	-0.36477929739	0
-0.32734538437	0.25923133324	0
0.18363369783	0.40137607565	0
-0.59443915332	0.53681414588	0
0.16553204216	-1.31588594246	0
-0.60974040101	2.45531990455	0
-0.70062352576	2.43373411969	0
-1.57223216073	-1.85450770304	0
-0.54196432240	-0.07682580928	1
0.96730985507	-0.39120495733	0
-0.34160241928	0.81650228991	0
0.26972843929	-1.23347676070	0
0.65782929838	-3.81184100475	0
0.66805779607	-3.80966503175	0
-0.17039774158	-0.26981760227	0
-2.37429560693	0.11747437519	0
-0.56947766540	-0.24639640826	0
-0.55374666074	0.28234300680	0
-0.58329989091	2.22987715805	0
-0.64752939674	0.07104038397	0
0.22244597152	0.30083591802	0
0.65735800715	-3.78218753786	0
-1.57560115493	-1.83711208626	0
-1.01299298441	-1.83451446093	0
0.08137915385	0.29566487356	0
-0.15605495627	2.21723009999	0
-0.03894020129	2.10614613930	0
-1.23645461248	0.02976223936	0
-0.62004971520	0.17668420339	0
-0.62004971520	0.17668420339	0
-0.61266805186	-3.03924235680	0
0.87311291722	-0.71344817390	0
-1.27280767353	-2.77726834122	0
0.86152838116	-0.69420436805	0
-2.01432626067	-0.08359278312	0
-0.50894778262	0.13046016408	0
-0.50894778262	0.13046016408	0
-0.05091689886	2.95939598825	0
-2.03797078812	1.27433517164	0
-0.52268231448	0.14650777370	1
0.84715504517	-0.88928092772	0
-1.38283331958	0.32045447172	0
0.12306734562	-0.20234553418	0
0.42516416847	-1.25969172056	0
-1.58614484474	-0.62392823891	1
-0.61815143474	0.27314769057	0
-0.61815143474	0.27314769057	0
-0.38555972531	0.81077753363	0
-0.31850985682	0.70246916195	0
-0.54190950237	0.00385938640	0
-0.54190950237	0.00385938640	0
-0.20408233007	-0.44205717131	0
-0.55003877257	0.00585233480	0
0.92334772638	-0.41717679579	0
-0.35482199308	0.71711240222	0
-0.56662662087	0.29812175139	0
-0.51683698060	0.16585508891	0
0.56943759173	-1.41179223152	0
-0.51656467832	0.11340110538	0
-2.47638587523	0.78797061716	0
-0.04235139942	-0.79330740968	0
-0.70310362523	0.27190156663	0
-0.87055548400	-0.15785895337	0
-1.50273922893	0.06655282777	0
-2.20573563326	0.16411422104	0
-1.41571843928	-0.31993916984	0
0.45688812308	0.67441674433	0
-0.97096719897	-2.18834746180	0
-1.10218528447	-0.54955644460	0
-1.37988530658	-0.22035806721	0
-1.34253559271	-0.68327042284	0
0.81498034286	0.67867988300	0
-0.68847161998	1.90057435396	0
0.22781617593	0.36094255277	0
-1.28972505310	-0.14603605058	0
0.12113139399	0.03764850141	0
-2.60538795569	-0.34407181165	0
0.95552940286	-0.71551104842	0
-0.08653662344	0.03979716041	0
-1.66179325840	-0.33799866940	1
-0.60812153429	0.24193906716	0
-0.60812153429	0.24193906716	0
0.08694615802	0.02603966840	0
-1.59368023909	-0.28857371658	0
-0.61712791904	-0.05651292466	0
-0.61712791904	-0.05651292466	0
-0.65839221165	0.13268903975	0
-1.55291629791	-0.47216895940	0
-0.00129730519	1.08450141718	0
-0.26137720824	0.52580501031	0
-0.23519647438	-2.47386407505	0
0.91845948656	-0.39080714589	0
-2.11227419830	1.16450895230	0
-2.11227419830	1.16450895230	0
0.97033195504	0.18034667531	0
1.05712976633	0.10012854838	0
0.23832702749	2.54005604603	0
-0.75751334471	-2.60536711479	0
-0.41224928666	-1.15740893162	0
-0.65739463109	-2.66543798448	0
-0.01967551411	0.92977869232	0
-1.27841772902	1.00964358159	0
-0.27103768857	1.77996134138	0
-0.27850675575	0.84521148872	0
-0.07072948630	0.81733223988	0
-2.03321546457	1.19837829579	0
-0.62395166715	-0.01879519418	0
-1.62701375362	-0.81590884402	0
-1.23929025570	-2.32116964545	0
0.90185834035	-0.64328830859	0
0.91894306772	-0.43271472829	0
-0.45413093969	0.55080507356	0
-0.50324303808	0.18016344416	1
0.18174891214	0.98144532001	0
-0.54055404633	0.04636878442	0
0.58236732979	-1.39042528198	0
-0.64524708218	-0.00249857614	0
-0.64524708218	-0.00249857614	0
-2.47798059742	0.78531079267	0
-0.53608242958	0.04884445139	0
-0.53608242958	0.04884445139	0
-0.35645978476	0.70620238063	0
0.56959820944	-1.41081991848	0
-2.47640164236	0.78788142797	0
-0.76162648716	-2.87711626455	0
0.27548155664	1.97741650090	0
-0.15633510511	2.75704942840	0
-1.25860381172	0.81210582632	0
-0.02557138317	-0.62136436098	0
-1.63454786909	-0.92056342322	0
-0.67855583017	-2.00254708302	0
0.86043290599	-0.86450869050	0
-1.79473813077	0.25230457571	0
-1.94185081342	0.07397379386	0
-1.36550588480	0.79902124380	0
0.47657375386	-1.28221748634	0
-1.26437825179	-0.71204564058	0
-0.34154953118	0.68599931686	0
-1.71982886406	0.49165269445	1
-0.55445574892	0.02903546365	0
-0.55445574892	0.02903546365	0
0.17072363376	-1.10467035654	0
-0.51620685063	0.15953925184	0
-0.51620685063	0.15953925184	0
-0.52147251061	0.13873725500	0
-0.76167382020	-2.87715246051	0
0.27542566085	1.97737375857	0
-0.15560853615	2.75760210695	0
-1.25859975027	0.81210894522	0
-0.02496280814	-0.62090146324	0
-1.63454382329	-0.92056031642	1
-0.68469685128	-2.00718048717	0
0.86037856771	-0.86455025358	0
-1.79473838687	0.25230437842	0
-1.94185106874	0.07397359717	0
-1.30688600138	0.84268644500	0
0.47657376679	-1.28221747635	0
-1.61303995974	-0.96573503891	0
-0.34154953189	0.68599931631	0
-0.36666451460	1.42380650548	0
-0.55445574889	0.02903546368	0
-0.55445574889	0.02903546368	0
-0.13247320558	-1.32493376464	0
0.92686573099	-0.58869136848	0
-0.51620685063	0.15953925184	0
-0.51620685063	0.15953925184	0
-0.52147251061	0.13873725500	0
-1.05518083116	0.43288956379	0
-0.16703188165	-2.16116461757	0
-0.43167880868	0.48655902812	0
-1.26575392723	-0.49739944394	0
-1.45088384844	0.87145325084	0
-1.45088384844	0.87145325084	0
-0.15656862253	-0.29711547591	0
0.93743109881	-0.39097412020	0
-2.00602852435	0.00081739630	0
-1.31378105739	-0.49149797284	0
-1.31378105739	-0.49149797284	0
-0.55954344270	0.25574742798	0
-0.55954344270	0.25574742798	0
-0.63532792691	0.23296383756	0
-0.63532792691	0.23296383756	0
0.27971723487	-0.16770369038	0
-2.37738515167	-0.06123055237	1
-0.26390475167	1.00121906028	0
-0.26163361696	-0.24263014957	0
-0.21190105364	-0.63035500924	0
-0.10438806076	-1.46390347361	0
-0.17343432728	-0.08922396460	0
-0.48818791888	0.12324963449	0
-0.54419512028	0.34879165079	0
-0.59079862581	1.24630364235	0
-0.48547951017	0.92446523275	0
-0.56652777928	0.20995874259	0
-0.56652777928	0.20995874259	0
-0.81066873747	0.62595018760	0
-0.65160348875	-0.02105157834	0
-0.15312101207	-1.47832659220	1
-0.58100070158	0.29843498442	0
-0.58100070158	0.29843498442	0
1.72591001551	-1.34049095689	0
0.24250597466	0.81435148892	0
-0.01166738352	-0.44552304797	0
-2.39289161303	-0.31413228972	0
-1.20411413169	0.91052034498	0
-2.13332728571	-0.42041215719	0
1.06694663369	-0.51245343673	0
1.06694663369	-0.51245343673	0
-0.31721009609	0.51630306332	0
-0.28777394980	0.48086302893	0
0.02172397300	1.03264440382	0
-0.24412214885	-1.77942891869	0
-0.23103506684	0.63268883986	0
-0.13642572876	-1.25571824607	0
-0.69706967555	-2.83243332924	0
-0.62123247926	-0.01500880532	0
0.40254341504	3.10222529161	0
-0.56631401465	0.06050737426	0
-0.08674807412	-1.42393028567	0
-0.11149860738	0.28525135496	0
-2.02584880290	1.23322653932	0
-1.64183364688	-2.37536289546	1
-0.63133019305	1.01107138581	0
-1.02354250658	0.68277352712	0
1.02256875599	-0.46377569214	0
-0.31721009609	0.51630306332	0
-0.28777394980	0.48086302893	0
0.02172397300	1.03264440382	0
-0.24412214885	-1.77942891869	0
-0.23103506684	0.63268883986	0
-0.13642572876	-1.25571824607	0
-0.69706967555	-2.83243332924	0
-0.62123247926	-0.01500880532	0
0.40254341504	3.10222529161	0
-0.56631401465	0.06050737426	0
-0.08674807412	-1.42393028567	0
-0.11149860738	0.28525135496	0
-2.02584880290	1.23322653932	0
-1.64183364688	-2.37536289546	0
-0.63133019305	1.01107138581	0
-1.02354250658	0.68277352712	1
1.02256875599	-0.46377569214	0
-0.31721009609	0.51630306332	0
-0.28777394980	0.48086302893	0
0.02172397300	1.03264440382	0
-0.24412214885	-1.77942891869	0
-0.23103506684	0.63268883986	0
-0.13642572876	-1.25571824607	0
-0.69706967555	-2.83243332924	0
-0.62123247926	-0.01500880532	0
0.40254341504	3.10222529161	0
-0.56631401465	0.06050737426	0
-0.08674807412	-1.42393028567	0
-0.11149860738	0.28525135496	0
-2.02584880290	1.23322653932	0
-1.64183364688	-2.37536289546	1
-0.63133019305	1.01107138581	0
-1.02354250658	0.68277352712	0
1.02256875599	-0.46377569214	0
-0.31721009609	0.51630306332	0
-0.28777394980	0.48086302893	0
0.02172397300	1.03264440382	0
-0.24412214885	-1.77942891869	0
-0.23103506684	0.63268883986	0
-0.13642572876	-1.25571824607	0
-0.69706967555	-2.83243332924	0
-0.62123247926	-0.01500880532	0
0.40254341504	3.10222529161	0
-0.56631401465	0.06050737426	0
-0.08674807412	-1.42393028567	0
-0.11149860738	0.28525135496	0
-2.02584880290	1.23322653932	0
-1.64183364688	-2.37536289546	0
-0.63133019305	1.01107138581	0
-1.02354250658	0.68277352712	1
1.02256875599	-0.46377569214	0
-0.31721009609	0.51630306332	0
-0.28777394980	0.48086302893	0
0.02172397300	1.03264440382	0
-0.24412214885	-1.77942891869	0
-0.23103506684	0.63268883986	0
-0.13642572876	-1.25571824607	0
-0.69706967555	-2.83243332924	0
-0.62123247926	-0.01500880532	0
0.40254341504	3.10222529161	0
-0.56631401465	0.06050737426	0
-0.08674807412	-1.42393028567	0
-0.11149860738	0.28525135496	0
-2.02584880290	1.23322653932	0
-1.64183364688	-2.37536289546	1
-0.63133019305	1.01107138581	0
-1.02354250658	0.68277352712	0
1.02256875599	-0.46377569214	0
-0.31721009609	0.51630306332	0
-0.28777394980	0.48086302893	0
0.02172397300	1.03264440382	0
-0.24412214885	-1.77942891869	0
-0.23103506684	0.63268883986	0
-0.13642572876	-1.25571824607	0
-0.69706967555	-2.83243332924	0
-0.62123247926	-0.01500880532	0
0.40254341504	3.10222529161	0
-0.56631401465	0.06050737426	0
-0.08674807412	-1.42393028567	0
-0.11149860738	0.28525135496	0
-2.02584880290	1.23322653932	0
-1.64183364688	-2.37536289546	0
-0.63133019305	1.01107138581	0
-1.02354250658	0.68277352712	1
1.02256875599	-0.46377569214	0
0.15417389432	-0.32202796866	0
-0.65697621953	0.16705691094	0
-1.65952980029	0.80152825307	0
-0.62384840551	0.27731806820	1
-0.32870813542	0.66653869364	0
-0.88857235148	-2.27796444800	0
-0.50484633507	0.13435446219	0
0.46452949418	-1.32240499152	0
-0.55652250220	0.03499192712	0
-0.36764921619	1.68593688974	0
-1.71515237934	0.55797780928	0
-0.18508656056	-0.58448499656	0
0.91200481436	-0.63337849184	0
-1.60757300261	-0.51791375861	0
-0.56111060962	0.33739910457	0
-0.56111060962	0.33739910457	0
0.16482889547	-0.03846683202	0
-0.56234617480	0.01725531668	0
-0.56234617480	0.01725531668	0
-0.62770165866	0.23344986758	0
-0.62770165866	0.23344986758	0
-0.23471169163	0.60498219650	0
-0.50850290226	0.12318932778	0
-0.50850290226	0.12318932778	0
-0.14471953080	-1.13236014801	0
-0.52269969154	0.14796805630	0
0.15417389432	-0.32202796866	0
-0.65697621953	0.16705691094	0
-1.65952980029	0.80152825307	0
-0.62384840551	0.27731806820	0
-0.32870813542	0.66653869364	0
-0.88857235148	-2.27796444800	0
-0.50484633507	0.13435446219	0
0.46452949418	-1.32240499152	0
-0.55652250220	0.03499192712	0
-0.36764921619	1.68593688974	0
-1.71515237934	0.55797780928	0
-0.18508656056	-0.58448499656	0
0.91200481436	-0.63337849184	0
-1.60757300261	-0.51791375861	0
-0.56111060962	0.33739910457	0
-0.56111060962	0.33739910457	0
0.16482889547	-0.03846683202	0
-0.56234617480	0.01725531668	0
-0.56234617480	0.01725531668	0
-0.62770165866	0.23344986758	0
-0.62770165866	0.23344986758	0
-0.23471169163	0.60498219650	0
-0.50850290226	0.12318932778	0
-0.50850290226	0.12318932778	0
-0.14471953080	-1.13236014801	0
-0.52269969154	0.14796805630	1
0.15417389432	-0.32202796866	0
-0.65697621953	0.16705691094	0
-1.65952980029	0.80152825307	0
-0.62384840551	0.27731806820	0
-0.32870813542	0.66653869364	0
-0.88857235148	-2.27796444800	0
-0.50484633507	0.13435446219	0
0.46452949418	-1.32240499152	0
-0.55652250220	0.03499192712	1
-0.36764921619	1.68593688974	0
-1.71515237934	0.55797780928	0
-0.18508656056	-0.58448499656	0
0.91200481436	-0.63337849184	0
-1.60757300261	-0.51791375861	0
-0.56111060962	0.33739910457	0
-0.56111060962	0.33739910457	0
0.16482889547	-0.03846683202	0
-0.56234617480	0.01725531668	0
-0.56234617480	0.01725531668	0
-0.62770165866	0.23344986758	0
-0.62770165866	0.23344986758	0
-0.23471169163	0.60498219650	0
-0.50850290226	0.12318932778	0
-0.50850290226	0.12318932778	0
-0.14471953080	-1.13236014801	0
-0.52269969154	0.14796805630	0
-2.15274595334	6.97194455475	0
0.11314053184	-1.97473729266	0
0.95171499758	-4.68972638334	0
0.95171499758	-4.68972638334	0
0.95171499758	-4.68972638334	0
0.12421981876	1.23028527949	0
-0.74399234221	0.38948317218	0
-0.62547835019	-0.02821863118	0
-1.56741206523	-1.95951528712	0
0.19665932527	0.92738902618	0
-0.63441878122	0.01237457361	0
-1.27351728788	-2.33377875309	0
-0.08000372076	1.87136229052	0
-0.76218999039	-1.21601702905	1
0.86677692511	-0.66206161961	0
-2.07324212684	0.18923667609	0
-2.07324212684	0.18923667609	0
-0.36657163411	-0.41420346780	0
-0.27439918377	-0.25085910074	0
0.32278360655	1.35393604632	0
-0.39686225187	0.81835884808	0
0.02405826728	1.16911225734	0
-0.55701022154	0.26504875912	0
-0.66125502551	-2.48041698167	0
-1.72820254678	-0.66402872687	0
-0.93114926862	-1.04882384122	0
0.93128054508	-0.43628265841	0
-0.63249915491	-0.05844374349	1
-0.51886208183	0.11678701622	0
-2.03575245605	1.15978695649	0
-1.29588319392	-0.00620970017	0
-1.39005027621	1.12078564699	0
-0.50495457129	0.17387081956	0
-0.72843575656	-2.64575645449	0
0.44643442084	2.10976476242	0
-0.31494378980	1.22365609260	0
-0.19840386977	-1.66821227319	0
-2.45583918610	-0.62423430772	0
-0.59805025293	0.84029503384	0
-0.40851065835	-0.62156573512	0
-0.28990213120	0.75416621202	0
0.01997034826	0.99455241632	0
0.02864015151	0.98312454417	0
-0.31116564152	-0.48443590303	0
0.07048285256	-0.44645647614	0
0.13324901060	0.54174613125	0
-1.27550671231	-2.16861933014	0
-0.69456579087	-1.65267381019	0
-0.61421338031	-0.00996866783	0
0.14004206599	1.08697248271	0
-0.58296267300	0.18934066537	0
-0.62621336821	0.07403738678	0
-1.63974689243	-1.49379582586	0
-1.35720363451	0.73713240078	0
-0.64125227993	-0.02360297970	0
-0.35204868975	0.68064373052	0
1.28992882650	0.46889176550	0
1.28992882650	0.46889176550	0
-1.32847221101	-0.79244977335	0
-0.53661102611	0.05499562176	0
0.56934725441	-1.40782582537	0
-1.47576495358	0.98434847485	0
-2.47639315430	0.78753876371	0
0.06297268598	-2.44868615928	1
-2.17042648115	1.15923530200	0
-2.17042648115	1.15923530200	0
-0.58225143942	0.92082552273	0
0.25981448171	-0.31086995418	0
0.25981448171	-0.31086995418	0
0.51260522436	-1.34922779064	0
-0.63823099055	0.28112196625	0
-2.37414378512	-0.04047677073	0
-0.63823099055	0.28112196625	0
-2.37414378512	-0.04047677073	0
-1.92683938010	0.43689337062	0
-0.49508317611	0.09341358060	0
-0.35872963002	0.14307294861	0
-2.16056974331	-0.12311254456	0
-1.38711728730	-1.75169837970	1
-0.58225143942	0.92082552273	0
0.25981448171	-0.31086995418	0
0.25981448171	-0.31086995418	0
0.51260522436	-1.34922779064	0
-0.63823099055	0.28112196625	0
-2.37414378512	-0.04047677073	0
-0.63823099055	0.28112196625	0
-2.37414378512	-0.04047677073	0
-1.92683938010	0.43689337062	0
-0.49508317611	0.09341358060	0
-0.35872963002	0.14307294861	0
-2.16056974331	-0.12311254456	0
-1.38711728730	-1.75169837970	1
-0.58225143942	0.92082552273	0
0.25981448171	-0.31086995418	0
0.25981448171	-0.31086995418	0
0.51260522436	-1.34922779064	0
-0.63823099055	0.28112196625	0
-2.37414378512	-0.04047677073	0
-0.63823099055	0.28112196625	0
-2.37414378512	-0.04047677073	0
-1.92683938010	0.43689337062	0
-0.49508317611	0.09341358060	0
-0.35872963002	0.14307294861	0
-2.16056974331	-0.12311254456	0
-1.38711728730	-1.75169837970	1
-0.58225143942	0.92082552273	0
0.25981448171	-0.31086995418	0
0.25981448171	-0.31086995418	0
0.51260522436	-1.34922779064	0
-0.63823099055	0.28112196625	0
-2.37414378512	-0.04047677073	0
-0.63823099055	0.28112196625	0
-2.37414378512	-0.04047677073	0
-1.92683938010	0.43689337062	0
-0.49508317611	0.09341358060	0
-0.35872963002	0.14307294861	0
-2.16056974331	-0.12311254456	0
-1.38711728730	-1.75169837970	1
-0.18809748099	-0.39187868226	0
-0.18110779961	-0.09307576270	0
-0.66461468332	0.46511465215	0
-0.61002710354	1.23076721737	0
-0.56851245651	0.33029980122	0
-0.56851245651	0.33029980122	0
0.14580719331	-0.60704067283	0
-0.04297119265	-1.58933085324	0
-0.53191918560	-0.42853835179	0
-0.53191918560	-0.42853835179	0
-0.66186471236	1.26623389085	0
-1.70592151429	0.80452847868	0
-0.45437039819	2.39837943321	0
-0.64675264436	-2.06497380721	0
0.64300785593	-3.80168308041	0
-1.39565273868	0.68339011894	0
-1.09553603369	0.05335747146	0
0.39004398337	-1.21696817076	0
-1.29150128797	-0.32852599254	0
-0.43710974298	0.76261943091	0
-1.66635649403	-0.26952838284	1
0.13657144106	-0.18822371933	0
-0.54336584578	0.01184620237	0
-0.62375430098	0.25500201433	0
-0.51822752743	0.16471535471	0
-0.50934301462	0.11890208011	0
-0.18809748099	-0.39187868226	0
-0.18110779961	-0.09307576270	0
-0.66461468332	0.46511465215	0
-0.61002710354	1.23076721737	0
-0.56851245651	0.33029980122	0
-0.56851245651	0.33029980122	0
0.14580719331	-0.60704067283	0
-0.04297119265	-1.58933085324	0
-0.53191918560	-0.42853835179	0
-0.53191918560	-0.42853835179	0
-0.66186471236	1.26623389085	0
-1.70592151429	0.80452847868	0
-0.45437039819	2.39837943321	0
-0.64675264436	-2.06497380721	0
0.64300785593	-3.80168308041	0
-1.39565273868	0.68339011894	0
-1.09553603369	0.05335747146	0
0.39004398337	-1.21696817076	0
-1.29150128797	-0.32852599254	0
-0.43710974298	0.76261943091	0
-1.66635649403	-0.26952838284	1
0.13657144106	-0.18822371933	0
-0.54336584578	0.01184620237	0
-0.62375430098	0.25500201433	0
-0.51822752743	0.16471535471	0
-0.50934301462	0.11890208011	0
-0.18809748099	-0.39187868226	0
-0.18110779961	-0.09307576270	0
-0.66461468332	0.46511465215	0
-0.61002710354	1.23076721737	0
-0.56851245651	0.33029980122	0
-0.56851245651	0.33029980122	0
0.14580719331	-0.60704067283	0
-0.04297119265	-1.58933085324	0
-0.53191918560	-0.42853835179	0
-0.53191918560	-0.42853835179	0
-0.66186471236	1.26623389085	0
-1.70592151429	0.80452847868	0
-0.45437039819	2.39837943321	0
-0.64675264436	-2.06497380721	0
0.64300785593	-3.80168308041	0
-1.39565273868	0.68339011894	0
-1.09553603369	0.05335747146	0
0.39004398337	-1.21696817076	0
-1.29150128797	-0.32852599254	0
-0.43710974298	0.76261943091	0
-1.66635649403	-0.26952838284	0
0.13657144106	-0.18822371933	0
-0.54336584578	0.01184620237	0
-0.62375430098	0.25500201433	0
-0.51822752743	0.16471535471	0
-0.50934301462	0.11890208011	1
-0.31542189863	-0.50840804087	0
-0.29215214657	-0.21442515682	0
0.11777671691	2.05083129177	0
-0.52815226033	0.36716036997	0
0.14158219566	1.08686064713	0
-0.55561110970	0.25984172932	0
-1.30208321477	-2.38291256239	0
-0.27184975006	-1.81319354629	0
-0.66909492733	-0.27293353441	0
-0.64562565295	-0.04045956424	0
-0.51902359918	0.11762935008	0
0.21855094482	1.85429256190	0
-0.50381015980	0.17124277030	0
-1.59184261654	-2.12393126615	1
-0.97613499528	-2.89162406243	0
0.04643454669	1.99360594102	0
-0.01608901460	2.17952848895	0
-0.24594280089	1.52146269189	0
-0.29451109430	0.32432526657	0
-0.26382051486	-1.80478312241	0
-0.17748388369	-1.56450040097	0
0.13913778592	-0.61046740047	0
-0.58052536692	-0.20151511300	0
-0.54848315550	0.14589537344	0
0.21680991568	1.84826978635	0
-0.60713437386	0.37483455376	0
-2.35552215974	0.00788484741	0
-0.66413559239	-0.23484163158	0
-1.59169822463	-2.12341905479	1
-0.85695347881	0.59677973847	0
-1.43293627043	-0.73468030881	0
-0.87857043684	0.44974225578	0
-0.20094072327	-2.18762995001	0
0.13581333193	0.05161415485	0
0.13581333193	0.05161415485	0
-0.71147270221	-0.53832063418	0
-0.71813226976	-1.98585960551	0
-1.43413431275	0.85995505424	0
-1.43413431275	0.85995505424	0
-0.62482918566	0.21499011019	0
-0.62482918566	0.21499011019	0
-0.62482918566	0.21499011019	0
-0.62482918566	0.21499011019	0
-1.41314983920	-0.42262241456	0
-1.41314983920	-0.42262241456	0
-1.69700885171	0.75994562570	0
-0.50867509699	0.12580399894	0
-0.50867509699	0.12580399894	0
-0.50867509699	0.12580399894	0
-0.50867509699	0.12580399894	0
0.13309610613	-0.46062433071	0
-0.52269377652	0.14740985978	0
-0.52269377652	0.14740985978	0
-0.45769524988	0.85309854241	0
-0.70671685798	0.33963832673	0
-0.53155897823	-0.01227338405	0
0.57965474220	-1.43387165442	0
-0.01329850285	0.19596905027	0
-0.60566448474	0.20839607146	0
-2.47735009224	0.79121621028	0
-0.29129793421	-1.33378982100	0
-0.84049752840	1.16993066806	1
-2.14134851528	0.27362550669	0
-2.14134851528	0.27362550669	0
0.98548682677	-0.54168016089	0
0.95542341930	0.00360872952	0
-0.16733982198	-1.15023843212	0
0.13776118136	1.25347344703	0
-1.27006094881	2.34291528785	0
-0.60183016271	1.36779042859	0
-1.29514221009	-2.17672787320	0
-0.66112314519	-0.30595799489	0
-1.09642093279	-2.83259678294	0
1.05570751539	-0.77093955784	0
1.05570751539	-0.77093955784	0
-0.05594851104	-1.58712852781	0
0.20304684287	0.93143133761	0
-0.54094321514	1.15472553704	0
0.00388304983	2.80190537698	0
-0.76997457402	0.09983501478	0
-0.65243501000	-0.00959881451	0
-1.11593749011	-2.39525495168	0
0.84175348856	-0.86682807007	0
0.29785533480	-0.15155633440	0
-0.48995832602	0.14259219565	0
-0.36209319937	0.44933330400	0
-0.64403859438	0.25307251349	0
-2.37926134232	-0.06308656820	1
-2.16165875115	-0.17185153150	0
-2.16165875115	-0.17185153150	0
0.12475769551	0.12747113805	0
-0.25195656314	-0.53769489879	0
-0.66967474255	0.11018943198	1
-1.67076779482	-0.33163800109	0
-0.27466454070	0.76652851182	0
-0.80268484264	1.40762014641	0
-0.21735530566	0.59926803753	0
-1.25421808602	-0.24682611889	0
-0.60902783391	-0.07137616300	0
-0.14115929125	-1.15722950635	0
0.42654895203	-1.40203946767	0
0.98686875550	-0.59189001236	0
-0.14611049240	-1.13135653980	0
-1.32074491087	-0.26034348641	0
-0.96946254865	0.24919974572	0
-1.30674604633	-0.24280431056	0
-1.36706757994	-0.36202382907	0
-2.05666828972	-0.14278816576	0
-1.35993931081	-0.35546207751	0
-1.30125318631	-0.22783751978	0
-1.02167153034	0.21153409793	0
-1.36045005504	-0.35716706971	0
0.07389943555	-1.01330495779	0
0.12475769551	0.12747113805	0
-0.25195656314	-0.53769489879	0
-0.66967474255	0.11018943198	0
-1.67076779482	-0.33163800109	0
-0.27466454070	0.76652851182	0
-0.80268484264	1.40762014641	0
-0.21735530566	0.59926803753	0
-1.25421808602	-0.24682611889	0
-0.60902783391	-0.07137616300	1
-0.14115929125	-1.15722950635	0
0.42654895203	-1.40203946767	0
0.98686875550	-0.59189001236	0
-0.14611049240	-1.13135653980	0
-1.32074491087	-0.26034348641	0
-0.96946254865	0.24919974572	0
-1.30674604633	-0.24280431056	0
-1.36706757994	-0.36202382907	0
-2.05666828972	-0.14278816576	0
-1.35993931081	-0.35546207751	0
-1.30125318631	-0.22783751978	0
-1.02167153034	0.21153409793	0
-1.36045005504	-0.35716706971	0
0.07389943555	-1.01330495779	0
-0.28465491354	0.69353287485	0
0.15571999076	-1.35582342031	0
-0.55715276086	0.04478219072	0
-0.55715276086	0.04478219072	0
-0.28379444906	0.69735603340	0
-0.54943463049	0.04550842096	0
-0.54943463049	0.04550842096	0
-0.56156211515	0.02777743538	0
-0.56156211515	0.02777743538	0
-0.34177317922	0.68831614471	0
-0.51550060967	0.15965497683	0
-0.51550060967	0.15965497683	0
0.47244376360	-1.32865798507	0
-0.52158844294	0.13871933060	1
-1.78132888893	0.58981869802	0
-1.17759984735	-0.69693170806	0
-1.78133196489	0.58989800313	0
0.47250538142	-1.32951035544	0
-0.34288368737	0.69762892986	0
-0.54242686834	0.00866036170	0
-0.54242686834	0.00866036170	0
-0.62359197053	0.25423002842	0
-0.62359197053	0.25423002842	0
0.16864602327	-0.07224209132	0
-1.65700572186	-0.33990005162	0
-1.36850023996	-0.11834735011	0
-0.41150509423	1.26235985645	0
0.82750428495	-1.22415487528	0
-0.12730787156	-1.30466694662	0
0.93199005929	-0.56862467892	0
-2.52787934600	0.75246872868	0
-0.33390080169	0.60428473678	0
-0.33372836118	0.60382013939	0
0.16703564426	-1.33194571381	0
-0.49945074806	-0.10846945732	0
0.16553445424	-1.32790113681	0
-0.49946458746	-0.10843217055	0
-0.33663163665	0.61164228119	0
-0.72705740272	0.72312033652	0
-0.32253453148	0.57366119511	0
-0.72705638433	0.72311759275	0
-0.48812157937	-0.13899303828	0
1.70995054092	-1.35622811402	0
-0.56774076791	0.07552073722	0
1.70995047739	-1.35622794285	0
-0.79534476199	0.90710336280	0
-0.44819584780	-0.02820162599	1
1.72124302052	-1.38665284552	0
-0.36224185046	1.40074543429	0
0.04472869534	-0.68285153359	0
0.05367537573	-0.75468806972	0
-0.17835181093	-1.05536791664	0
-1.81005933818	0.93624121384	0
-0.30827226264	0.54478888156	0
-0.70052338998	-1.06132749190	0
0.06719161832	0.11087148099	0
0.01360926284	-2.36552554991	1
-1.61208658397	-0.74453767419	0
-1.26807132687	0.39327099263	0
-1.42209689197	0.95704508994	0
-2.16457976877	1.13890712998	0
-2.02443473388	-0.23053457668	0
-0.73144828372	-2.40915865654	0
0.11775076297	1.30483077828	0
0.12894459267	1.27467183399	0
-1.33332757597	0.97101908899	0
-0.75832092173	-0.89709867430	0
-0.57903777643	-0.25789014398	0
-0.76105175669	-0.88974112988	0
-0.64731395688	-0.07393723621	0
-1.33378547507	-0.83215890091	0
1.27262171758	1.88921084479	1
-0.47036364339	0.42178144119	0
-0.78059468104	0.92899339148	0
-0.45903447471	0.39125786022	0
-0.50173414451	0.17767417274	0
-1.47498850479	0.98936283374	0
-0.46488114009	-0.08554189850	0
1.71959974434	-1.38890348474	0
-0.53316849937	0.09844112778	0
0.06290095234	-2.44910885225	0
-2.17041887296	1.15927734746	0
-2.17041887296	1.15927734746	0
-0.73144828372	-2.40915865654	0
0.11775076297	1.30483077828	0
0.12894459267	1.27467183399	0
-1.33332757597	0.97101908899	0
-0.75832092173	-0.89709867430	0
-0.57903777643	-0.25789014398	0
-0.76105175669	-0.88974112988	0
-0.64731395688	-0.07393723621	0
-1.33378547507	-0.83215890091	0
1.27262171758	1.88921084479	0
-0.47036364339	0.42178144119	0
-0.78059468104	0.92899339148	0
-0.45903447471	0.39125786022	0
-0.50173414451	0.17767417274	0
-1.47498850479	0.98936283374	0
-0.46488114009	-0.08554189850	0
1.71959974434	-1.38890348474	0
-0.53316849937	0.09844112778	1
0.06290095234	-2.44910885225	0
-2.17041887296	1.15927734746	0
-2.17041887296	1.15927734746	0
-2.26790506477	7.79933295861	0
0.52600176981	-2.90505885504	0
0.96083490891	-4.86697620767	0
0.96083490891	-4.86697620767	0
0.96083490891	-4.86697620767	0
-0.35573026404	0.94070281268	0
-0.50169457746	0.22304908752	0
-0.54210642556	0.01995053630	0
-0.69100983890	-0.72813515098	0
-0.59535232623	0.00273964801	0
-0.12087761930	0.95266457773	0
1.14694639501	1.30709031009	0
-0.13870700494	-1.51154304008	0
-0.30561647570	1.33701986070	0
-1.50615405100	-2.03660612357	1
-0.09312009062	-0.05742228464	0
-0.69622419158	-0.58018956442	0
-0.53389395000	0.46299061628	0
-0.58370571179	0.23428745989	0
1.24929480221	1.82233007612	1
-0.47032937942	0.34141901959	0
-0.68876996529	-0.79198030387	0
-0.51291509687	0.12794710482	0
-0.53035896090	0.11038469393	0
-0.11251214726	0.67109822360	0
-2.31939618887	-0.28655424751	0
0.90003343206	-0.40946849751	0
-0.00007609222	1.07653273234	0
0.15903838556	-0.33420511965	0
0.15903838556	-0.33420511965	0
-1.55578296823	-1.95030512530	0
-0.62482840734	0.28391788690	0
-2.36074244351	-0.03768106118	0
-0.62482840734	0.28391788690	0
-2.36074244351	-0.03768106118	0
-0.49789946530	0.09286816244	1
-0.45702660891	0.92720234654	0
-0.14072547965	-0.45905770461	0
0.18781572381	-0.13897288251	0
0.18807075472	-1.43466399436	0
-0.66860621563	0.66784012421	0
-0.57518727379	0.30312085614	0
-0.63061363219	0.25198370519	0
-1.95640268386	-0.73045225570	0
-0.44933711504	0.93425628986	0
-0.14259086788	-0.45681314926	0
0.97384921169	-0.41219184250	0
-0.50314735015	0.09453500497	0
-0.31322739829	1.38585089887	0
0.12534586075	-0.19945473307	0
-0.56202258848	0.28122177789	0
-0.13821944032	-1.32073571603	0
0.92116419459	-0.58452730810	0
0.16493721362	-0.03497337197	0
-2.35950061720	-0.06274778736	0
-0.62256470119	0.20622606746	0
-2.36467883085	-0.08585751898	1
-0.73242055358	-2.39951986791	0
0.11934040540	1.23567741529	0
0.12901970444	1.27350107553	0
-1.32097545290	0.94939327186	0
-0.75850744334	-0.88001113307	0
-0.59424465856	0.14711872125	0
-0.76105484853	-0.88950123526	0
-0.64731775299	-0.07383885166	0
-1.44446385253	-0.72825871809	0
1.27262560030	1.88734249739	1
-0.46884741842	0.35293695150	0
-0.69198360121	-0.66058896332	0
-0.45903444608	0.39124062635	0
-0.50173400914	0.17766703844	0
-0.75970547024	0.73195916869	0
-0.48008386951	0.31944048025	0
1.73618566678	1.77040509664	0
-0.53316849341	0.09844265147	0
-0.12006012748	-2.28346850411	0
-1.42716404215	-0.45395540585	0
-2.84738433808	-0.67033031400	0
-1.45550114144	0.90333158520	0
-2.14601182378	1.11895249593	0
-1.29325468817	-0.18448680571	0
-1.31889019480	-0.54377417680	0
-0.73242055358	-2.39951986791	0
0.11934040540	1.23567741529	0
0.12901970444	1.27350107553	0
-1.32097545290	0.94939327186	0
-0.75850744334	-0.88001113307	0
-0.59424465856	0.14711872125	0
-0.76105484853	-0.88950123526	0
-0.64731775299	-0.07383885166	0
-1.44446385253	-0.72825871809	0
1.27262560030	1.88734249739	0
-0.46884741842	0.35293695150	0
-0.69198360121	-0.66058896332	0
-0.45903444608	0.39124062635	0
-0.50173400914	0.17766703844	0
-0.75970547024	0.73195916869	0
-0.48008386951	0.31944048025	0
1.73618566678	1.77040509664	1
-0.53316849341	0.09844265147	0
-0.12006012748	-2.28346850411	0
-1.42716404215	-0.45395540585	0
-2.84738433808	-0.67033031400	0
-1.45550114144	0.90333158520	0
-2.14601182378	1.11895249593	0
-1.29325468817	-0.18448680571	0
-1.31889019480	-0.54377417680	0
-0.01015005829	-0.05457482711	0
-1.26884776408	-1.02728911120	0
0.08608680282	1.05298135963	0
-0.60597821218	0.23072782840	0
-1.64805798728	-0.08603646475	1
-0.00723725261	1.83716077514	0
-1.27007132579	-2.34848975425	0
-0.63839415794	-0.03610314269	0
-0.51242064425	0.12149443781	0
0.05671366631	-0.24260974016	0
0.85935204857	-0.65779012765	0
-0.50521315001	0.17040881803	0
-0.35314469792	-0.25699318287	0
-0.30630187889	1.40742965511	0
0.13866050738	1.07393466039	0
-0.54793988524	0.26525902092	0
-1.23648930963	-2.27533331174	0
-0.64525827357	-0.03892777489	0
-0.51979051014	0.11709308647	0
-0.50378317688	0.17114093982	0
-0.01015005829	-0.05457482711	0
-1.26884776408	-1.02728911120	1
0.08608680282	1.05298135963	0
-0.60597821218	0.23072782840	0
-1.64805798728	-0.08603646475	0
-0.00723725261	1.83716077514	0
-1.27007132579	-2.34848975425	0
-0.63839415794	-0.03610314269	0
-0.51242064425	0.12149443781	0
0.05671366631	-0.24260974016	0
0.85935204857	-0.65779012765	0
-0.50521315001	0.17040881803	0
-0.35314469792	-0.25699318287	0
-0.30630187889	1.40742965511	0
0.13866050738	1.07393466039	0
-0.54793988524	0.26525902092	0
-1.23648930963	-2.27533331174	0
-0.64525827357	-0.03892777489	0
-0.51979051014	0.11709308647	0
-0.50378317688	0.17114093982	0
-0.33023634750	-0.36560192883	0
-0.29195648278	-0.23477359593	0
0.14207284054	1.06747395557	0
-0.37552050996	0.81260584856	0
0.13726933973	1.04874549253	0
-0.55537902224	0.26265383192	0
-1.28848373781	-2.17424648700	0
-0.64584658681	-0.03963564146	1
-0.55299743008	0.00319213418	0
0.47914226893	-1.33679395989	0
-0.64494923085	-0.03561989455	0
-0.51905835031	0.11736993451	0
-0.49947061435	0.18780168276	0
-1.81653194060	0.50047712536	0
-0.50388286722	0.17077963593	0
-0.97038584550	-0.27126313589	0
-1.40086223285	0.73768676689	0
0.07171903621	-0.94133121251	0
-0.70042247544	-2.04054343436	0
-1.28026922039	0.58178942330	0
-1.79092971457	0.28720705530	0
0.47991676410	-1.27086127932	0
-0.37437799914	0.56957946943	0
-0.38666881465	0.59768046745	0
-0.55012465772	0.04629939481	0
-0.54909551574	0.04270309277	0
0.57324008577	-1.39618092643	0
-0.51706328095	0.15563947461	0
-0.51713603965	0.15603550991	0
-2.47680992120	0.78599489502	0
-0.33023634750	-0.36560192883	0
-0.29195648278	-0.23477359593	0
0.14207284054	1.06747395557	0
-0.37552050996	0.81260584856	0
0.13726933973	1.04874549253	0
-0.55537902224	0.26265383192	0
-1.28848373781	-2.17424648700	0
-0.64584658681	-0.03963564146	0
-0.55299743008	0.00319213418	0
0.47914226893	-1.33679395989	0
-0.64494923085	-0.03561989455	1
-0.51905835031	0.11736993451	0
-0.49947061435	0.18780168276	0
-1.81653194060	0.50047712536	0
-0.50388286722	0.17077963593	0
-0.97038584550	-0.27126313589	0
-1.40086223285	0.73768676689	0
0.07171903621	-0.94133121251	0
-0.70042247544	-2.04054343436	0
-1.28026922039	0.58178942330	0
-1.79092971457	0.28720705530	0
0.47991676410	-1.27086127932	0
-0.37437799914	0.56957946943	0
-0.38666881465	0.59768046745	0
-0.55012465772	0.04629939481	0
-0.54909551574	0.04270309277	0
0.57324008577	-1.39618092643	0
-0.51706328095	0.15563947461	0
-0.51713603965	0.15603550991	0
-2.47680992120	0.78599489502	0
-1.39413735999	4.42590711755	0
-0.20433678119	-3.09139880752	0
-0.18407525686	-3.13815676851	0
0.67100539600	-2.29273807775	0
1.12149097958	-1.35129259285	0
-1.26011847955	0.82102090271	0
-1.26011847955	0.82102090271	0
-1.44816081506	1.15497434144	1
-1.26261426536	0.82810073586	0
-1.80427660940	0.81825305350	0
-2.31154412007	0.44699463656	0
-2.31154412007	0.44699463656	0
-1.24757983917	-0.82391732329	0
-2.31132960109	0.44627804849	0
2.08062394360	-1.30186294411	0
2.08062394360	-1.30186294411	0
2.08060784305	-1.30180156509	0
-0.36657163411	-0.41420346780	0
-0.27439918377	-0.25085910074	0
0.32278360655	1.35393604632	0
-0.39686225187	0.81835884808	0
0.02405826728	1.16911225734	0
-0.55701022154	0.26504875912	0
-0.66125502551	-2.48041698167	0
-1.72820254678	-0.66402872687	0
-0.93114926862	-1.04882384122	0
0.93128054508	-0.43628265841	0
-0.63249915491	-0.05844374349	1
-0.51886208183	0.11678701622	0
-2.03575245605	1.15978695649	0
-1.29588319392	-0.00620970017	0
-1.39005027621	1.12078564699	0
-0.50495457129	0.17387081956	0
-0.72843575656	-2.64575645449	0
0.44643442084	2.10976476242	0
-0.31494378980	1.22365609260	0
-0.19840386977	-1.66821227319	0
-2.45583918610	-0.62423430772	0
-0.59805025293	0.84029503384	0
0.13173287806	0.94139459045	0
-0.99315928308	-2.10116596287	0
-0.64305545939	-0.01426942958	0
-0.64305545939	-0.01426942958	0
-1.34283853535	0.74535405737	0
-0.50386162746	0.16512543068	0
-0.50386162746	0.16512543068	0
-0.98253721084	-0.25143540114	0
-0.52414227437	0.13760159548	1
-1.76569581008	0.39479947735	0
0.07266907825	-0.94380544040	0
0.17558645071	-1.09183969151	0
0.10815172110	1.00372364251	0
-0.76200514486	-2.38564531760	0
-0.27367586777	-0.63822552578	0
-0.93489899932	0.89384277557	0
0.32674382208	1.41660025949	0
-1.33090465789	0.92232160625	0
-0.54924383991	0.37180629572	0
-0.59577129855	1.26900757666	0
-0.28250490373	-0.92390702225	0
1.73965255295	-1.38923811322	0
-1.73412474349	-0.64638784774	1
-1.34095973996	-0.55024900953	0
-0.53263514378	-0.13643374597	0
-0.05381256812	-1.57305954408	0
-0.24335036595	1.64530112403	0
-1.23796126154	-0.15065123518	0
-0.55852744093	1.12931929484	0
-1.51813970841	-2.09204531522	0
0.89979447755	-0.62199203463	0
0.04294349902	-0.15860285118	0
-0.42824124607	0.94260969865	0
-1.24469408087	-0.96949652644	0
-0.42876696853	0.81828521821	0
-0.29308127551	-0.43265612374	0
0.23254408508	-1.57492243842	0
-1.53789663250	1.27778770338	0
-0.25231285989	0.22218644741	0
-0.57282856965	-0.13207696830	0
0.44337880530	-1.47119700552	0
0.06575335578	0.26978386612	0
-0.38899025713	0.86035584046	0
-0.76109434863	1.44357801906	0
0.48887362185	-1.55465449435	0
-0.77443564930	1.03768197864	0
-0.24615856188	-0.55850473860	0
-1.61426108729	-0.31422781139	1
0.57251413055	-1.43413685978	0
0.98175166177	-0.59597405406	0
-0.31841965948	0.70165559412	0
-1.54540075497	-0.49933597024	0
-2.47660332927	0.79120303827	0
0.92334335622	-0.41711538972	0
1.03878988777	0.30613208242	0
1.06110433611	-0.15110874989	0
-0.12097867133	-0.24020871093	0
-0.57668380571	0.26778649409	0
-0.57668380571	0.26778649409	0
-0.64037548262	0.25801832625	0
-0.51517794890	0.11880296782	0
-0.51517794890	0.11880296782	0
-0.10625376691	0.18652656817	0
-0.52134515337	0.14884612403	0
-2.32208496828	-0.18574793289	1
0.23832448418	2.54004369463	0
-0.75751322315	-2.60536639343	0
-0.41221038032	-1.15725433484	0
-0.65739450979	-2.66543726551	0
-0.01967552097	0.92977864307	0
-1.27841774337	1.00964347732	0
-0.27154302732	1.77832728393	0
-0.27850929905	0.84519913745	0
-0.07072949314	0.81733219077	0
-2.03321547173	1.19837824373	0
-0.62395166684	-0.01879519149	0
-1.62701360902	-0.81590798493	0
-1.23472561236	-2.30928159083	0
0.90189335811	-0.64314966795	0
0.91894319769	-0.43271395953	0
-0.45413093939	0.55080507624	0
-0.50324303809	0.18016344403	1
0.13582206557	0.88672956158	0
-0.54055404634	0.04636878429	0
0.58236732978	-1.39042528210	0
-0.35886827266	0.45227872162	0
-0.63979069731	0.01176469363	0
-2.47798059742	0.78531079268	0
-0.58200423947	-0.04584696609	0
-0.12961399007	-1.11290959662	0
-0.53709308564	0.04557649201	0
-0.35100354167	0.72046481658	0
0.56913999515	-1.41230162028	0
-2.47636259331	0.78803686688	0
0.09876209078	-0.39467244486	0
-1.27239105880	-0.46881100299	0
-0.38854142899	0.86540098003	0
-0.81822762636	1.41172897369	0
0.11392828769	0.01535841592	0
-1.66536906804	-0.39000235046	0
-0.20321237142	-0.47845182249	0
-0.12973430449	-1.17501913932	0
0.22988149835	-1.55767336388	0
0.98820006101	-0.59229391401	0
-0.62249377012	0.21889756108	0
-0.62249377012	0.21889756108	0
0.14142158754	0.59078849002	0
-0.34284055428	0.87497334802	0
-0.56646958247	0.30260325734	0
-0.50888120777	0.12545417435	0
-0.50888120777	0.12545417435	0
-2.36302167440	-0.27499818387	0
0.86194077674	-0.39930068344	0
-0.55597265470	-0.00252470752	0
-0.51665165538	0.11288617007	0
-0.52266313587	0.14746269877	0
-0.51620057506	0.16675206474	1
0.09876209078	-0.39467244486	0
-1.27239105880	-0.46881100299	0
-0.38854142899	0.86540098003	0
-0.81822762636	1.41172897369	0
0.11392828769	0.01535841592	0
-1.66536906804	-0.39000235046	0
-0.20321237142	-0.47845182249	0
-0.12973430449	-1.17501913932	0
0.22988149835	-1.55767336388	0
0.98820006101	-0.59229391401	0
-0.62249377012	0.21889756108	0
-0.62249377012	0.21889756108	0
0.14142158754	0.59078849002	0
-0.34284055428	0.87497334802	0
-0.56646958247	0.30260325734	0
-0.50888120777	0.12545417435	0
-0.50888120777	0.12545417435	0
-2.36302167440	-0.27499818387	0
0.86194077674	-0.39930068344	0
-0.55597265470	-0.00252470752	1
-0.51665165538	0.11288617007	0
-0.52266313587	0.14746269877	0
-0.51620057506	0.16675206474	0
0.09876209078	-0.39467244486	0
-1.27239105880	-0.46881100299	0
-0.38854142899	0.86540098003	0
-0.81822762636	1.41172897369	0
0.11392828769	0.01535841592	0
-1.66536906804	-0.39000235046	0
-0.20321237142	-0.47845182249	0
-0.12973430449	-1.17501913932	0
0.22988149835	-1.55767336388	0
0.98820006101	-0.59229391401	0
-0.62249377012	0.21889756108	0
-0.62249377012	0.21889756108	0
0.14142158754	0.59078849002	0
-0.34284055428	0.87497334802	0
-0.56646958247	0.30260325734	0
-0.50888120777	0.12545417435	0
-0.50888120777	0.12545417435	0
-2.36302167440	-0.27499818387	0
0.86194077674	-0.39930068344	0
-0.55597265470	-0.00252470752	0
-0.51665165538	0.11288617007	0
-0.52266313587	0.14746269877	1
-0.51620057506	0.16675206474	0
0.09876209078	-0.39467244486	0
-1.27239105880	-0.46881100299	0
-0.38854142899	0.86540098003	0
-0.81822762636	1.41172897369	0
0.11392828769	0.01535841592	0
-1.66536906804	-0.39000235046	0
-0.20321237142	-0.47845182249	0
-0.12973430449	-1.17501913932	0
0.22988149835	-1.55767336388	0
0.98820006101	-0.59229391401	0
-0.62249377012	0.21889756108	0
-0.62249377012	0.21889756108	0
0.14142158754	0.59078849002	0
-0.34284055428	0.87497334802	0
-0.56646958247	0.30260325734	0
-0.50888120777	0.12545417435	0
-0.50888120777	0.12545417435	0
-2.36302167440	-0.27499818387	0
0.86194077674	-0.39930068344	0
-0.55597265470	-0.00252470752	0
-0.51665165538	0.11288617007	1
-0.52266313587	0.14746269877	0
-0.51620057506	0.16675206474	0
0.09876209078	-0.39467244486	0
-1.27239105880	-0.46881100299	0
-0.38854142899	0.86540098003	0
-0.81822762636	1.41172897369	0
0.11392828769	0.01535841592	0
-1.66536906804	-0.39000235046	0
-0.20321237142	-0.47845182249	0
-0.12973430449	-1.17501913932	0
0.22988149835	-1.55767336388	0
0.98820006101	-0.59229391401	0
-0.62249377012	0.21889756108	0
-0.62249377012	0.21889756108	0
0.14142158754	0.59078849002	0
-0.34284055428	0.87497334802	0
-0.56646958247	0.30260325734	0
-0.50888120777	0.12545417435	0
-0.50888120777	0.12545417435	0
-2.36302167440	-0.27499818387	0
0.86194077674	-0.39930068344	0
-0.55597265470	-0.00252470752	0
-0.51665165538	0.11288617007	0
-0.52266313587	0.14746269877	1
-0.51620057506	0.16675206474	0
0.09876209078	-0.39467244486	0
-1.27239105880	-0.46881100299	0
-0.38854142899	0.86540098003	0
-0.81822762636	1.41172897369	0
0.11392828769	0.01535841592	0
-1.66536906804	-0.39000235046	0
-0.20321237142	-0.47845182249	0
-0.12973430449	-1.17501913932	0
0.22988149835	-1.55767336388	0
0.98820006101	-0.59229391401	0
-0.62249377012	0.21889756108	0
-0.62249377012	0.21889756108	0
0.14142158754	0.59078849002	0
-0.34284055428	0.87497334802	0
-0.56646958247	0.30260325734	0
-0.50888120777	0.12545417435	0
-0.50888120777	0.12545417435	0
-2.36302167440	-0.27499818387	0
0.86194077674	-0.39930068344	0
-0.55597265470	-0.00252470752	1
-0.51665165538	0.11288617007	0
-0.52266313587	0.14746269877	0
-0.51620057506	0.16675206474	0
0.09876209078	-0.39467244486	0
-1.27239105880	-0.46881100299	0
-0.38854142899	0.86540098003	0
-0.81822762636	1.41172897369	0
0.11392828769	0.01535841592	0
-1.66536906804	-0.39000235046	0
-0.20321237142	-0.47845182249	0
-0.12973430449	-1.17501913932	0
0.22988149835	-1.55767336388	0
0.98820006101	-0.59229391401	0
-0.62249377012	0.21889756108	0
-0.62249377012	0.21889756108	0
0.14142158754	0.59078849002	0
-0.34284055428	0.87497334802	0
-0.56646958247	0.30260325734	0
-0.50888120777	0.12545417435	0
-0.50888120777	0.12545417435	0
-2.36302167440	-0.27499818387	0
0.86194077674	-0.39930068344	0
-0.55597265470	-0.00252470752	0
-0.51665165538	0.11288617007	0
-0.52266313587	0.14746269877	0
-0.51620057506	0.16675206474	1
0.09876209078	-0.39467244486	0
-1.27239105880	-0.46881100299	0
-0.38854142899	0.86540098003	0
-0.81822762636	1.41172897369	0
0.11392828769	0.01535841592	0
-1.66536906804	-0.39000235046	0
-0.20321237142	-0.47845182249	0
-0.12973430449	-1.17501913932	0
0.22988149835	-1.55767336388	0
0.98820006101	-0.59229391401	0
-0.62249377012	0.21889756108	0
-0.62249377012	0.21889756108	0
0.14142158754	0.59078849002	0
-0.34284055428	0.87497334802	0
-0.56646958247	0.30260325734	0
-0.50888120777	0.12545417435	0
-0.50888120777	0.12545417435	0
-2.36302167440	-0.27499818387	0
0.86194077674	-0.39930068344	0
-0.55597265470	-0.00252470752	0
-0.51665165538	0.11288617007	1
-0.52266313587	0.14746269877	0
-0.51620057506	0.16675206474	0
0.09876209078	-0.39467244486	0
-1.27239105880	-0.46881100299	0
-0.38854142899	0.86540098003	0
-0.81822762636	1.41172897369	0
0.11392828769	0.01535841592	0
-1.66536906804	-0.39000235046	1
-0.20321237142	-0.47845182249	0
-0.12973430449	-1.17501913932	0
0.22988149835	-1.55767336388	0
0.98820006101	-0.59229391401	0
-0.62249377012	0.21889756108	0
-0.62249377012	0.21889756108	0
0.14142158754	0.59078849002	0
-0.34284055428	0.87497334802	0
-0.56646958247	0.30260325734	0
-0.50888120777	0.12545417435	0
-0.50888120777	0.12545417435	0
-2.36302167440	-0.27499818387	0
0.86194077674	-0.39930068344	0
-0.55597265470	-0.00252470752	0
-0.51665165538	0.11288617007	0
-0.52266313587	0.14746269877	0
-0.51620057506	0.16675206474	0
0.09876209078	-0.39467244486	0
-1.27239105880	-0.46881100299	0
-0.38854142899	0.86540098003	0
-0.81822762636	1.41172897369	0
0.11392828769	0.01535841592	0
-1.66536906804	-0.39000235046	1
-0.20321237142	-0.47845182249	0
-0.12973430449	-1.17501913932	0
0.22988149835	-1.55767336388	0
0.98820006101	-0.59229391401	0
-0.62249377012	0.21889756108	0
-0.62249377012	0.21889756108	0
0.14142158754	0.59078849002	0
-0.34284055428	0.87497334802	0
-0.56646958247	0.30260325734	0
-0.50888120777	0.12545417435	0
-0.50888120777	0.12545417435	0
-2.36302167440	-0.27499818387	0
0.86194077674	-0.39930068344	0
-0.55597265470	-0.00252470752	0
-0.51665165538	0.11288617007	0
-0.52266313587	0.14746269877	0
-0.51620057506	0.16675206474	0
0.09873786643	-0.39470163859	0
-1.27206335712	-0.46844154963	0
-0.38853986431	0.86540297957	0
-0.81822606169	1.41173097320	0
0.11015916158	0.01142655401	0
-1.66539338147	-0.39003166402	0
-0.20321246136	-0.47845194360	0
-0.12973438565	-1.17501924856	0
0.22988141700	-1.55767347341	0
0.98819998005	-0.59229402296	0
-0.60424159434	0.23632681869	0
-0.60424159434	0.23632681869	0
0.14142315681	0.59079049603	0
-0.34284054504	0.87497336105	0
-0.56646957784	0.30260326387	0
-0.64704684559	0.00712487131	0
-0.64704684559	0.00712487131	0
-2.36302176456	-0.27499830529	0
0.86194069558	-0.39930079267	0
-0.55597265513	-0.00252470816	0
-0.51665165560	0.11288616975	1
0.25967796817	0.73489977792	0
-0.51620057503	0.16675206478	0
-1.65421051305	-1.51630978784	0
1.29156660999	0.47150535066	0
1.29156660999	0.47150535066	0
0.09876209078	-0.39467244486	0
-1.27239105880	-0.46881100299	0
-0.38854142899	0.86540098003	0
-0.81822762636	1.41172897369	0
0.11392828769	0.01535841592	0
-1.66536906804	-0.39000235046	0
-0.20321237142	-0.47845182249	0
-0.12973430449	-1.17501913932	0
0.22988149835	-1.55767336388	0
0.98820006101	-0.59229391401	0
-0.62249377012	0.21889756108	0
-0.62249377012	0.21889756108	0
0.14142158754	0.59078849002	0
-0.34284055428	0.87497334802	0
-0.56646958247	0.30260325734	0
-0.50888120777	0.12545417435	0
-0.50888120777	0.12545417435	0
-2.36302167440	-0.27499818387	0
0.86194077674	-0.39930068344	0
-0.55597265470	-0.00252470752	0
-0.51665165538	0.11288617007	0
-0.52266313587	0.14746269877	0
-0.51620057506	0.16675206474	1
-0.74061970704	-1.52537377475	0
0.06588243571	0.80222056595	0
-0.41340234262	-1.42169608667	0
-0.34220248934	1.40854103346	0
-0.63337311786	0.00594923735	0
-0.63337311786	0.00594923735	0
0.41401861879	0.90125591036	0
-2.10936472697	0.86207779237	0
-0.73648227629	-0.31662715302	1
0.91256169335	-0.59293968839	0
-0.50495606998	0.16282137316	0
-0.50495606998	0.16282137316	0
-2.42893935001	-0.33187754203	0
-0.52394387430	0.13802555950	0
-0.74061970704	-1.52537377475	0
0.06588243571	0.80222056595	0
-0.41340234262	-1.42169608667	0
-0.34220248934	1.40854103346	0
-0.63337311786	0.00594923735	0
-0.63337311786	0.00594923735	0
0.41401861879	0.90125591036	0
-2.10936472697	0.86207779237	0
-0.73648227629	-0.31662715302	0
0.91256169335	-0.59293968839	0
-0.50495606998	0.16282137316	0
-0.50495606998	0.16282137316	0
-2.42893935001	-0.33187754203	1
-0.52394387430	0.13802555950	0
-0.34056109530	0.07907779326	0
0.05974942188	0.14803914270	0
-0.16794262186	-0.15946849691	0
-0.16708327682	-0.15565216461	0
-0.23072009512	-0.16568436385	0
-1.55568912358	-0.44056923846	1
-0.56756370373	0.26689747574	0
-0.56756370373	0.26689747574	0
-0.57196576404	0.24994155826	0
-0.57196576404	0.24994155826	0
-0.56426655043	0.25108047129	0
-0.56426655043	0.25108047129	0
-1.95707476654	-0.00741762414	0
-0.54937296238	0.00780965215	0
-0.54937296238	0.00780965215	0
-0.51551569290	0.12136184260	0
-0.51551569290	0.12136184260	0
-0.51627182685	0.12125529153	0
-0.51627182685	0.12125529153	0
-0.34211099885	0.69179938845	0
-0.52131419473	0.14829638228	0
-0.52119113891	0.14831308541	0
0.47499317908	-1.28370965000	0
-1.77624569522	0.26316656288	0
-1.41245960758	0.72314916114	0
0.05761795322	-2.41279157938	0
[truncated: 8,690 more rows]
