# Supplementary material for: QNA-Based Prediction of Sites of Metabolism
Source: Molecules. 2017 Dec 1;22(12):2123. doi: 10.3390/molecules22122123 (PMC6149875; doi:10.3390/molecules22122123)
Supplement: Supplementary file 1 [file molecules-22-02123-s001.zip › SupplementaryMaterials/CSV/BY-ENZYME-BY-REACTION/CYP1A2-c-oxid.csv]

-0.30467015254	-0.22578120808	0
-0.21363116405	-0.40851318377	0
0.13122185541	1.07934599050	0
-0.55423988350	0.26097924257	0
-0.67975260642	0.11572399921	0
-0.30164296426	1.66602245817	0
-1.23206056810	-2.32628686199	0
-0.64444130411	-0.03966098838	0
-0.51913899164	0.11753917778	0
0.08464558528	1.04935562543	0
0.90504359283	-0.63108332409	0
-0.50391084204	0.17117983095	0
0.12851272926	-0.40131211122	0
-1.34130701181	-2.16142240094	0
-0.81150423341	0.12654014108	0
-2.07150249407	0.42762175819	1
0.60878777101	0.99230267063	0
0.22214293353	-1.09629305895	0
-2.45392133931	-0.34588575195	0
-0.76162648716	-2.87711626455	0
0.27548155664	1.97741650090	0
-0.15633510511	2.75704942840	0
-1.25860381172	0.81210582632	0
-0.02557138317	-0.62136436098	0
-1.63454786909	-0.92056342322	0
-0.67855583017	-2.00254708302	0
0.86043290599	-0.86450869050	0
-1.79473813077	0.25230457571	0
-1.94185081342	0.07397379386	0
-1.36550588480	0.79902124380	0
0.47657375386	-1.28221748634	0
-1.26437825179	-0.71204564058	0
-0.34154953118	0.68599931686	0
-1.71982886406	0.49165269445	1
-0.55445574892	0.02903546365	0
-0.55445574892	0.02903546365	0
0.17072363376	-1.10467035654	0
-0.51620685063	0.15953925184	0
-0.51620685063	0.15953925184	0
-0.52147251061	0.13873725500	0
-0.31721009609	0.51630306332	0
-0.28777394980	0.48086302893	0
0.02172397300	1.03264440382	0
-0.24412214885	-1.77942891869	0
-0.23103506684	0.63268883986	0
-0.13642572876	-1.25571824607	0
-0.69706967555	-2.83243332924	0
-0.62123247926	-0.01500880532	0
0.40254341504	3.10222529161	0
-0.56631401465	0.06050737426	0
-0.08674807412	-1.42393028567	0
-0.11149860738	0.28525135496	0
-2.02584880290	1.23322653932	0
-1.64183364688	-2.37536289546	0
-0.63133019305	1.01107138581	0
-1.02354250658	0.68277352712	1
1.02256875599	-0.46377569214	0
-0.31721009609	0.51630306332	0
-0.28777394980	0.48086302893	0
0.02172397300	1.03264440382	0
-0.24412214885	-1.77942891869	0
-0.23103506684	0.63268883986	0
-0.13642572876	-1.25571824607	0
-0.69706967555	-2.83243332924	0
-0.62123247926	-0.01500880532	0
0.40254341504	3.10222529161	0
-0.56631401465	0.06050737426	0
-0.08674807412	-1.42393028567	0
-0.11149860738	0.28525135496	0
-2.02584880290	1.23322653932	0
-1.64183364688	-2.37536289546	0
-0.63133019305	1.01107138581	0
-1.02354250658	0.68277352712	1
1.02256875599	-0.46377569214	0
-0.31721009609	0.51630306332	0
-0.28777394980	0.48086302893	0
0.02172397300	1.03264440382	0
-0.24412214885	-1.77942891869	0
-0.23103506684	0.63268883986	0
-0.13642572876	-1.25571824607	0
-0.69706967555	-2.83243332924	0
-0.62123247926	-0.01500880532	0
0.40254341504	3.10222529161	0
-0.56631401465	0.06050737426	0
-0.08674807412	-1.42393028567	0
-0.11149860738	0.28525135496	0
-2.02584880290	1.23322653932	0
-1.64183364688	-2.37536289546	0
-0.63133019305	1.01107138581	0
-1.02354250658	0.68277352712	1
1.02256875599	-0.46377569214	0
-0.85695347881	0.59677973847	0
-1.43293627043	-0.73468030881	0
-0.87857043684	0.44974225578	0
-0.20094072327	-2.18762995001	0
0.13581333193	0.05161415485	0
0.13581333193	0.05161415485	0
-0.71147270221	-0.53832063418	0
-0.71813226976	-1.98585960551	0
-1.43413431275	0.85995505424	0
-1.43413431275	0.85995505424	0
-0.62482918566	0.21499011019	0
-0.62482918566	0.21499011019	0
-0.62482918566	0.21499011019	0
-0.62482918566	0.21499011019	0
-1.41314983920	-0.42262241456	0
-1.41314983920	-0.42262241456	0
-1.69700885171	0.75994562570	0
-0.50867509699	0.12580399894	0
-0.50867509699	0.12580399894	0
-0.50867509699	0.12580399894	0
-0.50867509699	0.12580399894	0
0.13309610613	-0.46062433071	0
-0.52269377652	0.14740985978	0
-0.52269377652	0.14740985978	0
-0.45769524988	0.85309854241	0
-0.70671685798	0.33963832673	0
-0.53155897823	-0.01227338405	0
0.57965474220	-1.43387165442	0
-0.01329850285	0.19596905027	0
-0.60566448474	0.20839607146	0
-2.47735009224	0.79121621028	0
-0.29129793421	-1.33378982100	0
-0.84049752840	1.16993066806	1
-2.14134851528	0.27362550669	0
-2.14134851528	0.27362550669	0
0.98548682677	-0.54168016089	0
0.95542341930	0.00360872952	0
-0.01675700213	-0.19360851809	0
-1.00041444145	-0.41779719063	0
-0.39385299783	0.72217058512	0
-0.31333383752	0.67225197758	0
-0.79234803250	-0.33635743123	0
-1.71590134229	-0.17578965147	0
0.27469386489	-1.14444893830	0
-0.65427224905	0.10923914339	0
-0.66396852613	0.12238434984	0
-0.13614089351	-1.14615961463	0
-0.26091970082	-0.04918892145	0
-1.69102580061	-0.37955895578	0
0.18916803797	-0.30426598731	0
0.17995970388	-0.04033550074	0
-2.16651270235	-0.03393092492	0
-2.16651270235	-0.03393092492	0
-0.32513384685	0.42348564570	0
-1.05892147176	0.86238989209	1
-1.67615639027	-0.30205937263	0
1.02464598531	-0.49262100334	0
-1.25284001113	-0.25356920905	0
-1.33251755292	-0.23781393367	0
-1.20270781962	-0.35848292867	0
-2.01544616424	-0.01950551893	0
0.99853670176	0.22214442978	0
0.96178879870	0.20709248664	0
-0.18548958108	-0.58124041512	0
-0.31572796613	0.70687027534	0
-0.56203087732	0.36403123264	0
-0.60855765888	1.26123285865	0
-1.61033480791	-0.47961040643	0
0.92287293876	-0.41804505222	0
-0.53119183587	-0.13560078201	0
-0.05260500500	-1.57236222811	0
-1.19880658096	-0.41260274180	0
-0.55878926595	1.12917484267	0
-1.73094862428	0.44362690020	1
0.17196863769	-1.09944705747	0
-0.28828835409	0.02518245354	0
0.12018340493	-0.25446459213	0
-0.17257495700	-0.14146183567	0
-0.55913781259	0.21892243966	0
-0.62018695554	0.26613074793	0
-1.83212164214	0.85676959202	0
-0.57249693014	0.25066993534	0
-0.57153521627	0.24744206760	0
-0.51694039405	0.12837528834	0
-0.50448150074	0.09955427107	0
0.06615932131	-2.32809638972	0
-0.51583634704	0.12438123164	0
-1.78828538904	0.74815068319	0
-2.17236212046	1.13351139851	0
-0.17195027187	0.05543225569	0
-0.84707914091	0.01363434464	0
0.41867497195	0.55268231559	0
0.48511405359	1.05970711884	0
-0.22037336165	-1.46709311515	0
-1.86267093162	0.75239139677	1
-2.14822371715	0.29822098976	0
-2.14822371715	0.29822098976	0
0.18314458059	-1.14806475350	0
-0.34670682108	-0.28696992548	0
0.13702684926	1.08015603176	0
0.10421593404	-0.14503874019	0
-0.66235488227	0.34370478357	0
-0.63225118809	-0.05683042108	0
-1.23581786029	-2.27482540638	0
-0.31285633309	1.39503161107	0
-1.89900203119	-0.63477083180	0
0.21819474883	0.02917980581	0
-0.61889089644	0.24836251980	0
-0.60080762514	0.93077952885	1
-1.85649655261	-0.98581833301	0
0.96199698179	-0.50155062072	0
-1.01936836808	2.34135976830	0
-0.26918087149	-2.61178812066	0
1.01781723461	-0.77847797521	0
1.01781723461	-0.77847797521	0
-1.41387698634	0.98164773569	0
-1.41387698634	0.98164773569	0
-1.31950470811	-0.50591458824	0
-1.31950470811	-0.50591458824	0
-0.24191715328	0.02481447881	0
-0.16220755887	-0.22113334152	0
-0.17346243800	-0.16160591234	0
-0.56495043354	0.21883440615	0
-0.24191715328	0.02481447881	0
-1.00311816728	0.84529825538	1
-0.62131277200	0.35276767795	0
-0.57129410167	0.25024132192	0
-0.51635435522	0.12841848599	0
-0.17346243800	-0.16160591234	0
-0.56495043354	0.21883440615	0
1.01863503643	-0.49050030330	0
-0.51591845776	0.12408030362	0
-0.57129410167	0.25024132192	0
-0.51635435522	0.12841848599	0
-0.51591845776	0.12408030362	0
-0.30466746638	-0.22576800670	0
-0.21367259776	-0.40868012381	0
0.13122171179	1.07934513987	0
-0.55424003458	0.26097833735	0
-0.67920865446	0.11751251078	0
-0.30164027812	1.66603565926	0
-1.23206068910	-2.32628757866	0
-0.64444129695	-0.03966093644	0
-0.51913898416	0.11753923267	0
0.07872743385	1.03361428866	0
0.90504345643	-0.63108413953	0
-0.50391084268	0.17117982517	0
-1.33632093080	-2.14816105369	0
0.17440831571	-0.30649664195	0
0.56289307860	0.89749060751	0
-0.81150428816	0.12653993113	0
-2.36245337345	-0.04075470300	0
-2.16298294267	0.12244422491	1
0.23447994019	-1.05297851448	0
-0.85695369166	0.59678176185	0
-1.43293626280	-0.73468043804	0
-0.87856582696	0.44971474348	0
-0.20094071684	-2.18763005921	0
0.13581333176	0.05161416213	0
0.13581333176	0.05161416213	0
-0.71147291505	-0.53831861078	0
-0.71820075513	-1.98559268803	0
-1.43413431309	0.85995506884	0
-1.43413431309	0.85995506884	0
-0.62482918566	0.21499010982	0
-0.62482918566	0.21499010982	0
-0.62482918566	0.21499010982	0
-0.62482918566	0.21499010982	0
-1.41314983157	-0.42262254416	0
-1.41314983157	-0.42262254416	0
-1.69583103251	0.75694221090	0
-0.50867509699	0.12580399896	0
-0.50867509699	0.12580399896	0
-0.50867509699	0.12580399896	0
-0.50867509699	0.12580399896	0
0.11937439065	-0.43886753272	0
-0.52269377652	0.14740985978	0
-0.52269377652	0.14740985978	0
-0.69887443682	0.34040510547	0
-0.33898451800	0.73926358269	0
-0.06593181364	0.16778440670	0
-0.54528005795	0.00947745938	0
-0.13439381018	-1.15430319620	0
-0.59782208652	0.20916322983	0
0.01133874462	-1.17694169953	0
-1.90894270068	0.69859457087	1
-2.19449133223	0.24442862962	0
-2.19449133223	0.24442862962	0
0.18879947305	-1.14171432316	0
0.95542342604	0.00360861650	0
0.06867140365	1.25203527196	0
-0.75309612409	-0.88152876370	0
-0.41785312661	-2.26763338258	0
-0.63994573745	-0.07157003373	0
1.26894134965	1.83610746223	0
-0.45983823357	0.39047516293	0
-1.41322793077	0.64538222807	0
-1.41322793077	0.64538222807	0
-0.50246345532	0.17746337001	0
-0.76530191362	-0.58980370654	0
-0.53304214987	0.09851933550	0
-1.35954791473	0.51288665658	0
-1.35954791473	0.51288665658	0
0.33827325748	0.02479626638	0
-0.44957249904	0.31883347491	0
-0.69223857151	-2.00297721283	0
-0.76377351322	0.34926340171	0
-2.38755757124	-0.09586691897	0
-0.64623156384	0.23983765808	0
0.24968897776	-0.28354807158	0
-2.08781871141	0.41007100049	1
0.22369116693	-1.09448783167	0
0.06867140365	1.25203527196	0
-0.75309612409	-0.88152876370	0
-0.41785312661	-2.26763338258	0
-0.63994573745	-0.07157003373	0
1.26894134965	1.83610746223	0
-0.45983823357	0.39047516293	0
-1.41322793077	0.64538222807	0
-1.41322793077	0.64538222807	0
-0.50246345532	0.17746337001	0
-0.76530191362	-0.58980370654	0
-0.53304214987	0.09851933550	0
-1.35954791473	0.51288665658	0
-1.35954791473	0.51288665658	0
0.33827325748	0.02479626638	0
-0.44957249904	0.31883347491	0
-0.69223857151	-2.00297721283	0
-0.76377351322	0.34926340171	0
-2.38755757124	-0.09586691897	0
-0.64623156384	0.23983765808	0
0.24968897776	-0.28354807158	0
-2.08781871141	0.41007100049	1
0.22369116693	-1.09448783167	0
0.17279361940	-0.33666795288	0
-1.81847642570	0.85924547543	0
-0.65862966660	0.16925042839	0
-0.62556082986	0.27954365749	0
-0.07018827203	-2.27334255407	0
-0.32931508104	0.66666738969	0
-0.50472095107	0.13410526823	0
-1.46285815938	0.90230420137	0
-1.46285815938	0.90230420137	0
-0.55647940375	0.03500452859	0
0.47148164835	-1.32573259511	0
-1.31710031566	-0.54641698209	0
-1.31710031566	-0.54641698209	0
-1.78090949086	0.58664288774	0
-1.30566480194	-0.16490186927	0
-1.18260416612	-0.67619415131	0
-1.73139612682	0.48707478687	1
0.17186937287	-1.10424976643	0
-0.85798419604	0.59341174574	0
-1.43285703572	-0.73436250642	0
-0.87299919086	0.46447911506	0
-0.19624688978	-2.17521480233	0
0.13580817477	0.05158892938	0
0.13580817477	0.05158892938	0
-0.75837025769	-0.63633680253	0
-0.71856649354	-1.98727850829	0
-1.48102165462	0.76198860380	0
-1.43516497243	0.85658748043	0
-0.62482889461	0.21499184547	0
-0.62482889461	0.21499184547	0
-0.62482889461	0.21499184547	0
-0.62482889461	0.21499184547	0
-1.12188703343	0.04622196632	0
-1.40757888458	-0.40788729341	0
-1.69696923467	0.76010452405	0
-0.50867511145	0.12580389341	0
-0.50867511145	0.12580389341	0
-0.50867511145	0.12580389341	0
-0.50867511145	0.12580389341	0
0.08678802660	-0.99213749804	0
0.13309352756	-0.46063694330	0
-0.52269377525	0.14740987119	0
-0.52269377525	0.14740987119	0
-0.45769510436	0.85309941004	0
-0.70671671245	0.33963919436	0
-0.53155898546	-0.01227343682	0
0.57965473566	-1.43387170201	0
-0.01329851009	0.19596899751	0
-0.60566448411	0.20839607716	0
-2.47735009192	0.79121621313	0
-0.29129793389	-1.33378981813	0
-0.84049752841	1.16993066792	1
-2.14134851529	0.27362550655	0
-2.14134851529	0.27362550655	0
0.98548682677	-0.54168016088	0
0.95549254447	0.00388450284	0
-0.72139654207	0.37662843061	0
-0.10245390455	-0.29914193416	0
1.24372433582	1.61634005093	0
-0.12250575975	-1.32808912495	0
-0.57599853094	0.47922833537	0
-0.57507913665	0.29598135064	0
-0.75034305401	-1.07061737321	0
0.27636081027	1.03727271529	0
-0.45812941512	-0.75006779142	0
-0.55055166497	-0.02842725097	0
-0.60972788294	1.45166861986	0
-2.40053139756	-0.35286880049	0
-0.34288084653	0.89283336786	0
0.40044614441	1.56021117343	0
-0.09455183886	-1.32909503457	0
0.96430479440	-0.59280262305	0
0.48265156421	-1.37854461493	0
0.40369504412	-0.69081239892	0
-1.90244763074	0.71271056594	0
-0.37022603466	-1.01775859792	0
-1.85325182609	0.60877067759	1
-2.13880068598	0.15462953593	0
0.18382239674	-1.12480534806	0
-0.31788983332	0.51591108433	0
-0.28110512401	0.48464046659	0
0.02178189713	1.03267821612	0
-0.24407400133	-1.77940081913	0
-0.23238621432	0.63190978455	0
-0.17953760510	-1.27941964017	0
-0.69707297175	-2.83243526916	0
-0.62124487887	-0.01501610519	0
0.40253954873	3.10222301649	0
-0.56619944226	0.06057424288	0
-0.08113009648	-1.42074810499	0
0.18485785954	0.43941725441	0
-2.02584855429	1.23322668662	0
-1.64183343993	-2.37536277287	0
-0.68316148747	0.98255872124	0
-2.09750811052	0.20016769746	1
0.22703432376	-1.06170973397	0
0.12088834136	-0.17869703024	0
0.06083261432	1.10591789248	0
-0.74395934241	0.36843286096	0
-2.02986568570	-0.78854567269	0
-0.55627794737	-0.24159573804	0
-1.27864186146	-2.33773005858	0
0.29524440515	-0.22038695447	0
0.10818783090	1.73963362211	0
-0.89805607913	1.00966219748	0
-1.92683510542	-0.62089286621	0
0.84787411661	-0.64036415148	0
1.73293538687	-1.40701052655	0
-0.59767858665	0.92895701092	1
0.96173764891	-0.50138166539	0
-0.34247676677	0.87820748926	0
-0.15421006208	-0.44649679870	0
-0.59066244196	-0.11157615715	0
0.21487295130	-1.51046356238	0
-0.66646328770	0.66336672239	0
-0.56849456934	0.31474288953	0
-0.32278932343	0.68893007965	0
-0.72815061998	1.19796938663	0
-0.15369928517	-0.43956937789	0
0.97371288996	-0.41174212284	0
-0.55106964623	0.00272354496	0
0.35693571692	-1.19139070267	0
-0.18649385971	-0.06282812114	0
-0.89933774438	0.01430092488	0
-0.57046274772	0.23784854427	0
-0.57046274772	0.23784854427	0
-1.77846109862	0.35099127191	1
-2.06401154410	-0.10310749600	0
-0.51560248575	0.12261197364	0
-0.51560248575	0.12261197364	0
0.17694631197	-1.08699327308	0
-0.52130747039	0.14808529527	0
-0.34247676677	0.87820748926	0
-0.15421006208	-0.44649679870	0
-0.59066244196	-0.11157615715	0
0.21487295130	-1.51046356238	0
-0.66646328770	0.66336672239	0
-0.56849456934	0.31474288953	0
-0.32278932343	0.68893007965	0
-0.72815061998	1.19796938663	0
-0.15369928517	-0.43956937789	0
0.97371288996	-0.41174212284	0
-0.55106964623	0.00272354496	0
0.35693571692	-1.19139070267	0
-0.18649385971	-0.06282812114	0
-0.89933774438	0.01430092488	0
-0.57046274772	0.23784854427	0
-0.57046274772	0.23784854427	0
-1.77846109862	0.35099127191	1
-2.06401154410	-0.10310749600	0
-0.51560248575	0.12261197364	0
-0.51560248575	0.12261197364	0
0.17694631197	-1.08699327308	0
-0.52130747039	0.14808529527	0
-0.24293998216	0.25053079336	0
-0.02964964622	-1.00035317804	0
0.50002863453	0.04058683975	0
-0.56893557009	0.15199859753	0
-1.50747682191	-0.00600985407	0
-2.18969639825	0.21245306746	0
-2.18969639825	0.21245306746	0
-1.73217381292	-0.31549142118	0
-2.42054716530	-0.10426273278	0
-0.63237299516	0.24723368823	0
-1.22741644086	-0.29553879884	0
0.27971626645	-0.17273420161	0
-0.64144673021	0.26082256008	0
-2.37736094932	-0.06073801792	0
-0.49441475796	0.09836287266	0
-0.64091515678	0.25677036317	0
0.27329772522	-0.14162345706	0
-0.57395518116	0.07521169938	0
-2.37682601073	-0.06486180890	0
-0.94466041578	0.73832993164	1
1.01343324957	-0.47210857912	0
-0.24241656710	0.61284972651	0
-0.36769793658	-0.47319262645	0
-0.69426279752	-0.14322818684	0
0.06291802409	-0.40883472674	0
-0.52773862551	0.32803700637	0
0.41252527514	1.04882516493	0
0.08354454444	1.12707968402	0
-0.65539792679	-1.73958369040	0
-0.63677529976	-0.07203814477	0
-2.43053877365	-0.35859792768	1
-0.64157814609	-2.64123242568	0
-2.05565625078	0.92763790560	0
0.05925245555	2.15122759739	0
-2.03683242006	1.19346526577	0
-0.27352659376	-2.04032904148	0
-0.67168366843	-0.54816744787	0
0.13076635385	2.93399982728	0
-0.51558949846	1.25303901243	0
-1.32317378018	-2.55519549426	0
-0.17974386165	-1.89548879534	0
0.20126740386	0.99977520838	0
-0.69931751849	0.17057814351	0
-0.63867224877	-0.03869187345	0
-0.12855895552	-0.56966010581	0
-0.61824198576	0.24404678012	0
0.21582283758	0.03943642094	0
-1.23180047000	2.04178370942	0
-2.37256007493	-0.09776592849	0
-1.37452760234	-2.20748706421	0
1.05337996069	-0.73391535646	0
1.05337996069	-0.73391535646	0
-0.08893347024	-0.49083431201	0
-0.34561761701	0.86066558036	0
-1.69648361901	0.99169721366	0
0.09663541307	0.15440642106	0
0.16568012831	-1.41126743027	0
-0.55761626753	0.00011817556	0
0.01713434114	-0.57932486343	0
1.12774282036	-0.52561444193	0
1.12774282036	-0.52561444193	0
-0.62265572344	0.19726268569	0
-1.60702362696	-0.53182370842	0
-0.35757827852	0.87951081920	0
-0.50394128231	0.14870986508	0
-0.58908507278	0.33788846428	0
-1.66552062275	0.46002297362	1
-0.55553353622	-0.00522140188	0
-0.51555067364	0.10612735681	0
0.16488894757	-1.10103948508	0
-0.51604648552	0.16812244708	0
-0.25424535600	-0.34109552050	0
0.10069204336	0.79567318592	0
-0.54723895453	0.22805219704	0
-0.54723895453	0.22805219704	0
-1.68584370669	-0.53916496101	0
-0.31995121246	-0.74051913267	0
-0.62861375565	0.50666466093	0
-0.62861375565	0.50666466093	0
-1.25648066749	-0.17553254731	0
0.49940970774	-0.55743158018	0
0.22980296100	-1.85393172646	0
-1.25824740139	-0.46239813724	0
-1.82390981909	0.08695420184	0
-2.16868682103	6.95404559143	0
-1.72350781735	0.44977192169	1
-1.16646147262	0.52146683853	0
0.95312751758	-4.68802849818	0
0.95312751758	-4.68802849818	0
0.95312751758	-4.68802849818	0
0.17130217033	-1.09999256237	0
-1.28599389583	-1.85564834827	0
0.10996229137	-0.42469897436	0
-1.37887162726	0.20838144979	0
-0.61380218203	0.33525467558	0
-0.66032486420	1.23245872123	0
-1.30833157197	-0.31933489429	0
0.12546800472	-1.01196443497	0
-0.52447058261	-0.13176722779	0
-0.04698991523	-1.56916031948	0
-1.25192869354	-0.44216182752	0
-0.56014407146	1.12838995507	0
-1.72411255242	0.44752770193	1
0.17134506824	-1.09980841596	0
-0.18681800668	-0.39101191092	0
-0.18122533398	-0.09315032309	0
-0.67590172809	0.45683742721	0
-0.61026032174	1.23061915008	0
-0.56850331333	0.33030527856	0
-0.56850331333	0.33030527856	0
0.22352385331	-0.54410210229	0
-0.04190083856	-1.58860514931	0
-0.53191980441	-0.42853870398	0
-0.53191980441	-0.42853870398	0
-0.67315114418	1.25795701504	0
-2.08210785608	0.45328194943	1
-0.45437032471	2.39837947316	0
0.22295769536	-1.09928274856	0
0.64300785264	-3.80168308213	0
-0.29074941494	0.59248693928	0
0.19984982384	0.72967477189	0
-0.12736700972	0.74664133440	0
-0.51303949444	-1.97077800404	0
-1.36092249028	-2.54081761398	0
-0.92192541794	0.74129750390	0
-0.60894405367	0.04665348033	0
-0.53045263813	-1.98859545583	0
1.26954540353	3.55898346763	0
0.36091371053	3.06714873652	0
-0.42549019214	-0.00187472909	0
1.73839384153	-1.36315303337	0
-1.06915594337	-2.51942939599	0
0.03188273720	-1.74559150866	0
-1.23912420745	0.66033783459	0
-1.64902463834	0.38871784031	1
-0.29250157299	-0.23594853930	0
-0.21387530531	-0.47183494676	0
0.02573981259	1.16649064007	0
-0.55533352318	0.26278113730	0
-0.65717192991	0.63088120946	0
-0.36380074224	1.54240625045	0
-0.66155065821	-2.47727136604	0
-0.63262585253	-0.05815779919	0
-0.51898947607	0.11704306457	0
-0.16381561730	-0.22349350995	0
0.97285230097	-0.40800657614	0
-1.34539305812	0.94398817143	0
-0.50493851213	0.17382296565	0
-0.24142514877	0.02225008401	0
-0.57333067695	0.26319829063	0
-1.33055722389	-0.55053578126	0
-0.17846261702	-0.14126798230	0
-0.56497663393	0.21911637498	0
-0.51036808117	0.09974814752	0
-1.31460896840	-0.17562304086	0
-0.57133013651	0.25065468942	0
-0.57094485093	0.24743453359	0
-0.51635350378	0.12836771012	0
-1.25109030141	-0.46224583881	0
-0.51593381725	0.12438107205	0
-1.72421496740	0.44974767338	1
0.17135463244	-1.09999028427	0
-0.29250157299	-0.23594853930	0
-0.21387530531	-0.47183494676	0
0.02573981259	1.16649064007	0
-0.55533352318	0.26278113730	0
-0.65717192991	0.63088120946	0
-0.36380074224	1.54240625045	0
-0.66155065821	-2.47727136604	0
-0.63262585253	-0.05815779919	0
-0.51898947607	0.11704306457	0
-0.16381561730	-0.22349350995	0
0.97285230097	-0.40800657614	0
-1.34539305812	0.94398817143	0
-0.50493851213	0.17382296565	0
-0.24142514877	0.02225008401	0
-0.57333067695	0.26319829063	0
-1.33055722389	-0.55053578126	0
-0.17846261702	-0.14126798230	0
-0.56497663393	0.21911637498	0
-0.51036808117	0.09974814752	0
-1.31460896840	-0.17562304086	0
-0.57133013651	0.25065468942	0
-0.57094485093	0.24743453359	0
-0.51635350378	0.12836771012	0
-1.25109030141	-0.46224583881	0
-0.51593381725	0.12438107205	0
-1.72421496740	0.44974767338	1
0.17135463244	-1.09999028427	0
