# Supplementary material for: QNA-Based Prediction of Sites of Metabolism
Source: Molecules. 2017 Dec 1;22(12):2123. doi: 10.3390/molecules22122123 (PMC6149875; doi:10.3390/molecules22122123)
Supplement: Supplementary file 1 [file molecules-22-02123-s001.zip › SupplementaryMaterials/CSV/BY-ENZYME-BY-REACTION/CYP2C19-o-dealk.csv]

-0.30382033599	0.28468566136	0
-0.06085378649	-0.13687066387	0
-1.48951987953	-0.31185363765	0
-1.48951987953	-0.31185363765	0
-0.83284370757	-1.91308473279	0
-0.59938626255	0.24086160688	0
-0.59938626255	0.24086160688	0
-1.29073355818	-0.25578505580	0
-1.29073355818	-0.25578505580	0
-1.33810529645	0.79949759301	0
-0.51131333732	0.12296626069	0
-0.51131333732	0.12296626069	0
-1.31731546194	-0.25678843420	0
-1.25484161643	-0.73658005666	0
-0.52224456868	0.14791814683	0
-1.83915571000	0.60892860462	0
0.88495546995	-1.38455259298	1
-2.53394537857	0.78269336565	0
-0.22382131869	-0.91950498653	0
-0.87318572192	-0.15362295585	0
-1.04950406625	0.99380498370	0
-1.05957390151	-0.09909789646	0
-1.32649232103	0.53310040389	0
-0.85978813975	-0.60492650040	0
-1.53884612144	-0.18257968911	0
-0.87461654569	-0.85688085787	0
-0.07176007806	-2.36440056951	0
0.08125708667	-1.17250149741	0
-1.16497831332	0.34892642264	0
-1.30209337210	-0.46663233764	0
0.80708448855	-1.32827605870	1
-0.59848063557	0.28461686846	0
-1.31553112688	0.45715007815	0
-0.37025227039	-0.28693485330	0
-1.67570954101	1.13502017877	0
-2.15105889640	1.13240223375	0
-1.52385510184	0.03614903609	0
-2.04953199680	0.79860669798	0
0.08959927236	-1.04065127012	0
-2.52373566997	0.76768017294	0
-1.16848053458	0.01403629817	0
0.30248058134	-1.35191101411	0
0.46342501400	-1.44347701234	0
-1.32580640349	0.25949840003	0
-0.01700151024	-0.89254483222	0
0.90621398544	-1.41882850857	0
0.09043105894	-0.99306772858	0
-0.34728622118	1.34321004579	0
-0.82370469208	1.41927030468	0
0.80741792550	-1.28734533174	0
-2.53599511808	0.78803562903	0
-2.29098964394	-0.48695787500	0
0.92562967502	-0.57919900884	0
-0.09711079486	-0.53607624630	0
0.98849077962	-0.59347843535	0
-2.52383874817	0.76193364346	0
-0.57866611995	0.31738381712	0
-0.57866611995	0.31738381712	0
-0.51508770592	0.11253917085	0
-0.51508770592	0.11253917085	0
-0.52134186774	0.15008938190	0
0.97199550053	0.18122288453	0
0.97289455006	-0.05333346275	0
0.98949250797	0.17013377888	0
1.02922857741	0.01842175398	0
-0.22382131869	-0.91950498653	0
-0.87318572192	-0.15362295585	0
-1.04950406625	0.99380498370	0
-1.05957390151	-0.09909789646	0
-1.32649232103	0.53310040389	0
-0.85978813975	-0.60492650040	0
-1.53884612144	-0.18257968911	0
-0.87461654569	-0.85688085787	0
-0.07176007806	-2.36440056951	0
0.08125708667	-1.17250149741	0
-1.16497831332	0.34892642264	0
-1.30209337210	-0.46663233764	0
0.80708448855	-1.32827605870	0
-0.59848063557	0.28461686846	0
-1.31553112688	0.45715007815	0
-0.37025227039	-0.28693485330	0
-1.67570954101	1.13502017877	0
-2.15105889640	1.13240223375	0
-1.52385510184	0.03614903609	0
-2.04953199680	0.79860669798	0
0.08959927236	-1.04065127012	0
-2.52373566997	0.76768017294	0
-1.16848053458	0.01403629817	0
0.30248058134	-1.35191101411	0
0.46342501400	-1.44347701234	0
-1.32580640349	0.25949840003	0
-0.01700151024	-0.89254483222	0
0.90621398544	-1.41882850857	0
0.09043105894	-0.99306772858	0
-0.34728622118	1.34321004579	0
-0.82370469208	1.41927030468	0
0.80741792550	-1.28734533174	1
-2.53599511808	0.78803562903	0
-2.29098964394	-0.48695787500	0
0.92562967502	-0.57919900884	0
-0.09711079486	-0.53607624630	0
0.98849077962	-0.59347843535	0
-2.52383874817	0.76193364346	0
-0.57866611995	0.31738381712	0
-0.57866611995	0.31738381712	0
-0.51508770592	0.11253917085	0
-0.51508770592	0.11253917085	0
-0.52134186774	0.15008938190	0
0.97199550053	0.18122288453	0
0.97289455006	-0.05333346275	0
0.98949250797	0.17013377888	0
1.02922857741	0.01842175398	0
-0.28149833489	0.01940018863	0
-0.32971103688	0.81617506631	0
0.17790151687	-1.66766117761	0
-0.55438939166	0.24693762774	0
-0.58987703695	-0.10786490165	0
0.21798899036	-1.52979332708	0
-0.60186403629	0.20894834528	0
-2.16372311743	6.92264845877	0
-0.55048274106	0.00722538216	0
-0.34328683764	0.71300335785	0
-0.70954561360	1.26549146693	0
0.95285233368	-4.68477155128	0
0.95285233368	-4.68477155128	0
0.95285233368	-4.68477155128	0
0.52282729636	-1.31606358159	1
0.97729136056	-0.57035596889	0
-2.12515999701	0.46072567582	0
0.13956944436	0.04231861270	0
0.11349551974	-1.71519707333	0
-0.73471925453	0.60829859098	0
-0.60734357074	0.45111641949	0
-2.15585650548	6.92891743564	0
0.24088369629	-1.87246318364	0
-0.62220630968	0.48216139403	0
0.95220898988	-4.68530726817	0
0.95220898988	-4.68530726817	0
0.95220898988	-4.68530726817	0
-2.16964594483	6.95680494612	0
0.95318294937	-4.68827984890	0
0.95318294937	-4.68827984890	0
0.95318294937	-4.68827984890	0
-0.05092301025	1.34333186880	0
-0.30397306415	-0.55040764725	0
-0.07396268160	-0.63443395370	0
-0.69986353147	-2.39913008060	0
-0.22442503256	0.76819786101	0
-0.55126308340	0.31045318551	0
0.00746998772	2.01501237811	0
-1.65613672747	-0.49104979481	0
-0.03846468794	1.16397403501	0
-1.28673715773	0.91926403963	0
-0.41290839129	0.83006536713	0
-0.18932141677	-1.60167078322	0
-0.51469722796	0.13212231781	0
-1.00785938643	-2.30532213071	0
0.16718458424	-0.33507776237	0
-0.62059254613	-0.04087008855	0
-0.54481103794	0.01752104882	0
0.53352432518	-2.89025598326	0
-1.22282405331	0.65389760319	0
-0.65687126204	0.16668796948	0
-2.36144074486	-0.03707825180	0
-0.53933407493	0.05725017269	0
-2.26884799915	7.79742591934	0
-1.74846491152	0.18000035036	0
-0.34312334954	0.68302517723	0
0.96090724673	-4.86682578574	0
0.96090724673	-4.86682578574	0
0.96090724673	-4.86682578574	0
0.17625166703	-1.06092645564	0
0.56857505542	-1.40803208363	1
-2.47632392413	0.78755726358	0
-0.06488830839	2.08053472906	0
-0.26776310959	-0.46087339939	0
-0.42003073588	-2.45352303819	0
-0.19086171597	-1.63891540381	0
-0.33477744831	-0.40037843427	0
-0.55743472491	0.29840127459	0
-1.39807941887	0.66475711208	0
-1.39807941887	0.66475711208	0
-0.16483990882	0.96753573431	0
-0.16334951341	1.41439669080	0
-0.53117030097	0.31192839752	0
-0.51670425069	0.11984385636	0
-1.46781360510	0.60308056263	0
-1.46781360510	0.60308056263	0
-0.37035310189	-0.71145535192	0
-0.59394531539	-0.01850984399	0
0.81724598695	-0.63093917478	0
-0.52243997956	0.11478120527	0
-0.11843850091	-2.16924998921	0
-0.52410621181	0.36157057519	0
-0.50954117032	0.17005546482	0
-1.38242459446	0.67258511304	0
-0.52435307026	0.10287821075	0
-1.83531247993	0.25966339096	0
0.78534364563	-1.22135259221	1
-1.76986339030	0.34165047178	0
-1.64939929927	0.23080203890	0
0.16435346770	-1.06655755499	0
-1.44770333944	-0.00666554625	0
0.09661372773	-0.20341261204	0
0.09646052305	-0.20278415914	0
0.08008391016	0.08441598170	0
0.49609050344	-1.31508260153	0
-0.38513204224	0.80902220464	0
-0.61583532571	0.26855269699	0
-0.38401677109	0.80601276184	0
-0.61471573619	0.26551609980	0
-0.20089217012	-0.44052751193	0
-0.61972336928	0.20469737025	0
-0.81844668150	1.37501014736	0
0.17630849677	-1.39271704277	0
-0.58237729904	-0.10828239643	0
-0.54247482668	0.00295092629	0
-0.59541043147	-0.08613721716	0
-0.55550815636	0.02509809419	0
-0.56675544839	0.29806062489	0
-0.50934320955	0.13111412604	0
0.98832167037	-0.58814906807	0
-0.34981140631	0.73359504620	0
-0.23121604606	0.61969369818	0
-0.51718110850	0.11779506667	0
0.56900125484	-1.41349709306	1
-0.14503934506	-1.13392967631	0
-2.47634756049	0.78814830155	0
-0.22487185239	-0.91673859580	0
-0.87311676066	-0.15389227799	0
-1.04638943004	-0.12186103651	0
-1.05055456552	0.99657072566	0
-1.32641880226	0.53280114198	0
-0.85971462083	-0.60522576710	0
-1.53885010476	-0.18255548271	0
0.08012905758	-1.16941176695	0
-1.28470891874	0.46588388285	0
-0.86143207533	-0.87964393969	0
-0.07170213043	-2.36462595739	0
-1.30210190663	-0.46657829679	0
0.80708071522	-1.32825258883	0
-0.59960864398	0.28770621164	0
-1.31553531533	0.45717645282	0
-0.37025169537	-0.28694062976	0
-1.67563601578	1.13472080803	0
-1.52377723026	0.03582198340	0
-2.04945431698	0.79828157582	0
0.80385339669	-1.32043276706	1
-2.15106285950	1.13242606810	0
-2.52373547848	0.76767825654	0
-1.16840285448	0.01371116245	0
0.30255065729	-1.35220214254	0
0.46342518788	-1.44347876266	0
-1.32581078329	0.25952668345	0
-0.01700152860	-0.89254449814	0
0.90621003874	-1.41880331459	0
-2.52348816801	0.76678188454	0
0.09042711223	-0.99304253496	0
-0.34729056694	1.34323770194	0
-0.82370469882	1.41927042809	0
0.80741810551	-1.28734719268	0
-2.53599491984	0.78803359032	0
-2.29098944584	-0.48695990640	0
0.92562985426	-0.57920083115	0
-0.09711079472	-0.53607625329	0
0.98849077975	-0.59347844165	0
-2.52383875505	0.76193377416	0
-0.57866611994	0.31738381748	0
-0.57866611994	0.31738381748	0
-0.51508770592	0.11253917084	0
-0.51508770592	0.11253917084	0
-0.52134186774	0.15008938190	0
0.97199201648	0.18124370984	0
0.98850884023	0.17278752195	0
0.97295871812	-0.05359059372	0
1.02922491266	0.01844447793	0
-0.22487185239	-0.91673859580	0
-0.87311676066	-0.15389227799	0
-1.04638943004	-0.12186103651	0
-1.05055456552	0.99657072566	0
-1.32641880226	0.53280114198	0
-0.85971462083	-0.60522576710	0
-1.53885010476	-0.18255548271	0
0.08012905758	-1.16941176695	0
-1.28470891874	0.46588388285	0
-0.86143207533	-0.87964393969	0
-0.07170213043	-2.36462595739	0
-1.30210190663	-0.46657829679	0
0.80708071522	-1.32825258883	0
-0.59960864398	0.28770621164	0
-1.31553531533	0.45717645282	0
-0.37025169537	-0.28694062976	0
-1.67563601578	1.13472080803	0
-1.52377723026	0.03582198340	0
-2.04945431698	0.79828157582	0
0.80385339669	-1.32043276706	0
-2.15106285950	1.13242606810	0
-2.52373547848	0.76767825654	0
-1.16840285448	0.01371116245	0
0.30255065729	-1.35220214254	0
0.46342518788	-1.44347876266	0
-1.32581078329	0.25952668345	0
-0.01700152860	-0.89254449814	0
0.90621003874	-1.41880331459	0
-2.52348816801	0.76678188454	0
0.09042711223	-0.99304253496	0
-0.34729056694	1.34323770194	0
-0.82370469882	1.41927042809	0
0.80741810551	-1.28734719268	1
-2.53599491984	0.78803359032	0
-2.29098944584	-0.48695990640	0
0.92562985426	-0.57920083115	0
-0.09711079472	-0.53607625329	0
0.98849077975	-0.59347844165	0
-2.52383875505	0.76193377416	0
-0.57866611994	0.31738381748	0
-0.57866611994	0.31738381748	0
-0.51508770592	0.11253917084	0
-0.51508770592	0.11253917084	0
-0.52134186774	0.15008938190	0
0.97199201648	0.18124370984	0
0.98850884023	0.17278752195	0
0.97295871812	-0.05359059372	0
1.02922491266	0.01844447793	0
-0.22487185239	-0.91673859580	0
-0.87311676066	-0.15389227799	0
-1.04638943004	-0.12186103651	0
-1.05055456552	0.99657072566	0
-1.32641880226	0.53280114198	0
-0.85971462083	-0.60522576710	0
-1.53885010476	-0.18255548271	0
0.08012905758	-1.16941176695	0
-1.28470891874	0.46588388285	0
-0.86143207533	-0.87964393969	0
-0.07170213043	-2.36462595739	0
-1.30210190663	-0.46657829679	0
0.80708071522	-1.32825258883	1
-0.59960864398	0.28770621164	0
-1.31553531533	0.45717645282	0
-0.37025169537	-0.28694062976	0
-1.67563601578	1.13472080803	0
-1.52377723026	0.03582198340	0
-2.04945431698	0.79828157582	0
0.80385339669	-1.32043276706	0
-2.15106285950	1.13242606810	0
-2.52373547848	0.76767825654	0
-1.16840285448	0.01371116245	0
0.30255065729	-1.35220214254	0
0.46342518788	-1.44347876266	0
-1.32581078329	0.25952668345	0
-0.01700152860	-0.89254449814	0
0.90621003874	-1.41880331459	0
-2.52348816801	0.76678188454	0
0.09042711223	-0.99304253496	0
-0.34729056694	1.34323770194	0
-0.82370469882	1.41927042809	0
0.80741810551	-1.28734719268	0
-2.53599491984	0.78803359032	0
-2.29098944584	-0.48695990640	0
0.92562985426	-0.57920083115	0
-0.09711079472	-0.53607625329	0
0.98849077975	-0.59347844165	0
-2.52383875505	0.76193377416	0
-0.57866611994	0.31738381748	0
-0.57866611994	0.31738381748	0
-0.51508770592	0.11253917084	0
-0.51508770592	0.11253917084	0
-0.52134186774	0.15008938190	0
0.97199201648	0.18124370984	0
0.98850884023	0.17278752195	0
0.97295871812	-0.05359059372	0
1.02922491266	0.01844447793	0
-0.37198266624	-0.78204597807	0
-0.17129677825	0.11723192212	0
-0.61043593224	-0.00334508730	0
-1.56750725709	0.25095476116	0
-1.46493590229	-0.32792964161	0
-0.44227797402	0.59198823243	0
0.10524968949	0.01975193911	0
-0.84476229053	0.65407581462	0
-1.37693192064	-0.22916015171	0
0.00778931838	-0.94034374573	0
0.45261393684	-1.22882719361	0
0.00842817560	0.55472632978	0
-1.44028498296	0.86126700180	0
-0.37901024627	0.59090889246	0
-1.76192301492	-0.49927884496	0
-0.61629102546	0.23437543576	0
-0.11286649717	-2.27470865913	0
-1.64285730936	-0.49590318917	0
0.87594423770	-0.39943238087	0
-0.53860163912	0.02715323232	0
0.57256827814	-1.39497638946	1
-2.14678607441	1.11840617637	0
-2.47675363084	0.78582428643	0
0.23832702749	2.54005604603	0
-0.75751334471	-2.60536711479	0
-0.41224928666	-1.15740893162	0
-0.65739463109	-2.66543798448	0
-0.01967551411	0.92977869232	0
-1.27841772902	1.00964358159	0
-0.27103768857	1.77996134138	0
-0.27850675575	0.84521148872	0
-0.07072948630	0.81733223988	0
-2.03321546457	1.19837829579	0
-0.62395166715	-0.01879519418	0
-1.62701375362	-0.81590884402	0
-1.23929025570	-2.32116964545	0
0.90185834035	-0.64328830859	0
0.91894306772	-0.43271472829	0
-0.45413093969	0.55080507356	0
-0.50324303808	0.18016344416	0
0.18174891214	0.98144532001	0
-0.54055404633	0.04636878442	0
0.58236732979	-1.39042528198	0
-0.64524708218	-0.00249857614	0
-0.64524708218	-0.00249857614	0
-2.47798059742	0.78531079267	0
-0.53608242958	0.04884445139	0
-0.53608242958	0.04884445139	0
-0.35645978476	0.70620238063	0
0.56959820944	-1.41081991848	1
-2.47640164236	0.78788142797	0
0.23832702749	2.54005604603	0
-0.75751334471	-2.60536711479	0
-0.41224928666	-1.15740893162	0
-0.65739463109	-2.66543798448	0
-0.01967551411	0.92977869232	0
-1.27841772902	1.00964358159	0
-0.27103768857	1.77996134138	0
-0.27850675575	0.84521148872	0
-0.07072948630	0.81733223988	0
-2.03321546457	1.19837829579	0
-0.62395166715	-0.01879519418	0
-1.62701375362	-0.81590884402	0
-1.23929025570	-2.32116964545	0
0.90185834035	-0.64328830859	0
0.91894306772	-0.43271472829	0
-0.45413093969	0.55080507356	0
-0.50324303808	0.18016344416	0
0.18174891214	0.98144532001	0
-0.54055404633	0.04636878442	0
0.58236732979	-1.39042528198	1
-0.64524708218	-0.00249857614	0
-0.64524708218	-0.00249857614	0
-2.47798059742	0.78531079267	0
-0.53608242958	0.04884445139	0
-0.53608242958	0.04884445139	0
-0.35645978476	0.70620238063	0
0.56959820944	-1.41081991848	0
-2.47640164236	0.78788142797	0
-0.25791091663	0.54716988856	0
0.00794803637	0.98764332733	0
-0.62275172526	0.22752537864	0
-0.22536046809	-1.56217958696	0
-0.66935532235	-2.60029207391	0
-0.62404472806	-0.05517925016	0
-0.17394615811	-0.59430112378	0
0.31343267930	1.92547943804	0
-2.03236511828	1.18821985603	0
-0.55249941315	0.34853994661	0
-0.40588032647	1.83024490246	0
-1.72963508277	0.20638751524	0
-0.67454142187	-2.72835280500	0
0.91523302995	-0.65596924510	0
-0.93601854409	-2.02813197553	0
0.03821613142	2.06351382545	0
-1.29141694537	1.07391801163	0
0.12278222606	0.93836672195	0
-0.65307876540	-0.29241395365	0
-0.15384468161	-1.70243271957	0
-1.60560521545	-1.02429973545	0
-0.63937888221	-0.04448936968	0
-0.63937888221	-0.04448936968	0
-0.49523655076	0.25128422488	0
-0.54191532988	1.14826219723	0
-0.47144565430	1.52028293558	0
-0.53711279099	0.35201092198	0
-0.53711279099	0.35201092198	0
-0.53958899753	-0.11587942972	0
0.47304794270	-1.50047670779	1
0.93746603117	-0.60595302985	0
-0.28142675439	-0.63791636889	0
-1.66504538604	0.48828778713	0
0.14384265993	2.00443160310	0
-1.94780004367	-0.24389135239	0
-1.23523998104	-2.70347439422	0
-0.48388234759	-1.39766650935	0
-0.45540101064	2.53928936411	0
0.46495180825	-1.74287411696	0
0.91913042135	-0.82593382578	0
-1.76938340438	0.63121955508	0
-1.24625929321	-0.48696311583	0
-1.31891270256	-0.22140754297	0
-1.32471338524	-0.24193049554	0
-1.20345627273	-0.35806508840	0
-2.01538576680	-0.01954069419	0
-0.43345635484	-2.31683483485	0
-1.05547273863	0.23527063021	0
-0.21879443005	1.61633415523	0
-1.38675004403	0.92769450596	0
-1.38215855099	-0.64255840842	0
-0.13162616332	1.53644976216	0
-1.11293972732	0.12303862752	0
0.88476277687	-0.63057217905	0
-0.92330831294	-2.26111167227	0
0.87562001113	-0.61547504649	0
-0.67315779018	-0.56864718252	0
-0.68671364778	-1.87202705755	0
-1.65374893373	0.80055088338	0
-1.41360965522	-0.14451209680	0
-1.41360965522	-0.14451209680	0
-1.61826898935	0.30140515826	0
0.14896930304	-0.33119167514	0
-1.30164331894	-0.27971328377	0
-1.30164331894	-0.27971328377	0
-0.49230712954	1.21935076341	0
-0.62015916379	0.25025516588	0
-0.62015916379	0.25025516588	0
-1.31493809739	-0.25152984778	0
0.47786198025	-1.45767479946	1
0.94219900888	-0.56366065286	0
-0.54207466879	0.30056266097	0
-0.54207466879	0.30056266097	0
-1.66586007824	0.48249034101	0
-0.28530984617	-0.59664951149	0
-1.94770884887	-0.24331960525	0
0.20149883118	1.82726166957	0
-1.59030680605	-2.12144635713	0
-0.48847895352	-1.37282199974	0
-0.78664480177	0.07427938467	0
0.03276419583	-0.08199968905	0
-0.72286861826	-0.75332833910	0
-1.39881032666	-0.27392402686	0
0.03905489251	-0.94357799238	0
-0.64454012802	0.11904813793	0
-0.61250775078	0.23198536730	0
-1.40727192349	-0.11927381253	0
-1.45868470564	0.91716858262	0
-1.30433788486	-0.25756324211	0
-0.34217271222	0.69218300284	0
-0.50563106871	0.14078964348	0
-1.30312386728	-0.28127863140	0
-0.59856653641	-2.17887911583	0
-0.55537483514	0.03098810685	0
0.56845974968	-1.40885938250	1
-2.05102464589	1.04125895542	0
-2.47631129358	0.78763385522	0
-0.23651423248	-0.56587854794	0
-0.39457553383	0.88451671727	0
-0.39457553383	0.88451671727	0
-0.31285431776	0.69836206759	0
-0.58233522304	-0.12036610836	0
0.57296064683	-1.43717188617	0
-0.58233522304	-0.12036610836	0
0.57296064683	-1.43717188617	0
-1.60000422395	-0.46704104202	0
0.92284558974	-0.41680596700	0
-0.34479775665	0.75243991003	0
-2.47663710799	0.79156593524	0
-2.47663710799	0.79156593524	0
-1.26566130412	-0.49704437550	0
0.56855755220	-1.41538779529	1
-1.46240354076	0.89688003143	0
-2.47630821258	0.78834119214	0
-0.11865675799	-2.27735089718	0
-1.45648775752	0.89671983590	0
-1.45648775752	0.89671983590	0
-1.31341192234	-0.49448767712	0
-1.31341192234	-0.49448767712	0
-0.43345635484	-2.31683483484	0
-1.05547273865	0.23527062993	0
-0.21879443005	1.61633415523	0
-1.38675004403	0.92769450595	0
-1.38215855099	-0.64255840841	0
-0.13162616269	1.53644976781	0
-1.11293972732	0.12303862752	0
0.88476277687	-0.63057217905	0
-0.92330832501	-2.26111175997	0
0.87562001111	-0.61547504674	0
-0.67315779018	-0.56864718252	0
-0.68671364778	-1.87202705755	0
-1.65374864544	0.80055259478	0
-1.41360965522	-0.14451209680	0
-1.41360965522	-0.14451209680	0
-1.61826898935	0.30140515826	0
0.14896422217	-0.33121635539	0
-1.30164331894	-0.27971328377	0
-1.30164331894	-0.27971328377	0
-0.49230712954	1.21935076341	0
-0.62012016599	0.25041041119	0
-0.62012016599	0.25041041119	0
-1.31493809739	-0.25152984778	0
0.47786198025	-1.45767479946	1
0.94219900888	-0.56366065286	0
-0.54257917824	0.29893174357	0
-0.54257917824	0.29893174357	0
-1.66586007824	0.48249034101	0
-0.27990410120	-0.58258486656	0
-1.94770884887	-0.24331960525	0
0.15572259014	1.73311237655	0
-1.35028323185	-1.74287484312	0
-0.48395717515	-1.36110256055	0
0.18687704219	-0.16914639342	0
-0.32723199676	0.84638834283	0
-0.30100418245	-0.22444019289	0
-0.59088458303	-0.11068467755	0
0.21755789606	-1.53513518555	0
0.29773253879	-0.16900152051	0
-0.55192983917	0.27690719119	0
-0.33518849438	0.71202984548	0
-0.70712862588	1.29571615520	0
-0.62135861518	-0.03486000638	0
-2.66222650068	0.68811759693	0
-0.55148890810	0.00442285280	0
0.46044568554	-1.30898207720	1
0.97707774797	-0.57302734882	0
2.13526949537	-1.34124027230	0
-1.66463112456	0.45115762573	0
-1.94769850937	-0.23912309767	0
-0.17184890843	-0.40294044118	0
-0.34105989962	0.88082659323	0
-0.57307578123	0.52666386707	0
-0.56604865730	0.30705448344	0
-0.58971402478	-0.11494625419	0
0.21809021757	-1.57028432472	0
-0.39978907078	-0.93497375378	0
-0.55027570142	0.00058486661	0
-0.33535176168	0.71283106981	0
-0.72187490186	1.51339236359	0
0.39408954817	1.59288047554	0
0.46045402210	-1.30904226240	1
0.97656100474	-0.60440323189	0
0.40413333416	-0.69435528570	0
-1.66463154771	0.45116238375	0
-1.94769849430	-0.23912339570	0
-0.33023634750	-0.36560192883	0
-0.29195648278	-0.23477359593	0
0.14207284054	1.06747395557	0
-0.37552050996	0.81260584856	0
0.13726933973	1.04874549253	0
-0.55537902224	0.26265383192	0
-1.28848373781	-2.17424648700	0
-0.64584658681	-0.03963564146	0
-0.55299743008	0.00319213418	0
0.47914226893	-1.33679395989	0
-0.64494923085	-0.03561989455	0
-0.51905835031	0.11736993451	0
-0.49947061435	0.18780168276	0
-1.81653194060	0.50047712536	0
-0.50388286722	0.17077963593	0
-0.97038584550	-0.27126313589	0
-1.40086223285	0.73768676689	0
0.07171903621	-0.94133121251	0
-0.70042247544	-2.04054343436	0
-1.28026922039	0.58178942330	0
-1.79092971457	0.28720705530	0
0.47991676410	-1.27086127932	0
-0.37437799914	0.56957946943	0
-0.38666881465	0.59768046745	0
-0.55012465772	0.04629939481	0
-0.54909551574	0.04270309277	0
0.57324008577	-1.39618092643	1
-0.51706328095	0.15563947461	0
-0.51713603965	0.15603550991	0
-2.47680992120	0.78599489502	0
-0.25424515776	-0.34109755979	0
0.10068768349	0.79570110985	0
-0.54723896142	0.22805232670	0
-0.54723896142	0.22805232670	0
-1.68576601492	-0.53949025122	0
-0.31995104555	-0.74052084472	0
-0.62861375551	0.50666465361	0
-0.62861375551	0.50666465361	0
-1.25760899786	-0.17244049101	0
0.49940970149	-0.55743146328	0
0.22980296100	-1.85393172572	0
-1.24505971318	-0.48517776808	0
-1.82390981895	0.08695419455	0
-2.16868682103	6.95404559140	0
-1.84322630260	0.56665510830	0
-1.16646147261	0.52146683890	0
0.95312751758	-4.68802849818	0
0.95312751758	-4.68802849818	0
0.95312751758	-4.68802849818	0
0.88556617350	-1.37982851880	1
-1.28599389583	-1.85564834829	0
-2.53402475196	0.78216998075	0
-0.28150687840	0.01940278789	0
-0.32964915128	0.81615820627	0
0.17790203861	-1.66766135017	0
-0.55432750675	0.24692076796	0
-0.59064484699	-0.10768641940	0
0.21798511695	-1.52979214864	0
-0.60186407883	0.20894836029	0
-2.16372314588	6.92264846881	0
-0.55125055107	0.00740386440	0
-0.33522772836	0.71153916579	0
-0.70954535169	1.26549138026	0
0.95285233486	-4.68477155171	0
0.95285233486	-4.68477155171	0
0.95285233486	-4.68477155171	0
0.46044819939	-1.30895063776	1
0.97729134770	-0.57035596435	0
-1.66463129742	0.45115546389	0
-1.94769849979	-0.23912297786	0
-0.28149832515	0.01939981852	0
-0.32971119385	0.81617811085	0
0.17790151678	-1.66766115744	0
-0.55438954863	0.24694067226	0
-0.58987343843	-0.10790871109	0
0.21798899477	-1.52979349488	0
-0.60186403631	0.20894834380	0
-2.16372311744	6.92264845777	0
-0.55047914254	0.00718157272	0
-0.34335201820	0.71355030036	0
-0.70954561365	1.26549147705	0
0.95285233368	-4.68477155124	0
0.95285233368	-4.68477155124	0
0.95285233368	-4.68477155124	0
0.52369045561	-1.32129191187	1
0.97729136056	-0.57035596934	0
-2.13631432032	0.51094609544	0
0.23901481915	-0.29096517560	0
-0.63528451173	0.27514737392	0
-0.63528451173	0.27514737392	0
-0.50790895248	0.11796258601	0
-0.50790895248	0.11796258601	0
-0.52277109667	0.14900118387	0
-1.01271050626	-1.25460103761	0
0.07951434141	0.15273425585	0
0.07425037094	0.13799596562	0
-2.87666698500	2.43782154411	0
-0.65846132356	0.12298567309	0
-0.61354955436	0.21440931588	0
-0.61366104129	0.22070159802	0
-0.61366104129	0.22070159802	0
2.21296179798	-1.74621567879	0
2.21296179798	-1.74621567879	0
2.21296179798	-1.74621567879	0
-0.26884311526	0.48707776748	0
-0.54977473420	0.04656087865	0
-0.54219753763	0.01015212602	0
-0.54219753763	0.01015212602	0
-0.28213023127	0.50729940883	0
-0.14075351420	-1.11691882871	0
-0.35480069119	0.71590436489	0
-0.13972559431	-1.11948280217	0
0.56943792673	-1.41170349560	1
-2.47638601807	0.78796372321	0
-1.01220844711	-1.25288533016	0
0.07420648605	0.13781091572	0
0.07421155690	0.13783551417	0
-2.87670594180	2.43766023308	0
-0.61361946202	0.22086975831	0
-0.61361946202	0.22086975831	0
-0.61365849681	0.22071431622	0
-0.61365849681	0.22071431622	0
2.21296442028	-1.74620258939	0
2.21296442028	-1.74620258939	0
2.21296442028	-1.74620258939	0
-0.54270276598	0.00851708674	0
-0.54270276598	0.00851708674	0
-0.54219768229	0.01015124927	0
-0.54219768229	0.01015124927	0
-0.34938736727	0.73001480961	0
-0.35480067681	0.71590447079	0
0.52785574281	-1.49757248571	1
0.56943792616	-1.41170350079	0
-2.18541531061	1.25680032627	0
-2.47638601804	0.78796372349	0
0.23172764983	-1.29054343974	0
0.07421117561	0.13783965346	0
-1.01220005748	-1.25294212142	0
-0.61365848364	0.22071405343	0
-0.61365848364	0.22071405343	0
0.07405777354	0.13847010225	0
-2.87670632335	2.43766438698	0
-0.54219768255	0.01015126409	0
-0.54219768255	0.01015126409	0
-0.61253888722	0.21767732843	0
-0.61253888722	0.21767732843	0
2.21296443389	-1.74620286021	0
2.21296443389	-1.74620286021	0
2.21296443389	-1.74620286021	0
-0.35480067682	0.71590446930	0
-0.55523101255	0.03229844595	0
-0.55523101255	0.03229844595	0
0.56943792616	-1.41170350073	1
-0.23620530864	0.60200300261	0
-2.47638601804	0.78796372349	0
-0.14460269454	-1.13213623758	0
-1.01271918440	-1.25454595854	0
0.07966813925	0.15209976477	0
0.07425076656	0.13799193045	0
-2.87666658910	2.43781749460	0
-0.65958094074	0.12602278156	0
-0.61466916461	0.21744629833	0
-0.61366105509	0.22070185516	0
-0.61366105509	0.22070185516	0
2.21296178372	-1.74621541380	0
2.21296178372	-1.74621541380	0
2.21296178372	-1.74621541380	0
-0.25580958693	0.46492859787	0
-0.53674140283	0.02441368346	0
-0.54219753735	0.01015211148	0
-0.54219753735	0.01015211148	0
-0.40072562768	0.62120084959	0
-0.14176086553	-1.11421445537	0
-0.35480069118	0.71590436635	0
0.57431541473	-1.39904778085	1
0.56943792673	-1.41170349566	0
-2.47689135155	0.78632971821	0
-2.47638601807	0.78796372322	0
-1.01271918440	-1.25454595854	0
0.07966813925	0.15209976477	0
0.07425076656	0.13799193045	0
-2.87666658910	2.43781749460	0
-0.65958094074	0.12602278156	0
-0.61466916461	0.21744629833	0
-0.61366105509	0.22070185516	0
-0.61366105509	0.22070185516	0
2.21296178372	-1.74621541380	0
2.21296178372	-1.74621541380	0
2.21296178372	-1.74621541380	0
-0.25580958693	0.46492859787	0
-0.53674140283	0.02441368346	0
-0.54219753735	0.01015211148	0
-0.54219753735	0.01015211148	0
-0.40072562768	0.62120084959	0
-0.14176086553	-1.11421445537	0
-0.35480069118	0.71590436635	0
0.57431541473	-1.39904778085	0
0.56943792673	-1.41170349566	1
-2.47689135155	0.78632971821	0
-2.47638601807	0.78796372322	0
-0.44803537748	-2.32676757332	0
-1.05355166768	0.23651524897	0
-0.09570226840	1.70544985888	0
-1.38482907386	0.92893906864	0
-1.38250268741	-0.64277213226	0
-0.13179823885	1.53634290228	0
-1.73504012374	-0.36778373360	0
0.86938216565	-0.64106952453	0
-0.92329728792	-2.26110517340	0
0.87563179712	-0.61546799680	0
0.18003078713	-0.03373627479	0
0.18105168705	-0.92796146672	0
-1.65374952959	0.80055234348	0
-0.66147885933	0.09483418568	0
-0.56327060879	0.05318060348	0
0.14896468087	-0.33122023097	0
-0.34633467262	0.90206309076	0
-0.78263157004	0.89299869249	0
-0.62012462910	0.25043698093	0
-0.62012462910	0.25043698093	0
-0.48802510102	-0.17495691859	0
0.53986755601	-2.41105467385	0
1.72011370606	-1.38436677665	0
-0.54250022446	0.29862854209	0
-0.54250022446	0.29862854209	0
-2.33736130461	5.46260771515	0
-0.28104925977	-0.57975186770	0
0.97441497922	-4.41042147352	0
0.97441497922	-4.41042147352	0
0.16911735167	1.71284521773	0
-0.35134182439	-0.91212845834	0
-1.58671748760	-2.10721244029	0
0.59661402259	-0.64530404864	1
-2.49833057027	0.56076649001	0
0.11480335115	0.84972209905	0
-0.28156609409	0.60814152186	0
-1.25925626358	-2.26441525403	0
-0.63554201254	0.01892637970	0
-0.15550261518	-1.49809186180	0
-0.60774326105	-0.09713403466	0
-0.08050324296	1.54056937880	0
-0.53888703399	0.02232377955	0
-0.34106304269	0.90514945386	0
0.18338673444	0.94872669673	0
0.53889287682	-2.41166279747	0
-2.15304089768	-0.97697109816	0
0.77474667494	-0.56650767293	0
-2.33722476792	5.46269448696	0
0.19928143050	0.90265021128	0
0.97440410349	-4.41042844195	0
0.97440410349	-4.41042844195	0
-0.52234993828	0.42240572389	0
-0.15490157155	-1.47412249377	0
-0.36302717647	0.65912030534	0
0.58951123459	-1.37426319586	0
-0.54106065803	1.11818516296	0
-0.56702394093	-0.20466460919	0
0.57081738748	-1.40286980150	1
-2.47871837220	0.78330973328	0
-2.47655818704	0.78672151912	0
-0.63135544602	-0.66988515554	0
-0.63139266145	-0.67008366940	0
-1.59769692737	0.37811693894	0
-1.92711326910	0.61906887697	0
-1.59726365626	0.38009795245	0
-1.92711311701	0.61906998697	0
0.15716007787	-0.18296608879	0
0.76380638084	-1.23632943984	0
0.76377503175	-1.23649446685	0
0.15282313412	-0.20026765657	0
-0.65428491347	0.15469434447	0
-0.65428491347	0.15469434447	0
-0.65342803640	0.15859688835	0
-0.62139579513	0.27153313841	0
-0.36959425480	0.58958156827	0
-0.36959425480	0.58958156827	0
-0.37393105443	0.57228104162	0
-0.53738708632	0.02090205361	0
-0.42062920907	0.48345242092	0
0.57187090330	-1.39497976264	0
0.57187090330	-1.39497976264	0
-0.38773777341	0.60030533739	0
0.57225939875	-1.39321034679	0
0.57717908540	-1.38107445984	0
-2.47670063460	0.78583798380	0
-2.47670063460	0.78583798380	0
0.57330896640	-1.39643490303	1
-2.47673534497	0.78565500382	0
-2.47724281440	0.78406836074	0
-2.47681437957	0.78601960095	0
0.94786575154	0.25867689494	0
0.94786794176	0.25869043179	0
-0.63135544602	-0.66988515554	0
-0.63139266145	-0.67008366940	0
-1.59769692737	0.37811693894	0
-1.92711326910	0.61906887697	0
-1.59726365626	0.38009795245	0
-1.92711311701	0.61906998697	0
0.15716007787	-0.18296608879	0
0.76380638084	-1.23632943984	0
0.76377503175	-1.23649446685	0
0.15282313412	-0.20026765657	0
-0.65428491347	0.15469434447	0
-0.65428491347	0.15469434447	0
-0.65342803640	0.15859688835	0
-0.62139579513	0.27153313841	0
-0.36959425480	0.58958156827	0
-0.36959425480	0.58958156827	0
-0.37393105443	0.57228104162	0
-0.53738708632	0.02090205361	0
-0.42062920907	0.48345242092	0
0.57187090330	-1.39497976264	0
0.57187090330	-1.39497976264	0
-0.38773777341	0.60030533739	0
0.57225939875	-1.39321034679	0
0.57717908540	-1.38107445984	1
-2.47670063460	0.78583798380	0
-2.47670063460	0.78583798380	0
0.57330896640	-1.39643490303	0
-2.47673534497	0.78565500382	0
-2.47724281440	0.78406836074	0
-2.47681437957	0.78601960095	0
0.94786575154	0.25867689494	0
0.94786794176	0.25869043179	0
-0.30315815276	0.27939335450	0
-0.06089413409	-0.13634630075	0
-0.83996927186	-1.87731467496	0
-1.48956028052	-0.31132619609	0
-1.48956028052	-0.31132619609	0
-0.59938440651	0.24081817664	0
-0.59938440651	0.24081817664	0
-1.25435279792	0.53960980427	0
-1.29073170362	-0.25582906446	0
-1.29073170362	-0.25582906446	0
-0.51131339035	0.12296936019	0
-0.51131339035	0.12296936019	0
-1.86174068472	0.30884936224	0
-1.31731556721	-0.25678219248	0
-0.52224456964	0.14791776193	0
0.88988955244	-1.34185647303	1
-2.53476867206	0.77690826287	0
-0.30316251319	0.27942124848	0
-0.06089393580	-0.13634833853	0
-1.48956008210	-0.31132824115	0
-1.48956008210	-0.31132824115	0
-0.83990397801	-1.87758656223	0
-0.59938441341	0.24081830624	0
-0.59938441341	0.24081830624	0
-1.29073171050	-0.25582893376	0
-1.29073171050	-0.25582893376	0
-1.25548096041	0.54269258034	0
-0.51131339021	0.12296935288	0
-0.51131339021	0.12296935288	0
-1.31731556694	-0.25678220718	0
-1.84855855074	0.28619738463	0
-0.52224456964	0.14791776267	0
0.78144524976	-1.23725439051	1
-1.72307345402	0.43990858059	0
-1.94047940827	-0.23786664984	0
0.15238335041	-0.32507480107	0
-0.65035779947	0.17859809508	0
-0.61832556694	0.29153446503	0
-1.65231228710	0.80256888379	0
-0.38739430912	0.59133780715	0
-0.55085011281	0.03995695136	0
-0.93717470594	-2.28327982017	0
-0.26902985307	0.48704408621	0
0.57331778787	-1.39562481684	1
-0.01184977550	1.72668270267	0
-0.14074211536	-1.11691997626	0
-2.47681787021	0.78594457029	0
-1.67537486200	-0.77291907191	0
0.86095352333	-0.63894814160	0
-1.25658864616	-0.17433029518	0
-1.26805009538	-0.23869319932	0
-1.61318383779	-0.41830562533	0
-0.25826588997	0.25301692351	0
-0.40535859500	0.41736392866	0
-0.69105896220	-0.86458010978	0
-2.08429262548	0.13217468071	0
-2.08429262548	0.13217468071	0
0.10270147455	-0.23163074882	0
-0.45668298034	0.81226339873	0
-0.65216949207	0.14790508569	0
-1.40868723100	-0.05693649559	0
-0.53744322599	0.02201027730	0
0.57987040554	-1.42943922642	0
-0.34195269008	0.68634267020	0
-1.22743440771	0.60924674191	0
0.13093246808	-0.97328336587	0
-0.55119285563	0.04873493444	0
-2.47739841011	0.79073589158	0
0.56845213359	-1.40832793359	1
-1.28082356632	-1.87141423241	0
-2.47631139807	0.78758439842	0
-0.69645011214	-1.78859382571	0
-0.96225304480	1.11122981099	0
0.23230626864	1.49092229723	0
-1.50295881761	0.26174201123	0
-0.62354177930	1.77962768944	0
-0.18831917495	-2.28002057409	0
-0.71098642642	-0.72717818569	0
-0.02822354613	-0.12368699405	0
-1.31351831009	-2.23943798401	0
-0.59734892216	-0.86386324997	0
0.59496238545	-1.64461030653	0
0.95188019525	-0.64764980491	0
-1.55539855525	1.00458630247	0
-1.38988844316	0.90153942682	0
-1.51275116655	0.02718593183	0
-1.33225689726	-0.34130449455	0
-0.34443620442	-0.27718710205	0
-1.65381772176	-0.57288698282	0
0.14860721363	1.06412195846	0
-2.47795459131	0.83120183300	0
-1.83340413717	0.54162219260	0
-0.54870894281	0.26800063909	0
-0.64617028638	-0.03720315977	0
0.88480613936	-1.37694086496	1
-0.51974101836	0.11682185269	0
-0.50371966549	0.17095906688	0
-2.53396758493	0.78184115420	0
0.96238947617	-0.06700947708	0
1.05621738496	0.07898450682	0
0.17279361940	-0.33666795288	0
-1.81847642570	0.85924547543	0
-0.65862966660	0.16925042839	0
-0.62556082986	0.27954365749	0
-0.07018827203	-2.27334255407	0
-0.32931508104	0.66666738969	0
-0.50472095107	0.13410526823	0
-1.46285815938	0.90230420137	0
-1.46285815938	0.90230420137	0
-0.55647940375	0.03500452859	0
0.47148164835	-1.32573259511	1
-1.31710031566	-0.54641698209	0
-1.31710031566	-0.54641698209	0
-1.78090949086	0.58664288774	0
-1.30566480194	-0.16490186927	0
-1.18260416612	-0.67619415131	0
-1.73139612682	0.48707478687	0
0.17186937287	-1.10424976643	0
-0.16012732663	-0.09038181494	0
-0.38157862640	-0.31310501541	0
-0.56798095880	0.25808034443	0
-0.56798095880	0.25808034443	0
-0.49746194766	0.34316751775	0
0.55803552682	1.12133765158	0
-0.55634502250	0.00747687696	0
-0.55634502250	0.00747687696	0
-0.98069964183	0.64534332549	0
0.95490339988	-0.36271596693	0
-1.41043917551	-2.14916130734	0
-2.44889162560	-0.37021918065	0
-0.28452221632	0.70291348678	0
0.67286408167	0.84842960094	0
1.74520400964	-1.34855018102	0
0.15575037115	-1.35632014236	0
-2.46492269508	-0.32040452418	0
-0.28466318398	0.69298513147	0
-0.55712676548	0.04840488664	0
-0.55712676548	0.04840488664	0
-0.54938543995	0.00935079675	0
-0.54938543995	0.00935079675	0
-0.34573023836	0.97843806977	0
0.52479876089	-2.90937659575	1
-2.26776484720	7.79981878471	0
0.96082478419	-4.86701042012	0
0.96082478419	-4.86701042012	0
0.96082478419	-4.86701042012	0
-0.34256680296	0.87969661491	0
-0.16496479272	-0.39593785168	0
0.22427222100	-1.56396639804	0
-0.58847073219	-0.11784964765	0
-0.62335751657	0.47403505559	0
-0.56684754646	0.30664303364	0
-0.77215191905	1.46076606863	0
-0.34847064576	0.73515273551	0
-0.13966180903	-0.65205665193	0
-0.54909344138	-0.00237997743	0
0.98262813218	-0.59817218463	0
0.56889587913	-1.41361875442	1
-0.32223237632	0.71976456975	0
-2.47633894258	0.78815820420	0
-1.61502239378	-0.49554169903	0
0.92358352759	-0.41939051087	0
-1.15201509311	-0.31452784876	0
-2.02202461535	-0.02506425073	0
-0.07156485732	2.07791853056	0
-0.20921137586	-0.43886023993	0
-0.41945329159	-2.45328989542	0
-0.19643454744	-1.64109802346	0
-0.67800704767	-0.51951880589	0
-0.56491203567	0.29546080958	0
-1.39813783131	0.66473303441	0
-1.39813783131	0.66473303441	0
-0.10629264813	0.98954702091	0
1.25174789806	1.81969136919	0
-0.47256540916	0.33396343113	0
-0.51520937160	0.12044850188	0
-1.46780935230	0.60308234245	0
-1.46780935230	0.60308234245	0
-0.71358242154	-0.83059560509	0
-0.60142234567	-0.02145019022	0
-0.52992117498	0.11183911665	0
-0.11843895108	-2.16925017977	0
-0.46550133562	0.38360560213	0
-0.50804630689	0.17066010365	0
-1.38242456450	0.67258512584	0
-0.53183426412	0.09993612280	0
-1.83531248144	0.25966339031	0
0.78534364569	-1.22135259218	1
-1.76986339030	0.34165047177	0
-1.64939929927	0.23080203890	0
0.16435346770	-1.06655755499	0
-1.01271050625	-1.25460103724	0
0.07966774363	0.15210379992	0
0.07409696887	0.13862641439	0
-2.87666698501	2.43782154409	0
-0.65958092694	0.12602252442	0
-0.61466915081	0.21744604120	0
-0.61254144486	0.21766487302	0
-0.61254144486	0.21766487302	0
2.21296179798	-1.74621567879	0
2.21296179798	-1.74621567879	0
2.21296179798	-1.74621567879	0
-0.25580958721	0.46492861241	0
-0.53674140311	0.02441369800	0
-0.55523086763	0.03229930787	0
-0.55523086763	0.03229930787	0
-0.40072562769	0.62120084812	0
-0.14176086553	-1.11421445603	0
-0.23620532300	0.60200289820	0
0.57431541473	-1.39904778079	1
-0.14460269397	-1.13213623245	0
-2.47689135155	0.78632971820	0
-0.18411441674	-0.50265914609	0
-0.36635542227	0.74948145445	0
-0.43422032445	0.75993834987	0
-0.60805665967	0.55407013903	0
-0.41757171424	0.46767935142	0
0.16893146429	-1.38826347153	0
-0.40964729041	0.46601732103	0
0.57745019270	-1.42112462217	0
-0.54051187810	-0.08041511639	0
0.96857956553	-0.39273405525	0
-0.40992388683	0.51847422064	0
0.57706662315	-1.37918688887	0
-0.34233590853	0.83564330881	0
0.57638263243	-1.37901363870	1
-2.47712340039	0.78955192733	0
0.57624942663	-1.38464654939	0
-2.47724922690	0.78384832446	0
-0.16593644654	-0.34445710003	0
-2.47718816388	0.78383069158	0
-2.47716132011	0.78443705201	0
-0.59943468775	0.18540881863	0
-0.56740246106	0.29834506033	0
-0.38082753540	0.56867480894	0
-0.54428330554	0.01729596951	0
-0.38635570965	0.60105134571	0
0.57288601383	-1.39287211234	0
0.57320412881	-1.39649274903	0
-2.47679367721	0.78562280971	0
-2.47680602711	0.78602428486	0
-0.18411441674	-0.50265914609	0
-0.36635542227	0.74948145445	0
-0.43422032445	0.75993834987	0
-0.60805665967	0.55407013903	0
-0.41757171424	0.46767935142	0
0.16893146429	-1.38826347153	0
-0.40964729041	0.46601732103	0
0.57745019270	-1.42112462217	0
-0.54051187810	-0.08041511639	0
0.96857956553	-0.39273405525	0
-0.40992388683	0.51847422064	0
0.57706662315	-1.37918688887	0
-0.34233590853	0.83564330881	0
0.57638263243	-1.37901363870	0
-2.47712340039	0.78955192733	0
0.57624942663	-1.38464654939	0
-2.47724922690	0.78384832446	0
-0.16593644654	-0.34445710003	0
-2.47718816388	0.78383069158	0
-2.47716132011	0.78443705201	0
-0.59943468775	0.18540881863	0
-0.56740246106	0.29834506033	0
-0.38082753540	0.56867480894	0
-0.54428330554	0.01729596951	0
-0.38635570965	0.60105134571	0
0.57288601383	-1.39287211234	0
0.57320412881	-1.39649274903	1
-2.47679367721	0.78562280971	0
-2.47680602711	0.78602428486	0
-0.18411441674	-0.50265914609	0
-0.36635542227	0.74948145445	0
-0.43422032445	0.75993834987	0
-0.60805665967	0.55407013903	0
-0.41757171424	0.46767935142	0
0.16893146429	-1.38826347153	0
-0.40964729041	0.46601732103	0
0.57745019270	-1.42112462217	0
-0.54051187810	-0.08041511639	0
0.96857956553	-0.39273405525	0
-0.40992388683	0.51847422064	0
0.57706662315	-1.37918688887	0
-0.34233590853	0.83564330881	0
0.57638263243	-1.37901363870	0
-2.47712340039	0.78955192733	0
0.57624942663	-1.38464654939	1
-2.47724922690	0.78384832446	0
-0.16593644654	-0.34445710003	0
-2.47718816388	0.78383069158	0
-2.47716132011	0.78443705201	0
-0.59943468775	0.18540881863	0
-0.56740246106	0.29834506033	0
-0.38082753540	0.56867480894	0
-0.54428330554	0.01729596951	0
-0.38635570965	0.60105134571	0
0.57288601383	-1.39287211234	0
0.57320412881	-1.39649274903	0
-2.47679367721	0.78562280971	0
-2.47680602711	0.78602428486	0
0.10899783270	0.85136528828	0
-0.29257582635	0.58602237307	0
-1.21002902521	-2.24608798736	0
-0.63925985633	-0.00031818642	0
-0.10647163799	-1.47790293903	0
-0.57351014984	0.04229072478	0
-0.42318820064	1.41984402805	0
-0.50538797377	0.16145116130	0
-0.51428746514	0.15574925377	0
1.59249988797	1.36974624981	0
-2.49418560134	-1.13984226797	0
0.17176303123	1.15718775445	0
0.10230851393	-0.46342880022	0
-0.15372955205	-1.50979699200	0
-0.43714531630	0.87270784190	0
-2.35390725251	-0.01892144564	0
-0.54161730155	1.12811567147	0
-0.55933612085	-0.24198187923	0
0.48183433423	-1.35599672879	0
-1.78297121922	0.59386141565	0
-1.16935570188	-0.69938560127	0
-1.85111773136	0.60399224888	0
0.88613348338	-1.38408840921	1
-2.53406370400	0.78264870157	0
0.10899783270	0.85136528828	0
-0.29257582635	0.58602237307	0
-1.21002902521	-2.24608798736	0
-0.63925985633	-0.00031818642	0
-0.10647163799	-1.47790293903	0
-0.57351014984	0.04229072478	0
-0.42318820064	1.41984402805	0
-0.50538797377	0.16145116130	0
-0.51428746514	0.15574925377	0
1.59249988797	1.36974624981	0
-2.49418560134	-1.13984226797	0
0.17176303123	1.15718775445	0
0.10230851393	-0.46342880022	0
-0.15372955205	-1.50979699200	0
-0.43714531630	0.87270784190	0
-2.35390725251	-0.01892144564	0
-0.54161730155	1.12811567147	0
-0.55933612085	-0.24198187923	0
0.48183433423	-1.35599672879	0
-1.78297121922	0.59386141565	0
-1.16935570188	-0.69938560127	0
-1.85111773136	0.60399224888	0
0.88613348338	-1.38408840921	1
-2.53406370400	0.78264870157	0
-0.28958139725	-0.26254784925	0
0.09137977268	0.21874444470	0
-0.28164031695	0.72983106711	0
-0.58377265181	0.16776019917	0
-1.41956957484	-0.80687450435	0
-0.64891646572	0.08782832886	0
-0.18648258726	-0.33065072693	0
-0.11342275133	-0.70225839065	0
-0.38341370531	0.57354405500	0
0.47982783609	0.83782617086	0
-1.18335769481	-0.20271486674	0
-0.37431935617	0.58448832675	0
-0.59563318682	0.18405148326	0
-0.56360096123	0.29698772495	0
-0.22693019427	-0.71719299493	0
0.57306574163	-1.39335200288	0
-2.43644242936	-0.32332697450	0
-2.01902594580	-0.04674967610	0
0.57225024087	-1.39432166079	0
-0.38133128914	0.56878000451	0
-0.54478703953	0.01740116492	0
-2.47680656840	0.78567001464	0
-2.47673146200	0.78575851972	0
-0.38625302527	0.60103840160	0
0.57293257003	-1.39287798074	0
0.57319627272	-1.39649217912	1
-2.47679804863	0.78562312430	0
-2.47680539852	0.78602426282	0
0.14921992712	-0.33891461305	0
-1.65384595841	0.80215129522	0
-0.62293686368	0.28116006006	0
-0.62293686368	0.28116006006	0
-0.92196095941	-2.26798967678	0
-0.50926345196	0.11735087265	0
-0.50926345196	0.11735087265	0
-0.15105523613	1.59984492950	0
-0.52252861971	0.14910410423	0
-0.87307047508	-0.13321309208	0
0.87706259027	-0.62269430669	0
-1.04201473107	-2.08497425642	0
-1.91404710881	0.48607305982	0
0.10864216374	1.59377528638	0
0.89425611716	-1.36861822280	1
-2.37917887529	-0.53108890832	0
0.84919773180	-0.61766987629	0
-2.53506988606	0.78067940975	0
-0.28958139725	-0.26254784925	0
0.09137977268	0.21874444470	0
-0.28164031695	0.72983106711	0
-0.58377265181	0.16776019917	0
-1.41956957484	-0.80687450435	0
-0.64891646572	0.08782832886	0
-0.18648258726	-0.33065072693	0
-0.11342275133	-0.70225839065	0
-0.38341370531	0.57354405500	0
0.47982783609	0.83782617086	0
-1.18335769481	-0.20271486674	0
-0.37431935617	0.58448832675	0
-0.59563318682	0.18405148326	0
-0.56360096123	0.29698772495	0
-0.22693019427	-0.71719299493	0
0.57306574163	-1.39335200288	0
-2.43644242936	-0.32332697450	0
-2.01902594580	-0.04674967610	0
0.57225024087	-1.39432166079	0
-0.38133128914	0.56878000451	0
-0.54478703953	0.01740116492	0
-2.47680656840	0.78567001464	0
-2.47673146200	0.78575851972	0
-0.38625302527	0.60103840160	0
0.57293257003	-1.39287798074	0
0.57319627272	-1.39649217912	1
-2.47679804863	0.78562312430	0
-2.47680539852	0.78602426282	0
0.26087570177	0.72611590748	0
-0.65443766658	0.04155112573	0
-0.65443766658	0.04155112573	0
-1.65427466855	-1.51555268270	0
-0.53524560791	0.04317141390	0
-0.53524560791	0.04317141390	0
1.29156996821	0.47143694235	0
1.29156996821	0.47143694235	0
-0.35658279752	0.70734395301	0
0.56960507628	-1.41090670530	1
-2.47640203935	0.78788835086	0
0.06923114875	0.03210848177	0
-0.23103100157	-0.54591696194	0
0.15011668702	-0.21080070765	0
-2.12585475224	0.48968481688	0
-0.39188651498	0.86259157929	0
-0.82445913787	1.42957566762	0
-0.56946206947	0.91534986465	0
-2.36177651670	-0.06103296980	0
0.58608081894	-1.49468809338	0
0.16076458753	-0.30107281496	0
-0.12948611094	-1.17479143648	0
0.98860712046	-0.59458959325	0
0.59121203604	-1.44758342040	1
-1.95337452796	-0.44846652237	0
-2.47848877860	0.79352725147	0
-0.33408093372	0.39711608131	0
0.51500293357	-0.04881136372	0
-1.68113503083	-0.22552633989	0
-2.42225192633	-0.08566897879	0
-1.53280878463	-0.70313773106	0
-0.37895024147	1.38102593227	0
-0.13115257677	-1.32017939730	0
0.92817596902	-0.58397565680	0
-0.36971648556	-0.78831849996	0
-0.17152931772	0.11820596802	0
-0.62375344531	0.02011964985	0
-1.56766319565	0.25161342527	0
-1.47825203154	-0.30447908751	0
-0.44226530828	0.59190853040	0
0.10638493623	0.01660209462	0
-0.72424570925	0.53377249350	0
-1.37579663235	-0.23231078704	0
0.00881082098	-0.94314976064	0
0.45262130702	-1.22887255393	0
0.00844127149	0.55464190881	0
-1.31978143605	0.74104696086	0
-0.37901102432	0.59091679080	0
-1.77516215382	-0.47614764412	0
-0.61636880691	0.23470291074	0
-0.78453345396	-1.99339200273	0
-1.64293568548	-0.49556955126	0
0.87594369936	-0.39942684025	0
-0.53859725790	0.02712479874	0
0.57256830285	-1.39497684522	1
-2.47675363140	0.78582431491	0
-0.22486807446	-0.91676061713	0
-1.04638980656	-0.12185731458	0
-0.87318571392	-0.15362314252	0
-1.05055037693	0.99654434358	0
-1.32641898026	0.53280281085	0
-1.28470453893	0.46585559944	0
0.08012907078	-1.16941200003	0
-0.85986564113	-0.60460306604	0
-1.53772211693	-0.18564443334	0
-0.86150995394	-0.87931674951	0
-0.07170229212	-2.36462432531	0
-1.30210190017	-0.46657840650	0
0.80708072109	-1.32825268711	0
0.80385321669	-1.32043090613	1
-1.67563600932	1.13472069754	0
-1.52377723069	0.03582200295	0
-2.04945431727	0.79828158911	0
-0.59847609078	0.28458713951	0
-1.31440276224	0.45405739235	0
-0.38344092905	-0.26414552290	0
-2.15106285276	1.13242594399	0
-2.52373547863	0.76767826278	0
-2.52348816113	0.76678175384	0
0.90621003873	-1.41880331520	0
-1.18159150892	0.03650049901	0
0.30248039573	-1.35190906648	0
0.46335492631	-1.44318568713	0
-1.20607974466	0.14256558196	0
-0.01598625887	-0.89529901087	0
-2.53599491984	0.78803359036	0
0.09144236342	-0.99579671323	0
-0.34728621414	1.34320990989	0
-0.82370034602	1.41924263643	0
0.09316355154	-1.00757383052	0
-2.29098964407	-0.48695786736	0
0.92562967490	-0.57919900196	0
-0.09711099282	-0.53607422146	0
0.98849060038	-0.59347661248	0
-0.57866611305	0.31738368819	0
-0.57866611305	0.31738368819	0
-0.51508770606	0.11253917814	0
-0.51508770606	0.11253917814	0
-0.52134186775	0.15008938117	0
0.98850885202	0.17278731228	0
0.97199550042	0.18122289348	0
0.97295854909	-0.05358889679	0
1.02922491837	0.01844438260	0
-0.22486807446	-0.91676061713	0
-1.04638980656	-0.12185731458	0
-0.87318571392	-0.15362314252	0
-1.05055037693	0.99654434358	0
-1.32641898026	0.53280281085	0
-1.28470453893	0.46585559944	0
0.08012907078	-1.16941200003	0
-0.85986564113	-0.60460306604	0
-1.53772211693	-0.18564443334	0
-0.86150995394	-0.87931674951	0
-0.07170229212	-2.36462432531	0
-1.30210190017	-0.46657840650	0
0.80708072109	-1.32825268711	1
0.80385321669	-1.32043090613	0
-1.67563600932	1.13472069754	0
-1.52377723069	0.03582200295	0
-2.04945431727	0.79828158911	0
-0.59847609078	0.28458713951	0
-1.31440276224	0.45405739235	0
-0.38344092905	-0.26414552290	0
-2.15106285276	1.13242594399	0
-2.52373547863	0.76767826278	0
-2.52348816113	0.76678175384	0
0.90621003873	-1.41880331520	0
-1.18159150892	0.03650049901	0
0.30248039573	-1.35190906648	0
0.46335492631	-1.44318568713	0
-1.20607974466	0.14256558196	0
-0.01598625887	-0.89529901087	0
-2.53599491984	0.78803359036	0
0.09144236342	-0.99579671323	0
-0.34728621414	1.34320990989	0
-0.82370034602	1.41924263643	0
0.09316355154	-1.00757383052	0
-2.29098964407	-0.48695786736	0
0.92562967490	-0.57919900196	0
-0.09711099282	-0.53607422146	0
0.98849060038	-0.59347661248	0
-0.57866611305	0.31738368819	0
-0.57866611305	0.31738368819	0
-0.51508770606	0.11253917814	0
-0.51508770606	0.11253917814	0
-0.52134186775	0.15008938117	0
0.98850885202	0.17278731228	0
0.97199550042	0.18122289348	0
0.97295854909	-0.05358889679	0
1.02922491837	0.01844438260	0
0.07421117561	0.13783965346	0
-1.01220005748	-1.25294212142	0
-0.61365848364	0.22071405343	0
-0.61365848364	0.22071405343	0
0.07405777354	0.13847010225	0
-2.87670632335	2.43766438698	0
-0.54219768255	0.01015126409	0
-0.54219768255	0.01015126409	0
-0.61253888722	0.21767732843	0
-0.61253888722	0.21767732843	0
2.21296443389	-1.74620286021	0
2.21296443389	-1.74620286021	0
2.21296443389	-1.74620286021	0
-0.35480067682	0.71590446930	0
-0.55523101255	0.03229844595	0
-0.55523101255	0.03229844595	0
0.56943792616	-1.41170350073	1
-0.23620530864	0.60200300261	0
-2.47638601804	0.78796372349	0
-0.14460269454	-1.13213623758	0
-1.42709927463	-0.48359833150	0
0.13764665224	-0.00685202501	0
0.13764665224	-0.00685202501	0
-0.49139761230	1.45287494206	0
0.74860386312	-1.02617480017	1
-0.62547822607	0.22438512993	0
-0.62547822607	0.22438512993	0
-0.62547822607	0.22438512993	0
-0.62547822607	0.22438512993	0
0.38672907636	-1.44143149429	0
0.93933545689	-0.60254006528	0
-1.88767295726	0.41729931245	0
-0.50856500596	0.12464511409	0
-0.50856500596	0.12464511409	0
-0.50856500596	0.12464511409	0
-0.50856500596	0.12464511409	0
-1.04898119204	0.45275637256	0
-0.83732375448	-0.10203107685	0
-0.52271935201	0.14763666418	0
-0.52271935201	0.14763666418	0
-1.42331699315	-0.70395630050	0
-1.42331699315	-0.70395630050	0
-2.07009231333	-0.08028547648	0
0.05587854649	-0.96245501632	0
-1.08024605727	1.13057310352	0
-1.08024605727	1.13057310352	0
-1.29590993476	-3.03577825196	0
-1.77610573671	1.32802614897	0
1.34566431189	0.91299390797	0
-0.28163217404	0.60591560557	0
0.11481429002	0.85008488034	0
-0.15549972794	-1.49790240651	0
-0.60707949704	-0.07482388763	0
-1.25925858781	-2.26440080756	0
-0.63560815265	0.01670350513	0
-0.08046055706	1.54005027033	0
-0.34643871799	0.72446604911	0
-0.53822327013	0.04463373721	0
0.18261851711	0.95427933209	0
0.56861431758	-1.41268672751	1
-2.14402842583	-1.01757482545	0
0.77478557386	-0.56696266196	0
-2.47630361421	0.78807455960	0
0.11015240831	1.14109855734	0
0.12402718897	-0.48584009793	0
-0.13642183424	-1.52620321639	0
-0.56970017930	1.00702721925	0
-2.35586563382	-0.01585259627	0
-0.66221579331	1.24357870531	0
0.24281113082	-0.56161145099	0
0.59059723748	-1.45818906999	0
-2.36937040908	0.00172403308	0
-2.47837024595	0.79472978271	0
-0.28163217404	0.60591560557	0
0.11481429002	0.85008488034	0
-0.15549972794	-1.49790240651	0
-0.60707949704	-0.07482388763	0
-1.25925858781	-2.26440080756	0
-0.63560815265	0.01670350513	0
-0.08046055706	1.54005027033	0
-0.34643871799	0.72446604911	0
-0.53822327013	0.04463373721	0
0.18261851711	0.95427933209	0
0.56861431758	-1.41268672751	1
-2.14402842583	-1.01757482545	0
0.77478557386	-0.56696266196	0
-2.47630361421	0.78807455960	0
0.11015240831	1.14109855734	0
0.12402718897	-0.48584009793	0
-0.13642183424	-1.52620321639	0
-0.56970017930	1.00702721925	0
-2.35586563382	-0.01585259627	0
-0.66221579331	1.24357870531	0
0.24281113082	-0.56161145099	0
0.59059723748	-1.45818906999	0
-2.36937040908	0.00172403308	0
-2.47837024595	0.79472978271	0
-0.34704359721	-0.62664054575	0
-0.14042983668	0.20241421090	0
-0.89196179183	-0.47694295879	0
-1.46783660132	-0.35255324911	0
-1.46432012483	-0.07496195961	0
0.10161049564	0.00777198581	0
-0.62542114436	0.06557140896	0
-0.79889806343	0.75263373402	0
-1.38840603891	-0.17209424030	0
-1.43953827638	0.86587086549	0
-1.29725555952	-0.29336779986	0
-1.76694983757	-0.51229784646	0
-0.61548284830	0.23772504755	0
-0.34484573083	0.70203021378	0
-0.11743407150	-2.28715196080	0
-1.30529521921	-0.26972378384	0
-0.54301614487	0.01049826107	0
0.56862472301	-1.40979174675	1
-2.14627892858	1.12010631891	0
-2.47632133138	0.78772311953	0
0.97503884581	0.22309770699	0
-2.45991305526	2.33055690789	0
0.54903924448	-2.10117122859	1
0.86911990726	-1.86145352990	0
0.86911990726	-1.86145352990	0
2.46877292477	1.61310835018	0
-0.33125265902	1.65858748832	0
-1.73448279817	0.59634144739	0
-1.73448279817	0.59634144739	0
-0.85634907667	0.52651004718	0
-0.04649406683	-1.76655985127	0
-1.93949222883	-0.26254646692	0
-1.93949222883	-0.26254646692	0
-0.38202481842	-0.09214335558	0
1.73174938391	-1.32589521889	0
-0.76152706452	1.70191437540	0
-0.75887104873	0.48325909457	0
1.69580409735	-1.60161489350	0
1.71643334741	-1.31574390349	0
-2.45991305526	2.33055690789	0
0.54903924448	-2.10117122859	1
0.86911990726	-1.86145352990	0
0.86911990726	-1.86145352990	0
2.46877292477	1.61310835018	0
-0.33125265902	1.65858748832	0
-1.73448279817	0.59634144739	0
-1.73448279817	0.59634144739	0
-0.85634907667	0.52651004718	0
-0.04649406683	-1.76655985127	0
-1.93949222883	-0.26254646692	0
-1.93949222883	-0.26254646692	0
-0.38202481842	-0.09214335558	0
1.73174938391	-1.32589521889	0
-0.76152706452	1.70191437540	0
-0.75887104873	0.48325909457	0
1.69580409735	-1.60161489350	0
1.71643334741	-1.31574390349	0
-0.62636925640	-2.80318855196	0
-1.38823590094	0.93471916071	0
-0.38064549120	2.68559511347	0
-0.29028258346	1.56312721832	0
-1.08561920550	-0.21891970605	0
-0.21142077082	-1.97031417129	0
0.89759903544	-0.85074762562	0
-0.73331767677	-0.56134589826	0
0.69108138321	-0.94929541075	0
-1.75377543757	0.38259105419	0
0.22176612122	1.93302208613	0
-1.80821021251	-0.49629619747	0
0.17463608538	-1.09003397560	0
-1.59247107760	-2.13229589105	0
-1.45443958840	2.59344499338	0
0.72688740225	-1.93903225673	0
0.12041585031	-1.75833758225	0
1.17458348666	-1.00509488933	0
-1.82926982391	0.74533253041	0
-1.16465968183	-0.72092220659	0
-1.83955211423	0.58708090442	0
0.78872654221	-1.29776840615	1
-1.83193264005	0.54670304250	0
-1.23816157450	-0.47653941417	0
-1.32079067398	-0.21965199153	0
-1.31237085332	-0.26230560917	0
-1.31303053123	-0.25699868001	0
-1.31299027458	-0.25752711446	0
-1.31299212236	-0.25748324012	0
-1.31299207019	-0.25748635685	0
-1.31299206275	-0.25748629356	0
-1.31299226179	-0.25748423734	0
-1.31298788070	-0.25751251998	0
-1.31306596998	-0.25718368962	0
-1.31192909441	-0.26032267116	0
-1.32526598547	-0.23702059271	0
-1.20342274762	-0.35855906706	0
-2.01538725179	-0.01949935507	0
-0.36454586493	0.12323339624	0
-1.14439473205	-0.79998490582	0
-1.46520957621	-0.28088298662	0
-1.46520957621	-0.28088298662	0
-0.01971223734	-0.95005437382	0
0.08481436300	0.05619598569	0
-1.39240465291	0.92425925628	0
-1.29533486918	-0.26005285449	0
-1.29533486918	-0.26005285449	0
-0.61409270671	0.23139311365	0
-0.61409270671	0.23139311365	0
-0.60522292313	-2.17957650620	0
-1.31613413312	-0.25588550517	0
-0.54221590255	0.00904432107	0
-0.54221590255	0.00904432107	0
-2.05025547216	1.04133842155	0
-0.35479031240	0.71609174413	0
0.56943689384	-1.41171577948	1
-2.47638592662	0.78796458331	0
-0.41568037069	-0.59566826593	0
-0.16289735496	-0.56354856301	0
0.44738114381	1.34673712471	0
-0.37860103770	1.86162026356	0
-0.54019943611	2.36772445397	0
-0.57239676908	0.32181848050	0
-0.71534989938	-2.79415962389	0
-2.43722044650	-0.40625749918	0
-0.64629383690	-2.90344389264	0
0.91268665528	-0.65924603921	0
-0.36386921887	0.14048576417	0
0.65103553500	-3.80290030723	0
-0.51159364106	0.11792250093	0
-0.15190589709	2.98961537734	0
-1.68473718357	1.14319217871	0
-1.42183802472	0.89777005831	0
-0.55152617051	0.12264394474	0
0.57137937686	-1.32782151821	1
0.85768771019	-0.89901741342	0
0.11976748936	-1.46853599629	0
-0.91744955484	0.12378691047	0
-2.47669275751	0.77646712165	0
-0.55345473590	2.62636182107	0
-0.55345473590	2.62636182107	0
0.04074105929	-0.16790425548	0
-1.31742137768	-1.75501883573	0
-0.52631970896	-0.45636049326	0
0.65213467466	-3.83133776071	0
-0.52631970896	-0.45636049326	0
0.65213467466	-3.83133776071	0
-0.61125470843	0.25223237099	0
-0.61125470843	0.25223237099	0
-0.51708587077	0.33204427253	0
-0.51024297024	0.12104492722	0
-0.51024297024	0.12104492722	0
-0.52239837231	0.14836377479	0
-0.28973519523	-0.26191335129	0
0.09249940364	0.21570707779	0
-0.28163165275	0.72977625204	0
-0.58265303464	0.16472308936	0
-1.41964686946	-0.80655322066	0
-0.66194979751	0.10997554373	0
-0.18648298261	-0.33064670662	0
-0.11342307838	-0.70225512322	0
-0.39644723407	0.59569324410	0
0.47983218177	0.83779851661	0
-1.18335334195	-0.20274266356	0
-0.25572396098	0.47058692445	0
-0.59563317302	0.18405122688	0
-0.56360094743	0.29698746857	0
-0.22693034929	-0.71719150980	0
0.57407311176	-1.39605672090	0
-2.43644262746	-0.32332494318	0
-2.01902614404	-0.04674763680	0
-0.14179072464	-1.11475732892	0
-0.38133128942	0.56878001902	0
-0.54478703981	0.01740117942	0
-2.47688346711	0.78598724928	0
-0.38625302528	0.60103840013	0
0.57293257002	-1.39287798141	0
0.57319627272	-1.39649217905	1
-2.47679804863	0.78562312433	0
-2.47680539852	0.78602426281	0
-1.01271050626	-1.25460103761	0
0.07951434141	0.15273425585	0
0.07425037094	0.13799596562	0
-2.87666698500	2.43782154411	0
-0.65846132356	0.12298567309	0
-0.61354955436	0.21440931588	0
-0.61366104129	0.22070159802	0
-0.61366104129	0.22070159802	0
2.21296179798	-1.74621567879	0
2.21296179798	-1.74621567879	0
2.21296179798	-1.74621567879	0
-0.26884311526	0.48707776748	0
-0.54977473420	0.04656087865	0
-0.54219753763	0.01015212602	0
-0.54219753763	0.01015212602	0
-0.28213023127	0.50729940883	0
-0.14075351420	-1.11691882871	0
-0.35480069119	0.71590436489	0
-0.13972559431	-1.11948280217	0
0.56943792673	-1.41170349560	1
-2.47638601807	0.78796372321	0
0.01695951809	0.97278102812	0
-0.34950937678	-0.47655553228	0
-0.63601939867	-1.61046256082	0
-0.65722948327	-0.12143831243	0
0.03778529110	0.79846562575	0
-0.57360587590	0.20534607914	0
0.01826533377	-0.45742419302	0
-1.72861660771	0.43749795408	0
-0.37055146674	0.62151993317	0
-1.68018961684	-0.81073958547	0
-0.38531016660	0.56410509175	0
0.05893738236	0.41894023764	0
0.57167949919	-1.39857672530	0
-1.39512815441	0.93744353636	0
0.57324756777	-1.39248750117	1
-0.32279892283	1.27827130404	0
-0.19394562068	-1.63656836612	0
-2.47665668865	0.78623873719	0
-0.11860135478	-2.20644848619	0
-2.47682411852	0.78558918156	0
-1.20319145367	-2.54068974074	0
-0.23727498618	2.30158099645	0
-1.46684300610	0.61366664325	0
-1.46684300610	0.61366664325	0
-1.40354604353	0.62328933770	0
-1.40354604353	0.62328933770	0
-0.39987443234	-2.25286716622	0
-0.10741217369	1.17479006455	0
0.23838880703	-0.53395480046	0
-0.61494526114	-0.06311876778	0
-0.90356402246	1.03463504660	0
-2.37305822633	-0.00478653853	0
-0.51849464964	0.20439930049	0
-0.44251255724	-0.06961752348	0
1.73332769225	-1.41033793144	0
-0.72139654271	0.37662842494	0
-0.10245389019	-0.29914182974	0
1.24372433584	1.61634005123	0
-0.12250575973	-1.32808912472	0
-0.57599867582	0.47922747346	0
-0.57507928153	0.29598048874	0
-0.75034305401	-1.07061737323	0
0.27636081027	1.03727271528	0
-0.45812685819	-0.75005533633	0
-0.55054910806	-0.02841479602	0
-0.60972788294	1.45166861986	0
-2.40053139756	-0.35286880049	0
-0.34292002696	0.89267706501	0
0.40044600015	1.56021031717	0
-0.09455183886	-1.32909503457	0
0.96430479440	-0.59280262305	0
0.48311415736	-1.37704057317	1
0.40369505014	-0.69081235528	0
-1.90797794059	0.69813742620	0
-0.32334500708	-0.91977660151	0
-2.14433085157	0.14005725244	0
-2.14433085157	0.14005725244	0
-0.28973519523	-0.26191335129	0
0.09249940364	0.21570707779	0
-0.28163165275	0.72977625204	0
-0.58265303464	0.16472308936	0
-1.41964686946	-0.80655322066	0
-0.66194979751	0.10997554373	0
-0.18648298261	-0.33064670662	0
-0.11342307838	-0.70225512322	0
-0.39644723407	0.59569324410	0
0.47983218177	0.83779851661	0
-1.18335334195	-0.20274266356	0
-0.25572396098	0.47058692445	0
-0.59563317302	0.18405122688	0
-0.56360094743	0.29698746857	0
-0.22693034929	-0.71719150980	0
0.57407311176	-1.39605672090	0
-2.43644262746	-0.32332494318	0
-2.01902614404	-0.04674763680	0
-0.14179072464	-1.11475732892	0
-0.38133128942	0.56878001902	0
-0.54478703981	0.01740117942	0
-2.47688346711	0.78598724928	0
-0.38625302528	0.60103840013	0
0.57293257002	-1.39287798141	0
0.57319627272	-1.39649217905	1
-2.47679804863	0.78562312433	0
-2.47680539852	0.78602426281	0
-0.30382013757	0.28468361632	0
-0.06085379338	-0.13687053391	0
-1.48951988641	-0.31185350731	0
-1.48951988641	-0.31185350731	0
-0.83284738149	-1.91306123215	0
-0.59938626241	0.24086159956	0
-0.59938626241	0.24086159956	0
-1.29073355804	-0.25578506317	0
-1.29073355804	-0.25578506317	0
-1.33802760334	0.79917287595	0
-0.51131333732	0.12296626106	0
-0.51131333732	0.12296626106	0
-1.31731546193	-0.25678843346	0
-1.25596978584	-0.73349715144	0
-0.52224456868	0.14791814679	0
-1.82597357554	0.58627662139	0
0.77651116120	-1.27995054071	1
-1.72225004309	0.44569429527	0
-1.94057110046	-0.23843745114	0
-0.98692831909	-1.70350373960	0
0.07882289856	0.93756123838	0
0.13100777756	0.82078286479	0
0.06528956146	-0.18006792376	0
-0.25084929461	-0.38381425242	0
-0.74984832881	0.16887902955	0
-0.75004080570	0.09397990091	0
-0.63787419082	-0.02939659269	0
0.14079380884	-1.15322705374	0
-0.55524105359	0.30546195199	0
-0.55524105359	0.30546195199	0
0.18950107639	-0.03106627730	0
-0.55246779397	0.35761285734	0
-2.17431360178	6.74790055298	0
-0.54987829208	-0.00036287138	0
-0.54987829208	-0.00036287138	0
-0.14418093055	-0.58368813785	0
-2.08364617533	0.36793378769	0
0.95579113275	-4.65821064854	0
0.95579113275	-4.65821064854	0
0.95579113275	-4.65821064854	0
-0.35323662327	0.71796856716	0
-1.22998662120	2.04330525682	0
0.22362108530	-1.08979450399	0
0.56931808900	-1.41185762594	1
-1.37465032145	-2.20758393995	0
1.05324918582	-0.73401869382	0
1.05324918582	-0.73401869382	0
-2.47637640597	0.78797584986	0
0.18953841578	0.97850197318	0
-0.64591578056	-0.00251733092	0
-0.64591578056	-0.00251733092	0
-1.29507620672	-2.30102724699	0
-0.53714160764	0.05184700381	0
-0.53714160764	0.05184700381	0
0.16137297270	1.63485104077	0
-0.34336285954	0.68387073862	0
-2.38601771678	-0.53614574832	0
0.84315302340	-0.62214567740	0
0.46115759832	-1.30624285150	1
-1.66469432619	0.45088555877	0
-1.94769417890	-0.23910226402	0
0.11567102942	0.85398645296	0
-0.28596882405	0.58861618279	0
-1.25931485982	-2.26469561984	0
-0.63994467992	-0.00059507488	0
-0.15513896096	-1.49626020091	0
-0.57419025326	0.04201581494	0
-0.08049084297	1.53990114557	0
-0.50533403268	0.16147338817	0
-0.51423383479	0.15577134888	0
0.18263049565	0.95423050938	0
-2.14418719107	-1.01691058528	0
0.77478509808	-0.56695969342	0
0.11246169584	1.13477622494	0
0.10978763457	-0.46048075603	0
-0.14748096994	-1.50733498890	0
-0.43790172412	0.87240133575	0
-2.35466362916	-0.01922793847	0
-0.54236920589	1.12781105238	0
-0.55921063046	-0.24193004960	0
0.48189135706	-1.35597317601	0
-1.78297573853	0.59385952182	0
-1.16935541829	-0.69938548110	0
-1.85111774716	0.60399224213	0
0.88613348410	-1.38408840890	1
-2.53406370404	0.78264870156	0
-0.35005698490	-0.24896772820	0
0.13793118047	1.07087913843	0
0.06461817789	-0.16953596230	0
-0.58068913416	0.14934178457	0
[truncated: 296 more rows]
