# Supplementary material for: QNA-Based Prediction of Sites of Metabolism
Source: Molecules. 2017 Dec 1;22(12):2123. doi: 10.3390/molecules22122123 (PMC6149875; doi:10.3390/molecules22122123)
Supplement: Supplementary file 1 [file molecules-22-02123-s001.zip › SupplementaryMaterials/CSV/BY-ENZYME-BY-REACTION/CYP2C9-s-oxid.csv]

-0.07156484379	2.07791828614	0
-0.20921137614	-0.43886022607	0
-0.41945361457	-2.45328668273	0
-0.19643454768	-1.64109801181	0
-0.67800704768	-0.51951880660	0
-0.56491203568	0.29546080888	0
-1.39813365589	0.66470708479	0
-1.39813365589	0.66470708479	0
-0.10629264813	0.98954702020	0
1.25174789806	1.81969136922	1
-0.47256540916	0.33396343117	0
-0.51520937160	0.12044850191	0
-1.46788263146	0.60337687862	0
-1.46788263146	0.60337687862	0
-0.71358242154	-0.83059560506	0
-0.60142234566	-0.02145019019	0
-0.52992117498	0.11183911665	0
-0.11755504916	-2.17154997525	0
-0.46550133562	0.38360560213	0
-0.50804630689	0.17066010365	0
-1.39452322232	0.69212278914	0
-0.53183426412	0.09993612280	0
-1.72826586621	0.16709153314	0
0.17457883041	-1.05905841439	0
-0.25092699864	0.73968781697	0
-0.69420117907	0.10113416126	0
-0.69420117907	0.10113416126	0
0.15442363449	-1.76683545044	0
0.35192310963	0.04229782021	0
0.35192310963	0.04229782021	0
-0.47242102370	2.51713385385	0
-0.95143293842	-0.46868929173	0
-2.38886290720	-0.09782668490	0
-2.38886290720	-0.09782668490	0
-0.83869217919	-2.54849978333	0
0.92074544430	-0.82371873137	0
1.76699792432	1.72673468110	1
-1.99927201258	1.11855996381	0
-2.84980904009	-0.66464056508	0
0.12598783273	1.24495346091	0
-0.72111869045	-2.42196070900	0
-0.76023105658	-0.88195394792	0
-0.64739065594	0.11703681852	0
0.12790576861	1.27697251792	0
-1.45509955593	1.09193019865	0
1.27280437356	1.88759150599	1
-0.46100360150	0.35885662332	0
-0.41127937209	-0.57634575978	0
-0.76099400375	-0.88987431154	0
-0.64724319362	-0.07419520774	0
-0.52142274106	-1.17326503119	0
-0.53331106741	0.28970322728	0
0.39450974332	1.53660800519	0
-0.45903752715	0.39127221570	0
-0.50173805856	0.17769741899	0
-1.59684901386	1.11104904042	0
-2.11622966722	0.17507543255	0
0.40418559675	-0.68866924391	0
-0.53316820536	0.09843819741	0
0.07407398744	-2.46848596806	0
-2.17155141472	1.16238923776	0
-2.17155141472	1.16238923776	0
0.11567102943	0.85398645312	0
-0.28596882404	0.58861618295	0
-1.25931485991	-2.26469562299	0
-0.63994467992	-0.00059507489	0
-0.15513896105	-1.49626020405	0
-0.57419025326	0.04201581494	0
-0.08049084109	1.53990122051	0
-0.50533403268	0.16147338817	0
-0.51423383479	0.15577134888	0
0.18263046310	0.95422902855	1
-2.14418679691	-1.01688881234	0
0.77478509978	-0.56695962578	0
0.11245767969	1.13447079124	0
0.10981191446	-0.45681068686	0
-0.14748031518	-1.50729867596	0
-0.43781649920	0.83542339840	0
-2.35466764500	-0.01953336106	0
-0.54237322142	1.12750564089	0
-0.55918635616	-0.23826020321	0
0.47773104425	-1.08491348179	0
-1.71669367554	-1.26454590787	0
-1.73882216317	6.77909202989	0
0.89906501017	-4.66265836378	0
0.89906501017	-4.66265836378	0
0.89906501017	-4.66265836378	0
-0.38638966621	-0.03521955843	0
-0.76439626883	-0.38877761773	0
-1.60854167636	0.85208588441	0
-2.32510173689	-0.88605624441	0
0.62413640858	-0.89168454949	0
-1.40895604617	-0.45250732408	0
-1.40895604617	-0.45250732408	0
-0.10594788214	-2.27323217310	0
1.96764404895	1.82045099370	1
-1.88723931614	-0.49015934258	0
-1.44657333542	0.88397380502	0
-1.44657333542	0.88397380502	0
-1.88800021584	0.00037212256	0
0.96032567637	0.21990137875	0
-0.38638966621	-0.03521955843	0
-0.76439626883	-0.38877761773	0
-1.60854167636	0.85208588441	0
-2.32510173689	-0.88605624441	0
0.62413640858	-0.89168454949	0
-1.40895604617	-0.45250732408	0
-1.40895604617	-0.45250732408	0
-0.10594788214	-2.27323217310	0
1.96764404895	1.82045099370	1
-1.88723931614	-0.49015934258	0
-1.44657333542	0.88397380502	0
-1.44657333542	0.88397380502	0
-1.88800021584	0.00037212256	0
0.96032567637	0.21990137875	0
0.30420282499	-0.51400180783	0
-1.53348398209	-0.12266838446	0
-1.53348398209	-0.12266838446	0
-2.42449519060	-0.74441773387	0
-1.84011882377	-0.52827815362	0
1.97781258875	1.99331377347	1
-0.34429326626	1.34376238414	0
-1.87360789727	-1.18748560508	0
-0.13393662245	-1.31543296237	0
0.92540424926	-0.57927363972	0
0.23151218582	0.12849198977	0
-1.14103283869	-0.00960981446	0
-0.69329992115	0.32511632678	0
-0.63880510916	0.20588445371	0
-1.68211035886	-0.35669475419	0
-0.11636791722	-0.25832454103	0
-0.50179225587	0.10381580878	0
0.08594726062	0.01361623570	0
-0.56724482921	0.28782482599	0
-0.57819717765	0.27256694236	0
-0.11530092120	0.06181079651	0
-0.61802907013	0.21953687993	0
-0.58560817648	-0.00119412551	0
-0.59641406468	0.20716019273	0
-0.44999028958	-0.29100678113	0
-0.51030585615	0.12783404893	0
-0.16200140739	0.72638001777	0
-0.51227703069	0.12989251801	0
-2.12615677293	0.01333147218	0
-2.12615677293	0.01333147218	0
0.00574397288	-0.88233890934	0
-0.14367112421	-1.36863175180	0
-0.58674356771	-0.00301093810	0
-0.22741541017	0.87254240733	0
-0.55645778513	0.30393615985	0
-0.19755378733	-0.37022173079	0
-0.51744014243	-0.18458990052	0
-0.57719218155	0.31643966494	0
-0.79022813505	0.91799732434	0
-0.44912106627	-0.06924955639	0
1.72058962047	-1.38778406417	0
0.30420282499	-0.51400180783	0
-1.53348398209	-0.12266838446	0
-1.53348398209	-0.12266838446	0
-2.42449519060	-0.74441773387	0
-1.84011882377	-0.52827815362	0
1.97781258875	1.99331377347	1
-0.34429326626	1.34376238414	0
-1.87360789727	-1.18748560508	0
-0.13393662245	-1.31543296237	0
0.92540424926	-0.57927363972	0
0.23151218582	0.12849198977	0
-1.14103283869	-0.00960981446	0
-0.69329992115	0.32511632678	0
-0.63880510916	0.20588445371	0
-1.68211035886	-0.35669475419	0
-0.11636791722	-0.25832454103	0
-0.50179225587	0.10381580878	0
0.08594726062	0.01361623570	0
-0.56724482921	0.28782482599	0
-0.57819717765	0.27256694236	0
-0.11530092120	0.06181079651	0
-0.61802907013	0.21953687993	0
-0.58560817648	-0.00119412551	0
-0.59641406468	0.20716019273	0
-0.44999028958	-0.29100678113	0
-0.51030585615	0.12783404893	0
-0.16200140739	0.72638001777	0
-0.51227703069	0.12989251801	0
-2.12615677293	0.01333147218	0
-2.12615677293	0.01333147218	0
0.00574397288	-0.88233890934	0
-0.14367112421	-1.36863175180	0
-0.58674356771	-0.00301093810	0
-0.22741541017	0.87254240733	0
-0.55645778513	0.30393615985	0
-0.19755378733	-0.37022173079	0
-0.51744014243	-0.18458990052	0
-0.57719218155	0.31643966494	0
-0.79022813505	0.91799732434	0
-0.44912106627	-0.06924955639	0
1.72058962047	-1.38778406417	0
-0.07156485732	2.07791853056	0
-0.20921137586	-0.43886023993	0
-0.41945329159	-2.45328989542	0
-0.19643454744	-1.64109802346	0
-0.67800704767	-0.51951880589	0
-0.56491203567	0.29546080958	0
-1.39813783131	0.66473303441	0
-1.39813783131	0.66473303441	0
-0.10629264813	0.98954702091	0
1.25174789806	1.81969136919	1
-0.47256540916	0.33396343113	0
-0.51520937160	0.12044850188	0
-1.46780935230	0.60308234245	0
-1.46780935230	0.60308234245	0
-0.71358242154	-0.83059560509	0
-0.60142234567	-0.02145019022	0
-0.52992117498	0.11183911665	0
-0.11843895108	-2.16925017977	0
-0.46550133562	0.38360560213	0
-0.50804630689	0.17066010365	0
-1.38242456450	0.67258512584	0
-0.53183426412	0.09993612280	0
-1.83531248144	0.25966339031	0
0.78534364569	-1.22135259218	0
-1.76986339030	0.34165047177	0
-1.64939929927	0.23080203890	0
0.16435346770	-1.06655755499	0
-1.58234959662	-0.46483999332	0
0.13297843588	-0.63607420101	0
-1.07075956424	0.38310721042	0
0.73326454875	-1.12782770560	0
1.99825283807	1.77234475191	1
-0.93863964064	-0.11104537572	0
-1.57339928202	-0.09102841849	0
-2.22966580403	0.14181083029	0
-1.42793543510	-0.36125367299	0
0.65275418475	-1.31568975730	0
-1.63431303044	1.03707824612	0
-2.89137640083	-0.67613914727	0
-0.80210695822	-0.84968685421	0
-1.09385942330	-0.36053381233	0
-1.28590857989	-0.56419439758	0
-0.85389650908	2.05449929014	0
-1.35271979154	-0.64950035394	0
0.08317530505	-0.93603171906	0
-1.20673730425	-0.30439301608	0
-0.32707789611	-1.30085236281	0
0.78090850483	-3.66110164036	0
-1.62486370054	1.93242688384	0
-2.01520445326	-0.02621151815	0
0.24470276175	-0.16482159746	0
-1.41346775826	0.07861326870	0
-2.15479179559	0.25660604788	0
0.89345325007	-3.68456384379	0
-0.69495752069	0.16016790905	0
-1.59338410957	-0.53545474425	0
-0.25049184847	0.53061206395	0
0.91740104680	-0.39126322016	0
1.00239006413	0.04103699477	0
0.97765073740	0.17526153634	0
-0.33799718310	0.82703840639	0
0.57162743368	-1.90906889591	0
-0.68300315940	0.08204034045	0
-0.56546116692	-0.02738483782	0
-2.49236327770	2.33770024869	0
0.33785234197	0.06678341756	0
-0.44999402254	0.36081155716	0
0.97933170281	-1.96442433134	0
0.97933170281	-1.96442433134	0
2.47211053227	1.61177406558	0
-0.83150503235	-0.58458269350	0
-2.38766284847	-0.10110443977	0
-2.54634754507	0.93310047529	0
-2.54634754507	0.93310047529	0
1.75272521182	1.75086634126	1
-2.84868818242	-0.66767147617	0
0.10899783270	0.85136528828	0
-0.29257582635	0.58602237307	0
-1.21002902521	-2.24608798736	0
-0.63925985633	-0.00031818642	0
-0.10647163799	-1.47790293903	0
-0.57351014984	0.04229072478	0
-0.42318820064	1.41984402805	0
-0.50538797377	0.16145116130	0
-0.51428746514	0.15574925377	0
1.59249988797	1.36974624981	1
-2.49418560134	-1.13984226797	0
0.17176303123	1.15718775445	0
0.10230851393	-0.46342880022	0
-0.15372955205	-1.50979699200	0
-0.43714531630	0.87270784190	0
-2.35390725251	-0.01892144564	0
-0.54161730155	1.12811567147	0
-0.55933612085	-0.24198187923	0
0.48183433423	-1.35599672879	0
-1.78297121922	0.59386141565	0
-1.16935570188	-0.69938560127	0
-1.85111773136	0.60399224888	0
0.88613348338	-1.38408840921	0
-2.53406370400	0.78264870157	0
0.10899783270	0.85136528828	0
-0.29257582635	0.58602237307	0
-1.21002902521	-2.24608798736	0
-0.63925985633	-0.00031818642	0
-0.10647163799	-1.47790293903	0
-0.57351014984	0.04229072478	0
-0.42318820064	1.41984402805	0
-0.50538797377	0.16145116130	0
-0.51428746514	0.15574925377	0
1.59249988797	1.36974624981	1
-2.49418560134	-1.13984226797	0
0.17176303123	1.15718775445	0
0.10230851393	-0.46342880022	0
-0.15372955205	-1.50979699200	0
-0.43714531630	0.87270784190	0
-2.35390725251	-0.01892144564	0
-0.54161730155	1.12811567147	0
-0.55933612085	-0.24198187923	0
0.48183433423	-1.35599672879	0
-1.78297121922	0.59386141565	0
-1.16935570188	-0.69938560127	0
-1.85111773136	0.60399224888	0
0.88613348338	-1.38408840921	0
-2.53406370400	0.78264870157	0
-0.72781187268	-1.55341277808	0
-0.72781187268	-1.55341277808	0
0.06471344634	0.80684798890	0
-0.11634124709	1.73491057741	0
0.06471344634	0.80684798890	0
-0.11634124709	1.73491057741	0
-0.63330709243	0.00545342351	0
-0.63330709243	0.00545342351	0
-1.33977049391	-1.49752037341	0
0.87277307633	-0.64391625432	0
-0.63330709243	0.00545342351	0
-0.63330709243	0.00545342351	0
0.87277307633	-0.64391625432	0
-0.50495844005	0.16286495170	0
-0.50495844005	0.16286495170	0
-1.14115149731	0.14379031703	0
-0.50495844005	0.16286495170	0
-0.50495844005	0.16286495170	0
-0.52394387714	0.13801913593	0
-2.14962963089	-0.95048570207	0
-0.52394387714	0.13801913593	0
1.62151022340	1.88446576006	1
-0.69886976913	-0.71574131771	0
-0.46856429783	0.36635289418	0
-0.46856429783	0.36635289418	0
-0.53035139270	0.10397176247	0
-0.53035139270	0.10397176247	0
-0.51803464357	0.15224474097	0
-0.72781187268	-1.55341277808	0
-0.72781187268	-1.55341277808	0
0.06471344634	0.80684798890	0
-0.11634124709	1.73491057741	0
0.06471344634	0.80684798890	0
-0.11634124709	1.73491057741	0
-0.63330709243	0.00545342351	0
-0.63330709243	0.00545342351	0
-1.33977049391	-1.49752037341	0
0.87277307633	-0.64391625432	0
-0.63330709243	0.00545342351	0
-0.63330709243	0.00545342351	0
0.87277307633	-0.64391625432	0
-0.50495844005	0.16286495170	0
-0.50495844005	0.16286495170	0
-1.14115149731	0.14379031703	0
-0.50495844005	0.16286495170	0
-0.50495844005	0.16286495170	0
-0.52394387714	0.13801913593	0
-2.14962963089	-0.95048570207	0
-0.52394387714	0.13801913593	0
1.62151022340	1.88446576006	1
-0.69886976913	-0.71574131771	0
-0.46856429783	0.36635289418	0
-0.46856429783	0.36635289418	0
-0.53035139270	0.10397176247	0
-0.53035139270	0.10397176247	0
-0.51803464357	0.15224474097	0
-0.72781187268	-1.55341277808	0
-0.72781187268	-1.55341277808	0
0.06471344634	0.80684798890	0
-0.11634124709	1.73491057741	0
0.06471344634	0.80684798890	0
-0.11634124709	1.73491057741	0
-0.63330709243	0.00545342351	0
-0.63330709243	0.00545342351	0
-1.33977049391	-1.49752037341	0
0.87277307633	-0.64391625432	0
-0.63330709243	0.00545342351	0
-0.63330709243	0.00545342351	0
0.87277307633	-0.64391625432	0
-0.50495844005	0.16286495170	0
-0.50495844005	0.16286495170	0
-1.14115149731	0.14379031703	0
-0.50495844005	0.16286495170	0
-0.50495844005	0.16286495170	0
-0.52394387714	0.13801913593	0
-2.14962963089	-0.95048570207	0
-0.52394387714	0.13801913593	0
1.62151022340	1.88446576006	1
-0.69886976913	-0.71574131771	0
-0.46856429783	0.36635289418	0
-0.46856429783	0.36635289418	0
-0.53035139270	0.10397176247	0
-0.53035139270	0.10397176247	0
-0.51803464357	0.15224474097	0
-0.08834936648	-0.05488198636	0
-0.69150425659	-0.57767868442	0
-0.57349445602	0.44356904878	0
-0.58421535578	0.23400202977	0
1.20658681500	1.80142677681	1
-0.47083532848	0.34113577316	0
-0.47939602790	-0.70882937057	0
-0.51287387762	0.12797087972	0
-0.53031798887	0.11040832049	0
-0.73248744741	0.60692542499	0
-1.07367709578	-2.39231887946	0
-2.10488121438	-0.20065815046	0
0.07033312821	2.62512849658	0
-1.57891780523	-2.30184225991	0
0.83687145005	-0.83861790653	0
-0.08834936648	-0.05488198636	0
-0.69150425659	-0.57767868442	0
-0.57349445602	0.44356904878	0
-0.58421535578	0.23400202977	0
1.20658681500	1.80142677681	1
-0.47083532848	0.34113577316	0
-0.47939602790	-0.70882937057	0
-0.51287387762	0.12797087972	0
-0.53031798887	0.11040832049	0
-0.73248744741	0.60692542499	0
-1.07367709578	-2.39231887946	0
-2.10488121438	-0.20065815046	0
0.07033312821	2.62512849658	0
-1.57891780523	-2.30184225991	0
0.83687145005	-0.83861790653	0
-0.47395083000	-0.69460978954	0
-0.77878228991	0.51112185842	0
-0.57400138242	0.44192666582	0
1.20603521203	1.79964407855	1
-0.83349778830	-2.01360884692	0
-2.09939757771	-0.18628662224	0
-0.08831290752	-0.05473907479	0
-0.69146794794	-0.57753667163	0
0.02454789597	2.53098050187	0
0.09804113955	-0.07204594234	0
-0.58421775926	0.23399049341	0
-0.47083772451	0.34112429124	0
-1.57436325841	-2.28999505961	0
0.84170350329	-0.82614213170	0
-0.51287374746	0.12797163444	0
-0.53031785905	0.11040907212	0
-0.47395083000	-0.69460978954	0
-0.77878228991	0.51112185842	0
-0.57400138242	0.44192666582	0
1.20603521203	1.79964407855	1
-0.83349778830	-2.01360884692	0
-2.09939757771	-0.18628662224	0
-0.08831290752	-0.05473907479	0
-0.69146794794	-0.57753667163	0
0.02454789597	2.53098050187	0
0.09804113955	-0.07204594234	0
-0.58421775926	0.23399049341	0
-0.47083772451	0.34112429124	0
-1.57436325841	-2.28999505961	0
0.84170350329	-0.82614213170	0
-0.51287374746	0.12797163444	0
-0.53031785905	0.11040907212	0
-2.92283121385	0.78772715302	0
2.29800883672	1.36389320500	0
0.95631317825	-1.54823386560	0
0.95631317825	-1.54823386560	0
2.57197984656	1.98347457123	0
-3.10557559408	-1.42410362443	0
-1.74963596572	0.53997110184	0
-1.74963596572	0.53997110184	0
2.16668430287	2.06035839320	1
-1.93766263465	-0.25561698310	0
-1.93766263465	-0.25561698310	0
-2.11614478936	-1.03193147539	0
-1.84883769280	0.11458418912	0
-0.26889450552	0.61473651434	0
0.11205288312	0.84828362573	0
-0.69804899148	-0.14233857286	0
-0.15666224166	-1.49866101126	0
-1.25905632155	-2.26427591837	0
-0.62287104657	0.02552408199	0
0.13577954721	1.11129211541	0
-0.08035532490	1.54012009861	0
-0.62919273084	-0.02288092906	0
-0.92285645834	-2.57754033678	0
0.18261892607	0.95421364917	1
-0.25875228955	1.45164284174	0
-0.25875228955	1.45164284174	0
-2.14418233723	-1.01693506560	0
0.77478572551	-0.56695873774	0
-0.57790823524	-0.11483432413	0
-0.57790823524	-0.11483432413	0
0.11238857297	1.13506810288	0
0.11083221807	-0.46317393542	0
-0.14747398843	-1.50737762555	0
-0.44991800380	0.89149671491	0
-2.35473671123	-0.01893600991	0
-0.54244228752	1.12810296046	0
-0.55816606941	-0.24462287168	0
0.57877226135	-1.43820945652	0
-2.47724999989	0.79170125855	0
-0.28163217404	0.60591560557	0
0.11481429002	0.85008488034	0
-0.15549972794	-1.49790240651	0
-0.60707949704	-0.07482388763	0
-1.25925858781	-2.26440080756	0
-0.63560815265	0.01670350513	0
-0.08046055706	1.54005027033	0
-0.34643871799	0.72446604911	0
-0.53822327013	0.04463373721	0
0.18261851711	0.95427933209	1
0.56861431758	-1.41268672751	0
-2.14402842583	-1.01757482545	0
0.77478557386	-0.56696266196	0
-2.47630361421	0.78807455960	0
0.11015240831	1.14109855734	0
0.12402718897	-0.48584009793	0
-0.13642183424	-1.52620321639	0
-0.56970017930	1.00702721925	0
-2.35586563382	-0.01585259627	0
-0.66221579331	1.24357870531	0
0.24281113082	-0.56161145099	0
0.59059723748	-1.45818906999	0
-2.36937040908	0.00172403308	0
-2.47837024595	0.79472978271	0
-0.28163217404	0.60591560557	0
0.11481429002	0.85008488034	0
-0.15549972794	-1.49790240651	0
-0.60707949704	-0.07482388763	0
-1.25925858781	-2.26440080756	0
-0.63560815265	0.01670350513	0
-0.08046055706	1.54005027033	0
-0.34643871799	0.72446604911	0
-0.53822327013	0.04463373721	0
0.18261851711	0.95427933209	1
0.56861431758	-1.41268672751	0
-2.14402842583	-1.01757482545	0
0.77478557386	-0.56696266196	0
-2.47630361421	0.78807455960	0
0.11015240831	1.14109855734	0
0.12402718897	-0.48584009793	0
-0.13642183424	-1.52620321639	0
-0.56970017930	1.00702721925	0
-2.35586563382	-0.01585259627	0
-0.66221579331	1.24357870531	0
0.24281113082	-0.56161145099	0
0.59059723748	-1.45818906999	0
-2.36937040908	0.00172403308	0
-2.47837024595	0.79472978271	0
-2.84339202264	0.81574001865	0
0.64862630283	-1.60033464241	0
2.11718665919	1.21938284089	0
0.94790203024	-1.55106726945	0
2.56191494843	1.98008242326	0
-0.36502631172	0.79413844248	0
-2.22827608135	-0.74391719425	0
-1.74873269203	0.54026462701	0
-0.56150945070	-0.02663092680	0
-0.56150945070	-0.02663092680	0
-1.03811483402	-0.25038655863	0
-1.93773627901	-0.25564024405	0
-0.46335946047	0.38279664849	0
-0.46335946047	0.38279664849	0
-2.03774716925	-0.03568923748	0
-0.71169015643	-0.69998080949	0
1.73846100652	1.77495307017	1
-2.84756779592	-0.67069943827	0
-0.34041061125	0.69862674837	0
-0.55647962047	-0.00383766527	0
-0.55647962047	-0.00383766527	0
0.47612184497	-1.31755792726	0
-0.51634359960	0.35084208945	0
-0.51634359960	0.35084208945	0
-1.81737752590	0.50035927693	0
-0.43101605004	-0.61531535889	0
-0.95823909567	-0.29143384934	0
0.39659211768	1.54073046200	0
-1.50881101287	0.83949169699	0
0.07076913631	-0.93883250899	0
0.40403316426	-0.68897347774	0
-0.12317353059	-2.25209993249	0
-1.46992797044	0.88238773554	0
-1.34687908121	0.80009651437	0
-1.21292385004	-0.43073789047	0
-2.01945894832	-0.30253913759	0
-1.85084318424	-0.74661215872	0
0.60311026704	1.51097185992	1
-1.86668611811	-0.77214826250	0
0.71609030507	-0.64313202841	0
-1.09918708782	-0.24894294777	0
-2.03007781491	-0.03562368574	0
0.13542584134	0.91519777578	0
-0.27877770416	0.60081830612	0
-1.36318832640	-2.57602386659	0
-0.65182440654	-0.04561312036	0
-0.25576270956	-1.79688769301	0
-0.52426433518	0.25937029989	0
0.46468948160	3.16297397047	0
-0.45309551960	0.38576688780	0
-0.69231214899	-0.70119712724	0
-1.29697113247	-2.94088249266	0
1.62120432877	1.87424751917	1
-0.45552350103	2.60432408355	0
-2.15812787317	-0.88802716872	0
0.56108433382	-1.83446495670	0
0.91876987509	-0.83335875282	0
-1.04634731738	-0.22704929795	0
-2.47139236753	0.86774752963	0
-2.03696880090	-0.03854464424	0
-0.71794577128	-2.38150145957	0
0.12722253484	1.27115848129	0
0.12722253484	1.27115848129	0
-1.46066538121	0.75638211804	0
-0.76092116463	-0.88936746739	0
-0.64716170292	-0.07362550295	0
-0.76092116463	-0.88936746739	0
-0.64716170292	-0.07362550295	0
-0.68637377318	0.31810227880	0
1.27289367226	1.88835948545	1
-0.45904440619	0.39122974946	0
-0.50174562245	0.17765043570	0
-0.45904440619	0.39122974946	0
-0.50174562245	0.17765043570	0
-0.03391738789	-2.30566751559	0
-2.12182900892	-0.16077836006	0
-0.53316710076	0.09844452550	0
-0.53316710076	0.09844452550	0
-2.15803311291	1.13006263196	0
-2.15803311291	1.13006263196	0
-0.01646685434	0.36003838499	0
-0.77959577881	-0.65880126145	0
-0.61665478091	0.30809070450	0
-0.08150012668	-1.03545434564	0
-0.45992047730	0.32506167381	0
1.62982246730	1.87071710694	1
-0.39938797635	-0.40210136754	0
-1.33928609974	0.12822079146	0
-2.18420112541	0.21645314543	0
-2.18420112541	0.21645314543	0
-0.53694633517	0.26222631331	0
-2.12752066035	-0.95435374501	0
0.39064741444	0.77274965409	0
0.37349201271	0.48760559644	0
-0.44929256067	0.59539604608	0
-0.53554872473	0.01347894607	0
-0.05652589289	-1.44961495765	0
-0.56991928468	0.37018802109	0
-0.61640577843	1.26773855008	0
-0.12311974729	-0.76486759733	0
-0.72231982883	1.38206221711	0
-0.08082103521	-1.31924250681	0
0.97790291179	-0.58306424602	0
-2.89828525821	0.80888318042	0
2.09971381020	1.20300762605	0
0.95400777472	-1.55031550444	0
0.95400777472	-1.55031550444	0
2.56921777409	1.98098181160	0
-2.05257145129	-0.63191576189	0
-1.74941081851	0.54018249844	0
-1.74941081851	0.54018249844	0
-2.03737174981	-0.80969785453	0
-1.93767965252	-0.25563349074	0
-1.93767965252	-0.25563349074	0
1.96698715741	1.92873261910	1
-2.09182958959	-1.01424090075	0
-1.85141739769	0.11256511750	0
0.06867141796	1.25203537582	0
-0.75309641196	-0.88153047057	0
-0.41785312715	-2.26763338733	0
-0.63994573808	-0.07157003939	0
1.26894691062	1.83613447558	1
-0.45983821926	0.39047526679	0
-1.41322793074	0.64538222834	0
-1.41322793074	0.64538222834	0
-0.50246345527	0.17746337056	0
-0.76537998362	-0.59011459029	0
-0.53304215050	0.09851932985	0
-1.35954791473	0.51288665657	0
-1.35954791473	0.51288665657	0
0.33878342577	0.02645505443	0
-0.44906235218	0.32049210758	0
-0.69223857151	-2.00297721283	0
-0.76922550499	0.33500131861	0
-2.38759689427	-0.09602406909	0
-0.65168355467	0.22557558340	0
0.29605339092	-0.18724002709	0
-2.37880550600	-0.05844839313	0
0.12599218671	1.24492553055	0
-0.72118405818	-2.42168653994	0
-0.76023125466	-0.88195190107	0
-0.64739085389	0.11703885808	0
0.12791012259	1.27694458756	0
-1.45396868945	1.08880875611	0
1.27280438861	1.88759122317	1
-0.46100359463	0.35885649290	0
-0.41127936521	-0.57634588983	0
-0.76099420183	-0.88987226469	0
-0.64724339157	-0.07419316818	0
-0.53466152260	-1.15013730127	0
-0.53331106769	0.28970324190	0
0.39450974318	1.53660801249	0
-0.45903752028	0.39127208528	0
-0.50173805169	0.17769728894	0
-1.47634871007	0.99084619140	0
-2.11509881450	0.17195424863	0
0.40418559675	-0.68866924422	0
-0.53316820564	0.09843821204	0
-0.59761277284	-2.18705005646	0
-2.05106413161	1.04226940139	0
0.11567102943	0.85398645312	0
-0.28596882404	0.58861618295	0
-1.25931485991	-2.26469562299	0
-0.63994467992	-0.00059507489	0
-0.15513896105	-1.49626020405	0
-0.57419025326	0.04201581494	0
-0.08049084109	1.53990122051	0
-0.50533403268	0.16147338817	0
-0.51423383479	0.15577134888	0
0.18263046310	0.95422902855	1
-2.14418679691	-1.01688881234	0
0.77478509978	-0.56695962578	0
0.11245767969	1.13447079124	0
0.10981191446	-0.45681068686	0
-0.14748031518	-1.50729867596	0
-0.43781649920	0.83542339840	0
-2.35466764500	-0.01953336106	0
-0.54237322142	1.12750564089	0
-0.55918635616	-0.23826020321	0
0.47773104425	-1.08491348179	0
-1.71669367554	-1.26454590787	0
-1.73882216317	6.77909202989	0
0.89906501017	-4.66265836378	0
0.89906501017	-4.66265836378	0
0.89906501017	-4.66265836378	0
0.11567102942	0.85398645296	0
-0.28596882405	0.58861618279	0
-1.25931485982	-2.26469561984	0
-0.63994467992	-0.00059507488	0
-0.15513896096	-1.49626020091	0
-0.57419025326	0.04201581494	0
-0.08049084297	1.53990114557	0
-0.50533403268	0.16147338817	0
-0.51423383479	0.15577134888	0
0.18263049565	0.95423050938	1
-2.14418719107	-1.01691058528	0
0.77478509808	-0.56695969342	0
0.11246169584	1.13477622494	0
0.10978763457	-0.46048075603	0
-0.14748096994	-1.50733498890	0
-0.43790172412	0.87240133575	0
-2.35466362916	-0.01922793847	0
-0.54236920589	1.12781105238	0
-0.55921063046	-0.24193004960	0
0.48189135706	-1.35597317601	0
-1.78297573853	0.59385952182	0
-1.16935541829	-0.69938548110	0
-1.85111774716	0.60399224213	0
0.88613348410	-1.38408840890	0
-2.53406370404	0.78264870156	0
-0.05470081105	-0.47836442010	0
-0.69907782019	0.64301594125	0
-0.78447388454	0.86460382042	0
-0.58246713755	0.32034770870	0
-0.02463169520	-0.24552674713	0
0.97699495763	-0.40990748423	0
-0.75881294270	0.57152954283	0
1.71569038880	-1.38168103714	0
-0.55680619572	0.02727343111	0
-0.49184891238	0.36074948271	0
-1.09457658175	-0.16234835991	0
-0.29119264334	0.53495320398	0
1.71436555795	-1.33432424687	0
-1.03174363115	-0.32192886169	0
1.36320375489	1.54279007954	1
0.50891630228	-1.23205172422	0
-2.05880906398	0.09559105893	0
-0.30405891721	1.16723940916	0
-0.13816925878	-1.28720973925	0
0.92119393016	-0.55142450054	0
