# Supplementary material for: QNA-Based Prediction of Sites of Metabolism
Source: Molecules. 2017 Dec 1;22(12):2123. doi: 10.3390/molecules22122123 (PMC6149875; doi:10.3390/molecules22122123)
Supplement: Supplementary file 1 [file molecules-22-02123-s001.zip › SupplementaryMaterials/CSV/BY-REACTION/aliphatic-hydroxylation.csv]

-0.93188140905	-0.19275265397	0
0.01165576307	-0.73601737338	0
-0.77559529898	-0.39354939550	0
-1.37851419534	-0.21934648045	0
-0.94984757058	0.07773042607	0
-1.51330038024	-0.07188518440	0
-2.21317740033	0.15703336669	0
-0.87915256440	-0.16779043345	0
-1.50659438964	-0.14539214882	0
-1.37122157523	-0.29135575000	0
0.35378299961	-1.32208125713	0
0.01799241624	0.54812847749	0
-1.36964588934	-0.25981292198	0
-0.29945960917	-0.84358239841	0
-0.59041991154	-0.25849917942	0
-0.35433603888	1.33911285056	0
-2.34813759873	-0.27469082193	0
0.87516735910	-0.39879682188	0
0.09202989719	0.32803831940	0
-1.41705368001	-0.00035832516	0
-2.15837279521	0.17755142549	0
-2.10900608231	0.00217603944	0
0.02107287283	-0.89207306626	0
-2.29027994932	-0.48654408101	0
0.92626181823	-0.57883048580	0
-0.67873918313	0.07164427586	0
-1.59291100227	-0.52658779180	1
-0.25185485035	0.54114853981	0
0.91748110763	-0.39224897063	0
0.97695670700	0.18414519432	0
0.96297418162	0.21276614711	0
1.04682501165	0.14411648337	0
-0.93188140905	-0.19275265397	0
0.01165576307	-0.73601737338	0
-0.77559529898	-0.39354939550	0
-1.37851419534	-0.21934648045	0
-0.94984757058	0.07773042607	0
-1.51330038024	-0.07188518440	0
-2.21317740033	0.15703336669	0
-0.87915256440	-0.16779043345	0
-1.50659438964	-0.14539214882	0
-1.37122157523	-0.29135575000	0
0.35378299961	-1.32208125713	0
0.01799241624	0.54812847749	0
-1.36964588934	-0.25981292198	0
-0.29945960917	-0.84358239841	0
-0.59041991154	-0.25849917942	0
-0.35433603888	1.33911285056	0
-2.34813759873	-0.27469082193	0
0.87516735910	-0.39879682188	0
0.09202989719	0.32803831940	0
-1.41705368001	-0.00035832516	0
-2.15837279521	0.17755142549	0
-2.10900608231	0.00217603944	0
0.02107287283	-0.89207306626	0
-2.29027994932	-0.48654408101	0
0.92626181823	-0.57883048580	0
-0.67873918313	0.07164427586	0
-1.59291100227	-0.52658779180	1
-0.25185485035	0.54114853981	0
0.91748110763	-0.39224897063	0
0.97695670700	0.18414519432	0
0.96297418162	0.21276614711	0
1.04682501165	0.14411648337	0
-0.19335910839	0.55691093734	0
-0.68257807532	-2.44551414457	0
-0.05184581168	0.96132587120	0
-0.22623077049	1.11195596620	0
0.40622620760	1.93503492166	0
-1.69966771250	0.88836454562	0
-0.27218156973	-1.62149379667	0
-0.76195488655	-0.98167431168	1
-0.31181654693	-0.48243579938	0
0.82628129163	-0.59094110110	0
-2.20947704032	0.02954102040	0
0.16269796227	-0.27570457334	0
-2.07425765415	0.14971449070	0
-2.07425765415	0.14971449070	0
-0.46439930510	0.14638430475	0
-0.46439930510	0.14638430475	0
0.52723219017	-1.63305631350	0
-0.63873741302	0.03107121586	0
-0.63873741302	0.03107121586	0
-0.81223361928	0.88940942959	0
-0.81223361928	0.88940942959	0
-0.41939339545	2.38323100943	0
-0.54677442585	1.09711792888	0
-0.54677442585	1.09711792888	0
-0.38309151431	-0.21643264232	0
1.72356374716	-1.38427226930	0
1.72356374716	-1.38427226930	0
-1.50308445168	-2.26718770748	0
0.91611588435	-0.80228781501	0
-0.05834090473	-1.54578465461	0
-1.25710495276	-0.37322904694	0
-0.68671304144	-0.32274628892	0
0.22556813724	-0.62729887588	0
-0.34041327544	0.31115920515	0
-1.18204500964	-0.34369742455	0
-1.35059915511	-0.18026187656	0
-1.45488155302	-0.29573701138	0
-1.95250731013	-0.13549712360	0
-2.24070373423	0.14266006880	0
-0.28826260549	0.28472580978	0
-1.06395357054	-0.48489901919	0
0.46127462009	-0.01406434834	0
-1.70502623959	-0.36279794929	1
0.71040171221	0.66558867128	0
0.14004773309	-0.88600109671	0
0.37186195765	0.18584904236	0
-1.30153417805	-0.12455866248	0
-1.06381775260	0.58188571925	0
0.00682493355	0.95787192268	0
-0.70985582046	0.10315577128	0
-1.60577872078	-0.50252393096	0
-0.24808608526	0.53353915368	0
0.91724406545	-0.39152114394	0
1.02416102933	0.21102119635	0
0.95253564580	0.20459783236	0
0.79997585183	0.00886344346	0
1.01631933264	0.20784025880	0
-0.00917243536	1.99231977712	0
-0.42487360987	-2.43766796003	0
-0.19006980923	-1.61384046711	0
-0.64175926149	-0.30344131238	0
-1.39761472803	0.66159048211	0
-1.39761472803	0.66159048211	0
-0.20589797839	0.89043253528	0
-0.54586725856	0.35217897181	0
-1.46844922371	0.60815640941	0
-1.46844922371	0.60815640941	0
-0.20296564188	-0.37454366451	0
-0.58705708354	-0.00651600464	0
-0.11196580054	-2.20081999367	0
-0.56558924930	0.28707074593	0
-0.51122946701	0.16726322680	0
-1.45628182299	0.89226960662	1
-0.51744284857	0.11459102607	0
-1.32629140399	-0.55132033332	0
-1.23520133428	-0.11749027971	0
-1.74968818397	-0.82806503604	0
0.32184033489	1.97946827019	0
-0.27328772378	-1.63807038588	0
-0.65153219416	-1.96057454261	0
0.05709320454	1.07914264149	0
-0.46154671641	1.59341299735	0
-1.30250152670	-0.86283631035	0
0.00011873050	-0.55769836982	0
-1.68138492283	-0.58054553699	0
0.92390399124	-0.62044850836	0
-1.64900716590	-0.22096178981	0
-1.25701566183	-0.20481099345	0
-1.26481622002	-0.26682291136	0
-0.00917243536	1.99231977712	0
-0.42487360987	-2.43766796003	0
-0.19006980923	-1.61384046711	0
-0.64175926149	-0.30344131238	0
-1.39761472803	0.66159048211	0
-1.39761472803	0.66159048211	0
-0.20589797839	0.89043253528	0
-0.54586725856	0.35217897181	0
-1.46844922371	0.60815640941	0
-1.46844922371	0.60815640941	0
-0.20296564188	-0.37454366451	0
-0.58705708354	-0.00651600464	0
-0.11196580054	-2.20081999367	0
-0.56558924930	0.28707074593	0
-0.51122946701	0.16726322680	0
-1.45628182299	0.89226960662	0
-0.51744284857	0.11459102607	0
-1.32629140399	-0.55132033332	0
-1.23520133428	-0.11749027971	0
-1.74968818397	-0.82806503604	0
0.32184033489	1.97946827019	0
-0.27328772378	-1.63807038588	0
-0.65153219416	-1.96057454261	0
0.05709320454	1.07914264149	0
-0.46154671641	1.59341299735	0
-1.30250152670	-0.86283631035	0
0.00011873050	-0.55769836982	0
-1.68138492283	-0.58054553699	0
0.92390399124	-0.62044850836	0
-1.64900716590	-0.22096178981	0
-1.25701566183	-0.20481099345	0
-1.26481622002	-0.26682291136	1
0.07427836080	1.02522342699	0
0.10658176605	-0.17709499623	0
-1.29304828072	-2.05327538733	0
-0.62423883951	-0.05514252175	0
-0.73726334287	0.36629272325	0
-1.94478724937	-0.72533098249	0
0.23960175804	0.21246641639	0
-0.62513997584	0.28587145408	0
0.28957968136	-0.19807743014	0
-0.31451156416	1.38531485550	0
-0.58901136841	2.27970583558	0
-0.92077065802	0.84166043141	0
-2.37820687426	-0.05739233347	1
-0.13811400693	-1.32069379802	0
0.92126908587	-0.58448558832	0
-0.56271433241	-0.48795962299	0
0.65807059653	-3.78710574744	0
-0.48146029096	-0.13575546612	0
1.73835022753	-1.37544743937	0
-0.24647899203	0.71435625775	0
-0.14348988003	-1.14474887545	0
0.04372291473	-0.46955175267	0
-0.00435050099	1.88841092173	0
-0.38536580866	0.70824284876	0
-1.99773962061	-0.75592835063	0
-1.05519639600	-1.88805795161	0
-0.24885593390	-1.59164183576	0
-0.17772492776	-0.34496913694	0
0.13650588849	-0.40373370653	0
-0.05487675305	1.81616739487	0
0.55014263516	0.95967499839	0
0.28211635837	0.85216600543	0
-0.56398454216	0.30018715633	0
-0.56398454216	0.30018715633	0
-0.43263919265	-2.45308628236	0
0.86489364457	-0.65570261836	0
-0.84162890428	-0.14766034935	0
-2.44563582783	-0.33887683427	1
-2.39706713159	-0.31848115142	0
-0.55009980921	0.00426542798	0
-0.55009980921	0.00426542798	0
-1.28663304283	0.84168196340	0
-1.28663304283	0.84168196340	0
-0.34060664897	0.68430645852	0
-2.02692208660	-0.30786276811	0
-2.02692208660	-0.30786276811	0
0.46335259000	-1.22436890702	0
-1.68172001122	-0.12210429247	0
-1.87809055426	2.10041750663	0
0.92624578399	-3.74918903532	0
-0.02446811073	-0.73356147837	0
-1.29417229246	2.27141955174	0
-0.56856325276	0.34248421463	0
-0.56856325276	0.34248421463	0
-1.09325586835	-2.82881467676	0
1.05799755897	-0.76396836360	0
1.05799755897	-0.76396836360	0
-0.63585284535	0.21999988690	0
-0.63585284535	0.21999988690	0
-0.01059500497	2.82656430164	0
0.28013938079	-0.16472105155	0
-1.00395325918	-2.51177439933	0
0.84284820137	-0.86975779909	0
-2.37744769136	-0.06151649224	0
-1.28320581742	0.88661223579	0
-1.34968579787	-0.51096452654	0
-1.19782215664	-0.31398318058	0
-2.01620639991	-0.02498915084	1
-0.02446811073	-0.73356147837	0
-1.29417229246	2.27141955174	0
-0.56856325276	0.34248421463	0
-0.56856325276	0.34248421463	0
-1.09325586835	-2.82881467676	0
1.05799755897	-0.76396836360	0
1.05799755897	-0.76396836360	0
-0.63585284535	0.21999988690	0
-0.63585284535	0.21999988690	0
-0.01059500497	2.82656430164	0
0.28013938079	-0.16472105155	0
-1.00395325918	-2.51177439933	0
0.84284820137	-0.86975779909	0
-2.37744769136	-0.06151649224	1
-1.28320581742	0.88661223579	0
-1.34968579787	-0.51096452654	0
-1.19782215664	-0.31398318058	0
-2.01620639991	-0.02498915084	0
-0.16915480956	-0.03412012199	0
-0.20029804479	-0.50839079530	0
-0.61802414422	0.13948883758	0
-0.62382039503	0.20514064846	0
-0.28137874843	0.76264949735	0
-0.80933723959	1.40377757572	0
-0.22406901265	0.59538932156	0
-0.21431325637	0.28944529416	0
-0.60766977239	-0.07058230954	0
-0.14054357818	-1.15686959173	0
0.42710819565	-1.40171266672	0
0.98747678658	-0.59153465492	0
-0.14549480480	-1.13099664042	0
-1.62727513902	-0.42952847938	0
-0.96882405145	0.24956940447	0
-1.20073922134	-0.18316419003	0
-1.37389644788	-0.36592255723	0
-2.05672283708	-0.14282009983	0
-1.66812491831	-0.51968463497	0
-1.24818075368	-0.19827665764	0
0.03579115463	0.71055167426	0
-1.66187021718	-0.51747831527	1
0.87243532119	-0.41938970542	0
-0.24567147624	0.60807219221	0
0.00575125834	0.97918528311	0
-0.68754802239	-0.13220709953	0
-0.23103085116	-1.60314778918	0
-0.67364312902	-2.63510803852	0
-0.61258040320	0.00052695672	0
0.03660111601	1.03949271603	0
0.33697718699	2.18546823326	0
-2.03159173246	1.19343924251	0
-0.61721020478	-0.01067624565	0
-0.45879376927	-2.22314375682	0
-1.76021908548	-0.86909845897	1
-1.21434868584	0.60936167350	0
-1.21434868584	0.60936167350	0
-1.18632354852	-0.08024331805	0
-2.31683519775	0.47840603823	0
-2.31683519775	0.47840603823	0
-1.60836895822	-0.72237325197	0
2.08112590431	-1.30553860628	0
2.08112590431	-1.30553860628	0
-0.37012304834	1.38304674376	0
-0.13191182757	-1.32033929635	0
0.92742092124	-0.58413477432	0
-0.99941244848	-0.49154193749	0
0.52200283666	-0.03965823250	0
-1.29582244312	-0.14911041138	0
-1.64113607594	-0.33984835679	0
-2.42296545933	-0.08661240051	0
-1.07176105147	0.59146018019	0
-1.72876951618	-0.32514969011	0
-0.38804629330	0.37305991569	0
0.52818222118	-0.03280500596	0
-2.42362494468	-0.08733161969	1
-0.99941244848	-0.49154193749	0
0.52200283666	-0.03965823250	0
-1.29582244312	-0.14911041138	0
-1.64113607594	-0.33984835679	0
-2.42296545933	-0.08661240051	0
-1.07176105147	0.59146018019	0
-1.72876951618	-0.32514969011	1
-0.38804629330	0.37305991569	0
0.52818222118	-0.03280500596	0
-2.42362494468	-0.08733161969	0
-0.99803027738	0.82766199370	0
-0.45349480246	-2.60132364765	0
0.02892727325	-0.53260873287	0
-1.66227626316	-0.90194124722	0
-0.25475126823	2.90798125148	0
-1.40066610116	0.67698162387	0
-0.59773841108	0.36571533708	0
-0.64429575843	1.26274075020	0
-0.36152231775	1.40825808646	0
-0.40454323815	-2.67412449490	0
0.86950075639	-0.88991591774	0
-1.40692565234	0.69875161917	0
-0.55869761999	-0.24997716641	0
-0.07546499941	-1.66714353120	0
-0.13281833801	-1.32284647899	0
0.92652097978	-0.58662454820	0
-1.40309728705	0.97858904022	0
-0.39205918560	1.69764414619	0
-1.26115707955	-0.50218005792	0
0.55663593599	-1.63186175007	0
-1.68788995703	-0.50701902966	0
-2.47188200629	0.82938992396	0
0.14830818585	0.92804578295	0
-0.23808656195	-1.61941219292	0
-0.63507734074	-0.03909958063	0
-0.00079736901	2.00001402307	0
-0.59028309263	0.32421792693	0
0.03095403207	-0.48589019970	0
-1.00084900469	-2.33253929111	0
-1.64812911960	-0.18972589576	0
-1.29260959353	0.85266223045	1
-1.28067722652	-0.52815560379	0
-0.19336828142	0.55690667127	0
-0.68246983272	-2.44546369957	0
-0.05184527015	0.96132612270	0
-0.22623014362	1.11195625731	0
0.40621703457	1.93503065559	0
-1.70120957374	0.88764369851	0
-0.27218111481	-1.62149358539	0
-0.76195491688	-0.98167432575	1
-0.31181657877	-0.48243581415	0
0.82628126289	-0.59094111443	0
-2.20947646552	0.02954128734	0
0.17799007853	-0.26851791122	0
-2.07425765263	0.14971449141	0
-2.07425765263	0.14971449141	0
-0.46439930350	0.14638430548	0
-0.46439930350	0.14638430548	0
0.52723216130	-1.63305632689	0
-0.70038730710	0.00183638556	0
-0.70038730710	0.00183638556	0
-0.81223361935	0.88940942956	0
-0.81223361935	0.88940942956	0
-0.41939339386	2.38323101017	0
-0.18506732393	1.27188081214	0
-0.18506732393	1.27188081214	0
-0.38309151430	-0.21643264232	0
1.72356374716	-1.38427226930	0
1.72356374716	-1.38427226930	0
-1.50308445174	-2.26718770751	0
0.91611588428	-0.80228781504	0
-1.24346147892	-2.14579416926	0
1.22794531370	0.65072214916	0
0.04576960018	1.15061770329	0
-0.75948737238	-2.38340511815	0
-0.23824975799	-0.36558144442	0
-0.74892567865	0.02636960357	0
-0.63443271096	0.79508470218	0
-0.29397339214	1.38618575584	0
-0.62268509103	-0.00772496976	0
-0.54790657966	0.26863380567	0
0.25001231147	0.04201756417	0
-1.44563419648	-0.73363877407	0
-1.44563419648	-0.73363877407	0
-0.63421504570	0.19861894960	0
-2.03961553830	-0.82034433922	0
-1.43739199695	0.92965213668	0
-1.43739199695	0.92965213668	0
0.04168068509	1.75395134472	0
-0.12851060588	-2.28339844982	0
-0.90091279398	-2.37211206935	0
0.85489275380	-0.64216328520	0
-1.39674072231	0.89807075052	0
-1.99153206407	1.08171401075	0
-1.67670618243	-0.49009559588	1
0.15912900613	-0.58146010721	0
-0.56197281860	2.48288208144	0
-0.62620232443	0.32404530737	0
-0.52478361475	-0.42778495993	0
0.65312965650	-3.81680372624	0
-0.50905261009	0.10095445513	0
-0.51999694237	0.23939757302	0
-0.33129130668	-0.25735741471	0
0.12764083940	-0.22869296601	0
0.01642049283	1.18604126979	0
-0.67727042546	0.10145141247	0
-2.01834271108	-0.29941106514	0
-0.43298303897	1.51992606194	0
-0.56439835299	-2.55550000265	0
-0.61480496359	-0.03784167574	0
0.18263759645	0.99506824903	0
0.19521526559	-0.18144176713	0
-2.04862736828	1.17901934799	1
-0.63393362261	0.00720341068	0
-1.22366839836	-2.48943067404	0
-0.46335515866	0.77562476359	0
-0.62680883521	0.22420652481	0
-0.44782237940	2.47806983179	0
-0.58578989204	0.18796327589	0
0.58059295056	-1.42522917424	0
-0.55375773600	0.30090235151	0
0.36770257560	-1.65285236393	0
0.91882491725	-0.81886169813	0
-0.18867088520	-0.57108546427	0
-2.47747720364	0.79026088962	0
-1.06187209237	0.40586781719	0
-0.32686002747	1.76617993875	0
-1.35070338307	-0.37308605467	0
-1.40256452094	-0.48377015032	0
-1.03308993745	-2.60810080259	0
0.90608419825	-0.64433960214	0
-1.35505769882	-0.33890685314	0
-1.01694443370	0.22772136699	0
-1.29275584043	2.20010180558	0
0.07348090277	-1.01497313554	0
-0.14059142195	-0.61871320530	0
1.05826938367	-0.75653208004	0
1.05826938367	-0.75653208004	0
0.21911762396	0.04791528671	0
-0.56870329495	0.34194820742	0
-0.63584219219	0.22003591417	0
-2.37286563397	-0.09858172580	0
-0.51830178263	0.11061043323	0
-0.50767370067	0.12942421862	0
-0.19365742077	0.87109557892	0
-0.32408421490	-0.52073673080	0
-0.18129116626	-1.41012487743	0
-0.58812851170	-0.00381892616	0
0.10304524934	1.10567370111	0
-0.54915457130	0.30832368588	0
0.04925119781	1.00423535075	0
-0.51100155221	0.16719372745	0
-0.08128655320	-0.38822409852	0
-1.56561032639	-1.95267132152	0
-0.51919933466	0.11221458523	0
-1.68014760013	-0.57084730990	0
-1.64019098659	-0.25271502046	0
-1.25710790476	-0.20623242824	0
-1.26553764817	-0.26251968967	1
-0.19365742077	0.87109557892	0
-0.32408421490	-0.52073673080	0
-0.18129116626	-1.41012487743	0
-0.58812851170	-0.00381892616	0
0.10304524934	1.10567370111	0
-0.54915457130	0.30832368588	0
0.04925119781	1.00423535075	0
-0.51100155221	0.16719372745	0
-0.08128655320	-0.38822409852	0
-1.56561032639	-1.95267132152	0
-0.51919933466	0.11221458523	0
-1.68014760013	-0.57084730990	0
-1.64019098659	-0.25271502046	1
-1.25710790476	-0.20623242824	0
-1.26553764817	-0.26251968967	0
-0.19365742077	0.87109557892	0
-0.32408421490	-0.52073673080	0
-0.18129116626	-1.41012487743	0
-0.58812851170	-0.00381892616	0
0.10304524934	1.10567370111	0
-0.54915457130	0.30832368588	0
0.04925119781	1.00423535075	0
-0.51100155221	0.16719372745	0
-0.08128655320	-0.38822409852	0
-1.56561032639	-1.95267132152	0
-0.51919933466	0.11221458523	0
-1.68014760013	-0.57084730990	1
-1.64019098659	-0.25271502046	0
-1.25710790476	-0.20623242824	0
-1.26553764817	-0.26251968967	0
-0.47226760096	0.66344324171	0
-0.14119809332	-0.39140419879	0
0.14713911580	0.84519730023	0
0.19479847151	-1.30997223447	0
-0.61545451999	0.52800125015	0
-0.57628614438	0.28942864051	0
-1.23238866464	-2.29582818171	0
-0.64524041362	0.00380202228	0
-0.42436631779	0.37552950537	0
-0.52474562758	-0.00042425815	0
0.96924097924	-0.39018665731	0
-0.49857817610	0.13684805393	0
-0.30346379790	1.69019203396	0
0.08385742252	1.41504326395	0
-0.19267082010	-0.58563483894	0
0.90510694461	-0.63388659629	0
-1.29373766543	-1.74855647115	0
-0.19294964196	-1.00709653102	0
-0.56140416467	0.34020020902	0
-0.56140416467	0.34020020902	0
0.15678379279	0.03446732664	0
-0.17360448065	-0.18046750799	0
-0.55042126078	-0.00216380609	0
-0.55042126078	-0.00216380609	0
-0.34123950169	0.69930873483	0
0.47182295989	-1.32537646464	0
-1.77351560917	0.55208937851	0
-1.25254350238	-0.47797595646	0
-1.26106201168	-0.21321528034	0
-1.67470133439	-0.30308570640	1
0.17185240026	-0.07540483552	0
-0.62825985970	0.23815389673	0
-0.62825985970	0.23815389673	0
-0.50846869934	0.12271015691	0
-0.50846869934	0.12271015691	0
-0.52270277728	0.14804815377	0
-0.28748222698	-0.53603616535	0
-1.93496348278	-0.23758508424	1
1.22703242947	1.83059005934	0
-0.54974910920	0.29371182275	0
0.21508801642	-0.10664275641	0
-0.91094846686	-0.85351074919	0
-0.42802170922	0.35935333392	0
-0.63106405402	0.33058879705	0
-0.63106405402	0.33058879705	0
0.44731724589	0.84053275177	0
-0.52430516690	-0.42842944686	0
-0.52430516690	-0.42842944686	0
0.58057312695	0.60967380167	0
-0.45584553380	2.39833949280	0
-1.06517556659	0.22280815871	0
0.64310913396	-3.80167938857	0
-1.02318382825	-2.33561833881	0
-2.04416094241	-0.13249434421	0
0.06250044143	2.61646268723	0
-1.57823846641	-2.30109755714	0
0.83759364399	-0.83782612155	0
-0.33977841958	-0.80536840560	0
0.11080834116	2.11673378350	0
-0.19570973807	0.97703066136	0
-0.59421754846	0.49309011496	0
-1.30503446053	-2.37658381951	0
-0.17291166512	-1.90564407134	0
-0.58377253584	-0.04236799899	0
-0.11400645529	-1.68151669904	0
-0.16958295054	-0.39162017387	0
0.18194531646	1.02028205993	0
-0.57389883036	2.10691086341	0
-0.56102236510	0.31120371482	0
-0.33419020744	0.82379720065	0
-0.57823917045	-0.18764680612	0
-0.64376220724	-0.01111154793	0
0.11787181048	-1.36576203109	0
-0.54576766734	0.01956596935	0
-0.81517295725	0.80305508316	0
-0.54764317347	0.08226371325	0
0.00027321092	0.60629315922	0
-0.60449460403	0.06021687429	0
-0.28320089355	0.50176317844	0
1.72417708835	-1.37063457279	0
-1.69459169622	0.51742746570	0
0.51439517168	-1.29057253184	0
-0.65651397151	-2.05104356189	0
-2.13525415771	0.49592451260	0
-1.31096906064	0.88014557759	1
0.24059259664	-0.20238389141	0
-1.51813648948	-0.90732770597	0
-0.64621206464	-0.26167225265	0
-0.63048105998	0.26706716240	0
-0.80190287476	1.00485978887	0
-0.48688206783	2.27355597711	0
-0.55111157365	0.11471920303	0
-2.19316567988	-0.43236884257	0
1.01458806361	-0.52297945927	0
1.01458806361	-0.52297945927	0
-0.25277832548	0.05265590197	0
0.64658634226	-3.78682493180	0
-0.14218735524	-1.05134534625	0
-0.30620073317	-2.11961119829	0
-0.72420021498	0.66941319899	0
-0.72420021498	0.66941319899	0
-1.42049911245	0.88548399969	0
-1.56021232348	-0.63354991562	0
-1.41348104307	-0.41413095569	0
-1.56021232348	-0.63354991562	0
-1.41348104307	-0.41413095569	0
-1.39338306066	-0.69653948946	0
-0.58298930262	0.80916752356	0
-0.94636653128	0.61514387026	0
-0.91498103623	-2.66190291338	0
0.03989804119	-0.24667154038	0
-1.01898841461	-2.22226079730	0
0.22017347359	2.10322606142	0
0.45951093831	1.87154518473	0
-0.61071903703	0.26187625687	0
-0.61071903703	0.26187625687	0
-0.10848534623	1.80871108330	0
-0.20265863029	-0.92858243808	0
-0.83041804146	-1.26213045322	0
-0.22648347947	-0.88644707532	0
-2.45405085892	-0.58277179538	0
-0.51032623035	0.12008687733	0
-0.51032623035	0.12008687733	0
-0.97037639726	-1.04168014895	0
0.87088827764	-0.65423486135	0
-2.06290242652	0.19563361797	0
-2.06290242652	0.19563361797	0
-0.52238113340	0.14852124248	0
-1.40050545431	0.02223271613	1
-1.35464845938	0.11681980828	0
-1.05166997699	-0.96787353400	0
-1.33736699096	-1.42181776206	0
-1.22095497910	4.33819844297	0
0.07861622094	-0.84388577230	0
0.83312171166	-4.14736251356	0
0.83312171166	-4.14736251356	0
0.94119136564	0.00014674116	0
0.94119136564	0.00014674116	0
0.07287168236	0.00996418297	0
-1.05862193038	-0.67450225345	1
-0.61749293330	0.40736920451	0
-0.61657339025	0.22412319209	0
-1.70730260605	-0.16963324523	0
-0.53661692970	0.61437209515	0
-0.41895809385	-0.62835283190	0
-0.51138289756	0.09327346631	0
0.17773239790	-0.10653383793	0
-1.06690296754	-2.21310708610	0
-2.14270268939	-0.20815336211	0
-0.52271532442	0.33869294363	0
0.39554084557	1.54279506553	0
-0.63977558065	0.27179035479	0
-0.63977558065	0.27179035479	0
-0.16692128020	1.72457428546	0
0.40409521811	-0.68917108539	0
-0.44017819981	-0.06159722484	0
-0.44017819981	-0.06159722484	0
-0.51023718977	-0.59941871927	0
0.87672080435	-0.64340777498	0
-0.80156265631	0.89942466414	0
0.29828807444	-1.25945782329	0
-2.11647708770	0.06502174235	0
-2.11647708770	0.06502174235	0
1.72181673973	-1.38564318139	0
-0.36195432507	1.62942548880	0
-0.55929657250	-0.27391565096	0
-0.07596965225	-1.68715097404	0
-0.61872449618	0.63152256268	0
-0.66528173403	1.52853435134	0
0.21384127558	-2.11722580334	0
-2.16395856791	6.99753861502	0
0.95251625651	-4.69248463652	0
0.95251625651	-4.69248463652	0
0.95251625651	-4.69248463652	0
-0.92513513885	-0.18863327958	0
-0.78193727018	-0.37890760911	0
-0.03952459713	-0.77544634053	0
-1.37806796719	-0.22894469389	0
-0.92520691474	-0.18771010927	0
-1.39203909068	-0.20006758436	0
-0.94671032230	-0.15272288090	0
-1.22164718863	0.38710028472	0
-2.20656951481	0.16212988338	0
-1.37602588129	-0.23461849337	0
-0.00651207713	-0.66137118094	0
-1.40993338274	-0.35220261231	0
-1.38804351955	-0.21527549549	1
-0.59410842754	-0.55118621033	0
0.09431590708	-1.04565709011	0
-0.82572902459	-0.27457754681	0
-1.51526204279	-0.05807122658	0
-2.21091602584	0.14514064364	0
-1.36138126646	-0.06329793442	0
-2.11396853567	0.06815494362	0
-1.44464409811	-0.29633605642	0
-1.33723868640	-0.39165015876	0
-1.66443887970	-0.79467744237	0
-1.01363377740	0.20201785304	0
-0.00491500477	1.73231686666	0
0.07320924286	-1.01183252047	0
-0.99162053005	-2.30368918066	0
0.86031352648	-0.63945166433	0
-1.25367933236	0.96698428745	0
-1.45101554500	-1.13260773113	0
-1.37248109490	1.88558721308	0
0.02215551023	-1.45158590521	0
1.08098844125	-0.70920226982	0
1.08098844125	-0.70920226982	0
0.97638500715	0.18379244258	0
0.96328675280	0.21097828852	0
1.04673463505	0.14512693883	0
1.04673463505	0.14512693883	0
-0.15951443648	-0.35165869004	0
-0.43779800529	0.83320342689	0
-0.56001508298	0.26527117714	0
-0.56001508298	0.26527117714	0
-0.79485896657	-1.13343164218	0
0.93476621284	-0.43873383857	0
-0.62222845967	0.20967377916	0
-0.62222845967	0.20967377916	0
-1.52619002324	1.06754268727	0
-2.06983702547	0.17129089340	0
0.15902113578	-0.04909163050	0
-0.11374488378	-2.30282051705	0
-1.56567201303	-0.39999445271	1
-1.45612510203	0.90674429660	0
-1.45612510203	0.90674429660	0
-1.95637699482	-0.01307478486	0
-1.31779426804	-0.54686779256	0
-1.31779426804	-0.54686779256	0
-1.30554803148	-0.16482672213	0
-0.22487185239	-0.91673859580	0
-0.87311676066	-0.15389227799	0
-1.04638943004	-0.12186103651	0
-1.05055456552	0.99657072566	0
-1.32641880226	0.53280114198	0
-0.85971462083	-0.60522576710	0
-1.53885010476	-0.18255548271	0
0.08012905758	-1.16941176695	0
-1.28470891874	0.46588388285	0
-0.86143207533	-0.87964393969	0
-0.07170213043	-2.36462595739	0
-1.30210190663	-0.46657829679	1
0.80708071522	-1.32825258883	0
-0.59960864398	0.28770621164	0
-1.31553531533	0.45717645282	0
-0.37025169537	-0.28694062976	0
-1.67563601578	1.13472080803	0
-1.52377723026	0.03582198340	0
-2.04945431698	0.79828157582	0
0.80385339669	-1.32043276706	0
-2.15106285950	1.13242606810	0
-2.52373547848	0.76767825654	0
-1.16840285448	0.01371116245	0
0.30255065729	-1.35220214254	0
0.46342518788	-1.44347876266	0
-1.32581078329	0.25952668345	0
-0.01700152860	-0.89254449814	0
0.90621003874	-1.41880331459	0
-2.52348816801	0.76678188454	0
0.09042711223	-0.99304253496	0
-0.34729056694	1.34323770194	0
-0.82370469882	1.41927042809	0
0.80741810551	-1.28734719268	0
-2.53599491984	0.78803359032	0
-2.29098944584	-0.48695990640	0
0.92562985426	-0.57920083115	0
-0.09711079472	-0.53607625329	0
0.98849077975	-0.59347844165	0
-2.52383875505	0.76193377416	0
-0.57866611994	0.31738381748	0
-0.57866611994	0.31738381748	0
-0.51508770592	0.11253917084	0
-0.51508770592	0.11253917084	0
-0.52134186774	0.15008938190	0
0.97199201648	0.18124370984	0
0.98850884023	0.17278752195	0
0.97295871812	-0.05359059372	0
1.02922491266	0.01844447793	0
-0.22487185239	-0.91673859580	0
-0.87311676066	-0.15389227799	0
-1.04638943004	-0.12186103651	0
-1.05055456552	0.99657072566	0
-1.32641880226	0.53280114198	0
-0.85971462083	-0.60522576710	0
-1.53885010476	-0.18255548271	0
0.08012905758	-1.16941176695	0
-1.28470891874	0.46588388285	0
-0.86143207533	-0.87964393969	0
-0.07170213043	-2.36462595739	0
-1.30210190663	-0.46657829679	0
0.80708071522	-1.32825258883	0
-0.59960864398	0.28770621164	0
-1.31553531533	0.45717645282	0
-0.37025169537	-0.28694062976	0
-1.67563601578	1.13472080803	0
-1.52377723026	0.03582198340	1
-2.04945431698	0.79828157582	0
0.80385339669	-1.32043276706	0
-2.15106285950	1.13242606810	0
-2.52373547848	0.76767825654	0
-1.16840285448	0.01371116245	0
0.30255065729	-1.35220214254	0
0.46342518788	-1.44347876266	0
-1.32581078329	0.25952668345	0
-0.01700152860	-0.89254449814	0
0.90621003874	-1.41880331459	0
-2.52348816801	0.76678188454	0
0.09042711223	-0.99304253496	0
-0.34729056694	1.34323770194	0
-0.82370469882	1.41927042809	0
0.80741810551	-1.28734719268	0
-2.53599491984	0.78803359032	0
-2.29098944584	-0.48695990640	0
0.92562985426	-0.57920083115	0
-0.09711079472	-0.53607625329	0
0.98849077975	-0.59347844165	0
-2.52383875505	0.76193377416	0
-0.57866611994	0.31738381748	0
-0.57866611994	0.31738381748	0
-0.51508770592	0.11253917084	0
-0.51508770592	0.11253917084	0
-0.52134186774	0.15008938190	0
0.97199201648	0.18124370984	0
0.98850884023	0.17278752195	0
0.97295871812	-0.05359059372	0
1.02922491266	0.01844447793	0
-0.39316736790	0.77583266091	0
-0.25690856350	0.83128065874	0
-0.23408023123	-0.66272819708	0
0.20452655601	-1.69029085620	0
-0.20775047126	-0.80717129245	0
-0.08237207393	-1.65637307201	0
-0.28995426804	1.65507247043	0
-0.53923474160	0.39512486393	0
-0.71016376199	2.03831556446	0
-0.50025417169	2.51196351874	0
-0.58021468217	-0.17561267039	0
-1.01418183449	-2.88788302364	0
-0.65269123697	-0.28205990989	0
-0.52996438877	-0.34270357281	0
0.64666681756	-3.82020512205	0
-0.45000387829	2.34487261632	0
0.08940748212	1.85904138502	0
0.25252576672	2.15398308375	0
-0.53482119408	-0.31040460582	0
0.64280764390	-3.79656643760	0
-0.17702501557	-0.88368052791	0
-0.21264519790	-0.93456360977	0
-0.83538444182	-1.26898622184	1
-2.06234490569	0.19635199735	0
-2.06234490569	0.19635199735	0
-0.15951955023	-0.35168359907	0
-0.43779771615	0.83320514502	0
-0.55997575922	0.26542832736	0
-0.55997575922	0.26542832736	0
-0.79485898095	-1.13343174687	0
0.93476619986	-0.43873393274	0
-0.62273862841	0.20801509282	0
-0.62273862841	0.20801509282	0
-1.52619002261	1.06754269296	0
-2.06983702484	0.17129089910	0
0.16451228561	-0.03467493361	0
-0.11374488381	-2.30282051728	0
-1.61254329945	-0.49792471777	1
-1.45612510203	0.90674429661	0
-1.45612510203	0.90674429661	0
-1.66529010328	0.45560536907	0
-1.31779426804	-0.54686779256	0
-1.31779426804	-0.54686779256	0
0.16489627731	-1.10063295859	0
-1.30554803148	-0.16482672213	0
-0.15951955023	-0.35168359907	0
-0.43779771615	0.83320514502	0
-0.55997575922	0.26542832736	0
-0.55997575922	0.26542832736	0
-0.79485898095	-1.13343174687	0
0.93476619986	-0.43873393274	0
-0.62273862841	0.20801509282	0
-0.62273862841	0.20801509282	0
-1.52619002261	1.06754269296	0
-2.06983702484	0.17129089910	0
0.16451228561	-0.03467493361	0
-0.11374488381	-2.30282051728	0
-1.61254329945	-0.49792471777	1
-1.45612510203	0.90674429661	0
-1.45612510203	0.90674429661	0
-1.66529010328	0.45560536907	0
-1.31779426804	-0.54686779256	0
-1.31779426804	-0.54686779256	0
0.16489627731	-1.10063295859	0
-1.30554803148	-0.16482672213	0
0.12920233061	1.20217833522	0
-0.90225953230	-2.65446722117	0
-0.66056128810	-0.59431752389	0
-0.64483028345	-0.06557810883	0
-0.30484163962	1.70094745806	0
-0.37881429012	1.58426872764	0
-0.43661154189	2.41912275031	0
-0.50084104771	0.26028597623	0
-0.56661218944	-0.25023966866	0
0.90518132130	-0.63482663416	0
0.21049400120	-0.48915291179	0
-0.54061791483	-0.41419303911	0
0.64146221797	-3.80359445505	0
-0.61908110510	0.36564733892	0
-2.36559358824	-0.01015333708	1
-1.38283331958	0.32045447172	0
0.12306734562	-0.20234553418	0
0.42516416847	-1.25969172056	0
-1.58614484474	-0.62392823891	1
-0.61815143474	0.27314769057	0
-0.61815143474	0.27314769057	0
-0.38555972531	0.81077753363	0
-0.31850985682	0.70246916195	0
-0.54190950237	0.00385938640	0
-0.54190950237	0.00385938640	0
-0.20408233007	-0.44205717131	0
-0.55003877257	0.00585233480	0
0.92334772638	-0.41717679579	0
-0.35482199308	0.71711240222	0
-0.56662662087	0.29812175139	0
-0.51683698060	0.16585508891	0
0.56943759173	-1.41179223152	0
-0.51656467832	0.11340110538	0
-2.47638587523	0.78797061716	0
-0.08957735670	-0.29404100230	0
-0.67882849899	0.62489209198	0
-0.71183433690	0.17315034665	0
-0.62234964125	0.19612260035	0
-0.11431083157	-0.31614997763	0
0.97476623383	-0.40790471729	0
0.22687294621	0.62426870790	0
-0.25627901927	0.49480559254	0
-0.56493459454	0.25780364883	0
-0.56493459454	0.25780364883	0
-0.41909314528	0.39088210974	0
-1.65052196255	-1.50257482216	0
-0.14191172021	-1.11782885571	0
-0.63477680204	0.23277989820	0
-0.63477680204	0.23277989820	0
-0.12356535375	-1.10415449787	0
1.29117129555	0.46983762345	0
1.29117129555	0.46983762345	0
0.27962476737	-0.16767597074	0
-2.37737845560	-0.06123238455	1
0.16696244666	-0.00706497080	0
-1.67828787844	-0.58443557953	0
-0.57196731231	0.07913260059	0
-0.63749034911	0.25566785878	0
-1.39672938084	0.90785081197	0
-0.71896265650	0.69060184861	0
-0.45143287271	-0.03018952129	0
-0.12587657352	-2.26983570846	0
-0.73329126251	0.71529498606	0
1.70928890445	-1.35186452824	0
-1.44370799192	0.80601419257	0
-1.46712050000	0.92141009380	0
1.71052562620	-1.35520766372	0
-1.38362004588	-0.07043703470	0
-1.20764636321	-0.64171525469	0
0.11364462527	-0.37940413143	0
0.12873450170	-0.97139633512	0
-2.01166096816	0.02677715579	1
-0.61446600714	0.32968423842	0
-0.66098865262	1.22688848333	0
-0.52439072431	-0.13121323061	0
-0.04692310116	-1.56869625014	0
-0.56015872929	1.12829911681	0
-0.28492181324	0.05701334361	0
0.12240802468	-0.31737460426	0
-0.20822671388	-0.27592295549	0
-0.54741885390	0.16012687976	0
-1.75048450217	0.90182012587	0
-0.73051096212	0.65347385337	0
-0.65678372334	0.42368476053	0
-0.28436635392	0.79884843198	0
-0.62911421945	0.51855512730	0
-0.39886580340	-2.53929064130	0
0.24093905464	-1.88052895480	0
0.02660509361	-0.51261303721	0
-0.56691724254	-0.54062708568	0
-0.14033767714	-1.16073636280	0
-0.58372467467	0.51837295305	0
-0.61525324592	2.54093021182	0
-2.16963479777	6.95747892633	0
-0.54232142239	2.48296361678	0
-0.75107362130	-0.64529192451	1
-1.56501549852	0.19541185537	0
-2.13703593392	-0.19398221981	0
0.45307045761	-1.63957948988	0
0.93627932796	-0.83236691403	0
0.95318144743	-4.68832021119	0
0.95318144743	-4.68832021119	0
0.95318144743	-4.68832021119	0
0.65165996075	-3.81635388329	0
-2.07854408147	0.09679070613	0
-2.07854408147	0.09679070613	0
0.17165549236	-0.29238848056	0
-0.73856357956	0.65623888847	0
-0.73856357956	0.65623888847	0
0.25420610876	-1.93893393463	0
0.25420610876	-1.93893393463	0
-0.74588280321	0.92805115542	0
-2.17075048124	6.96414573996	0
-2.17075048124	6.96414573996	0
0.95324470894	-4.68883910960	0
0.95324470894	-4.68883910960	0
0.95324470894	-4.68883910960	0
0.95324470894	-4.68883910960	0
0.95324470894	-4.68883910960	0
0.95324470894	-4.68883910960	0
-0.04235139942	-0.79330740968	0
-0.70310362523	0.27190156663	0
-0.87055548400	-0.15785895337	0
-1.50273922893	0.06655282777	0
-2.20573563326	0.16411422104	0
-1.41571843928	-0.31993916984	0
0.45688812308	0.67441674433	0
-0.97096719897	-2.18834746180	0
-1.10218528447	-0.54955644460	0
-1.37988530658	-0.22035806721	0
-1.34253559271	-0.68327042284	0
0.81498034286	0.67867988300	0
-0.68847161998	1.90057435396	0
0.22781617593	0.36094255277	0
-1.28972505310	-0.14603605058	0
0.12113139399	0.03764850141	0
-2.60538795569	-0.34407181165	0
0.95552940286	-0.71551104842	0
-0.08653662344	0.03979716041	0
-1.66179325840	-0.33799866940	1
-0.60812153429	0.24193906716	0
-0.60812153429	0.24193906716	0
0.08694615802	0.02603966840	0
-1.59368023909	-0.28857371658	0
-0.61712791904	-0.05651292466	0
-0.61712791904	-0.05651292466	0
-0.65839221165	0.13268903975	0
-1.55291629791	-0.47216895940	0
-0.00129730519	1.08450141718	0
-0.26137720824	0.52580501031	0
-0.23519647438	-2.47386407505	0
0.91845948656	-0.39080714589	0
-2.11227419830	1.16450895230	0
-2.11227419830	1.16450895230	0
0.97033195504	0.18034667531	0
1.05712976633	0.10012854838	0
-0.76167382020	-2.87715246051	0
0.27542566085	1.97737375857	0
-0.15560853615	2.75760210695	0
-1.25859975027	0.81210894522	0
-0.02496280814	-0.62090146324	0
-1.63454382329	-0.92056031642	1
-0.68469685128	-2.00718048717	0
0.86037856771	-0.86455025358	0
-1.79473838687	0.25230437842	0
-1.94185106874	0.07397359717	0
-1.30688600138	0.84268644500	0
0.47657376679	-1.28221747635	0
-1.61303995974	-0.96573503891	0
-0.34154953189	0.68599931631	0
-0.36666451460	1.42380650548	0
-0.55445574889	0.02903546368	0
-0.55445574889	0.02903546368	0
-0.13247320558	-1.32493376464	0
0.92686573099	-0.58869136848	0
-0.51620685063	0.15953925184	0
-0.51620685063	0.15953925184	0
-0.52147251061	0.13873725500	0
-0.94386797090	-0.20781378973	0
-0.74210550477	-0.34360482062	0
0.06544113784	-0.66774293023	0
-1.37693368471	-0.22096439107	0
-1.17148587651	-0.39898655742	0
-1.34398897599	-0.17405974318	0
-0.90240571300	-0.05043577895	0
-1.86058909138	-0.33280064402	0
-2.22020901343	0.14823036625	0
-1.37593648055	-0.26743544798	0
-0.55908215439	-0.95505470929	0
-0.02784637150	0.70316401638	0
-1.69861406721	-0.38912808818	1
-0.03245207901	0.47722331422	0
0.05153506619	-0.92748653842	0
0.29745608197	0.32587594346	0
-0.38207993043	0.52195852014	0
-2.11117737966	0.20050413494	0
0.87995524494	-0.42409124814	0
-2.05689024436	0.19044829665	0
0.88027980681	-0.38909341154	0
-0.65171497257	0.10608061901	0
-0.54621383176	0.01620169735	0
0.22190452249	-1.06043182976	0
-0.54341122275	0.37798744773	0
0.96294328125	-0.36623227197	0
0.97806315955	0.18549913274	0
0.95864711005	0.20699398398	0
1.04671841230	0.14428801270	0
-0.55836591745	0.41816705819	0
0.32454470973	0.90668385007	0
0.04194375907	0.53867533212	0
0.18984557571	-1.31234439044	0
-0.73687793514	-1.61407065732	0
-1.62081307239	-0.65378818961	1
0.03117277160	-0.42199145002	0
-1.56751158452	-0.58936813433	0
-0.29166836461	0.62794513870	0
-1.29224637232	0.49060544043	0
-1.94630491532	0.02989177356	0
-1.95340280147	0.02164528543	0
-0.56058153957	0.22748832485	0
-0.56058153957	0.22748832485	0
-1.73834431472	0.20328876927	0
-0.42703655322	-0.62685003820	0
-0.42703655322	-0.62685003820	0
0.17524122496	-1.06324766904	0
-0.52187046397	0.52125551937	0
0.39642304732	1.54245334719	0
0.39642304732	1.54245334719	0
0.40402891581	-0.68913356366	0
0.40402891581	-0.68913356366	0
-1.32058591035	0.58066457104	0
0.17762095096	-0.45387647149	0
0.60663724881	-1.11669776660	0
-1.37184837912	0.51576487554	0
0.72093351085	-1.25604183241	0
-0.91027235950	1.04848549582	0
-0.64274257572	0.32769412591	0
-0.97893119793	-0.13738547841	0
-0.66181757096	-1.86585325180	0
-1.86578908946	0.45875066097	0
-0.37269042752	-0.24861524702	0
1.73459503153	-1.41189493156	0
-0.43821346431	-0.07207998883	0
-1.81745028678	0.47304625968	0
-0.36541200168	2.20846272367	0
0.09835973650	-0.66563149071	0
-0.81277047402	0.93053354385	0
0.47673014157	-1.31323536676	0
-0.10667671917	-1.93224893481	0
-0.64709231198	1.83914554617	0
1.72322548184	-1.38950906293	0
-0.34461996962	0.68469623384	0
-0.53882194036	0.05384578568	0
-0.53882194036	0.05384578568	0
-0.62648936752	-0.01601299016	0
-0.62648936752	-0.01601299016	0
0.02272926124	1.02483898541	0
-0.41086203553	-2.23045208928	0
-1.40946056580	0.61916495835	0
-1.40946056580	0.61916495835	0
-1.40948128921	0.61915175907	0
-1.40948128921	0.61915175907	0
-0.41064987187	-2.23030752019	0
0.01994346471	1.02279632822	0
-0.61364110460	-0.00575446932	0
-0.61364110460	-0.00575446932	0
-0.63044441531	-0.02772026340	0
-0.63044441531	-0.02772026340	0
0.13755862346	1.18097090163	0
-0.96516653685	-3.01265534500	0
-0.09725445027	2.76121248119	0
-0.34950656707	2.18531059006	0
-0.79438567087	-1.88847372855	0
0.85402933283	-0.86497797708	0
0.06906836216	-0.71667966298	0
-0.55684696739	0.44310314716	0
-1.33951372470	-0.49230226793	1
-2.13810709120	-0.17649279311	0
-1.99756560505	-0.00035072268	0
-1.32058591035	0.58066457104	0
0.17762095096	-0.45387647149	0
0.60663724881	-1.11669776660	0
-1.37184837912	0.51576487554	0
0.72093351085	-1.25604183241	0
-0.91027235950	1.04848549582	0
-0.64274257572	0.32769412591	0
-0.97893119793	-0.13738547841	0
-0.66181757096	-1.86585325180	0
-1.86578908946	0.45875066097	0
-0.37269042752	-0.24861524702	0
1.73459503153	-1.41189493156	0
-0.43821346431	-0.07207998883	0
-1.81745028678	0.47304625968	0
-0.36541200168	2.20846272367	0
0.09835973650	-0.66563149071	0
-0.81277047402	0.93053354385	0
0.47673014157	-1.31323536676	0
-0.10667671917	-1.93224893481	0
-0.64709231198	1.83914554617	0
1.72322548184	-1.38950906293	0
-0.34461996962	0.68469623384	0
-0.53882194036	0.05384578568	0
-0.53882194036	0.05384578568	0
-0.62648936752	-0.01601299016	0
-0.62648936752	-0.01601299016	0
0.02272926124	1.02483898541	0
-0.41086203553	-2.23045208928	0
-1.40946056580	0.61916495835	0
-1.40946056580	0.61916495835	0
-1.40948128921	0.61915175907	0
-1.40948128921	0.61915175907	0
-0.41064987187	-2.23030752019	0
0.01994346471	1.02279632822	0
-0.61364110460	-0.00575446932	0
-0.61364110460	-0.00575446932	0
-0.63044441531	-0.02772026340	0
-0.63044441531	-0.02772026340	0
0.13755862346	1.18097090163	0
-0.96516653685	-3.01265534500	0
-0.09725445027	2.76121248119	0
-0.34950656707	2.18531059006	0
-0.79438567087	-1.88847372855	0
0.85402933283	-0.86497797708	0
0.06906836216	-0.71667966298	0
-0.55684696739	0.44310314716	0
-1.33951372470	-0.49230226793	1
-2.13810709120	-0.17649279311	0
-1.99756560505	-0.00035072268	0
-1.05518083116	0.43288956379	0
-0.16703188165	-2.16116461757	0
-0.43167880868	0.48655902812	0
-1.26575392723	-0.49739944394	0
-1.45088384844	0.87145325084	0
-1.45088384844	0.87145325084	0
-0.15656862253	-0.29711547591	0
0.93743109881	-0.39097412020	0
-2.00602852435	0.00081739630	0
-1.31378105739	-0.49149797284	0
-1.31378105739	-0.49149797284	0
-0.55954344270	0.25574742798	0
-0.55954344270	0.25574742798	0
-0.63532792691	0.23296383756	0
-0.63532792691	0.23296383756	0
0.27971723487	-0.16770369038	0
-2.37738515167	-0.06123055237	1
-0.26390475167	1.00121906028	0
-0.26163361696	-0.24263014957	0
-0.21190105364	-0.63035500924	0
-0.10438806076	-1.46390347361	0
-0.17343432728	-0.08922396460	0
-0.48818791888	0.12324963449	0
-0.54419512028	0.34879165079	0
-0.59079862581	1.24630364235	0
-0.48547951017	0.92446523275	0
-0.56652777928	0.20995874259	0
-0.56652777928	0.20995874259	0
-0.81066873747	0.62595018760	0
-0.65160348875	-0.02105157834	0
-0.15312101207	-1.47832659220	0
-0.58100070158	0.29843498442	0
-0.58100070158	0.29843498442	0
1.72591001551	-1.34049095689	0
0.24250597466	0.81435148892	0
-0.01166738352	-0.44552304797	0
-2.39289161303	-0.31413228972	1
-1.20411413169	0.91052034498	0
-2.13332728571	-0.42041215719	0
1.06694663369	-0.51245343673	0
1.06694663369	-0.51245343673	0
0.47745794205	2.33126219426	0
-0.49679261091	-0.86506170482	0
-1.38960415109	-2.44357192067	0
-1.33120183733	-2.56054772016	0
0.08145617347	-0.12106584606	0
-0.21348910450	1.63276321585	0
0.38330891353	1.24176910335	0
-0.05891443694	1.62367694907	0
-2.35225033116	-0.07199040517	0
-1.52091636021	-2.09056791284	0
0.89684797131	-0.62043095186	0
-1.73811050205	-0.61383904577	0
-1.02192633072	0.03700008140	0
0.86757060705	-0.62499015751	0
-1.25501650699	-0.18044930056	1
-0.12938944778	-2.08410053875	0
-2.06432851416	-0.11355454142	0
-1.21209824606	-0.36542653795	0
-1.40432536448	0.89533699632	0
-1.74964040116	0.70376066099	0
-2.01452900917	-0.01882752027	0
-1.61722353960	-0.70700882107	0
-0.27695132496	-0.00056998614	0
-0.26526307757	0.36863890924	0
0.15417389432	-0.32202796866	0
-0.65697621953	0.16705691094	0
-1.65952980029	0.80152825307	0
-0.62384840551	0.27731806820	0
-0.32870813542	0.66653869364	0
-0.88857235148	-2.27796444800	0
-0.50484633507	0.13435446219	0
0.46452949418	-1.32240499152	0
-0.55652250220	0.03499192712	0
-0.36764921619	1.68593688974	0
-1.71515237934	0.55797780928	0
-0.18508656056	-0.58448499656	0
0.91200481436	-0.63337849184	0
-1.60757300261	-0.51791375861	1
-0.56111060962	0.33739910457	0
-0.56111060962	0.33739910457	0
0.16482889547	-0.03846683202	0
-0.56234617480	0.01725531668	0
-0.56234617480	0.01725531668	0
-0.62770165866	0.23344986758	0
-0.62770165866	0.23344986758	0
-0.23471169163	0.60498219650	0
-0.50850290226	0.12318932778	0
-0.50850290226	0.12318932778	0
-0.14471953080	-1.13236014801	0
-0.52269969154	0.14796805630	0
-0.31765160383	0.96976825832	0
-0.32703933904	-0.51381438734	0
-0.18802361039	-0.38458557147	0
0.20390442582	-1.28538883111	0
0.14551187287	1.11884278535	0
-0.48142267938	0.12758620949	0
-0.56700918431	0.28870668195	0
-0.56700918431	0.28870668195	0
-2.01790635333	0.06092112862	1
-1.28330531662	-2.30738500536	0
-0.65720550279	-0.01492051329	0
-0.79876494539	0.86269388827	0
-0.51626302732	0.11642408832	0
-0.51626302732	0.11642408832	0
0.08967114963	1.51615361495	0
-0.43539500934	-0.01164073327	0
1.72171273867	-1.38113534940	0
-0.52114912827	0.14928305042	0
0.85201915895	-0.60657922755	0
-0.31765160383	0.96976825832	0
-0.32703933904	-0.51381438734	0
-0.18802361039	-0.38458557147	0
0.20390442582	-1.28538883111	0
0.14551187287	1.11884278535	0
-0.48142267938	0.12758620949	0
-0.56700918431	0.28870668195	0
-0.56700918431	0.28870668195	0
-2.01790635333	0.06092112862	1
-1.28330531662	-2.30738500536	0
-0.65720550279	-0.01492051329	0
-0.79876494539	0.86269388827	0
-0.51626302732	0.11642408832	0
-0.51626302732	0.11642408832	0
0.08967114963	1.51615361495	0
-0.43539500934	-0.01164073327	0
1.72171273867	-1.38113534940	0
-0.52114912827	0.14928305042	0
0.85201915895	-0.60657922755	0
-2.15274595334	6.97194455475	0
0.11314053184	-1.97473729266	0
0.95171499758	-4.68972638334	0
0.95171499758	-4.68972638334	0
0.95171499758	-4.68972638334	0
0.12421981876	1.23028527949	0
-0.74399234221	0.38948317218	0
-0.62547835019	-0.02821863118	0
-1.56741206523	-1.95951528712	0
0.19665932527	0.92738902618	0
-0.63441878122	0.01237457361	0
-1.27351728788	-2.33377875309	0
-0.08000372076	1.87136229052	0
-0.76218999039	-1.21601702905	1
0.86677692511	-0.66206161961	0
-2.07324212684	0.18923667609	0
-2.07324212684	0.18923667609	0
-0.42827982534	-2.44811644740	0
0.02563157983	2.09252752842	0
-1.39726148917	0.66327814073	0
-1.39726148917	0.66327814073	0
-0.79278823746	-0.69385409088	0
-0.26376987413	-1.81528118847	0
-1.46794002979	0.60356524299	0
-1.46794002979	0.60356524299	0
0.18025777981	2.04115901740	0
0.23828842658	1.83630661567	0
-0.11755006310	-2.17158046878	0
-1.24073185110	-2.48194564553	0
-0.27893547111	-1.80374936788	0
-2.41192399291	-0.57159001792	0
-1.39452344903	0.69212565537	0
-0.35651226975	1.49600925608	0
-1.72826586166	0.16709134040	0
1.15751511646	1.36348199689	0
-0.08984343925	-1.64092218047	0
0.17457883056	-1.05905840418	0
-0.70352196658	-1.21119503456	0
-0.50219577491	1.39771549732	0
-0.20013749248	1.81976949592	0
-1.24713042282	-2.32192501193	0
0.89191478685	-0.65060985557	0
0.13245520485	0.91798382053	0
0.13992493541	-0.30624282842	0
-0.91537859742	0.70874755865	0
-0.62019586019	0.27373944814	0
-2.35858117867	-0.04122290431	1
-0.43713582699	-0.01223304918	0
1.73803477484	-1.35876275314	0
-0.52239302313	0.14537781243	0
-1.32058591035	0.58066457104	0
0.17762095096	-0.45387647149	0
0.60663724881	-1.11669776660	0
-1.37184837912	0.51576487554	0
0.72093351085	-1.25604183241	0
-0.91027235950	1.04848549582	0
-0.64274257572	0.32769412591	0
-0.97893119793	-0.13738547841	0
-0.66181757096	-1.86585325180	0
-1.86578908946	0.45875066097	0
-0.37269042752	-0.24861524702	0
1.73459503153	-1.41189493156	0
-0.43821346431	-0.07207998883	0
-1.81745028678	0.47304625968	0
-0.36541200168	2.20846272367	0
0.09835973650	-0.66563149071	0
-0.81277047402	0.93053354385	0
0.47673014157	-1.31323536676	0
-0.10667671917	-1.93224893481	0
-0.64709231198	1.83914554617	0
1.72322548184	-1.38950906293	0
-0.34461996962	0.68469623384	0
-0.53882194036	0.05384578568	0
-0.53882194036	0.05384578568	0
-0.62648936752	-0.01601299016	0
-0.62648936752	-0.01601299016	0
0.02272926124	1.02483898541	0
-0.41086203553	-2.23045208928	0
-1.40946056580	0.61916495835	0
-1.40946056580	0.61916495835	0
-1.40948128921	0.61915175907	0
-1.40948128921	0.61915175907	0
-0.41064987187	-2.23030752019	0
0.01994346471	1.02279632822	0
-0.61364110460	-0.00575446932	0
-0.61364110460	-0.00575446932	0
-0.63044441531	-0.02772026340	0
-0.63044441531	-0.02772026340	0
0.13755862346	1.18097090163	0
-0.96516653685	-3.01265534500	0
-0.09725445027	2.76121248119	0
-0.34950656707	2.18531059006	0
-0.79438567087	-1.88847372855	0
0.85402933283	-0.86497797708	0
0.06906836216	-0.71667966298	0
-0.55684696739	0.44310314716	0
-1.33951372470	-0.49230226793	1
-2.13810709120	-0.17649279311	0
-1.99756560505	-0.00035072268	0
-1.32058591035	0.58066457104	0
0.17762095096	-0.45387647149	0
0.60663724881	-1.11669776660	0
-1.37184837912	0.51576487554	0
0.72093351085	-1.25604183241	0
-0.91027235950	1.04848549582	0
-0.64274257572	0.32769412591	0
-0.97893119793	-0.13738547841	0
-0.66181757096	-1.86585325180	0
-1.86578908946	0.45875066097	0
-0.37269042752	-0.24861524702	0
1.73459503153	-1.41189493156	0
-0.43821346431	-0.07207998883	0
-1.81745028678	0.47304625968	0
-0.36541200168	2.20846272367	0
0.09835973650	-0.66563149071	0
-0.81277047402	0.93053354385	0
0.47673014157	-1.31323536676	0
-0.10667671917	-1.93224893481	0
-0.64709231198	1.83914554617	0
1.72322548184	-1.38950906293	0
-0.34461996962	0.68469623384	0
-0.53882194036	0.05384578568	0
-0.53882194036	0.05384578568	0
-0.62648936752	-0.01601299016	0
-0.62648936752	-0.01601299016	0
0.02272926124	1.02483898541	0
-0.41086203553	-2.23045208928	0
-1.40946056580	0.61916495835	0
-1.40946056580	0.61916495835	0
-1.40948128921	0.61915175907	0
-1.40948128921	0.61915175907	0
-0.41064987187	-2.23030752019	0
0.01994346471	1.02279632822	0
-0.61364110460	-0.00575446932	0
-0.61364110460	-0.00575446932	0
-0.63044441531	-0.02772026340	0
-0.63044441531	-0.02772026340	0
0.13755862346	1.18097090163	0
-0.96516653685	-3.01265534500	0
-0.09725445027	2.76121248119	0
-0.34950656707	2.18531059006	0
-0.79438567087	-1.88847372855	0
0.85402933283	-0.86497797708	0
0.06906836216	-0.71667966298	0
-0.55684696739	0.44310314716	0
-1.33951372470	-0.49230226793	1
-2.13810709120	-0.17649279311	0
-1.99756560505	-0.00035072268	0
-0.18809748099	-0.39187868226	0
-0.18110779961	-0.09307576270	0
-0.66461468332	0.46511465215	0
-0.61002710354	1.23076721737	0
-0.56851245651	0.33029980122	0
-0.56851245651	0.33029980122	0
0.14580719331	-0.60704067283	0
-0.04297119265	-1.58933085324	0
-0.53191918560	-0.42853835179	0
-0.53191918560	-0.42853835179	0
-0.66186471236	1.26623389085	0
-1.70592151429	0.80452847868	0
-0.45437039819	2.39837943321	0
-0.64675264436	-2.06497380721	0
0.64300785593	-3.80168308041	0
-1.39565273868	0.68339011894	0
-1.09553603369	0.05335747146	0
0.39004398337	-1.21696817076	0
-1.29150128797	-0.32852599254	1
-0.43710974298	0.76261943091	0
-1.66635649403	-0.26952838284	0
0.13657144106	-0.18822371933	0
-0.54336584578	0.01184620237	0
-0.62375430098	0.25500201433	0
-0.51822752743	0.16471535471	0
-0.50934301462	0.11890208011	0
-0.18809748099	-0.39187868226	0
-0.18110779961	-0.09307576270	0
-0.66461468332	0.46511465215	0
-0.61002710354	1.23076721737	0
-0.56851245651	0.33029980122	0
-0.56851245651	0.33029980122	0
0.14580719331	-0.60704067283	0
-0.04297119265	-1.58933085324	0
-0.53191918560	-0.42853835179	0
-0.53191918560	-0.42853835179	0
-0.66186471236	1.26623389085	0
-1.70592151429	0.80452847868	0
-0.45437039819	2.39837943321	0
-0.64675264436	-2.06497380721	0
0.64300785593	-3.80168308041	0
-1.39565273868	0.68339011894	0
-1.09553603369	0.05335747146	0
0.39004398337	-1.21696817076	0
-1.29150128797	-0.32852599254	0
-0.43710974298	0.76261943091	0
-1.66635649403	-0.26952838284	1
0.13657144106	-0.18822371933	0
-0.54336584578	0.01184620237	0
-0.62375430098	0.25500201433	0
-0.51822752743	0.16471535471	0
-0.50934301462	0.11890208011	0
-0.18809748099	-0.39187868226	0
-0.18110779961	-0.09307576270	0
-0.66461468332	0.46511465215	0
-0.61002710354	1.23076721737	0
-0.56851245651	0.33029980122	0
-0.56851245651	0.33029980122	0
0.14580719331	-0.60704067283	0
-0.04297119265	-1.58933085324	0
-0.53191918560	-0.42853835179	0
-0.53191918560	-0.42853835179	0
-0.66186471236	1.26623389085	0
-1.70592151429	0.80452847868	0
-0.45437039819	2.39837943321	0
-0.64675264436	-2.06497380721	0
0.64300785593	-3.80168308041	0
-1.39565273868	0.68339011894	0
-1.09553603369	0.05335747146	0
0.39004398337	-1.21696817076	0
-1.29150128797	-0.32852599254	0
-0.43710974298	0.76261943091	0
-1.66635649403	-0.26952838284	1
0.13657144106	-0.18822371933	0
-0.54336584578	0.01184620237	0
-0.62375430098	0.25500201433	0
-0.51822752743	0.16471535471	0
-0.50934301462	0.11890208011	0
-0.51097538864	-0.33129488618	0
-1.74438484370	1.11672075525	0
-0.86808194318	-0.25021725395	0
-0.87676140591	-0.32003053064	0
0.16853633171	-0.43338511203	0
0.67462318339	-1.57988343474	0
0.62373711638	-1.36880987333	0
-0.63976665592	-0.91721352975	0
-1.38150626699	-0.22012088303	0
-1.38206711176	-0.16436264937	1
-0.59446412916	-0.50673766333	0
0.21109972150	-0.65888903484	0
-1.32614219756	1.62155478294	0
-0.76199001100	0.58882726773	0
-2.10524179620	0.12722493282	0
-1.41428122864	-0.16940610285	0
-1.39304530294	-0.45426704611	0
-2.11411029742	0.06264119071	0
-0.39568516973	-2.54818727631	0
-2.09275282134	-0.22132573372	0
-1.36331935631	1.03637591178	0
-0.37410639429	1.49842737321	0
-1.44926458660	-0.93039141113	0
-0.44687141060	-0.39683075638	0
-1.24685122838	0.98648722524	0
1.07119027783	-0.51970300491	0
1.07119027783	-0.51970300491	0
1.08483060104	-0.13003099166	0
0.97053460296	0.19879184819	0
0.97153925174	0.20594652290	0
-0.51097538864	-0.33129488618	0
-1.74438484370	1.11672075525	0
-0.86808194318	-0.25021725395	0
-0.87676140591	-0.32003053064	0
0.16853633171	-0.43338511203	0
0.67462318339	-1.57988343474	0
0.62373711638	-1.36880987333	0
-0.63976665592	-0.91721352975	0
-1.38150626699	-0.22012088303	0
-1.38206711176	-0.16436264937	0
-0.59446412916	-0.50673766333	0
0.21109972150	-0.65888903484	0
-1.32614219756	1.62155478294	0
-0.76199001100	0.58882726773	0
-2.10524179620	0.12722493282	0
-1.41428122864	-0.16940610285	1
-1.39304530294	-0.45426704611	0
-2.11411029742	0.06264119071	0
-0.39568516973	-2.54818727631	0
-2.09275282134	-0.22132573372	0
-1.36331935631	1.03637591178	0
-0.37410639429	1.49842737321	0
-1.44926458660	-0.93039141113	0
-0.44687141060	-0.39683075638	0
-1.24685122838	0.98648722524	0
1.07119027783	-0.51970300491	0
1.07119027783	-0.51970300491	0
1.08483060104	-0.13003099166	0
0.97053460296	0.19879184819	0
0.97153925174	0.20594652290	0
-0.16733982198	-1.15023843212	0
0.13776118136	1.25347344703	0
-1.27006094881	2.34291528785	0
-0.60183016271	1.36779042859	0
-1.29514221009	-2.17672787320	0
-0.66112314519	-0.30595799489	0
-1.09642093279	-2.83259678294	0
1.05570751539	-0.77093955784	0
1.05570751539	-0.77093955784	0
-0.05594851104	-1.58712852781	0
0.20304684287	0.93143133761	0
-0.54094321514	1.15472553704	0
0.00388304983	2.80190537698	0
-0.76997457402	0.09983501478	0
-0.65243501000	-0.00959881451	0
-1.11593749011	-2.39525495168	0
0.84175348856	-0.86682807007	0
0.29785533480	-0.15155633440	0
-0.48995832602	0.14259219565	0
-0.36209319937	0.44933330400	0
-0.64403859438	0.25307251349	0
-2.37926134232	-0.06308656820	1
-2.16165875115	-0.17185153150	0
-2.16165875115	-0.17185153150	0
0.15238335041	-0.32507480107	0
-0.65035779947	0.17859809508	0
-0.61832556694	0.29153446503	0
-1.65231228710	0.80256888379	0
-0.38739430912	0.59133780715	0
-0.55085011281	0.03995695136	0
-0.93717470594	-2.28327982017	0
-0.26902985307	0.48704408621	0
0.57331778787	-1.39562481684	0
-0.01184977550	1.72668270267	0
-0.14074211536	-1.11691997626	0
-2.47681787021	0.78594457029	0
-1.67537486200	-0.77291907191	0
0.86095352333	-0.63894814160	0
-1.25658864616	-0.17433029518	0
-1.26805009538	-0.23869319932	0
-1.61318383779	-0.41830562533	0
-0.25826588997	0.25301692351	0
-0.40535859500	0.41736392866	0
-0.69105896220	-0.86458010978	1
-2.08429262548	0.13217468071	0
-2.08429262548	0.13217468071	0
-0.12183441926	0.47331386559	0
-0.09396588954	0.20719937571	0
-0.91861524553	-1.69052319895	0
0.04598317602	1.80347022565	0
-0.32510102338	-0.74834705148	0
-0.73689236168	-0.76284487801	0
-0.31348125104	1.35938950972	0
0.13919617238	-0.69177841041	0
-1.29311678839	-2.29400855527	0
-0.15394343746	-1.82672632410	0
-0.36043773623	1.62021876074	0
-2.07983269104	0.11125673211	0
-2.07983269104	0.11125673211	0
-0.64762313708	1.81989832307	0
0.17917024770	0.70620230340	0
0.08321966638	-1.75488208619	0
-0.11335829557	-0.86138252396	0
-0.68212542219	0.20806166469	0
-0.67165218559	0.98861507495	0
0.07664750501	1.53909304456	0
-0.17559936595	-0.84606306826	0
-0.23191994738	-0.60488932808	0
-0.14568578788	-1.68245667755	0
-2.37472302637	-0.52171210666	1
0.09850343492	2.04753338154	0
-0.75053890890	0.15662961933	0
-1.35874482249	-2.37186032912	0
0.60615797746	1.02950221367	0
-2.45391128896	-0.35067823277	0
-0.12183441926	0.47331386559	0
-0.09396588954	0.20719937571	0
-0.91861524553	-1.69052319895	0
0.04598317602	1.80347022565	0
-0.32510102338	-0.74834705148	0
-0.73689236168	-0.76284487801	0
-0.31348125104	1.35938950972	0
0.13919617238	-0.69177841041	0
-1.29311678839	-2.29400855527	0
-0.15394343746	-1.82672632410	0
-0.36043773623	1.62021876074	0
-2.07983269104	0.11125673211	0
-2.07983269104	0.11125673211	0
-0.64762313708	1.81989832307	0
0.17917024770	0.70620230340	0
0.08321966638	-1.75488208619	0
-0.11335829557	-0.86138252396	0
-0.68212542219	0.20806166469	0
-0.67165218559	0.98861507495	0
0.07664750501	1.53909304456	0
-0.17559936595	-0.84606306826	0
-0.23191994738	-0.60488932808	0
-0.14568578788	-1.68245667755	0
-2.37472302637	-0.52171210666	0
0.09850343492	2.04753338154	0
-0.75053890890	0.15662961933	0
-1.35874482249	-2.37186032912	0
0.60615797746	1.02950221367	0
-2.45391128896	-0.35067823277	1
-0.34327374697	0.69596504036	0
-0.54241129295	0.00919617225	0
-0.54241129295	0.00919617225	0
0.47627133960	-1.31706224849	0
-0.62323192781	0.25042411971	0
-0.62323192781	0.25042411971	0
-1.81625936279	0.49719689963	0
0.16318805026	-0.04208800915	0
-0.97156165379	-0.26802229012	0
-1.59931223908	-0.51965357336	1
-1.38710326311	0.71665056837	0
0.07179107738	-0.94163516418	0
-1.78501356844	0.57240109024	0
-0.80650685883	-1.95520948367	0
0.87915998594	-1.38046336512	0
-0.42583718373	0.36115319699	0
-2.53332308621	0.78223958081	0
-2.15352360634	-0.16078487940	0
-2.15352360634	-0.16078487940	0
-0.34327374697	0.69596504036	0
-0.54241129295	0.00919617225	0
-0.54241129295	0.00919617225	0
0.47627133960	-1.31706224849	0
-0.62323192781	0.25042411971	0
-0.62323192781	0.25042411971	0
-1.81625936279	0.49719689963	0
0.16318805026	-0.04208800915	0
-0.97156165379	-0.26802229012	0
-1.59931223908	-0.51965357336	1
-1.38710326311	0.71665056837	0
0.07179107738	-0.94163516418	0
-1.78501356844	0.57240109024	0
-0.80650685883	-1.95520948367	0
0.87915998594	-1.38046336512	0
-0.42583718373	0.36115319699	0
-2.53332308621	0.78223958081	0
-2.15352360634	-0.16078487940	0
-2.15352360634	-0.16078487940	0
-0.34327374697	0.69596504036	0
-0.54241129295	0.00919617225	0
-0.54241129295	0.00919617225	0
0.47627133960	-1.31706224849	0
-0.62323192781	0.25042411971	0
-0.62323192781	0.25042411971	0
-1.81625936279	0.49719689963	0
0.16318805026	-0.04208800915	0
-0.97156165379	-0.26802229012	0
-1.59931223908	-0.51965357336	1
-1.38710326311	0.71665056837	0
0.07179107738	-0.94163516418	0
-1.78501356844	0.57240109024	0
-0.80650685883	-1.95520948367	0
0.87915998594	-1.38046336512	0
-0.42583718373	0.36115319699	0
-2.53332308621	0.78223958081	0
-2.15352360634	-0.16078487940	0
-2.15352360634	-0.16078487940	0
-0.85506510037	-2.69460779929	0
0.46855941983	1.80435004325	0
0.46358078630	2.11729190658	0
-1.25201872056	0.79402434147	0
-0.73609994310	0.72281864638	0
-1.70400582801	-1.73973898037	0
-0.18491688885	-1.65486448784	0
-2.45762353816	-0.62523076050	1
-1.74575457830	0.15451188005	0
1.30068113647	0.51028247053	0
1.30068113647	0.51028247053	0
0.17612424935	-1.05794198035	0
-0.82432771370	0.82885671195	0
-0.78745231990	-0.55865937507	0
-0.72009049186	-0.70414572407	0
-0.86523529792	-2.35637272107	0
-0.70025804376	-0.39279894687	0
-1.69327163642	-0.31495982708	0
-1.50409392628	-0.05168698907	0
-1.39540358451	-0.14443532689	1
-1.35152861464	2.16241779698	0
-1.40181076611	-0.19997379171	0
-0.26316158204	0.25814580529	0
-0.01518820187	-0.72668928101	0
1.06427346540	-0.75249533396	0
1.06427346540	-0.75249533396	0
-0.27255857766	0.28233333941	0
-0.58249760841	0.36382300474	0
-0.58249760841	0.36382300474	0
-1.61954576173	-0.43314325696	0
-0.51600872399	0.10462172929	0
-0.51600872399	0.10462172929	0
-1.20816788494	-0.14866868215	0
-0.52087602259	0.15207314958	0
-1.60578990309	-0.71418240791	0
-0.37036801848	1.38225832882	0
-0.13189412370	-1.32028162640	0
0.92743855130	-0.58407734972	0
0.94884080867	-0.02569681710	0
0.96481575612	0.23819338936	0
-0.82432771370	0.82885671195	0
-0.78745231990	-0.55865937507	0
-0.72009049186	-0.70414572407	0
-0.86523529792	-2.35637272107	0
-0.70025804376	-0.39279894687	0
-1.69327163642	-0.31495982708	0
-1.50409392628	-0.05168698907	0
-1.39540358451	-0.14443532689	0
-1.35152861464	2.16241779698	0
-1.40181076611	-0.19997379171	1
-0.26316158204	0.25814580529	0
-0.01518820187	-0.72668928101	0
1.06427346540	-0.75249533396	0
1.06427346540	-0.75249533396	0
-0.27255857766	0.28233333941	0
-0.58249760841	0.36382300474	0
-0.58249760841	0.36382300474	0
-1.61954576173	-0.43314325696	0
-0.51600872399	0.10462172929	0
-0.51600872399	0.10462172929	0
-1.20816788494	-0.14866868215	0
-0.52087602259	0.15207314958	0
-1.60578990309	-0.71418240791	0
-0.37036801848	1.38225832882	0
-0.13189412370	-1.32028162640	0
0.92743855130	-0.58407734972	0
0.94884080867	-0.02569681710	0
0.96481575612	0.23819338936	0
0.10025610619	0.12600959074	0
-1.14906163331	-1.09203614086	0
-0.60954195193	0.18539811890	0
-0.60954195193	0.18539811890	0
-0.43346711787	1.50677319443	0
-2.01407452908	0.16672484749	0
-0.61775870159	0.22579579399	0
-0.61775870159	0.22579579399	0
-0.12637235551	-1.34119196859	0
0.93294223289	-0.60470078412	0
0.18414943910	-0.09703670963	0
-1.80925742752	-0.15664271268	1
-0.33196995704	-0.69311185751	0
-2.14449009046	0.10135540910	0
-2.14449009046	0.10135540910	0
0.10025610619	0.12600959074	0
-1.14906163331	-1.09203614086	0
-0.60954195193	0.18539811890	0
-0.60954195193	0.18539811890	0
-0.43346711787	1.50677319443	0
-2.01407452908	0.16672484749	0
-0.61775870159	0.22579579399	0
-0.61775870159	0.22579579399	0
-0.12637235551	-1.34119196859	0
0.93294223289	-0.60470078412	0
0.18414943910	-0.09703670963	0
-1.80925742752	-0.15664271268	0
-0.33196995704	-0.69311185751	1
-2.14449009046	0.10135540910	0
-2.14449009046	0.10135540910	0
-0.21874932156	0.06345663100	0
-0.31495372537	-0.47475350804	0
-0.18302921878	-0.13965162019	0
-0.56762289458	0.21388254117	0
0.07406809722	1.63643004671	0
-0.55042430876	0.30201883019	0
-0.55929298639	0.22272826371	0
-0.55929298639	0.22272826371	0
-0.51587649429	0.12955525253	0
-1.29376121417	-1.78028885609	0
-0.19295400874	-1.03842982186	0
-0.51834676747	0.11759818129	0
-0.61896219345	0.26258198725	0
-0.61896219345	0.26258198725	0
0.15687949703	0.03805984086	0
-0.17351104173	-0.17691088042	0
0.16018773466	-0.35000494796	0
-1.75595040911	0.87688071680	0
-0.39344165660	-2.35518657637	0
-1.12251255699	0.39600808465	0
-0.11486037860	1.79792602928	0
-0.45944614943	-0.80849354236	0
-0.47527624614	1.17129348995	0
-1.66318230214	-0.79273362356	0
0.87147793529	-0.65329316460	0
-2.12737541512	0.11843689149	0
-2.12737541512	0.11843689149	0
-0.11823697183	-1.29399515548	0
0.94096167382	-0.55804592050	0
-1.26307651065	-0.14750776154	0
-1.21143527622	-0.36976703107	1
-2.01457183013	-0.01837926371	0
-0.03273142211	0.56495040426	0
-0.97948022146	-1.63059259320	0
0.01801337481	-0.13356787559	0
-0.46265199353	1.50413617896	0
0.11665610296	0.82158123203	0
0.12948137073	-0.37736954975	0
-0.39528371182	0.22549264123	0
-1.67057921066	-0.56795429005	0
-0.65379238038	-2.47168646242	0
0.92452727501	-0.61015080058	0
-0.63579286107	0.02017621436	0
-0.63579286107	0.02017621436	0
-0.24619222062	1.36894612379	0
-1.29159917645	0.94860184876	0
0.07093258908	1.07030851651	0
-0.53714649099	0.04630104741	0
-0.53714649099	0.04630104741	0
-1.51556662232	-2.05412271952	0
0.90243974845	-0.58215231137	0
-0.62102734945	-0.01300767051	0
-0.62102734945	-0.01300767051	0
-0.35626714096	0.70666520426	0
-0.62186716076	-0.01369618648	0
-0.62186716076	-0.01369618648	0
0.56958479752	-1.41085243286	0
0.07863289660	1.07676394866	0
-2.47640065010	0.78788385996	0
-0.70492477821	-2.51598226576	0
-0.05427486953	1.83099032206	0
-1.33889345182	0.95238359031	0
-1.67259070366	-0.79986963267	0
0.86478896208	-0.65704153662	0
-1.33967523879	-0.55823829071	0
-1.24488541141	-0.12061936333	1
-0.03273142211	0.56495040426	0
-0.97948022146	-1.63059259320	0
0.01801337481	-0.13356787559	0
-0.46265199353	1.50413617896	0
0.11665610296	0.82158123203	0
0.12948137073	-0.37736954975	0
-0.39528371182	0.22549264123	0
-1.67057921066	-0.56795429005	0
-0.65379238038	-2.47168646242	0
0.92452727501	-0.61015080058	0
-0.63579286107	0.02017621436	0
-0.63579286107	0.02017621436	0
-0.24619222062	1.36894612379	0
-1.29159917645	0.94860184876	0
0.07093258908	1.07030851651	0
-0.53714649099	0.04630104741	0
-0.53714649099	0.04630104741	0
-1.51556662232	-2.05412271952	0
0.90243974845	-0.58215231137	0
-0.62102734945	-0.01300767051	0
-0.62102734945	-0.01300767051	0
-0.35626714096	0.70666520426	0
-0.62186716076	-0.01369618648	0
-0.62186716076	-0.01369618648	0
[truncated: 15,105 more rows]
