# Supplementary material for: QNA-Based Prediction of Sites of Metabolism
Source: Molecules. 2017 Dec 1;22(12):2123. doi: 10.3390/molecules22122123 (PMC6149875; doi:10.3390/molecules22122123)
Supplement: Supplementary file 1 [file molecules-22-02123-s001.zip › SupplementaryMaterials/CSV/BY-REACTION/arom-hydroxylation.csv]

-0.38405209665	0.77510401102	0
-0.21850442687	-0.22747769666	0
0.41756506231	-1.26823628792	0
-0.55040551795	0.01355614737	0
-0.17962447655	-0.09922140685	0
-0.56615636581	0.26064305615	0
-1.32750735670	0.41591480412	0
-0.51153092925	0.14177951047	0
-0.57142605032	0.24029698395	1
-0.57099729459	0.24216938287	0
-0.51640371511	0.12314556226	0
-0.38709655072	-0.64119614192	0
-1.32566479942	-0.65044227456	0
-0.51589825739	0.12541797212	0
-0.53658547076	0.33579611372	0
1.24667513016	1.68657789319	0
-1.36009000983	0.84104027564	0
-0.42367221890	0.20419054837	0
-1.02647378723	-0.31855114182	0
-0.60806758729	-2.16463782729	0
-2.05002795636	1.03878813918	0
-0.38405209665	0.77510401102	0
-0.21850442687	-0.22747769666	0
0.41756506231	-1.26823628792	0
-0.55040551795	0.01355614737	0
-0.17962447655	-0.09922140685	0
-0.56615636581	0.26064305615	0
-1.32750735670	0.41591480412	0
-0.51153092925	0.14177951047	0
-0.57142605032	0.24029698395	0
-0.57099729459	0.24216938287	0
-0.51640371511	0.12314556226	0
-0.38709655072	-0.64119614192	0
-1.32566479942	-0.65044227456	0
-0.51589825739	0.12541797212	1
-0.53658547076	0.33579611372	0
1.24667513016	1.68657789319	0
-1.36009000983	0.84104027564	0
-0.42367221890	0.20419054837	0
-1.02647378723	-0.31855114182	0
-0.60806758729	-2.16463782729	0
-2.05002795636	1.03878813918	0
-0.38405209665	0.77510401102	0
-0.21850442687	-0.22747769666	0
0.41756506231	-1.26823628792	0
-0.55040551795	0.01355614737	0
-0.17962447655	-0.09922140685	0
-0.56615636581	0.26064305615	0
-1.32750735670	0.41591480412	0
-0.51153092925	0.14177951047	0
-0.57142605032	0.24029698395	0
-0.57099729459	0.24216938287	1
-0.51640371511	0.12314556226	0
-0.38709655072	-0.64119614192	0
-1.32566479942	-0.65044227456	0
-0.51589825739	0.12541797212	0
-0.53658547076	0.33579611372	0
1.24667513016	1.68657789319	0
-1.36009000983	0.84104027564	0
-0.42367221890	0.20419054837	0
-1.02647378723	-0.31855114182	0
-0.60806758729	-2.16463782729	0
-2.05002795636	1.03878813918	0
-0.00917243536	1.99231977712	0
-0.42487360987	-2.43766796003	0
-0.19006980923	-1.61384046711	0
-0.64175926149	-0.30344131238	0
-1.39761472803	0.66159048211	0
-1.39761472803	0.66159048211	0
-0.20589797839	0.89043253528	0
-0.54586725856	0.35217897181	0
-1.46844922371	0.60815640941	0
-1.46844922371	0.60815640941	0
-0.20296564188	-0.37454366451	0
-0.58705708354	-0.00651600464	0
-0.11196580054	-2.20081999367	0
-0.56558924930	0.28707074593	0
-0.51122946701	0.16726322680	0
-1.45628182299	0.89226960662	0
-0.51744284857	0.11459102607	1
-1.32629140399	-0.55132033332	0
-1.23520133428	-0.11749027971	0
-1.74968818397	-0.82806503604	0
0.32184033489	1.97946827019	0
-0.27328772378	-1.63807038588	0
-0.65153219416	-1.96057454261	0
0.05709320454	1.07914264149	0
-0.46154671641	1.59341299735	0
-1.30250152670	-0.86283631035	0
0.00011873050	-0.55769836982	0
-1.68138492283	-0.58054553699	0
0.92390399124	-0.62044850836	0
-1.64900716590	-0.22096178981	0
-1.25701566183	-0.20481099345	0
-1.26481622002	-0.26682291136	0
-0.00917243536	1.99231977712	0
-0.42487360987	-2.43766796003	0
-0.19006980923	-1.61384046711	0
-0.64175926149	-0.30344131238	0
-1.39761472803	0.66159048211	0
-1.39761472803	0.66159048211	0
-0.20589797839	0.89043253528	0
-0.54586725856	0.35217897181	0
-1.46844922371	0.60815640941	0
-1.46844922371	0.60815640941	0
-0.20296564188	-0.37454366451	0
-0.58705708354	-0.00651600464	0
-0.11196580054	-2.20081999367	0
-0.56558924930	0.28707074593	0
-0.51122946701	0.16726322680	1
-1.45628182299	0.89226960662	0
-0.51744284857	0.11459102607	0
-1.32629140399	-0.55132033332	0
-1.23520133428	-0.11749027971	0
-1.74968818397	-0.82806503604	0
0.32184033489	1.97946827019	0
-0.27328772378	-1.63807038588	0
-0.65153219416	-1.96057454261	0
0.05709320454	1.07914264149	0
-0.46154671641	1.59341299735	0
-1.30250152670	-0.86283631035	0
0.00011873050	-0.55769836982	0
-1.68138492283	-0.58054553699	0
0.92390399124	-0.62044850836	0
-1.64900716590	-0.22096178981	0
-1.25701566183	-0.20481099345	0
-1.26481622002	-0.26682291136	0
-0.00917243536	1.99231977712	0
-0.42487360987	-2.43766796003	0
-0.19006980923	-1.61384046711	0
-0.64175926149	-0.30344131238	1
-1.39761472803	0.66159048211	0
-1.39761472803	0.66159048211	0
-0.20589797839	0.89043253528	0
-0.54586725856	0.35217897181	0
-1.46844922371	0.60815640941	0
-1.46844922371	0.60815640941	0
-0.20296564188	-0.37454366451	0
-0.58705708354	-0.00651600464	0
-0.11196580054	-2.20081999367	0
-0.56558924930	0.28707074593	0
-0.51122946701	0.16726322680	0
-1.45628182299	0.89226960662	0
-0.51744284857	0.11459102607	0
-1.32629140399	-0.55132033332	0
-1.23520133428	-0.11749027971	0
-1.74968818397	-0.82806503604	0
0.32184033489	1.97946827019	0
-0.27328772378	-1.63807038588	0
-0.65153219416	-1.96057454261	0
0.05709320454	1.07914264149	0
-0.46154671641	1.59341299735	0
-1.30250152670	-0.86283631035	0
0.00011873050	-0.55769836982	0
-1.68138492283	-0.58054553699	0
0.92390399124	-0.62044850836	0
-1.64900716590	-0.22096178981	0
-1.25701566183	-0.20481099345	0
-1.26481622002	-0.26682291136	0
0.07579866548	1.02665177465	0
0.09883770986	-0.18421011991	0
-1.29321917236	-2.05363405225	0
-0.63198207273	-0.06225687231	0
-0.67456131151	0.42314289344	0
-1.94402077090	-0.72462076564	0
0.24062128815	0.21574273403	0
-0.56243798992	0.34272158147	0
-0.09904181080	-0.54282564500	0
-0.31457462162	1.38525607845	0
-0.59446805967	2.26544363781	0
-0.92622734928	0.82739823364	0
-0.72761262863	1.34397688224	0
-0.13810997521	-1.32069002336	0
0.92127310388	-0.58448182657	0
-0.51679180058	-0.39326666506	0
0.65849585222	-3.78573417233	0
-0.43553775913	-0.04106250819	0
1.73886991382	-1.37377129774	0
-0.08013013536	-1.31489005449	0
0.97858712990	-0.57874823327	0
-0.53286838099	0.25955548930	1
-0.16915480956	-0.03412012199	0
-0.20029804479	-0.50839079530	0
-0.61802414422	0.13948883758	1
-0.62382039503	0.20514064846	0
-0.28137874843	0.76264949735	0
-0.80933723959	1.40377757572	0
-0.22406901265	0.59538932156	0
-0.21431325637	0.28944529416	0
-0.60766977239	-0.07058230954	0
-0.14054357818	-1.15686959173	0
0.42710819565	-1.40171266672	0
0.98747678658	-0.59153465492	0
-0.14549480480	-1.13099664042	0
-1.62727513902	-0.42952847938	0
-0.96882405145	0.24956940447	0
-1.20073922134	-0.18316419003	0
-1.37389644788	-0.36592255723	0
-2.05672283708	-0.14282009983	0
-1.66812491831	-0.51968463497	0
-1.24818075368	-0.19827665764	0
0.03579115463	0.71055167426	0
-1.66187021718	-0.51747831527	0
0.87243532119	-0.41938970542	0
-0.16915480956	-0.03412012199	0
-0.20029804479	-0.50839079530	0
-0.61802414422	0.13948883758	1
-0.62382039503	0.20514064846	0
-0.28137874843	0.76264949735	0
-0.80933723959	1.40377757572	0
-0.22406901265	0.59538932156	0
-0.21431325637	0.28944529416	0
-0.60766977239	-0.07058230954	0
-0.14054357818	-1.15686959173	0
0.42710819565	-1.40171266672	0
0.98747678658	-0.59153465492	0
-0.14549480480	-1.13099664042	0
-1.62727513902	-0.42952847938	0
-0.96882405145	0.24956940447	0
-1.20073922134	-0.18316419003	0
-1.37389644788	-0.36592255723	0
-2.05672283708	-0.14282009983	0
-1.66812491831	-0.51968463497	0
-1.24818075368	-0.19827665764	0
0.03579115463	0.71055167426	0
-1.66187021718	-0.51747831527	0
0.87243532119	-0.41938970542	0
-0.16915480956	-0.03412012199	0
-0.20029804479	-0.50839079530	0
-0.61802414422	0.13948883758	0
-0.62382039503	0.20514064846	0
-0.28137874843	0.76264949735	0
-0.80933723959	1.40377757572	0
-0.22406901265	0.59538932156	0
-0.21431325637	0.28944529416	0
-0.60766977239	-0.07058230954	1
-0.14054357818	-1.15686959173	0
0.42710819565	-1.40171266672	0
0.98747678658	-0.59153465492	0
-0.14549480480	-1.13099664042	0
-1.62727513902	-0.42952847938	0
-0.96882405145	0.24956940447	0
-1.20073922134	-0.18316419003	0
-1.37389644788	-0.36592255723	0
-2.05672283708	-0.14282009983	0
-1.66812491831	-0.51968463497	0
-1.24818075368	-0.19827665764	0
0.03579115463	0.71055167426	0
-1.66187021718	-0.51747831527	0
0.87243532119	-0.41938970542	0
-2.17014969255	-1.63004832015	0
0.28472993619	0.24538600021	0
1.62656379929	1.57952757222	0
0.13444481338	1.97535067256	0
-0.67913822792	0.07571360980	0
-0.64606932313	0.18600878189	0
-0.81909830286	1.10281493783	0
-1.15164628305	-2.41821337207	0
0.84179009498	-0.67578318579	0
-0.32659696745	0.67821201663	0
-0.50200287572	0.14562332595	0
0.99479594137	-0.52825549487	0
-0.55703505096	0.03275344019	0
0.47124375217	-1.32702713737	0
-1.78123827779	0.58962519575	0
-1.17753236830	-0.69720041611	0
-1.78237594344	0.59255265138	0
0.48332385244	-1.34618132413	0
-0.44950329096	0.78425576123	0
0.14411303358	-0.17581533748	0
-0.53729038310	0.02560573194	0
-0.66487874258	0.14069656161	0
-1.68362289644	-0.26274641285	0
-0.55924736972	0.05025303026	0
-0.27251066600	0.67363017862	0
-1.14479870705	-0.35396087202	0
0.15477035186	-1.35334290317	0
-2.02260091347	-0.02009370145	0
-0.28372145613	0.69706292302	0
-0.56156626582	0.02780305041	0
-0.56156626582	0.02780305041	0
-0.51550041833	0.15965307550	0
-0.51550041833	0.15965307550	0
-0.52158845647	0.13871957379	1
-0.26981323647	0.17870270003	0
-0.27891427294	-0.33252930769	0
-0.24608297573	-0.28621841161	0
-0.17674052779	-0.18997268577	0
-0.02031026229	1.09108702563	0
-0.60282193029	0.26316645835	0
-0.20614936837	0.83423791134	0
-0.56113211466	0.26886713934	0
-0.56833757556	0.34257017581	0
-0.56833757556	0.34257017581	0
-0.98400415703	-0.80237451254	0
-0.17425359921	-1.42147902041	0
-0.25884244679	0.16138955892	0
-0.58665538058	0.00090505859	1
-0.51775379248	0.11721942283	0
-0.53198678670	-0.42978454777	0
-0.53198678670	-0.42978454777	0
-1.35490433268	-0.13198674354	0
-1.35490433268	-0.13198674354	0
-1.37271671952	0.20051240972	0
-0.51128217987	0.16622064946	0
-0.45435327004	2.39858739406	0
-1.35494216577	-0.45901877162	0
0.43371573146	-1.40311418366	0
0.64300655747	-3.80169562723	0
-0.97254938547	0.30649139138	0
-0.46673342375	1.46745541644	0
-1.63395890080	-0.82635535818	0
0.06808336873	-1.02395674420	0
0.93743977973	-0.59984351120	0
0.04576960018	1.15061770329	0
-0.75948737238	-2.38340511815	0
-0.23824975799	-0.36558144442	0
-0.74892567865	0.02636960357	0
-0.63443271096	0.79508470218	0
-0.29397339214	1.38618575584	0
-0.62268509103	-0.00772496976	0
-0.54790657966	0.26863380567	1
0.25001231147	0.04201756417	0
-1.44563419648	-0.73363877407	0
-1.44563419648	-0.73363877407	0
-0.63421504570	0.19861894960	0
-2.03961553830	-0.82034433922	0
-1.43739199695	0.92965213668	0
-1.43739199695	0.92965213668	0
0.04168068509	1.75395134472	0
-0.12851060588	-2.28339844982	0
-0.90091279398	-2.37211206935	0
0.85489275380	-0.64216328520	0
-1.39674072231	0.89807075052	0
-1.99153206407	1.08171401075	0
-1.67670618243	-0.49009559588	0
0.15912900613	-0.58146010721	0
-0.56197281860	2.48288208144	0
-0.62620232443	0.32404530737	0
-0.52478361475	-0.42778495993	0
0.65312965650	-3.81680372624	0
-0.50905261009	0.10095445513	0
-0.51999694237	0.23939757302	0
-0.19365742077	0.87109557892	0
-0.32408421490	-0.52073673080	0
-0.18129116626	-1.41012487743	0
-0.58812851170	-0.00381892616	0
0.10304524934	1.10567370111	0
-0.54915457130	0.30832368588	0
0.04925119781	1.00423535075	0
-0.51100155221	0.16719372745	0
-0.08128655320	-0.38822409852	0
-1.56561032639	-1.95267132152	0
-0.51919933466	0.11221458523	1
-1.68014760013	-0.57084730990	0
-1.64019098659	-0.25271502046	0
-1.25710790476	-0.20623242824	0
-1.26553764817	-0.26251968967	0
-0.47226760096	0.66344324171	0
-0.14119809332	-0.39140419879	0
0.14713911580	0.84519730023	0
0.19479847151	-1.30997223447	0
-0.61545451999	0.52800125015	0
-0.57628614438	0.28942864051	0
-1.23238866464	-2.29582818171	0
-0.64524041362	0.00380202228	0
-0.42436631779	0.37552950537	0
-0.52474562758	-0.00042425815	0
0.96924097924	-0.39018665731	0
-0.49857817610	0.13684805393	0
-0.30346379790	1.69019203396	0
0.08385742252	1.41504326395	0
-0.19267082010	-0.58563483894	0
0.90510694461	-0.63388659629	0
-1.29373766543	-1.74855647115	0
-0.19294964196	-1.00709653102	0
-0.56140416467	0.34020020902	0
-0.56140416467	0.34020020902	0
0.15678379279	0.03446732664	0
-0.17360448065	-0.18046750799	0
-0.55042126078	-0.00216380609	0
-0.55042126078	-0.00216380609	0
-0.34123950169	0.69930873483	0
0.47182295989	-1.32537646464	0
-1.77351560917	0.55208937851	0
-1.25254350238	-0.47797595646	0
-1.26106201168	-0.21321528034	0
-1.67470133439	-0.30308570640	0
0.17185240026	-0.07540483552	0
-0.62825985970	0.23815389673	0
-0.62825985970	0.23815389673	0
-0.50846869934	0.12271015691	0
-0.50846869934	0.12271015691	0
-0.52270277728	0.14804815377	1
-0.02353817476	1.89709751781	0
-0.39601911509	0.43617649621	0
-0.61425412243	-2.69757202491	0
-0.18855902567	-1.60731504592	0
0.10865182037	-0.44291842012	0
-0.11358057174	-1.31913846857	0
-1.69823475111	0.96180926122	0
-0.40382547251	1.84572156860	0
-0.19743615284	0.94647233231	0
-0.66181949768	0.43539186474	0
-0.26638669337	0.74584291451	0
-0.25151178036	-0.73170465964	0
0.91494952824	-0.65760521195	0
-0.58817301348	-0.01347533096	0
-0.18303298062	-0.37253912407	0
-0.29897779738	0.45426857205	0
-0.55673672902	0.34484636341	0
-0.51099990240	0.16864126577	0
-0.56787279469	0.28583499638	0
-0.55731878145	0.07200751178	0
-0.13621911169	-1.11301116549	0
-0.51859886606	0.10746561040	0
-0.51188294310	0.12866369307	1
-0.39551629750	0.43779835760	0
-0.02353787370	1.89709931731	0
0.10857413603	-0.44322687523	0
-0.11811268856	-1.33089770014	0
-0.61425865097	-2.69759427774	0
-0.18898267876	-1.60868156001	0
-1.69822936882	0.96183572772	0
-0.66130908534	0.43705052579	0
-0.22046209417	0.84054657495	0
-0.40374764717	1.84603084962	0
-0.19198000765	0.96073399381	0
-0.18848966696	-0.38680409224	0
-0.58536064335	-0.00050782854	0
-0.25252244886	-0.73497268381	0
0.91494494141	-0.65762742760	0
-0.63409558739	-0.10816781210	0
-0.56686213006	0.28910300724	0
-0.51139672550	0.16669882149	0
-0.55128058448	0.35910801904	0
-0.22460931166	0.62343491948	0
-0.51733905699	0.11440210805	0
-0.56452143995	0.01277312955	1
-0.14570959345	-1.13424032803	0
-0.61306367732	-0.15586577499	0
-0.00551887901	-0.06056022333	0
-0.24362147742	1.85982183166	0
-1.07417860346	-2.28028908922	0
-1.32493333868	-0.33280684278	0
-0.60660291578	0.23109045518	0
-0.60660291578	0.23109045518	0
-0.59581896263	-2.98264660990	0
0.88507989228	-0.66513658883	0
-0.09989360390	2.85239385564	0
-2.00057244335	-0.02796134952	0
-0.51056634349	0.12396569595	0
-0.51056634349	0.12396569595	0
-2.04029163287	1.26654310801	0
0.85312536242	-0.87734381096	0
-0.52237085237	0.14775056122	1
-0.61306367732	-0.15586577499	0
-0.00551887901	-0.06056022333	0
-0.24362147742	1.85982183166	0
-1.07417860346	-2.28028908922	0
-1.32493333868	-0.33280684278	0
-0.60660291578	0.23109045518	0
-0.60660291578	0.23109045518	0
-0.59581896263	-2.98264660990	0
0.88507989228	-0.66513658883	0
-0.09989360390	2.85239385564	0
-2.00057244335	-0.02796134952	0
-0.51056634349	0.12396569595	0
-0.51056634349	0.12396569595	0
-2.04029163287	1.26654310801	0
0.85312536242	-0.87734381096	0
-0.52237085237	0.14775056122	1
-0.61306367732	-0.15586577499	0
-0.00551887901	-0.06056022333	0
-0.24362147742	1.85982183166	0
-1.07417860346	-2.28028908922	0
-1.32493333868	-0.33280684278	0
-0.60660291578	0.23109045518	0
-0.60660291578	0.23109045518	0
-0.59581896263	-2.98264660990	0
0.88507989228	-0.66513658883	0
-0.09989360390	2.85239385564	0
-2.00057244335	-0.02796134952	0
-0.51056634349	0.12396569595	0
-0.51056634349	0.12396569595	0
-2.04029163287	1.26654310801	0
0.85312536242	-0.87734381096	0
-0.52237085237	0.14775056122	1
-1.04144693983	-2.49563157089	0
0.07643479667	0.95944337696	0
-0.03153051062	1.62087698643	0
0.41827611211	0.99841400574	0
-0.27801485770	0.57161699161	0
-0.63618233798	-0.02150599327	0
-0.05357418912	1.49161333642	0
-0.12333261372	-1.62104485482	0
-0.72041849354	0.92748706197	0
-1.68262173361	-0.56337212008	0
-0.17175154208	-1.50399396021	0
-0.57501756712	0.04428080364	0
-0.50557236555	0.16436606937	0
-0.90133240524	-2.34204391175	0
-1.60505123457	-0.24689556342	0
-0.51415769829	0.15523418252	0
-1.98975603361	1.07791388334	0
0.16330623925	-0.08218407197	0
-0.62741643163	0.23881552127	0
-0.62741643163	0.23881552127	0
-0.50853860317	0.12265575557	0
-0.50853860317	0.12265575557	0
-0.52269291006	0.14805578798	1
-1.04144693983	-2.49563157089	0
0.07643479667	0.95944337696	0
-0.03153051062	1.62087698643	0
0.41827611211	0.99841400574	0
-0.27801485770	0.57161699161	0
-0.63618233798	-0.02150599327	0
-0.05357418912	1.49161333642	0
-0.12333261372	-1.62104485482	0
-0.72041849354	0.92748706197	0
-1.68262173361	-0.56337212008	0
-0.17175154208	-1.50399396021	0
-0.57501756712	0.04428080364	0
-0.50557236555	0.16436606937	0
-0.90133240524	-2.34204391175	0
-1.60505123457	-0.24689556342	0
-0.51415769829	0.15523418252	1
-1.98975603361	1.07791388334	0
0.16330623925	-0.08218407197	0
-0.62741643163	0.23881552127	0
-0.62741643163	0.23881552127	0
-0.50853860317	0.12265575557	0
-0.50853860317	0.12265575557	0
-0.52269291006	0.14805578798	0
0.00350615535	0.74596504131	0
-0.29495415512	1.60249849997	0
-0.66998682768	0.15552393559	0
-0.69341960412	-2.79779387033	0
-0.26321417607	-1.99681454369	0
-0.09956684040	-1.65437683443	0
-0.18521105328	-0.34636989088	0
0.40715024939	3.13931492580	0
-2.02655944564	1.22802572802	0
-0.60146387681	1.23742475047	0
-0.18105765722	-0.07658519102	0
-1.64243159613	-2.37937062585	0
-0.57115649901	0.23943133206	0
-0.57115649901	0.23943133206	0
-0.51553172121	0.12246217467	0
-0.51553172121	0.12246217467	0
-0.52131930985	0.14810900470	1
-0.04194833515	0.88997616803	0
-0.46282424208	-1.29411929062	0
-0.25901582284	-0.44209707432	0
-0.62125932668	-0.01318793421	0
-0.89923764003	0.05433213624	0
-1.00657221544	-1.35639619735	0
-0.43212080448	0.57158520166	0
-0.55784756482	0.29888885564	0
-0.50635094240	0.16875407535	0
-2.07934923933	-0.11558852852	0
-0.37142731078	1.42176479846	0
0.93694696710	-0.40041514203	0
-0.51876368467	0.11294493365	1
-0.17327038042	-0.58200597119	0
0.91505838034	-0.59460416168	0
-0.63945390151	0.56690229134	0
-0.57880581688	0.35761922593	0
0.04620012036	-0.92306247104	0
-0.44352687587	-0.10917284364	0
-0.86088529789	1.12014696346	0
-1.25686335171	2.10700907680	0
1.72641311819	-1.42330408172	0
-1.37253736092	-2.21374886013	0
1.05549529166	-0.74054399393	0
1.05549529166	-0.74054399393	0
-0.34624621215	0.85586006427	0
-0.16901579501	-0.36666745690	0
0.22022237979	-1.53950252440	0
-0.55560755493	-0.00033191055	0
-0.57300284400	0.33503341020	0
-0.57085564648	0.28603269580	0
-0.72176268160	1.32197421647	0
-0.51626593396	0.16637095568	1
-0.49023901276	-0.18083306712	0
-0.51621701661	0.11480497188	0
0.97821588563	-0.57607004723	0
-0.29037876156	-0.36477929739	0
-0.32734538437	0.25923133324	0
0.18363369783	0.40137607565	0
-0.59443915332	0.53681414588	0
0.16553204216	-1.31588594246	0
-0.60974040101	2.45531990455	0
-0.70062352576	2.43373411969	0
-1.57223216073	-1.85450770304	0
-0.54196432240	-0.07682580928	1
0.96730985507	-0.39120495733	0
-0.34160241928	0.81650228991	0
0.26972843929	-1.23347676070	0
0.65782929838	-3.81184100475	0
0.66805779607	-3.80966503175	0
-0.17039774158	-0.26981760227	0
-2.37429560693	0.11747437519	0
-0.56947766540	-0.24639640826	0
-0.55374666074	0.28234300680	0
-0.58329989091	2.22987715805	0
-0.64752939674	0.07104038397	0
0.22244597152	0.30083591802	0
0.65735800715	-3.78218753786	0
-1.57560115493	-1.83711208626	0
-1.01299298441	-1.83451446093	0
0.08137915385	0.29566487356	0
-0.15605495627	2.21723009999	0
-0.03894020129	2.10614613930	0
-1.23645461248	0.02976223936	0
-0.62004971520	0.17668420339	0
-0.62004971520	0.17668420339	0
-0.61266805186	-3.03924235680	0
0.87311291722	-0.71344817390	0
-1.27280767353	-2.77726834122	0
0.86152838116	-0.69420436805	0
-2.01432626067	-0.08359278312	0
-0.50894778262	0.13046016408	0
-0.50894778262	0.13046016408	0
-0.05091689886	2.95939598825	0
-2.03797078812	1.27433517164	0
-0.52268231448	0.14650777370	1
0.84715504517	-0.88928092772	0
0.07436151796	1.02555901812	0
0.10607130976	-0.17875549173	0
-1.29311813724	-2.05355678574	0
-0.62474927434	-0.05680286156	0
-0.73181133674	0.38055491057	0
-1.94474791137	-0.72517372256	0
0.24061271400	0.21573614964	0
-0.61968797065	0.30013363295	0
0.24321526645	-0.29438548692	0
-0.31451412880	1.38530234327	0
-0.59446752335	2.26544405097	0
-0.92622681296	0.82739864680	0
-2.08722006954	0.41112708085	0
-0.13811387583	-1.32069301884	0
0.92126921669	-0.58448481168	0
-0.51679183046	-0.39326668814	0
0.65849582712	-3.78573419172	0
-0.43553778901	-0.04106253127	0
1.73886988315	-1.37377132142	0
0.22364900037	-1.09456530609	0
-0.53286837800	0.25955549160	1
-1.00597358304	-2.46041356611	0
0.02503222051	1.16532102609	0
0.19115934144	0.35556691659	0
0.05963459497	1.82702132622	0
0.11530432799	-0.19824007392	0
-0.62704617702	-0.08728571787	0
-0.58965317939	2.24031437795	0
-0.92141246900	0.80226897378	0
-2.02431478165	-0.80469521078	0
0.85225008578	-0.65697485399	0
-0.67619786509	0.42529909593	0
-0.56277954717	0.34602527188	0
-0.51711454163	-0.38994822307	0
0.65822255619	-3.78300033627	0
-0.43586050018	-0.03774406621	0
1.73853593076	-1.37043039688	0
-0.09889481889	-0.54340361873	0
-0.53284303451	0.25887665974	1
-0.72762178082	1.34402733003	0
-0.08012969858	-1.31489342365	0
0.97858756595	-0.57875159026	0
0.16696244666	-0.00706497080	0
-1.67828787844	-0.58443557953	0
-0.57196731231	0.07913260059	0
-0.63749034911	0.25566785878	0
-1.39672938084	0.90785081197	0
-0.71896265650	0.69060184861	0
-0.45143287271	-0.03018952129	0
-0.12587657352	-2.26983570846	0
-0.73329126251	0.71529498606	0
1.70928890445	-1.35186452824	0
-1.44370799192	0.80601419257	0
-1.46712050000	0.92141009380	0
1.71052562620	-1.35520766372	0
-1.38362004588	-0.07043703470	0
-1.20764636321	-0.64171525469	0
0.11364462527	-0.37940413143	0
0.12873450170	-0.97139633512	0
-2.01166096816	0.02677715579	0
-0.61446600714	0.32968423842	0
-0.66098865262	1.22688848333	0
-0.52439072431	-0.13121323061	0
-0.04692310116	-1.56869625014	0
-0.56015872929	1.12829911681	1
-0.28492181324	0.05701334361	0
0.12240802468	-0.31737460426	0
-0.20822671388	-0.27592295549	0
-0.54741885390	0.16012687976	0
-1.75048450217	0.90182012587	0
-0.73051096212	0.65347385337	0
-0.65678372334	0.42368476053	0
-0.28436635392	0.79884843198	0
-0.62911421945	0.51855512730	0
-0.39886580340	-2.53929064130	0
0.24093905464	-1.88052895480	0
0.02660509361	-0.51261303721	0
-0.56691724254	-0.54062708568	1
-0.14033767714	-1.16073636280	0
-0.58372467467	0.51837295305	0
-0.61525324592	2.54093021182	0
-2.16963479777	6.95747892633	0
-0.54232142239	2.48296361678	0
-0.75107362130	-0.64529192451	0
-1.56501549852	0.19541185537	0
-2.13703593392	-0.19398221981	0
0.45307045761	-1.63957948988	0
0.93627932796	-0.83236691403	0
0.95318144743	-4.68832021119	0
0.95318144743	-4.68832021119	0
0.95318144743	-4.68832021119	0
0.65165996075	-3.81635388329	0
-2.07854408147	0.09679070613	0
-2.07854408147	0.09679070613	0
0.17165549236	-0.29238848056	0
-0.73856357956	0.65623888847	0
-0.73856357956	0.65623888847	0
0.25420610876	-1.93893393463	0
0.25420610876	-1.93893393463	0
-0.74588280321	0.92805115542	0
-2.17075048124	6.96414573996	0
-2.17075048124	6.96414573996	0
0.95324470894	-4.68883910960	0
0.95324470894	-4.68883910960	0
0.95324470894	-4.68883910960	0
0.95324470894	-4.68883910960	0
0.95324470894	-4.68883910960	0
0.95324470894	-4.68883910960	0
0.23832702749	2.54005604603	0
-0.75751334471	-2.60536711479	0
-0.41224928666	-1.15740893162	0
-0.65739463109	-2.66543798448	0
-0.01967551411	0.92977869232	0
-1.27841772902	1.00964358159	0
-0.27103768857	1.77996134138	0
-0.27850675575	0.84521148872	0
-0.07072948630	0.81733223988	0
-2.03321546457	1.19837829579	0
-0.62395166715	-0.01879519418	0
-1.62701375362	-0.81590884402	0
-1.23929025570	-2.32116964545	0
0.90185834035	-0.64328830859	0
0.91894306772	-0.43271472829	0
-0.45413093969	0.55080507356	0
-0.50324303808	0.18016344416	1
0.18174891214	0.98144532001	0
-0.54055404633	0.04636878442	0
0.58236732979	-1.39042528198	0
-0.64524708218	-0.00249857614	0
-0.64524708218	-0.00249857614	0
-2.47798059742	0.78531079267	0
-0.53608242958	0.04884445139	0
-0.53608242958	0.04884445139	0
-0.35645978476	0.70620238063	0
0.56959820944	-1.41081991848	0
-2.47640164236	0.78788142797	0
-0.05161686661	2.98995047032	0
-0.43528886912	-2.65328162228	0
-0.16070924755	-1.90572837097	0
-0.16070924755	-1.90572837097	0
-1.40529588986	0.72442133225	0
-1.40529588986	0.72442133225	0
-0.53367432104	1.22993748558	0
-0.53367432104	1.22993748558	0
-1.36089248169	0.50275440199	0
-1.36089248169	0.50275440199	0
-0.55494009043	-0.36849030980	1
-0.69197803939	-2.00127826617	0
-0.05161686661	2.98995047032	0
-0.43528886912	-2.65328162228	0
-0.16070924755	-1.90572837097	0
-0.16070924755	-1.90572837097	0
-1.40529588986	0.72442133225	0
-1.40529588986	0.72442133225	0
-0.53367432104	1.22993748558	0
-0.53367432104	1.22993748558	0
-1.36089248169	0.50275440199	0
-1.36089248169	0.50275440199	0
-0.55494009043	-0.36849030980	1
-0.69197803939	-2.00127826617	0
-0.05161686661	2.98995047032	0
-0.43528886912	-2.65328162228	0
-0.16070924755	-1.90572837097	0
-0.16070924755	-1.90572837097	0
-1.40529588986	0.72442133225	0
-1.40529588986	0.72442133225	0
-0.53367432104	1.22993748558	0
-0.53367432104	1.22993748558	0
-1.36089248169	0.50275440199	0
-1.36089248169	0.50275440199	0
-0.55494009043	-0.36849030980	1
-0.69197803939	-2.00127826617	0
0.15417389432	-0.32202796866	0
-0.65697621953	0.16705691094	0
-1.65952980029	0.80152825307	0
-0.62384840551	0.27731806820	1
-0.32870813542	0.66653869364	0
-0.88857235148	-2.27796444800	0
-0.50484633507	0.13435446219	0
0.46452949418	-1.32240499152	0
-0.55652250220	0.03499192712	0
-0.36764921619	1.68593688974	0
-1.71515237934	0.55797780928	0
-0.18508656056	-0.58448499656	0
0.91200481436	-0.63337849184	0
-1.60757300261	-0.51791375861	0
-0.56111060962	0.33739910457	0
-0.56111060962	0.33739910457	0
0.16482889547	-0.03846683202	0
-0.56234617480	0.01725531668	0
-0.56234617480	0.01725531668	0
-0.62770165866	0.23344986758	0
-0.62770165866	0.23344986758	0
-0.23471169163	0.60498219650	0
-0.50850290226	0.12318932778	0
-0.50850290226	0.12318932778	0
-0.14471953080	-1.13236014801	0
-0.52269969154	0.14796805630	0
0.15417389432	-0.32202796866	0
-0.65697621953	0.16705691094	0
-1.65952980029	0.80152825307	0
-0.62384840551	0.27731806820	0
-0.32870813542	0.66653869364	0
-0.88857235148	-2.27796444800	0
-0.50484633507	0.13435446219	0
0.46452949418	-1.32240499152	0
-0.55652250220	0.03499192712	0
-0.36764921619	1.68593688974	0
-1.71515237934	0.55797780928	0
-0.18508656056	-0.58448499656	0
0.91200481436	-0.63337849184	0
-1.60757300261	-0.51791375861	0
-0.56111060962	0.33739910457	0
-0.56111060962	0.33739910457	0
0.16482889547	-0.03846683202	0
-0.56234617480	0.01725531668	0
-0.56234617480	0.01725531668	0
-0.62770165866	0.23344986758	0
-0.62770165866	0.23344986758	0
-0.23471169163	0.60498219650	0
-0.50850290226	0.12318932778	0
-0.50850290226	0.12318932778	0
-0.14471953080	-1.13236014801	0
-0.52269969154	0.14796805630	1
0.15417389432	-0.32202796866	0
-0.65697621953	0.16705691094	0
-1.65952980029	0.80152825307	0
-0.62384840551	0.27731806820	0
-0.32870813542	0.66653869364	0
-0.88857235148	-2.27796444800	0
-0.50484633507	0.13435446219	0
0.46452949418	-1.32240499152	0
-0.55652250220	0.03499192712	1
-0.36764921619	1.68593688974	0
-1.71515237934	0.55797780928	0
-0.18508656056	-0.58448499656	0
0.91200481436	-0.63337849184	0
-1.60757300261	-0.51791375861	0
-0.56111060962	0.33739910457	0
-0.56111060962	0.33739910457	0
0.16482889547	-0.03846683202	0
-0.56234617480	0.01725531668	0
-0.56234617480	0.01725531668	0
-0.62770165866	0.23344986758	0
-0.62770165866	0.23344986758	0
-0.23471169163	0.60498219650	0
-0.50850290226	0.12318932778	0
-0.50850290226	0.12318932778	0
-0.14471953080	-1.13236014801	0
-0.52269969154	0.14796805630	0
-0.42827982534	-2.44811644740	0
0.02563157983	2.09252752842	0
-1.39726148917	0.66327814073	0
-1.39726148917	0.66327814073	0
-0.79278823746	-0.69385409088	0
-0.26376987413	-1.81528118847	0
-1.46794002979	0.60356524299	0
-1.46794002979	0.60356524299	0
0.18025777981	2.04115901740	0
0.23828842658	1.83630661567	0
-0.11755006310	-2.17158046878	0
-1.24073185110	-2.48194564553	0
-0.27893547111	-1.80374936788	0
-2.41192399291	-0.57159001792	0
-1.39452344903	0.69212565537	0
-0.35651226975	1.49600925608	0
-1.72826586166	0.16709134040	0
1.15751511646	1.36348199689	0
-0.08984343925	-1.64092218047	0
0.17457883056	-1.05905840418	0
-0.70352196658	-1.21119503456	0
-0.50219577491	1.39771549732	0
-0.20013749248	1.81976949592	0
-1.24713042282	-2.32192501193	0
0.89191478685	-0.65060985557	0
0.13245520485	0.91798382053	0
0.13992493541	-0.30624282842	0
-0.91537859742	0.70874755865	0
-0.62019586019	0.27373944814	0
-2.35858117867	-0.04122290431	0
-0.43713582699	-0.01223304918	0
1.73803477484	-1.35876275314	0
-0.52239302313	0.14537781243	1
-0.36657163411	-0.41420346780	0
-0.27439918377	-0.25085910074	0
0.32278360655	1.35393604632	0
-0.39686225187	0.81835884808	0
0.02405826728	1.16911225734	0
-0.55701022154	0.26504875912	0
-0.66125502551	-2.48041698167	0
-1.72820254678	-0.66402872687	0
-0.93114926862	-1.04882384122	0
0.93128054508	-0.43628265841	0
-0.63249915491	-0.05844374349	1
-0.51886208183	0.11678701622	0
-2.03575245605	1.15978695649	0
-1.29588319392	-0.00620970017	0
-1.39005027621	1.12078564699	0
-0.50495457129	0.17387081956	0
-0.72843575656	-2.64575645449	0
0.44643442084	2.10976476242	0
-0.31494378980	1.22365609260	0
-0.19840386977	-1.66821227319	0
-2.45583918610	-0.62423430772	0
-0.59805025293	0.84029503384	0
-0.72946952326	-2.75760934905	0
0.01802255625	1.00061316750	0
0.31351349011	3.16168260498	0
-1.68654871910	0.96043350371	0
-0.25794526439	0.62129362541	0
-0.62930224213	-0.02653196806	0
-0.24254116310	-1.80433552356	0
-1.15520272818	-2.49691941628	0
0.15142792712	-0.38804455882	0
-0.57728782295	0.03823796837	0
-0.50624835773	0.16481251810	1
-0.56317386689	0.75375593348	0
-0.62035576009	0.37603571732	0
-0.62035576009	0.37603571732	0
-0.51389373052	0.15578596860	0
-1.45314461684	-0.72041429219	0
-1.45314461684	-0.72041429219	0
-0.52566022252	-0.43404916263	0
-0.52566022252	-0.43404916263	0
-1.43680014743	0.92759127278	0
-1.43680014743	0.92759127278	0
-0.45557627495	2.39944042298	0
-0.12859623662	-2.28392892889	0
0.64309031073	-3.80175561221	0
-1.39640536169	0.90933604120	0
-1.67935809196	-0.58119264020	0
0.17467496079	-0.03404209381	0
-0.62458689119	0.24988424262	0
-0.62458689119	0.24988424262	0
-0.54127807083	0.00642441608	0
-0.54127807083	0.00642441608	0
-0.35492277272	0.71665117602	0
0.56944379631	-1.41176011845	0
-2.47638628095	0.78796823202	0
0.03574682673	0.97261695093	0
-0.41119907119	-2.23018144288	0
-0.74251442530	0.35677326117	0
-0.63293860285	-0.02033211716	0
-1.41440022785	0.63991583040	0
-1.41440022785	0.63991583040	0
0.24591346706	-1.83532649737	0
-0.49274037276	0.11114473208	1
-1.35941800960	0.51343059208	0
-1.35941800960	0.51343059208	0
-0.63561250515	0.52685640670	0
-2.17041041563	6.95191535346	0
-0.69225774950	-2.00305224806	0
0.95325399022	-4.68786284065	0
0.95325399022	-4.68786284065	0
0.95325399022	-4.68786284065	0
-0.18809748099	-0.39187868226	0
-0.18110779961	-0.09307576270	0
-0.66461468332	0.46511465215	0
-0.61002710354	1.23076721737	0
-0.56851245651	0.33029980122	0
-0.56851245651	0.33029980122	0
0.14580719331	-0.60704067283	0
-0.04297119265	-1.58933085324	0
-0.53191918560	-0.42853835179	0
-0.53191918560	-0.42853835179	0
-0.66186471236	1.26623389085	0
-1.70592151429	0.80452847868	0
-0.45437039819	2.39837943321	0
-0.64675264436	-2.06497380721	0
0.64300785593	-3.80168308041	0
-1.39565273868	0.68339011894	0
-1.09553603369	0.05335747146	0
0.39004398337	-1.21696817076	0
-1.29150128797	-0.32852599254	0
-0.43710974298	0.76261943091	0
-1.66635649403	-0.26952838284	0
0.13657144106	-0.18822371933	0
-0.54336584578	0.01184620237	0
-0.62375430098	0.25500201433	0
-0.51822752743	0.16471535471	0
-0.50934301462	0.11890208011	1
-0.26570791119	0.10466759483	0
-0.28587291986	0.08523779655	0
-0.31260741129	-0.27244841516	0
-0.17818681844	-0.15801835414	0
-0.17409057579	-0.15371774624	0
-0.17425130892	-0.15389849088	0
0.21073734914	0.84005375666	0
-0.54815954610	0.24635915289	0
-0.56592485937	0.22947785948	0
-0.55335301004	0.26999262758	1
-0.56814846045	0.22712885529	0
-0.57162943915	0.25253391056	0
-0.56628807502	0.22906566783	0
-0.57161755042	0.25254820675	0
-0.64873458838	-0.01754862521	0
-1.65009062143	-1.53372259286	0
-0.51056638308	0.10078761762	0
1.29125800168	0.47402894987	0
1.29125800168	0.47402894987	0
-0.26570791119	0.10466759483	0
-0.28587291986	0.08523779655	0
-0.31260741129	-0.27244841516	0
-0.17818681844	-0.15801835414	0
-0.17409057579	-0.15371774624	0
-0.17425130892	-0.15389849088	0
0.21073734914	0.84005375666	0
-0.54815954610	0.24635915289	0
-0.56592485937	0.22947785948	0
-0.55335301004	0.26999262758	0
-0.56814846045	0.22712885529	0
-0.57162943915	0.25253391056	1
-0.56628807502	0.22906566783	0
-0.57161755042	0.25254820675	0
-0.64873458838	-0.01754862521	0
-1.65009062143	-1.53372259286	0
-0.51056638308	0.10078761762	0
1.29125800168	0.47402894987	0
1.29125800168	0.47402894987	0
-0.26570791119	0.10466759483	0
-0.28587291986	0.08523779655	0
-0.31260741129	-0.27244841516	0
-0.17818681844	-0.15801835414	0
-0.17409057579	-0.15371774624	0
-0.17425130892	-0.15389849088	0
0.21073734914	0.84005375666	0
-0.54815954610	0.24635915289	0
-0.56592485937	0.22947785948	0
-0.55335301004	0.26999262758	0
-0.56814846045	0.22712885529	0
-0.57162943915	0.25253391056	0
-0.56628807502	0.22906566783	0
-0.57161755042	0.25254820675	1
-0.64873458838	-0.01754862521	0
-1.65009062143	-1.53372259286	0
-0.51056638308	0.10078761762	0
1.29125800168	0.47402894987	0
1.29125800168	0.47402894987	0
-0.98573735079	0.03965581043	0
0.69997414395	-2.01715476212	0
-1.87332081382	0.64126308790	0
-1.82477813551	0.48074819667	0
-2.14834760238	3.67999235195	0
0.81535377968	-2.16017430202	0
0.54059772787	-1.49514847605	0
0.79881894025	-2.15335038096	0
0.79881894025	-2.15335038096	0
1.25735229067	-1.23658522211	0
-2.16230513042	3.70828576432	0
-0.82841885843	1.44746690969	0
-1.72121417646	0.65035183070	0
-1.72121417646	0.65035183070	0
0.79986648466	-2.15656784685	0
0.79986648466	-2.15656784685	0
1.25839587123	-1.23977508416	0
-0.14212740509	-0.63294564298	0
0.98885638702	-0.59684843117	0
-1.94116377692	-0.26927911226	0
-1.94116377692	-0.26927911226	0
-1.72129305527	0.65071588308	0
-1.72129305527	0.65071588308	0
-0.29234090502	0.77245127516	0
-0.57327488406	0.33188950795	0
-1.94115938529	-0.26930997045	0
-1.94115938529	-0.26930997045	0
-0.56100654155	0.01782244689	1
-0.13974756983	-1.15825069924	0
-0.51609456361	0.10924927185	0
-0.51588607353	0.16435448268	0
-0.98573735079	0.03965581043	0
0.69997414395	-2.01715476212	0
-1.87332081382	0.64126308790	0
-1.82477813551	0.48074819667	0
-2.14834760238	3.67999235195	0
0.81535377968	-2.16017430202	0
0.54059772787	-1.49514847605	0
0.79881894025	-2.15335038096	0
0.79881894025	-2.15335038096	0
1.25735229067	-1.23658522211	0
-2.16230513042	3.70828576432	0
-0.82841885843	1.44746690969	0
-1.72121417646	0.65035183070	0
-1.72121417646	0.65035183070	0
0.79986648466	-2.15656784685	0
0.79986648466	-2.15656784685	0
1.25839587123	-1.23977508416	0
-0.14212740509	-0.63294564298	0
0.98885638702	-0.59684843117	0
-1.94116377692	-0.26927911226	0
-1.94116377692	-0.26927911226	0
-1.72129305527	0.65071588308	0
-1.72129305527	0.65071588308	0
-0.29234090502	0.77245127516	0
-0.57327488406	0.33188950795	0
-1.94115938529	-0.26930997045	0
-1.94115938529	-0.26930997045	0
-0.56100654155	0.01782244689	0
-0.13974756983	-1.15825069924	0
-0.51609456361	0.10924927185	1
-0.51588607353	0.16435448268	0
-0.16733982198	-1.15023843212	0
0.13776118136	1.25347344703	0
-1.27006094881	2.34291528785	0
-0.60183016271	1.36779042859	0
-1.29514221009	-2.17672787320	0
-0.66112314519	-0.30595799489	0
-1.09642093279	-2.83259678294	0
1.05570751539	-0.77093955784	0
1.05570751539	-0.77093955784	0
-0.05594851104	-1.58712852781	0
0.20304684287	0.93143133761	0
-0.54094321514	1.15472553704	0
0.00388304983	2.80190537698	0
-0.76997457402	0.09983501478	0
-0.65243501000	-0.00959881451	0
-1.11593749011	-2.39525495168	0
0.84175348856	-0.86682807007	0
0.29785533480	-0.15155633440	0
-0.48995832602	0.14259219565	0
-0.36209319937	0.44933330400	0
-0.64403859438	0.25307251349	1
-2.37926134232	-0.06308656820	0
-2.16165875115	-0.17185153150	0
-2.16165875115	-0.17185153150	0
0.12475769551	0.12747113805	0
-0.25195656314	-0.53769489879	0
-0.66967474255	0.11018943198	1
-1.67076779482	-0.33163800109	0
-0.27466454070	0.76652851182	0
-0.80268484264	1.40762014641	0
-0.21735530566	0.59926803753	0
-1.25421808602	-0.24682611889	0
-0.60902783391	-0.07137616300	0
-0.14115929125	-1.15722950635	0
0.42654895203	-1.40203946767	0
0.98686875550	-0.59189001236	0
-0.14611049240	-1.13135653980	0
-1.32074491087	-0.26034348641	0
-0.96946254865	0.24919974572	0
-1.30674604633	-0.24280431056	0
-1.36706757994	-0.36202382907	0
-2.05666828972	-0.14278816576	0
-1.35993931081	-0.35546207751	0
-1.30125318631	-0.22783751978	0
-1.02167153034	0.21153409793	0
-1.36045005504	-0.35716706971	0
0.07389943555	-1.01330495779	0
0.12475769551	0.12747113805	0
-0.25195656314	-0.53769489879	0
-0.66967474255	0.11018943198	0
-1.67076779482	-0.33163800109	0
-0.27466454070	0.76652851182	0
-0.80268484264	1.40762014641	0
-0.21735530566	0.59926803753	0
-1.25421808602	-0.24682611889	0
-0.60902783391	-0.07137616300	1
-0.14115929125	-1.15722950635	0
0.42654895203	-1.40203946767	0
0.98686875550	-0.59189001236	0
-0.14611049240	-1.13135653980	0
-1.32074491087	-0.26034348641	0
-0.96946254865	0.24919974572	0
-1.30674604633	-0.24280431056	0
-1.36706757994	-0.36202382907	0
-2.05666828972	-0.14278816576	0
-1.35993931081	-0.35546207751	0
-1.30125318631	-0.22783751978	0
-1.02167153034	0.21153409793	0
-1.36045005504	-0.35716706971	0
0.07389943555	-1.01330495779	0
-0.28465491354	0.69353287485	0
0.15571999076	-1.35582342031	0
-0.55715276086	0.04478219072	0
-0.55715276086	0.04478219072	0
-0.28379444906	0.69735603340	0
-0.54943463049	0.04550842096	0
-0.54943463049	0.04550842096	0
-0.56156211515	0.02777743538	0
-0.56156211515	0.02777743538	0
-0.34177317922	0.68831614471	0
-0.51550060967	0.15965497683	0
-0.51550060967	0.15965497683	0
0.47244376360	-1.32865798507	0
-0.52158844294	0.13871933060	1
-1.78132888893	0.58981869802	0
-1.17759984735	-0.69693170806	0
-1.78133196489	0.58989800313	0
0.47250538142	-1.32951035544	0
-0.34288368737	0.69762892986	0
-0.54242686834	0.00866036170	0
-0.54242686834	0.00866036170	0
-0.62359197053	0.25423002842	0
-0.62359197053	0.25423002842	0
0.16864602327	-0.07224209132	0
-1.65700572186	-0.33990005162	0
-1.36850023996	-0.11834735011	0
-0.41150509423	1.26235985645	0
0.82750428495	-1.22415487528	0
-0.12730787156	-1.30466694662	0
0.93199005929	-0.56862467892	0
-2.52787934600	0.75246872868	0
-0.27472651750	-0.15318156041	0
-0.29895480558	-0.26294419908	0
0.07550904763	0.73597395808	0
-0.61708307163	-0.04984926522	0
0.13655096429	1.04563573108	0
-0.55467900501	0.26570056836	0
-1.27894427111	-2.13088194101	0
-0.45126960807	1.29390674961	0
-0.32538262141	1.44687611256	0
-0.64486469142	-0.03529429016	0
-0.51911503047	0.11709931329	0
-0.51822773119	-2.60714055936	0
-0.50388674849	0.17077223329	1
-2.05438507861	1.19448495857	0
-0.41209783061	0.38435521309	0
-0.04874812067	-0.15685845947	0
-0.25317710106	-2.10757852132	0
-1.47734137741	-0.33213493745	0
-1.47734137741	-0.33213493745	0
-0.60043509250	0.24362860555	0
-0.60043509250	0.24362860555	0
-1.43844816121	0.86195448298	0
-1.43844816121	0.86195448298	0
-1.29179484855	-0.25294054638	0
-1.29179484855	-0.25294054638	0
-0.51124012073	0.12266902786	0
-0.51124012073	0.12266902786	0
-1.31922671922	-0.54074300414	0
-1.31922671922	-0.54074300414	0
-1.31716826474	-0.25739052291	0
-0.52225286666	0.14796965473	1
-1.30536992975	-0.16610419514	0
-0.33390080169	0.60428473678	0
-0.33372836118	0.60382013939	0
0.16703564426	-1.33194571381	0
-0.49945074806	-0.10846945732	0
0.16553445424	-1.32790113681	0
-0.49946458746	-0.10843217055	0
-0.33663163665	0.61164228119	0
-0.72705740272	0.72312033652	0
-0.32253453148	0.57366119511	0
-0.72705638433	0.72311759275	0
-0.48812157937	-0.13899303828	0
1.70995054092	-1.35622811402	0
-0.56774076791	0.07552073722	0
1.70995047739	-1.35622794285	0
-0.79534476199	0.90710336280	0
-0.44819584780	-0.02820162599	1
1.72124302052	-1.38665284552	0
-0.04101096078	-0.02437425991	0
-0.34380011138	-0.28842836144	0
0.38299039067	0.90061017311	0
-1.65039452764	-0.58904247164	0
0.14922964848	1.05292481323	0
-0.54871184502	0.26915083061	0
-1.32411737759	-2.15613872664	0
-1.89320332571	0.57664606034	0
-1.42019571257	0.92333495033	0
-0.64617246986	-0.03605630652	0
-0.51974403043	0.11673134791	0
0.02467433006	-2.31581811956	0
-0.50372271108	0.17086879244	1
-2.16620887167	1.13189557676	0
-0.22504930680	-0.44773435732	0
-0.31076055829	-0.18052130469	0
0.11508623079	1.10614223591	0
-0.84515047531	1.04692523097	0
0.15943507202	0.77044298069	0
-0.54350433496	0.30991958633	0
-1.28740521237	-2.13923777090	0
-0.57392898248	-0.22666635730	0
-0.38251785991	-0.25081748175	0
1.72649775939	-1.41163724616	0
-0.79599359538	1.03781539460	0
-0.58050331487	-0.21959683267	0
-0.79407182201	0.95261498309	0
-0.06980131679	-1.27101632394	0
0.98878935727	-0.53538874895	0
-0.24793467476	1.56974499585	0
1.72124388601	-1.39202744414	0
-1.24082250272	-2.29325022089	0
0.90025415790	-0.61363525464	0
0.18263972877	0.98125077997	0
-0.64957335985	-0.01939236187	0
-0.64957335985	-0.01939236187	0
-0.50319496214	0.16565039200	0
-0.50319496214	0.16565039200	0
-0.52425406124	0.13751348636	1
-0.73144828372	-2.40915865654	0
0.11775076297	1.30483077828	0
0.12894459267	1.27467183399	0
-1.33332757597	0.97101908899	0
-0.75832092173	-0.89709867430	0
-0.57903777643	-0.25789014398	0
-0.76105175669	-0.88974112988	0
-0.64731395688	-0.07393723621	0
-1.33378547507	-0.83215890091	0
1.27262171758	1.88921084479	0
-0.47036364339	0.42178144119	0
-0.78059468104	0.92899339148	0
-0.45903447471	0.39125786022	0
-0.50173414451	0.17767417274	0
-1.47498850479	0.98936283374	0
-0.46488114009	-0.08554189850	0
1.71959974434	-1.38890348474	0
-0.53316849937	0.09844112778	1
0.06290095234	-2.44910885225	0
-2.17041887296	1.15927734746	0
-2.17041887296	1.15927734746	0
-0.00007609222	1.07653273234	0
0.15903838556	-0.33420511965	0
0.15903838556	-0.33420511965	0
-1.55578296823	-1.95030512530	0
-0.62482840734	0.28391788690	0
-2.36074244351	-0.03768106118	0
-0.62482840734	0.28391788690	0
-2.36074244351	-0.03768106118	0
-0.49789946530	0.09286816244	1
-0.73242055358	-2.39951986791	0
0.11934040540	1.23567741529	0
0.12901970444	1.27350107553	0
-1.32097545290	0.94939327186	0
-0.75850744334	-0.88001113307	0
-0.59424465856	0.14711872125	0
-0.76105484853	-0.88950123526	0
-0.64731775299	-0.07383885166	0
-1.44446385253	-0.72825871809	0
1.27262560030	1.88734249739	0
-0.46884741842	0.35293695150	0
-0.69198360121	-0.66058896332	0
-0.45903444608	0.39124062635	0
-0.50173400914	0.17766703844	0
-0.75970547024	0.73195916869	0
-0.48008386951	0.31944048025	0
1.73618566678	1.77040509664	0
-0.53316849341	0.09844265147	1
-0.12006012748	-2.28346850411	0
-1.42716404215	-0.45395540585	0
-2.84738433808	-0.67033031400	0
-1.45550114144	0.90333158520	0
-2.14601182378	1.11895249593	0
-1.29325468817	-0.18448680571	0
-1.31889019480	-0.54377417680	0
-0.33023634750	-0.36560192883	0
-0.29195648278	-0.23477359593	0
0.14207284054	1.06747395557	0
-0.37552050996	0.81260584856	0
0.13726933973	1.04874549253	0
-0.55537902224	0.26265383192	0
-1.28848373781	-2.17424648700	0
-0.64584658681	-0.03963564146	0
-0.55299743008	0.00319213418	0
0.47914226893	-1.33679395989	0
-0.64494923085	-0.03561989455	0
-0.51905835031	0.11736993451	0
-0.49947061435	0.18780168276	0
-1.81653194060	0.50047712536	0
-0.50388286722	0.17077963593	0
-0.97038584550	-0.27126313589	0
-1.40086223285	0.73768676689	0
0.07171903621	-0.94133121251	0
-0.70042247544	-2.04054343436	0
-1.28026922039	0.58178942330	0
-1.79092971457	0.28720705530	0
0.47991676410	-1.27086127932	0
-0.37437799914	0.56957946943	0
-0.38666881465	0.59768046745	0
-0.55012465772	0.04629939481	0
-0.54909551574	0.04270309277	0
0.57324008577	-1.39618092643	0
-0.51706328095	0.15563947461	1
-0.51713603965	0.15603550991	0
-2.47680992120	0.78599489502	0
-0.33023634750	-0.36560192883	0
-0.29195648278	-0.23477359593	0
0.14207284054	1.06747395557	0
-0.37552050996	0.81260584856	0
0.13726933973	1.04874549253	0
-0.55537902224	0.26265383192	0
-1.28848373781	-2.17424648700	0
-0.64584658681	-0.03963564146	1
-0.55299743008	0.00319213418	0
0.47914226893	-1.33679395989	0
-0.64494923085	-0.03561989455	0
-0.51905835031	0.11736993451	0
-0.49947061435	0.18780168276	0
-1.81653194060	0.50047712536	0
-0.50388286722	0.17077963593	0
-0.97038584550	-0.27126313589	0
-1.40086223285	0.73768676689	0
0.07171903621	-0.94133121251	0
-0.70042247544	-2.04054343436	0
-1.28026922039	0.58178942330	0
-1.79092971457	0.28720705530	0
0.47991676410	-1.27086127932	0
-0.37437799914	0.56957946943	0
-0.38666881465	0.59768046745	0
-0.55012465772	0.04629939481	0
-0.54909551574	0.04270309277	0
0.57324008577	-1.39618092643	0
-0.51706328095	0.15563947461	0
-0.51713603965	0.15603550991	0
-2.47680992120	0.78599489502	0
-0.33023634750	-0.36560192883	0
-0.29195648278	-0.23477359593	0
0.14207284054	1.06747395557	0
-0.37552050996	0.81260584856	0
0.13726933973	1.04874549253	0
-0.55537902224	0.26265383192	0
-1.28848373781	-2.17424648700	0
-0.64584658681	-0.03963564146	0
-0.55299743008	0.00319213418	0
0.47914226893	-1.33679395989	0
-0.64494923085	-0.03561989455	1
-0.51905835031	0.11736993451	0
-0.49947061435	0.18780168276	0
-1.81653194060	0.50047712536	0
-0.50388286722	0.17077963593	0
-0.97038584550	-0.27126313589	0
-1.40086223285	0.73768676689	0
0.07171903621	-0.94133121251	0
-0.70042247544	-2.04054343436	0
-1.28026922039	0.58178942330	0
-1.79092971457	0.28720705530	0
0.47991676410	-1.27086127932	0
-0.37437799914	0.56957946943	0
-0.38666881465	0.59768046745	0
-0.55012465772	0.04629939481	0
-0.54909551574	0.04270309277	0
0.57324008577	-1.39618092643	0
-0.51706328095	0.15563947461	0
-0.51713603965	0.15603550991	0
-2.47680992120	0.78599489502	0
-0.33023634750	-0.36560192883	0
-0.29195648278	-0.23477359593	0
0.14207284054	1.06747395557	0
-0.37552050996	0.81260584856	0
0.13726933973	1.04874549253	0
-0.55537902224	0.26265383192	0
-1.28848373781	-2.17424648700	0
-0.64584658681	-0.03963564146	0
-0.55299743008	0.00319213418	0
0.47914226893	-1.33679395989	0
-0.64494923085	-0.03561989455	0
-0.51905835031	0.11736993451	0
-0.49947061435	0.18780168276	0
-1.81653194060	0.50047712536	0
-0.50388286722	0.17077963593	0
-0.97038584550	-0.27126313589	0
-1.40086223285	0.73768676689	0
0.07171903621	-0.94133121251	0
-0.70042247544	-2.04054343436	0
-1.28026922039	0.58178942330	0
-1.79092971457	0.28720705530	0
0.47991676410	-1.27086127932	0
-0.37437799914	0.56957946943	0
-0.38666881465	0.59768046745	0
-0.55012465772	0.04629939481	0
-0.54909551574	0.04270309277	0
0.57324008577	-1.39618092643	0
-0.51706328095	0.15563947461	0
-0.51713603965	0.15603550991	1
-2.47680992120	0.78599489502	0
-0.61306367732	-0.15586577499	0
-0.00551887901	-0.06056022333	0
-0.24362147742	1.85982183166	0
-1.07417860346	-2.28028908922	0
-1.32493333868	-0.33280684278	0
-0.60660291578	0.23109045518	0
-0.60660291578	0.23109045518	0
-0.59581896263	-2.98264660990	0
0.88507989228	-0.66513658883	0
-0.09989360390	2.85239385564	0
-2.00057244335	-0.02796134952	0
-0.51056634349	0.12396569595	0
-0.51056634349	0.12396569595	0
-2.04029163287	1.26654310801	0
0.85312536242	-0.87734381096	0
-0.52237085237	0.14775056122	1
-0.61306367732	-0.15586577499	0
-0.00551887901	-0.06056022333	0
-0.24362147742	1.85982183166	0
-1.07417860346	-2.28028908922	0
-1.32493333868	-0.33280684278	0
-0.60660291578	0.23109045518	0
-0.60660291578	0.23109045518	0
-0.59581896263	-2.98264660990	0
0.88507989228	-0.66513658883	0
-0.09989360390	2.85239385564	0
-2.00057244335	-0.02796134952	0
-0.51056634349	0.12396569595	0
-0.51056634349	0.12396569595	0
-2.04029163287	1.26654310801	0
0.85312536242	-0.87734381096	0
-0.52237085237	0.14775056122	1
-0.24109500230	-0.38869237135	0
-0.05486079081	-0.56937644820	0
-0.42924287904	1.82807445114	0
-0.56216116866	0.28903759553	0
-1.42103321291	2.29972638914	0
-0.57877277417	0.33629967594	0
-0.45259515667	-2.80194245026	0
0.91671670646	-0.65764488882	0
-0.51670147607	0.12106182001	0
1.06990622897	-0.77338340696	0
1.06990622897	-0.77338340696	0
-0.51647586683	0.11193902589	0
-1.37110988878	1.02269466600	0
-1.32510597244	-0.51554242033	0
-1.32409227072	-0.47193558099	0
-1.34875677714	0.79461341457	0
-0.69521616702	-2.06513566484	0
-1.38855512807	0.68354870489	0
-1.09623834357	0.05333291599	0
0.39009613860	-1.21696588286	0
-1.29144326293	-0.32852344107	0
-0.43711383059	0.76261922380	0
-1.66636062345	-0.26952859246	0
0.13657194900	-0.18822369091	0
-0.54336559215	0.01184621656	0
-0.62375432906	0.25500201264	0
-0.51822754150	0.16471535386	0
-0.50934301253	0.11890208025	1
-0.69622873375	-2.37773322257	0
-0.03666741275	1.17511608936	0
-0.02547187673	1.14495254783	0
-1.33677518864	0.96368072567	0
0.05012806304	-0.26163365353	0
-0.55769499323	-0.23901732894	0
0.04737290389	-0.25421057371	0
-0.62597127945	-0.05506413622	0
-1.34661169769	-0.80864421064	0
-1.60189447000	-0.26855538305	0
-0.62249706187	0.29420308805	0
-0.78515701781	0.92479183031	0
-1.60159696868	-0.26935692513	0
-0.61116618109	0.26367489426	0
-0.50629646965	0.17347258025	0
-1.35451975410	0.86912978512	0
-0.44374206147	-0.06686554019	0
1.72001802221	-1.38850480144	0
-0.51202952680	0.11711777181	1
-0.60878354652	-2.16767627971	0
-2.04993173363	1.03915777188	0
-0.69622873375	-2.37773322257	0
-0.03666741275	1.17511608936	0
-0.02547187673	1.14495254783	0
-1.33677518864	0.96368072567	0
0.05012806304	-0.26163365353	0
-0.55769499323	-0.23901732894	0
0.04737290389	-0.25421057371	0
-0.62597127945	-0.05506413622	0
-1.34661169769	-0.80864421064	0
-1.60189447000	-0.26855538305	0
-0.62249706187	0.29420308805	0
-0.78515701781	0.92479183031	0
-1.60159696868	-0.26935692513	0
-0.61116618109	0.26367489426	0
-0.50629646965	0.17347258025	0
-1.35451975410	0.86912978512	0
-0.44374206147	-0.06686554019	0
1.72001802221	-1.38850480144	0
-0.51202952680	0.11711777181	1
-0.60878354652	-2.16767627971	0
-2.04993173363	1.03915777188	0
0.19089853039	-0.05871305813	0
-0.63019808764	0.23626411410	0
-0.63019808764	0.23626411410	0
-1.82564388017	-0.41939646715	0
-0.50830283794	0.12288725172	0
-0.50830283794	0.12288725172	0
-0.36755214844	0.36988676515	0
-0.52272694116	0.14802029835	1
-2.16071575447	-0.16182963934	0
-1.38722033955	-1.78391310058	0
-0.36657163411	-0.41420346780	0
-0.27439918377	-0.25085910074	0
0.32278360655	1.35393604632	0
-0.39686225187	0.81835884808	0
0.02405826728	1.16911225734	0
-0.55701022154	0.26504875912	0
-0.66125502551	-2.48041698167	0
-1.72820254678	-0.66402872687	0
-0.93114926862	-1.04882384122	0
0.93128054508	-0.43628265841	0
-0.63249915491	-0.05844374349	1
-0.51886208183	0.11678701622	0
-2.03575245605	1.15978695649	0
-1.29588319392	-0.00620970017	0
-1.39005027621	1.12078564699	0
-0.50495457129	0.17387081956	0
-0.72843575656	-2.64575645449	0
0.44643442084	2.10976476242	0
-0.31494378980	1.22365609260	0
-0.19840386977	-1.66821227319	0
-2.45583918610	-0.62423430772	0
-0.59805025293	0.84029503384	0
0.13173287806	0.94139459045	0
-0.99315928308	-2.10116596287	0
-0.64305545939	-0.01426942958	0
-0.64305545939	-0.01426942958	0
-1.34283853535	0.74535405737	0
-0.50386162746	0.16512543068	0
-0.50386162746	0.16512543068	0
-0.98253721084	-0.25143540114	0
-0.52414227437	0.13760159548	1
-1.76569581008	0.39479947735	0
0.07266907825	-0.94380544040	0
0.17558645071	-1.09183969151	0
-0.32638858791	-0.53454525239	0
0.14823473476	1.13722832332	0
-0.21531573116	0.91863532568	0
-0.55992771380	0.33952434551	0
-1.28916514107	-2.18979970039	0
-0.66096477886	-0.28593270256	0
-0.10042446417	-1.47545313061	0
-0.51892459003	-0.19025555990	0
-0.45095778692	-0.07185051758	0
0.13150937619	1.12726190863	0
-0.53619427500	1.12844508665	0
-0.78992392333	0.91878755530	0
-0.22577357811	-0.69637174606	0
-0.64463741050	-0.04554415982	0
1.72056521917	-1.38784969272	0
-0.81660088254	1.45636500801	0
-0.56127752893	0.34028768300	0
-0.50388983467	0.17274845423	0
0.54021538740	-1.50105988733	0
0.98767947800	-0.59766682627	0
-0.51873344634	0.10751921553	1
-1.83523692979	0.52534325134	0
-0.89073109818	-0.21213222392	0
-1.77831358480	0.38963080319	0
0.06144721791	-0.94840925566	0
0.17681471712	-1.09135696620	0
0.23832448418	2.54004369463	0
-0.75751322315	-2.60536639343	0
-0.41221038032	-1.15725433484	0
-0.65739450979	-2.66543726551	0
-0.01967552097	0.92977864307	0
-1.27841774337	1.00964347732	0
-0.27154302732	1.77832728393	0
-0.27850929905	0.84519913745	0
-0.07072949314	0.81733219077	0
-2.03321547173	1.19837824373	0
-0.62395166684	-0.01879519149	0
-1.62701360902	-0.81590798493	0
-1.23472561236	-2.30928159083	0
0.90189335811	-0.64314966795	0
0.91894319769	-0.43271395953	0
-0.45413093939	0.55080507624	0
-0.50324303809	0.18016344403	1
0.13582206557	0.88672956158	0
-0.54055404634	0.04636878429	0
0.58236732978	-1.39042528210	0
-0.35886827266	0.45227872162	0
-0.63979069731	0.01176469363	0
-2.47798059742	0.78531079268	0
-0.58200423947	-0.04584696609	0
-0.12961399007	-1.11290959662	0
-0.53709308564	0.04557649201	0
-0.35100354167	0.72046481658	0
0.56913999515	-1.41230162028	0
-2.47636259331	0.78803686688	0
-0.29918358619	-0.24458660785	0
0.10006198522	0.03561757012	0
-0.21051008239	0.84025949719	0
-0.58706766237	0.14874358616	0
-1.49531226111	-0.04055523004	0
-0.63534632538	-0.02053528641	1
-0.58205487961	0.01648341357	0
-0.10018740797	-1.46303651577	0
-0.35063772531	0.68623763560	0
-0.72892687181	0.56348048132	0
0.14028475074	-0.98142609185	0
-0.54172971618	1.08410334217	0
-0.54412862358	0.04955730582	0
0.56922138842	-1.40832439009	0
-0.21045246810	-2.19835893513	0
-1.53404182144	-0.36084054882	0
-2.47638160081	0.78758446181	0
-1.48625570961	0.98905574461	0
-1.43140829187	0.86695242130	0
-0.64193078902	-0.25235134400	0
-1.03964634702	-0.82997658188	0
-1.42486954984	-0.46940517384	0
-0.25715962217	0.30759254765	0
-0.95433835805	0.47274644930	0
0.83810302057	0.03520494410	0
1.06333973613	0.10213033201	0
0.09873786643	-0.39470163859	0
-1.27206335712	-0.46844154963	0
-0.38853986431	0.86540297957	0
-0.81822606169	1.41173097320	0
0.11015916158	0.01142655401	0
-1.66539338147	-0.39003166402	0
-0.20321246136	-0.47845194360	0
-0.12973438565	-1.17501924856	0
0.22988141700	-1.55767347341	0
0.98819998005	-0.59229402296	0
-0.60424159434	0.23632681869	0
-0.60424159434	0.23632681869	0
0.14142315681	0.59079049603	0
-0.34284054504	0.87497336105	0
-0.56646957784	0.30260326387	0
-0.64704684559	0.00712487131	0
-0.64704684559	0.00712487131	0
-2.36302176456	-0.27499830529	0
0.86194069558	-0.39930079267	0
-0.55597265513	-0.00252470816	0
-0.51665165560	0.11288616975	1
0.25967796817	0.73489977792	0
-0.51620057503	0.16675206478	0
-1.65421051305	-1.51630978784	0
1.29156660999	0.47150535066	0
1.29156660999	0.47150535066	0
0.09873786643	-0.39470163859	0
-1.27206335712	-0.46844154963	0
-0.38853986431	0.86540297957	0
-0.81822606169	1.41173097320	0
0.11015916158	0.01142655401	0
-1.66539338147	-0.39003166402	0
-0.20321246136	-0.47845194360	0
-0.12973438565	-1.17501924856	0
0.22988141700	-1.55767347341	0
0.98819998005	-0.59229402296	0
-0.60424159434	0.23632681869	0
-0.60424159434	0.23632681869	0
0.14142315681	0.59079049603	0
-0.34284054504	0.87497336105	0
-0.56646957784	0.30260326387	0
-0.64704684559	0.00712487131	0
-0.64704684559	0.00712487131	0
-2.36302176456	-0.27499830529	0
0.86194069558	-0.39930079267	0
-0.55597265513	-0.00252470816	0
-0.51665165560	0.11288616975	0
0.25967796817	0.73489977792	0
-0.51620057503	0.16675206478	1
-1.65421051305	-1.51630978784	0
1.29156660999	0.47150535066	0
1.29156660999	0.47150535066	0
0.09873786643	-0.39470163859	0
-1.27206335712	-0.46844154963	0
-0.38853986431	0.86540297957	0
-0.81822606169	1.41173097320	0
0.11015916158	0.01142655401	0
-1.66539338147	-0.39003166402	0
-0.20321246136	-0.47845194360	0
-0.12973438565	-1.17501924856	0
0.22988141700	-1.55767347341	0
0.98819998005	-0.59229402296	0
-0.60424159434	0.23632681869	0
-0.60424159434	0.23632681869	0
0.14142315681	0.59079049603	0
-0.34284054504	0.87497336105	0
-0.56646957784	0.30260326387	0
-0.64704684559	0.00712487131	0
-0.64704684559	0.00712487131	0
-2.36302176456	-0.27499830529	0
0.86194069558	-0.39930079267	0
-0.55597265513	-0.00252470816	1
-0.51665165560	0.11288616975	0
0.25967796817	0.73489977792	0
-0.51620057503	0.16675206478	0
-1.65421051305	-1.51630978784	0
1.29156660999	0.47150535066	0
1.29156660999	0.47150535066	0
0.09873786643	-0.39470163859	0
-1.27206335712	-0.46844154963	0
-0.38853986431	0.86540297957	0
-0.81822606169	1.41173097320	0
0.11015916158	0.01142655401	0
-1.66539338147	-0.39003166402	0
-0.20321246136	-0.47845194360	0
-0.12973438565	-1.17501924856	0
0.22988141700	-1.55767347341	0
0.98819998005	-0.59229402296	0
-0.60424159434	0.23632681869	0
-0.60424159434	0.23632681869	0
0.14142315681	0.59079049603	0
-0.34284054504	0.87497336105	0
-0.56646957784	0.30260326387	0
-0.64704684559	0.00712487131	0
-0.64704684559	0.00712487131	0
-2.36302176456	-0.27499830529	0
0.86194069558	-0.39930079267	0
-0.55597265513	-0.00252470816	0
-0.51665165560	0.11288616975	0
0.25967796817	0.73489977792	0
-0.51620057503	0.16675206478	1
-1.65421051305	-1.51630978784	0
1.29156660999	0.47150535066	0
1.29156660999	0.47150535066	0
0.09873786643	-0.39470163859	0
-1.27206335712	-0.46844154963	0
-0.38853986431	0.86540297957	0
-0.81822606169	1.41173097320	0
0.11015916158	0.01142655401	0
-1.66539338147	-0.39003166402	0
-0.20321246136	-0.47845194360	0
-0.12973438565	-1.17501924856	0
0.22988141700	-1.55767347341	0
0.98819998005	-0.59229402296	0
-0.60424159434	0.23632681869	0
-0.60424159434	0.23632681869	0
0.14142315681	0.59079049603	0
-0.34284054504	0.87497336105	0
-0.56646957784	0.30260326387	0
-0.64704684559	0.00712487131	0
-0.64704684559	0.00712487131	0
-2.36302176456	-0.27499830529	0
0.86194069558	-0.39930079267	0
-0.55597265513	-0.00252470816	0
-0.51665165560	0.11288616975	1
0.25967796817	0.73489977792	0
-0.51620057503	0.16675206478	0
-1.65421051305	-1.51630978784	0
1.29156660999	0.47150535066	0
1.29156660999	0.47150535066	0
-0.35373857185	-0.46135259273	0
-0.14431496591	-0.07654448927	0
-0.16571088074	1.41710892219	0
-0.52887164933	0.31940999491	0
-0.58507517385	0.44387412844	0
-0.57697153842	0.23692739292	0
-0.34628518388	-0.67314368716	0
0.81756338737	-0.63113633720	0
-0.52288670886	0.11332302782	0
-0.51434736202	0.12736829591	1
-0.17105461898	0.64908911376	0
-2.31192002741	-0.28361427945	0
0.90664431938	-0.40687202380	0
0.09876209078	-0.39467244486	0
-1.27239105880	-0.46881100299	0
-0.38854142899	0.86540098003	0
-0.81822762636	1.41172897369	0
0.11392828769	0.01535841592	0
-1.66536906804	-0.39000235046	0
-0.20321237142	-0.47845182249	0
-0.12973430449	-1.17501913932	0
0.22988149835	-1.55767336388	0
0.98820006101	-0.59229391401	0
-0.62249377012	0.21889756108	0
-0.62249377012	0.21889756108	0
0.14142158754	0.59078849002	0
-0.34284055428	0.87497334802	0
-0.56646958247	0.30260325734	0
-0.50888120777	0.12545417435	0
-0.50888120777	0.12545417435	0
-2.36302167440	-0.27499818387	0
0.86194077674	-0.39930068344	0
-0.55597265470	-0.00252470752	0
-0.51665165538	0.11288617007	0
-0.52266313587	0.14746269877	0
-0.51620057506	0.16675206474	1
0.09876209078	-0.39467244486	0
-1.27239105880	-0.46881100299	0
-0.38854142899	0.86540098003	0
-0.81822762636	1.41172897369	0
0.11392828769	0.01535841592	0
-1.66536906804	-0.39000235046	0
-0.20321237142	-0.47845182249	0
-0.12973430449	-1.17501913932	0
0.22988149835	-1.55767336388	0
0.98820006101	-0.59229391401	0
-0.62249377012	0.21889756108	0
-0.62249377012	0.21889756108	0
0.14142158754	0.59078849002	0
-0.34284055428	0.87497334802	0
-0.56646958247	0.30260325734	0
-0.50888120777	0.12545417435	0
-0.50888120777	0.12545417435	0
-2.36302167440	-0.27499818387	0
0.86194077674	-0.39930068344	0
-0.55597265470	-0.00252470752	1
-0.51665165538	0.11288617007	0
-0.52266313587	0.14746269877	0
-0.51620057506	0.16675206474	0
0.09876209078	-0.39467244486	0
-1.27239105880	-0.46881100299	0
-0.38854142899	0.86540098003	0
-0.81822762636	1.41172897369	0
0.11392828769	0.01535841592	0
-1.66536906804	-0.39000235046	0
-0.20321237142	-0.47845182249	0
-0.12973430449	-1.17501913932	0
0.22988149835	-1.55767336388	0
0.98820006101	-0.59229391401	0
-0.62249377012	0.21889756108	0
-0.62249377012	0.21889756108	0
0.14142158754	0.59078849002	0
-0.34284055428	0.87497334802	0
-0.56646958247	0.30260325734	0
-0.50888120777	0.12545417435	0
-0.50888120777	0.12545417435	0
-2.36302167440	-0.27499818387	0
0.86194077674	-0.39930068344	0
-0.55597265470	-0.00252470752	0
-0.51665165538	0.11288617007	0
-0.52266313587	0.14746269877	1
-0.51620057506	0.16675206474	0
0.09876209078	-0.39467244486	0
-1.27239105880	-0.46881100299	0
-0.38854142899	0.86540098003	0
-0.81822762636	1.41172897369	0
0.11392828769	0.01535841592	0
-1.66536906804	-0.39000235046	0
-0.20321237142	-0.47845182249	0
-0.12973430449	-1.17501913932	0
0.22988149835	-1.55767336388	0
0.98820006101	-0.59229391401	0
-0.62249377012	0.21889756108	0
-0.62249377012	0.21889756108	0
0.14142158754	0.59078849002	0
-0.34284055428	0.87497334802	0
-0.56646958247	0.30260325734	0
-0.50888120777	0.12545417435	0
-0.50888120777	0.12545417435	0
-2.36302167440	-0.27499818387	0
0.86194077674	-0.39930068344	0
-0.55597265470	-0.00252470752	0
-0.51665165538	0.11288617007	1
-0.52266313587	0.14746269877	0
-0.51620057506	0.16675206474	0
0.09876209078	-0.39467244486	0
-1.27239105880	-0.46881100299	0
-0.38854142899	0.86540098003	0
-0.81822762636	1.41172897369	0
0.11392828769	0.01535841592	0
-1.66536906804	-0.39000235046	0
-0.20321237142	-0.47845182249	0
-0.12973430449	-1.17501913932	0
0.22988149835	-1.55767336388	0
0.98820006101	-0.59229391401	0
-0.62249377012	0.21889756108	0
-0.62249377012	0.21889756108	0
0.14142158754	0.59078849002	0
-0.34284055428	0.87497334802	0
-0.56646958247	0.30260325734	0
-0.50888120777	0.12545417435	0
-0.50888120777	0.12545417435	0
-2.36302167440	-0.27499818387	0
0.86194077674	-0.39930068344	0
-0.55597265470	-0.00252470752	0
-0.51665165538	0.11288617007	0
-0.52266313587	0.14746269877	1
-0.51620057506	0.16675206474	0
0.09876209078	-0.39467244486	0
-1.27239105880	-0.46881100299	0
-0.38854142899	0.86540098003	0
-0.81822762636	1.41172897369	0
0.11392828769	0.01535841592	0
-1.66536906804	-0.39000235046	0
-0.20321237142	-0.47845182249	0
-0.12973430449	-1.17501913932	0
0.22988149835	-1.55767336388	0
0.98820006101	-0.59229391401	0
-0.62249377012	0.21889756108	0
-0.62249377012	0.21889756108	0
0.14142158754	0.59078849002	0
-0.34284055428	0.87497334802	0
-0.56646958247	0.30260325734	0
-0.50888120777	0.12545417435	0
-0.50888120777	0.12545417435	0
-2.36302167440	-0.27499818387	0
0.86194077674	-0.39930068344	0
-0.55597265470	-0.00252470752	1
-0.51665165538	0.11288617007	0
-0.52266313587	0.14746269877	0
-0.51620057506	0.16675206474	0
[truncated: 10,800 more rows]
