# Supplementary material for: QNA-Based Prediction of Sites of Metabolism
Source: Molecules. 2017 Dec 1;22(12):2123. doi: 10.3390/molecules22122123 (PMC6149875; doi:10.3390/molecules22122123)
Supplement: Supplementary file 1 [file molecules-22-02123-s001.zip › SupplementaryMaterials/CSV/BY-REACTION/C-oxidation.csv]

0.07427836080	1.02522342699	0
0.10658176605	-0.17709499623	0
-1.29304828072	-2.05327538733	0
-0.62423883951	-0.05514252175	0
-0.73726334287	0.36629272325	0
-1.94478724937	-0.72533098249	0
0.23960175804	0.21246641639	0
-0.62513997584	0.28587145408	0
0.28957968136	-0.19807743014	0
-0.31451156416	1.38531485550	0
-0.58901136841	2.27970583558	0
-0.92077065802	0.84166043141	0
-2.37820687426	-0.05739233347	1
-0.13811400693	-1.32069379802	0
0.92126908587	-0.58448558832	0
-0.56271433241	-0.48795962299	0
0.65807059653	-3.78710574744	0
-0.48146029096	-0.13575546612	0
1.73835022753	-1.37544743937	0
-0.24647899203	0.71435625775	0
-0.14348988003	-1.14474887545	0
0.03862254019	1.82521545904	0
-0.96456462758	-3.01585192722	0
0.01202247496	-0.59758658913	0
-0.65091405864	-0.25306393158	0
-0.11073379513	2.78713413653	0
-0.24569532467	1.54687320759	0
-0.68857970515	-2.00894694832	0
-0.48871318895	0.25466937461	0
0.85505076365	-0.86800114391	0
-0.59353053836	-0.18251677246	0
-1.36425711909	0.79981291814	0
-1.26448570233	-0.71211345823	0
-1.71982101342	0.49165763442	1
0.17072318387	-1.10467063902	0
-0.30467015254	-0.22578120808	0
-0.21363116405	-0.40851318377	0
0.13122185541	1.07934599050	0
-0.55423988350	0.26097924257	0
-0.67975260642	0.11572399921	0
-0.30164296426	1.66602245817	0
-1.23206056810	-2.32628686199	0
-0.64444130411	-0.03966098838	0
-0.51913899164	0.11753917778	0
0.08464558528	1.04935562543	0
0.90504359283	-0.63108332409	0
-0.50391084204	0.17117983095	0
0.12851272926	-0.40131211122	0
-1.34130701181	-2.16142240094	0
-0.81150423341	0.12654014108	0
-2.07150249407	0.42762175819	1
0.60878777101	0.99230267063	0
0.22214293353	-1.09629305895	0
-2.45392133931	-0.34588575195	0
0.07436151796	1.02555901812	0
0.10607130976	-0.17875549173	0
-1.29311813724	-2.05355678574	0
-0.62474927434	-0.05680286156	0
-0.73181133674	0.38055491057	0
-1.94474791137	-0.72517372256	0
0.24061271400	0.21573614964	0
-0.61968797065	0.30013363295	0
0.24321526645	-0.29438548692	0
-0.31451412880	1.38530234327	0
-0.59446752335	2.26544405097	0
-0.92622681296	0.82739864680	0
-2.08722006954	0.41112708085	1
-0.13811387583	-1.32069301884	0
0.92126921669	-0.58448481168	0
-0.51679183046	-0.39326668814	0
0.65849582712	-3.78573419172	0
-0.43553778901	-0.04106253127	0
1.73886988315	-1.37377132142	0
0.22364900037	-1.09456530609	0
-0.53286837800	0.25955549160	0
0.07435643143	1.02553431638	0
0.10607159770	-0.17875378483	0
-1.29305257723	-2.05329628715	0
-0.62474898640	-0.05680115470	0
-0.73181135107	0.38055480643	0
-1.94474792571	-0.72517382669	0
0.23960204655	0.21246812889	0
-0.61968798499	0.30013352882	0
0.24321526772	-0.29438547563	0
-0.31451412817	1.38530234892	0
-0.58901138275	2.27970573144	0
-0.92077067236	0.84166032727	0
-2.08722006959	0.41112708030	1
-0.13811387585	-1.32069301909	0
0.92126921667	-0.58448481193	0
-0.56271433178	-0.48795961732	0
0.65807059706	-3.78710574268	0
-0.48146029033	-0.13575546045	0
1.73835022819	-1.37544743355	0
0.22364900037	-1.09456530607	0
-0.24647899207	0.71435625720	0
-0.14348988003	-1.14474887542	0
-0.76162648716	-2.87711626455	0
0.27548155664	1.97741650090	0
-0.15633510511	2.75704942840	0
-1.25860381172	0.81210582632	0
-0.02557138317	-0.62136436098	0
-1.63454786909	-0.92056342322	0
-0.67855583017	-2.00254708302	0
0.86043290599	-0.86450869050	0
-1.79473813077	0.25230457571	0
-1.94185081342	0.07397379386	0
-1.36550588480	0.79902124380	0
0.47657375386	-1.28221748634	0
-1.26437825179	-0.71204564058	0
-0.34154953118	0.68599931686	0
-1.71982886406	0.49165269445	1
-0.55445574892	0.02903546365	0
-0.55445574892	0.02903546365	0
0.17072363376	-1.10467035654	0
-0.51620685063	0.15953925184	0
-0.51620685063	0.15953925184	0
-0.52147251061	0.13873725500	0
-0.38963065852	0.66202148089	0
0.43364008728	1.22556871767	0
-0.17830447234	-0.32920389214	0
-0.18165459527	-1.59303916472	0
-1.01316411520	-2.71344617345	0
-2.08594275811	-1.13605977501	0
-0.55579434651	0.25843316321	0
-0.55579434651	0.25843316321	0
0.10394850127	2.04091064781	0
-0.36060891546	1.59400621397	0
-0.06713196959	1.91852160498	0
-0.63044447230	0.24676368885	0
-0.63044447230	0.24676368885	0
-0.64864111868	-0.31215383663	0
0.20723037946	-0.49104335995	0
-0.23058313480	-2.65827878639	0
0.86540991170	-0.66715803664	0
0.23346829846	-0.26393146704	0
-0.60717325382	0.37393783287	0
-2.36529815451	-0.00998798713	0
-2.11186429181	1.20239054794	0
-2.11186429181	1.20239054794	0
-2.08640811105	0.40728271592	1
0.22360110377	-1.09421858725	0
-0.55836591745	0.41816705819	0
0.32454470973	0.90668385007	0
0.04194375907	0.53867533212	0
0.18984557571	-1.31234439044	0
-0.73687793514	-1.61407065732	0
-1.62081307239	-0.65378818961	0
0.03117277160	-0.42199145002	0
-1.56751158452	-0.58936813433	0
-0.29166836461	0.62794513870	0
-1.29224637232	0.49060544043	0
-1.94630491532	0.02989177356	0
-1.95340280147	0.02164528543	0
-0.56058153957	0.22748832485	0
-0.56058153957	0.22748832485	0
-1.73834431472	0.20328876927	1
-0.42703655322	-0.62685003820	0
-0.42703655322	-0.62685003820	0
0.17524122496	-1.06324766904	0
-0.52187046397	0.52125551937	0
0.39642304732	1.54245334719	0
0.39642304732	1.54245334719	0
0.40402891581	-0.68913356366	0
0.40402891581	-0.68913356366	0
0.02921930954	2.06391509631	0
-0.43067345685	-0.06217404998	0
-0.80303477968	-2.73661744330	0
-0.26522022340	-2.02744244207	0
0.05826865170	1.92454351454	0
-0.12047572918	-1.58961016089	0
-0.32879223170	2.38388018624	0
-0.41391682060	0.58057956476	0
0.10045303768	2.92306926206	0
-0.26751023669	-2.00687318861	0
-0.95733619789	-2.31052518322	0
-2.15678517629	-0.19625428643	0
-2.15678517629	-0.19625428643	0
-1.12220020191	-2.42157040206	0
-1.64755023891	0.80831592629	0
-0.52629815542	0.47610462786	0
0.14848959139	-0.33952270835	0
-1.34477265909	-0.49673061659	0
-1.85782352350	0.27317229180	1
-0.62286739164	0.28121066785	0
-0.62286739164	0.28121066785	0
-1.99690712004	0.00011759804	0
0.18726279533	-1.07822069728	0
-0.50926906206	0.11734722211	0
-0.50926906206	0.11734722211	0
-0.52252784268	0.14910456403	0
-0.31721009609	0.51630306332	0
-0.28777394980	0.48086302893	0
0.02172397300	1.03264440382	0
-0.24412214885	-1.77942891869	0
-0.23103506684	0.63268883986	0
-0.13642572876	-1.25571824607	0
-0.69706967555	-2.83243332924	0
-0.62123247926	-0.01500880532	0
0.40254341504	3.10222529161	0
-0.56631401465	0.06050737426	0
-0.08674807412	-1.42393028567	0
-0.11149860738	0.28525135496	0
-2.02584880290	1.23322653932	0
-1.64183364688	-2.37536289546	0
-0.63133019305	1.01107138581	0
-1.02354250658	0.68277352712	1
1.02256875599	-0.46377569214	0
-0.31721009609	0.51630306332	0
-0.28777394980	0.48086302893	0
0.02172397300	1.03264440382	0
-0.24412214885	-1.77942891869	0
-0.23103506684	0.63268883986	0
-0.13642572876	-1.25571824607	0
-0.69706967555	-2.83243332924	0
-0.62123247926	-0.01500880532	0
0.40254341504	3.10222529161	0
-0.56631401465	0.06050737426	0
-0.08674807412	-1.42393028567	0
-0.11149860738	0.28525135496	0
-2.02584880290	1.23322653932	0
-1.64183364688	-2.37536289546	0
-0.63133019305	1.01107138581	0
-1.02354250658	0.68277352712	1
1.02256875599	-0.46377569214	0
-0.31721009609	0.51630306332	0
-0.28777394980	0.48086302893	0
0.02172397300	1.03264440382	0
-0.24412214885	-1.77942891869	0
-0.23103506684	0.63268883986	0
-0.13642572876	-1.25571824607	0
-0.69706967555	-2.83243332924	0
-0.62123247926	-0.01500880532	0
0.40254341504	3.10222529161	0
-0.56631401465	0.06050737426	0
-0.08674807412	-1.42393028567	0
-0.11149860738	0.28525135496	0
-2.02584880290	1.23322653932	0
-1.64183364688	-2.37536289546	0
-0.63133019305	1.01107138581	0
-1.02354250658	0.68277352712	1
1.02256875599	-0.46377569214	0
-0.85695347881	0.59677973847	0
-1.43293627043	-0.73468030881	0
-0.87857043684	0.44974225578	0
-0.20094072327	-2.18762995001	0
0.13581333193	0.05161415485	0
0.13581333193	0.05161415485	0
-0.71147270221	-0.53832063418	0
-0.71813226976	-1.98585960551	0
-1.43413431275	0.85995505424	0
-1.43413431275	0.85995505424	0
-0.62482918566	0.21499011019	0
-0.62482918566	0.21499011019	0
-0.62482918566	0.21499011019	0
-0.62482918566	0.21499011019	0
-1.41314983920	-0.42262241456	0
-1.41314983920	-0.42262241456	0
-1.69700885171	0.75994562570	0
-0.50867509699	0.12580399894	0
-0.50867509699	0.12580399894	0
-0.50867509699	0.12580399894	0
-0.50867509699	0.12580399894	0
0.13309610613	-0.46062433071	0
-0.52269377652	0.14740985978	0
-0.52269377652	0.14740985978	0
-0.45769524988	0.85309854241	0
-0.70671685798	0.33963832673	0
-0.53155897823	-0.01227338405	0
0.57965474220	-1.43387165442	0
-0.01329850285	0.19596905027	0
-0.60566448474	0.20839607146	0
-2.47735009224	0.79121621028	0
-0.29129793421	-1.33378982100	0
-0.84049752840	1.16993066806	1
-2.14134851528	0.27362550669	0
-2.14134851528	0.27362550669	0
0.98548682677	-0.54168016089	0
0.95542341930	0.00360872952	0
-0.08328450753	-0.39439111870	0
-0.91731993019	0.56312398948	0
0.04217642411	1.06102468834	0
-0.59395726073	0.28350414421	0
-1.03718482544	-2.20049182642	0
-1.52316138941	-0.27888059394	0
-0.63281158788	-0.03680889994	0
-0.98967970910	-2.12822985944	0
-0.51385793614	0.11518278646	0
0.05892396649	1.71326946548	0
-0.38029404981	-0.67649154666	0
-0.50563224924	0.17106387665	0
-1.28944086089	0.81210961272	0
-2.03969593807	-0.81391747952	0
0.85362585894	-0.63717182243	0
-2.13841514309	0.09956918599	0
-2.13841514309	0.09956918599	0
-1.34272625001	-0.52990385989	0
0.23807802484	0.03425519226	0
-1.26112029308	-0.14962060932	0
-0.66477378773	0.08387490570	0
-0.63163051421	0.19384137723	0
-1.55334920212	-0.61929946767	0
-0.38383591615	0.84251936047	0
-0.56032235329	0.31310927957	0
-0.65734134133	0.92728280943	1
-0.14446717906	-0.62753395997	0
0.46477498802	-1.33058733384	0
0.96821804085	-0.50110902096	0
-0.72228615234	1.35707271083	0
-1.66495513972	0.45436381955	0
-0.08057707932	-1.31628377835	0
0.97814240814	-0.58013133312	0
-1.94768564157	-0.23945847734	0
-0.85506510037	-2.69460779929	0
0.46855941983	1.80435004325	0
0.46358078630	2.11729190658	0
-1.25201872056	0.79402434147	0
-0.73609994310	0.72281864638	0
-1.70400582801	-1.73973898037	0
-0.18491688885	-1.65486448784	0
-2.45762353816	-0.62523076050	0
-1.74575457830	0.15451188005	1
1.30068113647	0.51028247053	0
1.30068113647	0.51028247053	0
0.17612424935	-1.05794198035	0
-0.01675700213	-0.19360851809	0
-1.00041444145	-0.41779719063	0
-0.39385299783	0.72217058512	0
-0.31333383752	0.67225197758	0
-0.79234803250	-0.33635743123	0
-1.71590134229	-0.17578965147	0
0.27469386489	-1.14444893830	0
-0.65427224905	0.10923914339	0
-0.66396852613	0.12238434984	0
-0.13614089351	-1.14615961463	0
-0.26091970082	-0.04918892145	0
-1.69102580061	-0.37955895578	0
0.18916803797	-0.30426598731	0
0.17995970388	-0.04033550074	0
-2.16651270235	-0.03393092492	0
-2.16651270235	-0.03393092492	0
-0.32513384685	0.42348564570	0
-1.05892147176	0.86238989209	1
-1.67615639027	-0.30205937263	0
1.02464598531	-0.49262100334	0
-1.25284001113	-0.25356920905	0
-1.33251755292	-0.23781393367	0
-1.20270781962	-0.35848292867	0
-2.01544616424	-0.01950551893	0
0.99853670176	0.22214442978	0
0.96178879870	0.20709248664	0
-0.18548958108	-0.58124041512	0
-0.31572796613	0.70687027534	0
-0.56203087732	0.36403123264	0
-0.60855765888	1.26123285865	0
-1.61033480791	-0.47961040643	0
0.92287293876	-0.41804505222	0
-0.53119183587	-0.13560078201	0
-0.05260500500	-1.57236222811	0
-1.19880658096	-0.41260274180	0
-0.55878926595	1.12917484267	0
-1.73094862428	0.44362690020	1
0.17196863769	-1.09944705747	0
-0.78878663018	-0.38915180643	0
-0.93604126144	-0.21446898298	0
-0.87162719355	-0.12727716187	0
-1.38527504841	-0.15528217876	0
0.05733784489	-0.56791190167	0
-1.38388657051	-0.24013438120	0
-0.33619980061	-1.10048988289	0
-1.37000551362	-0.26230209864	0
-1.41741402000	-0.48588933430	0
-1.19681746912	-0.79905140369	0
-1.51907902491	-0.09486741291	0
-2.21905081436	0.13355104723	0
-1.32547167480	-0.12344200276	0
-0.76071587126	0.84265387014	0
-0.41113447945	0.58627360723	0
-2.15180275747	0.21980510953	0
-0.06845815628	1.73149692216	0
-1.01926423571	-2.21953344967	0
-0.60742768969	-0.26748991177	0
-1.14286455178	-2.04751906520	0
0.86783953222	-0.64532088927	0
-0.28980183803	1.55691915052	0
0.09502122391	-0.18884287700	0
0.90519867419	-0.61174561877	0
-0.92166661737	0.90045188149	1
-2.22399596854	-0.00119550850	0
-2.22399596854	-0.00119550850	0
0.99653365424	-0.50298328088	0
0.96392983150	0.21190001690	0
0.97735580463	0.18627407096	0
0.97022198600	0.17703024651	0
1.04696935274	0.13721030851	0
-0.78878663018	-0.38915180643	0
-0.93604126144	-0.21446898298	0
-0.87162719355	-0.12727716187	0
-1.38527504841	-0.15528217876	0
0.05733784489	-0.56791190167	0
-1.38388657051	-0.24013438120	0
-0.33619980061	-1.10048988289	0
-1.37000551362	-0.26230209864	0
-1.41741402000	-0.48588933430	0
-1.19681746912	-0.79905140369	0
-1.51907902491	-0.09486741291	0
-2.21905081436	0.13355104723	0
-1.32547167480	-0.12344200276	0
-0.76071587126	0.84265387014	0
-0.41113447945	0.58627360723	0
-2.15180275747	0.21980510953	0
-0.06845815628	1.73149692216	0
-1.01926423571	-2.21953344967	0
-0.60742768969	-0.26748991177	0
-1.14286455178	-2.04751906520	0
0.86783953222	-0.64532088927	0
-0.28980183803	1.55691915052	0
0.09502122391	-0.18884287700	0
0.90519867419	-0.61174561877	0
-0.92166661737	0.90045188149	1
-2.22399596854	-0.00119550850	0
-2.22399596854	-0.00119550850	0
0.99653365424	-0.50298328088	0
0.96392983150	0.21190001690	0
0.97735580463	0.18627407096	0
0.97022198600	0.17703024651	0
1.04696935274	0.13721030851	0
-0.78878663018	-0.38915180643	0
-0.93604126144	-0.21446898298	0
-0.87162719355	-0.12727716187	0
-1.38527504841	-0.15528217876	0
0.05733784489	-0.56791190167	0
-1.38388657051	-0.24013438120	0
-0.33619980061	-1.10048988289	0
-1.37000551362	-0.26230209864	0
-1.41741402000	-0.48588933430	0
-1.19681746912	-0.79905140369	0
-1.51907902491	-0.09486741291	0
-2.21905081436	0.13355104723	0
-1.32547167480	-0.12344200276	0
-0.76071587126	0.84265387014	0
-0.41113447945	0.58627360723	0
-2.15180275747	0.21980510953	0
-0.06845815628	1.73149692216	0
-1.01926423571	-2.21953344967	0
-0.60742768969	-0.26748991177	0
-1.14286455178	-2.04751906520	0
0.86783953222	-0.64532088927	0
-0.28980183803	1.55691915052	0
0.09502122391	-0.18884287700	0
0.90519867419	-0.61174561877	0
-0.92166661737	0.90045188149	1
-2.22399596854	-0.00119550850	0
-2.22399596854	-0.00119550850	0
0.99653365424	-0.50298328088	0
0.96392983150	0.21190001690	0
0.97735580463	0.18627407096	0
0.97022198600	0.17703024651	0
1.04696935274	0.13721030851	0
-0.98601690816	-1.70613835936	0
0.07882815757	0.93686806066	0
0.11832305641	0.84509833997	0
0.06522681081	-0.17979385081	0
-0.25215065736	-0.37357240886	0
-0.74984801972	0.16893803178	0
-0.63571173590	-0.03576412772	0
-0.63571173590	-0.03576412772	0
0.14079792371	-1.15325906374	0
-0.54689341351	0.26384741093	0
-0.54689341351	0.26384741093	0
-0.56515281286	0.38193642718	0
-0.56515281286	0.38193642718	0
-2.17431378561	6.74790285724	0
-0.63131699495	0.24622913679	0
-0.63131699495	0.24622913679	0
-0.02983932831	-0.71351646620	0
0.95579113793	-4.65821076999	0
0.95579113793	-4.65821076999	0
0.95579113793	-4.65821076999	0
0.23361016327	-0.26384417198	0
-1.24385872984	2.06990512254	0
-2.08641812983	0.40727653305	1
-1.37373580041	-2.21029033141	0
1.05422579211	-0.73688050847	0
1.05422579211	-0.73688050847	0
0.22360166302	-1.09421824144	0
-0.04967619969	1.21180125176	0
0.16387567427	-0.35887842349	0
0.16387567427	-0.35887842349	0
-1.26843663304	-2.32697340349	0
-0.62515357945	0.28719761074	0
-2.36106763169	-0.03440160044	0
-0.62515357945	0.28719761074	0
-2.36106763169	-0.03440160044	0
0.11277860363	1.54465961477	0
-0.49787371158	0.09219489929	0
-2.09488672715	-0.06835434437	1
0.84816501198	-0.61006618254	0
0.22790820252	-1.02280321049	0
-0.28828835409	0.02518245354	0
0.12018340493	-0.25446459213	0
-0.17257495700	-0.14146183567	0
-0.55913781259	0.21892243966	0
-0.62018695554	0.26613074793	0
-1.83212164214	0.85676959202	0
-0.57249693014	0.25066993534	0
-0.57153521627	0.24744206760	0
-0.51694039405	0.12837528834	0
-0.50448150074	0.09955427107	0
0.06615932131	-2.32809638972	0
-0.51583634704	0.12438123164	0
-1.78828538904	0.74815068319	0
-2.17236212046	1.13351139851	0
-0.17195027187	0.05543225569	0
-0.84707914091	0.01363434464	0
0.41867497195	0.55268231559	0
0.48511405359	1.05970711884	0
-0.22037336165	-1.46709311515	0
-1.86267093162	0.75239139677	1
-2.14822371715	0.29822098976	0
-2.14822371715	0.29822098976	0
0.18314458059	-1.14806475350	0
-0.34118325475	-0.28440756521	0
0.06197642266	-0.16213919419	0
0.13650463318	1.07989600621	0
-0.66299838628	0.34371244958	0
-0.30733737076	1.39761961562	0
-1.66158880502	-0.56732141043	0
-1.23625746799	-2.27504787842	0
-0.63220162661	-0.05683224076	0
0.21929638118	0.02641102536	0
-1.42282731085	0.94693194839	0
-0.61897096502	0.24865611465	0
-1.86867473434	-0.96551015727	0
0.05763267885	-2.44478916152	0
-0.90100384682	2.23195227284	0
-2.16980832512	1.15877305579	0
-2.16980832512	1.15877305579	0
-0.84878065351	-2.41308283812	0
1.00697547983	-0.76085390711	0
1.00697547983	-0.76085390711	0
-1.31111970970	0.87907991101	0
-1.28987471710	-0.46913685950	0
-1.54690666283	-0.56889407295	0
-0.65825662867	0.92124891969	1
0.96830643642	-0.50058315405	0
-0.34670682108	-0.28696992548	0
0.13702684926	1.08015603176	0
0.10421593404	-0.14503874019	0
-0.66235488227	0.34370478357	0
-0.63225118809	-0.05683042108	0
-1.23581786029	-2.27482540638	0
-0.31285633309	1.39503161107	0
-1.89900203119	-0.63477083180	0
0.21819474883	0.02917980581	0
-0.61889089644	0.24836251980	0
-0.60080762514	0.93077952885	1
-1.85649655261	-0.98581833301	0
0.96199698179	-0.50155062072	0
-1.01936836808	2.34135976830	0
-0.26918087149	-2.61178812066	0
1.01781723461	-0.77847797521	0
1.01781723461	-0.77847797521	0
-1.41387698634	0.98164773569	0
-1.41387698634	0.98164773569	0
-1.31950470811	-0.50591458824	0
-1.31950470811	-0.50591458824	0
-0.24191715328	0.02481447881	0
-0.16220755887	-0.22113334152	0
-0.17346243800	-0.16160591234	0
-0.56495043354	0.21883440615	0
-0.24191715328	0.02481447881	0
-1.00311816728	0.84529825538	1
-0.62131277200	0.35276767795	0
-0.57129410167	0.25024132192	0
-0.51635435522	0.12841848599	0
-0.17346243800	-0.16160591234	0
-0.56495043354	0.21883440615	0
1.01863503643	-0.49050030330	0
-0.51591845776	0.12408030362	0
-0.57129410167	0.25024132192	0
-0.51635435522	0.12841848599	0
-0.51591845776	0.12408030362	0
0.04085298816	-0.16089344333	0
-1.33901846910	-0.60441725527	0
-0.40112980056	0.71796490559	0
-0.32061116121	0.66804598275	0
-0.79371492628	-0.33717156773	0
-0.42743090123	0.49057038832	0
0.27534631199	-1.14406759285	0
-0.65353568458	0.10966988402	0
-0.66323193259	0.12281510812	0
-0.13548092910	-1.14577373653	0
-0.26086478852	-0.04915534925	0
-1.33893538701	-0.18499319401	0
0.48560215245	-0.15018423380	0
0.17983717636	-0.04040774803	0
-2.16651669348	-0.03393337374	0
-2.16651669348	-0.03393337374	0
-1.71760782698	-0.30300781186	0
-2.13288374833	0.38408502303	1
-1.67614758342	-0.30205414698	0
0.22907530368	-1.09134494574	0
-1.25284056382	-0.25356953861	0
-1.33251752213	-0.23781391524	0
-1.20270782117	-0.35848292959	0
-2.01544616417	-0.01950551888	0
1.04807657902	0.25025530874	0
0.96188965227	0.20715298385	0
-0.30466746638	-0.22576800670	0
-0.21367259776	-0.40868012381	0
0.13122171179	1.07934513987	0
-0.55424003458	0.26097833735	0
-0.67920865446	0.11751251078	0
-0.30164027812	1.66603565926	0
-1.23206068910	-2.32628757866	0
-0.64444129695	-0.03966093644	0
-0.51913898416	0.11753923267	0
0.07872743385	1.03361428866	0
0.90504345643	-0.63108413953	0
-0.50391084268	0.17117982517	0
-1.33632093080	-2.14816105369	0
0.17440831571	-0.30649664195	0
0.56289307860	0.89749060751	0
-0.81150428816	0.12653993113	0
-2.36245337345	-0.04075470300	0
-2.16298294267	0.12244422491	1
0.23447994019	-1.05297851448	0
-0.85695369166	0.59678176185	0
-1.43293626280	-0.73468043804	0
-0.87856582696	0.44971474348	0
-0.20094071684	-2.18763005921	0
0.13581333176	0.05161416213	0
0.13581333176	0.05161416213	0
-0.71147291505	-0.53831861078	0
-0.71820075513	-1.98559268803	0
-1.43413431309	0.85995506884	0
-1.43413431309	0.85995506884	0
-0.62482918566	0.21499010982	0
-0.62482918566	0.21499010982	0
-0.62482918566	0.21499010982	0
-0.62482918566	0.21499010982	0
-1.41314983157	-0.42262254416	0
-1.41314983157	-0.42262254416	0
-1.69583103251	0.75694221090	0
-0.50867509699	0.12580399896	0
-0.50867509699	0.12580399896	0
-0.50867509699	0.12580399896	0
-0.50867509699	0.12580399896	0
0.11937439065	-0.43886753272	0
-0.52269377652	0.14740985978	0
-0.52269377652	0.14740985978	0
-0.69887443682	0.34040510547	0
-0.33898451800	0.73926358269	0
-0.06593181364	0.16778440670	0
-0.54528005795	0.00947745938	0
-0.13439381018	-1.15430319620	0
-0.59782208652	0.20916322983	0
0.01133874462	-1.17694169953	0
-1.90894270068	0.69859457087	1
-2.19449133223	0.24442862962	0
-2.19449133223	0.24442862962	0
0.18879947305	-1.14171432316	0
0.95542342604	0.00360861650	0
-0.18486512470	-0.10884565138	0
-0.18402762573	-0.11672625035	0
-0.56461505355	0.21629953838	0
-0.56461505355	0.21629953838	0
-0.57057459299	0.24448671077	0
-0.57057459299	0.24448671077	0
-0.57809921817	0.28018562022	0
-0.57809921817	0.28018562022	0
-0.51560408781	0.12195126962	0
-0.51560408781	0.12195126962	0
-0.06300301248	-0.41864873347	0
-0.52130574746	0.14819391320	0
-1.01306592624	0.88530206608	1
1.01926688735	-0.49544521963	0
-0.44837955464	0.70667606437	0
-0.26816040068	-0.18048270902	0
0.11712970491	-0.30533586598	0
0.19202716412	-0.69686094708	0
0.15426442792	-0.97180024879	0
-0.66037500196	0.37813259725	0
-0.53262160267	0.84704721086	0
-1.67992890214	-0.24339705993	0
-0.27647903842	-0.48358863654	0
-2.17936236111	6.71644545776	0
0.15241505443	-0.23067374023	0
0.32122337698	-1.07983684067	0
-1.14517735879	-0.35617695567	0
0.95647520519	-4.65490807504	0
0.95647520519	-4.65490807504	0
0.95647520519	-4.65490807504	0
-1.68423809880	-0.25537804213	0
-0.42617995517	-0.59635362834	0
-2.02256973250	-0.01988722739	0
-1.14476897656	-0.35473028722	1
-0.64785931399	1.51257383654	0
-2.12811518483	0.06451516290	0
-2.12811518483	0.06451516290	0
-2.02260134100	-0.02002771582	0
0.47567069898	-1.60918337376	0
0.95518735857	-0.60994983766	0
-1.62973901290	1.03998315193	0
0.70849492056	-1.22231807151	0
-1.03017065430	-0.21170763137	0
-1.45261445433	-0.21289124593	0
-1.12037517768	0.07829389588	0
0.07601110204	-0.95276224823	0
-1.04627911218	0.08007285605	0
-0.40080745350	1.27687827149	0
0.08412977940	-0.99438157803	0
0.07635209793	-0.99466192611	0
-0.12827232768	-1.30620134055	0
0.93103112845	-0.57014752144	0
0.06867140365	1.25203527196	0
-0.75309612409	-0.88152876370	0
-0.41785312661	-2.26763338258	0
-0.63994573745	-0.07157003373	0
1.26894134965	1.83610746223	0
-0.45983823357	0.39047516293	0
-1.41322793077	0.64538222807	0
-1.41322793077	0.64538222807	0
-0.50246345532	0.17746337001	0
-0.76530191362	-0.58980370654	0
-0.53304214987	0.09851933550	0
-1.35954791473	0.51288665658	0
-1.35954791473	0.51288665658	0
0.33827325748	0.02479626638	0
-0.44957249904	0.31883347491	0
-0.69223857151	-2.00297721283	0
-0.76377351322	0.34926340171	0
-2.38755757124	-0.09586691897	0
-0.64623156384	0.23983765808	0
0.24968897776	-0.28354807158	0
-2.08781871141	0.41007100049	1
0.22369116693	-1.09448783167	0
0.06867140365	1.25203527196	0
-0.75309612409	-0.88152876370	0
-0.41785312661	-2.26763338258	0
-0.63994573745	-0.07157003373	0
1.26894134965	1.83610746223	0
-0.45983823357	0.39047516293	0
-1.41322793077	0.64538222807	0
-1.41322793077	0.64538222807	0
-0.50246345532	0.17746337001	0
-0.76530191362	-0.58980370654	0
-0.53304214987	0.09851933550	0
-1.35954791473	0.51288665658	0
-1.35954791473	0.51288665658	0
0.33827325748	0.02479626638	0
-0.44957249904	0.31883347491	0
-0.69223857151	-2.00297721283	0
-0.76377351322	0.34926340171	0
-2.38755757124	-0.09586691897	0
-0.64623156384	0.23983765808	0
0.24968897776	-0.28354807158	0
-2.08781871141	0.41007100049	1
0.22369116693	-1.09448783167	0
0.17279361940	-0.33666795288	0
-1.81847642570	0.85924547543	0
-0.65862966660	0.16925042839	0
-0.62556082986	0.27954365749	0
-0.07018827203	-2.27334255407	0
-0.32931508104	0.66666738969	0
-0.50472095107	0.13410526823	0
-1.46285815938	0.90230420137	0
-1.46285815938	0.90230420137	0
-0.55647940375	0.03500452859	0
0.47148164835	-1.32573259511	0
-1.31710031566	-0.54641698209	0
-1.31710031566	-0.54641698209	0
-1.78090949086	0.58664288774	0
-1.30566480194	-0.16490186927	0
-1.18260416612	-0.67619415131	0
-1.73139612682	0.48707478687	1
0.17186937287	-1.10424976643	0
0.17279361940	-0.33666795288	0
-1.81847642570	0.85924547543	0
-0.65862966660	0.16925042839	0
-0.62556082986	0.27954365749	0
-0.07018827203	-2.27334255407	0
-0.32931508104	0.66666738969	0
-0.50472095107	0.13410526823	0
-1.46285815938	0.90230420137	0
-1.46285815938	0.90230420137	0
-0.55647940375	0.03500452859	0
0.47148164835	-1.32573259511	0
-1.31710031566	-0.54641698209	0
-1.31710031566	-0.54641698209	0
-1.78090949086	0.58664288774	0
-1.30566480194	-0.16490186927	0
-1.18260416612	-0.67619415131	0
-1.73139612682	0.48707478687	1
0.17186937287	-1.10424976643	0
-0.85798419604	0.59341174574	0
-1.43285703572	-0.73436250642	0
-0.87299919086	0.46447911506	0
-0.19624688978	-2.17521480233	0
0.13580817477	0.05158892938	0
0.13580817477	0.05158892938	0
-0.75837025769	-0.63633680253	0
-0.71856649354	-1.98727850829	0
-1.48102165462	0.76198860380	0
-1.43516497243	0.85658748043	0
-0.62482889461	0.21499184547	0
-0.62482889461	0.21499184547	0
-0.62482889461	0.21499184547	0
-0.62482889461	0.21499184547	0
-1.12188703343	0.04622196632	0
-1.40757888458	-0.40788729341	0
-1.69696923467	0.76010452405	0
-0.50867511145	0.12580389341	0
-0.50867511145	0.12580389341	0
-0.50867511145	0.12580389341	0
-0.50867511145	0.12580389341	0
0.08678802660	-0.99213749804	0
0.13309352756	-0.46063694330	0
-0.52269377525	0.14740987119	0
-0.52269377525	0.14740987119	0
-0.45769510436	0.85309941004	0
-0.70671671245	0.33963919436	0
-0.53155898546	-0.01227343682	0
0.57965473566	-1.43387170201	0
-0.01329851009	0.19596899751	0
-0.60566448411	0.20839607716	0
-2.47735009192	0.79121621313	0
-0.29129793389	-1.33378981813	0
-0.84049752841	1.16993066792	1
-2.14134851529	0.27362550655	0
-2.14134851529	0.27362550655	0
0.98548682677	-0.54168016088	0
0.95549254447	0.00388450284	0
-0.72139654207	0.37662843061	0
-0.10245390455	-0.29914193416	0
1.24372433582	1.61634005093	0
-0.12250575975	-1.32808912495	0
-0.57599853094	0.47922833537	0
-0.57507913665	0.29598135064	0
-0.75034305401	-1.07061737321	0
0.27636081027	1.03727271529	0
-0.45812941512	-0.75006779142	0
-0.55055166497	-0.02842725097	0
-0.60972788294	1.45166861986	0
-2.40053139756	-0.35286880049	0
-0.34288084653	0.89283336786	0
0.40044614441	1.56021117343	0
-0.09455183886	-1.32909503457	0
0.96430479440	-0.59280262305	0
0.48265156421	-1.37854461493	0
0.40369504412	-0.69081239892	0
-1.90244763074	0.71271056594	0
-0.37022603466	-1.01775859792	0
-1.85325182609	0.60877067759	1
-2.13880068598	0.15462953593	0
0.18382239674	-1.12480534806	0
-1.03373332551	-0.08925126355	0
-0.10408246100	-0.57701716397	0
0.03258518331	-0.72914896813	0
-1.41201315955	-0.34641413403	0
-0.11282277358	-0.53245405572	0
-1.50174384477	-0.09834551929	0
-2.19968765786	0.12712679754	0
-1.07265625119	-0.02226374151	0
-1.52189007119	-0.03973755082	0
-2.21426098248	0.15431311255	0
-1.08906541914	0.24593834577	0
-0.95616044422	-0.31772007236	0
-1.49916351533	-0.11233263416	0
-2.19901101584	0.12166358354	0
-1.34909550407	-0.28239908695	0
0.19249106716	-1.00240991536	0
-1.29860147361	-0.46103646087	0
0.08150758688	-1.02269457739	0
-0.85023708716	-0.40800391971	0
-1.37247738612	-0.21465053689	1
-1.36102287139	0.55800833879	0
-2.23221684518	0.20632560486	0
-2.23221684518	0.20632560486	0
-0.40640698958	0.03148537888	0
0.68676915856	-1.33509100920	0
0.51292771095	-1.04080863959	0
-1.45627216991	-0.25065917863	0
-2.14924277591	-0.05149462980	0
-1.66803445005	0.98761339236	0
-1.28756135578	0.31353091521	0
-1.31304260823	-0.38508258848	0
0.66215020310	-1.25402606945	0
-1.02542642953	-0.20504749194	0
-0.13629013582	-0.34309033676	0
-1.10450213496	0.04025232130	0
-1.11362329185	0.08307032383	0
0.07553448484	-0.95340574767	0
-2.17951673686	0.02097728678	0
-2.17951673686	0.02097728678	0
-0.04145157336	-0.87554945802	0
-1.10480639858	0.03651644069	0
-1.75440098797	0.34246250911	0
0.08351785884	-0.99482305959	0
0.08289976661	-0.98972486363	0
0.17495711426	-1.08574970670	0
0.98695700481	0.16669815394	0
1.05054177410	0.15992174571	0
1.05054177410	0.15992174571	0
-1.03373332551	-0.08925126355	0
-0.10408246100	-0.57701716397	0
0.03258518331	-0.72914896813	0
-1.41201315955	-0.34641413403	0
-0.11282277358	-0.53245405572	0
-1.50174384477	-0.09834551929	0
-2.19968765786	0.12712679754	0
-1.07265625119	-0.02226374151	0
-1.52189007119	-0.03973755082	0
-2.21426098248	0.15431311255	0
-1.08906541914	0.24593834577	0
-0.95616044422	-0.31772007236	0
-1.49916351533	-0.11233263416	0
-2.19901101584	0.12166358354	0
-1.34909550407	-0.28239908695	0
0.19249106716	-1.00240991536	0
-1.29860147361	-0.46103646087	0
0.08150758688	-1.02269457739	0
-0.85023708716	-0.40800391971	0
-1.37247738612	-0.21465053689	1
-1.36102287139	0.55800833879	0
-2.23221684518	0.20632560486	0
-2.23221684518	0.20632560486	0
-0.40640698958	0.03148537888	0
0.68676915856	-1.33509100920	0
0.51292771095	-1.04080863959	0
-1.45627216991	-0.25065917863	0
-2.14924277591	-0.05149462980	0
-1.66803445005	0.98761339236	0
-1.28756135578	0.31353091521	0
-1.31304260823	-0.38508258848	0
0.66215020310	-1.25402606945	0
-1.02542642953	-0.20504749194	0
-0.13629013582	-0.34309033676	0
-1.10450213496	0.04025232130	0
-1.11362329185	0.08307032383	0
0.07553448484	-0.95340574767	0
-2.17951673686	0.02097728678	0
-2.17951673686	0.02097728678	0
-0.04145157336	-0.87554945802	0
-1.10480639858	0.03651644069	0
-1.75440098797	0.34246250911	0
0.08351785884	-0.99482305959	0
0.08289976661	-0.98972486363	0
0.17495711426	-1.08574970670	0
0.98695700481	0.16669815394	0
1.05054177410	0.15992174571	0
1.05054177410	0.15992174571	0
-1.03373332551	-0.08925126355	0
-0.10408246100	-0.57701716397	0
0.03258518331	-0.72914896813	0
-1.41201315955	-0.34641413403	0
-0.11282277358	-0.53245405572	0
-1.50174384477	-0.09834551929	0
-2.19968765786	0.12712679754	0
-1.07265625119	-0.02226374151	0
-1.52189007119	-0.03973755082	0
-2.21426098248	0.15431311255	0
-1.08906541914	0.24593834577	0
-0.95616044422	-0.31772007236	0
-1.49916351533	-0.11233263416	0
-2.19901101584	0.12166358354	0
-1.34909550407	-0.28239908695	0
0.19249106716	-1.00240991536	0
-1.29860147361	-0.46103646087	0
0.08150758688	-1.02269457739	0
-0.85023708716	-0.40800391971	0
-1.37247738612	-0.21465053689	1
-1.36102287139	0.55800833879	0
-2.23221684518	0.20632560486	0
-2.23221684518	0.20632560486	0
-0.40640698958	0.03148537888	0
0.68676915856	-1.33509100920	0
0.51292771095	-1.04080863959	0
-1.45627216991	-0.25065917863	0
-2.14924277591	-0.05149462980	0
-1.66803445005	0.98761339236	0
-1.28756135578	0.31353091521	0
-1.31304260823	-0.38508258848	0
0.66215020310	-1.25402606945	0
-1.02542642953	-0.20504749194	0
-0.13629013582	-0.34309033676	0
-1.10450213496	0.04025232130	0
-1.11362329185	0.08307032383	0
0.07553448484	-0.95340574767	0
-2.17951673686	0.02097728678	0
-2.17951673686	0.02097728678	0
-0.04145157336	-0.87554945802	0
-1.10480639858	0.03651644069	0
-1.75440098797	0.34246250911	0
0.08351785884	-0.99482305959	0
0.08289976661	-0.98972486363	0
0.17495711426	-1.08574970670	0
0.98695700481	0.16669815394	0
1.05054177410	0.15992174571	0
1.05054177410	0.15992174571	0
-1.03373332551	-0.08925126355	0
-0.10408246100	-0.57701716397	0
0.03258518331	-0.72914896813	0
-1.41201315955	-0.34641413403	0
-0.11282277358	-0.53245405572	0
-1.50174384477	-0.09834551929	0
-2.19968765786	0.12712679754	0
-1.07265625119	-0.02226374151	0
-1.52189007119	-0.03973755082	0
-2.21426098248	0.15431311255	0
-1.08906541914	0.24593834577	0
-0.95616044422	-0.31772007236	0
-1.49916351533	-0.11233263416	0
-2.19901101584	0.12166358354	0
-1.34909550407	-0.28239908695	0
0.19249106716	-1.00240991536	0
-1.29860147361	-0.46103646087	0
0.08150758688	-1.02269457739	0
-0.85023708716	-0.40800391971	0
-1.37247738612	-0.21465053689	1
-1.36102287139	0.55800833879	0
-2.23221684518	0.20632560486	0
-2.23221684518	0.20632560486	0
-0.40640698958	0.03148537888	0
0.68676915856	-1.33509100920	0
0.51292771095	-1.04080863959	0
-1.45627216991	-0.25065917863	0
-2.14924277591	-0.05149462980	0
-1.66803445005	0.98761339236	0
-1.28756135578	0.31353091521	0
-1.31304260823	-0.38508258848	0
0.66215020310	-1.25402606945	0
-1.02542642953	-0.20504749194	0
-0.13629013582	-0.34309033676	0
-1.10450213496	0.04025232130	0
-1.11362329185	0.08307032383	0
0.07553448484	-0.95340574767	0
-2.17951673686	0.02097728678	0
-2.17951673686	0.02097728678	0
-0.04145157336	-0.87554945802	0
-1.10480639858	0.03651644069	0
-1.75440098797	0.34246250911	0
0.08351785884	-0.99482305959	0
0.08289976661	-0.98972486363	0
0.17495711426	-1.08574970670	0
0.98695700481	0.16669815394	0
1.05054177410	0.15992174571	0
1.05054177410	0.15992174571	0
-0.14009974163	0.19255291912	0
-0.14738399217	0.19404952701	0
-0.69008506976	0.29179473640	0
-0.04309331904	-0.98607364933	0
-0.63587321915	0.27912896077	0
-0.04238097364	-0.98620718539	0
0.11225022680	-0.20392214396	0
-1.47904054969	-0.05337270093	1
-2.18854471131	0.21093890664	0
-2.18854471131	0.21093890664	0
-0.22445399018	-0.11129580089	0
-1.47910296566	-0.05336186899	0
-2.18860303169	0.21094906661	0
-2.18860303169	0.21094906661	0
-1.72327685649	0.64509504187	0
-0.55996219188	0.22140809534	0
-0.60558264246	-1.71214428230	0
-0.57145565019	0.24669848438	0
-0.33384534723	1.23787338914	0
0.10066425032	-0.49350078288	0
-0.12976986286	-0.23105399003	0
-0.58128746143	-0.32084092024	0
-0.60785915766	0.86606760800	0
-0.57046401844	0.23781941621	0
-0.57046401844	0.23781941621	0
-0.57231780032	0.29116149495	0
-0.57231780032	0.29116149495	0
-0.10895207678	-0.51271773685	0
-0.72679050541	1.34019212362	0
-0.08017873047	-1.31454713647	0
0.97853862772	-0.57840735023	0
-0.14009974163	0.19255291912	0
-0.14738399217	0.19404952701	0
-0.69008506976	0.29179473640	0
-0.04309331904	-0.98607364933	0
-0.63587321915	0.27912896077	0
-0.04238097364	-0.98620718539	0
0.11225022680	-0.20392214396	0
-1.47904054969	-0.05337270093	0
-2.18854471131	0.21093890664	0
-2.18854471131	0.21093890664	0
-0.22445399018	-0.11129580089	0
-1.47910296566	-0.05336186899	1
-2.18860303169	0.21094906661	0
-2.18860303169	0.21094906661	0
-1.72327685649	0.64509504187	0
-0.55996219188	0.22140809534	0
-0.60558264246	-1.71214428230	0
-0.57145565019	0.24669848438	0
-0.33384534723	1.23787338914	0
0.10066425032	-0.49350078288	0
-0.12976986286	-0.23105399003	0
-0.58128746143	-0.32084092024	0
-0.60785915766	0.86606760800	0
-0.57046401844	0.23781941621	0
-0.57046401844	0.23781941621	0
-0.57231780032	0.29116149495	0
-0.57231780032	0.29116149495	0
-0.10895207678	-0.51271773685	0
-0.72679050541	1.34019212362	0
-0.08017873047	-1.31454713647	0
0.97853862772	-0.57840735023	0
-0.31788983332	0.51591108433	0
-0.28110512401	0.48464046659	0
0.02178189713	1.03267821612	0
-0.24407400133	-1.77940081913	0
-0.23238621432	0.63190978455	0
-0.17953760510	-1.27941964017	0
-0.69707297175	-2.83243526916	0
-0.62124487887	-0.01501610519	0
0.40253954873	3.10222301649	0
-0.56619944226	0.06057424288	0
-0.08113009648	-1.42074810499	0
0.18485785954	0.43941725441	0
-2.02584855429	1.23322668662	0
-1.64183343993	-2.37536277287	0
-0.68316148747	0.98255872124	0
-2.09750811052	0.20016769746	1
0.22703432376	-1.06170973397	0
-0.44060338214	0.91575064879	0
-0.14692701889	-0.35629846510	0
0.12353997817	-0.19441562814	0
0.12849500405	-1.40971493145	0
-0.66033244654	0.15138319283	0
-0.57399109595	0.28818157663	0
-0.62278390973	0.25874238319	0
-1.56090467259	-0.37903451035	1
-0.02118901754	0.78935457439	0
-0.50406670086	0.09555920586	0
-1.95686097692	-0.01542698606	0
-1.38875209062	-0.32850512810	0
-1.30795196673	0.70321322586	0
0.13023336897	-0.93344666706	0
-0.91492281134	-1.85613739811	0
0.38799086203	0.02025913381	0
-2.27548696029	-0.03916454161	0
-2.27548696029	-0.03916454161	0
-2.27548696029	-0.03916454161	0
-0.95667733056	-2.50111112111	0
0.08854101094	1.17133591894	0
0.14569000771	1.02374335499	0
-0.35287377902	1.55093533617	0
-0.34550546751	-0.23307768803	0
-0.64022939698	-0.05879934047	0
-0.75637176174	0.35058105587	0
-0.64679593497	-0.02652432070	0
0.06186902016	-0.50862478694	0
-0.54886858590	0.26260413740	0
-0.50414344387	0.17388896516	0
0.24731340184	-1.83471761841	0
-0.49134052429	0.11175357549	0
-1.81562078875	0.89831012862	0
-0.51968598241	0.11704316401	0
-0.63584497293	0.52675721559	0
-2.17052768883	6.95186532584	0
0.02281668815	-2.31955725480	0
0.95326102125	-4.68785988414	0
0.95326102125	-4.68785988414	0
0.95326102125	-4.68785988414	0
-1.47736222700	0.63609961464	0
-2.16600684596	1.13235455644	0
-1.47751988208	0.63655827099	0
0.02431063519	-2.32299167125	0
-1.83333868509	0.92950956485	0
-2.16615411968	1.13277722956	0
0.19994866823	-0.67974107379	0
-0.72166608557	0.70480768019	0
-0.78231918029	1.23677359335	0
-0.13641358286	-0.46585066500	0
0.97951510698	-0.41628351811	0
0.22021696242	-1.51098605313	0
-0.33716990203	0.84622518109	0
-0.67473957770	0.40566884291	0
-0.66256756095	0.09013854326	0
0.11891943636	-0.18424938775	0
0.17036764283	-0.02040387370	0
-2.07354262311	0.38901101197	1
-2.36518852213	-0.08754272646	0
0.22259544348	-1.09186043859	0
-0.24655762317	0.04234250692	0
-0.17810302377	-0.14408158944	0
-0.11225670262	-0.32269728432	0
-0.56461714030	0.21632883509	0
-0.57136226699	0.25124991903	0
-0.57096079447	0.24773599011	0
-0.57846327115	0.28328689588	0
-1.00810739212	0.86559903723	1
-0.51636950775	0.12866725108	0
-0.51000845250	0.09693515015	0
-0.51593361143	0.12432905439	0
1.01895103343	-0.49299613575	0
0.12088834136	-0.17869703024	0
0.06083261432	1.10591789248	0
-0.74395934241	0.36843286096	0
-2.02986568570	-0.78854567269	0
-0.55627794737	-0.24159573804	0
-1.27864186146	-2.33773005858	0
0.29524440515	-0.22038695447	0
0.10818783090	1.73963362211	0
-0.89805607913	1.00966219748	0
-1.92683510542	-0.62089286621	0
0.84787411661	-0.64036415148	0
1.73293538687	-1.40701052655	0
-0.59767858665	0.92895701092	1
0.96173764891	-0.50138166539	0
-0.34247676677	0.87820748926	0
-0.15421006208	-0.44649679870	0
-0.59066244196	-0.11157615715	0
0.21487295130	-1.51046356238	0
-0.66646328770	0.66336672239	0
-0.56849456934	0.31474288953	0
-0.32278932343	0.68893007965	0
-0.72815061998	1.19796938663	0
-0.15369928517	-0.43956937789	0
0.97371288996	-0.41174212284	0
-0.55106964623	0.00272354496	0
0.35693571692	-1.19139070267	0
-0.18649385971	-0.06282812114	0
-0.89933774438	0.01430092488	0
-0.57046274772	0.23784854427	0
-0.57046274772	0.23784854427	0
-1.77846109862	0.35099127191	1
-2.06401154410	-0.10310749600	0
-0.51560248575	0.12261197364	0
-0.51560248575	0.12261197364	0
0.17694631197	-1.08699327308	0
-0.52130747039	0.14808529527	0
-0.34247676677	0.87820748926	0
-0.15421006208	-0.44649679870	0
-0.59066244196	-0.11157615715	0
0.21487295130	-1.51046356238	0
-0.66646328770	0.66336672239	0
-0.56849456934	0.31474288953	0
-0.32278932343	0.68893007965	0
-0.72815061998	1.19796938663	0
-0.15369928517	-0.43956937789	0
0.97371288996	-0.41174212284	0
-0.55106964623	0.00272354496	0
0.35693571692	-1.19139070267	0
-0.18649385971	-0.06282812114	0
-0.89933774438	0.01430092488	0
-0.57046274772	0.23784854427	0
-0.57046274772	0.23784854427	0
-1.77846109862	0.35099127191	1
-2.06401154410	-0.10310749600	0
-0.51560248575	0.12261197364	0
-0.51560248575	0.12261197364	0
0.17694631197	-1.08699327308	0
-0.52130747039	0.14808529527	0
-0.21307953103	-0.67730402344	0
-0.38763405154	0.83251181738	0
-0.35851983008	1.69874905353	0
-0.60803723062	0.24513651863	0
0.47212070901	-1.08475853929	0
-0.54488046486	0.01573083614	0
-0.92383111522	-2.26571659574	0
0.91116801471	-0.63477728889	0
-0.23090140052	0.56293019199	0
-1.71607301331	-1.26455029614	0
-0.56261829335	0.07219866308	0
-1.42269290733	0.68300019699	0
-0.14489052368	-1.12789920831	0
-1.73887388403	6.77909164632	0
-0.66727241235	0.29661271464	0
0.89906809862	-4.66265830802	0
0.89906809862	-4.66265830802	0
0.89906809862	-4.66265830802	0
-1.43423145121	-0.38074507434	0
-0.78654138808	-1.96071414089	0
-1.29189793531	-0.19678727611	0
-1.33589423347	0.77710102821	1
-1.33201229114	-0.51915520930	0
-0.37419228642	0.57365331911	0
-0.38671099442	0.59727306276	0
0.48117393321	-1.30041936701	0
-0.55016683567	0.04589199851	0
-0.54909058131	0.04273719793	0
0.57324450591	-1.39615027518	0
-1.82828413019	0.48710815280	0
-0.51705834662	0.15567357936	0
-0.51713688779	0.15603065873	0
-2.47681034528	0.78599246940	0
-0.89129064468	-0.20726347246	0
-1.77827898023	0.38913864056	1
0.06147851631	-0.94885022431	0
0.17681327891	-1.09131985100	0
0.43367896452	1.22572320665	0
-0.38962782816	0.66203553784	0
-1.01359394157	-2.71484365975	0
-2.08594530717	-1.13607217195	0
-0.17838241176	-0.32951401783	0
-0.18165900072	-1.59306069358	0
0.10402657745	2.04122157467	0
-0.35515692171	1.60826829971	0
-0.06713182537	1.91852246094	0
-0.55528420621	0.26009174916	0
-0.55528420621	0.26009174916	0
-0.64915126597	-0.31381247225	0
0.16086591299	-0.58735160715	0
-0.23058314084	-2.65827883025	0
0.86540990522	-0.66715808359	0
-0.63589646284	0.23250161712	0
-0.63589646284	0.23250161712	0
-0.60172126005	0.38819991887	0
-2.07431049671	0.45853467884	1
-2.11186429149	1.20239055077	0
-2.11186429149	1.20239055077	0
0.27983271193	-0.16762343017	0
0.22226185555	-1.09974431656	0
-2.37739491736	-0.06123655509	0
-0.11633355459	-2.60023559475	0
-1.79085421732	0.94318272684	0
-1.79029505828	0.94464659876	0
-1.49159995045	2.33282248463	0
0.16733796060	-0.34945044777	0
0.16120478005	-0.36226429999	0
-0.01627586769	-1.00172204714	0
1.07655052304	-0.77665475469	0
1.07655052304	-0.77665475469	0
-0.65722545464	0.17177787392	0
-0.62483073287	0.28104842301	0
-0.61412472549	0.27163797436	0
-0.61412472549	0.27163797436	0
-0.57472263616	0.44966306867	0
-0.62125246860	1.34685336457	0
-0.33598220176	0.65625417284	0
-0.50485467940	0.13387427581	0
-0.58994710456	0.16276195626	0
-0.58994710456	0.16276195626	0
-0.53141466524	-0.14851470147	0
-0.05276812127	-1.58312430946	0
-0.55578410458	0.03606277067	0
0.51678990855	-1.25210113892	0
-0.07824734264	0.20281047396	0
-0.55841227541	1.13214495944	0
-2.05998816683	0.09854548389	0
0.01236273413	-1.18125026247	0
-0.30393678974	1.16693431868	0
-1.90901066729	0.69902054971	1
-2.19455929885	0.24485460001	0
-2.19455929885	0.24485460001	0
-0.13817863098	-1.28718629397	0
0.92118460025	-0.55140116174	0
0.18880274512	-1.14174596548	0
-0.34111208160	-0.76645429798	0
-0.19151334511	0.98352027207	0
0.11086831734	2.11111128703	0
-0.57357409453	0.25424115423	0
-0.61820344224	-0.11332844426	0
-0.11433406990	-1.68226091164	0
-1.30598964469	-2.37033339356	0
-0.17290496872	-1.90518594021	0
-0.37348673421	0.53754400072	0
-0.36440009447	0.60009332678	0
-0.57387080175	2.10695902220	0
0.19287877213	0.96627431192	0
0.46880134982	-1.27204211160	0
0.46875726987	-1.28126880807	0
-0.65541867331	0.13015047094	0
-0.65026375198	-0.01366255498	0
-1.69880353353	0.32788690729	0
-1.71187069458	0.35134423135	0
-0.39859038708	-0.35006272408	0
-0.50432750546	0.13848087929	0
-1.77629271737	0.34663254349	0
-1.65658444188	0.22969527652	1
-0.52881315680	0.28830527911	0
0.43501580753	0.63245893860	0
0.87925484269	-1.34629641140	0
0.16499161202	-1.06646478541	0
0.05478909284	0.96793338156	0
-2.53346955869	0.77742356586	0
-1.74863041939	-1.58155081257	0
-1.56475282794	0.01213705372	0
0.06897978111	1.96817060889	0
1.55578999061	1.57176111891	0
0.15388013688	-0.12864679139	0
-1.14567901617	-2.41757630580	0
0.84878269337	-0.67503773626	0
-0.81208144381	1.10356429053	0
-0.62179081887	0.26111143476	0
-0.62179081887	0.26111143476	0
0.99417378532	-0.52832066038	0
-0.54267101760	0.00797049756	0
-0.54267101760	0.00797049756	0
-0.34203568752	0.69785587267	0
0.46487390147	-1.33063934630	0
-1.71056719186	0.60088140329	0
-1.62294044438	-0.77154948749	0
0.12539517936	0.94881611900	0
-0.63114504807	-0.03909922341	0
-0.13600034118	-1.49329980599	0
-0.60609477124	0.29886618051	0
-0.65268950553	1.19635378553	0
0.14208468989	-0.30330632184	0
-1.56088434901	-0.35742697664	0
-1.95712456206	-0.01839528901	1
-0.77831338419	-2.50418165564	0
0.33296744839	2.20954653965	0
0.50052050384	0.62693061595	0
-1.68234213123	0.90876781009	0
-0.12180027028	-1.85325619134	0
-1.75176224616	-0.86510672864	0
-0.99137778909	1.72324660786	0
-2.15722037803	0.16660463650	1
0.15126512671	-0.35412584359	0
-1.25055004843	-0.13815563301	0
1.72928943232	-1.60823200597	0
0.23414030076	-1.05780806434	0
-0.61808758089	0.26300328388	0
-0.61808758089	0.26300328388	0
-1.21281966675	-0.37072605011	0
-0.55936517725	0.22269243450	0
-0.55936517725	0.22269243450	0
-2.01444610875	-0.01829762908	0
-0.18301905486	-0.13964646390	0
-0.21874995190	0.06345630572	0
-0.31495369057	-0.47475348983	0
-0.56762285978	0.21388255938	0
0.07406809549	1.63643004580	0
-0.55042431050	0.30201882927	0
-0.51587649603	0.12955525161	0
-1.29376121411	-1.78028885606	0
-0.19295400868	-1.03842982183	0
-0.51834676731	0.11759818137	0
0.15687949703	0.03805984085	0
-0.17351104173	-0.17691088042	0
-0.24293998216	0.25053079336	0
-0.02964964622	-1.00035317804	0
0.50002863453	0.04058683975	0
-0.56893557009	0.15199859753	0
-1.50747682191	-0.00600985407	0
-2.18969639825	0.21245306746	0
-2.18969639825	0.21245306746	0
-1.73217381292	-0.31549142118	0
-2.42054716530	-0.10426273278	0
-0.63237299516	0.24723368823	0
-1.22741644086	-0.29553879884	0
0.27971626645	-0.17273420161	0
-0.64144673021	0.26082256008	0
-2.37736094932	-0.06073801792	0
-0.49441475796	0.09836287266	0
-0.64091515678	0.25677036317	0
0.27329772522	-0.14162345706	0
-0.57395518116	0.07521169938	0
-2.37682601073	-0.06486180890	0
-0.94466041578	0.73832993164	1
1.01343324957	-0.47210857912	0
-0.21101073939	-0.72621793795	0
-0.39957421549	0.89901648173	0
-0.62472516324	0.49866869928	0
-0.36382358432	1.70636178356	0
-0.54335354161	-0.03301985295	0
0.57312592352	-1.43899125595	0
-0.05897800360	-0.45880203466	0
-0.88895052378	-2.27997062778	0
0.91164063658	-0.63542901336	0
-0.57926049586	0.32571856735	0
-2.47662460873	0.79178322152	0
-1.01327338582	0.89009969372	1
-1.65891965035	0.80250005399	0
1.01926796189	-0.49586245597	0
0.14771520083	-0.32632499404	0
-0.61080000988	0.22449884207	0
-0.61080000988	0.22449884207	0
-0.62087787900	0.50718123757	0
-0.62087787900	0.50718123757	0
0.22830511772	-1.85404175365	0
-2.16856373870	6.95405519925	0
0.95312024360	-4.68802908950	0
0.95312024360	-4.68802908950	0
0.95312024360	-4.68802908950	0
-0.24241656710	0.61284972651	0
-0.36769793658	-0.47319262645	0
-0.69426279752	-0.14322818684	0
0.06291802409	-0.40883472674	0
-0.52773862551	0.32803700637	0
0.41252527514	1.04882516493	0
0.08354454444	1.12707968402	0
-0.65539792679	-1.73958369040	0
-0.63677529976	-0.07203814477	0
-2.43053877365	-0.35859792768	1
-0.64157814609	-2.64123242568	0
-2.05565625078	0.92763790560	0
0.05925245555	2.15122759739	0
-2.03683242006	1.19346526577	0
-0.27352659376	-2.04032904148	0
-0.67168366843	-0.54816744787	0
0.13076635385	2.93399982728	0
-0.51558949846	1.25303901243	0
-1.32317378018	-2.55519549426	0
-0.17974386165	-1.89548879534	0
0.20126740386	0.99977520838	0
-0.69931751849	0.17057814351	0
-0.63867224877	-0.03869187345	0
-0.12855895552	-0.56966010581	0
-0.61824198576	0.24404678012	0
0.21582283758	0.03943642094	0
-1.23180047000	2.04178370942	0
-2.37256007493	-0.09776592849	0
-1.37452760234	-2.20748706421	0
1.05337996069	-0.73391535646	0
1.05337996069	-0.73391535646	0
-0.19409654896	-3.12184791225	0
-1.28694897473	4.33120871219	0
-1.44711942668	1.15221019795	1
-1.26157697515	0.82536221879	0
0.66028605899	-2.27545118136	0
-0.76455406990	-2.93499851669	0
1.11083677560	-1.33426825094	0
-1.24772444256	-0.82332884269	0
-2.31140199664	0.44657322605	0
-1.80323931258	0.81551441584	0
-1.15430177544	0.72753515583	0
2.08061207173	-1.30182792569	0
-2.32350857491	0.46662737142	0
2.08168751132	-1.30464001166	0
-0.08893347024	-0.49083431201	0
-0.34561761701	0.86066558036	0
-1.69648361901	0.99169721366	0
0.09663541307	0.15440642106	0
0.16568012831	-1.41126743027	0
-0.55761626753	0.00011817556	0
0.01713434114	-0.57932486343	0
1.12774282036	-0.52561444193	0
1.12774282036	-0.52561444193	0
-0.62265572344	0.19726268569	0
-1.60702362696	-0.53182370842	0
-0.35757827852	0.87951081920	0
-0.50394128231	0.14870986508	0
-0.58908507278	0.33788846428	0
-1.66552062275	0.46002297362	1
-0.55553353622	-0.00522140188	0
-0.51555067364	0.10612735681	0
0.16488894757	-1.10103948508	0
-0.51604648552	0.16812244708	0
-1.84164783620	0.20778051498	0
0.19483215989	-0.18293993598	0
0.19483215989	-0.18293993598	0
0.69655795899	-1.11862386772	0
-0.63091265814	0.25415938977	0
-0.63091265814	0.25415938977	0
-0.63091265814	0.25415938977	0
-0.63091265814	0.25415938977	0
-1.12401285619	0.37967468644	0
-0.50820350109	0.12085187985	0
-0.50820350109	0.12085187985	0
-0.50820350109	0.12085187985	0
-0.50820350109	0.12085187985	0
-1.35220705173	-0.66152708973	0
-1.35220705173	-0.66152708973	0
-0.52274836808	0.14839503205	0
-0.52274836808	0.14839503205	0
-1.45125469775	0.92026957520	0
-1.45125469775	0.92026957520	0
-0.11953859567	-2.28164642624	0
-1.46231278411	0.89737271598	0
-1.26573687004	-0.49745336920	0
-1.59914509564	-0.46303534911	0
-0.32140002091	0.66328670059	0
-0.17165126029	-0.32412783836	0
0.92361158151	-0.41325443282	0
-0.56119493444	0.26794135861	0
-0.56119493444	0.26794135861	0
-0.59644118574	0.16302503834	0
-0.59644118574	0.16302503834	0
-0.07698038500	0.20278454648	0
0.01225789317	-1.18124969941	0
-1.90900322225	0.69902059564	1
-2.19455185386	0.24485464594	0
-2.19455185386	0.24485464594	0
0.18880232753	-1.14174597184	0
-1.84164783620	0.20778051498	0
0.19483215989	-0.18293993598	0
0.19483215989	-0.18293993598	0
0.69655795899	-1.11862386772	0
-0.63091265814	0.25415938977	0
-0.63091265814	0.25415938977	0
-0.63091265814	0.25415938977	0
-0.63091265814	0.25415938977	0
-1.12401285619	0.37967468644	0
-0.50820350109	0.12085187985	0
-0.50820350109	0.12085187985	0
-0.50820350109	0.12085187985	0
-0.50820350109	0.12085187985	0
-1.35220705173	-0.66152708973	0
-1.35220705173	-0.66152708973	0
-0.52274836808	0.14839503205	0
-0.52274836808	0.14839503205	0
-1.45125469775	0.92026957520	0
-1.45125469775	0.92026957520	0
-0.11953859567	-2.28164642624	0
-1.46231278411	0.89737271598	0
-1.26573687004	-0.49745336920	0
-1.59914509564	-0.46303534911	0
-0.32140002091	0.66328670059	0
-0.17165126029	-0.32412783836	0
0.92361158151	-0.41325443282	0
-0.56119493444	0.26794135861	0
-0.56119493444	0.26794135861	0
-0.59644118574	0.16302503834	0
-0.59644118574	0.16302503834	0
-0.07698038500	0.20278454648	0
0.01225789317	-1.18124969941	0
-1.90900322225	0.69902059564	1
-2.19455185386	0.24485464594	0
-2.19455185386	0.24485464594	0
0.18880232753	-1.14174597184	0
-1.33850571565	-0.60274580110	0
0.04081366168	-0.16105062471	0
-0.79379372097	-0.33748676413	0
-0.43288316932	0.47630658664	0
-0.40112722202	0.71797751840	0
-0.32060859705	0.66805849100	0
-0.26085963150	-0.04913012419	0
-1.33842010542	-0.18330949388	0
0.53196888514	-0.05386382685	0
0.27534591786	-1.14406993756	0
-0.65353583042	0.10966901355	0
-0.66323207779	0.12281424331	0
-0.13548106019	-1.14577451552	0
-2.16651698515	-0.03393511465	0
-2.16651698515	-0.03393511465	0
-1.72309898625	-0.31742620336	0
-2.42386684149	-0.08443294376	1
0.17983719077	-0.04040764305	0
-1.67614758406	-0.30205415269	0
-1.25284056379	-0.25356953833	0
-1.33251752213	-0.23781391525	0
-1.20270782117	-0.35848292959	0
-2.01544616417	-0.01950551888	0
1.04804214520	0.25011817878	0
0.96189415675	0.20717491124	0
-0.25424535600	-0.34109552050	0
0.10069204336	0.79567318592	0
-0.54723895453	0.22805219704	0
-0.54723895453	0.22805219704	0
-1.68584370669	-0.53916496101	0
-0.31995121246	-0.74051913267	0
-0.62861375565	0.50666466093	0
-0.62861375565	0.50666466093	0
-1.25648066749	-0.17553254731	0
0.49940970774	-0.55743158018	0
0.22980296100	-1.85393172646	0
-1.25824740139	-0.46239813724	0
-1.82390981909	0.08695420184	0
-2.16868682103	6.95404559143	0
-1.72350781735	0.44977192169	1
-1.16646147262	0.52146683853	0
0.95312751758	-4.68802849818	0
0.95312751758	-4.68802849818	0
0.95312751758	-4.68802849818	0
0.17130217033	-1.09999256237	0
-1.28599389583	-1.85564834827	0
0.10996229137	-0.42469897436	0
-1.37887162726	0.20838144979	0
-0.61380218203	0.33525467558	0
-0.66032486420	1.23245872123	0
-1.30833157197	-0.31933489429	0
0.12546800472	-1.01196443497	0
-0.52447058261	-0.13176722779	0
-0.04698991523	-1.56916031948	0
-1.25192869354	-0.44216182752	0
-0.56014407146	1.12838995507	0
-1.72411255242	0.44752770193	1
0.17134506824	-1.09980841596	0
0.06659856342	0.40953952734	0
-0.29645367035	-2.04860002180	0
-1.55991857147	-0.61174254671	0
-1.55991857147	-0.61174254671	0
-2.23996572786	-0.11123466599	0
-1.55710506963	0.69702308693	0
-1.43748574680	0.58170041880	0
-1.37511484115	0.94815904964	0
-1.37511484115	0.94815904964	0
-0.64458096352	0.25552753212	0
-1.44379098469	0.57130012234	0
-0.36566580233	-2.48521428721	0
-0.26271364725	-1.98535988518	0
-2.12554656304	-0.15214860835	0
-0.43195902408	1.82274114581	0
-1.04054677148	0.38921431120	0
-0.44338861616	-0.87595827743	0
0.91882794097	-0.65469759123	0
0.05011051561	-0.20383508643	0
-1.77998506260	0.27769076328	1
0.21822115636	1.05072715971	0
0.21822115636	1.05072715971	0
-0.59977618337	0.20198796315	0
-0.59977618337	0.20198796315	0
0.17918176469	-1.07805539814	0
-0.16747924130	-1.68593880339	0
-2.39122303195	-0.35169862033	0
-0.16747924130	-1.68593880339	0
-2.39122303195	-0.35169862033	0
-0.62184049918	0.51020477751	0
-0.62184049918	0.51020477751	0
-0.57008224589	2.06459851088	0
0.22843846776	-1.85466801384	0
-2.16857126858	6.95410934979	0
0.95312053059	-4.68803241523	0
0.95312053059	-4.68803241523	0
0.95312053059	-4.68803241523	0
-0.93432848954	-0.20241518958	0
0.05258210482	-0.69466915339	0
-0.80723260681	-0.36028868810	0
-1.38394608148	-0.22382164694	0
-1.14013739253	-0.12570096204	0
-1.51801594096	-0.08067653891	0
-2.21902965906	0.15139326253	0
-0.75553586903	-0.29385002594	0
-1.33636805756	-0.17599897508	0
-1.33003529871	-0.25090320443	0
0.65735150160	0.63582512478	0
0.09194900133	-0.91298652906	0
-1.38245948634	-0.23545110718	0
-1.11633039235	-0.48134440742	0
-1.69998323602	-0.35782726674	0
0.01353995100	0.96172217997	0
0.32198141957	0.14311970198	0
-1.35289416254	-0.16840776820	0
-0.36888274184	0.35627558067	0
-1.25763423038	-0.24395361309	0
-1.60187400027	-0.43746273394	1
0.97728648018	0.18504883031	0
0.96535807637	0.20873593666	0
1.04733579824	0.14454462325	0
1.04733579824	0.14454462325	0
-1.15476678144	-0.01963911258	0
-0.64111400966	-0.38861596078	0
0.08766916679	-0.08651012815	0
0.08766916679	-0.08651012815	0
0.09209162071	-0.93225821188	0
-1.42410440424	-0.45267008705	0
-1.42410440424	-0.45267008705	0
-0.61888206174	0.23451241167	0
-0.61888206174	0.23451241167	0
-0.61888206174	0.23451241167	0
-0.61888206174	0.23451241167	0
-1.44346253405	0.88360722360	0
-1.44346253405	0.88360722360	0
-0.50925236978	0.12361504269	0
-0.50925236978	0.12361504269	0
-0.50925236978	0.12361504269	0
-0.50925236978	0.12361504269	0
-0.12117924642	-2.27423497002	0
-0.52260267176	0.14780864105	0
-0.52260267176	0.14780864105	0
-1.45539584497	0.90033742187	0
-1.31886359759	-0.52693660965	0
-1.29713356546	-0.30272104606	0
-1.38463544597	0.16426277271	0
0.12380898955	-0.16754197053	0
0.12622112135	-1.00709474464	0
-0.61296687358	0.23916163770	0
-0.61296687358	0.23916163770	0
-0.58971962790	0.16685894666	0
-0.58971962790	0.16685894666	0
-0.07833941124	0.20199714780	0
0.01237324283	-1.18118213553	0
-1.90901156691	0.69901566928	1
-2.19456019846	0.24484971963	0
-2.19456019846	0.24484971963	0
0.18880280219	-1.14174568995	0
-1.15476678144	-0.01963911258	0
-0.64111400966	-0.38861596078	0
0.08766916679	-0.08651012815	0
0.08766916679	-0.08651012815	0
0.09209162071	-0.93225821188	0
-1.42410440424	-0.45267008705	0
-1.42410440424	-0.45267008705	0
-0.61888206174	0.23451241167	0
-0.61888206174	0.23451241167	0
-0.61888206174	0.23451241167	0
-0.61888206174	0.23451241167	0
-1.44346253405	0.88360722360	0
-1.44346253405	0.88360722360	0
-0.50925236978	0.12361504269	0
-0.50925236978	0.12361504269	0
-0.50925236978	0.12361504269	0
-0.50925236978	0.12361504269	0
-0.12117924642	-2.27423497002	0
-0.52260267176	0.14780864105	0
-0.52260267176	0.14780864105	0
-1.45539584497	0.90033742187	0
-1.31886359759	-0.52693660965	0
-1.29713356546	-0.30272104606	0
-1.38463544597	0.16426277271	0
0.12380898955	-0.16754197053	0
0.12622112135	-1.00709474464	0
-0.61296687358	0.23916163770	0
-0.61296687358	0.23916163770	0
-0.58971962790	0.16685894666	0
-0.58971962790	0.16685894666	0
-0.07833941124	0.20199714780	0
0.01237324283	-1.18118213553	0
-1.90901156691	0.69901566928	1
-2.19456019846	0.24484971963	0
-2.19456019846	0.24484971963	0
0.18880280219	-1.14174568995	0
-0.02439004042	-0.73325059180	0
-1.29417788469	2.27139231168	0
-0.56907339964	0.34082558184	0
-0.56907339964	0.34082558184	0
-1.09325562474	-2.82881322915	0
1.05799781999	-0.76396681593	0
1.05799781999	-0.76396681593	0
-0.63040085452	0.23426196120	0
-0.63040085452	0.23426196120	0
-0.01059501934	2.82656419723	0
0.23377496740	-0.26102908841	0
-1.00395325865	-2.51177439456	0
0.84284820194	-0.86975779397	0
-2.08646088702	0.40700277350	1
-1.28320581745	0.88661223551	0
0.22360622353	-1.09419816568	0
-1.34968579787	-0.51096452653	0
-1.19782215664	-0.31398318058	0
-2.01620639991	-0.02498915084	0
-0.93070484198	-0.20336064406	0
-0.78090663846	-0.37554027887	0
0.00738735537	-0.67739677882	0
-1.37759021941	-0.22740720565	0
-0.93077775687	-0.20244469085	0
-1.39211846671	-0.20038621263	0
-0.95235878728	-0.16736722291	0
-1.51291366905	-0.08181242923	0
-2.21210149359	0.14755308107	0
-1.37554101560	-0.23308860895	0
-0.00599410899	-0.65967434353	0
-1.36304565553	-0.25423125515	0
-1.38803575513	-0.21523744935	1
-0.59230359007	-0.54862834639	0
-0.82576908180	-0.27473908022	0
-1.51530180738	-0.05823101063	0
-2.21095578916	0.14498087104	0
-1.37283774208	-0.07183992907	0
-2.11412696294	0.06792070068	0
-1.44464148326	-0.29632317856	0
-1.33723608605	-0.39163738684	0
-1.58654271227	-0.73131759705	0
-1.01363407100	0.20201609482	0
-0.37212639528	1.38471758632	0
0.07320925602	-1.01183242427	0
-0.13177479780	-1.32052325615	0
0.92755746865	-0.58431740220	0
0.97683501634	0.18525537382	0
0.96321763132	0.21070255174	0
1.04670223669	0.14499933619	0
1.04670223669	0.14499933619	0
-0.18681800668	-0.39101191092	0
-0.18122533398	-0.09315032309	0
-0.67590172809	0.45683742721	0
-0.61026032174	1.23061915008	0
-0.56850331333	0.33030527856	0
-0.56850331333	0.33030527856	0
0.22352385331	-0.54410210229	0
-0.04190083856	-1.58860514931	0
-0.53191980441	-0.42853870398	0
-0.53191980441	-0.42853870398	0
-0.67315114418	1.25795701504	0
-2.08210785608	0.45328194943	1
-0.45437032471	2.39837947316	0
0.22295769536	-1.09928274856	0
0.64300785264	-3.80168308213	0
-0.24293998227	0.25053079317	0
-0.02964964621	-1.00035317804	0
0.50002863453	0.04058683976	0
-0.56893556780	0.15199860137	0
-1.50747682191	-0.00600985407	0
-2.18969639825	0.21245306746	0
-2.18969639825	0.21245306746	0
-1.73217381292	-0.31549142118	1
-2.42054716530	-0.10426273278	0
-0.63237303957	0.24723361634	0
-1.22741644086	-0.29553879884	0
0.27971703744	-0.17273299747	0
-0.64145859795	0.26080474287	0
-2.37736099384	-0.06073808999	0
-0.49425544433	0.09859180207	0
-0.64273978799	0.25427346677	0
0.29059033707	-0.11922277764	0
-0.70346972281	-0.08247891215	0
-2.37866237699	-0.06737630777	0
-0.23463175115	1.54444144050	0
-1.24170377980	-2.29017721485	0
0.89924310318	-0.61065969607	0
0.18170549666	0.97763726481	0
-0.64412145186	-0.00510123495	0
-0.64412145186	-0.00510123495	0
-0.54911731267	0.07095584776	0
-0.54911731267	0.07095584776	0
-0.23786408280	0.59230595235	0
-0.14444244664	-1.13125299338	0
-0.24293998227	0.25053079317	0
-0.02964964621	-1.00035317804	0
0.50002863453	0.04058683976	0
-0.56893556780	0.15199860137	0
-1.50747682191	-0.00600985407	0
-2.18969639825	0.21245306746	0
-2.18969639825	0.21245306746	0
-1.73217381292	-0.31549142118	1
-2.42054716530	-0.10426273278	0
-0.63237303957	0.24723361634	0
-1.22741644086	-0.29553879884	0
0.27971703744	-0.17273299747	0
-0.64145859795	0.26080474287	0
-2.37736099384	-0.06073808999	0
-0.49425544433	0.09859180207	0
-0.64273978799	0.25427346677	0
0.29059033707	-0.11922277764	0
-0.70346972281	-0.08247891215	0
-2.37866237699	-0.06737630777	0
-0.23463175115	1.54444144050	0
-1.24170377980	-2.29017721485	0
0.89924310318	-0.61065969607	0
0.18170549666	0.97763726481	0
-0.64412145186	-0.00510123495	0
-0.64412145186	-0.00510123495	0
-0.54911731267	0.07095584776	0
-0.54911731267	0.07095584776	0
-0.23786408280	0.59230595235	0
-0.14444244664	-1.13125299338	0
-1.01031924306	-1.99996095236	0
0.01721446184	1.81079828416	0
0.07893740809	1.58007088052	0
0.14754997615	-0.54305685942	0
-0.27568172988	-1.14339568966	0
-0.17365980652	-0.88710497500	0
-0.73119972175	-0.11437151090	0
-0.17890357216	-0.85270696503	0
-0.54631627959	1.38803727095	0
-0.48890762047	2.57525613690	0
-0.55313712630	0.41641936282	0
-0.04000446209	-0.02957059897	0
0.54471390499	-1.42808596591	0
-0.53402170311	-0.43932195568	0
0.64550892862	-3.82632391028	0
-0.51829069846	0.08941745937	0
-0.28532041670	-1.29167958534	0
-2.20892164252	0.02180086874	0
-0.51816214216	0.24167173277	0
-0.84133912803	1.16442358981	1
-2.14219790862	0.26807064278	0
-2.14219790862	0.26807064278	0
0.39548135010	1.77469369305	0
0.98556741722	-0.54117332273	0
-0.77001699354	-1.76556319859	0
-0.20238590670	-1.82337460470	0
0.10904861965	-0.68229915781	0
-1.23945706729	0.61956067834	0
-0.63570040003	1.81829257916	0
-2.03021211374	-0.26948673901	0
-0.16733967741	-1.15023757302	0
0.13775862449	1.25346099225	0
-1.27006095667	2.34291523061	0
-0.60183016991	1.36779037624	0
-1.29510919957	-2.17659618471	0
-0.66112300062	-0.30595713582	0
-1.09642093253	-2.83259678054	0
1.05570751568	-0.77093955528	0
1.05570751568	-0.77093955528	0
-0.05594851051	-1.58712852305	0
0.20253668176	0.92977260179	0
-0.54094322233	1.15472548470	0
0.00388304981	2.80190537684	0
-0.76452258266	0.11409709455	0
-0.65235694095	-0.00928793921	0
-1.11593749011	-2.39525495168	0
0.84175348856	-0.86682807006	0
0.25149092350	-0.24786436872	0
-0.49046847284	0.14093356342	0
-0.36209319937	0.44933330400	0
-0.63858660365	0.26733458764	0
-2.08827457900	0.40543264603	1
-2.16165875115	-0.17185153150	0
-2.16165875115	-0.17185153150	0
0.22374548423	-1.09406238234	0
0.13169519505	1.12340434371	0
-0.23772862273	-0.67698091497	0
-1.28210355195	-2.17978119792	0
-0.64463812614	-0.04515607472	0
-0.56023781975	0.33757373537	0
-0.70953181892	1.36326806009	0
0.08235334230	1.04325435451	0
-0.50388676586	0.17269071294	0
-0.51880587638	0.10781288013	0
-0.08182232951	-1.31684720378	0
0.97690560413	-0.58069134599	0
0.03648313854	-0.20250377553	0
-0.63911543131	-0.03176180834	0
[truncated: 161 more rows]
