# Supplementary material for: QNA-Based Prediction of Sites of Metabolism
Source: Molecules. 2017 Dec 1;22(12):2123. doi: 10.3390/molecules22122123 (PMC6149875; doi:10.3390/molecules22122123)
Supplement: Supplementary file 1 [file molecules-22-02123-s001.zip › SupplementaryMaterials/CSV/BY-REACTION/N-dealkylation.csv]

-0.37938219950	-0.91025139508	0
0.10384969328	2.25045666073	0
-0.14914078760	0.00749274216	0
-0.40103159075	1.87604664629	0
-1.16476878593	-2.89564836973	0
-0.17364430771	-1.92545986448	0
-0.59013893484	0.23565424746	0
-0.59013893484	0.23565424746	0
-0.09634108554	-1.87568967681	0
0.45440534129	-1.54018218551	0
-0.93579711671	3.43874593632	0
-0.57462925873	2.14835673075	0
-0.41986499223	0.08556146903	0
-0.41986499223	0.08556146903	0
-1.70350656810	0.36736461904	0
-0.86206666663	-2.63788907203	1
0.99361196229	-0.99004813706	0
0.99361196229	-0.99004813706	0
-0.91083906954	0.30259701604	0
-1.69823582594	0.40950814313	0
-1.31233691693	0.95142960124	0
2.12162830639	-0.11828328549	0
0.43967386706	-1.73058910604	0
-1.22744059885	-0.63989929404	0
-0.41149450686	2.64518695759	0
-2.00966946158	0.02603044101	0
-0.11062190570	-1.84889203602	0
-0.11062190570	-1.84889203602	0
-0.44947503872	1.18387122168	0
-0.44947503872	1.18387122168	0
-0.94190931214	-0.21214696578	0
2.13133526707	-0.02780489122	0
-1.13114747087	-0.82316573821	0
-0.36567715473	0.12635940787	0
0.08353403225	0.05992437074	0
-1.51290530831	1.04446596590	0
-1.46513178128	-0.28121070900	0
-1.46513178128	-0.28121070900	0
-0.01964205698	-0.95034783077	0
-0.61289571137	0.22803275433	0
-0.61289571137	0.22803275433	0
0.06646325172	-2.46101170090	1
-1.29533924406	-0.26002451897	0
-1.29533924406	-0.26002451897	0
-0.55525358683	0.03121944673	0
-0.55525358683	0.03121944673	0
-2.17074271815	1.16145820985	0
-2.17074271815	1.16145820985	0
-1.31613373641	-0.25588962963	0
-0.23619454860	0.60218621151	0
-0.14460373929	-1.13214828214	0
-1.13114747087	-0.82316573821	0
-0.36567715473	0.12635940787	0
0.08353403225	0.05992437074	0
-1.51290530831	1.04446596590	0
-1.46513178128	-0.28121070900	0
-1.46513178128	-0.28121070900	0
-0.01964205698	-0.95034783077	0
-0.61289571137	0.22803275433	0
-0.61289571137	0.22803275433	0
0.06646325172	-2.46101170090	1
-1.29533924406	-0.26002451897	0
-1.29533924406	-0.26002451897	0
-0.55525358683	0.03121944673	0
-0.55525358683	0.03121944673	0
-2.17074271815	1.16145820985	0
-2.17074271815	1.16145820985	0
-1.31613373641	-0.25588962963	0
-0.23619454860	0.60218621151	0
-0.14460373929	-1.13214828214	0
-0.34712089265	-0.62631921745	0
-0.89195742520	-0.47697101758	0
-0.13931020577	0.19937684089	0
-1.46783224848	-0.35258104930	0
-1.46431577199	-0.07498975906	0
-0.79889865770	0.75263983050	0
-1.38840623755	-0.17209217887	0
0.10145669739	0.00840649885	0
-0.63845447507	0.08771862627	0
-1.43953847503	0.86587292682	0
-1.29725575788	-0.29336575303	0
-1.76694115254	-0.51235305522	0
-0.11743404827	-2.28715239658	1
-1.30529520544	-0.26972404467	0
-0.61436323808	0.23468806398	0
-0.22625036312	0.58812876291	0
-2.14627892913	1.12010634813	0
-0.55604947515	0.03264545663	0
-0.14541588002	-1.13022477283	0
0.97503867108	0.22309949958	0
-0.34712089265	-0.62631921745	0
-0.89195742520	-0.47697101758	0
-0.13931020577	0.19937684089	0
-1.46783224848	-0.35258104930	0
-1.46431577199	-0.07498975906	0
-0.79889865770	0.75263983050	0
-1.38840623755	-0.17209217887	0
0.10145669739	0.00840649885	0
-0.63845447507	0.08771862627	0
-1.43953847503	0.86587292682	0
-1.29725575788	-0.29336575303	0
-1.76694115254	-0.51235305522	0
-0.11743404827	-2.28715239658	1
-1.30529520544	-0.26972404467	0
-0.61436323808	0.23468806398	0
-0.22625036312	0.58812876291	0
-2.14627892913	1.12010634813	0
-0.55604947515	0.03264545663	0
-0.14541588002	-1.13022477283	0
0.97503867108	0.22309949958	0
-0.79104226756	0.24621256239	0
0.02726766683	-0.12834157440	0
-1.75513108657	-0.34320837773	0
-0.60242251368	-0.90404857882	0
0.34791365182	-1.36308396275	0
-0.61135058682	0.23957874003	0
-0.61135058682	0.23957874003	0
0.18100979449	-0.07541380290	0
-1.59107032526	1.06127899835	0
-2.11044999643	0.12531378855	0
-0.47310078090	1.46008829644	0
-0.51000869358	0.12311528020	0
-0.51000869358	0.12311528020	0
-0.62903659964	0.23868175063	0
-0.62903659964	0.23868175063	0
0.07397373049	-2.46297823210	1
-1.47872715722	-0.82576561899	0
0.93793161893	-0.59900938049	0
-0.52247750858	0.14789038883	0
-0.50841785140	0.12262022309	0
-0.50841785140	0.12262022309	0
-2.17158131875	1.16170913771	0
-2.17158131875	1.16170913771	0
-1.96448057317	0.06138924368	0
-0.52270781937	0.14806744816	0
0.00691772578	0.99537425407	0
-0.27870885392	-0.69400226933	0
-0.64444205161	-1.61413671668	0
-0.62816319829	-0.02656252450	0
-0.47820907509	1.52059799342	0
-0.55281704529	0.34073903354	0
0.08082400435	-0.62144956610	0
-1.72325032206	0.64453786701	0
-0.50552454825	0.17061798186	0
0.47141199691	-1.52983645858	0
-0.51959058859	0.10761373722	0
0.15913800190	-0.31643167378	0
-1.76774292169	0.63773770335	0
-0.62403408668	0.27864868450	0
-0.62403408668	0.27864868450	0
-1.24790525120	-0.77112527752	0
-0.50916362907	0.11758258040	0
-0.50916362907	0.11758258040	0
-1.48717250475	0.98124671572	0
-0.52254385293	0.14906820742	0
0.06403181081	-2.44839709258	1
-2.17054137277	1.15920415381	0
-2.17054137277	1.15920415381	0
0.04372291473	-0.46955175267	0
-0.00435050099	1.88841092173	0
-0.38536580866	0.70824284876	0
-1.99773962061	-0.75592835063	0
-1.05519639600	-1.88805795161	0
-0.24885593390	-1.59164183576	0
-0.17772492776	-0.34496913694	0
0.13650588849	-0.40373370653	0
-0.05487675305	1.81616739487	0
0.55014263516	0.95967499839	0
0.28211635837	0.85216600543	0
-0.56398454216	0.30018715633	0
-0.56398454216	0.30018715633	0
-0.43263919265	-2.45308628236	1
0.86489364457	-0.65570261836	0
-0.84162890428	-0.14766034935	0
-2.44563582783	-0.33887683427	0
-2.39706713159	-0.31848115142	0
-0.55009980921	0.00426542798	0
-0.55009980921	0.00426542798	0
-1.28663304283	0.84168196340	0
-1.28663304283	0.84168196340	0
-0.34060664897	0.68430645852	0
-2.02692208660	-0.30786276811	0
-2.02692208660	-0.30786276811	0
0.46335259000	-1.22436890702	0
-1.68172001122	-0.12210429247	0
-1.87809055426	2.10041750663	0
0.92624578399	-3.74918903532	0
-0.73262275359	-2.40599434441	0
0.12908395663	1.27429635303	0
0.12908395663	1.27429635303	0
-1.33318900816	0.97064575304	0
-0.76108569371	-0.88964969516	0
-0.64732543605	-0.07390630849	0
-0.76108569371	-0.88964969516	0
-0.64732543605	-0.07390630849	0
-1.33379695452	-0.83212797244	0
1.27292037135	1.88840619772	0
-0.45903206137	0.39125135809	0
-0.50173332348	0.17767196068	0
-0.45903206137	0.39125135809	0
-0.50173332348	0.17767196068	0
-1.47498768924	0.98936063646	0
-0.53316869978	0.09844166775	0
-0.53316869978	0.09844166775	0
0.06290090972	-2.44910873741	1
-2.17041887016	1.15927733991	0
-2.17041887016	1.15927733991	0
0.18415980109	1.05358321877	0
-0.59394168487	-0.17882531357	0
-1.28496568305	-2.55590339080	0
-0.65946472166	-0.00229005538	0
-0.71363244181	0.73357725955	0
-0.11315632017	2.90123051356	0
-0.44610265803	0.01278588964	0
-0.73485069798	0.70475524248	0
1.70849089271	-1.35726673522	0
-0.28094258142	-2.94731987336	1
0.85408234435	-0.88299834108	0
1.71070209651	-1.35413572982	0
-1.81627426700	1.71330603362	0
-2.10190856507	1.25864930546	0
0.16254960374	-1.35880666670	0
0.19309829327	-0.04158656359	0
-0.65755366428	0.13336357675	0
-0.62552142949	0.24629995760	0
-1.81276154495	-0.44417884865	0
-0.38643723045	0.59690335497	0
-0.54989307410	0.04552230170	0
-0.48800894489	0.49016082743	0
-0.26922787462	0.48595605825	0
0.57322800632	-1.39611811755	0
-0.71593404097	-2.06369616779	1
-2.14748085793	-0.18495165304	0
-0.14072670437	-1.11683892250	0
-2.47680929215	0.78598966097	0
-2.03604802747	1.01569555608	0
-0.30109209571	-0.77417961527	0
-0.04432004317	1.26135173792	0
-0.28289661841	1.79652172151	0
-0.55014926023	0.35013017704	0
-0.62484940623	-0.07035973428	0
-0.23185961020	-2.49899329083	1
-1.24425951648	-2.70753351030	0
0.90279593116	-0.64543829866	0
-0.51986747695	0.10618586661	0
-0.50553744234	0.17611865133	0
-2.11250645880	1.16830436195	0
-2.11250645880	1.16830436195	0
0.06321025641	2.79129291691	0
-1.30372312817	-2.53232690662	0
0.83608766349	-0.86397585093	0
0.20672625878	1.00085213595	0
-0.76553982580	0.10854440361	0
-0.64800072335	-0.00089237667	0
0.25557548937	-0.27572842244	0
-0.53223021423	0.01846345924	0
-0.39836581262	0.88955670298	0
-2.37399892803	-0.04505623660	0
0.14188523884	-1.81553274306	0
-0.35622465173	2.65858003344	0
-0.11639274934	-1.85014134104	0
-0.11639274934	-1.85014134104	0
-0.44878674421	1.18400781654	0
-0.44878674421	1.18400781654	0
-0.94202307057	-0.21216807353	0
2.13134406654	-0.02780334531	0
-1.02735888034	0.36643265313	0
-0.26366069453	-1.98277742730	1
0.04898651039	-0.20077031182	0
-1.89970364319	0.39457384980	0
-0.64450346845	0.25520420116	0
-1.44371349003	0.57097681314	0
-0.59969888694	0.20166669345	0
-0.59969888694	0.20166669345	0
0.89344711165	-1.35788787209	0
-1.55710943637	0.69705114349	0
-2.12555092290	-0.15212068220	0
-1.43749011355	0.58172847426	0
-0.62184485215	0.51023257325	0
-0.62184485215	0.51023257325	0
-2.53504279770	0.77945108005	0
-0.29645333630	-2.04860345843	0
0.22843886367	-1.85467206343	0
0.06659854965	0.40953978742	0
-2.16857128237	6.95410960838	0
-1.55991857119	-0.61174256139	0
-1.55991857119	-0.61174256139	0
-2.23996572758	-0.11123468066	0
0.95312053083	-4.68803242749	0
0.95312053083	-4.68803242749	0
0.95312053083	-4.68803242749	0
-1.37511484115	0.94815905038	0
-1.37511484115	0.94815905038	0
-0.36566580233	-2.48521428727	0
-0.43195902408	1.82274114581	0
-0.44338861616	-0.87595827743	0
0.91882794097	-0.65469759123	0
0.21822115636	1.05072715971	0
0.21822115636	1.05072715971	0
-0.16747924130	-1.68593880339	0
-2.39122303195	-0.35169862033	0
-0.16747924130	-1.68593880339	0
-2.39122303195	-0.35169862033	0
-0.57008224589	2.06459851088	0
0.01980870223	2.18656248207	0
-0.21800305324	-0.41795526462	0
-0.43086361613	-2.46711679275	0
-0.56229539732	-2.08637633829	0
-0.69629049557	-0.73784575026	0
-0.56409245024	0.29255764531	0
-1.39653990581	0.66618159753	0
-1.39653990581	0.66618159753	0
1.26936514405	2.72087398108	0
-0.46788484106	0.37165433594	0
-0.51519176209	0.12123903287	0
-1.46858330075	0.60762818631	0
-1.46858330075	0.60762818631	0
-0.53063348386	0.10700653527	0
-0.11180747243	-2.20019453253	1
-1.45801589276	0.88530834158	0
-1.31179349176	-0.49220766991	0
-1.32784480832	-0.50610469521	0
-1.34290821577	0.98767796450	0
-0.67312983572	-2.72206136504	0
-0.16019504359	1.93667738628	0
-0.16019504359	1.93667738628	0
-1.01587413442	-0.84709674110	0
0.87542300542	-0.67545350074	0
-1.01587413442	-0.84709674110	0
0.87542300542	-0.67545350074	0
-1.35540559530	-0.09794625623	0
-1.35540559530	-0.09794625623	0
-1.30927634168	-0.28171909274	0
-1.30927634168	-0.28171909274	0
0.83514071669	0.01736769018	0
1.03378554348	-0.04756468636	0
0.04576960018	1.15061770329	0
-0.75948737238	-2.38340511815	0
-0.23824975799	-0.36558144442	0
-0.74892567865	0.02636960357	0
-0.63443271096	0.79508470218	0
-0.29397339214	1.38618575584	0
-0.62268509103	-0.00772496976	0
-0.54790657966	0.26863380567	0
0.25001231147	0.04201756417	0
-1.44563419648	-0.73363877407	0
-1.44563419648	-0.73363877407	0
-0.63421504570	0.19861894960	0
-2.03961553830	-0.82034433922	0
-1.43739199695	0.92965213668	0
-1.43739199695	0.92965213668	0
0.04168068509	1.75395134472	0
-0.12851060588	-2.28339844982	1
-0.90091279398	-2.37211206935	0
0.85489275380	-0.64216328520	0
-1.39674072231	0.89807075052	0
-1.99153206407	1.08171401075	0
-1.67670618243	-0.49009559588	0
0.15912900613	-0.58146010721	0
-0.56197281860	2.48288208144	0
-0.62620232443	0.32404530737	0
-0.52478361475	-0.42778495993	0
0.65312965650	-3.81680372624	0
-0.50905261009	0.10095445513	0
-0.51999694237	0.23939757302	0
-0.05092301025	1.34333186880	0
-0.30397306415	-0.55040764725	0
-0.07396268160	-0.63443395370	0
-0.69986353147	-2.39913008060	0
-0.22442503256	0.76819786101	0
-0.55126308340	0.31045318551	0
0.00746998772	2.01501237811	0
-1.65613672747	-0.49104979481	0
-0.03846468794	1.16397403501	0
-1.28673715773	0.91926403963	0
-0.41290839129	0.83006536713	0
-0.18932141677	-1.60167078322	0
-0.51469722796	0.13212231781	0
-1.00785938643	-2.30532213071	1
0.16718458424	-0.33507776237	0
-0.62059254613	-0.04087008855	0
-0.54481103794	0.01752104882	0
0.53352432518	-2.89025598326	0
-1.22282405331	0.65389760319	0
-0.65687126204	0.16668796948	0
-2.36144074486	-0.03707825180	0
-0.53933407493	0.05725017269	0
-2.26884799915	7.79742591934	0
-1.74846491152	0.18000035036	0
-0.34312334954	0.68302517723	0
0.96090724673	-4.86682578574	0
0.96090724673	-4.86682578574	0
0.96090724673	-4.86682578574	0
0.17625166703	-1.06092645564	0
0.56857505542	-1.40803208363	0
-2.47632392413	0.78755726358	0
-0.73151365111	-2.40888450595	0
0.11775511696	1.30480284902	0
0.12894894666	1.27464390474	0
-1.33219673012	0.96789803548	0
-0.75832111982	-0.89709662750	0
-0.57903797438	-0.25788810447	0
-0.76105195478	-0.88973908308	0
-0.64731415483	-0.07393519670	0
-1.34702366318	-0.80903726791	0
1.27262173263	1.88921056198	0
-0.47036363652	0.42178131078	0
-0.78059467417	0.92899326143	0
-0.45903446784	0.39125772981	0
-0.50173413764	0.17767404270	0
-1.35448824234	0.86916075925	0
-0.46488114036	-0.08554188388	0
1.71959974420	-1.38890347721	0
-0.53316849964	0.09844114240	0
-0.60878530748	-2.16767805526	1
-2.04993161054	1.03915789879	0
0.02577317960	1.25501828500	0
-0.36643644643	-0.54702935665	0
-0.65985493258	-2.53783408325	1
-0.56569679321	-0.24922995879	0
0.11544705211	0.85195050912	0
-0.55437479238	0.34149648082	0
-0.39723250776	1.76962793345	0
-1.28377787163	1.00092447199	0
-0.78352266053	0.92640753912	0
-1.70520942763	-0.82542241207	0
-0.29371685492	-0.64775147194	0
-0.45221021139	-0.07284135784	0
-0.29419927638	-0.47233440172	0
0.91483704544	-0.64894715432	0
1.71987844679	-1.38864335293	0
0.40194399627	-1.11169339188	0
0.18779273792	-0.08703695373	0
-0.55416640455	0.30166933011	0
-1.90776821662	2.47412478465	0
-0.63074119422	0.24138959859	0
-2.08223035922	0.37702572571	0
-0.51857534924	0.11801116736	0
0.08779886555	-1.60298760353	0
1.14605285148	-0.85698790957	0
1.14605285148	-0.85698790957	0
-0.50841695797	0.12592446922	0
0.22337690668	-1.09079806581	0
-0.33977427262	-0.80536599844	0
0.11080807990	2.11673363065	0
-0.19571025912	0.97703035653	0
-0.59427474868	0.49305725627	0
-1.30503444823	-2.37658381229	0
-0.17291165278	-1.90564406407	0
-0.58376838894	-0.04236559187	0
-0.11400643076	-1.68151668460	0
-0.16890709773	-0.39123740986	0
0.18194531578	1.02028206005	0
-0.57389883255	2.10691086211	0
-0.56107956532	0.31117085613	0
-0.34079896924	0.82013122349	0
-0.57823917105	-0.18764681176	0
-0.64376220784	-0.01111155357	0
0.17081538999	-1.33722411772	0
-0.55244131621	0.01586267465	0
-0.81517294294	0.80305518702	0
-0.54764315915	0.08226381711	0
-0.35367971770	0.42538764388	0
-0.54537636090	0.09210340396	0
-0.28320118149	0.50176147159	0
1.72417708770	-1.37063457860	0
-0.28879470181	1.15426814105	0
0.51439978379	-1.29055013429	0
-0.99148921927	-2.01275687459	1
-2.13533225596	0.49561363660	0
-1.23992866987	0.85477968587	0
1.18204983682	0.62518335673	0
0.24160327730	-0.19911581421	0
-1.52751717358	-0.90194293906	0
-0.65166819627	-0.27593350977	0
-0.63593719162	0.25280590529	0
-0.80082660336	1.00402984756	0
-0.44095971497	2.36824199202	0
-0.50518922080	0.20940521794	0
-2.19325137550	-0.43228729595	0
1.01451146814	-0.52290692085	0
1.01451146814	-0.52290692085	0
-0.53916571903	-0.40204687929	0
0.64206986680	-3.79849869108	0
-0.32640671564	-0.53413568885	0
0.14866225614	1.13310681774	0
-0.21531568236	0.91860118885	0
-0.55992765673	0.33949035920	0
-1.29456049807	-2.16172954629	0
-0.66098290785	-0.28552315573	0
-0.51892451554	-0.19025312287	0
-0.10042434180	-1.47544906619	0
-0.45095771306	-0.07184808889	0
0.20009525974	0.92338464235	0
-0.53619422601	1.12841095190	0
-0.78992393999	0.91878725302	0
-0.74874498920	0.13970748609	0
-0.64664224417	0.00535597521	0
1.72056522046	-1.38784967547	0
0.13925106936	-0.42681095615	0
-0.53760355480	0.04505085387	0
-1.80682220217	0.88172267924	0
-0.34191088277	0.73332482580	0
-0.13014612911	-2.32182509052	1
-0.13415618508	-1.15376382876	0
-1.06097316126	1.26723895056	0
-1.34679492287	0.81244457029	0
-2.06575906580	-0.40025501769	0
0.06089136547	-1.24181181342	0
-2.01938923854	-0.30397823187	0
-1.04144693983	-2.49563157089	0
0.07643479667	0.95944337696	0
-0.03153051062	1.62087698643	0
0.41827611211	0.99841400574	0
-0.27801485770	0.57161699161	0
-0.63618233798	-0.02150599327	0
-0.05357418912	1.49161333642	0
-0.12333261372	-1.62104485482	0
-0.72041849354	0.92748706197	0
-1.68262173361	-0.56337212008	0
-0.17175154208	-1.50399396021	0
-0.57501756712	0.04428080364	0
-0.50557236555	0.16436606937	0
-0.90133240524	-2.34204391175	1
-1.60505123457	-0.24689556342	0
-0.51415769829	0.15523418252	0
-1.98975603361	1.07791388334	0
0.16330623925	-0.08218407197	0
-0.62741643163	0.23881552127	0
-0.62741643163	0.23881552127	0
-0.50853860317	0.12265575557	0
-0.50853860317	0.12265575557	0
-0.52269291006	0.14805578798	0
-1.02583415106	-1.14256503083	0
0.16009860772	1.39969797403	0
0.07920821319	0.18016324917	0
0.07920821319	0.18016324917	0
-1.47810868114	-0.15264021244	0
-0.45743144272	-2.34405793261	1
-0.26432119231	-0.03714679461	0
-0.61938796847	0.19118862588	0
-0.61938796847	0.19118862588	0
-0.61938796847	0.19118862588	0
-0.61938796847	0.19118862588	0
-0.59030374352	0.54970182827	0
-2.08153799422	1.13016780888	0
-2.29995481586	-0.15400409527	0
-0.50904401843	0.12899395652	0
-0.50904401843	0.12899395652	0
-0.50904401843	0.12899395652	0
-0.50904401843	0.12899395652	0
-2.13568065239	-0.19971251734	0
-0.52266263605	0.14675176337	0
-0.52266263605	0.14675176337	0
-0.96284374790	-1.05621843931	0
0.06917848225	0.16874978669	0
0.06917848225	0.16874978669	0
-1.47947573654	-0.16523552665	0
-0.07934020556	0.93715583213	0
-0.61820474593	0.19237767709	0
-0.61820474593	0.19237767709	0
-0.61820474593	0.19237767709	0
-0.61820474593	0.19237767709	0
-0.66487260852	0.55581046100	0
-1.54149282827	-0.65840614862	0
0.88258438604	-0.45797192094	0
-0.50915655556	0.12889111394	0
-0.50915655556	0.12889111394	0
-0.50915655556	0.12889111394	0
-0.50915655556	0.12889111394	0
-0.03816959410	-2.33907837704	1
-2.12695523207	-0.20091049529	0
-1.95750904156	0.03037106981	0
-0.52264489253	0.14676679074	0
-0.52264489253	0.14676679074	0
-2.15727626968	1.13507451123	0
-2.15727626968	1.13507451123	0
-0.96284374790	-1.05621843931	0
0.06917848225	0.16874978669	0
0.06917848225	0.16874978669	0
-1.47947573654	-0.16523552665	0
-0.07934020556	0.93715583213	0
-0.61820474593	0.19237767709	0
-0.61820474593	0.19237767709	0
-0.61820474593	0.19237767709	0
-0.61820474593	0.19237767709	0
-0.66487260852	0.55581046100	0
-1.54149282827	-0.65840614862	0
0.88258438604	-0.45797192094	0
-0.50915655556	0.12889111394	0
-0.50915655556	0.12889111394	0
-0.50915655556	0.12889111394	0
-0.50915655556	0.12889111394	0
-0.03816959410	-2.33907837704	1
-2.12695523207	-0.20091049529	0
-1.95750904156	0.03037106981	0
-0.52264489253	0.14676679074	0
-0.52264489253	0.14676679074	0
-2.15727626968	1.13507451123	0
-2.15727626968	1.13507451123	0
-0.88460602747	-1.32550595835	0
0.06002615447	0.21302352760	0
-1.36290159924	0.04880335432	0
-1.36290159924	0.04880335432	0
0.58866967167	1.77859823401	0
-0.60069183839	0.20896312797	0
-0.60069183839	0.20896312797	0
-1.30997559074	-0.30491164284	0
-1.30997559074	-0.30491164284	0
0.37133373607	-0.72676714017	0
-0.63809341926	-0.03278863221	0
-0.63809341926	-0.03278863221	0
0.18046355119	0.98916466644	0
-1.23825388045	-2.31952117210	0
-0.28245456959	1.75475974108	0
-0.32370436712	-0.97763520298	0
0.90289099687	-0.64080018507	0
0.04140841716	2.10003111878	0
-0.58603629340	0.33391015665	0
-0.95789611186	-2.33733366440	1
-0.14985199138	-1.69507990697	0
-0.24910901823	0.30890605967	0
-1.64862333590	0.80226061360	0
-0.58799762358	1.05786626227	0
-0.14058821801	-1.09025633036	0
0.15744151923	-0.25713181341	0
-0.63835344107	0.02842802635	0
-0.63835344107	0.02842802635	0
-0.54679318688	1.09740580327	0
-0.54679318688	1.09740580327	0
-0.05834032338	-1.54582681901	0
-0.87914875202	-1.31123746685	0
0.01409613762	0.11829234704	0
-1.36341192393	0.04714514212	0
-1.36341192393	0.04714514212	0
0.58816429560	1.77696391253	0
-0.31430484987	0.66378017731	0
-0.59523526247	0.22322749801	0
-1.30993882251	-0.30476702832	0
-1.30993882251	-0.30476702832	0
0.37136627663	-0.72663830063	0
-0.68401597889	-0.12748382041	0
-0.13610315736	-1.14534909587	0
-0.63910423828	-0.03605757211	0
0.18592252670	1.00344053647	0
-1.23871469550	-2.32103929118	0
-0.28190765230	1.75656148039	0
-0.32916316622	-0.99190990463	0
0.90285355011	-0.64095074115	0
0.04241670297	2.10328777502	0
-0.54011417826	0.42860021076	0
-0.95796155775	-2.33759349859	1
-0.15441640445	-1.70696646632	0
-0.53549143035	-0.14584043002	0
-1.64861824192	0.80228536976	0
-0.54207818819	1.15254316701	0
0.15744123096	-0.25713352323	0
-0.63835342674	0.02842813035	0
-0.63835342674	0.02842813035	0
-0.54679318751	1.09740579761	0
-0.54679318751	1.09740579761	0
-0.05834032334	-1.54582681854	0
-0.37198266624	-0.78204597807	0
-0.17129677825	0.11723192212	0
-0.61043593224	-0.00334508730	0
-1.56750725709	0.25095476116	0
-1.46493590229	-0.32792964161	0
-0.44227797402	0.59198823243	0
0.10524968949	0.01975193911	0
-0.84476229053	0.65407581462	0
-1.37693192064	-0.22916015171	0
0.00778931838	-0.94034374573	0
0.45261393684	-1.22882719361	0
0.00842817560	0.55472632978	0
-1.44028498296	0.86126700180	0
-0.37901024627	0.59090889246	0
-1.76192301492	-0.49927884496	0
-0.61629102546	0.23437543576	0
-0.11286649717	-2.27470865913	1
-1.64285730936	-0.49590318917	0
0.87594423770	-0.39943238087	0
-0.53860163912	0.02715323232	0
0.57256827814	-1.39497638946	0
-2.14678607441	1.11840617637	0
-2.47675363084	0.78582428643	0
-0.23260620995	-0.67146841992	0
-0.37815663980	0.90416241592	0
-0.47609332526	0.17619944498	0
-0.35524077026	1.69456242736	0
-0.69516928373	-0.11161188692	0
0.57117615027	-1.43965880859	0
-0.93066653564	0.72211914987	0
-0.93515909766	-2.24630098311	0
0.91092167313	-0.63436632754	0
0.31165048284	0.68630096837	0
-2.47644148942	0.79186434591	0
1.73938865541	-1.36094384332	0
-1.30103138107	0.56226988214	0
-1.58767360759	-1.88954110640	0
-1.47652440420	0.62850279929	0
-0.13539813966	-2.20810810369	1
-1.34592389234	0.79324301250	0
-1.34592389234	0.79324301250	0
-2.01949662590	-0.30183231189	0
-2.01949662590	-0.30183231189	0
-1.47969489472	0.28181830078	0
0.32405270590	1.01111347936	0
-0.43231906929	-2.15642067027	0
0.12526994839	-0.18762668434	0
-0.03015397048	-0.07661301917	0
-1.31923184448	-2.17396269515	0
-0.99296415096	0.14342052347	0
-0.11998004170	1.48088842596	0
-0.64937596619	0.15564796208	0
-0.61685936706	0.27048621617	0
-0.34450493739	-0.28197839018	0
-1.70690609447	-0.39426002298	0
0.14884849635	1.05511407519	0
-0.25754956723	1.65202187702	0
-1.76347103782	0.43387953647	0
0.87492224540	-0.60909219811	0
-0.36992015849	0.58732316072	0
-0.53840002279	0.01924353215	0
-0.54868263341	0.26848554651	0
-0.64615283589	-0.03630165677	0
-0.24877870415	-2.47422860895	1
0.88793116083	-0.63514168482	0
-0.38305333391	0.61524399671	0
0.53530013812	-1.49699468455	0
-0.51974398237	0.11678643235	0
-0.50372331307	0.17088677847	0
-2.11028028781	1.16765407856	0
0.53628740254	-1.50018620461	0
-2.23613765486	1.35528893241	0
1.04715736497	0.05235286968	0
-1.65428503781	-0.47210620058	0
0.19338294830	0.03475307445	0
0.01558273312	-0.43815476175	0
0.01654726863	-0.44141102518	0
-0.76812372406	0.10020958893	0
-0.63372692796	0.21460713780	0
0.49337613361	1.14497142608	0
-0.86313674850	1.40287654484	0
0.49331078700	1.14530581342	0
-0.87454470953	1.42803501502	0
0.27419741007	0.71293019331	0
-0.48989198433	0.14292630851	0
-1.38428599978	-2.19424904306	0
-2.44111823732	-0.37273826068	0
0.54354387595	-1.46277966674	0
0.99331489027	-0.59139144546	0
-2.44111465377	-0.37276696890	0
0.63787584433	-1.59057822668	0
0.99418623086	-0.59431833570	0
-0.66094920133	0.02912582197	0
-1.65525295844	-1.51378647523	0
-1.78463785235	0.30158862004	0
-2.48442164955	0.82349957973	0
1.29164372972	0.47122225441	0
1.29164372972	0.47122225441	0
-1.40679499404	0.69760254598	0
0.01527533719	-2.32426755987	1
-1.82967965740	0.87653126532	0
-2.16493145967	1.13297233584	0
0.16940413928	-0.35597657838	0
-0.62476746472	0.28365135224	0
-0.62476746472	0.28365135224	0
-0.50912644186	0.11707564786	0
-0.50912644186	0.11707564786	0
-0.52254581166	0.14915259910	0
-1.65428503781	-0.47210620058	0
0.19338294830	0.03475307445	0
0.01558273312	-0.43815476175	0
0.01654726863	-0.44141102518	0
-0.76812372406	0.10020958893	0
-0.63372692796	0.21460713780	0
0.49337613361	1.14497142608	0
-0.86313674850	1.40287654484	0
0.49331078700	1.14530581342	0
-0.87454470953	1.42803501502	0
0.27419741007	0.71293019331	0
-0.48989198433	0.14292630851	0
-1.38428599978	-2.19424904306	0
-2.44111823732	-0.37273826068	0
0.54354387595	-1.46277966674	0
0.99331489027	-0.59139144546	0
-2.44111465377	-0.37276696890	0
0.63787584433	-1.59057822668	0
0.99418623086	-0.59431833570	0
-0.66094920133	0.02912582197	0
-1.65525295844	-1.51378647523	0
-1.78463785235	0.30158862004	0
-2.48442164955	0.82349957973	0
1.29164372972	0.47122225441	0
1.29164372972	0.47122225441	0
-1.40679499404	0.69760254598	0
0.01527533719	-2.32426755987	1
-1.82967965740	0.87653126532	0
-2.16493145967	1.13297233584	0
0.16940413928	-0.35597657838	0
-0.62476746472	0.28365135224	0
-0.62476746472	0.28365135224	0
-0.50912644186	0.11707564786	0
-0.50912644186	0.11707564786	0
-0.52254581166	0.14915259910	0
-0.34324929253	-0.28378354581	0
0.07434346213	-0.18245444647	0
0.13676806808	1.08002120461	0
-0.65460240351	0.36302908966	0
-1.77218275214	-0.46292324460	0
-0.30840240574	1.40041825372	0
-1.23621191542	-2.27530307272	0
-0.63321336494	-0.05899627657	0
0.16651434284	-0.11430418120	0
-0.70830393393	0.68324244848	0
-0.61064809050	0.26826780944	0
-1.63976057016	-0.20931133363	0
-0.12511199235	-2.27840012675	1
-1.42906228751	-0.39678811495	0
-1.37215809764	-0.65284951339	0
-1.45684744615	0.89961718166	0
-2.14542192537	1.11837702072	0
-1.30056746514	-0.51460236217	0
-1.33186850779	1.02091453295	0
0.00195629903	-0.47120612397	0
1.07851281228	-0.53019647458	0
1.07851281228	-0.53019647458	0
-0.58722861617	0.32164403358	0
-0.58722861617	0.32164403358	0
-0.51526616783	0.10991023925	0
-0.51526616783	0.10991023925	0
-0.52104247430	0.15102743141	0
0.20203280565	-0.11262596483	0
-0.74174285482	0.62580072197	0
-0.63216714145	0.24869474836	0
-1.81456771662	-0.43294126893	0
0.24252777111	-1.88023927742	0
-0.49612441178	0.06624152740	0
-0.47470769077	0.46642079290	0
-0.63434433531	0.53784795617	0
-2.16976190014	6.95750144165	0
-0.81766703458	-1.96392671050	1
-2.14861518073	-0.18178044108	0
0.95318864653	-4.68832430712	0
0.95318864653	-4.68832430712	0
0.95318864653	-4.68832430712	0
-1.22391356741	0.67851273369	0
-2.03288148853	-0.27925977191	0
0.16696244666	-0.00706497080	0
-1.67828787844	-0.58443557953	0
-0.57196731231	0.07913260059	0
-0.63749034911	0.25566785878	0
-1.39672938084	0.90785081197	0
-0.71896265650	0.69060184861	0
-0.45143287271	-0.03018952129	0
-0.12587657352	-2.26983570846	1
-0.73329126251	0.71529498606	0
1.70928890445	-1.35186452824	0
-1.44370799192	0.80601419257	0
-1.46712050000	0.92141009380	0
1.71052562620	-1.35520766372	0
-1.38362004588	-0.07043703470	0
-1.20764636321	-0.64171525469	0
0.11364462527	-0.37940413143	0
0.12873450170	-0.97139633512	0
-2.01166096816	0.02677715579	0
-0.61446600714	0.32968423842	0
-0.66098865262	1.22688848333	0
-0.52439072431	-0.13121323061	0
-0.04692310116	-1.56869625014	0
-0.56015872929	1.12829911681	0
0.16696244666	-0.00706497080	0
-1.67828787844	-0.58443557953	0
-0.57196731231	0.07913260059	0
-0.63749034911	0.25566785878	0
-1.39672938084	0.90785081197	0
-0.71896265650	0.69060184861	0
-0.45143287271	-0.03018952129	0
-0.12587657352	-2.26983570846	1
-0.73329126251	0.71529498606	0
1.70928890445	-1.35186452824	0
-1.44370799192	0.80601419257	0
-1.46712050000	0.92141009380	0
1.71052562620	-1.35520766372	0
-1.38362004588	-0.07043703470	0
-1.20764636321	-0.64171525469	0
0.11364462527	-0.37940413143	0
0.12873450170	-0.97139633512	0
-2.01166096816	0.02677715579	0
-0.61446600714	0.32968423842	0
-0.66098865262	1.22688848333	0
-0.52439072431	-0.13121323061	0
-0.04692310116	-1.56869625014	0
-0.56015872929	1.12829911681	0
-0.04235139942	-0.79330740968	0
-0.70310362523	0.27190156663	0
-0.87055548400	-0.15785895337	0
-1.50273922893	0.06655282777	0
-2.20573563326	0.16411422104	0
-1.41571843928	-0.31993916984	0
0.45688812308	0.67441674433	0
-0.97096719897	-2.18834746180	0
-1.10218528447	-0.54955644460	0
-1.37988530658	-0.22035806721	0
-1.34253559271	-0.68327042284	0
0.81498034286	0.67867988300	0
-0.68847161998	1.90057435396	0
0.22781617593	0.36094255277	0
-1.28972505310	-0.14603605058	0
0.12113139399	0.03764850141	0
-2.60538795569	-0.34407181165	0
0.95552940286	-0.71551104842	0
-0.08653662344	0.03979716041	0
-1.66179325840	-0.33799866940	0
-0.60812153429	0.24193906716	0
-0.60812153429	0.24193906716	0
0.08694615802	0.02603966840	0
-1.59368023909	-0.28857371658	0
-0.61712791904	-0.05651292466	0
-0.61712791904	-0.05651292466	0
-0.65839221165	0.13268903975	0
-1.55291629791	-0.47216895940	0
-0.00129730519	1.08450141718	0
-0.26137720824	0.52580501031	0
-0.23519647438	-2.47386407505	1
0.91845948656	-0.39080714589	0
-2.11227419830	1.16450895230	0
-2.11227419830	1.16450895230	0
0.97033195504	0.18034667531	0
1.05712976633	0.10012854838	0
-0.99160799686	-1.29133789322	0
0.07491528753	0.20812878882	0
0.07491528753	0.20812878882	0
-1.35501849253	-0.23816585926	0
-0.11785202335	1.95125089182	0
-0.61900963431	0.18743022988	0
-0.61900963431	0.18743022988	0
-0.61900963431	0.18743022988	0
-0.61900963431	0.18743022988	0
-1.45366954720	0.84877892240	0
-0.88640882336	-2.40576956572	1
0.87034074136	-0.67732738596	0
-0.50906881541	0.12939103096	0
-0.50906881541	0.12939103096	0
-0.50906881541	0.12939103096	0
-0.50906881541	0.12939103096	0
-0.12072270506	-2.27101323593	0
-1.99294301608	1.08730997140	0
-0.52266029017	0.14668365433	0
-0.52266029017	0.14668365433	0
-1.44509288325	0.89556585495	0
-1.44509288325	0.89556585495	0
-1.41523653771	-0.53686199220	0
-1.41523653771	-0.53686199220	0
-0.67413909108	0.02448085294	0
0.01838923938	-0.09248584027	0
0.02750841817	-0.93109255034	0
-0.62185191349	0.26421249738	0
-0.62185191349	0.26421249738	0
-0.44176079687	-0.06024170516	0
-0.44176079687	-0.06024170516	0
-0.80133752602	0.89910403179	0
1.72180300739	-1.38561264633	0
-0.31442672202	-0.53775286263	0
-0.31328111785	0.98658506858	0
0.02568636272	1.23451757522	0
-0.48250823759	0.13079231997	0
-0.18845592958	-0.38651069385	0
0.16438082692	-1.36288149072	0
-0.60746044344	-2.57633893702	1
-0.64408638820	-0.03726063247	0
-0.79861324342	0.86204471445	0
-0.56697443356	0.28888675634	0
-0.56697443356	0.28888675634	0
-1.71363995590	0.50692916436	0
-0.07604962056	1.53698891445	0
-2.04307238210	1.18414592734	0
-0.43651935662	-0.00858576763	0
1.72170394425	-1.38107818307	0
-0.51626538600	0.11640979214	0
-0.51626538600	0.11640979214	0
0.16308047620	-1.12889612134	0
0.86861635384	-0.61374000582	0
-0.52114885391	0.14928499964	0
-0.31442672202	-0.53775286263	0
-0.31328111785	0.98658506858	0
0.02568636272	1.23451757522	0
-0.48250823759	0.13079231997	0
-0.18845592958	-0.38651069385	0
0.16438082692	-1.36288149072	0
-0.60746044344	-2.57633893702	1
-0.64408638820	-0.03726063247	0
-0.79861324342	0.86204471445	0
-0.56697443356	0.28888675634	0
-0.56697443356	0.28888675634	0
-1.71363995590	0.50692916436	0
-0.07604962056	1.53698891445	0
-2.04307238210	1.18414592734	0
-0.43651935662	-0.00858576763	0
1.72170394425	-1.38107818307	0
-0.51626538600	0.11640979214	0
-0.51626538600	0.11640979214	0
0.16308047620	-1.12889612134	0
0.86861635384	-0.61374000582	0
-0.52114885391	0.14928499964	0
-0.42827982534	-2.44811644740	0
0.02563157983	2.09252752842	0
-1.39726148917	0.66327814073	0
-1.39726148917	0.66327814073	0
-0.79278823746	-0.69385409088	0
-0.26376987413	-1.81528118847	0
-1.46794002979	0.60356524299	0
-1.46794002979	0.60356524299	0
0.18025777981	2.04115901740	0
0.23828842658	1.83630661567	0
-0.11755006310	-2.17158046878	1
-1.24073185110	-2.48194564553	0
-0.27893547111	-1.80374936788	0
-2.41192399291	-0.57159001792	0
-1.39452344903	0.69212565537	0
-0.35651226975	1.49600925608	0
-1.72826586166	0.16709134040	0
1.15751511646	1.36348199689	0
-0.08984343925	-1.64092218047	0
0.17457883056	-1.05905840418	0
-0.70352196658	-1.21119503456	0
-0.50219577491	1.39771549732	0
-0.20013749248	1.81976949592	0
-1.24713042282	-2.32192501193	0
0.89191478685	-0.65060985557	0
0.13245520485	0.91798382053	0
0.13992493541	-0.30624282842	0
-0.91537859742	0.70874755865	0
-0.62019586019	0.27373944814	0
-2.35858117867	-0.04122290431	0
-0.43713582699	-0.01223304918	0
1.73803477484	-1.35876275314	0
-0.52239302313	0.14537781243	0
-0.78785299753	0.07772277623	0
0.03396141025	-0.08536249370	0
-0.70962548223	-0.77648393068	0
-1.39872799442	-0.27428134265	0
0.03912899486	-0.94389619437	0
-0.65757781271	0.14122328637	0
-0.61266590202	0.23264776110	0
-1.40840300208	-0.11615005995	0
-1.57918521452	1.03737340768	0
-1.30434681871	-0.25750481705	0
-0.22357714636	0.57827950863	0
-0.50451126039	0.13775061561	0
-1.30304587454	-0.28160838749	0
0.07312030983	-2.46031414025	1
-0.56840817919	0.05313556149	0
-0.14558085923	-1.12929235442	0
-2.17151193603	1.16137873238	0
-2.17151193603	1.16137873238	0
-0.78672209666	0.07460068358	0
0.03388382677	-0.08503705502	0
-0.72286426541	-0.75335613816	0
-1.39880597380	-0.27395182482	0
0.03905882689	-0.94360296392	0
-0.65757345874	0.14119535489	0
-0.61266154805	0.23261982962	0
-1.40727212185	-0.11927176576	0
-1.45868490386	0.91717062205	0
-1.30433808323	-0.25756119539	0
-0.22357734444	0.57828155553	0
-0.50451145847	0.13775266249	0
-1.30312385350	-0.28127889148	0
-0.59856653061	-2.17887922509	1
-0.56840816544	0.05313530214	0
-0.14558085299	-1.12929247200	0
-2.05102464602	1.04125896274	0
-0.40851065835	-0.62156573512	0
-0.28990213120	0.75416621202	0
0.01997034826	0.99455241632	0
0.02864015151	0.98312454417	0
-0.31116564152	-0.48443590303	0
0.07048285256	-0.44645647614	0
0.13324901060	0.54174613125	0
-1.27550671231	-2.16861933014	0
-0.69456579087	-1.65267381019	0
-0.61421338031	-0.00996866783	0
0.14004206599	1.08697248271	0
-0.58296267300	0.18934066537	0
-0.62621336821	0.07403738678	0
-1.63974689243	-1.49379582586	0
-1.35720363451	0.73713240078	0
-0.64125227993	-0.02360297970	0
-0.35204868975	0.68064373052	0
1.28992882650	0.46889176550	0
1.28992882650	0.46889176550	0
-1.32847221101	-0.79244977335	0
-0.53661102611	0.05499562176	0
0.56934725441	-1.40782582537	0
-1.47576495358	0.98434847485	0
-2.47639315430	0.78753876371	0
0.06297268598	-2.44868615928	1
-2.17042648115	1.15923530200	0
-2.17042648115	1.15923530200	0
-0.72946952326	-2.75760934905	0
0.01802255625	1.00061316750	0
0.31351349011	3.16168260498	0
-1.68654871910	0.96043350371	0
-0.25794526439	0.62129362541	0
-0.62930224213	-0.02653196806	0
-0.24254116310	-1.80433552356	0
-1.15520272818	-2.49691941628	0
0.15142792712	-0.38804455882	0
-0.57728782295	0.03823796837	0
-0.50624835773	0.16481251810	0
-0.56317386689	0.75375593348	0
-0.62035576009	0.37603571732	0
-0.62035576009	0.37603571732	0
-0.51389373052	0.15578596860	0
-1.45314461684	-0.72041429219	0
-1.45314461684	-0.72041429219	0
-0.52566022252	-0.43404916263	0
-0.52566022252	-0.43404916263	0
-1.43680014743	0.92759127278	0
-1.43680014743	0.92759127278	0
-0.45557627495	2.39944042298	0
-0.12859623662	-2.28392892889	1
0.64309031073	-3.80175561221	0
-1.39640536169	0.90933604120	0
-1.67935809196	-0.58119264020	0
0.17467496079	-0.03404209381	0
-0.62458689119	0.24988424262	0
-0.62458689119	0.24988424262	0
-0.54127807083	0.00642441608	0
-0.54127807083	0.00642441608	0
-0.35492277272	0.71665117602	0
0.56944379631	-1.41176011845	0
-2.47638628095	0.78796823202	0
-0.89506090075	-2.33006147153	1
0.15217607919	0.33921771377	0
0.10710586965	1.03922575022	0
-0.04149334700	1.80715213093	0
-1.57581467865	-0.57498153168	0
-1.57581467865	-0.57498153168	0
-2.08334897312	0.46801623604	0
-0.64037534433	-0.03362780427	0
-0.64037534433	-0.03362780427	0
-1.56439315457	-0.88919914194	0
0.86380498570	-0.65421629123	0
-1.31678465397	0.80408107949	0
-1.31678465397	0.80408107949	0
0.91230046705	-1.37333163300	0
-0.50403637967	0.16782751218	0
-0.50403637967	0.16782751218	0
-1.95230780282	0.06978996876	0
-0.70454893011	-2.07957275297	0
-2.53693460349	0.78198772183	0
-0.52413357946	0.13702910957	0
-0.47949567140	-0.62653699328	0
-0.17841319558	-0.71746990212	0
-1.34471639904	0.43440104089	0
-0.15262376584	0.09869358080	0
-1.45307281764	-0.35490815222	0
-0.89897349159	0.83582625952	0
-1.57511885069	0.02132289321	0
-1.48395276917	-0.07231797075	0
-0.56156477737	0.04449641932	0
0.41548891230	-1.26645963738	0
-0.45170804670	0.62022150034	0
0.05755737797	-0.06624575626	0
-1.43088888748	0.85227538828	0
-0.18814729706	-2.23840349289	1
-1.75044197839	-0.51819464148	0
-0.86914682240	-0.55843474048	0
-1.42006954011	-0.31296437696	0
0.70401996936	-1.20457296353	0
-0.25548548651	0.49026633292	0
-0.32867280749	0.68531546599	0
-1.55424865633	0.98739281816	0
-0.56041706172	0.23621105513	0
-2.51114641860	0.74267661762	0
-0.59751613423	-0.04523554079	0
-0.14188755275	-1.11681464074	0
-0.13494418035	-1.14806881211	0
-0.61726794154	-0.77158432195	0
0.26403202020	-1.03861462780	0
-2.13317650188	-0.08574204964	0
0.00008955807	-0.96974623570	0
-1.40713556992	-0.13667956446	0
-1.40713556992	-0.13667956446	0
-2.24121935380	0.21792079918	0
-2.24121935380	0.21792079918	0
-2.24121935380	0.21792079918	0
1.03100803567	0.02437963065	0
1.05571663999	0.16071142639	0
1.05571663999	0.16071142639	0
-0.78664480177	0.07427938467	0
0.03276419583	-0.08199968905	0
-0.72286861826	-0.75332833910	0
-1.39881032666	-0.27392402686	0
0.03905489251	-0.94357799238	0
-0.64454012802	0.11904813793	0
-0.61250775078	0.23198536730	0
-1.40727192349	-0.11927381253	0
-1.45868470564	0.91716858262	0
-1.30433788486	-0.25756324211	0
-0.34217271222	0.69218300284	0
-0.50563106871	0.14078964348	0
-1.30312386728	-0.28127863140	0
-0.59856653641	-2.17887911583	1
-0.55537483514	0.03098810685	0
0.56845974968	-1.40885938250	0
-2.05102464589	1.04125895542	0
-2.47631129358	0.78763385522	0
-0.32624094072	0.31058068279	0
-0.32505270184	0.30729732514	0
-0.05655566831	1.96309641642	0
-0.18464227816	-1.73581446687	0
-0.05767150423	1.96609270550	0
-0.19469757419	-1.71977610262	0
-0.42503008334	-2.50854312432	0
-0.25434381179	-2.01420257354	0
-0.03276662315	2.98107666316	0
-0.24429198315	-2.03021988549	0
-0.42496526773	-2.50880964449	0
0.07392188244	2.88823300677	0
-1.39361050503	0.94953110774	0
-1.39361050503	0.94953110774	0
-0.45586909999	-2.66602429268	1
-1.39361484524	0.94955859042	0
-1.39361484524	0.94955859042	0
-1.03018622655	-2.49660566013	0
-1.32572068917	-0.55239753436	0
-1.32572068917	-0.55239753436	0
-1.32494845134	0.78852760090	0
-1.32494845134	0.78852760090	0
-1.32572049105	-0.55239956335	0
-1.32572049105	-0.55239956335	0
-1.21721748676	0.69298447276	0
-1.30397189267	-0.16371421042	0
-1.73712420092	0.15518627431	0
-1.73712420092	0.15518627431	0
-1.30397190646	-0.16371395213	0
-1.74926763282	0.17503416251	0
0.17538063571	-1.05800166664	0
0.17538063571	-1.05800166664	0
0.17633012481	-1.06047721619	0
-0.07156978563	2.07789478546	0
-0.20921363186	-0.43887089008	0
-0.41945305555	-2.45328850575	0
-0.19636923474	-1.64083899496	0
-0.67796815552	-0.51936431257	0
-0.56491190567	0.29546156226	0
-1.39813784531	0.66473293338	0
-1.39813784531	0.66473293338	0
-0.10730330805	0.98627905847	0
1.25119526712	1.81790439665	0
-0.47256795182	0.33395108564	0
-0.51520938529	0.12044840366	0
-1.46780935168	0.60308234798	0
-1.46780935168	0.60308234798	0
-0.70812613884	-0.81633311987	0
-0.59596620629	-0.00718855254	0
-0.52992103075	0.11183997235	0
-0.11843895112	-2.16925018022	1
-0.51142382956	0.28891333749	0
-0.55396879371	0.07596789051	0
-1.38242456450	0.67258512586	0
-0.24544507807	0.55472543304	0
-1.83531248144	0.25966339031	0
-0.14343822717	-1.12694928729	0
0.78534364569	-1.22135259218	0
-1.76986339030	0.34165047177	0
-1.64939929927	0.23080203890	0
0.16435346770	-1.06655755499	0
-0.29445620880	-0.16780687520	0
0.08045410405	0.70827299940	0
-0.21533489303	-0.41952865747	0
-0.55575720111	0.25349790763	0
0.02452298642	-0.43311351286	0
-2.03715165954	-0.56240648584	0
-0.41578315266	1.52216333857	0
-0.56384470799	0.29514512113	0
-0.51744077794	0.12447755504	0
-0.72196380191	-1.71752471821	0
0.23580845260	-0.03825614809	0
0.91905332480	-0.61238719740	0
-0.51676709833	0.11878609331	0
-0.66295856098	0.52584156256	0
-0.64729238662	0.26303187701	0
-0.64729238662	0.26303187701	0
-1.43240837507	-0.36589356636	0
-1.43839133340	-0.69231709966	0
-0.43940344663	-0.06070040389	0
-0.43940344663	-0.06070040389	0
-1.29938909646	-0.52156415504	0
-1.45134817331	0.94410219411	0
-0.80169329174	0.89927418145	0
-1.46957313186	0.92043724541	0
-0.02924827154	-2.36337431091	1
1.72182644682	-1.38563204199	0
-2.15816222922	1.13876072688	0
-0.60600099707	-1.11136098939	0
0.07991454298	0.08393792439	0
-1.35927139212	2.37177654280	0
1.23264125485	2.01929435858	0
-1.02469596336	0.17765072066	0
-0.58216119565	0.52005039154	0
-0.21838534897	-2.60272012647	0
1.06239143327	-0.78247500583	0
1.06239143327	-0.78247500583	0
-0.52910105599	-1.20278286090	0
-1.48501274486	0.83932349374	0
-0.74732345744	-1.93021440367	1
-1.42828385047	1.02382105593	0
-1.13360509169	2.18203186000	0
-1.23377413387	0.67409797141	0
-1.24748340133	-0.77536790149	0
-1.38582277840	-2.22300777764	0
1.04147945594	-0.75027648430	0
1.04147945594	-0.75027648430	0
-2.03193767396	-0.27885885845	0
-1.83950513499	0.61386795518	0
0.88495355094	-1.38499998273	0
-2.53394298594	0.78273488814	0
-0.04423986399	-0.14521373411	0
-0.34802907063	-0.26673670757	0
-0.95009884093	-0.42221281539	0
-0.34425722277	1.48750880881	0
0.09081105166	1.17171819020	0
-0.48099677893	0.08687208692	0
-1.36994217723	-0.44093018966	0
-1.36994217723	-0.44093018966	0
-0.95633312563	-2.49780771627	0
-0.65155826229	-0.02907830275	0
-0.79855181811	0.86751938216	0
-1.45126908420	0.87600213895	0
-1.45126908420	0.87600213895	0
0.13286406569	1.05728296808	0
-0.43585029585	-0.00995541982	0
1.72167547857	-1.38163005309	0
-0.11564913903	-2.23424886574	1
-0.64203218755	0.05226022252	0
-0.64203218755	0.05226022252	0
-1.47459783398	0.60447836053	0
-0.51991807340	-0.38262771750	0
-0.51991807340	-0.38262771750	0
-1.34539884532	0.72888725389	0
-0.45727700854	2.38720407468	0
-0.66329626631	-2.75927885803	0
0.64324762296	-3.80075880641	0
-0.05092694348	2.88218076373	0
-0.38047831482	1.20871800137	0
-1.23681998249	-2.61334866723	0
0.84732148766	-0.88127180165	0
-0.26161437853	1.10088752353	0
-0.64252843928	-1.15259972702	0
-0.12349344680	1.61423263733	0
0.01908652283	0.18999241609	0
-1.41149390354	-0.25637603271	0
-1.41149390354	-0.25637603271	0
0.00810608467	-0.79723037332	0
-0.21565409938	-1.09091328299	0
-0.61222226746	0.18933196513	0
-0.61222226746	0.18933196513	0
-1.44690529176	0.84959774710	0
-1.44690529176	0.84959774710	0
-0.63207022281	-1.00364134034	0
0.06419754291	0.10892969501	0
-0.50973804218	0.12922393873	0
-0.50973804218	0.12922393873	0
-0.12019759660	-2.26167591643	0
-1.75412798230	-0.00256060103	0
-0.52255102986	0.14670856718	0
-1.45366848049	0.84736046718	0
0.09415562394	1.42390275569	0
-1.35613774696	-0.23498161885	0
-1.56298106366	-2.06142430010	0
0.85264028296	-0.58983519036	0
-0.97844757455	-1.31415334617	0
0.07379316314	0.21119570610	0
0.07379316314	0.21119570610	0
-0.23722160816	2.06842557438	0
-0.61893245102	0.18710883957	0
-0.61893245102	0.18710883957	0
-0.61893245102	0.18710883957	0
-0.61893245102	0.18710883957	0
-0.21493773133	-2.68705527264	1
0.88206518922	-0.69714406751	0
-0.50907316230	0.12941883282	0
-0.50907316230	0.12941883282	0
-0.50907316230	0.12941883282	0
-0.50907316230	0.12941883282	0
-2.11341309273	1.20741229264	0
-2.11341309273	1.20741229264	0
-0.52265989485	0.14667960429	0
-0.52265989485	0.14667960429	0
-0.87914875139	-1.31123746119	0
0.01409612330	0.11829224318	0
-1.36341192396	0.04714514185	0
-1.36341192396	0.04714514185	0
0.58816429557	1.77696391225	0
-0.31430470558	0.66378103357	0
-0.59523511819	0.22322835426	0
-1.30993882251	-0.30476702831	0
-1.30993882251	-0.30476702831	0
0.37136627663	-0.72663830062	0
-0.68401852218	-0.12749617157	0
-0.13610316385	-1.14534914296	0
-0.63910678157	-0.03606992327	0
0.18596143320	1.00359513387	0
-1.23914047373	-2.32241608449	0
-0.27648996828	1.77067125385	0
-0.37509099592	-1.08662951872	0
0.90239991270	-0.64241029025	0
0.04787314889	2.11755128684	0
-0.25372127588	0.88343295600	0
-0.95838947879	-2.33898069785	1
-0.15526368716	-1.70969932659	0
-0.58141420197	-0.24053554828	0
-0.14388603118	-1.17034638047	0
-1.64857904811	0.80244166839	0
-0.53662231469	1.16680329595	0
0.15743867337	-0.25714597811	0
-0.63835328214	0.02842898943	0
-0.63835328214	0.02842898943	0
-0.54679319471	1.09740574526	0
-0.54679319471	1.09740574526	0
-0.05834032281	-1.54582681377	0
-0.33263200115	-0.68780318337	0
-0.17686033039	0.10259939446	0
-1.18756182642	-0.62932636471	0
-1.22543725110	0.42296138578	0
-1.46980847114	-0.34230511463	0
-0.43457650519	0.59763876228	0
0.10695401302	0.02348321158	0
-0.74633595831	0.78132350327	0
-0.34254682157	0.37215981125	0
0.40068537539	-1.25671517490	0
-1.34694408378	-0.10817526608	0
-1.43863722374	0.86498767270	0
-0.37977612671	0.59033934122	0
-1.77419809830	-0.51788502813	0
-0.61643157450	0.23402448878	0
-0.12312570024	-2.29022800816	1
-0.30610457234	0.18788037228	0
0.12407531499	-0.96670912791	0
-0.53852892088	0.02722810414	0
0.57262558148	-1.39493346382	0
-2.14558838493	1.12048902348	0
-2.47675814457	0.78582088585	0
1.01958241152	0.24724763460	0
1.01785991164	0.03114682502	0
-0.13636109976	1.29853715548	0
-0.64213206746	-2.68686433013	1
0.05450759506	-0.26149772152	0
0.05450759506	-0.26149772152	0
-1.85836021659	1.75226779281	0
0.11398160416	1.58682760187	0
-0.61289033485	0.26712334101	0
-1.55034640718	-0.37024910345	0
-0.61289033485	0.26712334101	0
-1.55034640718	-0.37024910345	0
0.77256426261	-1.54522886990	0
-2.66293412322	0.21926860965	0
0.84458990493	-0.61719904307	0
-0.49998261488	0.09769720151	0
-1.95808067976	-0.01633657446	0
-1.95808067976	-0.01633657446	0
-1.82583626440	0.58916895123	0
2.13929248214	-1.26153992053	0
-1.25121827843	-0.46169162878	0
-1.21113300745	-0.32016743875	0
-2.01477398491	-0.02436437694	0
-0.14953908042	1.32117815766	0
-0.64124680607	-2.68919125211	1
0.05563556506	-0.26457991418	0
0.17521900140	-0.38000634100	0
0.11390846390	1.58712262624	0
-1.85738724107	1.74983194415	0
-0.61304491777	0.26776465728	0
-1.55042409176	-0.36992443457	0
-0.62607206797	0.28978590215	0
-2.36206300612	-0.03149690064	0
-2.66292996121	0.21924275150	0
0.84459366037	-0.61722216066	0
0.76163831647	-1.52750218028	0
-0.49885448843	0.09461376309	0
-1.95807631271	-0.01636459151	0
2.13929228464	-1.26153796257	0
-1.71733827258	0.49097731321	0
-1.94134442843	-0.24405310513	0
-0.39119287226	0.08441883037	0
-0.22453691311	-0.30035872685	0
-0.16133500412	-0.14878489758	0
0.43411834328	0.25715387673	0
-0.27351125199	0.97268827670	0
-0.56345610973	0.27422453723	0
-0.56832820042	0.21906844660	0
-0.56832820042	0.21906844660	0
-1.72760919002	-0.63392351308	0
-1.72760919002	-0.63392351308	0
-0.19443866726	-0.39022303779	0
-0.09422013417	-1.48550312250	0
-0.51225657460	0.09344077694	0
-0.56248049978	0.30491701158	0
-0.56248049978	0.30491701158	0
-1.39744912824	0.90985498610	0
-1.39744912824	0.90985498610	0
-0.56660523370	0.29227687931	0
-0.56191002284	0.32985406994	0
-0.55386255191	1.10827618900	0
-0.17244205007	-0.59760507297	0
-0.07838445277	-2.23932172443	1
-0.53142802490	-0.12839201830	0
-0.47938300687	1.79848744995	0
-1.84475419887	0.59628976838	0
-0.27192002567	-2.53546386941	0
0.92307305115	-0.65278405532	0
0.21664590098	0.70305924763	0
-1.35458244129	0.76596810019	0
-2.10709702536	1.17634082893	0
-1.15134339688	-0.36663690023	0
-0.07184391111	-1.36839639033	0
-1.73395077841	0.15773583863	0
1.35831019802	1.32208408645	0
-1.06484763911	0.65224276302	0
0.17512839954	-1.05821323258	0
-0.39119287226	0.08441883037	0
-0.22453691311	-0.30035872685	0
-0.16133500412	-0.14878489758	0
0.43411834328	0.25715387673	0
-0.27351125199	0.97268827670	0
-0.56345610973	0.27422453723	0
-0.56832820042	0.21906844660	0
-0.56832820042	0.21906844660	0
-1.72760919002	-0.63392351308	0
-1.72760919002	-0.63392351308	0
-0.19443866726	-0.39022303779	0
-0.09422013417	-1.48550312250	0
-0.51225657460	0.09344077694	0
-0.56248049978	0.30491701158	0
-0.56248049978	0.30491701158	0
-1.39744912824	0.90985498610	0
-1.39744912824	0.90985498610	0
-0.56660523370	0.29227687931	0
-0.56191002284	0.32985406994	0
-0.55386255191	1.10827618900	0
-0.17244205007	-0.59760507297	0
-0.07838445277	-2.23932172443	0
-0.53142802490	-0.12839201830	0
-0.47938300687	1.79848744995	0
-1.84475419887	0.59628976838	0
-0.27192002567	-2.53546386941	1
0.92307305115	-0.65278405532	0
0.21664590098	0.70305924763	0
-1.35458244129	0.76596810019	0
-2.10709702536	1.17634082893	0
-1.15134339688	-0.36663690023	0
-0.07184391111	-1.36839639033	0
-1.73395077841	0.15773583863	0
1.35831019802	1.32208408645	0
-1.06484763911	0.65224276302	0
0.17512839954	-1.05821323258	0
-0.78777570264	0.07740147732	0
0.03284177932	-0.08232512774	0
-0.70962983508	-0.77645613161	0
-1.39873234728	-0.27425354469	0
0.03912506048	-0.94387122283	0
-0.64454448199	0.11907606941	0
-0.61251210475	0.23201329878	0
-1.40840280371	-0.11615210672	0
-1.57918501630	1.03737136824	0
-1.30434662034	-0.25750686377	0
-0.34217251413	0.69218095594	0
-0.50563087062	0.14078759660	0
-1.30304588831	-0.28160812741	0
0.07312030403	-2.46031403099	1
-0.55537484890	0.03098836621	0
0.56845974344	-1.40885926491	0
-2.17151193589	1.16137872506	0
-2.17151193589	1.16137872506	0
-2.47631129345	0.78763384790	0
-0.78777570264	0.07740147732	0
0.03284177932	-0.08232512774	0
-0.70962983508	-0.77645613161	0
-1.39873234728	-0.27425354469	0
0.03912506048	-0.94387122283	0
-0.64454448199	0.11907606941	0
-0.61251210475	0.23201329878	0
-1.40840280371	-0.11615210672	0
-1.57918501630	1.03737136824	0
-1.30434662034	-0.25750686377	0
-0.34217251413	0.69218095594	0
-0.50563087062	0.14078759660	0
-1.30304588831	-0.28160812741	0
0.07312030403	-2.46031403099	1
-0.55537484890	0.03098836621	0
0.56845974344	-1.40885926491	0
-2.17151193589	1.16137872506	0
-2.17151193589	1.16137872506	0
-2.47631129345	0.78763384790	0
-0.80334939080	-2.84888896585	0
0.02059194296	1.03952512211	0
-1.17034830447	1.45530617532	0
0.32636486725	3.17149504139	0
-0.26752101949	0.64265887056	0
-0.57345048284	-0.18181937167	0
0.57904779013	-1.32298852020	0
-1.11980437518	-0.28363421851	0
-0.24255776607	-1.80769619985	0
-1.17554793184	-2.45498990488	1
-0.52024743323	-0.11505137023	0
-0.71673126816	0.73232420901	0
-1.09239785133	0.04327624099	0
-1.10200934883	0.09224317222	0
0.08716956708	-0.94455835756	0
-0.35139057065	0.45906570678	0
-0.72447978719	0.72309700089	0
1.70875623496	-1.35718402222	0
-1.75572453628	0.34212036035	0
0.08235695772	-0.99566655484	0
-2.16288952993	-0.17288733323	0
-2.16288952993	-0.17288733323	0
1.70956204800	-1.35625200566	0
0.17506446064	-1.08572166319	0
-0.36224185046	1.40074543429	0
0.04472869534	-0.68285153359	0
0.05367537573	-0.75468806972	0
-0.17835181093	-1.05536791664	0
-1.81005933818	0.93624121384	0
-0.30827226264	0.54478888156	0
-0.70052338998	-1.06132749190	1
0.06719161832	0.11087148099	0
0.01360926284	-2.36552554991	0
-1.61208658397	-0.74453767419	0
-1.26807132687	0.39327099263	0
-1.42209689197	0.95704508994	0
-2.16457976877	1.13890712998	0
-2.02443473388	-0.23053457668	0
-0.36224185046	1.40074543429	0
0.04472869534	-0.68285153359	0
0.05367537573	-0.75468806972	0
-0.17835181093	-1.05536791664	0
-1.81005933818	0.93624121384	0
-0.30827226264	0.54478888156	0
-0.70052338998	-1.06132749190	0
0.06719161832	0.11087148099	0
0.01360926284	-2.36552554991	1
-1.61208658397	-0.74453767419	0
-1.26807132687	0.39327099263	0
-1.42209689197	0.95704508994	0
-2.16457976877	1.13890712998	0
-2.02443473388	-0.23053457668	0
-0.36224185046	1.40074543429	0
0.04472869534	-0.68285153359	0
0.05367537573	-0.75468806972	0
-0.17835181093	-1.05536791664	0
-1.81005933818	0.93624121384	0
-0.30827226264	0.54478888156	0
-0.70052338998	-1.06132749190	1
0.06719161832	0.11087148099	0
0.01360926284	-2.36552554991	0
-1.61208658397	-0.74453767419	0
-1.26807132687	0.39327099263	0
-1.42209689197	0.95704508994	0
-2.16457976877	1.13890712998	0
-2.02443473388	-0.23053457668	0
-0.34327374697	0.69596504036	0
-0.54241129295	0.00919617225	0
-0.54241129295	0.00919617225	0
0.47627133960	-1.31706224849	0
-0.62323192781	0.25042411971	0
-0.62323192781	0.25042411971	0
-1.81625936279	0.49719689963	0
0.16318805026	-0.04208800915	0
-0.97156165379	-0.26802229012	0
-1.59931223908	-0.51965357336	0
-1.38710326311	0.71665056837	0
0.07179107738	-0.94163516418	0
-1.78501356844	0.57240109024	0
-0.80650685883	-1.95520948367	1
0.87915998594	-1.38046336512	0
-0.42583718373	0.36115319699	0
-2.53332308621	0.78223958081	0
-2.15352360634	-0.16078487940	0
-2.15352360634	-0.16078487940	0
-0.79683868377	-2.44530377312	0
-0.62928519750	0.80641018164	0
0.09434368850	1.06393650563	0
-0.05425533770	1.83186083219	0
-1.44610533488	-0.73499152362	0
-1.44610533488	-0.73499152362	0
-0.63928575911	-0.03687271709	0
-0.63928575911	-0.03687271709	0
-1.56329937302	-0.89247243366	0
0.86478533986	-0.65710709905	0
-1.43735363522	0.92987550830	0
-1.43735363522	0.92987550830	0
-0.50411153021	0.16816508826	0
-0.50411153021	0.16816508826	0
-1.95238314395	0.07012960621	0
-0.12854244082	-2.28435829552	1
-0.52412516044	0.13697182782	0
-1.39640312754	0.90941086124	0
-1.67942749359	-0.58156207299	0
0.17553185167	-0.03013926272	0
-0.62892342523	0.23258559007	0
-0.62892342523	0.23258559007	0
-0.50838885776	0.12326402971	0
-0.50838885776	0.12326402971	0
-0.52271746970	0.14795713033	0
-0.73144828372	-2.40915865654	0
0.11775076297	1.30483077828	0
0.12894459267	1.27467183399	0
-1.33332757597	0.97101908899	0
-0.75832092173	-0.89709867430	0
-0.57903777643	-0.25789014398	0
-0.76105175669	-0.88974112988	0
-0.64731395688	-0.07393723621	0
-1.33378547507	-0.83215890091	0
1.27262171758	1.88921084479	0
-0.47036364339	0.42178144119	0
-0.78059468104	0.92899339148	0
-0.45903447471	0.39125786022	0
-0.50173414451	0.17767417274	0
-1.47498850479	0.98936283374	0
-0.46488114009	-0.08554189850	0
1.71959974434	-1.38890348474	0
-0.53316849937	0.09844112778	0
0.06290095234	-2.44910885225	1
-2.17041887296	1.15927734746	0
-2.17041887296	1.15927734746	0
-0.95667733056	-2.50111112111	0
0.08854101094	1.17133591894	0
0.14569000771	1.02374335499	0
-0.35287377902	1.55093533617	0
-0.34550546751	-0.23307768803	0
-0.64022939698	-0.05879934047	0
-0.75637176174	0.35058105587	0
-0.64679593497	-0.02652432070	0
0.06186902016	-0.50862478694	0
-0.54886858590	0.26260413740	0
-0.50414344387	0.17388896516	0
0.24731340184	-1.83471761841	0
-0.49134052429	0.11175357549	0
-1.81562078875	0.89831012862	0
-0.51968598241	0.11704316401	0
-0.63584497293	0.52675721559	0
-2.17052768883	6.95186532584	0
0.02281668815	-2.31955725480	0
0.95326102125	-4.68785988414	0
0.95326102125	-4.68785988414	0
0.95326102125	-4.68785988414	0
-1.47736222698	0.63609961478	0
-2.16600684596	1.13235455644	0
-1.47751988240	0.63655826813	0
0.02431064127	-2.32299162691	1
-1.83333883060	0.92950869728	0
-2.16615412000	1.13277722670	0
0.19995123943	-0.67972851500	0
-0.72170526530	0.70465137779	0
-0.78231961274	1.23677102742	0
-0.13590342162	-0.46419192800	0
0.97951741242	-0.41627231885	0
0.22022157977	-1.51096360777	0
-0.33724797298	0.84591428889	0
-0.68019157029	0.39140676128	0
-0.66205739266	0.09179733094	0
0.16528387890	-0.08794131422	0
0.16491522094	-0.03466849311	0
-2.36452963744	-0.07950641991	0
-2.36467836813	-0.08588404237	0
-0.95667733056	-2.50111112111	0
0.08854101094	1.17133591894	0
0.14569000771	1.02374335499	0
-0.35287377902	1.55093533617	0
-0.34550546751	-0.23307768803	0
-0.64022939698	-0.05879934047	0
-0.75637176174	0.35058105587	0
-0.64679593497	-0.02652432070	0
0.06186902016	-0.50862478694	0
-0.54886858590	0.26260413740	0
-0.50414344387	0.17388896516	0
0.24731340184	-1.83471761841	0
-0.49134052429	0.11175357549	0
-1.81562078875	0.89831012862	0
-0.51968598241	0.11704316401	0
-0.63584497293	0.52675721559	0
-2.17052768883	6.95186532584	0
0.02281668815	-2.31955725480	0
0.95326102125	-4.68785988414	0
0.95326102125	-4.68785988414	0
0.95326102125	-4.68785988414	0
-1.47736222698	0.63609961478	0
-2.16600684596	1.13235455644	0
-1.47751988240	0.63655826813	0
0.02431064127	-2.32299162691	1
-1.83333883060	0.92950869728	0
-2.16615412000	1.13277722670	0
0.19995123943	-0.67972851500	0
-0.72170526530	0.70465137779	0
-0.78231961274	1.23677102742	0
-0.13590342162	-0.46419192800	0
0.97951741242	-0.41627231885	0
0.22022157977	-1.51096360777	0
-0.33724797298	0.84591428889	0
-0.68019157029	0.39140676128	0
-0.66205739266	0.09179733094	0
0.16528387890	-0.08794131422	0
0.16491522094	-0.03466849311	0
-2.36452963744	-0.07950641991	0
-2.36467836813	-0.08588404237	0
-0.95667733056	-2.50111112111	0
0.08854101094	1.17133591894	0
0.14569000771	1.02374335499	0
-0.35287377902	1.55093533617	0
-0.34550546751	-0.23307768803	0
-0.64022939698	-0.05879934047	0
-0.75637176174	0.35058105587	0
-0.64679593497	-0.02652432070	0
0.06186902016	-0.50862478694	0
-0.54886858590	0.26260413740	0
-0.50414344387	0.17388896516	0
0.24731340184	-1.83471761841	0
-0.49134052429	0.11175357549	0
-1.81562078875	0.89831012862	0
-0.51968598241	0.11704316401	0
-0.63584497293	0.52675721559	0
-2.17052768883	6.95186532584	0
0.02281668815	-2.31955725480	1
0.95326102125	-4.68785988414	0
0.95326102125	-4.68785988414	0
0.95326102125	-4.68785988414	0
-1.47736222698	0.63609961478	0
-2.16600684596	1.13235455644	0
-1.47751988240	0.63655826813	0
0.02431064127	-2.32299162691	0
-1.83333883060	0.92950869728	0
-2.16615412000	1.13277722670	0
0.19995123943	-0.67972851500	0
-0.72170526530	0.70465137779	0
-0.78231961274	1.23677102742	0
-0.13590342162	-0.46419192800	0
0.97951741242	-0.41627231885	0
0.22022157977	-1.51096360777	0
-0.33724797298	0.84591428889	0
-0.68019157029	0.39140676128	0
-0.66205739266	0.09179733094	0
0.16528387890	-0.08794131422	0
0.16491522094	-0.03466849311	0
-2.36452963744	-0.07950641991	0
-2.36467836813	-0.08588404237	0
-0.95667733056	-2.50111112111	0
0.08854101094	1.17133591894	0
0.14569000771	1.02374335499	0
-0.35287377902	1.55093533617	0
-0.34550546751	-0.23307768803	0
-0.64022939698	-0.05879934047	0
-0.75637176174	0.35058105587	0
-0.64679593497	-0.02652432070	0
0.06186902016	-0.50862478694	0
-0.54886858590	0.26260413740	0
-0.50414344387	0.17388896516	0
0.24731340184	-1.83471761841	0
-0.49134052429	0.11175357549	0
-1.81562078875	0.89831012862	0
-0.51968598241	0.11704316401	0
-0.63584497293	0.52675721559	0
-2.17052768883	6.95186532584	0
0.02281668815	-2.31955725480	0
0.95326102125	-4.68785988414	0
0.95326102125	-4.68785988414	0
0.95326102125	-4.68785988414	0
-1.47736222698	0.63609961478	0
-2.16600684596	1.13235455644	0
-1.47751988240	0.63655826813	0
0.02431064127	-2.32299162691	1
-1.83333883060	0.92950869728	0
-2.16615412000	1.13277722670	0
0.19995123943	-0.67972851500	0
-0.72170526530	0.70465137779	0
-0.78231961274	1.23677102742	0
-0.13590342162	-0.46419192800	0
0.97951741242	-0.41627231885	0
0.22022157977	-1.51096360777	0
-0.33724797298	0.84591428889	0
-0.68019157029	0.39140676128	0
-0.66205739266	0.09179733094	0
0.16528387890	-0.08794131422	0
0.16491522094	-0.03466849311	0
-2.36452963744	-0.07950641991	0
-2.36467836813	-0.08588404237	0
-0.95667733056	-2.50111112111	0
0.08854101094	1.17133591894	0
0.14569000771	1.02374335499	0
-0.35287377902	1.55093533617	0
-0.34550546751	-0.23307768803	0
-0.64022939698	-0.05879934047	0
-0.75637176174	0.35058105587	0
-0.64679593497	-0.02652432070	0
0.06186902016	-0.50862478694	0
-0.54886858590	0.26260413740	0
-0.50414344387	0.17388896516	0
0.24731340184	-1.83471761841	0
-0.49134052429	0.11175357549	0
-1.81562078875	0.89831012862	0
-0.51968598241	0.11704316401	0
-0.63584497293	0.52675721559	0
-2.17052768883	6.95186532584	0
0.02281668815	-2.31955725480	1
0.95326102125	-4.68785988414	0
0.95326102125	-4.68785988414	0
0.95326102125	-4.68785988414	0
-1.47736222698	0.63609961478	0
-2.16600684596	1.13235455644	0
-1.47751988240	0.63655826813	0
0.02431064127	-2.32299162691	0
-1.83333883060	0.92950869728	0
-2.16615412000	1.13277722670	0
0.19995123943	-0.67972851500	0
-0.72170526530	0.70465137779	0
-0.78231961274	1.23677102742	0
-0.13590342162	-0.46419192800	0
0.97951741242	-0.41627231885	0
0.22022157977	-1.51096360777	0
-0.33724797298	0.84591428889	0
-0.68019157029	0.39140676128	0
-0.66205739266	0.09179733094	0
0.16528387890	-0.08794131422	0
0.16491522094	-0.03466849311	0
-2.36452963744	-0.07950641991	0
-2.36467836813	-0.08588404237	0
-0.73242055358	-2.39951986791	0
0.11934040540	1.23567741529	0
0.12901970444	1.27350107553	0
-1.32097545290	0.94939327186	0
-0.75850744334	-0.88001113307	0
-0.59424465856	0.14711872125	0
-0.76105484853	-0.88950123526	0
-0.64731775299	-0.07383885166	0
-1.44446385253	-0.72825871809	0
1.27262560030	1.88734249739	0
-0.46884741842	0.35293695150	0
-0.69198360121	-0.66058896332	0
-0.45903444608	0.39124062635	0
-0.50173400914	0.17766703844	0
-0.75970547024	0.73195916869	0
-0.48008386951	0.31944048025	0
1.73618566678	1.77040509664	0
-0.53316849341	0.09844265147	0
-0.12006012748	-2.28346850411	1
-1.42716404215	-0.45395540585	0
-2.84738433808	-0.67033031400	0
-1.45550114144	0.90333158520	0
-2.14601182378	1.11895249593	0
-1.29325468817	-0.18448680571	0
-1.31889019480	-0.54377417680	0
-0.50341477804	-0.59429297906	0
-0.24966669729	1.93460853811	0
0.31602939319	-1.47238508711	0
-2.11707552687	0.06429685623	0
-2.11707552687	0.06429685623	0
-0.52446829519	-2.95504389405	1
0.88362183949	-0.67413047554	0
-0.56306698754	2.59729891974	0
-2.05206901458	1.26206721674	0
0.93022069909	-0.83907031229	0
-1.39413735999	4.42590711755	0
-0.20433678119	-3.09139880752	0
-0.18407525686	-3.13815676851	1
0.67100539600	-2.29273807775	0
1.12149097958	-1.35129259285	0
-1.26011847955	0.82102090271	0
-1.26011847955	0.82102090271	0
-1.44816081506	1.15497434144	0
-1.26261426536	0.82810073586	0
-1.80427660940	0.81825305350	0
-2.31154412007	0.44699463656	0
-2.31154412007	0.44699463656	0
-1.24757983917	-0.82391732329	0
-2.31132960109	0.44627804849	0
2.08062394360	-1.30186294411	0
2.08062394360	-1.30186294411	0
2.08060784305	-1.30180156509	0
-1.39413735999	4.42590711755	0
-0.20433678119	-3.09139880752	1
-0.18407525686	-3.13815676851	0
0.67100539600	-2.29273807775	0
1.12149097958	-1.35129259285	0
-1.26011847955	0.82102090271	0
-1.26011847955	0.82102090271	0
-1.44816081506	1.15497434144	0
-1.26261426536	0.82810073586	0
-1.80427660940	0.81825305350	0
-2.31154412007	0.44699463656	0
-2.31154412007	0.44699463656	0
-1.24757983917	-0.82391732329	0
-2.31132960109	0.44627804849	0
2.08062394360	-1.30186294411	0
2.08062394360	-1.30186294411	0
2.08060784305	-1.30180156509	0
-0.72818421236	-1.50843471712	0
0.06427448716	0.79993425699	0
[truncated: 12,038 more rows]
