# Supplementary material for: QNA-Based Prediction of Sites of Metabolism
Source: Molecules. 2017 Dec 1;22(12):2123. doi: 10.3390/molecules22122123 (PMC6149875; doi:10.3390/molecules22122123)
Supplement: Supplementary file 1 [file molecules-22-02123-s001.zip › SupplementaryMaterials/CSV/BY-REACTION/N-Oxidation.csv]

-0.19335910839	0.55691093734	0
-0.68257807532	-2.44551414457	0
-0.05184581168	0.96132587120	0
-0.22623077049	1.11195596620	0
0.40622620760	1.93503492166	0
-1.69966771250	0.88836454562	0
-0.27218156973	-1.62149379667	0
-0.76195488655	-0.98167431168	0
-0.31181654693	-0.48243579938	0
0.82628129163	-0.59094110110	0
-2.20947704032	0.02954102040	0
0.16269796227	-0.27570457334	0
-2.07425765415	0.14971449070	0
-2.07425765415	0.14971449070	0
-0.46439930510	0.14638430475	0
-0.46439930510	0.14638430475	0
0.52723219017	-1.63305631350	0
-0.63873741302	0.03107121586	0
-0.63873741302	0.03107121586	0
-0.81223361928	0.88940942959	0
-0.81223361928	0.88940942959	0
-0.41939339545	2.38323100943	0
-0.54677442585	1.09711792888	0
-0.54677442585	1.09711792888	0
-0.38309151431	-0.21643264232	0
1.72356374716	-1.38427226930	0
1.72356374716	-1.38427226930	0
-1.50308445168	-2.26718770748	0
0.91611588435	-0.80228781501	0
-0.05834090473	-1.54578465461	1
-0.29486476115	0.53599602199	0
0.02724533332	1.04695632536	0
-0.35092488371	0.38902793346	0
-0.24766128213	-1.78199944830	0
-0.69123797410	-0.13321576699	0
-0.69754920544	-2.83385067015	0
-0.27838914952	0.53689565256	0
-0.12935773067	-1.10321335881	0
0.40313788842	3.10273149585	0
-0.20402652153	0.62690263854	0
-2.02580451578	1.23338556126	0
-0.07616393825	-1.40758838663	0
-1.64188378293	-2.37540063192	1
-0.19283421268	-1.30799646689	0
-0.68921589890	0.96647146172	0
0.23237849764	0.53808697253	0
-2.38859095012	-0.26852979417	0
-1.02735888034	0.36643265313	0
-0.26366069453	-1.98277742730	1
0.04898651039	-0.20077031182	0
-1.89970364319	0.39457384980	0
-0.64450346845	0.25520420116	0
-1.44371349003	0.57097681314	0
-0.59969888694	0.20166669345	0
-0.59969888694	0.20166669345	0
0.89344711165	-1.35788787209	0
-1.55710943637	0.69705114349	0
-2.12555092290	-0.15212068220	0
-1.43749011355	0.58172847426	0
-0.62184485215	0.51023257325	0
-0.62184485215	0.51023257325	0
-2.53504279770	0.77945108005	0
-0.29645333630	-2.04860345843	0
0.22843886367	-1.85467206343	0
0.06659854965	0.40953978742	0
-2.16857128237	6.95410960838	0
-1.55991857119	-0.61174256139	0
-1.55991857119	-0.61174256139	0
-2.23996572758	-0.11123468066	0
0.95312053083	-4.68803242749	0
0.95312053083	-4.68803242749	0
0.95312053083	-4.68803242749	0
-1.37511484115	0.94815905038	0
-1.37511484115	0.94815905038	0
-0.36566580233	-2.48521428727	0
-0.43195902408	1.82274114581	0
-0.44338861616	-0.87595827743	0
0.91882794097	-0.65469759123	0
0.21822115636	1.05072715971	0
0.21822115636	1.05072715971	0
-0.16747924130	-1.68593880339	0
-2.39122303195	-0.35169862033	0
-0.16747924130	-1.68593880339	0
-2.39122303195	-0.35169862033	0
-0.57008224589	2.06459851088	0
0.00350615535	0.74596504131	0
-0.29495415512	1.60249849997	0
-0.66998682768	0.15552393559	0
-0.69341960412	-2.79779387033	0
-0.26321417607	-1.99681454369	0
-0.09956684040	-1.65437683443	0
-0.18521105328	-0.34636989088	0
0.40715024939	3.13931492580	0
-2.02655944564	1.22802572802	0
-0.60146387681	1.23742475047	0
-0.18105765722	-0.07658519102	0
-1.64243159613	-2.37937062585	1
-0.57115649901	0.23943133206	0
-0.57115649901	0.23943133206	0
-0.51553172121	0.12246217467	0
-0.51553172121	0.12246217467	0
-0.52131930985	0.14810900470	0
0.16977998970	0.69502822815	0
-0.73354389584	-2.46574497480	0
-0.15279226551	0.85677304661	0
-1.77147093424	0.65072583096	0
0.41259043341	1.93636652351	0
-1.69202963935	0.89149240279	0
-0.26237850256	-1.60877833443	0
-0.50986479951	-0.60788524771	0
0.04642654400	-0.35676472393	0
1.13765587600	-0.48228734262	0
1.13765587600	-0.48228734262	0
-2.21014094841	0.02939025150	0
0.16193479632	-0.27602349859	0
-1.83082464416	0.52019700348	0
-2.11637560705	0.06606752574	0
0.01440220539	-0.83567305035	0
-0.52451335756	0.12368712257	0
-0.52451335756	0.12368712257	0
0.52728334488	-1.63304406456	0
-0.63867383339	0.03109817257	0
-0.63867383339	0.03109817257	0
0.18124491996	-1.11287236947	0
-0.80462565638	0.89240750149	0
-0.80462565638	0.89240750149	0
-0.41939750338	2.38322998764	0
-0.54677898292	1.09711597561	0
-0.54677898292	1.09711597561	0
-0.38460471158	-0.21704541303	0
1.72278639979	-1.38458699303	0
1.72278639979	-1.38458699303	0
-1.50308423210	-2.26718765129	0
0.91611611932	-0.80228775489	0
-0.05834042770	-1.54578444843	1
-1.31660250475	-0.02533598630	0
0.07612530960	0.18515919657	0
0.11234103994	-0.10601497047	0
0.12847818204	-0.04974671869	0
0.04654084025	-1.37836489245	0
-0.38751709153	-1.07545893953	0
-0.61811477279	0.18171894736	0
-0.67172541930	0.32606058500	0
-0.62103841319	0.24010867339	0
-0.75014078543	0.28013705602	0
-0.63788860828	-0.00761770444	0
0.11187840407	1.95197548163	0
-0.47614532694	2.55915012754	0
-0.50675011504	0.22267766101	0
-0.16349730612	-0.05111807974	0
-0.50404401940	0.10400547080	0
0.22098990010	-0.33536866942	0
-0.53428963769	1.05880949087	0
-1.58132462459	-2.14021692563	0
-0.53613148632	-0.43436634126	0
0.64456801310	-3.82436537527	0
-0.21605498731	-0.61907683748	0
-0.57400557776	0.23920672314	0
-0.15386656812	-1.29996472657	1
-2.25476149005	4.36606791377	0
-0.59910504220	1.30649057694	0
-0.59910504220	1.30649057694	0
0.97051196258	-4.19704299891	0
0.97051196258	-4.19704299891	0
-0.06497751070	-1.77702836845	0
-0.06497751070	-1.77702836845	0
-0.59651477430	2.10722140850	0
-0.26390475167	1.00121906028	0
-0.26163361696	-0.24263014957	0
-0.21190105364	-0.63035500924	0
-0.10438806076	-1.46390347361	0
-0.17343432728	-0.08922396460	0
-0.48818791888	0.12324963449	0
-0.54419512028	0.34879165079	0
-0.59079862581	1.24630364235	0
-0.48547951017	0.92446523275	0
-0.56652777928	0.20995874259	0
-0.56652777928	0.20995874259	0
-0.81066873747	0.62595018760	0
-0.65160348875	-0.02105157834	0
-0.15312101207	-1.47832659220	1
-0.58100070158	0.29843498442	0
-0.58100070158	0.29843498442	0
1.72591001551	-1.34049095689	0
0.24250597466	0.81435148892	0
-0.01166738352	-0.44552304797	0
-2.39289161303	-0.31413228972	0
-1.20411413169	0.91052034498	0
-2.13332728571	-0.42041215719	0
1.06694663369	-0.51245343673	0
1.06694663369	-0.51245343673	0
-0.31721009609	0.51630306332	0
-0.28777394980	0.48086302893	0
0.02172397300	1.03264440382	0
-0.24412214885	-1.77942891869	0
-0.23103506684	0.63268883986	0
-0.13642572876	-1.25571824607	0
-0.69706967555	-2.83243332924	0
-0.62123247926	-0.01500880532	0
0.40254341504	3.10222529161	0
-0.56631401465	0.06050737426	0
-0.08674807412	-1.42393028567	0
-0.11149860738	0.28525135496	0
-2.02584880290	1.23322653932	0
-1.64183364688	-2.37536289546	1
-0.63133019305	1.01107138581	0
-1.02354250658	0.68277352712	0
1.02256875599	-0.46377569214	0
-0.31721009609	0.51630306332	0
-0.28777394980	0.48086302893	0
0.02172397300	1.03264440382	0
-0.24412214885	-1.77942891869	0
-0.23103506684	0.63268883986	0
-0.13642572876	-1.25571824607	0
-0.69706967555	-2.83243332924	0
-0.62123247926	-0.01500880532	0
0.40254341504	3.10222529161	0
-0.56631401465	0.06050737426	0
-0.08674807412	-1.42393028567	0
-0.11149860738	0.28525135496	0
-2.02584880290	1.23322653932	0
-1.64183364688	-2.37536289546	1
-0.63133019305	1.01107138581	0
-1.02354250658	0.68277352712	0
1.02256875599	-0.46377569214	0
-0.31721009609	0.51630306332	0
-0.28777394980	0.48086302893	0
0.02172397300	1.03264440382	0
-0.24412214885	-1.77942891869	0
-0.23103506684	0.63268883986	0
-0.13642572876	-1.25571824607	0
-0.69706967555	-2.83243332924	0
-0.62123247926	-0.01500880532	0
0.40254341504	3.10222529161	0
-0.56631401465	0.06050737426	0
-0.08674807412	-1.42393028567	0
-0.11149860738	0.28525135496	0
-2.02584880290	1.23322653932	0
-1.64183364688	-2.37536289546	1
-0.63133019305	1.01107138581	0
-1.02354250658	0.68277352712	0
1.02256875599	-0.46377569214	0
-0.40851065835	-0.62156573512	0
-0.28990213120	0.75416621202	0
0.01997034826	0.99455241632	0
0.02864015151	0.98312454417	0
-0.31116564152	-0.48443590303	0
0.07048285256	-0.44645647614	0
0.13324901060	0.54174613125	0
-1.27550671231	-2.16861933014	0
-0.69456579087	-1.65267381019	0
-0.61421338031	-0.00996866783	0
0.14004206599	1.08697248271	0
-0.58296267300	0.18934066537	0
-0.62621336821	0.07403738678	0
-1.63974689243	-1.49379582586	0
-1.35720363451	0.73713240078	0
-0.64125227993	-0.02360297970	0
-0.35204868975	0.68064373052	0
1.28992882650	0.46889176550	0
1.28992882650	0.46889176550	0
-1.32847221101	-0.79244977335	0
-0.53661102611	0.05499562176	0
0.56934725441	-1.40782582537	0
-1.47576495358	0.98434847485	0
-2.47639315430	0.78753876371	0
0.06297268598	-2.44868615928	1
-2.17042648115	1.15923530200	0
-2.17042648115	1.15923530200	0
-0.58225143942	0.92082552273	0
0.25981448171	-0.31086995418	0
0.25981448171	-0.31086995418	0
0.51260522436	-1.34922779064	0
-0.63823099055	0.28112196625	0
-2.37414378512	-0.04047677073	0
-0.63823099055	0.28112196625	0
-2.37414378512	-0.04047677073	0
-1.92683938010	0.43689337062	0
-0.49508317611	0.09341358060	0
-0.35872963002	0.14307294861	0
-2.16056974331	-0.12311254456	0
-1.38711728730	-1.75169837970	1
-0.58225143942	0.92082552273	0
0.25981448171	-0.31086995418	0
0.25981448171	-0.31086995418	0
0.51260522436	-1.34922779064	0
-0.63823099055	0.28112196625	0
-2.37414378512	-0.04047677073	0
-0.63823099055	0.28112196625	0
-2.37414378512	-0.04047677073	0
-1.92683938010	0.43689337062	0
-0.49508317611	0.09341358060	0
-0.35872963002	0.14307294861	0
-2.16056974331	-0.12311254456	0
-1.38711728730	-1.75169837970	1
-0.58225143942	0.92082552273	0
0.25981448171	-0.31086995418	0
0.25981448171	-0.31086995418	0
0.51260522436	-1.34922779064	0
-0.63823099055	0.28112196625	0
-2.37414378512	-0.04047677073	0
-0.63823099055	0.28112196625	0
-2.37414378512	-0.04047677073	0
-1.92683938010	0.43689337062	0
-0.49508317611	0.09341358060	0
-0.35872963002	0.14307294861	0
-2.16056974331	-0.12311254456	0
-1.38711728730	-1.75169837970	1
-0.58225143942	0.92082552273	0
0.25981448171	-0.31086995418	0
0.25981448171	-0.31086995418	0
0.51260522436	-1.34922779064	0
-0.63823099055	0.28112196625	0
-2.37414378512	-0.04047677073	0
-0.63823099055	0.28112196625	0
-2.37414378512	-0.04047677073	0
-1.92683938010	0.43689337062	0
-0.49508317611	0.09341358060	0
-0.35872963002	0.14307294861	0
-2.16056974331	-0.12311254456	0
-1.38711728730	-1.75169837970	1
-0.50027236335	-1.27550560019	0
-0.12137537513	0.02503034918	0
-0.17273627505	2.03695432442	0
-1.78383853675	-0.01427944243	0
-1.78230588173	-0.01356287671	0
0.04816221958	1.13860718800	0
-0.59346556877	0.21349428791	0
-0.97906747141	-2.59011046888	0
0.87533332924	-0.69314897314	0
0.20620515987	-0.03780405973	0
0.19091361806	-0.04499045695	0
-0.63446543032	-0.05401707944	0
-0.51350373757	0.12369661921	0
0.13718636813	1.09569892656	0
-0.70606193684	-0.03713313215	0
-0.70606193684	-0.03713313215	0
-0.64441207044	-0.00789829594	0
-0.64441207044	-0.00789829594	0
-0.50541007788	0.17268054172	0
-0.64512459636	-0.04104316751	0
-0.64512459636	-0.04104316751	0
-0.18426030178	1.27683732004	0
-0.18426030178	1.27683732004	0
-0.54596747592	1.10207406693	0
-0.54596747592	1.10207406693	0
-0.50349285950	0.16859649879	0
-0.50349285950	0.16859649879	0
-1.24360768235	-2.14662788829	0
-0.05848614919	-1.54661340088	1
-0.52423118736	0.13689910622	0
1.22795909548	0.65079662476	0
-0.31542189863	-0.50840804087	0
-0.29215214657	-0.21442515682	0
0.11777671691	2.05083129177	0
-0.52815226033	0.36716036997	0
0.14158219566	1.08686064713	0
-0.55561110970	0.25984172932	0
-1.30208321477	-2.38291256239	0
-0.27184975006	-1.81319354629	0
-0.66909492733	-0.27293353441	0
-0.64562565295	-0.04045956424	0
-0.51902359918	0.11762935008	0
0.21855094482	1.85429256190	0
-0.50381015980	0.17124277030	0
-1.59184261654	-2.12393126615	1
-0.97613499528	-2.89162406243	0
0.04643454669	1.99360594102	0
-0.01608901460	2.17952848895	0
-0.24594280089	1.52146269189	0
-0.29451109430	0.32432526657	0
-0.26382051486	-1.80478312241	0
-0.17748388369	-1.56450040097	0
0.13913778592	-0.61046740047	0
-0.58052536692	-0.20151511300	0
-0.54848315550	0.14589537344	0
0.21680991568	1.84826978635	0
-0.60713437386	0.37483455376	0
-2.35552215974	0.00788484741	0
-0.66413559239	-0.23484163158	0
-1.59169822463	-2.12341905479	1
-1.21851008980	0.49631002709	0
-1.11670610289	0.22370909261	0
-0.10867590216	-2.14919168682	1
0.38487013114	-0.27590329306	0
-1.35059984008	-0.63590111235	0
0.40424544080	-1.42864077037	0
-1.45438603679	0.89046508841	0
-1.74068996558	0.68663848361	0
-0.37572185744	0.16021115967	0
-2.16995391093	0.54051320488	0
-0.56932642317	1.56690687121	0
0.55635747993	-1.51297506723	0
-0.93234673282	-1.06316159121	0
0.94775398381	-0.61745780683	0
-0.63394249308	1.49313812586	0
-0.39804773021	0.17890185595	0
-2.05615433002	0.15655730168	0
-0.64481098163	-0.61180847710	0
0.95412427049	-0.60748288367	0
-2.15310990563	-0.06902637329	0
-0.01771547215	-0.95512074093	0
-2.10264926286	0.06063518849	0
0.02674283540	-0.84034512687	0
1.00485224347	0.02113105047	0
-0.99946815159	-2.76236221285	0
0.27466489592	2.09175470063	0
0.14139305872	1.12718575360	0
-0.32861886804	1.89815070550	0
-1.04103535778	-0.00416653358	0
-0.24340451354	-1.83543767254	0
-0.64144111196	-0.02859082908	0
-0.64144111196	-0.02859082908	0
-0.27607884638	-0.98621196791	0
0.90681622150	-0.66332915378	0
-0.40260240601	-2.30427190606	0
-2.06010961967	-0.10776098959	0
-0.22757171256	1.93067681255	0
-0.53742060550	0.05524847060	0
-0.53742060550	0.05524847060	0
-0.54686667970	0.42782402981	0
-1.75099506611	0.91166550253	0
-0.05677572611	1.79612805496	0
-0.11337964627	-1.68109077027	0
-0.34334566518	0.68317961158	0
-0.53415694285	-0.14535121663	0
0.14539792216	-0.60780282940	0
-2.02624091202	-0.82938173738	0
0.86518290696	-0.65323645365	0
-0.54855419929	1.14851329316	0
0.46115842934	-1.30618990469	0
-0.61496475933	0.36636004993	0
-0.66148786708	1.26356174353	0
0.23239313917	0.00801136670	0
-1.66469452259	0.45088130869	0
-0.52468174601	-0.13573114926	0
-0.04716365493	-1.57247245372	1
-0.63170239527	0.24780728091	0
-0.63170239527	0.24780728091	0
-1.94769416013	-0.23910199460	0
-0.56005688990	1.12917937888	0
-0.54154787721	-0.02649058268	0
-0.54154787721	-0.02649058268	0
-0.34697955386	0.98758451758	0
0.52486940200	-2.91021827052	0
-2.26776854890	7.79989770972	0
0.96082488126	-4.86701520271	0
0.96082488126	-4.86701520271	0
0.96082488126	-4.86701520271	0
-0.36224185046	1.40074543429	0
0.04472869534	-0.68285153359	0
0.05367537573	-0.75468806972	0
-0.17835181093	-1.05536791664	0
-1.81005933818	0.93624121384	0
-0.30827226264	0.54478888156	0
-0.70052338998	-1.06132749190	0
0.06719161832	0.11087148099	0
0.01360926284	-2.36552554991	1
-1.61208658397	-0.74453767419	0
-1.26807132687	0.39327099263	0
-1.42209689197	0.95704508994	0
-2.16457976877	1.13890712998	0
-2.02443473388	-0.23053457668	0
-1.78936936460	-1.30292970199	0
-1.32607887495	0.51766585869	0
0.21519076860	0.16546781118	0
1.56843647010	2.02460960764	0
0.11312285887	-0.23676158771	0
0.40347375746	-1.30213698842	0
-0.63164746332	0.21200512540	0
-0.63164746332	0.21200512540	0
-0.72263993167	-0.83503347704	0
-0.61678348720	0.27725078096	0
-0.61678348720	0.27725078096	0
-0.28316066927	0.89979759157	0
-0.55315728768	0.03310144987	0
-0.55315728768	0.03310144987	0
-0.51041839762	0.29135034746	0
-0.54301341959	0.00668608502	0
-0.54301341959	0.00668608502	0
-0.55935251010	0.00612178269	0
-0.23657371237	0.60183243591	0
-0.24481250235	0.55464395981	0
-0.34339856217	0.69204995312	0
-0.55951688408	0.07435102607	0
-0.14457729203	-1.13212279805	0
-0.14350024198	-1.12694379107	0
0.47522328007	-1.28426147173	0
-1.77837135238	0.26878723241	0
-1.38805227264	0.68282617532	0
-0.12531852956	-2.24730219103	1
-1.45510408753	0.89829356723	0
-1.45510408753	0.89829356723	0
-1.31784953795	-0.54600429143	0
-1.31784953795	-0.54600429143	0
-1.30554441384	-0.16497125852	0
-2.26790506477	7.79933295861	0
0.52600176981	-2.90505885504	0
0.96083490891	-4.86697620767	0
0.96083490891	-4.86697620767	0
0.96083490891	-4.86697620767	0
-0.35573026404	0.94070281268	0
-0.50169457746	0.22304908752	0
-0.54210642556	0.01995053630	0
-0.69100983890	-0.72813515098	0
-0.59535232623	0.00273964801	0
-0.12087761930	0.95266457773	0
1.14694639501	1.30709031009	0
-0.13870700494	-1.51154304008	0
-0.30561647570	1.33701986070	0
-1.50615405100	-2.03660612357	1
-0.04716983052	1.22814928049	0
-1.28978339409	-2.39662458105	1
0.17645549026	-0.38258131327	0
0.17645549026	-0.38258131327	0
0.17626703750	2.03999772487	0
-0.74487093370	0.40277704900	0
-2.36213395922	-0.03123046599	0
-0.74487093370	0.40277704900	0
-2.36213395922	-0.03123046599	0
-0.28435275636	-2.02220935578	0
-0.68460452981	-0.52631190831	0
0.30312269152	-0.22464170394	0
0.13191042845	2.93150786329	0
-0.51447623258	1.25003115911	0
-2.37934909997	-0.05391783834	0
-1.32334408193	-2.55908131617	0
-0.17987606793	-1.89499691343	0
0.19975942664	1.03940174571	0
-0.65357473899	-0.05789733306	0
-0.65357473899	-0.05789733306	0
-0.50313419350	0.35751504209	0
-0.50313419350	0.35751504209	0
-0.43383022990	-0.61663162800	0
0.39684221626	1.54084001503	0
0.40401719371	-0.68898008876	0
0.16381913505	0.67911877923	0
-0.73311804823	-2.46436669290	0
-0.10091601095	0.96750135175	0
-1.77087014020	0.65271065869	0
0.41309301234	1.93798819290	0
-1.69206869088	0.89133685343	0
-0.26736580223	-1.62204144754	0
-0.84810772470	-1.17461769998	0
0.04638480592	-0.35693347758	0
1.13761830467	-0.48243871546	0
1.13761830467	-0.48243871546	0
-2.21017984037	0.02923567130	0
0.16193734672	-0.27601109000	0
-1.77840933932	0.63268990117	0
-1.77840933932	0.63268990117	0
-0.52451065607	0.12370043638	0
-0.52451065607	0.12370043638	0
0.52728564383	-1.63303291296	0
-0.63867397767	0.03109731603	0
-0.63867397767	0.03109731603	0
0.17583838824	-1.12730511374	0
0.17583838824	-1.12730511374	0
-0.80462580846	0.89240658725	0
-0.80462580846	0.89240658725	0
-0.41939764700	2.38322913705	0
-0.54677897574	1.09711602783	0
-0.54677897574	1.09711602783	0
-0.38460469658	-0.21704530295	0
1.72278640753	-1.38458693630	0
1.72278640753	-1.38458693630	0
-1.50308422609	-2.26718760766	0
0.91611612577	-0.80228770818	0
-0.05834042823	-1.54578445319	1
-0.18193444351	-0.58818662321	0
-0.36152919843	1.68153180806	0
-0.57784778967	0.35362785964	0
-0.57784778967	0.35362785964	0
-0.93464706792	-2.24501856484	0
0.91147099270	-0.63298171748	0
-0.44813961890	-0.07203300158	0
-0.44813961890	-0.07203300158	0
-1.30101014047	0.56248749583	0
-0.79996270777	0.90151063891	0
-1.47739871727	0.62458447569	0
1.72167885747	-1.38582225014	0
-0.12792766633	-2.17922542645	1
-1.38102059830	0.67391363134	0
-1.38102059830	0.67391363134	0
-1.83663824580	0.25839897440	0
-1.83663824580	0.25839897440	0
0.79463199730	-1.21139363552	0
-0.19063756812	1.01208271963	0
-0.21763053326	-0.62960240340	0
-0.21919819292	-1.81205849122	0
-0.60590701605	-0.27143151675	0
-0.55674235759	0.36995502839	0
-0.60326950513	1.26715643012	0
0.11872771920	2.89244145669	0
-0.52683144538	1.20729200561	0
-0.53184630285	-0.13619418742	0
-0.05315205072	-1.57285922020	1
-1.31251810341	-2.57495108858	0
-0.17737610371	-1.88651538178	0
-0.55866196057	1.12927342734	0
0.09646801646	1.16950414800	0
-0.76735056700	-0.21039363725	0
0.14572891435	-0.34737347954	0
0.19765269078	1.01407693369	0
-0.60535630462	0.30483731398	0
-2.35947548891	-0.03641919528	0
-1.23775122448	-2.31543622175	0
-0.64004256354	-0.04754242033	0
-0.30277785658	1.69171247045	0
-0.19379291629	-0.57544793845	0
0.90505951151	-0.63401690001	0
-0.55433129479	0.29773768036	0
-0.55433129479	0.29773768036	0
-0.62058749669	0.25266285022	0
-0.62058749669	0.25266285022	0
0.16805832556	-0.34495041749	0
-1.81935896188	0.84906929527	0
-0.06419858364	-2.19583682026	0
-1.46660263769	0.61055578912	0
-1.46660263769	0.61055578912	0
-1.47196338267	0.63439827867	0
-1.47196338267	0.63439827867	0
-0.02186639268	-2.28453299770	0
-2.15963434050	1.12725640027	0
-0.19063756812	1.01208271963	0
-0.21763053326	-0.62960240340	0
-0.21919819292	-1.81205849122	0
-0.60590701605	-0.27143151675	0
-0.55674235759	0.36995502839	0
-0.60326950513	1.26715643012	0
0.11872771920	2.89244145669	0
-0.52683144538	1.20729200561	0
-0.53184630285	-0.13619418742	0
-0.05315205072	-1.57285922020	0
-1.31251810341	-2.57495108858	0
-0.17737610371	-1.88651538178	0
-0.55866196057	1.12927342734	0
0.09646801646	1.16950414800	0
-0.76735056700	-0.21039363725	0
0.14572891435	-0.34737347954	0
0.19765269078	1.01407693369	0
-0.60535630462	0.30483731398	0
-2.35947548891	-0.03641919528	0
-1.23775122448	-2.31543622175	0
-0.64004256354	-0.04754242033	0
-0.30277785658	1.69171247045	0
-0.19379291629	-0.57544793845	0
0.90505951151	-0.63401690001	0
-0.55433129479	0.29773768036	0
-0.55433129479	0.29773768036	0
-0.62058749669	0.25266285022	0
-0.62058749669	0.25266285022	0
0.16805832556	-0.34495041749	0
-1.81935896188	0.84906929527	0
-0.06419858364	-2.19583682026	0
-1.46660263769	0.61055578912	0
-1.46660263769	0.61055578912	0
-1.47196338267	0.63439827867	0
-1.47196338267	0.63439827867	0
-0.02186639268	-2.28453299770	1
-2.15963434050	1.12725640027	0
-0.19063756812	1.01208271963	0
-0.21763053326	-0.62960240340	0
-0.21919819292	-1.81205849122	1
-0.60590701605	-0.27143151675	0
-0.55674235759	0.36995502839	0
-0.60326950513	1.26715643012	0
0.11872771920	2.89244145669	0
-0.52683144538	1.20729200561	0
-0.53184630285	-0.13619418742	0
-0.05315205072	-1.57285922020	0
-1.31251810341	-2.57495108858	0
-0.17737610371	-1.88651538178	0
-0.55866196057	1.12927342734	0
0.09646801646	1.16950414800	0
-0.76735056700	-0.21039363725	0
0.14572891435	-0.34737347954	0
0.19765269078	1.01407693369	0
-0.60535630462	0.30483731398	0
-2.35947548891	-0.03641919528	0
-1.23775122448	-2.31543622175	0
-0.64004256354	-0.04754242033	0
-0.30277785658	1.69171247045	0
-0.19379291629	-0.57544793845	0
0.90505951151	-0.63401690001	0
-0.55433129479	0.29773768036	0
-0.55433129479	0.29773768036	0
-0.62058749669	0.25266285022	0
-0.62058749669	0.25266285022	0
0.16805832556	-0.34495041749	0
-1.81935896188	0.84906929527	0
-0.06419858364	-2.19583682026	0
-1.46660263769	0.61055578912	0
-1.46660263769	0.61055578912	0
-1.47196338267	0.63439827867	0
-1.47196338267	0.63439827867	0
-0.02186639268	-2.28453299770	0
-2.15963434050	1.12725640027	0
-0.73317977699	-2.46460919773	0
0.16483924071	0.68243486634	0
0.41302005200	1.93770219431	0
-1.69206385179	0.89136015009	0
-0.11189885118	0.93866444596	0
-1.77095613477	0.65236703416	0
-0.26651061630	-1.61926845155	0
-2.21017501632	0.02925885732	0
0.16193707131	-0.27601270946	0
-0.75435017904	-0.97867834851	0
0.04638993350	-0.35690846866	0
1.13762292803	-0.48241622785	0
1.13762292803	-0.48241622785	0
0.52728539525	-1.63303437108	0
-0.63867396391	0.03109741506	0
-0.63867396391	0.03109741506	0
-2.07502304857	0.14940446823	0
-2.07502304857	0.14940446823	0
-0.52451094582	0.12369871281	0
-0.52451094582	0.12369871281	0
-0.41939763330	2.38322923552	0
-0.54677897635	1.09711602241	0
-0.54677897635	1.09711602241	0
-0.80462579405	0.89240669221	0
-0.80462579405	0.89240669221	0
-1.50308422660	-2.26718761219	0
0.91611612522	-0.80228771303	0
-0.05834042819	-1.54578445274	1
-0.38460469785	-0.21704531431	0
1.72278640687	-1.38458694215	0
1.72278640687	-1.38458694215	0
-0.88460602744	-1.32550595807	0
0.06002615384	0.21302352194	0
-1.36290159924	0.04880335431	0
-1.36290159924	0.04880335431	0
0.58866967167	1.77859823400	0
-0.60069183121	0.20896318018	0
-0.60069183121	0.20896318018	0
-1.30997559074	-0.30491164284	0
-1.30997559074	-0.30491164284	0
0.37133373607	-0.72676714017	0
-0.63809356354	-0.03278948845	0
-0.63809356354	-0.03278948845	0
0.18046610160	0.98917706907	0
-1.23828678140	-2.31965213757	0
-0.28194670178	1.75640603812	0
-0.32916061579	-0.99189750182	0
0.90285584971	-0.64093958903	0
0.04241655868	2.10328691876	0
-0.54011432255	0.42859935451	0
-0.95796155171	-2.33759345472	0
-0.15441639841	-1.70696642245	0
-0.53549142317	-0.14584037782	0
-1.64861824224	0.80228536693	0
-0.54207818882	1.15254316136	0
0.15744123098	-0.25713352309	0
-0.63835342674	0.02842813035	0
-0.63835342674	0.02842813035	0
-0.54679318751	1.09740579761	0
-0.54679318751	1.09740579761	0
-0.05834032334	-1.54582681854	1
-0.04851430944	2.13142189585	0
-0.38351952342	-0.81893698015	0
-0.42190118387	-2.45831468244	0
-0.17598397221	-1.60001521506	0
0.15347635047	1.13761321862	0
-0.53843831868	0.35656924696	0
-1.39676828478	0.66207337840	0
-1.39676828478	0.66207337840	0
-0.29191929541	0.64008271258	0
-1.28613992916	-2.14934771891	0
-0.64712557876	-0.04667899461	0
-0.52131608537	0.10580831134	0
-1.48065368779	0.62797041034	0
-1.48065368779	0.62797041034	0
0.12064227345	0.81914249335	0
-0.50666193926	-0.14433119658	0
-0.50342685840	0.17299543670	0
-0.02043725883	-2.28347438809	1
-0.65139142978	0.03348929939	0
-0.79301431569	0.90734168230	0
-2.15977464822	1.12715237348	0
-0.43705249349	-0.02289089414	0
1.72087203748	-1.38669907041	0
-0.04851430944	2.13142189585	0
-0.38351952342	-0.81893698015	0
-0.42190118387	-2.45831468244	0
-0.17598397221	-1.60001521506	0
0.15347635047	1.13761321862	0
-0.53843831868	0.35656924696	0
-1.39676828478	0.66207337840	0
-1.39676828478	0.66207337840	0
-0.29191929541	0.64008271258	0
-1.28613992916	-2.14934771891	0
-0.64712557876	-0.04667899461	0
-0.52131608537	0.10580831134	0
-1.48065368779	0.62797041034	0
-1.48065368779	0.62797041034	0
0.12064227345	0.81914249335	0
-0.50666193926	-0.14433119658	0
-0.50342685840	0.17299543670	0
-0.02043725883	-2.28347438809	1
-0.65139142978	0.03348929939	0
-0.79301431569	0.90734168230	0
-2.15977464822	1.12715237348	0
-0.43705249349	-0.02289089414	0
1.72087203748	-1.38669907041	0
0.00046560933	2.25123373274	0
-0.73499473847	-2.74213578212	0
-0.30010750686	-1.05812696186	0
-0.14115984758	-1.74422245858	0
-0.06551459838	1.88410572568	0
-1.22252358051	0.89789326250	0
-0.64855656456	0.52577016127	0
-0.40503523353	1.87142669653	0
-0.64938887876	1.24673959442	0
-0.07068663221	0.66664778377	0
-0.14135905946	-1.68107137779	0
-2.03517493605	-0.31476385152	0
0.15001099751	-0.32798385217	0
-0.54945229494	-2.54377642297	0
0.91486260043	-0.66061629966	0
-0.61099874714	0.06649387172	0
-0.54527539513	1.14261867609	0
-1.60283435396	-0.47145483922	0
-2.05167690111	1.17925481741	0
-0.52331551994	-0.08972137019	0
-1.71615988169	0.55641354272	0
0.46870085677	-1.35232383154	0
-0.38100746607	0.87612312933	0
-0.23358818393	-0.48314597975	0
-0.56545249605	-0.24189812216	0
-0.21702289634	0.88245123155	0
-0.56151177348	0.30339114070	0
-0.54909213012	1.12242109274	0
-0.09925964731	-1.47135473018	1
-0.58580124978	-0.00569142065	0
-0.51784383750	0.11270992825	0
-0.51131229560	0.16736799661	0
-0.42246139746	-0.07545358964	0
-0.75828838374	-0.38130099726	0
-1.80202210787	-0.23544106353	0
0.28310993968	-1.36491255062	0
-1.60243562285	0.85956002473	0
-1.40973368713	-0.45350419638	0
-1.40973368713	-0.45350419638	0
0.13610947910	-0.44260188351	0
-0.46420381665	1.72670130098	0
-0.10660308677	-2.27407209199	1
-1.44641805694	0.88417814303	0
-1.44641805694	0.88417814303	0
-0.61610977709	0.33847367274	0
-0.07639092710	-1.65768346101	0
-0.52473714342	-0.13397640794	0
-0.55571996213	1.14432828234	0
0.95966227031	0.21905221255	0
-1.41463754567	0.64300790152	0
0.00312138488	-0.16914079089	0
-0.34501807487	-2.56635862756	0
0.11044386065	-0.25644182608	0
0.07776320292	0.09185660440	0
-0.60678615310	0.24447009360	0
-0.61568379939	2.54535424842	0
-1.34964853646	0.96953180325	0
-0.61893661325	0.26349722895	0
-0.61893661325	0.26349722895	0
-1.67463951925	-0.61145979365	0
-0.61790663222	0.20980951410	0
-0.51164717318	0.12524560506	0
0.39996509363	-1.64192401356	0
0.93630298203	-0.83277187035	0
-0.50954195028	0.11989609694	0
-0.50954195028	0.11989609694	0
-0.51028275366	0.12924673893	0
-1.18377632882	0.20193464348	0
-0.52250600510	0.14855613518	0
-0.64163028360	-0.48734774464	0
-1.48579509718	0.75361688626	0
-1.42277218361	-0.43224717064	0
-1.42277218361	-0.43224717064	0
-0.11758873023	-2.25616191225	1
-1.44418027111	0.87842517532	0
-1.44418027111	0.87842517532	0
1.03740406357	0.00457438976	0
-0.75063334381	-0.06834451777	0
0.00962420812	-0.63358501874	0
-0.97070123425	-0.77053343308	0
-1.45412954990	0.71496544001	0
0.03711847202	-0.91879625018	0
-0.54205118980	2.57270910542	0
-0.60628069562	0.41387233134	0
0.01615618999	0.54512200808	0
-2.05157154343	0.10936848454	0
-0.65459616360	-1.89564711714	1
-0.54272994158	-0.97811023759	0
0.65155621741	-3.82557738666	0
-0.52699893693	-0.44937082253	0
-0.57989478747	1.96172369628	0
-0.14637269958	-1.62308451713	0
-0.36610099149	2.21303162835	0
0.09778102426	-0.66181458554	0
-0.45282191699	2.48946278779	0
-0.55454323539	0.63702885337	0
0.65964004405	-3.74568370724	0
-0.58548443027	2.06283883667	0
-0.10664183498	-1.93260694303	0
-0.64705090986	1.83872081490	0
0.64281464193	-3.81101218450	0
-0.06854121910	-1.67977634582	0
-0.75063334381	-0.06834451777	0
0.00962420812	-0.63358501874	0
-0.97070123425	-0.77053343308	0
-1.45412954990	0.71496544001	0
0.03711847202	-0.91879625018	0
-0.54205118980	2.57270910542	0
-0.60628069562	0.41387233134	0
0.01615618999	0.54512200808	0
-2.05157154343	0.10936848454	0
-0.65459616360	-1.89564711714	0
-0.54272994158	-0.97811023759	0
0.65155621741	-3.82557738666	0
-0.52699893693	-0.44937082253	0
-0.57989478747	1.96172369628	0
-0.14637269958	-1.62308451713	0
-0.36610099149	2.21303162835	0
0.09778102426	-0.66181458554	0
-0.45282191699	2.48946278779	0
-0.55454323539	0.63702885337	0
0.65964004405	-3.74568370724	0
-0.58548443027	2.06283883667	0
-0.10664183498	-1.93260694303	0
-0.64705090986	1.83872081490	0
0.64281464193	-3.81101218450	0
-0.06854121910	-1.67977634582	1
-0.99946118483	-2.76240500593	0
0.27466451438	2.09175846432	0
0.14124794080	1.12776520972	0
-0.32861924958	1.89815446912	0
-1.04103534426	-0.00416677618	0
-0.24340450215	-1.83543787635	0
-0.64039879907	-0.03130713256	0
-0.64039879907	-0.03130713256	0
-0.27607883286	-0.98621221050	0
0.90681623377	-0.66332937186	0
-0.40260240625	-2.30427189446	0
-2.06010961995	-0.10776097579	0
-0.22757171314	1.93067683999	0
-0.54933443689	0.07436764882	0
-0.54933443689	0.07436764882	0
-0.54686667999	0.42782404358	0
-1.75099506611	0.91166550183	0
-0.05677572611	1.79612805426	0
-0.11337964627	-1.68109077144	0
-0.23785557033	0.59161343639	0
-0.53415694285	-0.14535121734	0
0.14539792216	-0.60780282937	0
-2.02624091202	-0.82938173735	0
0.86518290697	-0.65323645362	0
-0.54855419929	1.14851329326	0
-0.14444113058	-1.13119997375	0
-0.61496475933	0.36636004993	0
-0.66148786708	1.26356174353	0
0.23239313917	0.00801136670	0
-0.52468174601	-0.13573114926	0
-0.04716365493	-1.57247245372	1
-0.63170239527	0.24780728091	0
-0.63170239527	0.24780728091	0
-0.56005688990	1.12917937888	0
-0.54154787721	-0.02649058268	0
-0.54154787721	-0.02649058268	0
-0.34697955386	0.98758451758	0
0.52486940200	-2.91021827052	0
-2.26776854890	7.79989770972	0
0.96082488126	-4.86701520271	0
0.96082488126	-4.86701520271	0
0.96082488126	-4.86701520271	0
-0.27410360438	0.14667313423	0
-0.22650647800	-0.06871093863	0
-0.15942545934	-0.24103461095	0
-0.30797361313	-0.29948949765	0
-0.23663095932	0.00506466940	0
-0.54890821838	0.25326541443	0
-0.66684894520	0.59098250672	0
-0.57348809748	0.26593118060	0
0.18846340029	0.95600973679	0
-0.55403851527	0.27312253863	0
-0.16293471942	-0.21571000900	0
-0.56531913305	0.22158538902	0
-0.64543178500	-0.03384354014	0
0.97396751436	-0.40350560394	0
-0.51217849189	0.09697554811	0
-1.57364360084	-1.93055568623	1
-0.57307745184	0.25931765768	0
-0.51635981278	0.12823600112	0
-0.51569560579	0.12297120106	0
-0.33554624503	0.69429041897	0
0.06248609207	0.94318244059	0
-0.18354451015	-0.36145166281	0
-0.15073346272	-1.51645060554	0
-0.22277586055	-0.27653132300	0
-1.25460159983	-2.28384900675	0
-0.56508630150	0.37454317817	0
-0.56508630150	0.37454317817	0
-0.08555805077	1.57159180918	0
-0.69811358734	-0.11844216217	0
-0.57872424131	0.03055725344	0
-0.53256740075	-0.43406580533	0
-0.53256740075	-0.43406580533	0
0.23371600214	0.78977712892	0
0.10444470932	1.87393062215	0
-0.53788553642	1.11853731111	0
-0.45421521196	2.39946843264	0
-2.48126225767	-0.46048300329	0
0.77085917840	-0.54378553074	0
-1.06348365947	-2.21032140467	0
-0.15918822747	-1.67332874834	1
0.64299573762	-3.80175873949	0
-0.83457681837	0.46985549341	0
0.02767430372	-0.22105331399	0
-2.09017295429	-0.18093516024	0
-0.60967820396	0.25855214992	0
-0.60967820396	0.25855214992	0
-0.51039766307	0.12043033186	0
-0.51039766307	0.12043033186	0
-0.52237319996	0.14846320840	0
-1.14641664017	-0.04232155786	0
-0.02643915507	0.05331254215	0
0.08640096219	-0.10550438127	0
0.74815731375	-1.09736230306	0
-1.33608057940	-0.21137123438	0
0.14509824945	-0.22496911652	0
-0.60813297834	0.17753115378	0
-0.61612935160	0.32560824371	0
-0.61612935160	0.32560824371	0
-2.17219572375	0.44842709102	0
-1.31274836321	-0.55138473648	0
-0.62473512440	0.44676694530	0
-0.51156294088	0.32129186400	0
-0.52564810899	-0.42740314520	0
-0.52564810899	-0.42740314520	0
-1.48022806276	0.94387325026	0
-0.41938807736	-0.63080084762	0
-0.45565267204	2.39808143843	0
0.06355758485	-2.44443979399	1
0.39557817976	1.54301927964	0
0.64309948578	-3.80165852253	0
-2.17050586981	1.15872878491	0
-2.17050586981	1.15872878491	0
0.40409295675	-0.68918571437	0
-0.33123362807	0.83777779371	0
-0.23751246331	0.31673647034	0
-0.20022737383	-1.75815454897	0
0.22176526121	-0.31085172965	0
-0.62530990565	0.18109631780	0
-0.11262256171	-0.58009904661	0
0.10324426457	2.64654397924	0
-0.67939635985	0.36826547009	0
-2.36856235008	-0.04045076590	0
-0.18624516751	-0.06962617478	0
-0.20747164516	-1.10985187343	0
-1.31808181057	-2.51923967047	0
-0.04937396461	-0.48218108169	0
0.19725293776	1.02187727243	0
-0.86061804500	1.02608283103	0
-0.86061804500	1.02608283103	0
-0.64711133128	-0.00795793398	0
-0.64711133128	-0.00795793398	0
-0.44456194408	-0.06945895883	0
1.72819795621	-1.40924609204	0
-0.44456194408	-0.06945895883	0
1.72819795621	-1.40924609204	0
-0.53685669483	0.05264691276	0
-0.53685669483	0.05264691276	0
-0.54396774197	0.20925089715	0
-0.34509158668	0.68097667902	0
0.47538742522	-1.28327893045	0
-1.77838615228	0.26870427913	0
-1.38806713793	0.68273342359	0
-0.12517059970	-2.24628107070	1
-1.45586963211	0.89198413016	0
-1.45586963211	0.89198413016	0
-1.31344851043	-0.49404656618	0
-1.31344851043	-0.49404656618	0
-0.02908753707	-0.98177667555	0
-1.36532837996	2.22426711015	0
-0.57361573131	0.44689975247	0
-0.62014557120	1.34409016926	0
-0.74554475915	-2.40679226665	0
1.06507288355	-0.75909787101	0
1.06507288355	-0.75909787101	0
-0.53149200369	-0.14821774859	0
-0.05283311070	-1.58287570075	1
-1.67482932128	0.84537900702	0
-0.55840347524	1.13209360810	0
0.14839822441	-0.34229401072	0
-0.61305714631	0.26871748949	0
-0.61305714631	0.26871748949	0
-0.58951423171	0.16471792943	0
-0.58951423171	0.16471792943	0
-0.08373053660	0.18833690731	0
0.05924851325	-1.08323772798	0
-2.20008974598	0.23028022999	0
-2.20008974598	0.23028022999	0
-2.20008974598	0.23028022999	0
-0.44472561062	-2.15623052055	0
-1.04897664580	0.32104481679	0
-0.08593524132	1.10232074979	0
-1.39715759721	0.59828576103	0
-0.05821979484	-0.11459390727	0
-1.53152358633	0.74355103322	0
0.11862140731	-0.23941068245	0
-0.61841466041	-0.04992230794	0
-1.48054634396	0.63912926688	0
0.13656740443	0.04306221746	0
-0.59969772159	0.23810871673	0
-0.01628403104	-2.30250685349	1
-2.01127094469	-0.33624330401	0
-0.61962700338	0.26206186700	0
-0.50711684061	0.17295876233	0
-0.62479498616	0.21554691239	0
-0.51237157046	0.12589546718	0
-2.16011173300	1.13017701980	0
-0.51115201772	0.11730401249	0
-0.50957091464	0.12864780694	0
0.98986281308	0.04718029601	0
-0.58225143942	0.92082552273	0
0.25981448171	-0.31086995418	0
0.25981448171	-0.31086995418	0
0.51260522436	-1.34922779064	0
-0.63823099055	0.28112196625	0
-2.37414378512	-0.04047677073	0
-0.63823099055	0.28112196625	0
-2.37414378512	-0.04047677073	0
-1.92683938010	0.43689337062	0
-0.49508317611	0.09341358060	0
-0.35872963002	0.14307294861	0
-2.16056974331	-0.12311254456	0
-1.38711728730	-1.75169837970	1
0.03367421014	-0.00274024394	0
0.05287397703	-0.51443945562	0
-0.43734343720	0.74373719703	0
-1.66619040930	-0.31243679239	0
-0.55008926667	2.46475419169	0
-1.66797604909	-0.22960128301	0
0.48517734043	-1.32714537051	0
-0.54174685211	0.10564366104	0
-1.19776520702	-0.25116250902	0
-0.52254616140	-0.40588148540	0
0.65224307147	-3.81467405299	0
-1.80509382395	0.48024858975	0
-1.07866254765	-0.17942937142	0
-1.38859518910	0.71825130028	0
0.69270325769	-1.09605029225	0
-0.70184698229	-2.03861599039	1
-1.83621582478	0.25349577646	0
-1.27410226877	0.58582118000	0
-0.72357224477	0.63925514137	0
-0.30121502250	-2.09698437730	1
-1.53478649854	-0.33146416974	0
-1.47186254632	-0.55995047896	0
-0.72357224477	0.63925514137	0
-1.46541051688	0.74402338932	0
-0.62095205841	-0.49810763718	0
-1.04675201585	0.40090511362	0
-1.53478649854	-0.33146416974	0
-1.47186254632	-0.55995047896	0
-1.14109630649	0.02921856955	0
0.43432630767	-1.42808105993	0
0.08854454450	-0.99041731563	0
-0.80552615229	1.43593866676	0
-0.20955199152	-0.67083046396	0
0.98682419162	-0.59516607800	0
-0.30404647332	-0.18184217024	0
-0.25721204263	1.48256867396	0
0.13282577186	1.06523266693	0
-0.55444556514	0.25557616774	0
-1.24140423683	-2.28266357561	0
-0.64463613568	-0.03801748305	0
-0.51911113727	0.11808599665	0
-0.50389455036	0.17098014219	0
0.94138188215	0.00344633049	0
1.06372515027	0.15752692867	0
1.06372515027	0.15752692867	0
-0.72357224477	0.63925514137	0
-0.30121502250	-2.09698437730	1
-1.53478649854	-0.33146416974	0
-1.47186254632	-0.55995047896	0
-0.72357224477	0.63925514137	0
-1.46541051688	0.74402338932	0
-0.62095205841	-0.49810763718	0
-1.04675201585	0.40090511362	0
-1.53478649854	-0.33146416974	0
-1.47186254632	-0.55995047896	0
-1.14109630649	0.02921856955	0
0.43432630767	-1.42808105993	0
0.08854454450	-0.99041731563	0
-0.80552615229	1.43593866676	0
-0.20955199152	-0.67083046396	0
0.98682419162	-0.59516607800	0
-0.30404647332	-0.18184217024	0
-0.25721204263	1.48256867396	0
0.13282577186	1.06523266693	0
-0.55444556514	0.25557616774	0
-1.24140423683	-2.28266357561	0
-0.64463613568	-0.03801748305	0
-0.51911113727	0.11808599665	0
-0.50389455036	0.17098014219	0
0.94138188215	0.00344633049	0
1.06372515027	0.15752692867	0
1.06372515027	0.15752692867	0
-0.27070006687	0.74985072680	0
0.15444029947	-1.36162083813	0
-0.62192343165	-0.04734084706	0
-0.57753758094	-0.21751807638	0
-0.28729095103	0.69287467116	0
-0.22906949509	0.43695334890	0
-0.54892103923	1.10975330869	0
-0.54401808288	0.05134892095	0
-0.54401808288	0.05134892095	0
-0.09515102673	-1.40788610106	1
-0.26867246628	1.33953440792	0
-0.64592497478	-0.00794240139	0
-0.64592497478	-0.00794240139	0
-1.51355710174	-2.05141037462	0
0.90457459947	-0.57927314893	0
0.19359802854	1.02321166317	0
-1.30328170670	-2.53095284138	0
0.07061586845	2.75464962792	0
-1.30443659313	-2.52527617808	0
0.83555210670	-0.85981141635	0
0.20952557377	0.96295099715	0
-0.77398581896	0.39534798101	0
-0.66440761323	0.01823617259	0
0.31610758775	-2.02100805219	0
-0.42257986242	-0.07444616847	0
-0.91475944444	1.27858047855	0
-2.18188539269	6.98264863365	0
1.73437304182	-1.44131293558	0
0.95442129969	-4.69100312354	0
0.95442129969	-4.69100312354	0
0.95442129969	-4.69100312354	0
-0.27070006687	0.74985072680	0
0.15444029947	-1.36162083813	0
-0.62192343165	-0.04734084706	0
-0.57753758094	-0.21751807638	0
-0.28729095103	0.69287467116	0
-0.22906949509	0.43695334890	0
-0.54892103923	1.10975330869	0
-0.54401808288	0.05134892095	0
-0.54401808288	0.05134892095	0
-0.09515102673	-1.40788610106	1
-0.26867246628	1.33953440792	0
-0.64592497478	-0.00794240139	0
-0.64592497478	-0.00794240139	0
-1.51355710174	-2.05141037462	0
0.90457459947	-0.57927314893	0
0.19359802854	1.02321166317	0
-1.30328170670	-2.53095284138	0
0.07061586845	2.75464962792	0
-1.30443659313	-2.52527617808	0
0.83555210670	-0.85981141635	0
0.20952557377	0.96295099715	0
-0.77398581896	0.39534798101	0
-0.66440761323	0.01823617259	0
0.31610758775	-2.02100805219	0
-0.42257986242	-0.07444616847	0
-0.91475944444	1.27858047855	0
-2.18188539269	6.98264863365	0
1.73437304182	-1.44131293558	0
0.95442129969	-4.69100312354	0
0.95442129969	-4.69100312354	0
0.95442129969	-4.69100312354	0
0.20952557377	0.96295099715	0
-0.77398581896	0.39534798101	0
-1.30443659313	-2.52527617808	0
-0.66440761323	0.01823617259	0
0.31610758775	-2.02100805219	0
0.07061586845	2.75464962792	0
-0.42257986242	-0.07444616847	0
-0.91475944444	1.27858047855	0
-2.18188539269	6.98264863365	0
-1.30328170670	-2.53095284141	0
0.83555210670	-0.85981141635	0
1.73437304182	-1.44131293558	0
0.95442129969	-4.69100312354	0
0.95442129969	-4.69100312354	0
0.95442129969	-4.69100312354	0
0.19359802855	1.02321166392	0
-0.64592497465	-0.00794240880	0
-0.64592497465	-0.00794240880	0
-0.54401808945	0.05134905234	0
-0.54401808945	0.05134905234	0
-0.28729076067	0.69287260151	0
0.15443650115	-1.36159509067	0
-0.27062544002	0.74951699826	0
-0.62300215012	-0.04414783944	0
-0.57754595238	-0.21746141612	0
-0.21649506037	0.41283747063	0
-0.54884660236	1.10942162779	0
-0.09605639302	-1.40521941412	1
-0.38256033418	1.47077816382	0
-0.88153150952	-2.41224269307	0
0.91584214075	-0.60054764158	0
-1.70897212897	1.54468281611	0
0.15209984250	-1.33314827068	0
0.20952557377	0.96295099715	0
-0.77398581896	0.39534798101	0
-1.30443659313	-2.52527617808	0
-0.66440761323	0.01823617259	0
0.31610758775	-2.02100805219	0
0.07061586845	2.75464962792	0
-0.42257986242	-0.07444616847	0
-0.91475944444	1.27858047855	0
-2.18188539269	6.98264863365	0
-1.30328170670	-2.53095284141	0
0.83555210670	-0.85981141635	0
1.73437304182	-1.44131293558	0
0.95442129969	-4.69100312354	0
0.95442129969	-4.69100312354	0
0.95442129969	-4.69100312354	0
0.19359802855	1.02321166392	0
-0.64592497465	-0.00794240880	0
-0.64592497465	-0.00794240880	0
-0.54401808945	0.05134905234	0
-0.54401808945	0.05134905234	0
-0.28729076067	0.69287260151	0
0.15443650115	-1.36159509067	0
-0.27062544002	0.74951699826	0
-0.62300215012	-0.04414783944	0
-0.57754595238	-0.21746141612	0
-0.21649506037	0.41283747063	0
-0.54884660236	1.10942162779	0
-0.09605639302	-1.40521941412	1
-0.38256033418	1.47077816382	0
-0.88153150952	-2.41224269307	0
0.91584214075	-0.60054764158	0
-1.70897212897	1.54468281611	0
0.15209984250	-1.33314827068	0
-0.23305275183	-0.03630599926	0
-0.21157268768	-0.01212325300	0
-0.21654409637	0.00794392417	0
-0.56060985416	0.20667814378	0
-0.23619813567	-0.01406028454	0
-0.69544920407	0.06901285165	0
-0.31393436386	-0.27133720015	0
-0.56741848520	0.22128790094	0
-0.56630267614	0.22935816109	0
-0.17922943176	-0.13384109276	0
-0.56539471754	0.22372116995	0
0.19383911032	0.93231032798	0
-0.55325061535	0.26626879191	0
-0.51599726763	0.12831999557	0
-0.57090459538	0.24666591428	0
-0.51632868069	0.12789713554	0
-1.57395157708	-1.92790082611	1
-0.51778925028	0.12226994896	0
-0.51593590071	0.12448552890	0
-0.74569611776	-0.82004081422	0
-0.86309115366	0.78811741193	0
-1.22798793930	0.44866257184	0
-1.51368320530	-0.00551930173	0
-0.69983402516	-0.72541243392	0
-0.76676147219	-1.99762558484	0
-0.62343324059	-0.66370728032	0
0.09453200844	-1.05276100013	0
-0.57757114799	-0.56907890001	0
-1.51368320530	-0.00551930173	0
-1.51909601858	-0.01962093786	0
-1.35297330293	0.52567590907	0
-1.53025921789	-0.02779153264	0
-1.37137211262	0.53747732813	0
-0.65246489149	-2.01657019423	1
-1.63489475534	0.60865556613	0
-0.40705834712	0.13734964468	0
0.52672961514	-0.00034274101	0
-1.68270835028	-0.27611798124	0
-2.42369830251	-0.09159972150	0
-1.53225265674	-0.44060136462	0
-0.41226052021	0.41308237953	0
0.63808677926	-0.13675582005	0
-2.43591256130	-0.06656559063	0
-2.43591256130	-0.06656559063	0
0.96221563581	0.27522516295	0
0.95423294736	-0.01937666554	0
1.01944722405	0.03357440206	0
1.05902331261	0.11422605410	0
-0.18837898817	-0.58513239138	0
-0.36093684142	1.68119766185	0
-0.54871790103	0.34288282217	0
-0.54871790103	0.34288282217	0
-0.93468204369	-2.24496954565	0
0.91142939213	-0.63295533886	0
-0.65094671384	-0.02530406720	0
-0.65094671384	-0.02530406720	0
-1.30107752073	0.56211768659	0
0.23900374565	0.85304404593	0
-1.47652123184	0.62851508909	0
-1.57787789746	-1.91329927013	1
-0.13539829819	-2.20810882163	0
-1.34592388249	0.79324306461	0
-1.34592388249	0.79324306461	0
-2.01949662636	-0.30183231473	0
-2.01949662636	-0.30183231473	0
-0.84534885423	-2.71636167741	0
0.46758469131	1.80768941451	0
-1.35786801433	0.94128606296	0
0.46260605780	2.12063127896	0
-0.73603759217	0.72250498044	0
-1.70395027147	-1.74002755042	0
-1.04742450733	-0.36581691308	0
-0.18486448466	-1.65512701630	0
-2.45755744572	-0.62557535665	0
1.30067788376	0.51030861011	0
1.30067788376	0.51030861011	0
-1.49595808684	0.84247207688	0
0.08190197726	-0.93036935011	0
-0.12850360421	-2.20857834813	1
-1.38064369161	0.67821090103	0
-1.38064369161	0.67821090103	0
-1.83669595526	0.25797054623	0
-1.83669595526	0.25797054623	0
0.79464264092	-1.21133022379	0
0.00510849390	-0.81081977645	0
-0.86308829671	1.08550510793	0
-0.86308829671	1.08550510793	0
-0.71087573416	1.02029967183	0
-0.44476640042	-0.07730225569	0
1.72800672807	-1.41714331394	0
-0.44476640042	-0.07730225569	0
1.72800672807	-1.41714331394	0
0.22269467348	-0.54554801845	0
-0.54385955789	0.21085230435	0
-1.36483344752	-1.82137102855	0
0.55485464104	2.66651831970	0
-1.65321036451	-2.30768451382	1
-0.55023618442	-1.55510840438	0
-0.32345617749	-0.51333472257	0
-0.23374430927	-0.17653462668	0
0.11821299043	2.05019383273	0
-0.52055862956	0.37071608744	0
-0.20182021981	0.85913140902	0
-0.56303694503	0.25507921298	0
-0.20322644241	-1.61649096211	0
-1.36746868429	-2.57188011991	0
-0.72210014620	-0.29681411496	0
-0.58728390908	-0.00259201599	0
-0.51754398969	0.11857184616	0
0.51632284351	1.98835267465	0
-0.51123128733	0.16648186866	0
-1.40097776035	-1.77729464103	1
0.19363944466	-0.16465802207	0
-0.32345617749	-0.51333472257	0
-0.23374430927	-0.17653462668	0
0.11821299043	2.05019383273	0
-0.52055862956	0.37071608744	0
-0.20182021981	0.85913140902	0
-0.56303694503	0.25507921298	0
-0.20322644241	-1.61649096211	0
-1.36746868429	-2.57188011991	0
-0.72210014620	-0.29681411496	0
-0.58728390908	-0.00259201599	0
-0.51754398969	0.11857184616	0
0.51632284351	1.98835267465	0
-0.51123128733	0.16648186866	0
-1.40097776035	-1.77729464103	1
0.19363944466	-0.16465802207	0
-1.41566049165	0.63967782030	0
0.00861371907	-0.15471851272	0
-0.34035819916	-2.55407968751	0
0.11052236727	-0.25612835445	0
0.03138498522	-0.00447259317	0
-0.60729891160	0.24279877476	0
-0.61619652221	2.54368318812	0
-1.39652676401	0.87159330078	0
-0.61894173427	0.26347226653	0
-0.61894173427	0.26347226653	0
-1.38347021784	-0.14280981902	0
-0.61245390898	0.22407294256	0
-0.51156895665	0.12555735005	0
0.40000061954	-1.64178229299	0
0.93633837715	-0.83263092618	0
-0.50954166019	0.11989782360	0
-0.50954166019	0.11989782360	0
0.12910838075	-0.96330230381	0
-0.51079294106	0.12758797753	0
-1.18377889291	0.20192213630	0
-0.52250603385	0.14855592608	0
-0.64163013840	-0.48734687985	0
-1.48579495197	0.75361775102	0
-1.42277219085	-0.43224722341	0
-1.42277219085	-0.43224722341	0
-0.11758873633	-2.25616195671	1
-1.44418027047	0.87842518104	0
-1.44418027047	0.87842518104	0
1.03747280379	0.00484787872	0
-0.12938609168	-0.09898504908	0
-0.69019803109	-0.57145374472	0
-0.39766317891	0.75097039581	0
-0.51228983070	0.06189067188	0
1.24863202191	1.78221960412	0
-0.48198467735	0.37006581844	0
-0.61225169908	0.09803149665	0
0.48033721625	-1.29710025833	0
-0.79207761915	0.87785174601	0
-0.69770425745	-0.58257485405	0
-0.46202260114	-0.07328599529	0
-0.07981810266	0.00078724551	0
-1.77670246080	0.26544330756	0
1.72105895272	-1.38264404391	0
-0.47018788610	0.34164235418	0
-0.58537810378	0.22717400177	0
-1.41243436863	0.72289255194	0
-0.53038407786	0.11031008262	0
-0.51274699899	0.12864759290	0
0.05761726660	-2.41277219974	1
-2.16994635159	1.15392971965	0
-2.16994635159	1.15392971965	0
-0.78565789601	-2.46468355732	0
-0.75128860741	0.92819375064	0
0.09321490940	1.06702147420	0
-0.05538410989	1.83494567299	0
-0.63297380939	-1.07601556965	0
-1.43191556618	-0.75855689804	0
-0.63920823365	-0.03719553414	0
-0.63920823365	-0.03719553414	0
-1.56322164963	-0.89279726689	0
0.86485527591	-0.65739615196	0
-1.56711941069	1.05075532916	0
-2.10378519008	0.15497509315	0
-1.44752411064	0.93529372024	0
-0.50411589203	0.16819298624	0
-0.50411589203	0.16819298624	0
-1.95238751267	0.07015763232	0
-0.06209212992	-2.29802873312	1
-0.52412476403	0.13696776654	0
-1.81885092944	0.86486656937	0
0.16843723013	-0.35404478484	0
-0.62469845899	0.28342595992	0
-0.62469845899	0.28342595992	0
-0.50913046475	0.11709648410	0
-0.50913046475	0.11709648410	0
-0.52254543117	0.14914942557	0
-0.34194808868	-0.28625365963	0
0.13666146716	1.08024008365	0
0.06205527804	-0.16196629471	0
-0.65734366201	0.35969649405	0
-1.23626827687	-2.27507011440	0
-0.63296640359	-0.05867822755	0
-0.30734309592	1.39760777116	0
-1.66159551762	-0.56733518575	0
0.19083143135	-0.08251945680	0
-0.61331624394	0.26464015326	0
-1.42282682569	0.94693289733	0
-1.81482267365	-0.42817231738	0
0.05763265320	-2.44478920990	1
-0.46849204017	0.42075863349	0
-2.16980832342	1.15877305890	0
-2.16980832342	1.15877305890	0
-1.02746702371	-2.35045436871	0
-1.90991004186	0.45747494871	0
-0.50593879963	2.46492145954	0
0.48736039052	-1.71322975139	0
0.92518995305	-0.81758700479	0
-0.34037564740	0.81739223956	0
-0.16683249821	-0.36299182331	0
0.16334926151	-1.34513504201	0
-0.55162204388	0.01705676531	0
-0.58219815638	0.31526597338	0
-0.58219815638	0.31526597338	0
-0.28862491609	0.49949257041	0
-0.55372605532	0.08291849628	0
-0.44744439164	-0.06713083122	0
-0.44744439164	-0.06713083122	0
-0.65989918114	0.70142851860	0
-0.80012021805	0.90052922958	0
0.11279426365	-0.43498322201	0
1.72169353123	-1.38573790126	0
-0.64510092107	-1.94961798763	0
-0.17327474900	2.74559216987	0
-1.71593764045	0.22056035615	0
-0.69302281014	-2.85689150174	0
0.86210214226	-0.86343173680	0
-0.06502523624	1.65634251619	0
-1.33805998866	1.01795001178	0
0.86795090166	-0.62899408330	0
-1.32854309924	-0.51016135856	0
-1.31172612155	-0.49178725121	0
-1.45788107121	0.88532442727	0
-0.11327838775	-2.20075541063	0
-1.45942002458	0.61127385195	0
-1.45942002458	0.61127385195	0
-1.47267753356	0.63432704931	0
-1.47267753356	0.63432704931	0
-0.02176805524	-2.28452320796	1
-2.15964261964	1.12725557733	0
-0.38638966621	-0.03521955843	0
-0.76439626883	-0.38877761773	0
-1.60854167636	0.85208588441	0
-2.32510173689	-0.88605624441	0
0.62413640858	-0.89168454949	0
-1.40895604617	-0.45250732408	0
-1.40895604617	-0.45250732408	0
-0.10594788214	-2.27323217310	1
1.96764404895	1.82045099370	0
-1.88723931614	-0.49015934258	0
-1.44657333542	0.88397380502	0
-1.44657333542	0.88397380502	0
-1.88800021584	0.00037212256	0
0.96032567637	0.21990137875	0
-0.30199609130	0.76060668076	0
-0.25636290980	-0.47286064772	0
0.01712667854	0.99110056062	0
-0.24785814534	-1.81356603695	0
-0.21471670242	0.87858168873	0
-0.55317627830	0.34276889768	0
-0.69652787723	-2.82848703729	0
-0.61979207652	-0.00469321906	0
0.40317047510	3.10681687277	0
-0.57101522800	0.01877541468	0
-0.09920788452	-1.46948653555	0
-0.53241234708	-0.12964976140	0
-2.02592437772	1.23274710087	0
-1.64189586724	-2.37575891131	1
-0.55334308948	1.10575036376	0
-0.33977841958	-0.80536840560	0
0.11080834116	2.11673378350	0
-0.19570973807	0.97703066136	0
-0.59421754846	0.49309011496	0
-1.30503446054	-2.37658381953	0
-0.17291166512	-1.90564407134	0
-0.58377253584	-0.04236799899	0
-0.11400645529	-1.68151669904	0
-0.16958295054	-0.39162017387	0
0.18194531651	1.02028206048	0
-0.57389883036	2.10691086341	0
-0.56102236510	0.31120371482	0
-0.33419020744	0.82379720065	0
-0.57823917108	-0.18764681178	0
-0.64376220788	-0.01111155359	0
0.11787181048	-1.36576203109	0
-0.54576766734	0.01956596935	0
-0.81517294294	0.80305518702	0
-0.54764315915	0.08226381711	0
0.00027321092	0.60629315922	0
-0.60449460403	0.06021687429	0
-0.28320118149	0.50176147159	0
1.72417708770	-1.37063457860	0
-1.69459169622	0.51742746570	0
0.51439978379	-1.29055013429	0
-0.65651397151	-2.05104356189	1
-2.13533225596	0.49561363660	0
-1.31096906064	0.88014557759	0
0.24160327730	-0.19911581421	0
-1.51813648948	-0.90732770597	0
-0.65166819627	-0.27593350977	0
-0.63593719162	0.25280590529	0
-0.80190287476	1.00485978887	0
-0.44095971497	2.36824199202	0
-0.50518922080	0.20940521794	0
-2.19316567988	-0.43236884257	0
1.01458806361	-0.52297945927	0
1.01458806361	-0.52297945927	0
-0.53916571903	-0.40204687929	0
0.64206986680	-3.79849869108	0
-0.23371604203	-0.66917033498	0
-0.37807737814	0.90390524643	0
-0.34272170024	1.67942623557	0
-0.47601406385	0.17594228192	0
-0.69517394794	-0.11158870120	0
0.57117193701	-1.43963798852	0
-1.02715291584	-2.19676251740	0
0.90992376113	-0.63232401189	0
-0.93067119985	0.72214233526	0
0.31165093389	0.68629749488	0
-2.47644126389	0.79186260917	0
-0.61997769776	0.57889669976	0
1.73938888824	-1.36094563161	0
-1.58767362241	-1.88954091618	0
-1.27881896486	-0.12815370023	0
-1.44590399902	-0.69605764170	0
-1.47150550751	0.80662620166	0
0.80724937858	-1.23062093746	0
-1.43868253117	0.92335863910	0
-0.11832054705	-2.27234948475	1
-2.52441701828	0.75406652824	0
-1.46295074218	0.93888088990	0
-1.24943136444	-0.76035088501	0
-1.77051676926	0.59804795598	0
0.47132525543	-1.32777382505	0
-0.34134358459	0.66994382904	0
-0.55183096095	0.11986998417	0
-0.55183096095	0.11986998417	0
-0.53259304998	-0.39145896729	0
-0.53259304998	-0.39145896729	0
-0.45452374534	2.38900740826	0
0.64303909249	-3.80088804387	0
-0.27062288307	0.74952945290	0
0.15443637035	-1.36159586706	0
-0.62304118718	-0.04430328506	0
-0.57754624058	-0.21746312579	0
-0.28729075350	0.69287265358	0
-0.21598741895	0.41448384305	0
-0.54884405255	1.10943403077	0
-0.54401808976	0.05134904952	0
-0.54401808976	0.05134904952	0
-0.09608916311	-1.40534967120	1
-0.38801272152	1.45651553526	0
-0.64592497464	-0.00794240866	0
-0.64592497464	-0.00794240866	0
-0.84246139159	-2.33108198322	0
0.91629784487	-0.59907707756	0
0.19359802854	1.02321166391	0
-2.00010087021	1.07564101741	0
-1.30328170670	-2.53095284141	0
0.07061586845	2.75464962792	0
-1.30443659313	-2.52527617808	0
0.83555210670	-0.85981141635	0
0.20952557377	0.96295099715	0
-0.77398581896	0.39534798101	0
-0.66440761323	0.01823617259	0
0.31610758775	-2.02100805219	0
-0.42257986242	-0.07444616847	0
-0.91475944444	1.27858047855	0
-2.18188539269	6.98264863365	0
1.73437304182	-1.44131293558	0
0.95442129969	-4.69100312354	0
0.95442129969	-4.69100312354	0
0.95442129969	-4.69100312354	0
0.03883734703	0.23593241599	0
-1.32786135862	-0.89205712225	0
-0.06848212294	-0.42467724242	0
-0.61611674929	0.18200955944	0
0.12438969350	0.07844304422	0
-1.46724794504	1.03929812785	0
-1.80021116936	0.88767145547	0
0.14720733698	0.97016773958	0
-0.49287639525	0.15248168218	0
-0.62386515833	0.21156464467	0
-0.62386515833	0.21156464467	0
0.01702730626	-2.37461847471	0
-0.64572447904	-0.01541419706	0
-1.56914769291	-1.93183503031	1
-0.50874031747	0.12615476786	0
-0.50874031747	0.12615476786	0
-2.16490048025	1.14072341738	0
-0.52268670204	0.14735090718	0
-0.34215335023	0.69169463114	0
0.05581279179	0.94055928999	0
-0.18286410296	-0.36117650203	0
-0.10206576363	-1.49806893549	0
-0.22209073389	-0.27625418353	0
-1.20531538137	-2.26521685441	0
-0.56514414211	0.37451931343	0
-0.56514414211	0.37451931343	0
-0.42824670230	1.45119260008	0
-0.69817172236	-0.11846615172	0
-0.57878237632	0.03053326390	0
-0.53256319473	-0.43406404402	0
-0.53256319473	-0.43406404402	0
1.64327966731	1.20892842403	0
0.10444893170	1.87393239046	0
-0.53788131411	1.11853907939	0
-0.45421574156	2.39946820835	0
-2.83112712698	-0.58370726899	0
-1.06348388390	-2.21032149972	0
-0.15918867381	-1.67332893737	1
0.64299576260	-3.80175872882	0
-0.83457680343	0.46985549980	0
0.02767430297	-0.22105331431	0
-2.09017295505	-0.18093516057	0
-0.60967820393	0.25855214994	0
-0.60967820393	0.25855214994	0
-0.51039766307	0.12043033186	0
-0.51039766307	0.12043033186	0
-0.52237319996	0.14846320840	0
-0.31788983332	0.51591108433	0
-0.28110512401	0.48464046659	0
0.02178189713	1.03267821612	0
-0.24407400133	-1.77940081913	0
-0.23238621432	0.63190978455	0
-0.17953760510	-1.27941964017	0
-0.69707297175	-2.83243526916	0
-0.62124487887	-0.01501610519	0
0.40253954873	3.10222301649	0
-0.56619944226	0.06057424288	0
-0.08113009648	-1.42074810499	0
0.18485785954	0.43941725441	0
-2.02584855429	1.23322668662	0
-1.64183343993	-2.37536277287	1
-0.68316148747	0.98255872124	0
-2.09750811052	0.20016769746	0
0.22703432376	-1.06170973397	0
-0.31788983332	0.51591108433	0
-0.28110512401	0.48464046659	0
0.02178189713	1.03267821612	0
-0.24407400133	-1.77940081913	0
-0.23238621432	0.63190978455	0
-0.17953760510	-1.27941964017	0
-0.69707297175	-2.83243526916	0
-0.62124487887	-0.01501610519	0
0.40253954873	3.10222301649	0
-0.56619944226	0.06057424288	0
-0.08113009648	-1.42074810499	0
0.18485785954	0.43941725441	0
-2.02584855429	1.23322668662	0
-1.64183343993	-2.37536277287	1
-0.68316148747	0.98255872124	0
-2.09750811052	0.20016769746	0
0.22703432376	-1.06170973397	0
-0.31788983332	0.51591108433	0
-0.28110512401	0.48464046659	0
0.02178189713	1.03267821612	0
-0.24407400133	-1.77940081913	0
-0.23238621432	0.63190978455	0
-0.17953760510	-1.27941964017	0
-0.69707297175	-2.83243526916	0
-0.62124487887	-0.01501610519	0
0.40253954873	3.10222301649	0
-0.56619944226	0.06057424288	0
-0.08113009648	-1.42074810499	0
0.18485785954	0.43941725441	0
-2.02584855429	1.23322668662	0
-1.64183343993	-2.37536277287	1
-0.68316148747	0.98255872124	0
-2.09750811052	0.20016769746	0
0.22703432376	-1.06170973397	0
-1.53501978734	0.83487902107	0
0.43787836713	-1.38728065763	0
0.43787836713	-1.38728065763	0
-1.45433509293	0.60449259152	0
-0.33633958811	0.70298162179	0
-0.33633958811	0.70298162179	0
0.06195156681	-2.39825087683	1
-0.55495557669	0.02709793394	0
-0.55495557669	0.02709793394	0
-0.55495557669	0.02709793394	0
-0.55495557669	0.02709793394	0
-2.17044386855	1.15195725181	0
-2.17044386855	1.15195725181	0
-0.51616725430	0.15972111466	0
-0.51616725430	0.15972111466	0
-0.51616725430	0.15972111466	0
-0.51616725430	0.15972111466	0
-0.52147778823	0.13870868494	0
-0.52147778823	0.13870868494	0
-0.18059611724	-0.56782004891	0
-0.59511929942	0.22359749825	0
-0.56308707478	0.33653372966	0
-0.36808601902	1.68404242031	0
-0.38152044926	0.56378630885	0
-0.54497618380	0.01240765431	0
-0.88857627919	-2.27799113150	0
0.91203626085	-0.63321895591	0
-0.38619846443	0.60203088634	0
0.57295730825	-1.39242799768	0
-1.65902489323	0.80382998663	0
0.57319120285	-1.39656698298	0
-2.47680087589	0.78558150642	0
0.14889578123	-0.34287902624	0
-2.47680493723	0.78603019187	0
-0.61858040813	0.29812715049	0
-0.61858040813	0.29812715049	0
-0.54311739824	0.00379794307	0
-0.54311739824	0.00379794307	0
-0.34332586644	0.69260721370	0
0.47508302098	-1.28377117189	0
-1.77625270402	0.26317148069	0
-1.41245917344	0.72314885034	0
0.05761793311	-2.41279156473	1
-2.16994633641	1.15393145584	0
-2.16994633641	1.15393145584	0
0.06604755581	1.01690281722	0
-0.19028115612	0.04193039767	0
-0.76199538798	-0.19057564272	0
-0.97502376864	-2.16178391299	0
-0.56852562637	0.23322794913	0
-0.05689162439	-1.22245991797	0
0.19745836557	1.01181578819	0
-1.47647098011	1.05783074434	0
-0.64313930802	-0.03794266129	0
-2.18413515849	0.25076324179	0
-2.18413515849	0.25076324179	0
-1.23979989529	-2.32177089559	0
-0.28178964297	1.75663612622	0
-0.32917233309	-0.99191538629	0
0.90284530455	-0.64095567550	0
0.04241732088	2.10328812638	0
-0.54011356035	0.42860056212	0
-0.95796158874	-2.33759351543	0
-0.15441643544	-1.70696648316	0
-0.53549146723	-0.14584045005	0
-1.64861823996	0.80228537079	0
-0.54207818427	1.15254316905	0
0.15744123087	-0.25713352328	0
-0.63835342674	0.02842813035	0
-0.63835342674	0.02842813035	0
-0.54679318751	1.09740579761	0
-0.54679318751	1.09740579761	0
-0.05834032334	-1.54582681854	1
-0.32353387913	-0.51364346363	0
-0.23373937222	-0.17651079922	0
0.11872003149	2.05183702982	0
-0.52005159501	0.37235923852	0
-0.20181796702	0.85914204347	0
-0.56303722552	0.25507755924	0
-0.20325916746	-1.61662096351	0
-1.37202330719	-2.58373035078	0
-0.72750587673	-0.31087875834	0
-0.58728403859	-0.00259276480	0
-0.51754397599	0.11857194460	0
0.56210134880	2.08251413102	0
-0.51123128143	0.16648190942	0
-1.64099774110	-2.15586448240	1
-0.05788339662	2.12235757452	0
-0.30636422252	-0.74555154220	0
-0.42100303979	-2.45754049592	0
-0.18634659225	-1.60068851163	0
-0.31737333333	0.87929078705	0
-0.48248527497	0.16703675411	0
-1.39686789888	0.66199532507	0
-1.39686789888	0.66199532507	0
-0.19208821564	0.65234559868	0
0.16706843766	-1.36723431264	0
-0.56985648817	0.02671265842	0
-0.79750873621	0.85826017932	0
-1.48064580416	0.62797610554	0
-1.48064580416	0.62797610554	0
-0.35569267507	0.57560060704	0
-0.58728495423	0.03410786578	0
-0.44748264017	-0.01653769799	0
1.72160970517	-1.38067154717	0
-0.02043815816	-2.28347499426	1
-0.55146232674	0.04582916580	0
-0.51148421270	0.15715047255	0
-2.15977458404	1.12715241413	0
-0.51768320113	0.15554259408	0
0.14725188130	-0.18346832266	0
-0.44554124774	-0.33257410030	0
-1.82541945873	0.82870289403	0
-0.52721528078	0.34694017290	0
-1.56434542855	-0.51075729773	0
1.25169955206	1.63785326287	0
-0.02418075790	-2.26717614668	1
-1.01549408730	-0.33814030568	0
-1.42684942612	0.89606318764	0
-1.83606840758	0.89047076727	0
0.23737137284	-0.53763587853	0
-0.90361476226	1.03471405350	0
-0.63608497848	0.31392268359	0
-0.44083890815	-0.06688465462	0
1.73333121831	-1.41034374731	0
-0.50636194495	0.10965060357	0
-0.53387750314	0.17967916554	0
0.02851577984	1.76280313099	0
-0.41538728218	1.36084683368	0
-0.44742051974	-2.41911901744	1
-0.57499305262	-2.20603621297	0
0.46951257129	-1.49227054148	0
-0.50330193664	-2.14864014018	0
-1.31701479946	0.72182881852	0
-1.31701479946	0.72182881852	0
1.27973209617	3.64405100891	0
-1.81257028288	0.53224403888	0
-1.84473087149	0.25235085959	0
-1.84473087149	0.25235085959	0
-0.97332635074	-0.26954203502	0
0.79607096313	-1.21031929271	0
-1.37376450850	0.69413209245	0
0.07192864903	-0.94150162247	0
-0.90828812623	-1.85524730614	0
0.38722239489	0.02015865946	0
-2.27542414376	-0.03915651088	0
-2.27542414376	-0.03915651088	0
-2.27542414376	-0.03915651088	0
0.20308159746	-0.11539432480	0
-0.74181587840	0.62609616090	0
-0.63224016503	0.24899018723	0
-1.82667245192	-0.41293884201	0
0.24253192667	-1.88026516046	0
-0.49612025620	0.06621564541	0
-0.36748271705	0.36928286286	0
-0.63434471715	0.53785176124	0
-2.16976209135	6.95750335801	0
-2.16071953447	-0.16178180541	0
-1.38722352029	-1.78387296363	1
0.95318865223	-4.68832441030	0
0.95318865223	-4.68832441030	0
0.95318865223	-4.68832441030	0
-0.45609364133	0.20112942512	0
0.51238692305	-1.03041443828	0
-0.77494130106	-0.75930584538	0
-1.85618462451	-0.36154233513	0
-1.45111098797	-0.31730193083	0
-1.20679542492	0.05870605725	0
-0.78777829700	0.57705961107	0
-2.09078859275	0.09949524646	0
0.44715991561	0.04183878437	0
-1.33058652088	-0.16170383790	0
-1.45084071201	-0.17926153199	0
-0.76607331879	-2.02151600669	1
0.21089054091	0.24440217655	0
-2.41386894639	-0.10379302197	0
[truncated: 1,439 more rows]
