# Supplementary material for: QNA-Based Prediction of Sites of Metabolism
Source: Molecules. 2017 Dec 1;22(12):2123. doi: 10.3390/molecules22122123 (PMC6149875; doi:10.3390/molecules22122123)
Supplement: Supplementary file 1 [file molecules-22-02123-s001.zip › SupplementaryMaterials/CSV/BY-REACTION/O-Dealkylation.csv]

-0.17321418280	-0.13563310692	0
-0.18178220265	-0.09398728784	0
-0.67164499888	0.30750581406	0
-0.56725526301	0.26374900195	0
-0.60330236072	0.12673855359	0
-0.55928548927	0.22635096761	0
0.10699290744	0.10291293341	0
-0.54878361023	0.00795652170	0
-0.34818591189	0.69382223610	0
-0.61708805233	0.18828760477	0
-1.14954134269	-1.08890749397	0
0.56900927333	-1.40899104202	1
-0.43344358604	1.50644661989	0
-2.01405103862	0.16639623907	0
-2.47636264677	0.78764491352	0
-0.12637281689	-1.34116665583	0
0.93294176580	-0.60467558779	0
-0.27291834678	-0.23247577619	0
-0.33050427944	0.84796818219	0
0.10395305460	-0.14074749979	0
-0.55517918129	0.27847429372	0
-0.58946824460	-0.11385604747	0
0.21809164124	-1.53541484012	0
-0.59328456102	-0.04283903185	0
-1.70477141036	0.72907143393	0
-0.55007412592	0.00125244421	0
-0.34833993239	0.73439078486	0
-0.71032334222	1.29697702613	0
-0.65076444491	-2.07123168387	0
0.56888959417	-1.41356110371	1
0.97734264800	-0.57315481337	0
-1.35356465698	0.79848582432	0
-2.47633865869	0.78815362147	0
-1.34088089236	-0.49990846035	0
-1.19870206457	-0.31508987734	0
-2.01613316617	-0.02489693564	0
-0.30382033599	0.28468566136	0
-0.06085378649	-0.13687066387	0
-1.48951987953	-0.31185363765	0
-1.48951987953	-0.31185363765	0
-0.83284370757	-1.91308473279	0
-0.59938626255	0.24086160688	0
-0.59938626255	0.24086160688	0
-1.29073355818	-0.25578505580	0
-1.29073355818	-0.25578505580	0
-1.33810529645	0.79949759301	0
-0.51131333732	0.12296626069	0
-0.51131333732	0.12296626069	0
-1.31731546194	-0.25678843420	0
-1.25484161643	-0.73658005666	0
-0.52224456868	0.14791814683	0
-1.83915571000	0.60892860462	0
0.88495546995	-1.38455259298	1
-2.53394537857	0.78269336565	0
0.04372291473	-0.46955175267	0
-0.00435050099	1.88841092173	0
-0.38536580866	0.70824284876	0
-1.99773962061	-0.75592835063	0
-1.05519639600	-1.88805795161	0
-0.24885593390	-1.59164183576	0
-0.17772492776	-0.34496913694	0
0.13650588849	-0.40373370653	0
-0.05487675305	1.81616739487	0
0.55014263516	0.95967499839	0
0.28211635837	0.85216600543	0
-0.56398454216	0.30018715633	0
-0.56398454216	0.30018715633	0
-0.43263919265	-2.45308628236	0
0.86489364457	-0.65570261836	0
-0.84162890428	-0.14766034935	0
-2.44563582783	-0.33887683427	0
-2.39706713159	-0.31848115142	0
-0.55009980921	0.00426542798	0
-0.55009980921	0.00426542798	0
-1.28663304283	0.84168196340	0
-1.28663304283	0.84168196340	0
-0.34060664897	0.68430645852	0
-2.02692208660	-0.30786276811	0
-2.02692208660	-0.30786276811	0
0.46335259000	-1.22436890702	1
-1.68172001122	-0.12210429247	0
-1.87809055426	2.10041750663	0
0.92624578399	-3.74918903532	0
-0.22382131869	-0.91950498653	0
-0.87318572192	-0.15362295585	0
-1.04950406625	0.99380498370	0
-1.05957390151	-0.09909789646	0
-1.32649232103	0.53310040389	0
-0.85978813975	-0.60492650040	0
-1.53884612144	-0.18257968911	0
-0.87461654569	-0.85688085787	0
-0.07176007806	-2.36440056951	0
0.08125708667	-1.17250149741	0
-1.16497831332	0.34892642264	0
-1.30209337210	-0.46663233764	0
0.80708448855	-1.32827605870	1
-0.59848063557	0.28461686846	0
-1.31553112688	0.45715007815	0
-0.37025227039	-0.28693485330	0
-1.67570954101	1.13502017877	0
-2.15105889640	1.13240223375	0
-1.52385510184	0.03614903609	0
-2.04953199680	0.79860669798	0
0.08959927236	-1.04065127012	0
-2.52373566997	0.76768017294	0
-1.16848053458	0.01403629817	0
0.30248058134	-1.35191101411	0
0.46342501400	-1.44347701234	0
-1.32580640349	0.25949840003	0
-0.01700151024	-0.89254483222	0
0.90621398544	-1.41882850857	0
0.09043105894	-0.99306772858	0
-0.34728622118	1.34321004579	0
-0.82370469208	1.41927030468	0
0.80741792550	-1.28734533174	0
-2.53599511808	0.78803562903	0
-2.29098964394	-0.48695787500	0
0.92562967502	-0.57919900884	0
-0.09711079486	-0.53607624630	0
0.98849077962	-0.59347843535	0
-2.52383874817	0.76193364346	0
-0.57866611995	0.31738381712	0
-0.57866611995	0.31738381712	0
-0.51508770592	0.11253917085	0
-0.51508770592	0.11253917085	0
-0.52134186774	0.15008938190	0
0.97199550053	0.18122288453	0
0.97289455006	-0.05333346275	0
0.98949250797	0.17013377888	0
1.02922857741	0.01842175398	0
-0.22382131869	-0.91950498653	0
-0.87318572192	-0.15362295585	0
-1.04950406625	0.99380498370	0
-1.05957390151	-0.09909789646	0
-1.32649232103	0.53310040389	0
-0.85978813975	-0.60492650040	0
-1.53884612144	-0.18257968911	0
-0.87461654569	-0.85688085787	0
-0.07176007806	-2.36440056951	0
0.08125708667	-1.17250149741	0
-1.16497831332	0.34892642264	0
-1.30209337210	-0.46663233764	0
0.80708448855	-1.32827605870	0
-0.59848063557	0.28461686846	0
-1.31553112688	0.45715007815	0
-0.37025227039	-0.28693485330	0
-1.67570954101	1.13502017877	0
-2.15105889640	1.13240223375	0
-1.52385510184	0.03614903609	0
-2.04953199680	0.79860669798	0
0.08959927236	-1.04065127012	0
-2.52373566997	0.76768017294	0
-1.16848053458	0.01403629817	0
0.30248058134	-1.35191101411	0
0.46342501400	-1.44347701234	0
-1.32580640349	0.25949840003	0
-0.01700151024	-0.89254483222	0
0.90621398544	-1.41882850857	0
0.09043105894	-0.99306772858	0
-0.34728622118	1.34321004579	0
-0.82370469208	1.41927030468	0
0.80741792550	-1.28734533174	1
-2.53599511808	0.78803562903	0
-2.29098964394	-0.48695787500	0
0.92562967502	-0.57919900884	0
-0.09711079486	-0.53607624630	0
0.98849077962	-0.59347843535	0
-2.52383874817	0.76193364346	0
-0.57866611995	0.31738381712	0
-0.57866611995	0.31738381712	0
-0.51508770592	0.11253917085	0
-0.51508770592	0.11253917085	0
-0.52134186774	0.15008938190	0
0.97199550053	0.18122288453	0
0.97289455006	-0.05333346275	0
0.98949250797	0.17013377888	0
1.02922857741	0.01842175398	0
-0.28149833489	0.01940018863	0
-0.32971103688	0.81617506631	0
0.17790151687	-1.66766117761	0
-0.55438939166	0.24693762774	0
-0.58987703695	-0.10786490165	0
0.21798899036	-1.52979332708	0
-0.60186403629	0.20894834528	0
-2.16372311743	6.92264845877	0
-0.55048274106	0.00722538216	0
-0.34328683764	0.71300335785	0
-0.70954561360	1.26549146693	0
0.95285233368	-4.68477155128	0
0.95285233368	-4.68477155128	0
0.95285233368	-4.68477155128	0
0.52282729636	-1.31606358159	1
0.97729136056	-0.57035596889	0
-2.12515999701	0.46072567582	0
0.13956944436	0.04231861270	0
0.11349551974	-1.71519707333	0
-0.73471925453	0.60829859098	0
-0.60734357074	0.45111641949	0
-2.15585650548	6.92891743564	0
0.24088369629	-1.87246318364	0
-0.62220630968	0.48216139403	0
0.95220898988	-4.68530726817	0
0.95220898988	-4.68530726817	0
0.95220898988	-4.68530726817	0
-2.16964594483	6.95680494612	0
0.95318294937	-4.68827984890	0
0.95318294937	-4.68827984890	0
0.95318294937	-4.68827984890	0
-1.02735888034	0.36643265313	0
-0.26366069453	-1.98277742730	0
0.04898651039	-0.20077031182	0
-1.89970364319	0.39457384980	0
-0.64450346845	0.25520420116	0
-1.44371349003	0.57097681314	0
-0.59969888694	0.20166669345	0
-0.59969888694	0.20166669345	0
0.89344711165	-1.35788787209	1
-1.55710943637	0.69705114349	0
-2.12555092290	-0.15212068220	0
-1.43749011355	0.58172847426	0
-0.62184485215	0.51023257325	0
-0.62184485215	0.51023257325	0
-2.53504279770	0.77945108005	0
-0.29645333630	-2.04860345843	0
0.22843886367	-1.85467206343	0
0.06659854965	0.40953978742	0
-2.16857128237	6.95410960838	0
-1.55991857119	-0.61174256139	0
-1.55991857119	-0.61174256139	0
-2.23996572758	-0.11123468066	0
0.95312053083	-4.68803242749	0
0.95312053083	-4.68803242749	0
0.95312053083	-4.68803242749	0
-1.37511484115	0.94815905038	0
-1.37511484115	0.94815905038	0
-0.36566580233	-2.48521428727	0
-0.43195902408	1.82274114581	0
-0.44338861616	-0.87595827743	0
0.91882794097	-0.65469759123	0
0.21822115636	1.05072715971	0
0.21822115636	1.05072715971	0
-0.16747924130	-1.68593880339	0
-2.39122303195	-0.35169862033	0
-0.16747924130	-1.68593880339	0
-2.39122303195	-0.35169862033	0
-0.57008224589	2.06459851088	0
-0.05092301025	1.34333186880	0
-0.30397306415	-0.55040764725	0
-0.07396268160	-0.63443395370	0
-0.69986353147	-2.39913008060	0
-0.22442503256	0.76819786101	0
-0.55126308340	0.31045318551	0
0.00746998772	2.01501237811	0
-1.65613672747	-0.49104979481	0
-0.03846468794	1.16397403501	0
-1.28673715773	0.91926403963	0
-0.41290839129	0.83006536713	0
-0.18932141677	-1.60167078322	0
-0.51469722796	0.13212231781	0
-1.00785938643	-2.30532213071	0
0.16718458424	-0.33507776237	0
-0.62059254613	-0.04087008855	0
-0.54481103794	0.01752104882	0
0.53352432518	-2.89025598326	0
-1.22282405331	0.65389760319	0
-0.65687126204	0.16668796948	0
-2.36144074486	-0.03707825180	0
-0.53933407493	0.05725017269	0
-2.26884799915	7.79742591934	0
-1.74846491152	0.18000035036	0
-0.34312334954	0.68302517723	0
0.96090724673	-4.86682578574	0
0.96090724673	-4.86682578574	0
0.96090724673	-4.86682578574	0
0.17625166703	-1.06092645564	0
0.56857505542	-1.40803208363	1
-2.47632392413	0.78755726358	0
-0.36454586493	0.12323339624	0
-1.14439473205	-0.79998490582	0
-1.46520957621	-0.28088298662	0
-1.46520957621	-0.28088298662	0
-0.01971223734	-0.95005437382	0
0.08481436300	0.05619598569	0
-1.39240465291	0.92425925628	0
-1.29533486918	-0.26005285449	0
-1.29533486918	-0.26005285449	0
-0.61409270671	0.23139311365	0
-0.61409270671	0.23139311365	0
-0.60522292313	-2.17957650620	0
-1.31613413312	-0.25588550517	0
-0.54221590255	0.00904432107	0
-0.54221590255	0.00904432107	0
-2.05025547216	1.04133842155	0
-0.35479031240	0.71609174413	0
0.56943689384	-1.41171577948	1
-2.47638592662	0.78796458331	0
-0.27738196285	-0.27428920113	0
-0.33082779528	0.85583634303	0
0.11906284270	0.10795671071	0
-0.55446392580	0.28369201704	0
0.22887700160	-1.55302311597	0
-0.58947807623	-0.11466705867	0
0.09263489065	-0.23018756731	0
-2.36016222652	-0.11188767601	0
-0.55015644434	0.00072644750	0
-0.81752750803	1.38867921612	0
-0.34832918448	0.73450275177	0
-1.71737099614	-0.61371842688	0
0.98813574631	-0.59003942869	0
0.56888874710	-1.41356838945	1
-1.14627145774	1.27212983668	0
-2.47633859168	0.78815412861	0
-0.69304508771	-3.42316427191	0
-1.09506057066	1.17116483670	0
-1.09506057066	1.17116483670	0
-1.89409555208	1.48509568611	0
-2.06822032034	-0.36631275636	0
-2.06822032034	-0.36631275636	0
-0.06488830839	2.08053472906	0
-0.26776310959	-0.46087339939	0
-0.42003073588	-2.45352303819	0
-0.19086171597	-1.63891540381	0
-0.33477744831	-0.40037843427	0
-0.55743472491	0.29840127459	0
-1.39807941887	0.66475711208	0
-1.39807941887	0.66475711208	0
-0.16483990882	0.96753573431	0
-0.16334951341	1.41439669080	0
-0.53117030097	0.31192839752	0
-0.51670425069	0.11984385636	0
-1.46781360510	0.60308056263	0
-1.46781360510	0.60308056263	0
-0.37035310189	-0.71145535192	0
-0.59394531539	-0.01850984399	0
0.81724598695	-0.63093917478	0
-0.52243997956	0.11478120527	0
-0.11843850091	-2.16924998921	0
-0.52410621181	0.36157057519	0
-0.50954117032	0.17005546482	0
-1.38242459446	0.67258511304	0
-0.52435307026	0.10287821075	0
-1.83531247993	0.25966339096	0
0.78534364563	-1.22135259221	1
-1.76986339030	0.34165047178	0
-1.64939929927	0.23080203890	0
0.16435346770	-1.06655755499	0
-0.99344391734	-2.49025646393	0
0.06895802606	0.95656069694	0
-0.03786362691	1.62019241802	0
0.06941494503	0.95868643173	0
-0.24474412780	-0.36477300703	0
-0.66345746023	0.93386534923	0
-0.05293264758	1.49168101015	0
-0.12861979033	-1.62161657587	0
-0.27731664772	0.57169054725	0
-0.63548793541	-0.02143282881	0
-0.59254117874	0.17150556164	0
-0.56050881781	0.28444277493	0
-0.17184442016	-1.50400360280	0
-0.90137755878	-2.34204860071	0
-0.57507544208	0.04427479874	0
-0.50563000263	0.16436008872	0
-0.34918923797	0.68515531331	0
-0.51264730454	0.13376224017	0
-1.98975218640	1.07791427854	0
-0.51414954150	0.15523502007	0
-0.55392120136	0.03243667355	0
0.56911883089	-1.40820259929	1
-2.47637407478	0.78757153689	0
-0.63019392444	0.23479819905	0
-0.75063925057	0.18611982816	0
1.22556927308	1.59088922655	0
-0.07813954085	-1.29317602386	0
0.16367366707	-1.10212160736	0
1.61075319903	1.63345458861	0
-0.70120781306	-0.76925206849	0
-0.13097585734	0.91576974217	0
-1.08801929151	-0.00762685977	0
-2.16065098731	-0.91124230209	0
-0.49978446325	0.26393005874	0
-0.59416828151	0.00389746425	0
-0.46224843524	1.24389571715	0
-0.35886873329	0.65094919007	0
-0.54158056726	0.05560659395	0
-0.12095570778	-1.30253655870	0
0.93827712568	-0.56651332245	0
0.52484717032	-1.33270524012	1
-2.13166641265	0.67264919494	0
0.21100278768	-1.23293537889	0
-0.57995185973	2.13498108569	0
-0.57995185973	2.13498108569	0
-0.47169155993	1.33527403236	0
0.65524971991	-3.76347958434	0
-0.47169155993	1.33527403236	0
0.65524971991	-3.76347958434	0
-0.48316946241	1.48006355348	0
0.64628340556	-3.65687459423	0
0.64628340556	-3.65687459423	0
0.64698638734	-3.67132649486	0
-1.44770333944	-0.00666554625	0
0.09661372773	-0.20341261204	0
0.09646052305	-0.20278415914	0
0.08008391016	0.08441598170	0
0.49609050344	-1.31508260153	0
-0.38513204224	0.80902220464	0
-0.61583532571	0.26855269699	0
-0.38401677109	0.80601276184	0
-0.61471573619	0.26551609980	0
-0.20089217012	-0.44052751193	0
-0.61972336928	0.20469737025	0
-0.81844668150	1.37501014736	0
0.17630849677	-1.39271704277	0
-0.58237729904	-0.10828239643	0
-0.54247482668	0.00295092629	0
-0.59541043147	-0.08613721716	0
-0.55550815636	0.02509809419	0
-0.56675544839	0.29806062489	0
-0.50934320955	0.13111412604	0
0.98832167037	-0.58814906807	0
-0.34981140631	0.73359504620	0
-0.23121604606	0.61969369818	0
-0.51718110850	0.11779506667	0
0.56900125484	-1.41349709306	1
-0.14503934506	-1.13392967631	0
-2.47634756049	0.78814830155	0
-0.22487185239	-0.91673859580	0
-0.87311676066	-0.15389227799	0
-1.04638943004	-0.12186103651	0
-1.05055456552	0.99657072566	0
-1.32641880226	0.53280114198	0
-0.85971462083	-0.60522576710	0
-1.53885010476	-0.18255548271	0
0.08012905758	-1.16941176695	0
-1.28470891874	0.46588388285	0
-0.86143207533	-0.87964393969	0
-0.07170213043	-2.36462595739	0
-1.30210190663	-0.46657829679	0
0.80708071522	-1.32825258883	0
-0.59960864398	0.28770621164	0
-1.31553531533	0.45717645282	0
-0.37025169537	-0.28694062976	0
-1.67563601578	1.13472080803	0
-1.52377723026	0.03582198340	0
-2.04945431698	0.79828157582	0
0.80385339669	-1.32043276706	1
-2.15106285950	1.13242606810	0
-2.52373547848	0.76767825654	0
-1.16840285448	0.01371116245	0
0.30255065729	-1.35220214254	0
0.46342518788	-1.44347876266	0
-1.32581078329	0.25952668345	0
-0.01700152860	-0.89254449814	0
0.90621003874	-1.41880331459	0
-2.52348816801	0.76678188454	0
0.09042711223	-0.99304253496	0
-0.34729056694	1.34323770194	0
-0.82370469882	1.41927042809	0
0.80741810551	-1.28734719268	0
-2.53599491984	0.78803359032	0
-2.29098944584	-0.48695990640	0
0.92562985426	-0.57920083115	0
-0.09711079472	-0.53607625329	0
0.98849077975	-0.59347844165	0
-2.52383875505	0.76193377416	0
-0.57866611994	0.31738381748	0
-0.57866611994	0.31738381748	0
-0.51508770592	0.11253917084	0
-0.51508770592	0.11253917084	0
-0.52134186774	0.15008938190	0
0.97199201648	0.18124370984	0
0.98850884023	0.17278752195	0
0.97295871812	-0.05359059372	0
1.02922491266	0.01844447793	0
-0.22487185239	-0.91673859580	0
-0.87311676066	-0.15389227799	0
-1.04638943004	-0.12186103651	0
-1.05055456552	0.99657072566	0
-1.32641880226	0.53280114198	0
-0.85971462083	-0.60522576710	0
-1.53885010476	-0.18255548271	0
0.08012905758	-1.16941176695	0
-1.28470891874	0.46588388285	0
-0.86143207533	-0.87964393969	0
-0.07170213043	-2.36462595739	0
-1.30210190663	-0.46657829679	0
0.80708071522	-1.32825258883	0
-0.59960864398	0.28770621164	0
-1.31553531533	0.45717645282	0
-0.37025169537	-0.28694062976	0
-1.67563601578	1.13472080803	0
-1.52377723026	0.03582198340	0
-2.04945431698	0.79828157582	0
0.80385339669	-1.32043276706	0
-2.15106285950	1.13242606810	0
-2.52373547848	0.76767825654	0
-1.16840285448	0.01371116245	0
0.30255065729	-1.35220214254	0
0.46342518788	-1.44347876266	0
-1.32581078329	0.25952668345	0
-0.01700152860	-0.89254449814	0
0.90621003874	-1.41880331459	0
-2.52348816801	0.76678188454	0
0.09042711223	-0.99304253496	0
-0.34729056694	1.34323770194	0
-0.82370469882	1.41927042809	0
0.80741810551	-1.28734719268	1
-2.53599491984	0.78803359032	0
-2.29098944584	-0.48695990640	0
0.92562985426	-0.57920083115	0
-0.09711079472	-0.53607625329	0
0.98849077975	-0.59347844165	0
-2.52383875505	0.76193377416	0
-0.57866611994	0.31738381748	0
-0.57866611994	0.31738381748	0
-0.51508770592	0.11253917084	0
-0.51508770592	0.11253917084	0
-0.52134186774	0.15008938190	0
0.97199201648	0.18124370984	0
0.98850884023	0.17278752195	0
0.97295871812	-0.05359059372	0
1.02922491266	0.01844447793	0
-0.22487185239	-0.91673859580	0
-0.87311676066	-0.15389227799	0
-1.04638943004	-0.12186103651	0
-1.05055456552	0.99657072566	0
-1.32641880226	0.53280114198	0
-0.85971462083	-0.60522576710	0
-1.53885010476	-0.18255548271	0
0.08012905758	-1.16941176695	0
-1.28470891874	0.46588388285	0
-0.86143207533	-0.87964393969	0
-0.07170213043	-2.36462595739	0
-1.30210190663	-0.46657829679	0
0.80708071522	-1.32825258883	1
-0.59960864398	0.28770621164	0
-1.31553531533	0.45717645282	0
-0.37025169537	-0.28694062976	0
-1.67563601578	1.13472080803	0
-1.52377723026	0.03582198340	0
-2.04945431698	0.79828157582	0
0.80385339669	-1.32043276706	0
-2.15106285950	1.13242606810	0
-2.52373547848	0.76767825654	0
-1.16840285448	0.01371116245	0
0.30255065729	-1.35220214254	0
0.46342518788	-1.44347876266	0
-1.32581078329	0.25952668345	0
-0.01700152860	-0.89254449814	0
0.90621003874	-1.41880331459	0
-2.52348816801	0.76678188454	0
0.09042711223	-0.99304253496	0
-0.34729056694	1.34323770194	0
-0.82370469882	1.41927042809	0
0.80741810551	-1.28734719268	0
-2.53599491984	0.78803359032	0
-2.29098944584	-0.48695990640	0
0.92562985426	-0.57920083115	0
-0.09711079472	-0.53607625329	0
0.98849077975	-0.59347844165	0
-2.52383875505	0.76193377416	0
-0.57866611994	0.31738381748	0
-0.57866611994	0.31738381748	0
-0.51508770592	0.11253917084	0
-0.51508770592	0.11253917084	0
-0.52134186774	0.15008938190	0
0.97199201648	0.18124370984	0
0.98850884023	0.17278752195	0
0.97295871812	-0.05359059372	0
1.02922491266	0.01844447793	0
-0.99501122599	-2.57818788057	0
0.09338670291	1.19076817147	0
0.42947132753	1.21658468266	0
-0.34666845337	1.80197934763	0
-0.34008425161	-0.29545962774	0
-0.63646276760	-0.04405989393	0
0.00781806724	-0.03363229049	0
-2.43472529178	-0.39009471493	0
-0.18477961274	-0.61052446260	0
0.90897542555	-0.65267662638	0
-0.58137838360	0.15556919042	0
-0.53697834061	0.05736076521	0
-2.01757054638	-0.81414087483	0
-0.57743229778	0.35661283320	0
-0.57743229778	0.35661283320	0
-0.35196645360	0.68474721828	0
0.10839653957	1.73973589994	0
-0.44818706659	-0.07234743375	0
-0.44818706659	-0.07234743375	0
0.56932442368	-1.40821005655	1
-1.29068005705	-2.31691289833	0
0.84785789565	-0.64037256863	0
-0.79995404910	0.90156448135	0
-2.47638994249	0.78757527865	0
0.18937651848	0.96288030286	0
1.72167817266	-1.38582629796	0
-0.64759289691	0.07164355878	0
-0.64759289691	0.07164355878	0
-0.51952771943	-0.38536288383	0
-0.51952771943	-0.38536288383	0
-0.45731284814	2.38778559216	0
0.64324798906	-3.80080142566	0
-0.99501125544	-2.57818803491	0
0.09338666795	1.19076798828	0
0.42947189605	1.21658779002	0
-0.34666845135	1.80197935786	0
-0.34008368310	-0.29545652040	0
-0.63646276558	-0.04405988368	0
0.00781055216	-0.03367588905	0
-2.43472532897	-0.39009490939	0
-0.18477961285	-0.61052446312	0
0.90897542545	-0.65267662685	0
-0.58137842068	0.15556899650	0
-0.53697834083	0.05736076416	0
-2.01748747757	-0.81361619710	0
-0.57743229778	0.35661283322	0
-0.57743229778	0.35661283322	0
-0.35196645146	0.68474722907	0
0.10767248517	1.73450963607	0
-0.44818706659	-0.07234743375	0
-0.44818706659	-0.07234743375	0
0.56932442358	-1.40821005704	1
-1.28681731680	-2.28158308216	0
0.84793168938	-0.63990518253	0
-0.79995404910	0.90156448135	0
-2.47638994249	0.78757527868	0
0.17387223885	0.71006410085	0
1.72167817266	-1.38582629796	0
-0.63858877662	0.15446401365	0
-0.68513580851	1.05063257303	0
-0.53501726288	-0.63809342685	0
-0.05567731770	-1.98704472744	0
-0.49485687585	3.36676849752	0
0.63192285904	-4.00164261958	0
0.09338260519	1.19076743101	0
-0.34002215552	-0.29544784090	0
-0.99501467854	-2.57818850444	0
-0.63646251215	-0.04405984980	0
0.00705746781	-0.03378593165	0
-0.58138275006	0.15556840362	0
0.42953342434	1.21659646962	0
-0.34666819865	1.80197939164	0
-0.53697836952	0.05736076041	0
-2.00975529986	-0.81243759679	0
-0.35196618339	0.68474726486	0
-2.43472967296	-0.39009550418	0
-0.18477962683	-0.61052446494	0
0.90897541283	-0.65267662850	0
0.04418203338	1.72431676282	0
0.56932441024	-1.40821005878	1
-0.57743229708	0.35661283331	0
-0.57743229708	0.35661283331	0
-0.94902633739	-2.22395345126	0
0.85477771730	-0.63885979929	0
-2.47638994176	0.78757527877	0
-0.44818706662	-0.07234743375	0
-0.44818706662	-0.07234743375	0
-1.57496873665	0.39241623739	0
-0.79995404909	0.90156448135	0
-0.39392290015	1.11875419939	0
1.72167817266	-1.38582629796	0
-0.12707967993	-1.28176482345	0
0.93217635793	-0.54602534803	0
-0.37198266624	-0.78204597807	0
-0.17129677825	0.11723192212	0
-0.61043593224	-0.00334508730	0
-1.56750725709	0.25095476116	0
-1.46493590229	-0.32792964161	0
-0.44227797402	0.59198823243	0
0.10524968949	0.01975193911	0
-0.84476229053	0.65407581462	0
-1.37693192064	-0.22916015171	0
0.00778931838	-0.94034374573	0
0.45261393684	-1.22882719361	0
0.00842817560	0.55472632978	0
-1.44028498296	0.86126700180	0
-0.37901024627	0.59090889246	0
-1.76192301492	-0.49927884496	0
-0.61629102546	0.23437543576	0
-0.11286649717	-2.27470865913	0
-1.64285730936	-0.49590318917	0
0.87594423770	-0.39943238087	0
-0.53860163912	0.02715323232	0
0.57256827814	-1.39497638946	1
-2.14678607441	1.11840617637	0
-2.47675363084	0.78582428643	0
-1.46433428610	0.19734653228	0
0.13422060614	-0.18065446054	0
-1.12924940003	-0.07152503437	0
0.43392127324	-1.20668903160	0
-0.62351184422	0.25383473701	0
-0.62351184422	0.25383473701	0
-1.38356644689	0.69698326823	0
0.69723515843	-1.11479412901	0
-0.37013957079	0.55613167669	0
-0.50893593130	0.12088704759	0
-0.50893593130	0.12088704759	0
-0.70214050058	-2.03616127657	0
-1.83656410714	0.25638353125	0
-0.37396712320	0.57776420590	0
-0.55045094818	0.04839763144	0
-0.52262842695	0.14838892562	0
-1.27407207769	0.58520958388	0
-0.55019401457	0.04546286088	0
0.46481810890	-1.29184368723	1
-0.51705095991	0.15542624306	0
-0.51705980385	0.15576222960	0
-1.66510312819	0.44902253848	0
-1.94766089373	-0.23892559533	0
1.05733468214	0.06970818082	0
-1.46433428610	0.19734653228	0
0.13422060614	-0.18065446054	0
-1.12924940003	-0.07152503437	0
0.43392127324	-1.20668903160	0
-0.62351184422	0.25383473701	0
-0.62351184422	0.25383473701	0
-1.38356644689	0.69698326823	0
0.69723515843	-1.11479412901	0
-0.37013957079	0.55613167669	0
-0.50893593130	0.12088704759	0
-0.50893593130	0.12088704759	0
-0.70214050058	-2.03616127657	0
-1.83656410714	0.25638353125	0
-0.37396712320	0.57776420590	0
-0.55045094818	0.04839763144	0
-0.52262842695	0.14838892562	0
-1.27407207769	0.58520958388	0
-0.55019401457	0.04546286088	0
0.46481810890	-1.29184368723	1
-0.51705095991	0.15542624306	0
-0.51705980385	0.15576222960	0
-1.66510312819	0.44902253848	0
-1.94766089373	-0.23892559533	0
1.05733468214	0.06970818082	0
-0.26692871605	0.27005949273	0
-0.15846423144	-0.16224124867	0
-0.27737770647	-0.59751079830	0
-0.27701418378	-0.60061311593	0
-0.70915561229	0.13400614585	0
-0.57475884664	0.24840367647	0
0.20224174083	0.94726550920	0
-0.81759536039	1.43368702163	0
0.20222628203	0.94758823550	0
-0.82294051442	1.45711009155	0
0.26674291174	0.70859483212	0
-0.49734593462	0.13859127473	0
-0.24803056760	-1.40726089066	0
-2.38882166060	-0.33835122325	0
0.58185561424	-1.48080575882	1
0.98792722026	-0.59494044392	0
-2.38882165938	-0.33837915656	0
0.63189488224	-1.59401866395	0
0.98825681666	-0.59772844245	0
-0.65946802391	0.02999570237	0
-1.65462526269	-1.51341780795	0
-2.08839138669	0.42146903039	0
-2.48374290304	0.82389532124	0
1.29158794818	0.47118925770	0
1.29158794818	0.47118925770	0
-0.14703578457	0.06522013704	0
-0.63530907491	0.27555918538	0
-0.12146921947	-0.24219381362	0
-0.57664488492	0.26797083128	0
-0.57664488492	0.26797083128	0
-0.51518056939	0.11878840563	0
-0.51518056939	0.11878840563	0
-0.52134484996	0.14884810262	0
-0.34109729816	-0.76651564238	0
0.11076657920	2.11166129192	0
-0.19158855390	0.98385082313	0
-0.57361824394	0.25405434704	0
-1.30502241361	-2.37460750363	0
-0.17289854568	-1.90522652516	0
-0.61712418726	-0.11646855355	0
-0.11433048211	-1.68228487125	0
-0.37294698137	0.53963809351	0
0.18213630198	1.00178095779	0
-0.57387149398	2.10696464551	0
-0.37696666219	0.62355139349	0
0.47520181534	-1.31052843146	0
-0.57987026863	-0.11320075569	0
-0.64539330542	0.06333450250	0
0.57225374218	-1.39873714663	1
-1.77095448275	0.59578893336	0
-0.79832977172	0.36603240850	0
-0.53079998794	-0.35475896141	0
-2.47670949774	0.78625205105	0
-1.24948256127	-0.75932715762	0
-0.38903530389	2.20379128059	0
1.72249658516	-1.29652517620	0
-1.46160150820	0.93084175265	0
0.63400802769	-3.77590447617	0
-0.13197569531	-2.21991248658	0
-1.38025553453	0.67980017423	0
-1.38025553453	0.67980017423	0
-1.83672591638	0.25781764661	0
-1.83672591638	0.25781764661	0
0.79464612893	-1.21130822547	0
0.23832702749	2.54005604603	0
-0.75751334471	-2.60536711479	0
-0.41224928666	-1.15740893162	0
-0.65739463109	-2.66543798448	0
-0.01967551411	0.92977869232	0
-1.27841772902	1.00964358159	0
-0.27103768857	1.77996134138	0
-0.27850675575	0.84521148872	0
-0.07072948630	0.81733223988	0
-2.03321546457	1.19837829579	0
-0.62395166715	-0.01879519418	0
-1.62701375362	-0.81590884402	0
-1.23929025570	-2.32116964545	0
0.90185834035	-0.64328830859	0
0.91894306772	-0.43271472829	0
-0.45413093969	0.55080507356	0
-0.50324303808	0.18016344416	0
0.18174891214	0.98144532001	0
-0.54055404633	0.04636878442	0
0.58236732979	-1.39042528198	0
-0.64524708218	-0.00249857614	0
-0.64524708218	-0.00249857614	0
-2.47798059742	0.78531079267	0
-0.53608242958	0.04884445139	0
-0.53608242958	0.04884445139	0
-0.35645978476	0.70620238063	0
0.56959820944	-1.41081991848	1
-2.47640164236	0.78788142797	0
0.23832702749	2.54005604603	0
-0.75751334471	-2.60536711479	0
-0.41224928666	-1.15740893162	0
-0.65739463109	-2.66543798448	0
-0.01967551411	0.92977869232	0
-1.27841772902	1.00964358159	0
-0.27103768857	1.77996134138	0
-0.27850675575	0.84521148872	0
-0.07072948630	0.81733223988	0
-2.03321546457	1.19837829579	0
-0.62395166715	-0.01879519418	0
-1.62701375362	-0.81590884402	0
-1.23929025570	-2.32116964545	0
0.90185834035	-0.64328830859	0
0.91894306772	-0.43271472829	0
-0.45413093969	0.55080507356	0
-0.50324303808	0.18016344416	0
0.18174891214	0.98144532001	0
-0.54055404633	0.04636878442	0
0.58236732979	-1.39042528198	1
-0.64524708218	-0.00249857614	0
-0.64524708218	-0.00249857614	0
-2.47798059742	0.78531079267	0
-0.53608242958	0.04884445139	0
-0.53608242958	0.04884445139	0
-0.35645978476	0.70620238063	0
0.56959820944	-1.41081991848	0
-2.47640164236	0.78788142797	0
-0.49005059185	0.93376228396	0
-0.22516384428	-0.58164677115	0
0.14672798665	-0.27826561245	0
0.43580282218	-1.28006780353	0
-0.39558419484	0.88650516193	0
-0.31524262475	0.72264938582	0
-0.34039427594	0.72936736305	0
-1.95108090433	-0.45428367951	0
-1.38382475754	0.32364745816	0
-0.58255400886	-0.11757866661	0
0.57302721632	-1.43737637104	1
-1.58643116680	-0.62652809724	0
0.92302879383	-0.41920605927	0
-0.13399993738	-1.15288225434	0
-0.34698096890	0.41631543282	0
0.12298361269	-0.20204477904	0
-2.47664151692	0.79158662741	0
0.63026447906	-0.13722320892	0
-0.61703582405	0.27013911130	0
-0.61703582405	0.27013911130	0
-2.43514861713	-0.06651471264	0
-2.43514861713	-0.06651471264	0
-0.55494264778	0.02600451238	0
-0.55494264778	0.02600451238	0
-0.23622663800	0.60321119534	0
-0.14460302855	-1.13222497848	0
-0.25791091663	0.54716988856	0
0.00794803637	0.98764332733	0
-0.62275172526	0.22752537864	0
-0.22536046809	-1.56217958696	0
-0.66935532235	-2.60029207391	0
-0.62404472806	-0.05517925016	0
-0.17394615811	-0.59430112378	0
0.31343267930	1.92547943804	0
-2.03236511828	1.18821985603	0
-0.55249941315	0.34853994661	0
-0.40588032647	1.83024490246	0
-1.72963508277	0.20638751524	0
-0.67454142187	-2.72835280500	0
0.91523302995	-0.65596924510	0
-0.93601854409	-2.02813197553	0
0.03821613142	2.06351382545	0
-1.29141694537	1.07391801163	0
0.12278222606	0.93836672195	0
-0.65307876540	-0.29241395365	0
-0.15384468161	-1.70243271957	0
-1.60560521545	-1.02429973545	0
-0.63937888221	-0.04448936968	0
-0.63937888221	-0.04448936968	0
-0.49523655076	0.25128422488	0
-0.54191532988	1.14826219723	0
-0.47144565430	1.52028293558	0
-0.53711279099	0.35201092198	0
-0.53711279099	0.35201092198	0
-0.53958899753	-0.11587942972	0
0.47304794270	-1.50047670779	1
0.93746603117	-0.60595302985	0
-0.28142675439	-0.63791636889	0
-1.66504538604	0.48828778713	0
0.14384265993	2.00443160310	0
-1.94780004367	-0.24389135239	0
-1.23523998104	-2.70347439422	0
-0.48388234759	-1.39766650935	0
-0.45540101064	2.53928936411	0
0.46495180825	-1.74287411696	0
0.91913042135	-0.82593382578	0
-1.76938340438	0.63121955508	0
-1.24625929321	-0.48696311583	0
-1.31891270256	-0.22140754297	0
-1.32471338524	-0.24193049554	0
-1.20345627273	-0.35806508840	0
-2.01538576680	-0.01954069419	0
0.15417389432	-0.32202796866	0
-0.65697621953	0.16705691094	0
-1.65952980029	0.80152825307	0
-0.62384840551	0.27731806820	0
-0.32870813542	0.66653869364	0
-0.88857235148	-2.27796444800	0
-0.50484633507	0.13435446219	0
0.46452949418	-1.32240499152	1
-0.55652250220	0.03499192712	0
-0.36764921619	1.68593688974	0
-1.71515237934	0.55797780928	0
-0.18508656056	-0.58448499656	0
0.91200481436	-0.63337849184	0
-1.60757300261	-0.51791375861	0
-0.56111060962	0.33739910457	0
-0.56111060962	0.33739910457	0
0.16482889547	-0.03846683202	0
-0.56234617480	0.01725531668	0
-0.56234617480	0.01725531668	0
-0.62770165866	0.23344986758	0
-0.62770165866	0.23344986758	0
-0.23471169163	0.60498219650	0
-0.50850290226	0.12318932778	0
-0.50850290226	0.12318932778	0
-0.14471953080	-1.13236014801	0
-0.52269969154	0.14796805630	0
-0.43345635484	-2.31683483485	0
-1.05547273863	0.23527063021	0
-0.21879443005	1.61633415523	0
-1.38675004403	0.92769450596	0
-1.38215855099	-0.64255840842	0
-0.13162616332	1.53644976216	0
-1.11293972732	0.12303862752	0
0.88476277687	-0.63057217905	0
-0.92330831294	-2.26111167227	0
0.87562001113	-0.61547504649	0
-0.67315779018	-0.56864718252	0
-0.68671364778	-1.87202705755	0
-1.65374893373	0.80055088338	0
-1.41360965522	-0.14451209680	0
-1.41360965522	-0.14451209680	0
-1.61826898935	0.30140515826	0
0.14896930304	-0.33119167514	0
-1.30164331894	-0.27971328377	0
-1.30164331894	-0.27971328377	0
-0.49230712954	1.21935076341	0
-0.62015916379	0.25025516588	0
-0.62015916379	0.25025516588	0
-1.31493809739	-0.25152984778	0
0.47786198025	-1.45767479946	1
0.94219900888	-0.56366065286	0
-0.54207466879	0.30056266097	0
-0.54207466879	0.30056266097	0
-1.66586007824	0.48249034101	0
-0.28530984617	-0.59664951149	0
-1.94770884887	-0.24331960525	0
0.20149883118	1.82726166957	0
-1.59030680605	-2.12144635713	0
-0.48847895352	-1.37282199974	0
-0.40851065835	-0.62156573512	0
-0.28990213120	0.75416621202	0
0.01997034826	0.99455241632	0
0.02864015151	0.98312454417	0
-0.31116564152	-0.48443590303	0
0.07048285256	-0.44645647614	0
0.13324901060	0.54174613125	0
-1.27550671231	-2.16861933014	0
-0.69456579087	-1.65267381019	0
-0.61421338031	-0.00996866783	0
0.14004206599	1.08697248271	0
-0.58296267300	0.18934066537	0
-0.62621336821	0.07403738678	0
-1.63974689243	-1.49379582586	0
-1.35720363451	0.73713240078	0
-0.64125227993	-0.02360297970	0
-0.35204868975	0.68064373052	0
1.28992882650	0.46889176550	0
1.28992882650	0.46889176550	0
-1.32847221101	-0.79244977335	0
-0.53661102611	0.05499562176	0
0.56934725441	-1.40782582537	1
-1.47576495358	0.98434847485	0
-2.47639315430	0.78753876371	0
0.06297268598	-2.44868615928	0
-2.17042648115	1.15923530200	0
-2.17042648115	1.15923530200	0
-0.72946952326	-2.75760934905	0
0.01802255625	1.00061316750	0
0.31351349011	3.16168260498	0
-1.68654871910	0.96043350371	0
-0.25794526439	0.62129362541	0
-0.62930224213	-0.02653196806	0
-0.24254116310	-1.80433552356	0
-1.15520272818	-2.49691941628	0
0.15142792712	-0.38804455882	0
-0.57728782295	0.03823796837	0
-0.50624835773	0.16481251810	0
-0.56317386689	0.75375593348	0
-0.62035576009	0.37603571732	0
-0.62035576009	0.37603571732	0
-0.51389373052	0.15578596860	0
-1.45314461684	-0.72041429219	0
-1.45314461684	-0.72041429219	0
-0.52566022252	-0.43404916263	0
-0.52566022252	-0.43404916263	0
-1.43680014743	0.92759127278	0
-1.43680014743	0.92759127278	0
-0.45557627495	2.39944042298	0
-0.12859623662	-2.28392892889	0
0.64309031073	-3.80175561221	0
-1.39640536169	0.90933604120	0
-1.67935809196	-0.58119264020	0
0.17467496079	-0.03404209381	0
-0.62458689119	0.24988424262	0
-0.62458689119	0.24988424262	0
-0.54127807083	0.00642441608	0
-0.54127807083	0.00642441608	0
-0.35492277272	0.71665117602	0
0.56944379631	-1.41176011845	1
-2.47638628095	0.78796823202	0
-0.78664480177	0.07427938467	0
0.03276419583	-0.08199968905	0
-0.72286861826	-0.75332833910	0
-1.39881032666	-0.27392402686	0
0.03905489251	-0.94357799238	0
-0.64454012802	0.11904813793	0
-0.61250775078	0.23198536730	0
-1.40727192349	-0.11927381253	0
-1.45868470564	0.91716858262	0
-1.30433788486	-0.25756324211	0
-0.34217271222	0.69218300284	0
-0.50563106871	0.14078964348	0
-1.30312386728	-0.28127863140	0
-0.59856653641	-2.17887911583	0
-0.55537483514	0.03098810685	0
0.56845974968	-1.40885938250	1
-2.05102464589	1.04125895542	0
-2.47631129358	0.78763385522	0
-0.85695347849	0.59677974132	0
-1.43293627044	-0.73468030895	0
-0.87857044405	0.44974220329	0
-0.20094072328	-2.18762995013	0
0.13581333193	0.05161415485	0
0.13581333193	0.05161415485	0
-0.71147270189	-0.53832063132	0
-0.71813214765	-1.98585887926	0
-1.43413431275	0.85995505425	0
-1.43413431275	0.85995505425	0
-0.62482918566	0.21499011019	0
-0.62482918566	0.21499011019	0
-0.62482918566	0.21499011019	0
-0.62482918566	0.21499011019	0
-1.41314983921	-0.42262241470	0
-1.41314983921	-0.42262241470	0
-1.69701141658	0.75993311754	0
-0.50867509699	0.12580399894	0
-0.50867509699	0.12580399894	0
-0.50867509699	0.12580399894	0
-0.50867509699	0.12580399894	0
0.13313530301	-0.46046800192	0
-0.52269377652	0.14740985978	0
-0.52269377652	0.14740985978	0
-0.45770035094	0.85307373449	0
-0.70722478558	0.33799151182	0
-0.53151978230	-0.01211706373	0
0.57965500329	-1.43387010663	1
-0.00784129703	0.21023893799	0
-0.60617241231	0.20674925696	0
-2.47735010658	0.79121610614	0
-0.33773561000	-1.43019715213	0
-0.55413058828	1.62509514553	0
-2.13585297706	0.28804659664	0
-2.13585297706	0.28804659664	0
-0.11449277818	-1.36143410458	0
0.94475262458	-0.62466124807	0
0.95542341929	0.00360872940	0
-0.15032701243	1.27621480905	0
-0.74818326908	-2.35726299603	0
0.17546847840	-0.37452139280	0
0.17546847840	-0.37452139280	0
-0.80194453653	0.13842123303	0
0.01213203340	1.60904949050	0
-0.62618352644	0.28955742301	0
-2.36209756395	-0.03204201279	0
-0.62618352644	0.28955742301	0
-2.36209756395	-0.03204201279	0
-0.62809682026	1.33017985904	0
-2.09268852204	-0.12628505884	0
-2.08322258458	-0.08424487826	0
0.85854488710	-0.62378067364	0
-0.49772825030	0.09167538842	0
0.59851616730	-1.57912314665	1
0.95534569869	-0.58296987113	0
0.22697817465	-1.02068516421	0
-2.47873736730	0.82215468696	0
-0.34335384577	0.69699720262	0
-0.54175520332	0.00397663576	0
-0.54175520332	0.00397663576	0
0.47627469596	-1.31713972489	0
-0.63157353341	0.29203101734	0
-0.63157353341	0.29203101734	0
-1.81625946975	0.49720301985	0
0.24519015795	-0.29361484179	0
-0.97156165471	-0.26802267320	0
-2.19333049766	0.50061160786	0
-1.38710326272	0.71665058966	0
0.07179107773	-0.94163514495	0
0.83349515256	-1.25442496559	0
-0.80650685886	-1.95520948456	0
-1.76540259310	0.32989097425	0
-0.42583718372	0.36115319704	0
-1.74212564593	0.30188531988	0
-2.15352360634	-0.16078487940	0
-2.15352360634	-0.16078487940	0
0.66165931344	-1.13699660308	1
-0.90955446549	0.10151721709	0
-2.06244428081	-0.11646609021	0
-2.06244428081	-0.11646609021	0
-0.78805284535	0.54509195085	0
-0.20276530044	-2.16968238208	0
-1.24235905963	0.12640815372	0
-1.42220867451	-0.42204113151	0
-1.43965278595	0.88754919740	0
-1.49151336102	0.77686835079	0
0.69847157769	-1.18422430986	0
-1.33165275774	-0.34937954948	0
-1.29772498565	-0.23537054148	0
-1.36121335053	-0.58960346330	0
-1.02310744623	-0.02302100889	0
-1.76243918186	0.53001685575	0
-1.31195569289	-0.24565938873	0
0.07659543356	-0.97765296278	0
-1.60170176094	-0.51580270826	0
0.16766817005	-0.02545246088	0
-0.65619975695	0.13394258185	0
-0.62416751534	0.24687883593	0
-0.37360337977	0.57502592531	0
-0.53705941872	0.02364686134	0
-0.38779591633	0.59980960260	0
0.57223303791	-1.39343510570	0
0.57331279963	-1.39640032971	1
-2.47673321714	0.78567421998	0
-2.47681464225	0.78601703283	0
-0.23651423248	-0.56587854794	0
-0.39457553383	0.88451671727	0
-0.39457553383	0.88451671727	0
-0.31285431776	0.69836206759	0
-0.58233522304	-0.12036610836	0
0.57296064683	-1.43717188617	0
-0.58233522304	-0.12036610836	0
0.57296064683	-1.43717188617	0
-1.60000422395	-0.46704104202	0
0.92284558974	-0.41680596700	0
-0.34479775665	0.75243991003	0
-2.47663710799	0.79156593524	0
-2.47663710799	0.79156593524	0
-1.26566130412	-0.49704437550	0
0.56855755220	-1.41538779529	1
-1.46240354076	0.89688003143	0
-2.47630821258	0.78834119214	0
-0.11865675799	-2.27735089718	0
-1.45648775752	0.89671983590	0
-1.45648775752	0.89671983590	0
-1.31341192234	-0.49448767712	0
-1.31341192234	-0.49448767712	0
-0.78777570264	0.07740147732	0
0.03284177932	-0.08232512774	0
-0.70962983508	-0.77645613161	0
-1.39873234728	-0.27425354469	0
0.03912506048	-0.94387122283	0
-0.64454448199	0.11907606941	0
-0.61251210475	0.23201329878	0
-1.40840280371	-0.11615210672	0
-1.57918501630	1.03737136824	0
-1.30434662034	-0.25750686377	0
-0.34217251413	0.69218095594	0
-0.50563087062	0.14078759660	0
-1.30304588831	-0.28160812741	0
0.07312030403	-2.46031403099	0
-0.55537484890	0.03098836621	0
0.56845974344	-1.40885926491	1
-2.17151193589	1.16137872506	0
-2.17151193589	1.16137872506	0
-2.47631129345	0.78763384790	0
-0.78777570264	0.07740147732	0
0.03284177932	-0.08232512774	0
-0.70962983508	-0.77645613161	0
-1.39873234728	-0.27425354469	0
0.03912506048	-0.94387122283	0
-0.64454448199	0.11907606941	0
-0.61251210475	0.23201329878	0
-1.40840280371	-0.11615210672	0
-1.57918501630	1.03737136824	0
-1.30434662034	-0.25750686377	0
-0.34217251413	0.69218095594	0
-0.50563087062	0.14078759660	0
-1.30304588831	-0.28160812741	0
0.07312030403	-2.46031403099	0
-0.55537484890	0.03098836621	0
0.56845974344	-1.40885926491	1
-2.17151193589	1.16137872506	0
-2.17151193589	1.16137872506	0
-2.47631129345	0.78763384790	0
-0.78777570264	0.07740147732	0
0.03284177932	-0.08232512774	0
-0.70962983508	-0.77645613161	0
-1.39873234728	-0.27425354469	0
0.03912506048	-0.94387122283	0
-0.64454448199	0.11907606941	0
-0.61251210475	0.23201329878	0
-1.40840280371	-0.11615210672	0
-1.57918501630	1.03737136824	0
-1.30434662034	-0.25750686377	0
-0.34217251413	0.69218095594	0
-0.50563087062	0.14078759660	0
-1.30304588831	-0.28160812741	0
0.07312030403	-2.46031403099	0
-0.55537484890	0.03098836621	0
0.56845974344	-1.40885926491	1
-2.17151193589	1.16137872506	0
-2.17151193589	1.16137872506	0
-2.47631129345	0.78763384790	0
-0.43345635484	-2.31683483484	0
-1.05547273865	0.23527062993	0
-0.21879443005	1.61633415523	0
-1.38675004403	0.92769450595	0
-1.38215855099	-0.64255840841	0
-0.13162616269	1.53644976781	0
-1.11293972732	0.12303862752	0
0.88476277687	-0.63057217905	0
-0.92330832501	-2.26111175997	0
0.87562001111	-0.61547504674	0
-0.67315779018	-0.56864718252	0
-0.68671364778	-1.87202705755	0
-1.65374864544	0.80055259478	0
-1.41360965522	-0.14451209680	0
-1.41360965522	-0.14451209680	0
-1.61826898935	0.30140515826	0
0.14896422217	-0.33121635539	0
-1.30164331894	-0.27971328377	0
-1.30164331894	-0.27971328377	0
-0.49230712954	1.21935076341	0
-0.62012016599	0.25041041119	0
-0.62012016599	0.25041041119	0
-1.31493809739	-0.25152984778	0
0.47786198025	-1.45767479946	1
0.94219900888	-0.56366065286	0
-0.54257917824	0.29893174357	0
-0.54257917824	0.29893174357	0
-1.66586007824	0.48249034101	0
-0.27990410120	-0.58258486656	0
-1.94770884887	-0.24331960525	0
0.15572259014	1.73311237655	0
-1.35028323185	-1.74287484312	0
-0.48395717515	-1.36110256055	0
0.18687704219	-0.16914639342	0
-0.34327374697	0.69596504036	0
-0.54241129295	0.00919617225	0
-0.54241129295	0.00919617225	0
0.47627133960	-1.31706224849	0
-0.62323192781	0.25042411971	0
-0.62323192781	0.25042411971	0
-1.81625936279	0.49719689963	0
0.16318805026	-0.04208800915	0
-0.97156165379	-0.26802229012	0
-1.59931223908	-0.51965357336	0
-1.38710326311	0.71665056837	0
0.07179107738	-0.94163516418	0
-1.78501356844	0.57240109024	0
-0.80650685883	-1.95520948367	0
0.87915998594	-1.38046336512	1
-0.42583718373	0.36115319699	0
-2.53332308621	0.78223958081	0
-2.15352360634	-0.16078487940	0
-2.15352360634	-0.16078487940	0
-0.34327374697	0.69596504036	0
-0.54241129295	0.00919617225	0
-0.54241129295	0.00919617225	0
0.47627133960	-1.31706224849	0
-0.62323192781	0.25042411971	0
-0.62323192781	0.25042411971	0
-1.81625936279	0.49719689963	0
0.16318805026	-0.04208800915	0
-0.97156165379	-0.26802229012	0
-1.59931223908	-0.51965357336	0
-1.38710326311	0.71665056837	0
0.07179107738	-0.94163516418	0
-1.78501356844	0.57240109024	0
-0.80650685883	-1.95520948367	0
0.87915998594	-1.38046336512	1
-0.42583718373	0.36115319699	0
-2.53332308621	0.78223958081	0
-2.15352360634	-0.16078487940	0
-2.15352360634	-0.16078487940	0
-0.34327374697	0.69596504036	0
-0.54241129295	0.00919617225	0
-0.54241129295	0.00919617225	0
0.47627133960	-1.31706224849	0
-0.62323192781	0.25042411971	0
-0.62323192781	0.25042411971	0
-1.81625936279	0.49719689963	0
0.16318805026	-0.04208800915	0
-0.97156165379	-0.26802229012	0
-1.59931223908	-0.51965357336	0
-1.38710326311	0.71665056837	0
0.07179107738	-0.94163516418	0
-1.78501356844	0.57240109024	0
-0.80650685883	-1.95520948367	0
0.87915998594	-1.38046336512	1
-0.42583718373	0.36115319699	0
-2.53332308621	0.78223958081	0
-2.15352360634	-0.16078487940	0
-2.15352360634	-0.16078487940	0
-0.64595373951	-2.60238501445	0
-0.97032897195	0.78964396526	0
-0.39066053749	1.79321533602	0
-0.40939945209	1.77357669781	0
0.04338097856	-0.26560745681	0
-1.57039142428	-0.83141065838	0
-0.35498570018	-0.54303188439	0
0.91417376787	-0.65151582420	0
-0.20912165443	-0.40350204641	0
0.91591387605	-0.64954484910	0
-0.64006085372	0.16957510819	0
-0.60691779511	0.27953835123	0
-0.79602442031	0.98596655062	0
0.15150642138	0.90338056741	0
-0.56089735055	0.30504901974	0
-0.36237336545	0.54915231293	0
-0.53885733416	0.01978795404	0
-2.19355845887	-0.42985461232	0
1.01423299271	-0.52076421307	0
1.01423299271	-0.52076421307	0
-0.36504549410	0.43681140229	0
-1.56999836471	-1.92326844520	0
-0.54502782328	0.04438793321	0
-0.38858539449	0.60346497668	0
0.46394159539	-1.28857344585	0
-0.12909178146	-1.11131501107	0
0.57336010705	-1.39673058925	1
-1.66503835135	0.44865418577	0
-2.47681735877	0.78604770314	0
-1.94766436471	-0.23889446005	0
-0.32723199676	0.84638834283	0
-0.30100418245	-0.22444019289	0
-0.59088458303	-0.11068467755	0
0.21755789606	-1.53513518555	0
0.29773253879	-0.16900152051	0
-0.55192983917	0.27690719119	0
-0.33518849438	0.71202984548	0
-0.70712862588	1.29571615520	0
-0.62135861518	-0.03486000638	0
-2.66222650068	0.68811759693	0
-0.55148890810	0.00442285280	0
0.46044568554	-1.30898207720	1
0.97707774797	-0.57302734882	0
2.13526949537	-1.34124027230	0
-1.66463112456	0.45115762573	0
-1.94769850937	-0.23912309767	0
-0.17184890843	-0.40294044118	0
-0.34105989962	0.88082659323	0
-0.57307578123	0.52666386707	0
-0.56604865730	0.30705448344	0
-0.58971402478	-0.11494625419	0
0.21809021757	-1.57028432472	0
-0.39978907078	-0.93497375378	0
-0.55027570142	0.00058486661	0
-0.33535176168	0.71283106981	0
-0.72187490186	1.51339236359	0
0.39408954817	1.59288047554	0
0.46045402210	-1.30904226240	1
0.97656100474	-0.60440323189	0
0.40413333416	-0.69435528570	0
-1.66463154771	0.45116238375	0
-1.94769849430	-0.23912339570	0
0.09327502134	1.19069897050	0
-0.33875620042	-0.29459175474	0
-0.99510532378	-2.57824618615	0
-0.63645399723	-0.04405473935	0
-0.00417721863	-0.04199579693	0
-0.58149938612	0.15549452510	0
0.43079941559	1.21745257543	0
-0.34665972024	1.80198448226	0
-0.53697956118	0.05736008183	0
-1.93264551094	-0.75028867175	0
-0.35195705826	0.68475272250	0
-2.43484691734	-0.39016972891	0
-0.18478020442	-0.61052479432	0
0.90897489247	-0.65267692540	0
-0.31553832459	1.38858642898	0
0.56932385350	-1.40821037538	1
-0.57743226242	0.35661285218	0
-0.57743226242	0.35661285218	0
-0.13805095256	-1.32099817930	0
0.92133198855	-0.58478810482	0
-2.47638990506	0.78757529870	0
-0.44818706848	-0.07234743472	0
-0.44818706848	-0.07234743472	0
-0.79995404891	0.90156448144	0
1.72167817265	-1.38582629796	0
-0.03273142211	0.56495040426	0
-0.97948022146	-1.63059259320	0
0.01801337481	-0.13356787559	0
-0.46265199353	1.50413617896	0
0.11665610296	0.82158123203	0
0.12948137073	-0.37736954975	0
-0.39528371182	0.22549264123	0
-1.67057921066	-0.56795429005	0
-0.65379238038	-2.47168646242	0
0.92452727501	-0.61015080058	0
-0.63579286107	0.02017621436	0
-0.63579286107	0.02017621436	0
-0.24619222062	1.36894612379	0
-1.29159917645	0.94860184876	0
0.07093258908	1.07030851651	0
-0.53714649099	0.04630104741	0
-0.53714649099	0.04630104741	0
-1.51556662232	-2.05412271952	0
0.90243974845	-0.58215231137	0
-0.62102734945	-0.01300767051	0
-0.62102734945	-0.01300767051	0
-0.35626714096	0.70666520426	0
-0.62186716076	-0.01369618648	0
-0.62186716076	-0.01369618648	0
0.56958479752	-1.41085243286	1
0.07863289660	1.07676394866	0
-2.47640065010	0.78788385996	0
-0.70492477821	-2.51598226576	0
-0.05427486953	1.83099032206	0
-1.33889345182	0.95238359031	0
-1.67259070366	-0.79986963267	0
0.86478896208	-0.65704153662	0
-1.33967523879	-0.55823829071	0
-1.24488541141	-0.12061936333	0
-0.20163900453	-0.49717584425	0
-0.33122487599	0.86025895756	0
-0.31364841741	0.64690173708	0
-0.60649955712	0.55298506595	0
0.16492171710	-1.40304673622	0
-0.59854895260	-0.07820499114	0
-0.44005113911	0.49301527421	0
-0.13672277268	-1.14159473452	0
-0.54065871613	-0.08045384872	0
0.96847848885	-0.39261140484	0
-0.34189442177	0.83751240952	0
-0.25731759176	0.51838753121	0
0.57878586773	-1.38265366372	0
-0.16597161567	-0.34463307818	0
-0.14173135816	-1.12015433619	0
-2.47737667165	0.78428218114	0
-0.59943232137	0.18542279552	0
-0.56740009468	0.29835903722	0
-0.38082767321	0.56867384588	0
-0.54428344334	0.01729500645	0
-0.38635569564	0.60105146184	0
0.57288602018	-1.39287205969	0
0.57320412824	-1.39649275471	1
-2.47679367753	0.78562280656	0
-2.47680602709	0.78602428516	0
-1.12622296807	-1.07235504600	0
0.29078934810	1.31170444766	0
-0.90299876643	0.92999109863	0
-1.44413724238	0.07858574084	0
-0.03417432962	-0.09559543121	0
-1.31811324865	-2.21379866897	0
-0.19302407182	-2.25417163592	0
-0.72095219481	-0.71356438297	0
-0.60296276153	-0.83239220734	0
-0.33974772770	-0.26329430511	0
-1.65343109544	-0.57613418723	0
0.14810209764	1.05681072427	0
-1.55466164995	0.99684312151	0
-1.38953700102	0.89803736166	0
-1.51158159012	0.02138813876	0
-1.29820508396	-0.22450234582	0
-0.58161298622	0.15151019154	0
-0.64184858328	-0.01955533077	0
-2.00478308905	-0.04354671864	0
-0.35194641458	0.68548610690	0
-0.53660881117	0.05409210600	0
0.56932106746	-1.40826630447	1
-2.47638956410	0.78757976926	0
1.01726467186	0.31065196330	0
0.95750297355	-0.04093331953	0
1.05136123551	0.10521727981	0
-0.33023634750	-0.36560192883	0
-0.29195648278	-0.23477359593	0
0.14207284054	1.06747395557	0
-0.37552050996	0.81260584856	0
0.13726933973	1.04874549253	0
-0.55537902224	0.26265383192	0
-1.28848373781	-2.17424648700	0
-0.64584658681	-0.03963564146	0
-0.55299743008	0.00319213418	0
0.47914226893	-1.33679395989	0
-0.64494923085	-0.03561989455	0
-0.51905835031	0.11736993451	0
-0.49947061435	0.18780168276	0
-1.81653194060	0.50047712536	0
-0.50388286722	0.17077963593	0
-0.97038584550	-0.27126313589	0
-1.40086223285	0.73768676689	0
0.07171903621	-0.94133121251	0
-0.70042247544	-2.04054343436	0
-1.28026922039	0.58178942330	0
-1.79092971457	0.28720705530	0
0.47991676410	-1.27086127932	0
-0.37437799914	0.56957946943	0
-0.38666881465	0.59768046745	0
-0.55012465772	0.04629939481	0
-0.54909551574	0.04270309277	0
0.57324008577	-1.39618092643	1
-0.51706328095	0.15563947461	0
-0.51713603965	0.15603550991	0
-2.47680992120	0.78599489502	0
-0.25424515776	-0.34109755979	0
0.10068768349	0.79570110985	0
-0.54723896142	0.22805232670	0
-0.54723896142	0.22805232670	0
-1.68576601492	-0.53949025122	0
-0.31995104555	-0.74052084472	0
-0.62861375551	0.50666465361	0
-0.62861375551	0.50666465361	0
-1.25760899786	-0.17244049101	0
0.49940970149	-0.55743146328	0
0.22980296100	-1.85393172572	0
-1.24505971318	-0.48517776808	0
-1.82390981895	0.08695419455	0
-2.16868682103	6.95404559140	0
-1.84322630260	0.56665510830	0
-1.16646147261	0.52146683890	0
0.95312751758	-4.68802849818	0
0.95312751758	-4.68802849818	0
0.95312751758	-4.68802849818	0
0.88556617350	-1.37982851880	1
-1.28599389583	-1.85564834829	0
-2.53402475196	0.78216998075	0
-1.01220844711	-1.25288533016	0
0.07420648605	0.13781091572	0
0.07421155690	0.13783551417	0
-2.87670594180	2.43766023308	0
-0.61361946202	0.22086975831	0
-0.61361946202	0.22086975831	0
-0.61365849681	0.22071431622	0
-0.61365849681	0.22071431622	0
2.21296442028	-1.74620258939	0
2.21296442028	-1.74620258939	0
2.21296442028	-1.74620258939	0
-0.54270276598	0.00851708674	0
-0.54270276598	0.00851708674	0
-0.54219768229	0.01015124927	0
-0.54219768229	0.01015124927	0
-0.34938736727	0.73001480961	0
-0.35480067681	0.71590447079	0
0.52785574281	-1.49757248571	1
0.56943792616	-1.41170350079	0
-2.18541531061	1.25680032627	0
-2.47638601804	0.78796372349	0
0.23172764983	-1.29054343974	0
-0.35092006309	0.59325939263	0
-0.20306890319	0.59600070169	0
0.17319389634	-1.32732908182	0
-0.58550599262	-0.06804449589	0
-0.14086041185	-1.31677765079	0
-0.58153578698	0.05742100955	0
-0.35712177578	0.58592369902	0
-0.33676889319	0.70195663285	0
-0.20176571071	0.59749742513	0
-0.54563009375	0.04272143197	0
-0.54038161553	-0.01195588315	0
0.46060126649	-1.30806944923	1
-0.58779403553	0.05002166762	0
-0.56307818240	0.39129812587	0
-1.66464645785	0.45107295586	0
-0.50050156482	0.09881465282	0
0.96467790002	-0.36825399915	0
-1.94769735690	-0.23911701379	0
-0.35092422520	0.59328525006	0
-0.20306852070	0.59599689908	0
0.17319406975	-1.32733080584	0
-0.58543285103	-0.06833948545	0
-0.14086042324	-1.31677744559	0
-0.58153994909	0.05744686663	0
-0.35712178253	0.58592382167	0
-0.33781958715	0.70471776479	0
-0.20176571029	0.59749740442	0
-0.54555695217	0.04242644242	0
-0.54038161539	-0.01195589009	0
0.47160142576	-1.32611395885	1
-0.58779403552	0.05002166867	0
-0.56307818240	0.39129812623	0
-1.77428146717	0.55240519551	0
-0.50050156482	0.09881465275	0
0.96467790002	-0.36825399917	0
-1.24423495747	-0.48005719548	0
-1.33235796359	-0.19911822283	0
-1.20285992377	-0.36338416460	0
-2.01542157260	-0.01901148255	0
-0.28150687840	0.01940278789	0
-0.32964915128	0.81615820627	0
0.17790203861	-1.66766135017	0
-0.55432750675	0.24692076796	0
-0.59064484699	-0.10768641940	0
0.21798511695	-1.52979214864	0
-0.60186407883	0.20894836029	0
-2.16372314588	6.92264846881	0
-0.55125055107	0.00740386440	0
-0.33522772836	0.71153916579	0
-0.70954535169	1.26549138026	0
0.95285233486	-4.68477155171	0
0.95285233486	-4.68477155171	0
0.95285233486	-4.68477155171	0
0.46044819939	-1.30895063776	1
0.97729134770	-0.57035596435	0
-1.66463129742	0.45115546389	0
-1.94769849979	-0.23912297786	0
-0.36454586493	0.12323339624	0
-1.14439473205	-0.79998490582	0
-1.46520957621	-0.28088298662	0
-1.46520957621	-0.28088298662	0
-0.01971223734	-0.95005437382	0
0.08481436300	0.05619598569	0
-1.39240465291	0.92425925628	0
-1.29533486918	-0.26005285449	0
-1.29533486918	-0.26005285449	0
-0.61409270671	0.23139311365	0
-0.61409270671	0.23139311365	0
-0.60522292313	-2.17957650620	0
-1.31613413312	-0.25588550517	0
-0.54221590255	0.00904432107	0
-0.54221590255	0.00904432107	0
-2.05025547216	1.04133842155	0
-0.35479031240	0.71609174413	0
0.56943689384	-1.41171577948	1
-2.47638592662	0.78796458331	0
-0.34183224387	0.87283900360	0
-0.16988135884	-0.37051504892	0
-0.58961628310	-0.11414362462	0
0.21982994900	-1.54124700196	0
-0.56644181541	0.30301066076	0
-0.57293316410	0.33539435302	0
-0.33536578191	0.71273071914	0
-0.72172763568	1.32215615098	0
-0.55022573778	0.00099331646	0
-0.49024607020	-0.18087576448	0
0.46045501428	-1.30903578522	1
0.97821375253	-0.57608295260	0
-1.66463162110	0.45116193577	0
-1.94769849000	-0.23912337076	0
0.05225170922	1.40146104881	0
-0.31733331234	-0.55809202704	0
-0.37466642087	-0.80081043647	0
-0.95177950765	-2.53373356677	0
-0.22238851325	0.76938620668	0
-0.54990157801	0.31124666534	0
0.05982068504	2.04479327736	0
-0.60730598678	0.05583314833	0
0.01371667969	1.19311331639	0
-0.25247825749	1.40990143209	0
-0.41308103154	0.82996372509	0
-0.19502723863	-1.60497200449	0
-0.51481299477	0.13205421788	0
-1.01351755677	-2.30859540822	0
0.16048197720	-0.33891113440	0
-0.62729437509	-0.04470299813	0
-0.54479031877	0.01753332447	0
0.53353557705	-2.89024931502	0
-1.22213662714	0.65429983529	0
-0.65618476259	0.16708656756	0
-2.36075427442	-0.03667967105	0
-0.53864761894	0.05764874482	0
-2.26884878339	7.79742545218	0
-1.74852308546	0.17996603274	0
-0.34323853748	0.68295761131	0
0.96090728363	-4.86682576367	0
0.96090728363	-4.86682576367	0
0.96090728363	-4.86682576367	0
0.17625544928	-1.06092421084	0
0.56858256154	-1.40802764770	1
-2.47632444723	0.78755695265	0
-0.85695349389	0.59677972682	0
-1.43293626968	-0.73468030823	0
-0.87857016570	0.44974246478	0
-0.20094072263	-2.18762994952	0
0.13581333190	0.05161415482	0
0.13581333190	0.05161415482	0
-0.71147271728	-0.53832064583	0
-0.71813591933	-1.98586241029	0
-1.43413431282	0.85995505418	0
-1.43413431282	0.85995505418	0
-0.62482918566	0.21499011019	0
-0.62482918566	0.21499011019	0
-0.62482918566	0.21499011019	0
-0.62482918566	0.21499011019	0
-1.41314983844	-0.42262241397	0
-1.41314983844	-0.42262241397	0
-1.69694809210	0.75999213796	0
-0.50867509699	0.12580399894	0
-0.50867509699	0.12580399894	0
-0.50867509699	0.12580399894	0
-0.50867509699	0.12580399894	0
0.13236898688	-0.46117792995	0
-0.52269377652	0.14740985978	0
-0.52269377652	0.14740985978	0
-0.45757480698	0.85319073731	0
-0.69948385624	0.34510148555	0
-0.53228605279	-0.01282694877	0
0.57964696818	-1.43387762860	1
-0.07127001710	0.15272780922	0
-0.59843148523	0.21385922855	0
-2.47734955447	0.79121662479	0
0.05821625597	-1.07887789924	0
-2.20002139833	0.22985045523	0
-2.20002139833	0.22985045523	0
-2.20002139833	0.22985045523	0
0.95542341996	0.00360873003	0
-0.21478596111	-0.44495686803	0
-0.33494905416	0.82826851699	0
-0.39485368208	0.86025922901	0
-0.49278920856	0.13229942126	0
0.16930972808	-1.32779805462	0
-0.55284079350	0.01343647584	0
-0.60587599463	-0.06414838494	0
0.57300408316	-1.43477576890	1
-0.84137331845	0.76958245491	0
-0.34988601623	0.34756818048	0
-0.54646521292	0.10391058144	0
-0.16223342348	0.43728648158	0
-2.47664134550	0.79132505172	0
1.72692104967	-1.36700833508	0
-0.27149369439	1.53324025887	0
-0.15512364413	-1.10703558474	0
-1.32020337774	-2.68903708496	0
0.90280771224	-0.60743703592	0
0.56742952531	2.92266881331	0
-1.65678904631	-2.34347308658	0
-0.55374885923	-1.59046041005	0
-0.76977048036	0.10494818752	0
-0.08315679754	0.04326615291	0
0.66483635468	-1.21845223869	0
-1.41617191079	-0.53468765921	0
-1.41617191079	-0.53468765921	0
0.12043312443	-0.30947236074	0
-0.59926070035	0.21000106115	0
-1.99467075772	1.03174030636	0
-1.33776089597	0.79884976851	0
-1.33776089597	0.79884976851	0
-0.62092546835	0.27263561938	0
-0.51207492455	0.13021361560	0
0.90502370486	-1.47023457286	1
-0.70091785702	-2.07867911003	0
-0.51016435422	0.12129412892	0
-2.53659821825	0.79754056579	0
-0.30108311505	-0.11250837688	0
-0.30704638217	-0.12843288021	0
0.09895917322	-0.04578233192	0
-0.42104623372	0.69285451541	0
0.14541359614	0.05085236398	0
-0.42049684730	0.69466972008	0
-0.64862499131	0.12951598166	0
-1.52895491470	0.16117555218	0
-0.41551537721	0.46262071102	0
0.57647769154	-1.41329704067	0
-0.65408272240	0.11522811613	0
-1.82064327412	-0.30923256588	0
-0.41559602136	0.46229725761	0
0.57643998286	-1.41344924558	0
-0.37033866979	0.59567260666	0
-0.37328141629	-0.19509430607	0
0.14125209918	-1.01111605144	0
0.57685714593	-1.37851376444	0
-2.47705566208	0.78865897021	0
-0.36982805380	0.59733391189	0
-0.32086107096	-0.08252213383	0
0.57686188825	-1.37849058433	0
-2.47705296061	0.78867228419	0
0.57190089141	-1.39555475235	0
-2.15398032784	-0.01143223519	0
-0.01854911961	-0.90405434792	0
-2.47722720989	0.78376624123	0
0.57186547613	-1.39569584408	1
-2.16002618365	-0.02768896559	0
-0.02395594987	-0.91849204465	0
-2.47722750560	0.78376447626	0
-2.47670083788	0.78589293217	0
-2.47669828006	0.78590539513	0
-0.30108311505	-0.11250837688	0
-0.30704638217	-0.12843288021	0
0.09895917322	-0.04578233192	0
-0.42104623372	0.69285451541	0
0.14541359614	0.05085236398	0
-0.42049684730	0.69466972008	0
-0.64862499131	0.12951598166	0
-1.52895491470	0.16117555218	0
-0.41551537721	0.46262071102	0
0.57647769154	-1.41329704067	0
-0.65408272240	0.11522811613	0
-1.82064327412	-0.30923256588	0
-0.41559602136	0.46229725761	0
0.57643998286	-1.41344924558	0
-0.37033866979	0.59567260666	0
-0.37328141629	-0.19509430607	0
0.14125209918	-1.01111605144	0
0.57685714593	-1.37851376444	0
-2.47705566208	0.78865897021	0
-0.36982805380	0.59733391189	0
-0.32086107096	-0.08252213383	0
0.57686188825	-1.37849058433	1
-2.47705296061	0.78867228419	0
0.57190089141	-1.39555475235	0
-2.15398032784	-0.01143223519	0
-0.01854911961	-0.90405434792	0
-2.47722720989	0.78376624123	0
0.57186547613	-1.39569584408	0
-2.16002618365	-0.02768896559	0
-0.02395594987	-0.91849204465	0
-2.47722750560	0.78376447626	0
-2.47670083788	0.78589293217	0
-2.47669828006	0.78590539513	0
-0.34111229335	-0.76645201609	0
-0.19151313335	0.98351799020	0
0.11086832451	2.11111114358	0
-0.57356955740	0.25421159124	0
-0.61820797937	-0.11329888127	0
-0.11433407595	-1.68226079111	0
-1.30598964480	-2.37033338681	0
-0.17290496882	-1.90518593314	0
-0.37356817171	0.53789077685	0
-0.36431865697	0.59974655065	0
-0.57387080162	2.10695901381	0
0.19287877213	0.96627431152	0
0.46981674951	-1.27479754795	0
0.46774187017	-1.27851337172	0
-0.65541867331	0.13015047096	0
-0.65026375198	-0.01366255496	0
-1.71199083321	0.35066257963	0
-1.69868339490	0.32856855900	0
-0.39859038708	-0.35006272408	0
-0.50432750546	0.13848087929	0
-1.65657424285	0.22975014851	0
-1.77630291640	0.34657767149	0
-0.52881315680	0.28830527911	0
0.43501580753	0.63245893860	0
0.16499094736	-1.06646822183	0
0.87925550737	-1.34629297490	1
0.05478909284	0.96793338156	0
-2.53346960502	0.77742333376	0
-0.74818329675	-2.35726324272	0
-0.15032701038	1.27621482533	0
-0.81497743407	0.16056495865	0
0.02516537960	1.58691045779	0
0.17546847828	-0.37452139361	0
0.17546847828	-0.37452139361	0
-0.50951055449	1.21632451101	0
-2.09156894182	-0.12932155823	0
-2.20293328269	0.03258163157	0
0.85754142388	-0.62110116173	0
-0.62618352644	0.28955742305	0
-2.36209756394	-0.03204201276	0
-0.62618352644	0.28955742305	0
-2.36209756394	-0.03204201276	0
-0.11552006325	-1.29945564576	0
0.94366688271	-0.56345767028	0
0.94125490004	-1.30049991656	1
-0.49772825030	0.09167538841	0
-2.54196796932	0.77113389874	0
-1.78683911145	-1.22430335672	0
-1.32331706373	0.05073038659	0
0.21466115747	0.15493928435	0
1.58095001213	2.02530527319	0
-0.11164521919	1.66874725643	0
0.41730532758	-1.36497635611	0
-0.63267443885	0.21603663960	0
-0.63267443885	0.21603663960	0
-0.81101370044	-0.91782568377	0
-0.70428707256	-2.49067669768	0
0.87107306244	-0.63693874323	0
-0.36297075113	1.35226656828	0
-0.54013316740	0.01087068464	0
-0.54013316740	0.01087068464	0
0.13247316741	1.30097822061	0
-0.45253390563	0.39502317872	0
-1.34110327693	0.66481324406	0
-2.28948883183	-0.48862938668	0
0.92697040626	-0.58066388288	0
-0.35516761790	0.71574582467	0
-0.64781744284	-0.07765333233	0
-0.53384010709	0.09801405041	0
-1.49883635508	0.65310646109	0
0.56946324003	-1.41169073599	1
-0.50162337923	0.17810595315	0
0.06784905839	-2.40523447506	0
-2.47638788405	0.78796266509	0
-2.17129654189	1.15300805610	0
-2.17129654189	1.15300805610	0
-0.28149832515	0.01939981852	0
-0.32971119385	0.81617811085	0
0.17790151678	-1.66766115744	0
-0.55438954863	0.24694067226	0
-0.58987343843	-0.10790871109	0
0.21798899477	-1.52979349488	0
-0.60186403631	0.20894834380	0
-2.16372311744	6.92264845777	0
-0.55047914254	0.00718157272	0
-0.34335201820	0.71355030036	0
-0.70954561365	1.26549147705	0
0.95285233368	-4.68477155124	0
0.95285233368	-4.68477155124	0
0.95285233368	-4.68477155124	0
0.52369045561	-1.32129191187	1
0.97729136056	-0.57035596934	0
-2.13631432032	0.51094609544	0
0.23901481915	-0.29096517560	0
-0.63528451173	0.27514737392	0
-0.63528451173	0.27514737392	0
-0.50790895248	0.11796258601	0
-0.50790895248	0.11796258601	0
-0.52277109667	0.14900118387	0
-0.29850590350	-0.18730388969	0
-0.21975719151	-0.01099199288	0
-0.24410071816	0.94838210090	0
-0.20254752065	0.07046435033	0
-0.17703024427	-0.12289811122	0
-0.61767955433	0.32094115842	0
-0.25170273405	-0.25634872981	0
-0.20256237589	-1.61103733244	0
-0.32979230055	-0.52150388881	0
-0.56920782782	0.21368366405	0
-0.59936044024	0.14764479055	0
-0.56732821266	0.26058104238	0
-0.16963907050	-0.11252292056	0
-0.56085921759	0.26455708778	0
0.15633609599	1.91284536271	0
-0.54864914346	0.30791716670	0
-0.51573559633	0.12957787169	0
-0.38069324404	0.57350042421	0
-0.54414902908	0.02212140273	0
-0.57198476969	0.24422819216	0
-0.51705304106	0.12274785287	0
-1.58639669492	-2.13654709612	0
-0.51852831806	0.11700879347	0
-0.38640168177	0.60008543369	0
0.57286516956	-1.39331004787	0
-0.51575629076	0.12522107038	0
0.57320866883	-1.39641959919	1
-2.47679114402	0.78566350950	0
-2.47680645308	0.78601846694	0
-0.00562112597	-0.02324359874	0
-1.26161537615	-0.56872134803	0
-0.28908376675	0.92261828343	0
-0.25413352281	0.04089061657	0
0.11652867407	0.04155597820	0
-1.66388707745	-0.20994252341	0
-0.29669647528	-0.28172794925	0
-0.19752232877	-1.60810756448	0
-0.32308611796	-0.51760316760	0
-0.56255492533	0.21755287103	0
-0.65099555755	0.11804215963	0
-0.61896331543	0.23097842016	0
0.12351065566	0.04805211091	0
-0.55482502574	0.26803313391	0
0.15503931932	1.91208384798	0
-0.54933601638	0.30751367690	0
-0.51641860013	0.12917668313	0
-0.37397959034	0.57740557296	0
-0.53743563565	0.02602639599	0
-0.62356970178	0.21501628126	0
-0.51835333459	0.12198862660	0
-1.58630368990	-2.13649208130	0
-0.51841331482	0.11707683011	0
-0.38775985632	0.59928771589	0
0.57224938520	-1.39367172649	0
-0.50905176173	0.12909076992	0
0.57331227915	-1.39635830654	1
-2.47673349152	0.78569761798	0
[truncated: 7,708 more rows]
