# Supplementary material for: QNA-Based Prediction of Sites of Metabolism
Source: Molecules. 2017 Dec 1;22(12):2123. doi: 10.3390/molecules22122123 (PMC6149875; doi:10.3390/molecules22122123)
Supplement: Supplementary file 1 [file molecules-22-02123-s001.zip › SupplementaryMaterials/CSV/BY-REACTION/S-Oxidation.csv]

-0.19335910839	0.55691093734	0
-0.68257807532	-2.44551414457	0
-0.05184581168	0.96132587120	0
-0.22623077049	1.11195596620	1
0.40622620760	1.93503492166	0
-1.69966771250	0.88836454562	0
-0.27218156973	-1.62149379667	0
-0.76195488655	-0.98167431168	0
-0.31181654693	-0.48243579938	0
0.82628129163	-0.59094110110	0
-2.20947704032	0.02954102040	0
0.16269796227	-0.27570457334	0
-2.07425765415	0.14971449070	0
-2.07425765415	0.14971449070	0
-0.46439930510	0.14638430475	0
-0.46439930510	0.14638430475	0
0.52723219017	-1.63305631350	0
-0.63873741302	0.03107121586	0
-0.63873741302	0.03107121586	0
-0.81223361928	0.88940942959	0
-0.81223361928	0.88940942959	0
-0.41939339545	2.38323100943	0
-0.54677442585	1.09711792888	0
-0.54677442585	1.09711792888	0
-0.38309151431	-0.21643264232	0
1.72356374716	-1.38427226930	0
1.72356374716	-1.38427226930	0
-1.50308445168	-2.26718770748	0
0.91611588435	-0.80228781501	0
-0.05834090473	-1.54578465461	0
-0.73262275359	-2.40599434441	0
0.12908395663	1.27429635303	0
0.12908395663	1.27429635303	0
-1.33318900816	0.97064575304	0
-0.76108569371	-0.88964969516	0
-0.64732543605	-0.07390630849	0
-0.76108569371	-0.88964969516	0
-0.64732543605	-0.07390630849	0
-1.33379695452	-0.83212797244	0
1.27292037135	1.88840619772	1
-0.45903206137	0.39125135809	0
-0.50173332348	0.17767196068	0
-0.45903206137	0.39125135809	0
-0.50173332348	0.17767196068	0
-1.47498768924	0.98936063646	0
-0.53316869978	0.09844166775	0
-0.53316869978	0.09844166775	0
0.06290090972	-2.44910873741	0
-2.17041887016	1.15927733991	0
-2.17041887016	1.15927733991	0
-0.19336828142	0.55690667127	0
-0.68246983272	-2.44546369957	0
-0.05184527015	0.96132612270	0
-0.22623014362	1.11195625731	1
0.40621703457	1.93503065559	0
-1.70120957374	0.88764369851	0
-0.27218111481	-1.62149358539	0
-0.76195491688	-0.98167432575	0
-0.31181657877	-0.48243581415	0
0.82628126289	-0.59094111443	0
-2.20947646552	0.02954128734	0
0.17799007853	-0.26851791122	0
-2.07425765263	0.14971449141	0
-2.07425765263	0.14971449141	0
-0.46439930350	0.14638430548	0
-0.46439930350	0.14638430548	0
0.52723216130	-1.63305632689	0
-0.70038730710	0.00183638556	0
-0.70038730710	0.00183638556	0
-0.81223361935	0.88940942956	0
-0.81223361935	0.88940942956	0
-0.41939339386	2.38323101017	0
-0.18506732393	1.27188081214	0
-0.18506732393	1.27188081214	0
-0.38309151430	-0.21643264232	0
1.72356374716	-1.38427226930	0
1.72356374716	-1.38427226930	0
-1.50308445174	-2.26718770751	0
0.91611588428	-0.80228781504	0
-1.24346147892	-2.14579416926	0
1.22794531370	0.65072214916	0
-0.07156484379	2.07791828614	0
-0.20921137614	-0.43886022607	0
-0.41945361457	-2.45328668273	0
-0.19643454768	-1.64109801181	0
-0.67800704768	-0.51951880660	0
-0.56491203568	0.29546080888	0
-1.39813365589	0.66470708479	0
-1.39813365589	0.66470708479	0
-0.10629264813	0.98954702020	0
1.25174789806	1.81969136922	1
-0.47256540916	0.33396343117	0
-0.51520937160	0.12044850191	0
-1.46788263146	0.60337687862	0
-1.46788263146	0.60337687862	0
-0.71358242154	-0.83059560506	0
-0.60142234566	-0.02145019019	0
-0.52992117498	0.11183911665	0
-0.11755504916	-2.17154997525	0
-0.46550133562	0.38360560213	0
-0.50804630689	0.17066010365	0
-1.39452322232	0.69212278914	0
-0.53183426412	0.09993612280	0
-1.72826586621	0.16709153314	0
0.17457883041	-1.05905841439	0
-1.32603442043	0.51784793445	0
-1.78995790675	-1.30489946426	0
0.11312000485	-0.23677581338	0
0.40347116966	-1.30214988691	0
0.22165802484	0.18300013031	0
1.56848473825	2.02480662582	1
-0.61678332791	0.27725174736	0
-0.61678332791	0.27725174736	0
-0.28316035173	0.89979951496	0
-0.68302618168	0.10305102000	0
-0.63811426750	0.19447550141	0
-0.72264277790	-0.83504764515	0
-0.54301342767	0.00668602569	0
-0.54301342767	0.00668602569	0
-0.55935252573	0.00612166696	0
-0.22084442051	0.58258452489	0
-0.50177860177	0.14205550753	0
-0.51041823868	0.29135131071	0
-0.34339855696	0.69204998290	0
-0.55951688306	0.07435103540	0
-0.56888632509	0.05234758537	0
-0.14579763641	-1.12964959985	0
-0.24481251019	0.55464390164	0
0.47522320839	-1.28426186060	0
-0.14350024167	-1.12694378824	0
-1.77837013353	0.26879421018	0
-1.38806833318	0.68272702472	0
-0.12517053481	-2.24628073576	0
-1.45586963650	0.89198410813	0
-1.45586963650	0.89198410813	0
-1.31344851022	-0.49404656513	0
-1.31344851022	-0.49404656513	0
0.03042268816	-0.09265431140	0
0.08169952822	0.01610375056	0
-1.49664013031	0.23920901126	0
-0.61176931979	0.23495875947	0
-1.78278692054	-0.21657317686	0
-0.61769022045	0.21920681195	0
-0.47899421645	-0.48737789856	0
0.13756620122	-1.02207286933	0
-0.51099966583	0.12627662159	0
-0.51041428065	0.12823189268	0
-1.78117537001	-0.67394972746	0
-0.11407500844	1.75552229516	0
-0.32901437100	-2.23257635730	0
0.87176821125	-0.64861102600	0
-0.90539180766	0.27880024732	0
-2.28291369367	0.25578045582	0
-0.25080441004	1.62362183772	0
-2.25584365073	-0.96532608573	0
2.00188175356	1.64068097302	1
-0.39055611422	-2.46287641293	0
0.88762631841	-0.63169580933	0
-1.40065236102	0.93671023518	0
-1.40065236102	0.93671023518	0
-1.31980640441	-0.49917353953	0
-1.31980640441	-0.49917353953	0
0.03042268816	-0.09265431140	0
0.08169952822	0.01610375056	0
-1.49664013031	0.23920901126	0
-0.61176931979	0.23495875947	0
-1.78278692054	-0.21657317686	0
-0.61769022045	0.21920681195	0
-0.47899421645	-0.48737789856	0
0.13756620122	-1.02207286933	0
-0.51099966583	0.12627662159	0
-0.51041428065	0.12823189268	0
-1.78117537001	-0.67394972746	0
-0.11407500844	1.75552229516	0
-0.32901437100	-2.23257635730	0
0.87176821125	-0.64861102600	0
-0.90539180766	0.27880024732	0
-2.28291369367	0.25578045582	0
-0.25080441004	1.62362183772	0
-2.25584365073	-0.96532608573	0
2.00188175356	1.64068097302	1
-0.39055611422	-2.46287641293	0
0.88762631841	-0.63169580933	0
-1.40065236102	0.93671023518	0
-1.40065236102	0.93671023518	0
-1.31980640441	-0.49917353953	0
-1.31980640441	-0.49917353953	0
-0.66107007039	-1.19445255163	0
0.01803843398	0.15931747109	0
-1.33339748778	-0.18853539765	0
-1.33339748778	-0.18853539765	0
-0.05500517047	1.82362922019	0
-0.62570806112	0.38985281195	0
-0.61114679579	0.19795177296	0
-1.82276926307	0.49368106828	0
-1.82276926307	0.49368106828	0
-1.55161017236	-2.12507273171	0
0.86484599876	-0.65645535494	0
-0.28760611350	-0.60316666520	0
-0.51132191382	0.09366318103	0
0.78711318056	-1.28112947963	0
-0.17822494903	1.43163565593	1
-0.53614365720	0.34765170145	0
-0.30200272043	-0.59576330665	0
0.81838518220	-0.63281703984	0
-0.51698553368	0.36982437736	0
-0.51698553368	0.36982437736	0
-0.64778394528	-0.07900553213	0
-0.64778394528	-0.07900553213	0
0.14727229504	1.12108681808	0
-1.03188263365	-2.65393586242	0
0.50431777613	2.11217578637	0
-0.25706851652	1.22606657791	0
-0.20374014435	-1.66848082307	0
-2.46297587184	-0.62459997973	0
-0.60443968084	0.83997279497	0
-0.20503625821	-0.71854971273	0
-0.40083191627	0.89742733823	0
-0.66775341131	0.44199734319	0
-0.36445645843	1.70556222308	0
-0.53737957235	-0.02535225858	0
0.57322454219	-1.43886799527	0
0.15716072859	-0.15979539594	0
-0.88890427266	-2.27991282740	0
0.91168994592	-0.63536738302	0
-0.62228871499	0.26904724674	0
-2.47663265609	0.79177324414	0
-1.55537464513	0.02090134059	0
-1.65892370320	0.80249502952	0
-1.83062276101	-1.62448297950	0
0.14771545975	-0.32632467500	0
0.14980347781	1.85545952940	0
2.06503564938	2.01357238758	1
-0.61080002452	0.22449882412	0
-0.61080002452	0.22449882412	0
-1.57365689907	-2.12399783210	0
0.84151269671	-0.65547621700	0
-2.90057951003	-0.70735806624	0
-0.62087787825	0.50718123848	0
-0.62087787825	0.50718123848	0
0.22830511765	-1.85404175373	0
-2.16856373870	6.95405519925	0
0.95312024360	-4.68802908950	0
0.95312024360	-4.68802908950	0
0.95312024360	-4.68802908950	0
-0.20503625821	-0.71854971273	0
-0.40083191627	0.89742733823	0
-0.66775341131	0.44199734319	0
-0.36445645843	1.70556222308	0
-0.53737957235	-0.02535225858	0
0.57322454219	-1.43886799527	0
0.15716072859	-0.15979539594	0
-0.88890427266	-2.27991282740	0
0.91168994592	-0.63536738302	0
-0.62228871499	0.26904724674	0
-2.47663265609	0.79177324414	0
-1.55537464513	0.02090134059	0
-1.65892370320	0.80249502952	0
-1.83062276101	-1.62448297950	0
0.14771545975	-0.32632467500	0
0.14980347781	1.85545952940	0
2.06503564938	2.01357238758	1
-0.61080002452	0.22449882412	0
-0.61080002452	0.22449882412	0
-1.57365689907	-2.12399783210	0
0.84151269671	-0.65547621700	0
-2.90057951003	-0.70735806624	0
-0.62087787825	0.50718123848	0
-0.62087787825	0.50718123848	0
0.22830511765	-1.85404175373	0
-2.16856373870	6.95405519925	0
0.95312024360	-4.68802908950	0
0.95312024360	-4.68802908950	0
0.95312024360	-4.68802908950	0
-0.20503625821	-0.71854971273	0
-0.40083191627	0.89742733823	0
-0.66775341131	0.44199734319	0
-0.36445645843	1.70556222308	0
-0.53737957235	-0.02535225858	0
0.57322454219	-1.43886799527	0
0.15716072859	-0.15979539594	0
-0.88890427266	-2.27991282740	0
0.91168994592	-0.63536738302	0
-0.62228871499	0.26904724674	0
-2.47663265609	0.79177324414	0
-1.55537464513	0.02090134059	0
-1.65892370320	0.80249502952	0
-1.83062276101	-1.62448297950	0
0.14771545975	-0.32632467500	0
0.14980347781	1.85545952940	0
2.06503564938	2.01357238758	1
-0.61080002452	0.22449882412	0
-0.61080002452	0.22449882412	0
-1.57365689907	-2.12399783210	0
0.84151269671	-0.65547621700	0
-2.90057951003	-0.70735806624	0
-0.62087787825	0.50718123848	0
-0.62087787825	0.50718123848	0
0.22830511765	-1.85404175373	0
-2.16856373870	6.95405519925	0
0.95312024360	-4.68802908950	0
0.95312024360	-4.68802908950	0
0.95312024360	-4.68802908950	0
-1.78936936460	-1.30292970199	0
-1.32607887495	0.51766585869	0
0.21519076860	0.16546781118	0
1.56843647010	2.02460960764	1
0.11312285887	-0.23676158771	0
0.40347375746	-1.30213698842	0
-0.63164746332	0.21200512540	0
-0.63164746332	0.21200512540	0
-0.72263993167	-0.83503347704	0
-0.61678348720	0.27725078096	0
-0.61678348720	0.27725078096	0
-0.28316066927	0.89979759157	0
-0.55315728768	0.03310144987	0
-0.55315728768	0.03310144987	0
-0.51041839762	0.29135034746	0
-0.54301341959	0.00668608502	0
-0.54301341959	0.00668608502	0
-0.55935251010	0.00612178269	0
-0.23657371237	0.60183243591	0
-0.24481250235	0.55464395981	0
-0.34339856217	0.69204995312	0
-0.55951688408	0.07435102607	0
-0.14457729203	-1.13212279805	0
-0.14350024198	-1.12694379107	0
0.47522328007	-1.28426147173	0
-1.77837135238	0.26878723241	0
-1.38805227264	0.68282617532	0
-0.12531852956	-2.24730219103	0
-1.45510408753	0.89829356723	0
-1.45510408753	0.89829356723	0
-1.31784953795	-0.54600429143	0
-1.31784953795	-0.54600429143	0
-1.30554441384	-0.16497125852	0
-0.73144828372	-2.40915865654	0
0.11775076297	1.30483077828	0
0.12894459267	1.27467183399	0
-1.33332757597	0.97101908899	0
-0.75832092173	-0.89709867430	0
-0.57903777643	-0.25789014398	0
-0.76105175669	-0.88974112988	0
-0.64731395688	-0.07393723621	0
-1.33378547507	-0.83215890091	0
1.27262171758	1.88921084479	1
-0.47036364339	0.42178144119	0
-0.78059468104	0.92899339148	0
-0.45903447471	0.39125786022	0
-0.50173414451	0.17767417274	0
-1.47498850479	0.98936283374	0
-0.46488114009	-0.08554189850	0
1.71959974434	-1.38890348474	0
-0.53316849937	0.09844112778	0
0.06290095234	-2.44910885225	0
-2.17041887296	1.15927734746	0
-2.17041887296	1.15927734746	0
-0.09312009062	-0.05742228464	0
-0.69622419158	-0.58018956442	0
-0.53389395000	0.46299061628	0
-0.58370571179	0.23428745989	0
1.24929480221	1.82233007612	1
-0.47032937942	0.34141901959	0
-0.68876996529	-0.79198030387	0
-0.51291509687	0.12794710482	0
-0.53035896090	0.11038469393	0
-0.11251214726	0.67109822360	0
-2.31939618887	-0.28655424751	0
0.90003343206	-0.40946849751	0
-0.73242055358	-2.39951986791	0
0.11934040540	1.23567741529	0
0.12901970444	1.27350107553	0
-1.32097545290	0.94939327186	0
-0.75850744334	-0.88001113307	0
-0.59424465856	0.14711872125	0
-0.76105484853	-0.88950123526	0
-0.64731775299	-0.07383885166	0
-1.44446385253	-0.72825871809	0
1.27262560030	1.88734249739	1
-0.46884741842	0.35293695150	0
-0.69198360121	-0.66058896332	0
-0.45903444608	0.39124062635	0
-0.50173400914	0.17766703844	0
-0.75970547024	0.73195916869	0
-0.48008386951	0.31944048025	0
1.73618566678	1.77040509664	0
-0.53316849341	0.09844265147	0
-0.12006012748	-2.28346850411	0
-1.42716404215	-0.45395540585	0
-2.84738433808	-0.67033031400	0
-1.45550114144	0.90333158520	0
-2.14601182378	1.11895249593	0
-1.29325468817	-0.18448680571	0
-1.31889019480	-0.54377417680	0
-0.73242055358	-2.39951986791	0
0.11934040540	1.23567741529	0
0.12901970444	1.27350107553	0
-1.32097545290	0.94939327186	0
-0.75850744334	-0.88001113307	0
-0.59424465856	0.14711872125	0
-0.76105484853	-0.88950123526	0
-0.64731775299	-0.07383885166	0
-1.44446385253	-0.72825871809	0
1.27262560030	1.88734249739	0
-0.46884741842	0.35293695150	0
-0.69198360121	-0.66058896332	0
-0.45903444608	0.39124062635	0
-0.50173400914	0.17766703844	0
-0.75970547024	0.73195916869	0
-0.48008386951	0.31944048025	0
1.73618566678	1.77040509664	1
-0.53316849341	0.09844265147	0
-0.12006012748	-2.28346850411	0
-1.42716404215	-0.45395540585	0
-2.84738433808	-0.67033031400	0
-1.45550114144	0.90333158520	0
-2.14601182378	1.11895249593	0
-1.29325468817	-0.18448680571	0
-1.31889019480	-0.54377417680	0
-0.32904749868	-2.23270873151	0
-0.90538923699	0.27881280131	0
-0.11356242202	1.75719255791	0
-2.28291112305	0.25579300925	0
-0.25080455522	1.62362097324	0
-2.25584378903	-0.96532690071	0
-1.78670347211	-0.68851089841	0
0.87173282228	-0.64875192607	0
2.00188160301	1.64068008799	1
-0.39055610815	-2.46287636872	0
0.88762632492	-0.63169576200	0
-0.43214747359	-0.38955522441	0
-1.40065236134	0.93671023233	0
-1.40065236134	0.93671023233	0
-1.78780739119	-0.22948803224	0
-1.78780739119	-0.22948803224	0
-1.31980640440	-0.49917353939	0
-1.31980640440	-0.49917353939	0
0.07675924238	0.00350959005	0
0.07675924238	0.00350959005	0
-0.61721934943	0.22070847865	0
-0.61721934943	0.22070847865	0
-0.51048978092	0.12793357002	0
-0.51048978092	0.12793357002	0
-0.32904749868	-2.23270873151	0
-0.90538923699	0.27881280131	0
-0.11356242202	1.75719255791	0
-2.28291112305	0.25579300925	0
-0.25080455522	1.62362097324	0
-2.25584378903	-0.96532690071	0
-1.78670347211	-0.68851089841	0
0.87173282228	-0.64875192607	0
2.00188160301	1.64068008799	1
-0.39055610815	-2.46287636872	0
0.88762632492	-0.63169576200	0
-0.43214747359	-0.38955522441	0
-1.40065236134	0.93671023233	0
-1.40065236134	0.93671023233	0
-1.78780739119	-0.22948803224	0
-1.78780739119	-0.22948803224	0
-1.31980640440	-0.49917353939	0
-1.31980640440	-0.49917353939	0
0.07675924238	0.00350959005	0
0.07675924238	0.00350959005	0
-0.61721934943	0.22070847865	0
-0.61721934943	0.22070847865	0
-0.51048978092	0.12793357002	0
-0.51048978092	0.12793357002	0
-0.32904749868	-2.23270873151	0
-0.90538923699	0.27881280131	0
-0.11356242202	1.75719255791	0
-2.28291112305	0.25579300925	0
-0.25080455522	1.62362097324	0
-2.25584378903	-0.96532690071	0
-1.78670347211	-0.68851089841	0
0.87173282228	-0.64875192607	0
2.00188160301	1.64068008799	1
-0.39055610815	-2.46287636872	0
0.88762632492	-0.63169576200	0
-0.43214747359	-0.38955522441	0
-1.40065236134	0.93671023233	0
-1.40065236134	0.93671023233	0
-1.78780739119	-0.22948803224	0
-1.78780739119	-0.22948803224	0
-1.31980640440	-0.49917353939	0
-1.31980640440	-0.49917353939	0
0.07675924238	0.00350959005	0
0.07675924238	0.00350959005	0
-0.61721934943	0.22070847865	0
-0.61721934943	0.22070847865	0
-0.51048978092	0.12793357002	0
-0.51048978092	0.12793357002	0
-0.25092699864	0.73968781697	0
-0.69420117907	0.10113416126	0
-0.69420117907	0.10113416126	0
0.15442363449	-1.76683545044	0
0.35192310963	0.04229782021	0
0.35192310963	0.04229782021	0
-0.47242102370	2.51713385385	0
-0.95143293842	-0.46868929173	0
-2.38886290720	-0.09782668490	0
-2.38886290720	-0.09782668490	0
-0.83869217919	-2.54849978333	0
0.92074544430	-0.82371873137	0
1.76699792432	1.72673468110	1
-1.99927201258	1.11855996381	0
-2.84980904009	-0.66464056508	0
-0.33554624503	0.69429041897	0
0.06248609207	0.94318244059	0
-0.18354451015	-0.36145166281	0
-0.15073346272	-1.51645060554	0
-0.22277586055	-0.27653132300	0
-1.25460159983	-2.28384900675	0
-0.56508630150	0.37454317817	0
-0.56508630150	0.37454317817	0
-0.08555805077	1.57159180918	0
-0.69811358734	-0.11844216217	0
-0.57872424131	0.03055725344	0
-0.53256740075	-0.43406580533	0
-0.53256740075	-0.43406580533	0
0.23371600214	0.78977712892	1
0.10444470932	1.87393062215	0
-0.53788553642	1.11853731111	0
-0.45421521196	2.39946843264	0
-2.48126225767	-0.46048300329	0
0.77085917840	-0.54378553074	0
-1.06348365947	-2.21032140467	0
-0.15918822747	-1.67332874834	0
0.64299573762	-3.80175873949	0
-0.83457681837	0.46985549341	0
0.02767430372	-0.22105331399	0
-2.09017295429	-0.18093516024	0
-0.60967820396	0.25855214992	0
-0.60967820396	0.25855214992	0
-0.51039766307	0.12043033186	0
-0.51039766307	0.12043033186	0
-0.52237319996	0.14846320840	0
0.05427989485	0.93984251024	0
-0.34202547635	0.69175423154	0
-0.20679711443	-0.26906514494	0
-1.20520764199	-2.26516663844	0
-0.18287324458	-0.36118075380	0
-0.10207296020	-1.49807228297	0
-0.75984221562	-0.14772278691	0
-0.64044383689	0.00128082993	0
-0.42825527514	1.45118861246	0
-0.56514357046	0.37451957892	0
-0.56514357046	0.37451957892	0
0.46643624796	2.04897857037	0
-0.17602048686	1.29352630209	0
1.64328025621	1.20892869755	1
-0.53256322657	-0.43406405880	0
-0.53256322657	-0.43406405880	0
-1.11480660376	-2.23467344753	0
-1.34577953680	-2.27538747294	0
-2.83112715717	-0.58370728300	0
-0.45421573839	2.39946820983	0
-0.82686518204	0.47348022552	0
1.24262446952	0.67026214445	0
0.64299576247	-3.80175872888	0
0.02690323356	-0.22141385333	0
-2.09094853258	-0.18129779639	0
-0.60961396286	0.25858209137	0
-0.60961396286	0.25858209137	0
-0.51040226648	0.12042819085	0
-0.51040226648	0.12042819085	0
-0.52237262665	0.14846347466	0
-0.33554203942	0.69426672078	0
0.06241331067	0.94344970247	0
-0.18354470827	-0.36144989120	0
-0.15073362334	-1.51644921440	0
-0.22174647426	-0.27897100916	0
-1.25459805637	-2.28386897349	0
-0.56508629420	0.37454306354	0
-0.56508629420	0.37454306354	0
-0.08555824158	1.57159346677	0
-0.70972357677	-0.10185790327	0
-0.57886921011	0.03108647586	0
-0.53256740092	-0.43406579877	0
-0.53256740092	-0.43406579877	0
0.23371600994	0.78977701068	1
0.20560561976	1.80019865258	0
-0.53686033400	1.11612098969	0
-0.45421521196	2.39946843198	0
-2.48126225784	-0.46048299706	0
0.77085917824	-0.54378552513	0
-0.16890961975	-1.65957489432	0
-1.59051041741	-2.11848160171	0
0.64299573762	-3.80175873947	0
-1.40784194267	0.17649398039	0
-0.06081372114	-2.10875820441	0
0.17903626066	-0.35844755140	0
-0.54115944357	1.31909759084	0
-1.88029578670	0.76225941188	0
-1.48273900710	0.83031199935	0
-0.89810239047	1.00461238049	0
-0.63057260668	0.28382101058	0
0.58968961522	-1.57754924664	0
0.94658345668	-0.58141234560	0
0.49896322511	0.02826076317	0
-1.20287304306	-0.30371065177	0
-0.44120472768	-0.06306301467	0
1.73295290856	-1.40649199963	0
-0.50672776447	0.11347224352	0
-2.47782815081	0.82195414243	0
-1.85701905810	-1.09430766876	0
-0.56795032245	0.25918988743	0
-0.53384810430	0.17891665608	0
1.64219595580	1.78967860517	1
-1.11191318723	-0.13185246523	0
1.05744622487	-0.27604654202	0
-0.66031338704	-1.19414636179	0
0.01055634586	0.15637510018	0
-1.33346095381	-0.18856159386	0
-1.33346095381	-0.18856159386	0
-0.05506835287	1.82360314412	0
-0.56710252491	0.41188658590	0
-0.60965161814	0.19855653437	0
-1.82276469594	0.49368298134	0
-1.82276469594	0.49368298134	0
-1.55160636416	-2.12507113688	0
0.86485006878	-0.65645365070	0
-0.63084587351	-0.72228981132	0
-0.51880315657	0.09072116815	0
0.78711266621	-1.28112969748	0
1.23697838842	1.83669199999	1
-0.47753816793	0.36968545535	0
-0.64524247810	-0.71488645176	0
-0.45838004448	0.39185813122	0
-0.45838004448	0.39185813122	0
-0.65526518880	-0.08194754534	0
-0.65526518880	-0.08194754534	0
0.14876748803	1.12169158604	0
-1.03198814821	-2.65397939910	0
0.50432675152	2.11217954460	0
-0.25705954126	1.22607033608	0
-0.20374059067	-1.66848101198	0
-2.46297643585	-0.62460021860	0
-0.60444021211	0.83997257010	0
0.11480335115	0.84972209905	0
-0.28156609409	0.60814152186	0
-1.25925626358	-2.26441525403	0
-0.63554201254	0.01892637970	0
-0.15550261518	-1.49809186180	0
-0.60774326105	-0.09713403466	0
-0.08050324296	1.54056937880	0
-0.53888703399	0.02232377955	0
-0.34106304269	0.90514945386	0
0.18338673444	0.94872669673	1
0.53889287682	-2.41166279747	0
-2.15304089768	-0.97697109816	0
0.77474667494	-0.56650767293	0
-2.33722476792	5.46269448696	0
0.19928143050	0.90265021128	0
0.97440410349	-4.41042844195	0
0.97440410349	-4.41042844195	0
-0.52234993828	0.42240572389	0
-0.15490157155	-1.47412249377	0
-0.36302717647	0.65912030534	0
0.58951123459	-1.37426319586	0
-0.54106065803	1.11818516296	0
-0.56702394093	-0.20466460919	0
0.57081738748	-1.40286980150	0
-2.47871837220	0.78330973328	0
-2.47655818704	0.78672151912	0
-0.71310686399	0.27668954478	0
-2.24258628354	-0.94682046161	0
-1.06301517924	-2.13900182569	0
-0.52400203109	1.19915301045	0
1.75505512136	1.59231548393	1
0.11160508965	1.60146810590	0
-0.11406051438	-1.29768164567	0
0.94511607645	-0.56169667660	0
-1.31003462265	0.25370563890	0
-2.37946549427	-0.53184046854	0
0.84894216660	-0.61833981217	0
-0.58324162010	0.70834793396	0
1.81915671995	-1.25885929629	0
-0.56552473889	0.23247460677	0
1.68710932275	-1.34978715158	0
-1.40949653281	1.87061363253	0
1.68538243654	-1.27226364959	0
1.83563907585	-1.66374027478	0
1.83563907585	-1.66374027478	0
-0.71310686399	0.27668954478	0
-2.24258628354	-0.94682046161	0
-1.06301517924	-2.13900182569	0
-0.52400203109	1.19915301045	0
1.75505512136	1.59231548393	1
0.11160508965	1.60146810590	0
-0.11406051438	-1.29768164567	0
0.94511607645	-0.56169667660	0
-1.31003462265	0.25370563890	0
-2.37946549427	-0.53184046854	0
0.84894216660	-0.61833981217	0
-0.58324162010	0.70834793396	0
1.81915671995	-1.25885929629	0
-0.56552473889	0.23247460677	0
1.68710932275	-1.34978715158	0
-1.40949653281	1.87061363253	0
1.68538243654	-1.27226364959	0
1.83563907585	-1.66374027478	0
1.83563907585	-1.66374027478	0
0.12598783273	1.24495346091	0
-0.72111869045	-2.42196070900	0
-0.76023105658	-0.88195394792	0
-0.64739065594	0.11703681852	0
0.12790576861	1.27697251792	0
-1.45509955593	1.09193019865	0
1.27280437356	1.88759150599	1
-0.46100360150	0.35885662332	0
-0.41127937209	-0.57634575978	0
-0.76099400375	-0.88987431154	0
-0.64724319362	-0.07419520774	0
-0.52142274106	-1.17326503119	0
-0.53331106741	0.28970322728	0
0.39450974332	1.53660800519	0
-0.45903752715	0.39127221570	0
-0.50173805856	0.17769741899	0
-1.59684901386	1.11104904042	0
-2.11622966722	0.17507543255	0
0.40418559675	-0.68866924391	0
-0.53316820536	0.09843819741	0
0.07407398744	-2.46848596806	0
-2.17155141472	1.16238923776	0
-2.17155141472	1.16238923776	0
0.11567102943	0.85398645312	0
-0.28596882404	0.58861618295	0
-1.25931485991	-2.26469562299	0
-0.63994467992	-0.00059507489	0
-0.15513896105	-1.49626020405	0
-0.57419025326	0.04201581494	0
-0.08049084109	1.53990122051	0
-0.50533403268	0.16147338817	0
-0.51423383479	0.15577134888	0
0.18263046310	0.95422902855	1
-2.14418679691	-1.01688881234	0
0.77478509978	-0.56695962578	0
0.11245767969	1.13447079124	0
0.10981191446	-0.45681068686	0
-0.14748031518	-1.50729867596	0
-0.43781649920	0.83542339840	0
-2.35466764500	-0.01953336106	0
-0.54237322142	1.12750564089	0
-0.55918635616	-0.23826020321	0
0.47773104425	-1.08491348179	0
-1.71669367554	-1.26454590787	0
-1.73882216317	6.77909202989	0
0.89906501017	-4.66265836378	0
0.89906501017	-4.66265836378	0
0.89906501017	-4.66265836378	0
0.11567102943	0.85398645312	0
-0.28596882404	0.58861618295	0
-1.25931485991	-2.26469562299	0
-0.63994467992	-0.00059507489	0
-0.15513896105	-1.49626020405	0
-0.57419025326	0.04201581494	0
-0.08049084109	1.53990122051	0
-0.50533403268	0.16147338817	0
-0.51423383479	0.15577134888	0
0.18263046310	0.95422902855	1
-2.14418679691	-1.01688881234	0
0.77478509978	-0.56695962578	0
0.11245767969	1.13447079124	0
0.10981191446	-0.45681068686	0
-0.14748031518	-1.50729867596	0
-0.43781649920	0.83542339840	0
-2.35466764500	-0.01953336106	0
-0.54237322142	1.12750564089	0
-0.55918635616	-0.23826020321	0
0.47773104425	-1.08491348179	0
-1.71669367554	-1.26454590787	0
-1.73882216317	6.77909202989	0
0.89906501017	-4.66265836378	0
0.89906501017	-4.66265836378	0
0.89906501017	-4.66265836378	0
-0.51703729570	0.80741879946	0
0.03070345541	-0.06895615117	0
0.28091128017	-1.13121897239	0
0.13981652700	-0.16611402546	0
-1.63991613921	-0.31444372657	0
0.14243810585	-0.17371535567	0
-0.20049498106	-0.24214720238	0
0.13033892521	-0.15424243076	0
-2.36106718224	-0.06637972651	0
-1.42615298468	-0.20967142646	0
-0.44933949183	0.78214279960	0
-2.36124335391	-0.06560373350	0
-1.93714221129	0.55453316273	0
-2.17310132945	0.00045086186	0
-2.36019004909	-0.06835321694	0
-0.12298221420	-1.16607670830	0
0.48851861405	-1.33025264987	0
-0.34443226967	0.69836912247	0
-0.54248965513	0.00788078890	0
-0.54248965513	0.00788078890	0
-0.62180246012	0.26112128049	0
-0.62180246012	0.26112128049	0
0.15388141751	-0.12864843989	0
-1.56475288960	0.01213716937	0
-1.74863041678	-1.58155081956	0
0.06897978101	1.96817060926	0
1.55578999050	1.57176111932	1
-1.14567901617	-2.41757630581	0
0.84878269337	-0.67503773628	0
-0.81208144381	1.10356429051	0
0.99417378532	-0.52832066037	0
0.10027240844	2.92145618111	0
-0.28498351943	-2.21556462285	0
-0.14461356229	-1.91548010101	0
-1.23856051752	-2.31693348311	0
0.07405614940	2.96614542809	0
-0.74344530700	1.39116443362	0
0.45538990624	0.11181869678	0
-0.14274140879	-1.92049201604	0
-1.03504464928	-2.51669097203	0
1.70214954338	1.22718347550	1
-2.28412527262	-0.05059204862	0
-2.28412527262	-0.05059204862	0
-2.28412527262	-0.05059204862	0
-1.17029607931	0.79185306567	0
-2.83808347603	-0.58634562077	0
-2.04034840450	-0.29368031215	0
-0.12938609168	-0.09898504908	0
-0.69019803109	-0.57145374472	0
-0.39766317891	0.75097039581	0
-0.51228983070	0.06189067188	0
1.24863202191	1.78221960412	1
-0.48198467735	0.37006581844	0
-0.61225169908	0.09803149665	0
0.48033721625	-1.29710025833	0
-0.79207761915	0.87785174601	0
-0.69770425745	-0.58257485405	0
-0.46202260114	-0.07328599529	0
-0.07981810266	0.00078724551	0
-1.77670246080	0.26544330756	0
1.72105895272	-1.38264404391	0
-0.47018788610	0.34164235418	0
-0.58537810378	0.22717400177	0
-1.41243436863	0.72289255194	0
-0.53038407786	0.11031008262	0
-0.51274699899	0.12864759290	0
0.05761726660	-2.41277219974	0
-2.16994635159	1.15392971965	0
-2.16994635159	1.15392971965	0
0.26755153555	0.52209895170	0
-1.08778873116	-1.86435630824	0
-0.91992057446	0.72186356511	0
-0.91992057446	0.72186356511	0
0.48567769521	2.11472915147	0
0.16813636246	-0.34758587926	0
-0.54465336837	0.36214314602	0
1.73863843688	-1.36112420374	0
-0.54465336837	0.36214314602	0
1.73863843688	-1.36112420374	0
-0.55770373505	-1.00887238000	0
-1.63437298649	-2.16573586123	0
-0.51532780021	0.33181228906	0
0.20407724517	-1.80420047193	0
0.23162423426	1.56965759927	1
0.38862530790	1.30347171671	0
-2.16557753060	6.94759897142	0
-1.68987474910	-0.89604323693	0
0.76513852021	-0.64805004471	0
0.40712015918	-0.65587509819	0
0.95287537850	-4.68748200416	0
0.95287537850	-4.68748200416	0
0.95287537850	-4.68748200416	0
-1.91805697356	0.09017251562	0
0.08708638097	2.94412758671	0
-0.28404012349	-2.21811704543	0
-0.14367016634	-1.91803252328	0
-1.13678795085	-2.41690505219	0
0.07397884465	2.96646618362	0
-0.74352261161	1.39148518194	0
-0.35768460660	0.45279419499	0
-0.14273410707	-1.92053815876	0
-1.03504098678	-2.51671425915	0
1.70215428952	1.22715339042	1
-2.16222379096	-0.17221922503	0
-2.16222379096	-0.17221922503	0
-1.17029627747	0.79185509627	0
-2.83808367405	-0.58634359748	0
-2.04034839761	-0.29368044174	0
-0.38638966621	-0.03521955843	0
-0.76439626883	-0.38877761773	0
-1.60854167636	0.85208588441	0
-2.32510173689	-0.88605624441	0
0.62413640858	-0.89168454949	0
-1.40895604617	-0.45250732408	0
-1.40895604617	-0.45250732408	0
-0.10594788214	-2.27323217310	0
1.96764404895	1.82045099370	1
-1.88723931614	-0.49015934258	0
-1.44657333542	0.88397380502	0
-1.44657333542	0.88397380502	0
-1.88800021584	0.00037212256	0
0.96032567637	0.21990137875	0
-0.38638966621	-0.03521955843	0
-0.76439626883	-0.38877761773	0
-1.60854167636	0.85208588441	0
-2.32510173689	-0.88605624441	0
0.62413640858	-0.89168454949	0
-1.40895604617	-0.45250732408	0
-1.40895604617	-0.45250732408	0
-0.10594788214	-2.27323217310	0
1.96764404895	1.82045099370	1
-1.88723931614	-0.49015934258	0
-1.44657333542	0.88397380502	0
-1.44657333542	0.88397380502	0
-1.88800021584	0.00037212256	0
0.96032567637	0.21990137875	0
0.30420282499	-0.51400180783	0
-1.53348398209	-0.12266838446	0
-1.53348398209	-0.12266838446	0
-2.42449519060	-0.74441773387	0
-1.84011882377	-0.52827815362	0
1.97781258875	1.99331377347	1
-0.34429326626	1.34376238414	0
-1.87360789727	-1.18748560508	0
-0.13393662245	-1.31543296237	0
0.92540424926	-0.57927363972	0
0.23151218582	0.12849198977	0
-1.14103283869	-0.00960981446	0
-0.69329992115	0.32511632678	0
-0.63880510916	0.20588445371	0
-1.68211035886	-0.35669475419	0
-0.11636791722	-0.25832454103	0
-0.50179225587	0.10381580878	0
0.08594726062	0.01361623570	0
-0.56724482921	0.28782482599	0
-0.57819717765	0.27256694236	0
-0.11530092120	0.06181079651	0
-0.61802907013	0.21953687993	0
-0.58560817648	-0.00119412551	0
-0.59641406468	0.20716019273	0
-0.44999028958	-0.29100678113	0
-0.51030585615	0.12783404893	0
-0.16200140739	0.72638001777	0
-0.51227703069	0.12989251801	0
-2.12615677293	0.01333147218	0
-2.12615677293	0.01333147218	0
0.00574397288	-0.88233890934	0
-0.14367112421	-1.36863175180	0
-0.58674356771	-0.00301093810	0
-0.22741541017	0.87254240733	0
-0.55645778513	0.30393615985	0
-0.19755378733	-0.37022173079	0
-0.51744014243	-0.18458990052	0
-0.57719218155	0.31643966494	0
-0.79022813505	0.91799732434	0
-0.44912106627	-0.06924955639	0
1.72058962047	-1.38778406417	0
0.30420282499	-0.51400180783	0
-1.53348398209	-0.12266838446	0
-1.53348398209	-0.12266838446	0
-2.42449519060	-0.74441773387	0
-1.84011882377	-0.52827815362	0
1.97781258875	1.99331377347	1
-0.34429326626	1.34376238414	0
-1.87360789727	-1.18748560508	0
-0.13393662245	-1.31543296237	0
0.92540424926	-0.57927363972	0
0.23151218582	0.12849198977	0
-1.14103283869	-0.00960981446	0
-0.69329992115	0.32511632678	0
-0.63880510916	0.20588445371	0
-1.68211035886	-0.35669475419	0
-0.11636791722	-0.25832454103	0
-0.50179225587	0.10381580878	0
0.08594726062	0.01361623570	0
-0.56724482921	0.28782482599	0
-0.57819717765	0.27256694236	0
-0.11530092120	0.06181079651	0
-0.61802907013	0.21953687993	0
-0.58560817648	-0.00119412551	0
-0.59641406468	0.20716019273	0
-0.44999028958	-0.29100678113	0
-0.51030585615	0.12783404893	0
-0.16200140739	0.72638001777	0
-0.51227703069	0.12989251801	0
-2.12615677293	0.01333147218	0
-2.12615677293	0.01333147218	0
0.00574397288	-0.88233890934	0
-0.14367112421	-1.36863175180	0
-0.58674356771	-0.00301093810	0
-0.22741541017	0.87254240733	0
-0.55645778513	0.30393615985	0
-0.19755378733	-0.37022173079	0
-0.51744014243	-0.18458990052	0
-0.57719218155	0.31643966494	0
-0.79022813505	0.91799732434	0
-0.44912106627	-0.06924955639	0
1.72058962047	-1.38778406417	0
0.30420282499	-0.51400180783	0
-1.53348398209	-0.12266838446	0
-1.53348398209	-0.12266838446	0
-2.42449519060	-0.74441773387	0
-1.84011882377	-0.52827815362	0
1.97781258875	1.99331377347	1
-0.34429326626	1.34376238414	0
-1.87360789727	-1.18748560508	0
-0.13393662245	-1.31543296237	0
0.92540424926	-0.57927363972	0
0.23151218582	0.12849198977	0
-1.14103283869	-0.00960981446	0
-0.69329992115	0.32511632678	0
-0.63880510916	0.20588445371	0
-1.68211035886	-0.35669475419	0
-0.11636791722	-0.25832454103	0
-0.50179225587	0.10381580878	0
0.08594726062	0.01361623570	0
-0.56724482921	0.28782482599	0
-0.57819717765	0.27256694236	0
-0.11530092120	0.06181079651	0
-0.61802907013	0.21953687993	0
-0.58560817648	-0.00119412551	0
-0.59641406468	0.20716019273	0
-0.44999028958	-0.29100678113	0
-0.51030585615	0.12783404893	0
-0.16200140739	0.72638001777	0
-0.51227703069	0.12989251801	0
-2.12615677293	0.01333147218	0
-2.12615677293	0.01333147218	0
0.00574397288	-0.88233890934	0
-0.14367112421	-1.36863175180	0
-0.58674356771	-0.00301093810	0
-0.22741541017	0.87254240733	0
-0.55645778513	0.30393615985	0
-0.19755378733	-0.37022173079	0
-0.51744014243	-0.18458990052	0
-0.57719218155	0.31643966494	0
-0.79022813505	0.91799732434	0
-0.44912106627	-0.06924955639	0
1.72058962047	-1.38778406417	0
-1.05056315124	-1.99291387069	0
0.07390929222	1.59684292726	0
0.34776905470	1.50821367571	0
0.11725325265	-0.37605437821	0
-0.64195369197	-0.19123183576	0
-0.17343287051	-0.85935759614	0
-0.21702523323	-0.84788383876	0
-1.72960437620	0.27895574242	0
-0.19038140544	0.68403677943	0
-0.56842741629	0.08361127457	0
-0.92974253807	-2.02641126229	0
-0.70108641010	-0.97722349605	0
0.06743052913	0.86847472934	0
-0.61106337771	0.26820710802	0
1.27113307643	2.71150039773	1
-0.35940461677	0.45270494626	0
-0.64845265312	-0.24175501288	0
0.33112569032	0.85850625138	0
-0.57573307559	-1.83072455156	0
-0.21587270161	0.65185037321	0
-0.07719200715	-1.40010311714	0
-0.53823247212	1.11769237254	0
-2.40575390110	-0.32245560289	0
-0.61211618577	-0.03703902165	0
-0.09798401348	-1.43856828203	0
-0.59067186231	0.97895541878	0
-0.34610192130	0.45896303436	0
0.46790893276	-1.25589411625	0
-1.69897658008	0.32525534950	0
-1.77625463532	0.34692205199	0
0.87925085355	-1.34631945993	0
-2.53346917360	0.77742546582	0
-1.05056315124	-1.99291387067	0
0.07390929222	1.59684292725	0
0.34776905470	1.50821367496	0
0.11725325265	-0.37605437821	0
-0.64195369197	-0.19123183576	0
-0.17343287051	-0.85935759614	0
-0.21702523323	-0.84788383873	0
-1.72960437645	0.27895575726	0
-0.19038140544	0.68403677943	0
-0.56842741629	0.08361127457	0
-0.92974252698	-2.02641148420	0
-0.70108641010	-0.97722349605	0
0.06743014745	0.86847887990	0
-0.61106337771	0.26820710802	0
1.27113307643	2.71150039773	1
-0.35939621858	0.45264809393	0
-0.64845263336	-0.24175540757	0
0.33112569032	0.85850625138	0
-0.57573307559	-1.83072455156	0
-0.21594764004	0.65218553024	0
-0.07725498618	-1.39982247138	0
-0.53823266322	1.11769446257	0
-2.40575390110	-0.32245560289	0
-0.61103138320	-0.04025001763	0
-0.09798047275	-1.43859228826	0
-0.58958706632	0.97574455375	0
-0.35877667511	0.48326382892	0
0.57242174699	-1.37615525630	0
-2.47700260313	0.78294220332	0
-0.07156485732	2.07791853056	0
-0.20921137586	-0.43886023993	0
-0.41945329159	-2.45328989542	0
-0.19643454744	-1.64109802346	0
-0.67800704767	-0.51951880589	0
-0.56491203567	0.29546080958	0
-1.39813783131	0.66473303441	0
-1.39813783131	0.66473303441	0
-0.10629264813	0.98954702091	0
1.25174789806	1.81969136919	1
-0.47256540916	0.33396343113	0
-0.51520937160	0.12044850188	0
-1.46780935230	0.60308234245	0
-1.46780935230	0.60308234245	0
-0.71358242154	-0.83059560509	0
-0.60142234567	-0.02145019022	0
-0.52992117498	0.11183911665	0
-0.11843895108	-2.16925017977	0
-0.46550133562	0.38360560213	0
-0.50804630689	0.17066010365	0
-1.38242456450	0.67258512584	0
-0.53183426412	0.09993612280	0
-1.83531248144	0.25966339031	0
0.78534364569	-1.22135259218	0
-1.76986339030	0.34165047177	0
-1.64939929927	0.23080203890	0
0.16435346770	-1.06655755499	0
-0.34215335023	0.69169463114	0
0.05581279179	0.94055928999	0
-0.18286410296	-0.36117650203	0
-0.10206576363	-1.49806893549	0
-0.22209073389	-0.27625418353	0
-1.20531538137	-2.26521685441	0
-0.56514414211	0.37451931343	0
-0.56514414211	0.37451931343	0
-0.42824670230	1.45119260008	0
-0.69817172236	-0.11846615172	0
-0.57878237632	0.03053326390	0
-0.53256319473	-0.43406404402	0
-0.53256319473	-0.43406404402	0
1.64327966731	1.20892842403	1
0.10444893170	1.87393239046	0
-0.53788131411	1.11853907939	0
-0.45421574156	2.39946820835	0
-2.83112712698	-0.58370726899	0
-1.06348388390	-2.21032149972	0
-0.15918867381	-1.67332893737	0
0.64299576260	-3.80175872882	0
-0.83457680343	0.46985549980	0
0.02767430297	-0.22105331431	0
-2.09017295505	-0.18093516057	0
-0.60967820393	0.25855214994	0
-0.60967820393	0.25855214994	0
-0.51039766307	0.12043033186	0
-0.51039766307	0.12043033186	0
-0.52237319996	0.14846320840	0
0.14118801791	1.21706091623	0
-0.73293565895	-2.39582383743	0
-0.76312041113	-0.87687709362	0
-0.75893601849	0.31597082490	0
0.12907453630	1.27313510866	0
-1.33661348433	0.92371616845	0
1.27306976345	1.88710307108	1
-0.44685003943	0.33457649024	0
0.24910290566	-1.82547298801	0
-0.76108959940	-0.88946259645	0
-0.64732187754	-0.07381273061	0
-1.33244039188	-0.54890662191	0
-0.64478653184	0.48827287547	0
-2.17073452370	6.95091967414	0
-0.45903214319	0.39123838929	0
-0.50173372656	0.17766540090	0
-1.30425157827	-0.16406815406	0
0.95327680391	-4.68779313379	0
0.95327680391	-4.68779313379	0
0.95327680391	-4.68779313379	0
-0.53316864523	0.09844285623	0
-1.31581624030	-0.55212997729	0
-1.48006322700	0.94340638499	0
0.06355789760	-2.44436871645	0
-2.17050701939	1.15871940997	0
-2.17050701939	1.15871940997	0
-1.58234959662	-0.46483999332	0
0.13297843588	-0.63607420101	0
-1.07075956424	0.38310721042	0
0.73326454875	-1.12782770560	0
1.99825283807	1.77234475191	1
-0.93863964064	-0.11104537572	0
-1.57339928202	-0.09102841849	0
-2.22966580403	0.14181083029	0
-1.42793543510	-0.36125367299	0
0.65275418475	-1.31568975730	0
-1.63431303044	1.03707824612	0
-2.89137640083	-0.67613914727	0
-0.80210695822	-0.84968685421	0
-1.09385942330	-0.36053381233	0
-1.28590857989	-0.56419439758	0
-0.85389650908	2.05449929014	0
-1.35271979154	-0.64950035394	0
0.08317530505	-0.93603171906	0
-1.20673730425	-0.30439301608	0
-0.32707789611	-1.30085236281	0
0.78090850483	-3.66110164036	0
-1.62486370054	1.93242688384	0
-2.01520445326	-0.02621151815	0
0.24470276175	-0.16482159746	0
-1.41346775826	0.07861326870	0
-2.15479179559	0.25660604788	0
0.89345325007	-3.68456384379	0
-0.69495752069	0.16016790905	0
-1.59338410957	-0.53545474425	0
-0.25049184847	0.53061206395	0
0.91740104680	-0.39126322016	0
1.00239006413	0.04103699477	0
0.97765073740	0.17526153634	0
-1.58234959662	-0.46483999332	0
0.13297843588	-0.63607420101	0
-1.07075956424	0.38310721042	0
0.73326454875	-1.12782770560	0
1.99825283807	1.77234475191	1
-0.93863964064	-0.11104537572	0
-1.57339928202	-0.09102841849	0
-2.22966580403	0.14181083029	0
-1.42793543510	-0.36125367299	0
0.65275418475	-1.31568975730	0
-1.63431303044	1.03707824612	0
-2.89137640083	-0.67613914727	0
-0.80210695822	-0.84968685421	0
-1.09385942330	-0.36053381233	0
-1.28590857989	-0.56419439758	0
-0.85389650908	2.05449929014	0
-1.35271979154	-0.64950035394	0
0.08317530505	-0.93603171906	0
-1.20673730425	-0.30439301608	0
-0.32707789611	-1.30085236281	0
0.78090850483	-3.66110164036	0
-1.62486370054	1.93242688384	0
-2.01520445326	-0.02621151815	0
0.24470276175	-0.16482159746	0
-1.41346775826	0.07861326870	0
-2.15479179559	0.25660604788	0
0.89345325007	-3.68456384379	0
-0.69495752069	0.16016790905	0
-1.59338410957	-0.53545474425	0
-0.25049184847	0.53061206395	0
0.91740104680	-0.39126322016	0
1.00239006413	0.04103699477	0
0.97765073740	0.17526153634	0
-0.33799718310	0.82703840639	0
0.57162743368	-1.90906889591	0
-0.68300315940	0.08204034045	0
-0.56546116692	-0.02738483782	0
-2.49236327770	2.33770024869	0
0.33785234197	0.06678341756	0
-0.44999402254	0.36081155716	0
0.97933170281	-1.96442433134	0
0.97933170281	-1.96442433134	0
2.47211053227	1.61177406558	0
-0.83150503235	-0.58458269350	0
-2.38766284847	-0.10110443977	0
-2.54634754507	0.93310047529	0
-2.54634754507	0.93310047529	0
1.75272521182	1.75086634126	1
-2.84868818242	-0.66767147617	0
0.10899783270	0.85136528828	0
-0.29257582635	0.58602237307	0
-1.21002902521	-2.24608798736	0
-0.63925985633	-0.00031818642	0
-0.10647163799	-1.47790293903	0
-0.57351014984	0.04229072478	0
-0.42318820064	1.41984402805	0
-0.50538797377	0.16145116130	0
-0.51428746514	0.15574925377	0
1.59249988797	1.36974624981	1
-2.49418560134	-1.13984226797	0
0.17176303123	1.15718775445	0
0.10230851393	-0.46342880022	0
-0.15372955205	-1.50979699200	0
-0.43714531630	0.87270784190	0
-2.35390725251	-0.01892144564	0
-0.54161730155	1.12811567147	0
-0.55933612085	-0.24198187923	0
0.48183433423	-1.35599672879	0
-1.78297121922	0.59386141565	0
-1.16935570188	-0.69938560127	0
-1.85111773136	0.60399224888	0
0.88613348338	-1.38408840921	0
-2.53406370400	0.78264870157	0
0.10899783270	0.85136528828	0
-0.29257582635	0.58602237307	0
-1.21002902521	-2.24608798736	0
-0.63925985633	-0.00031818642	0
-0.10647163799	-1.47790293903	0
-0.57351014984	0.04229072478	0
-0.42318820064	1.41984402805	0
-0.50538797377	0.16145116130	0
-0.51428746514	0.15574925377	0
1.59249988797	1.36974624981	1
-2.49418560134	-1.13984226797	0
0.17176303123	1.15718775445	0
0.10230851393	-0.46342880022	0
-0.15372955205	-1.50979699200	0
-0.43714531630	0.87270784190	0
-2.35390725251	-0.01892144564	0
-0.54161730155	1.12811567147	0
-0.55933612085	-0.24198187923	0
0.48183433423	-1.35599672879	0
-1.78297121922	0.59386141565	0
-1.16935570188	-0.69938560127	0
-1.85111773136	0.60399224888	0
0.88613348338	-1.38408840921	0
-2.53406370400	0.78264870157	0
0.14725188130	-0.18346832266	0
-0.44554124774	-0.33257410030	0
-1.82541945873	0.82870289403	0
-0.52721528078	0.34694017290	0
-1.56434542855	-0.51075729773	0
1.25169955206	1.63785326287	1
-0.02418075790	-2.26717614668	0
-1.01549408730	-0.33814030568	0
-1.42684942612	0.89606318764	0
-1.83606840758	0.89047076727	0
0.23737137284	-0.53763587853	0
-0.90361476226	1.03471405350	0
-0.63608497848	0.31392268359	0
-0.44083890815	-0.06688465462	0
1.73333121831	-1.41034374731	0
-0.50636194495	0.10965060357	0
-0.53387750314	0.17967916554	0
-0.72781187268	-1.55341277808	0
-0.72781187268	-1.55341277808	0
0.06471344634	0.80684798890	0
-0.11634124709	1.73491057741	0
0.06471344634	0.80684798890	0
-0.11634124709	1.73491057741	0
-0.63330709243	0.00545342351	0
-0.63330709243	0.00545342351	0
-1.33977049391	-1.49752037341	0
0.87277307633	-0.64391625432	0
-0.63330709243	0.00545342351	0
-0.63330709243	0.00545342351	0
0.87277307633	-0.64391625432	0
-0.50495844005	0.16286495170	0
-0.50495844005	0.16286495170	0
-1.14115149731	0.14379031703	0
-0.50495844005	0.16286495170	0
-0.50495844005	0.16286495170	0
-0.52394387714	0.13801913593	0
-2.14962963089	-0.95048570207	0
-0.52394387714	0.13801913593	0
1.62151022340	1.88446576006	1
-0.69886976913	-0.71574131771	0
-0.46856429783	0.36635289418	0
-0.46856429783	0.36635289418	0
-0.53035139270	0.10397176247	0
-0.53035139270	0.10397176247	0
-0.51803464357	0.15224474097	0
-0.72781187268	-1.55341277808	0
-0.72781187268	-1.55341277808	0
0.06471344634	0.80684798890	0
-0.11634124709	1.73491057741	0
0.06471344634	0.80684798890	0
-0.11634124709	1.73491057741	0
-0.63330709243	0.00545342351	0
-0.63330709243	0.00545342351	0
-1.33977049391	-1.49752037341	0
0.87277307633	-0.64391625432	0
-0.63330709243	0.00545342351	0
-0.63330709243	0.00545342351	0
0.87277307633	-0.64391625432	0
-0.50495844005	0.16286495170	0
-0.50495844005	0.16286495170	0
-1.14115149731	0.14379031703	0
-0.50495844005	0.16286495170	0
-0.50495844005	0.16286495170	0
-0.52394387714	0.13801913593	0
-2.14962963089	-0.95048570207	0
-0.52394387714	0.13801913593	0
1.62151022340	1.88446576006	1
-0.69886976913	-0.71574131771	0
-0.46856429783	0.36635289418	0
-0.46856429783	0.36635289418	0
-0.53035139270	0.10397176247	0
-0.53035139270	0.10397176247	0
-0.51803464357	0.15224474097	0
-0.72781187268	-1.55341277808	0
-0.72781187268	-1.55341277808	0
0.06471344634	0.80684798890	0
-0.11634124709	1.73491057741	0
0.06471344634	0.80684798890	0
-0.11634124709	1.73491057741	0
-0.63330709243	0.00545342351	0
-0.63330709243	0.00545342351	0
-1.33977049391	-1.49752037341	0
0.87277307633	-0.64391625432	0
-0.63330709243	0.00545342351	0
-0.63330709243	0.00545342351	0
0.87277307633	-0.64391625432	0
-0.50495844005	0.16286495170	0
-0.50495844005	0.16286495170	0
-1.14115149731	0.14379031703	0
-0.50495844005	0.16286495170	0
-0.50495844005	0.16286495170	0
-0.52394387714	0.13801913593	0
-2.14962963089	-0.95048570207	0
-0.52394387714	0.13801913593	0
1.62151022340	1.88446576006	1
-0.69886976913	-0.71574131771	0
-0.46856429783	0.36635289418	0
-0.46856429783	0.36635289418	0
-0.53035139270	0.10397176247	0
-0.53035139270	0.10397176247	0
-0.51803464357	0.15224474097	0
-0.72776223643	-1.55339230997	0
-0.72776223643	-1.55339230997	0
0.06470919514	0.80684620956	0
-0.11710178565	1.73460269485	0
0.06470919514	0.80684620956	0
-0.11710178565	1.73460269485	0
-0.63330682461	0.00545353690	0
-0.63330682461	0.00545353690	0
-1.33216730737	-1.49452676589	0
0.87283007970	-0.64389272749	0
-0.63330682461	0.00545353690	0
-0.63330682461	0.00545353690	0
0.87283007970	-0.64389272749	0
-0.50495845505	0.16286494529	0
-0.50495845505	0.16286494529	0
-1.20119011143	0.12115963961	0
-0.50495845505	0.16286494529	0
-0.50495845505	0.16286494529	0
-0.52394387563	0.13801913657	0
-1.79972768306	-0.82854532179	0
-0.52394387563	0.13801913657	0
0.21313120535	1.47991522723	1
-0.35625942093	-0.59666597395	0
0.76716271673	-0.63866105087	0
-0.52711704492	0.34432324050	0
-0.52711704492	0.34432324050	0
-0.52287394721	0.10691347312	0
-0.52287394721	0.10691347312	0
-0.51952930004	0.15164003801	0
-1.08777347727	-1.86153064270	0
0.26754806783	0.52181734264	0
0.48579797321	2.07795528703	0
0.16815129325	-0.34477838561	0
-0.91992022019	0.72188378978	0
-0.91992022019	0.72188378978	0
-0.56272224887	-0.71189056831	0
-1.63435454324	-2.16265726599	0
-0.51520746425	0.29504109304	0
-0.54465339585	0.36214187328	0
1.73863840878	-1.36112550819	0
-0.54465339585	0.36214187328	0
1.73863840878	-1.36112550819	0
0.30875053409	-0.40347476829	1
0.38864681617	1.30710411363	0
0.20407724869	-1.80420033046	0
-2.29261992567	6.45844317495	0
0.76054973313	-0.38531545233	0
0.40711699107	-0.65612703030	0
-2.16557753080	6.94759896431	0
0.98344041977	-4.60504399169	0
0.98344041977	-4.60504399169	0
0.98344041977	-4.60504399169	0
0.95287537851	-4.68748200388	0
0.95287537851	-4.68748200388	0
0.95287537851	-4.68748200388	0
0.03042268816	-0.09265431140	0
0.08169952822	0.01610375056	0
-1.49664013031	0.23920901126	0
-0.61176931979	0.23495875947	0
-1.78278692054	-0.21657317686	0
-0.61769022045	0.21920681195	0
-0.47899421645	-0.48737789856	0
0.13756620122	-1.02207286933	0
-0.51099966583	0.12627662159	0
-0.51041428065	0.12823189268	0
-1.78117537001	-0.67394972746	0
-0.11407500844	1.75552229516	0
-0.32901437100	-2.23257635730	0
0.87176821125	-0.64861102600	0
-0.90539180766	0.27880024732	0
-2.28291369367	0.25578045582	0
-0.25080441004	1.62362183772	0
-2.25584365073	-0.96532608573	0
2.00188175356	1.64068097302	1
-0.39055611422	-2.46287641293	0
0.88762631841	-0.63169580933	0
-1.40065236102	0.93671023518	0
-1.40065236102	0.93671023518	0
-1.31980640441	-0.49917353953	0
-1.31980640441	-0.49917353953	0
0.03042268816	-0.09265431140	0
0.08169952822	0.01610375056	0
-1.49664013031	0.23920901126	0
-0.61176931979	0.23495875947	0
-1.78278692054	-0.21657317686	0
-0.61769022045	0.21920681195	0
-0.47899421645	-0.48737789856	0
0.13756620122	-1.02207286933	0
-0.51099966583	0.12627662159	0
-0.51041428065	0.12823189268	0
-1.78117537001	-0.67394972746	0
-0.11407500844	1.75552229516	0
-0.32901437100	-2.23257635730	0
0.87176821125	-0.64861102600	0
-0.90539180766	0.27880024732	0
-2.28291369367	0.25578045582	0
-0.25080441004	1.62362183772	0
-2.25584365073	-0.96532608573	0
2.00188175356	1.64068097302	1
-0.39055611422	-2.46287641293	0
0.88762631841	-0.63169580933	0
-1.40065236102	0.93671023518	0
-1.40065236102	0.93671023518	0
-1.31980640441	-0.49917353953	0
-1.31980640441	-0.49917353953	0
0.03042268816	-0.09265431140	0
0.08169952822	0.01610375056	0
-1.49664013031	0.23920901126	0
-0.61176931979	0.23495875947	0
-1.78278692054	-0.21657317686	0
-0.61769022045	0.21920681195	0
-0.47899421645	-0.48737789856	0
0.13756620122	-1.02207286933	0
-0.51099966583	0.12627662159	0
-0.51041428065	0.12823189268	0
-1.78117537001	-0.67394972746	0
-0.11407500844	1.75552229516	0
-0.32901437100	-2.23257635730	0
0.87176821125	-0.64861102600	0
-0.90539180766	0.27880024732	0
-2.28291369367	0.25578045582	0
-0.25080441004	1.62362183772	0
-2.25584365073	-0.96532608573	0
2.00188175356	1.64068097302	1
-0.39055611422	-2.46287641293	0
0.88762631841	-0.63169580933	0
-1.40065236102	0.93671023518	0
-1.40065236102	0.93671023518	0
-1.31980640441	-0.49917353953	0
-1.31980640441	-0.49917353953	0
-0.08834936648	-0.05488198636	0
-0.69150425659	-0.57767868442	0
-0.57349445602	0.44356904878	0
-0.58421535578	0.23400202977	0
1.20658681500	1.80142677681	1
-0.47083532848	0.34113577316	0
-0.47939602790	-0.70882937057	0
-0.51287387762	0.12797087972	0
-0.53031798887	0.11040832049	0
-0.73248744741	0.60692542499	0
-1.07367709578	-2.39231887946	0
-2.10488121438	-0.20065815046	0
0.07033312821	2.62512849658	0
-1.57891780523	-2.30184225991	0
0.83687145005	-0.83861790653	0
-0.08834936648	-0.05488198636	0
-0.69150425659	-0.57767868442	0
-0.57349445602	0.44356904878	0
-0.58421535578	0.23400202977	0
1.20658681500	1.80142677681	1
-0.47083532848	0.34113577316	0
-0.47939602790	-0.70882937057	0
-0.51287387762	0.12797087972	0
-0.53031798887	0.11040832049	0
-0.73248744741	0.60692542499	0
-1.07367709578	-2.39231887946	0
-2.10488121438	-0.20065815046	0
0.07033312821	2.62512849658	0
-1.57891780523	-2.30184225991	0
0.83687145005	-0.83861790653	0
-0.53127510408	0.45147238199	0
-0.63352262503	-2.42813534213	0
-0.03967201037	0.88707202291	0
1.18972976750	1.52146165428	1
0.39907338938	1.93093265648	0
-1.70865103138	0.88484391076	0
-0.27319484351	-1.61180207845	0
-0.47806787274	-0.51584443763	0
-0.65514310788	-0.60196868472	0
-2.20875045563	0.02996290282	0
0.17873954968	-0.26822514650	0
-2.12038399742	0.05211157140	0
-2.12038399742	0.05211157140	0
0.01082191281	-0.84805386808	0
-0.40578559071	0.16845233041	0
-0.40578559071	0.16845233041	0
0.52717726330	-1.63308848791	0
-0.70045005477	0.00181123230	0
-0.70045005477	0.00181123230	0
-0.81971550041	0.88646495633	0
-0.81971550041	0.88646495633	0
-0.41938904899	2.38323357272	0
-0.18506281170	1.27188265568	0
-0.18506281170	1.27188265568	0
-0.38159629927	-0.21582759412	0
1.72433183419	-1.38396152224	0
1.72433183419	-1.38396152224	0
-1.50308468132	-2.26718784364	0
0.91611563858	-0.80228796071	0
-1.24346195363	-2.14579436602	0
1.22794534201	0.65072216102	0
-0.28324833260	0.68006372803	0
0.11500725663	0.83168451162	0
-0.15541461685	-1.50567147517	0
-0.59058497756	-0.50903242471	0
-1.25925808470	-2.26293376100	0
-0.63722415858	0.09084481779	0
-0.08054074143	1.54114415209	0
-0.44728380521	2.40604845673	0
-0.52172875331	-0.38957436767	0
0.18385776426	0.95080285597	1
0.64233616504	-3.80252979560	0
-2.15738157661	-0.99424282817	0
0.77471548352	-0.56666741077	0
0.23224335334	1.01924688035	0
-0.69110362610	-0.14381954826	0
-0.15853327757	-1.48850758377	0
-0.31913194467	0.75915168520	0
-0.54013715837	1.12180435561	0
0.48049238196	-1.34965233893	0
-0.57233366222	-0.21952460182	0
-1.88341872211	0.65320483025	0
-0.54467225951	-0.71049663720	0
-1.41676815326	-0.14396089947	0
-1.41676815326	-0.14396089947	0
-0.47395083000	-0.69460978954	0
-0.77878228991	0.51112185842	0
-0.57400138242	0.44192666582	0
1.20603521203	1.79964407855	1
-0.83349778830	-2.01360884692	0
-2.09939757771	-0.18628662224	0
-0.08831290752	-0.05473907479	0
-0.69146794794	-0.57753667163	0
0.02454789597	2.53098050187	0
0.09804113955	-0.07204594234	0
-0.58421775926	0.23399049341	0
-0.47083772451	0.34112429124	0
-1.57436325841	-2.28999505961	0
0.84170350329	-0.82614213170	0
-0.51287374746	0.12797163444	0
-0.53031785905	0.11040907212	0
-0.47395083000	-0.69460978954	0
-0.77878228991	0.51112185842	0
-0.57400138242	0.44192666582	0
1.20603521203	1.79964407855	1
-0.83349778830	-2.01360884692	0
-2.09939757771	-0.18628662224	0
-0.08831290752	-0.05473907479	0
-0.69146794794	-0.57753667163	0
0.02454789597	2.53098050187	0
0.09804113955	-0.07204594234	0
-0.58421775926	0.23399049341	0
-0.47083772451	0.34112429124	0
-1.57436325841	-2.28999505961	0
0.84170350329	-0.82614213170	0
-0.51287374746	0.12797163444	0
-0.53031785905	0.11040907212	0
-2.92283121385	0.78772715302	0
2.29800883672	1.36389320500	0
0.95631317825	-1.54823386560	0
0.95631317825	-1.54823386560	0
2.57197984656	1.98347457123	0
-3.10557559408	-1.42410362443	0
-1.74963596572	0.53997110184	0
-1.74963596572	0.53997110184	0
2.16668430287	2.06035839320	1
-1.93766263465	-0.25561698310	0
-1.93766263465	-0.25561698310	0
-2.11614478936	-1.03193147539	0
-1.84883769280	0.11458418912	0
-0.18791761781	0.57115726900	0
-0.68286481012	-2.44672068732	0
-0.09823021793	0.86501553329	0
-0.22678515262	1.11015679947	1
0.40575093525	1.93355198029	0
-1.70117294206	0.88778759683	0
-0.26762140328	-1.60961693179	0
-0.47058866164	-0.51290027642	0
-0.31177754871	-0.48228042095	0
0.82631639234	-0.59080175645	0
-2.20943998555	0.02968427479	0
0.17798766584	-0.26852950995	0
-2.12114036910	0.05180532827	0
-2.12114036910	0.05180532827	0
0.01014419505	-0.84832815253	0
-0.46440185295	0.14637190552	0
-0.46440185295	0.14637190552	0
0.52722998663	-1.63306674944	0
-0.70038716970	0.00183719258	0
-0.70038716970	0.00183719258	0
-0.81223347480	0.88941028849	0
-0.81223347480	0.88941028849	0
-0.41939325709	2.38323181152	0
-0.18506733081	1.27188076263	0
-0.18506733081	1.27188076263	0
-0.38309152864	-0.21643274644	0
1.72356373977	-1.38427232296	0
1.72356373977	-1.38427232296	0
-1.50308445750	-2.26718774888	0
0.91611587810	-0.80228785932	0
-1.24346147841	-2.14579416471	0
1.22794531368	0.65072214892	0
-0.28735959733	-0.00382407310	0
-0.16003242827	-0.15243269774	0
0.07551371659	-0.06997355927	0
-0.55886712583	0.22263489166	0
-0.68591116495	0.33302698452	0
-0.56837152996	0.22359930325	0
-1.37754354406	0.14467712846	0
-0.61780274532	0.23179715330	0
-0.51762459944	0.12775625261	0
0.22839502975	-0.02273806324	0
-0.55941634182	0.27132610238	0
0.73592863726	-1.17209284480	0
-1.99143252227	-0.12805927545	0
-0.50967587744	0.12666093408	0
-0.22871802971	-0.39777642374	0
-2.37231383738	-0.08744041187	0
-1.86777036196	0.46737530913	0
-0.71367235357	1.31789988985	0
-0.96596822958	-0.26131878398	0
-0.08119071078	-1.31182942230	0
0.97753055394	-0.57571399000	0
-1.37487497198	0.69614483245	0
0.07124569114	-0.94226509380	0
-0.90401450571	-1.87290821218	0
0.33672013825	0.12892716749	0
-1.93581763848	-0.33016811300	0
-2.27040106500	-0.06048716775	0
-2.27040106500	-0.06048716775	0
0.20691529194	0.02154526514	0
-0.64998616908	-0.34736683811	0
-0.63425516443	0.18137257694	0
-0.44674258271	2.57182182952	0
-0.51097208854	0.41298505544	0
-0.38684957874	-1.12204878404	0
0.64028872031	-3.82765115150	0
0.33425861234	1.46514560138	1
-2.49826542586	-0.55970440973	0
0.75605199923	-0.63064209867	0
-0.28735959733	-0.00382407310	0
-0.16003242827	-0.15243269774	0
0.07551371659	-0.06997355926	0
-0.55886712583	0.22263489166	0
-0.68591116495	0.33302698452	0
-0.56837152996	0.22359930325	0
-1.37754354406	0.14467712841	0
-0.61780274532	0.23179715330	0
-0.51762459944	0.12775625261	0
0.22839502975	-0.02273806324	0
-0.55941634182	0.27132610238	0
0.73592863729	-1.17209284378	0
-1.99143252227	-0.12805927545	0
-0.50967587744	0.12666093408	0
-0.22871802971	-0.39777642374	0
-2.37231383738	-0.08744041187	0
-1.86777036263	0.46737528648	0
-0.71367235357	1.31789988985	0
-0.96596821740	-0.26131837463	0
-0.08119071078	-1.31182942230	0
0.97753055394	-0.57571399000	0
-1.37487516778	0.69613825126	0
0.07124569053	-0.94226511424	0
-0.90401218355	-1.87283016140	0
0.33668667526	0.12780243290	0
-1.93548029240	-0.31882947495	0
-2.27039829692	-0.06039412923	0
-2.27039829692	-0.06039412923	0
0.20419418652	-0.06991460785	0
-0.63359138810	0.20368295794	0
-0.63359138810	0.20368295794	0
-0.51369299817	0.32153176299	0
-0.51369299817	0.32153176299	0
-0.37044945358	-0.57081936351	0
0.33131860933	1.36632829739	1
-2.49793083594	-0.54845840979	0
0.75634808216	-0.62069036840	0
-0.26889450552	0.61473651434	0
0.11205288312	0.84828362573	0
-0.69804899148	-0.14233857286	0
-0.15666224166	-1.49866101126	0
-1.25905632155	-2.26427591837	0
-0.62287104657	0.02552408199	0
0.13577954721	1.11129211541	0
-0.08035532490	1.54012009861	0
-0.62919273084	-0.02288092906	0
-0.92285645834	-2.57754033678	0
0.18261892607	0.95421364917	1
-0.25875228955	1.45164284174	0
-0.25875228955	1.45164284174	0
-2.14418233723	-1.01693506560	0
0.77478572551	-0.56695873774	0
-0.57790823524	-0.11483432413	0
-0.57790823524	-0.11483432413	0
0.11238857297	1.13506810288	0
0.11083221807	-0.46317393542	0
-0.14747398843	-1.50737762555	0
-0.44991800380	0.89149671491	0
-2.35473671123	-0.01893600991	0
-0.54244228752	1.12810296046	0
-0.55816606941	-0.24462287168	0
0.57877226135	-1.43820945652	0
-2.47724999989	0.79170125855	0
-0.28163217404	0.60591560557	0
0.11481429002	0.85008488034	0
-0.15549972794	-1.49790240651	0
-0.60707949704	-0.07482388763	0
-1.25925858781	-2.26440080756	0
-0.63560815265	0.01670350513	0
-0.08046055706	1.54005027033	0
-0.34643871799	0.72446604911	0
-0.53822327013	0.04463373721	0
0.18261851711	0.95427933209	1
0.56861431758	-1.41268672751	0
-2.14402842583	-1.01757482545	0
0.77478557386	-0.56696266196	0
-2.47630361421	0.78807455960	0
0.11015240831	1.14109855734	0
0.12402718897	-0.48584009793	0
-0.13642183424	-1.52620321639	0
-0.56970017930	1.00702721925	0
-2.35586563382	-0.01585259627	0
-0.66221579331	1.24357870531	0
0.24281113082	-0.56161145099	0
0.59059723748	-1.45818906999	0
-2.36937040908	0.00172403308	0
-2.47837024595	0.79472978271	0
-0.28163217404	0.60591560557	0
0.11481429002	0.85008488034	0
-0.15549972794	-1.49790240651	0
-0.60707949704	-0.07482388763	0
-1.25925858781	-2.26440080756	0
-0.63560815265	0.01670350513	0
-0.08046055706	1.54005027033	0
-0.34643871799	0.72446604911	0
-0.53822327013	0.04463373721	0
0.18261851711	0.95427933209	1
0.56861431758	-1.41268672751	0
-2.14402842583	-1.01757482545	0
0.77478557386	-0.56696266196	0
-2.47630361421	0.78807455960	0
0.11015240831	1.14109855734	0
0.12402718897	-0.48584009793	0
-0.13642183424	-1.52620321639	0
-0.56970017930	1.00702721925	0
-2.35586563382	-0.01585259627	0
-0.66221579331	1.24357870531	0
0.24281113082	-0.56161145099	0
0.59059723748	-1.45818906999	0
-2.36937040908	0.00172403308	0
-2.47837024595	0.79472978271	0
-0.28163217404	0.60591560557	0
0.11481429002	0.85008488034	0
-0.15549972794	-1.49790240651	0
-0.60707949704	-0.07482388763	0
-1.25925858781	-2.26440080756	0
-0.63560815265	0.01670350513	0
-0.08046055706	1.54005027033	0
-0.34643871799	0.72446604911	0
-0.53822327013	0.04463373721	0
0.18261851711	0.95427933209	1
0.56861431758	-1.41268672751	0
-2.14402842583	-1.01757482545	0
0.77478557386	-0.56696266196	0
-2.47630361421	0.78807455960	0
0.11015240831	1.14109855734	0
0.12402718897	-0.48584009793	0
-0.13642183424	-1.52620321639	0
-0.56970017930	1.00702721925	0
-2.35586563382	-0.01585259627	0
-0.66221579331	1.24357870531	0
0.24281113082	-0.56161145099	0
0.59059723748	-1.45818906999	0
-2.36937040908	0.00172403308	0
-2.47837024595	0.79472978271	0
-0.28163217404	0.60591560557	0
0.11481429002	0.85008488034	0
-0.15549972794	-1.49790240651	0
-0.60707949704	-0.07482388763	0
-1.25925858781	-2.26440080756	0
-0.63560815265	0.01670350513	0
-0.08046055706	1.54005027033	0
-0.34643871799	0.72446604911	0
-0.53822327013	0.04463373721	0
0.18261851711	0.95427933209	1
0.56861431758	-1.41268672751	0
-2.14402842583	-1.01757482545	0
0.77478557386	-0.56696266196	0
-2.47630361421	0.78807455960	0
0.11015240831	1.14109855734	0
0.12402718897	-0.48584009793	0
-0.13642183424	-1.52620321639	0
-0.56970017930	1.00702721925	0
-2.35586563382	-0.01585259627	0
-0.66221579331	1.24357870531	0
0.24281113082	-0.56161145099	0
0.59059723748	-1.45818906999	0
-2.36937040908	0.00172403308	0
-2.47837024595	0.79472978271	0
-1.10918030138	0.13882795898	0
-0.14659336280	-2.12667904342	0
-1.46117757280	-0.27835140365	0
-0.09016093568	1.50229052618	0
-1.54906814433	0.95075073966	0
-1.47930640761	0.80155613347	0
-0.70814452947	-0.33503850109	0
-1.18686921168	-2.05084288108	0
0.87224748288	-0.61103595847	0
-0.72507718736	-0.67707523443	0
-1.18016766180	-0.25471980574	0
-1.41184356414	-0.18450311557	0
0.44386741097	0.06161915180	0
-1.40642661735	-0.13093933496	0
-0.47974905785	0.68608239137	0
0.09501304377	-0.94977713489	0
-1.30252119578	-0.27129847271	0
-2.28259244663	-0.04451243720	0
-2.28259244663	-0.04451243720	0
-2.28259244663	-0.04451243720	0
-1.30346595827	-0.27833157024	0
-1.04406986300	-2.20640034565	0
-2.27356968210	-1.06702884678	0
-0.33397626138	1.64354791851	0
1.63947476969	1.90313965774	1
-0.30033544940	-0.44881349665	0
0.90930545155	-0.62820780846	0
-0.70061069244	-0.71771022936	0
0.18865636761	-0.08859659877	0
-0.55423774767	0.29692382036	0
-0.46841182482	0.36653807856	0
-0.46841182482	0.36653807856	0
-0.34982702225	0.68227630278	0
-2.36778069684	-0.07689950844	0
-0.51321720429	0.13229121168	0
-0.53036282042	0.10395699580	0
-0.53036282042	0.10395699580	0
-0.55382860319	0.03283254318	0
-0.13312843650	-1.14819654936	0
-0.51803316145	0.15224676152	0
0.99672739951	0.07556982346	0
1.05604105417	0.15194620730	0
-0.07171118253	2.07850749167	0
-0.20920306410	-0.43891164604	0
-0.41768190573	-2.45793136145	0
-0.19642755573	-1.64114113117	0
-0.67800743015	-0.51951500767	0
-0.56491241815	0.29546460847	0
-1.41035182938	0.68485403534	0
-1.41035182938	0.68485403534	0
-0.10629303032	0.98955080534	0
1.25174791253	1.81969111849	1
-0.47256539566	0.33396318676	0
-0.51520935810	0.12044825748	0
-1.36012746190	0.50780227219	0
-1.36012746190	0.50780227219	0
-0.71358240831	-0.83059583431	0
-0.60142233215	-0.02145043319	0
-0.52992117555	0.11183914429	0
-0.69211945631	-2.00212290160	0
-0.46550133591	0.38360561525	0
-0.50804630718	0.17066011747	0
-0.53183426413	0.09993612143	0
-0.20497102305	-0.71856391779	0
-0.40084106062	0.89742933151	0
-0.66854791475	0.44217018572	0
-0.36446104615	1.70556322311	0
-0.53731433872	-0.02536646331	0
0.57322505309	-1.43886810675	0
0.16531679602	-0.16156886592	0
-0.88890403399	-2.27991287948	0
0.91169020137	-0.63536743876	0
-0.62308321837	0.26922008925	0
-2.47663268718	0.79177325093	0
-1.62315116969	0.03564977430	0
-1.65892371882	0.80249503293	0
-1.40664418117	-1.71713867403	0
0.14771546052	-0.32632467517	0
0.08281242039	1.87003709027	0
0.09962294693	2.45010224675	1
-0.61080002455	0.22449882413	0
-0.61080002455	0.22449882413	0
-1.56684016597	-2.12548005760	0
0.84873342779	-0.65704625292	0
-0.28979108912	-1.58036816313	0
0.77557883711	-0.83514674052	0
-0.62087787825	0.50718123848	0
-0.62087787825	0.50718123848	0
0.22830511765	-1.85404175373	0
-2.16856373870	6.95405519925	0
0.95312024360	-4.68802908950	0
0.95312024360	-4.68802908950	0
0.95312024360	-4.68802908950	0
-2.84339202264	0.81574001865	0
0.64862630283	-1.60033464241	0
2.11718665919	1.21938284089	0
0.94790203024	-1.55106726945	0
2.56191494843	1.98008242326	0
-0.36502631172	0.79413844248	0
-2.22827608135	-0.74391719425	0
-1.74873269203	0.54026462701	0
-0.56150945070	-0.02663092680	0
-0.56150945070	-0.02663092680	0
[truncated: 1,253 more rows]
