# Supplementary material for: QNA-Based Prediction of Sites of Metabolism
Source: Molecules. 2017 Dec 1;22(12):2123. doi: 10.3390/molecules22122123 (PMC6149875; doi:10.3390/molecules22122123)
Supplement: Supplementary file 1 [file molecules-22-02123-s001.zip › SupplementaryMaterials/SDF/BY-ENZYME-BY-REACTION/CYP1A2-c-oxid.sdf]

SciTegic02211520382D

 19 21  0  0  0  0            999 V2000
   -2.6033   -1.8941    0.0000 C   0  0
   -1.1497   -1.4184    0.0000 C   0  0
   -2.6033   -3.4270    0.0000 C   0  0
   -3.9291   -1.1276    0.0000 C   0  0
   -0.6739    0.0396    0.0000 C   0  0
   -0.2467   -2.6605    0.0000 C   0  0
   -1.1497   -3.8983    0.0000 N   0  0
   -3.9291   -4.1890    0.0000 C   0  0
   -5.2550   -1.8941    0.0000 C   0  0
    0.8457    0.2026    0.0000 C   0  0
    1.2862   -2.6605    0.0000 O   0  0
   -5.2550   -3.4270    0.0000 C   0  0
    1.6606    1.5725    0.0000 C   0  0
    1.8368   -0.8634    0.0000 N   0  0
    3.1979    1.2290    0.0000 C   0  0
    1.0484    2.9865    0.0000 C   0  0
    3.2111   -0.3260    0.0000 C   0  0
    2.1760    4.0349    0.0000 O   0  0
    4.4665   -1.2466    0.0000 C   0  0
 17 19  1  0
  5 10  1  0
 10 14  1  0
  1  3  2  0
  1  2  1  0
 13 16  1  0
 15 17  2  0
  3  7  1  0
  8 12  2  0
  1  4  1  0
 13 15  1  0
  2  5  2  0
  2  6  1  0
 10 13  2  0
 14 17  1  0
  9 12  1  0
 16 18  1  0
  4  9  2  0
  6 11  2  0
  3  8  1  0
  6  7  1  0
M  END
>  <SOM>
16

$$$$

SciTegic02211520382D

 21 22  0  0  0  0            999 V2000
   -1.8041    2.2463    0.0000 N   0  0
   -1.3468    3.6836    0.0000 C   0  0
   -0.5427    1.3518    0.0000 C   0  0
   -3.2614    1.7639    0.0000 C   0  0
    0.2362    3.6836    0.0000 N   0  0
   -2.2714    4.9148    0.0000 C   0  0
    0.6935    2.2463    0.0000 N   0  0
   -0.5427   -0.1910    0.0000 O   0  0
   -3.2514    0.2161    0.0000 C   0  0
   -3.7439    4.4625    0.0000 C   0  0
    2.0353    1.4875    0.0000 C   0  0
   -4.7087   -0.2965    0.0000 O   0  0
    3.2011    2.4926    0.0000 C   0  0
   -4.7037   -1.8342    0.0000 C   0  0
    4.5328    1.7237    0.0000 C   0  0
   -6.0354   -2.6081    0.0000 C   0  0
   -3.3670   -2.6031    0.0000 C   0  0
    5.7037    2.7237    0.0000 O   0  0
   -6.0354   -4.1459    0.0000 C   0  0
   -3.3720   -4.1358    0.0000 C   0  0
   -4.6987   -4.9148    0.0000 C   0  0
 19 21  1  0
  1  3  1  0
  1  2  1  0
 20 21  2  0
  3  7  1  0
 15 18  1  0
  5  7  1  0
  6 10  1  0
 16 19  2  0
  3  8  2  0
  9 12  1  0
 11 13  1  0
 17 20  1  0
 12 14  1  0
  1  4  1  0
 13 15  1  0
 14 16  1  0
 14 17  2  0
  2  5  2  0
  2  6  1  0
  7 11  1  0
  4  9  1  0
M  END
>  <SOM>
15

$$$$

SciTegic02211520382D

 17 19  0  0  0  0            999 V2000
    0.2146    0.0815    0.0000 C   0  0
   -1.1287   -0.6910    0.0000 C   0  0
    1.5493   -0.6910    0.0000 C   0  0
    0.6137    1.7252    0.0000 N   0  0
   -1.1287   -2.2402    0.0000 C   0  0
   -2.4677    0.0815    0.0000 N   0  0
    2.7810    0.2790    0.0000 N   0  0
    1.5493   -2.2402    0.0000 C   0  0
    2.2832    1.8540    0.0000 C   0  0
    0.2146   -3.0127    0.0000 C   0  0
   -2.4677   -3.0127    0.0000 N   0  0
   -3.8067   -0.6910    0.0000 C   0  0
    4.2874   -0.1845    0.0000 C   0  0
    3.1672    3.1544    0.0000 N   0  0
   -3.8067   -2.2402    0.0000 C   0  0
   -5.1028    0.0687    0.0000 C   0  0
   -5.1028    1.8883    0.0000 O   0  0
  7  9  1  0
  5 11  1  0
  5 10  1  0
 11 15  2  0
  1  3  2  0
  1  2  1  0
  8 10  2  0
  3  7  1  0
  1  4  1  0
  2  5  2  0
  2  6  1  0
  9 14  1  0
 16 17  2  0
  7 13  1  0
  6 12  2  0
 12 16  1  0
  4  9  2  0
  3  8  1  0
 12 15  1  0
M  END
>  <SOM>
16

$$$$

SciTegic02211520382D

 17 19  0  0  0  0            999 V2000
    0.2146    0.0815    0.0000 C   0  0
   -1.1287   -0.6910    0.0000 C   0  0
    1.5493   -0.6910    0.0000 C   0  0
    0.6137    1.7252    0.0000 N   0  0
   -1.1287   -2.2402    0.0000 C   0  0
   -2.4677    0.0815    0.0000 N   0  0
    2.7810    0.2790    0.0000 N   0  0
    1.5493   -2.2402    0.0000 C   0  0
    2.2832    1.8540    0.0000 C   0  0
    0.2146   -3.0127    0.0000 C   0  0
   -2.4677   -3.0127    0.0000 N   0  0
   -3.8067   -0.6910    0.0000 C   0  0
    4.2874   -0.1845    0.0000 C   0  0
    3.1672    3.1544    0.0000 N   0  0
   -3.8067   -2.2402    0.0000 C   0  0
   -5.1028    0.0687    0.0000 C   0  0
   -5.1028    1.8883    0.0000 O   0  0
  7  9  1  0
  5 11  1  0
  5 10  1  0
 11 15  2  0
  1  3  2  0
  1  2  1  0
  8 10  2  0
  3  7  1  0
  1  4  1  0
  2  5  2  0
  2  6  1  0
  9 14  1  0
 16 17  2  0
  7 13  1  0
  6 12  2  0
 12 16  1  0
  4  9  2  0
  3  8  1  0
 12 15  1  0
M  END
>  <SOM>
16

$$$$

SciTegic02211520382D

 17 19  0  0  0  0            999 V2000
    0.2146    0.0815    0.0000 C   0  0
   -1.1287   -0.6910    0.0000 C   0  0
    1.5493   -0.6910    0.0000 C   0  0
    0.6137    1.7252    0.0000 N   0  0
   -1.1287   -2.2402    0.0000 C   0  0
   -2.4677    0.0815    0.0000 N   0  0
    2.7810    0.2790    0.0000 N   0  0
    1.5493   -2.2402    0.0000 C   0  0
    2.2832    1.8540    0.0000 C   0  0
    0.2146   -3.0127    0.0000 C   0  0
   -2.4677   -3.0127    0.0000 N   0  0
   -3.8067   -0.6910    0.0000 C   0  0
    4.2874   -0.1845    0.0000 C   0  0
    3.1672    3.1544    0.0000 N   0  0
   -3.8067   -2.2402    0.0000 C   0  0
   -5.1028    0.0687    0.0000 C   0  0
   -5.1028    1.8883    0.0000 O   0  0
  7  9  1  0
  5 11  1  0
  5 10  1  0
 11 15  2  0
  1  3  2  0
  1  2  1  0
  8 10  2  0
  3  7  1  0
  1  4  1  0
  2  5  2  0
  2  6  1  0
  9 14  1  0
 16 17  2  0
  7 13  1  0
  6 12  2  0
 12 16  1  0
  4  9  2  0
  3  8  1  0
 12 15  1  0
M  END
>  <SOM>
16

$$$$

SciTegic02211520382D

 37 41  0  0  0  0            999 V2000
   -1.1405    1.9729    0.0000 C   0  0  1  0  0  0
    0.3408    2.5300    0.0000 C   0  0
   -1.7041    0.7144    0.0000 C   0  0  2  0  0  0
   -2.7528    2.7463    0.0000 N   0  0
    1.5993    1.6320    0.0000 C   0  0
    0.5571    3.9588    0.0000 C   0  0
   -3.4214    1.4157    0.0000 C   0  0  1  0  0  0
   -0.7079   -0.5440    0.0000 N   0  0
   -2.7463    4.3521    0.0000 C   0  0
   -4.5749    2.2219    0.0000 C   0  0
    1.3764    0.1966    0.0000 C   0  0
    3.0478    2.1826    0.0000 C   0  0
    2.0319    4.4832    0.0000 C   0  0
   -0.7013    4.8240    0.0000 C   0  0
   -3.4148    3.4673    0.0000 C   0  0
   -4.9682    0.9897    0.0000 C   0  0
   -1.4157   -1.9794    0.0000 C   0  0
    2.6086   -0.6882    0.0000 C   0  0
    4.3062    1.2847    0.0000 C   0  0
    2.2481    5.9317    0.0000 C   0  0
   -0.4850    6.2725    0.0000 C   0  0
   -0.5243   -3.2444    0.0000 C   0  0
    4.0899   -0.1508    0.0000 C   0  0
    0.9963    6.8296    0.0000 C   0  0
   -1.2584   -4.5618    0.0000 C   0  0
    1.0946   -3.1395    0.0000 C   0  0
   -0.3670   -5.8006    0.0000 C   0  0
   -2.8839   -4.6405    0.0000 O   0  0
    1.9991   -4.3783    0.0000 C   0  0
    1.2650   -5.7220    0.0000 C   0  0
   -3.7819   -3.3755    0.0000 C   0  0
    3.6377   -4.2997    0.0000 C   0  0
    4.6602   -5.4401    0.0000 C   0  0
    4.9682   -3.3755    0.0000 C   0  0
    3.9130   -2.8839    0.0000 C   0  0
    4.0506   -6.8296    0.0000 O   0  0
   -4.2734    0.0590    0.0000 H   0  0
 19 23  1  0
 27 30  2  0
 29 30  1  0
  1  3  1  0
  1  2  1  0
 20 24  2  0
  1  4  1  0
  3  7  1  0
 28 31  1  0
 22 25  2  0
 22 26  1  0
  6 13  2  0
 13 20  1  0
  3  8  1  0
  6 14  1  0
  5 12  1  0
  5 11  2  0
 32 34  1  0
 32 35  1  0
 33 36  2  0
  9 15  1  0
 25 28  1  0
 29 32  1  0
  4 10  1  0
 14 21  2  0
 25 27  1  0
  7 37  1  0
 32 33  1  0
 11 18  1  0
 17 22  1  0
 26 29  2  0
 12 19  2  0
  4  9  1  0
 18 23  2  0
 10 16  1  0
  8 17  1  0
  7 15  1  0
  2  5  1  0
  2  6  1  0
  7 16  1  0
 21 24  1  0
M  END
>  <SOM>
33

$$$$

SciTegic02211520382D

 26 28  0  0  0  0            999 V2000
   -1.4295    0.7850    0.0000 C   0  0
   -2.7476    1.5466    0.0000 C   0  0  1  0  0  0
   -1.4295   -0.7382    0.0000 C   0  0
   -0.1113    1.5466    0.0000 C   0  0
   -4.0658    0.7850    0.0000 C   0  0  2  0  0  0
   -2.7476    3.0757    0.0000 C   0  0
   -2.7476   -1.4998    0.0000 O   0  0
   -0.1113   -1.4998    0.0000 C   0  0
    1.2127    0.7850    0.0000 C   0  0
   -0.1113    3.0757    0.0000 O   0  0
   -4.0658   -0.7382    0.0000 C   0  0
   -5.3898    1.5466    0.0000 C   0  0
   -4.0658    3.8315    0.0000 C   0  0
    1.2127   -0.7382    0.0000 C   0  0
   -4.2064   -2.3141    0.0000 C   0  0
   -5.4543   -1.0252    0.0000 C   0  0
   -5.3898    3.0757    0.0000 C   0  0
   -4.0658    5.3547    0.0000 C   0  0
    2.5250   -1.4998    0.0000 C   0  0
   -5.5187    5.8644    0.0000 O   0  0
    2.4840   -3.0640    0.0000 C   0  0
    4.0482   -3.4624    0.0000 C   0  0
    4.0131   -5.1086    0.0000 C   0  0
    5.5832   -5.4308    0.0000 C   0  0
   -1.8454    2.3083    0.0000 H   0  0
   -5.3898    0.0234    0.0000 H   0  0
 19 21  1  0
  1  3  1  0
  1  2  1  0
  1  4  2  0
  3  7  1  0
 22 23  1  0
  6 13  1  0
 23 24  1  0
  3  8  2  0
  5 12  1  0
  5 11  1  0
  2 25  1  0
  9 14  2  0
  5 26  1  0
  4 10  1  0
 11 16  1  0
 11 15  1  0
 13 17  2  0
 12 17  1  0
  4  9  1  0
 13 18  1  0
 18 20  2  0
  8 14  1  0
 14 19  1  0
  2  5  1  0
  2  6  1  0
  7 11  1  0
 21 22  1  0
M  END
>  <SOM>
18

$$$$

SciTegic02211520382D

 12 12  0  0  0  0            999 V2000
   -2.0818    0.0641    0.0000 C   0  0
   -0.7487    0.8367    0.0000 C   0  0
   -3.4150    0.8367    0.0000 C   0  0
   -2.0818   -1.4733    0.0000 C   0  0
    0.5845    0.0641    0.0000 C   0  0
   -0.7487    2.3741    0.0000 O   0  0
   -4.7482    0.0641    0.0000 C   0  0
   -3.4150   -2.2380    0.0000 N   0  0
    1.9177    0.8367    0.0000 C   0  0
   -4.7482   -1.4733    0.0000 C   0  0
    3.0867   -0.1641    0.0000 C   0  0
    4.4159    0.6045    0.0000 O   0  0
  9 11  1  0
  1  3  1  0
  1  2  1  0
  8 10  2  0
  3  7  2  0
  4  8  1  0
  1  4  2  0
  2  5  1  0
  2  6  2  0
  7 10  1  0
  5  9  1  0
 11 12  1  0
M  END
>  <SOM>
11

$$$$

SciTegic02211520382D

 23 24  0  0  0  0            999 V2000
   -5.2365   -1.8895    0.0000 C   0  0
   -3.9402   -1.1479    0.0000 C   0  0
   -5.2365   -3.3856    0.0000 C   0  0
   -6.5391   -1.1479    0.0000 C   0  0
   -2.6440   -1.8895    0.0000 C   0  0
   -3.9402    0.3482    0.0000 C   0  0
   -3.9402   -4.1402    0.0000 C   0  0
   -6.5391   -4.1402    0.0000 C   0  0
   -7.8353   -1.8895    0.0000 C   0  0
   -2.6440   -3.3856    0.0000 C   0  0
   -2.7150    1.2124    0.0000 N   0  0
   -7.8353   -3.3856    0.0000 C   0  0
   -1.4897    0.3482    0.0000 C   0  0
   -2.7150    2.7150    0.0000 C   0  0
   -0.2773    1.2124    0.0000 C   0  0
    0.9480    0.3482    0.0000 C   0  0
    2.3087    0.9802    0.0000 C   0  0
    3.6694    1.5993    0.0000 C   0  0
    5.0301    2.2313    0.0000 C   0  0
    6.3392    1.4832    0.0000 C   0  0
    5.8362    3.7726    0.0000 C   0  0
    4.3659    3.9015    0.0000 C   0  0
    7.5064    2.4828    0.0000 O   0  0
 19 22  1  0
 19 20  1  0
 19 21  1  0
  1  3  2  0
  1  2  1  0
 20 23  1  0
  1  4  1  0
  3  7  1  0
 16 17  1  0
  6 11  1  0
  3  8  1  0
 17 18  3  0
  5 10  1  0
  9 12  1  0
 11 14  1  0
 11 13  1  0
 18 19  1  0
 15 16  2  0
 13 15  1  0
  4  9  2  0
  8 12  2  0
  2  5  2  0
  2  6  1  0
  7 10  2  0
M  END
>  <SOM>
20

$$$$

SciTegic02211520382D

 21 23  0  0  0  0            999 V2000
    2.2660   -1.0883    0.0000 C   0  0
    2.2660   -2.5791    0.0000 C   0  0
    3.8364   -0.6212    0.0000 C   0  0
    0.9690   -0.3379    0.0000 C   0  0
    0.9690   -3.3295    0.0000 C   0  0
    3.6724   -3.1357    0.0000 N   0  0
    4.7507   -1.9629    0.0000 C   0  0
    4.3582    0.8448    0.0000 C   0  0
   -0.3280   -1.0883    0.0000 C   0  0
   -0.3280   -2.5791    0.0000 C   0  0
    5.9086    0.8448    0.0000 C   0  0
   -1.6598   -0.3180    0.0000 C   0  0
    6.4254    2.3058    0.0000 O   0  0
   -2.8326   -1.3169    0.0000 S   0  0
   -4.0004   -2.3157    0.0000 N   0  0
   -3.9060   -0.0845    0.0000 O   0  0
   -1.8784   -2.4549    0.0000 O   0  0
   -5.4266   -1.9977    0.0000 C   0  0
   -3.8960   -3.9159    0.0000 C   0  0
   -6.2614   -3.2202    0.0000 C   0  0
   -5.3719   -4.5023    0.0000 C   0  0
 15 19  1  0
 19 21  1  0
  1  3  1  0
  1  2  2  0
  1  4  1  0
  3  7  2  0
 15 18  1  0
  3  8  1  0
  5 10  2  0
  9 12  1  0
  9 10  1  0
  6  7  1  0
 11 13  2  0
 18 20  1  0
 12 14  1  0
  4  9  2  0
 20 21  1  0
 14 15  1  0
 14 16  2  0
 14 17  2  0
  8 11  1  0
  2  5  1  0
  2  6  1  0
M  END
>  <SOM>
11

$$$$

SciTegic02211520382D

 16 18  0  0  0  0            999 V2000
    1.3330    0.5871    0.0000 C   0  0
    0.0000   -0.1841    0.0000 C   0  0
    1.3330    2.1264    0.0000 C   0  0
    2.6659   -0.1841    0.0000 C   0  0
   -1.3330    0.5871    0.0000 C   0  0
    0.0000   -1.7265    0.0000 C   0  0
    0.0000    2.8976    0.0000 C   0  0
    2.6659    2.8976    0.0000 C   0  0
    3.9989    0.5871    0.0000 C   0  0
   -1.3330    2.1264    0.0000 C   0  0
   -2.6659   -0.1841    0.0000 C   0  0
   -1.2504   -2.5231    0.0000 O   0  0
    3.9989    2.1264    0.0000 C   0  0
   -2.6659    2.8976    0.0000 C   0  0
   -3.9989    0.5871    0.0000 C   0  0
   -3.9989    2.1264    0.0000 C   0  0
  5 11  1  0
  5 10  1  0
 10 14  1  0
 11 15  2  0
 15 16  1  0
  1  3  2  0
  1  2  1  0
  3  7  1  0
 14 16  2  0
  1  4  1  0
  8 13  2  0
  2  5  2  0
  2  6  1  0
  9 13  1  0
  7 10  2  0
  6 12  2  0
  4  9  2  0
  3  8  1  0
M  END
>  <SOM>
6

$$$$

SciTegic02211520382D

 19 21  0  0  0  0            999 V2000
   -0.1223   -1.6058    0.0000 C   0  0
    1.3343   -1.1355    0.0000 C   0  0
   -0.1223   -3.1351    0.0000 C   0  0
   -1.4490   -0.8411    0.0000 C   0  0
    1.8046    0.3212    0.0000 C   0  0
    2.2328   -2.3705    0.0000 C   0  0
    1.3343   -3.6092    0.0000 N   0  0
   -1.4490   -3.9036    0.0000 C   0  0
   -2.7719   -1.6058    0.0000 C   0  0
    3.3263    0.4932    0.0000 C   0  0
    3.7622   -2.3705    0.0000 O   0  0
   -2.7719   -3.1351    0.0000 C   0  0
    4.3204   -0.5735    0.0000 N   0  0
    4.1330    1.8620    0.0000 C   0  0
    5.6891   -0.0306    0.0000 C   0  0
    5.6738    1.5255    0.0000 C   0  0
    3.5175    3.2766    0.0000 C   0  0
    6.9470   -0.9482    0.0000 C   0  0
    8.2164   -0.0803    0.0000 O   0  0
 18 19  1  0
 14 16  1  0
  5 10  1  0
 10 14  2  0
 15 16  2  0
  1  3  2  0
  1  2  1  0
  3  7  1  0
  8 12  2  0
  1  4  1  0
 13 15  1  0
  2  5  2  0
  2  6  1  0
 10 13  1  0
 14 17  1  0
  9 12  1  0
 15 18  1  0
  4  9  2  0
  6 11  2  0
  3  8  1  0
  6  7  1  0
M  END
>  <SOM>
18

$$$$

SciTegic02211520382D

 36 40  0  0  0  0            999 V2000
   -1.0869    2.0448    0.0000 C   0  0  1  0  0  0
    0.3261    2.6154    0.0000 C   0  0
   -1.6236    0.7337    0.0000 C   0  0  2  0  0  0
   -2.6358    2.8464    0.0000 N   0  0
    1.5353    1.6915    0.0000 C   0  0
    0.5435    4.1031    0.0000 C   0  0
   -3.2812    1.4673    0.0000 C   0  0  1  0  0  0
   -0.6725   -0.5774    0.0000 N   0  0
   -2.6222    4.5175    0.0000 C   0  0
   -4.3885    2.3029    0.0000 C   0  0
    1.3179    0.1970    0.0000 C   0  0
    2.9279    2.2554    0.0000 C   0  0
    1.9565    4.6534    0.0000 C   0  0
   -0.6657    5.0134    0.0000 C   0  0
   -3.2744    3.5868    0.0000 C   0  0
   -4.7689    1.0190    0.0000 C   0  0
   -1.3519   -2.0584    0.0000 C   0  0
    2.5135   -0.7133    0.0000 C   0  0
    4.1303    1.3383    0.0000 C   0  0
    2.1603    6.1547    0.0000 C   0  0
   -0.4619    6.5080    0.0000 C   0  0
   -0.4959   -3.3491    0.0000 C   0  0
    3.9333   -0.1562    0.0000 C   0  0
    0.9646    7.0786    0.0000 C   0  0
    1.0598   -3.2540    0.0000 C   0  0
   -1.2092   -4.7213    0.0000 C   0  0
    1.9225   -4.5379    0.0000 C   0  0
   -0.3465   -6.0120    0.0000 C   0  0
   -2.7649   -4.8096    0.0000 O   0  0
    1.2228   -5.9237    0.0000 C   0  0
    3.4985   -4.4496    0.0000 C   0  0
    4.4700   -5.6520    0.0000 C   0  0
    3.5529   -2.9551    0.0000 C   0  0
    4.7689   -3.5053    0.0000 C   0  0
    3.8993   -7.0786    0.0000 O   0  0
   -4.0963    0.0611    0.0000 H   0  0
 19 23  1  0
 27 30  1  0
 27 31  1  0
  1  3  1  0
  1  2  1  0
 20 24  2  0
  1  4  1  0
  3  7  1  0
 22 25  1  0
 22 26  2  0
  6 13  2  0
 13 20  1  0
  3  8  1  0
  6 14  1  0
  5 12  1  0
  5 11  2  0
 10 16  1  0
 32 35  1  0
  9 15  1  0
  7 36  1  0
  4 10  1  0
 14 21  2  0
 25 27  2  0
 11 18  1  0
 17 22  1  0
 26 28  1  0
 26 29  1  0
 12 19  2  0
 31 33  1  0
 31 32  1  0
  4  9  1  0
 31 34  1  0
 18 23  2  0
  8 17  1  0
  7 15  1  0
  2  5  1  0
  2  6  1  0
  7 16  1  0
 21 24  1  0
 28 30  2  0
M  END
>  <SOM>
32

$$$$

SciTegic02211520382D

 22 24  0  0  0  0            999 V2000
    4.0001   -0.7873    0.0000 C   0  0
    2.6710   -1.5493    0.0000 C   0  0
    3.9959    0.7704    0.0000 N   0  0
    5.3335   -1.5450    0.0000 C   0  0
    1.3334   -0.7789    0.0000 S   0  0
    2.6752   -3.0900    0.0000 C   0  0
    5.3293    1.5366    0.0000 C   0  0
    2.6625    1.5450    0.0000 C   0  0
    5.3335   -3.0858    0.0000 C   0  0
    0.0085   -1.5450    0.0000 C   0  0
    4.0044   -3.8604    0.0000 C   0  0
    5.3293    3.0816    0.0000 C   0  0
    2.6625    3.0858    0.0000 C   0  0
   -1.3249   -0.7789    0.0000 C   0  0
    0.0085   -3.0900    0.0000 C   0  0
    4.0044    3.8604    0.0000 N   0  0
   -2.6625   -1.5450    0.0000 C   0  0
   -1.3207    0.7662    0.0000 C   0  0
   -1.3249   -3.8604    0.0000 C   0  0
   -2.6625   -3.0816    0.0000 C   0  0
   -4.0001   -3.8562    0.0000 C   0  0
   -5.3335   -3.0900    0.0000 O   0  0
 15 19  1  0
  1  3  1  0
  1  2  1  0
 19 20  2  0
 20 21  1  0
  3  7  1  0
  6 11  1  0
  3  8  1  0
  5 10  1  0
 10 14  1  0
 10 15  2  0
  9 11  2  0
 17 20  1  0
 13 16  1  0
 12 16  1  0
  1  4  2  0
 14 17  2  0
 14 18  1  0
  8 13  1  0
  2  5  1  0
  2  6  2  0
  7 12  1  0
  4  9  1  0
 21 22  1  0
M  END
>  <SOM>
21

$$$$

SciTegic02211520382D

 22 24  0  0  0  0            999 V2000
    4.0001   -0.7873    0.0000 C   0  0
    2.6710   -1.5493    0.0000 C   0  0
    3.9959    0.7704    0.0000 N   0  0
    5.3335   -1.5450    0.0000 C   0  0
    1.3334   -0.7789    0.0000 S   0  0
    2.6752   -3.0900    0.0000 C   0  0
    5.3293    1.5366    0.0000 C   0  0
    2.6625    1.5450    0.0000 C   0  0
    5.3335   -3.0858    0.0000 C   0  0
    0.0085   -1.5450    0.0000 C   0  0
    4.0044   -3.8604    0.0000 C   0  0
    5.3293    3.0816    0.0000 C   0  0
    2.6625    3.0858    0.0000 C   0  0
   -1.3249   -0.7789    0.0000 C   0  0
    0.0085   -3.0900    0.0000 C   0  0
    4.0044    3.8604    0.0000 N   0  0
   -2.6625   -1.5450    0.0000 C   0  0
   -1.3207    0.7662    0.0000 C   0  0
   -1.3249   -3.8604    0.0000 C   0  0
   -2.6625   -3.0816    0.0000 C   0  0
   -4.0001   -3.8562    0.0000 C   0  0
   -5.3335   -3.0900    0.0000 O   0  0
 15 19  1  0
  1  3  1  0
  1  2  1  0
 19 20  2  0
 20 21  1  0
  3  7  1  0
  6 11  1  0
  3  8  1  0
  5 10  1  0
 10 14  1  0
 10 15  2  0
  9 11  2  0
 17 20  1  0
 13 16  1  0
 12 16  1  0
  1  4  2  0
 14 17  2  0
 14 18  1  0
  8 13  1  0
  2  5  1  0
  2  6  2  0
  7 12  1  0
  4  9  1  0
 21 22  1  0
M  END
>  <SOM>
21

$$$$

SciTegic02211520382D

 18 19  0  0  0  0            999 V2000
   -3.6042   -0.5800    0.0000 C   0  0
   -3.6042    0.9363    0.0000 C   0  0
   -2.2661   -1.3795    0.0000 C   0  0
   -4.9215   -1.3795    0.0000 C   0  0
   -2.2246    1.7606    0.0000 N   0  0
   -2.2661   -2.9165    0.0000 C   0  0
   -4.9215   -2.9165    0.0000 C   0  0
   -0.9445    0.9570    0.0000 C   0  0
   -2.2246    3.2562    0.0000 C   0  0
   -3.6042   -3.7160    0.0000 C   0  0
   -0.9280   -3.6166    0.0000 O   0  0
    0.3894    1.7606    0.0000 C   0  0
   -0.9280    4.0350    0.0000 C   0  0
    0.6504   -2.7549    0.0000 C   0  0
    0.3894    3.2976    0.0000 C   0  0
    1.9512   -3.6166    0.0000 C   0  0
    3.3059   -2.8585    0.0000 C   0  0
    4.5860   -3.6580    0.0000 O   0  0
  4  7  1  0
 14 16  1  0
 11 14  1  0
 17 18  1  0
  1  3  1  0
  1  2  1  0
  8 12  1  0
  1  4  2  0
 13 15  1  0
  2  5  1  0
  3  6  2  0
  9 13  1  0
 16 17  1  0
  5  9  1  0
  5  8  1  0
  6 10  1  0
  6 11  1  0
 12 15  1  0
  7 10  2  0
M  END
>  <SOM>
17

$$$$

SciTegic02211520382D

 38 42  0  0  0  0            999 V2000
   -0.5155    1.9082    0.0000 C   0  0  1  0  0  0
    0.9440    2.4639    0.0000 C   0  0
   -1.0512    0.6695    0.0000 C   0  0  2  0  0  0
   -2.0421    2.6580    0.0000 N   0  0
    2.1961    1.5399    0.0000 C   0  0
    1.1583    3.9770    0.0000 C   0  0
   -2.6781    1.3592    0.0000 C   0  0  2  0  0  0
   -0.1138   -0.5691    0.0000 N   0  0
   -3.7561    2.1425    0.0000 C   0  0
   -2.0354    4.2247    0.0000 C   0  0
    1.9617    0.0335    0.0000 C   0  0
    3.6623    2.1090    0.0000 C   0  0
    2.6380    4.5327    0.0000 C   0  0
   -0.0937    4.8876    0.0000 C   0  0
   -4.1243    0.9306    0.0000 C   0  0
   -2.6714    3.3611    0.0000 C   0  0
   -0.7767   -1.9617    0.0000 C   0  0
    3.2338   -0.8972    0.0000 C   0  0
    4.9278    1.1784    0.0000 C   0  0
    2.8656    6.0459    0.0000 C   0  0
    0.1138    6.3873    0.0000 C   0  0
   -5.4165    0.0536    0.0000 O   0  0
    0.0870   -3.2338    0.0000 C   0  0
    4.7135   -0.3348    0.0000 C   0  0
    1.6002    6.9765    0.0000 C   0  0
   -0.6361   -4.5863    0.0000 C   0  0
    1.6872   -3.1468    0.0000 C   0  0
    0.2477   -5.8517    0.0000 C   0  0
   -2.2162   -4.6666    0.0000 O   0  0
    2.5643   -4.3988    0.0000 C   0  0
    1.8479   -5.7647    0.0000 C   0  0
   -3.0865   -3.4012    0.0000 C   0  0
    4.1444   -4.3118    0.0000 C   0  0
    5.0282   -5.5839    0.0000 C   0  0
    4.4055   -2.7986    0.0000 C   0  0
    5.4165   -3.4079    0.0000 C   0  0
    4.3453   -6.9765    0.0000 O   0  0
   -3.4749    0.0335    0.0000 H   0  0
 27 30  2  0
 19 24  1  0
  7 38  1  0
  1  3  1  0
  1  2  1  0
 20 25  2  0
  1  4  1  0
  3  7  1  0
 28 31  2  0
 23 26  2  0
 23 27  1  0
  6 13  2  0
 13 20  1  0
  3  8  1  0
  6 14  1  0
  5 12  1  0
  5 11  2  0
 10 16  1  0
  9 15  1  0
 30 33  1  0
 29 32  1  0
  4 10  1  0
 14 21  2  0
 33 35  1  0
 33 34  1  0
 33 36  1  0
 15 22  1  0
 30 31  1  0
 11 18  1  0
 17 23  1  0
 26 28  1  0
 26 29  1  0
 12 19  2  0
  4  9  1  0
 18 24  2  0
 34 37  2  0
  8 17  1  0
  7 15  1  0
  2  5  1  0
  2  6  1  0
  7 16  1  0
 21 25  1  0
M  END
>  <SOM>
34

$$$$

SciTegic02211520382D

 23 24  0  0  0  0            999 V2000
   -2.0924   -0.1537    0.0000 C   0  0
   -0.5497   -0.5438    0.0000 C   0  0
   -3.4105   -1.0935    0.0000 S   0  0
   -2.6539    1.1408    0.0000 N   0  0
    0.5793    0.4906    0.0000 C   0  0
   -0.1419   -1.9624    0.0000 C   0  0
   -4.7700   -0.2483    0.0000 C   0  0
   -4.2025    1.1408    0.0000 C   0  0
    2.1338    0.1064    0.0000 C   0  0
    1.4008   -2.3466    0.0000 C   0  0
   -6.2831   -0.6856    0.0000 C   0  0
   -5.1010    2.3466    0.0000 C   0  0
    2.5357   -1.3122    0.0000 C   0  0
    3.2686    1.1408    0.0000 C   0  0
   -7.4475    0.2483    0.0000 O   0  0
   -6.6791   -2.1692    0.0000 O   0  0
    4.0843   -1.6905    0.0000 O   0  0
    4.3976    2.1811    0.0000 N   0  0
    4.9887   -0.4906    0.0000 C   0  0
    6.5314   -0.8748    0.0000 C   0  0
    7.4475    0.3310    0.0000 C   0  0
    7.0811   -2.2461    0.0000 C   0  0
    6.7560    1.6550    0.0000 O   0  0
 19 20  1  0
  1  3  1  0
  1  2  1  0
 20 22  1  0
  4  8  1  0
  1  4  2  0
  3  7  1  0
  5  9  1  0
  6 10  2  0
 17 19  1  0
  7  8  2  0
 10 13  1  0
  9 14  1  0
  9 13  2  0
 11 16  2  0
 11 15  1  0
 13 17  1  0
 20 21  1  0
 14 18  3  0
  8 12  1  0
  2  5  2  0
  2  6  1  0
  7 11  1  0
 21 23  1  0
M  END
>  <SOM>
21

$$$$

SciTegic02211520382D

 17 19  0  0  0  0            999 V2000
    1.0591    0.0788    0.0000 C   0  0
   -0.2759   -0.6847    0.0000 C   0  0
    2.3843   -0.6847    0.0000 C   0  0
    1.4532    1.7143    0.0000 N   0  0
   -0.2759   -2.2266    0.0000 C   0  0
   -1.6059    0.0788    0.0000 N   0  0
    3.6059    0.2759    0.0000 N   0  0
    2.3843   -2.2266    0.0000 C   0  0
    3.1133    1.8424    0.0000 C   0  0
    1.0591   -2.9951    0.0000 C   0  0
   -1.6059   -2.9951    0.0000 N   0  0
   -2.9360   -0.6847    0.0000 C   0  0
    5.1035   -0.1823    0.0000 C   0  0
    3.9902    3.1330    0.0000 N   0  0
   -2.9360   -2.2266    0.0000 C   0  0
   -4.2710    0.0788    0.0000 C   0  0
   -5.4385   -0.9212    0.0000 O   0  0
  7  9  1  0
  5 11  1  0
  5 10  1  0
 11 15  2  0
  1  3  2  0
  1  2  1  0
  8 10  2  0
  3  7  1  0
  1  4  1  0
  2  5  2  0
  2  6  1  0
  9 14  1  0
 16 17  1  0
  7 13  1  0
  6 12  2  0
 12 16  1  0
  4  9  2  0
  3  8  1  0
 12 15  1  0
M  END
>  <SOM>
16

$$$$

SciTegic02211520382D

 14 15  0  0  0  0            999 V2000
    0.7840    0.9829    0.0000 C   0  0
    0.7764   -0.5010    0.0000 C   0  0
   -0.4934    1.7363    0.0000 C   0  0
    2.3483    1.4342    0.0000 C   0  0
   -0.5201   -1.2353    0.0000 C   0  0
    2.1647   -1.0670    0.0000 N   0  0
   -1.7899    1.0020    0.0000 C   0  0
    3.2547    0.0918    0.0000 C   0  0
   -1.7784   -0.4895    0.0000 C   0  0
   -3.2355    1.7325    0.0000 C   0  0
    4.6506    0.1147    0.0000 O   0  0
   -3.2700   -1.3615    0.0000 Cl  0  0
   -4.5244    1.0135    0.0000 C   0  0
   -4.5244   -0.6731    0.0000 O   0  0
  7  9  2  0
 10 13  1  0
 13 14  2  0
  1  3  2  0
  1  2  1  0
  3  7  1  0
  4  8  1  0
  1  4  1  0
  6  8  1  0
  2  5  2  0
  2  6  1  0
  8 11  2  0
  7 10  1  0
  5  9  1  0
  9 12  1  0
M  END
>  <SOM>
13

$$$$

SciTegic02211520382D

 22 24  0  0  0  0            999 V2000
   -0.2277   -1.9592    0.0000 C   0  0
   -0.2277   -0.4434    0.0000 C   0  0
    1.0904   -2.7201    0.0000 C   0  0
   -1.5398   -2.7201    0.0000 O   0  0
   -1.5398    0.3175    0.0000 C   0  0
    1.1264    0.3475    0.0000 C   0  0
    2.4086   -1.9592    0.0000 C   0  0
   -2.8579   -1.9592    0.0000 C   0  0
   -2.8579   -0.4434    0.0000 C   0  0
   -1.5398    1.8334    0.0000 O   0  0
    2.4086   -0.4434    0.0000 C   0  0
    3.7207   -2.7201    0.0000 O   0  0
   -4.1701    0.3175    0.0000 C   0  0
    4.9909   -1.9592    0.0000 C   0  0
   -4.1701    1.8334    0.0000 C   0  0
   -5.4822   -0.4434    0.0000 C   0  0
    6.3689   -2.7741    0.0000 C   0  0
    4.9909   -0.3415    0.0000 C   0  0
   -5.4822    2.5943    0.0000 C   0  0
   -6.8003    0.3175    0.0000 C   0  0
    7.6571   -1.9772    0.0000 O   0  0
   -6.8003    1.8334    0.0000 C   0  0
 19 22  1  0
 15 19  2  0
  1  3  1  0
  1  2  2  0
 20 22  2  0
  4  8  1  0
  1  4  1  0
  3  7  2  0
  5  9  1  0
  6 11  2  0
  5 10  2  0
  9 13  1  0
  8  9  2  0
 13 15  1  0
 17 21  1  0
 13 16  2  0
 12 14  1  0
 16 20  1  0
 14 17  1  0
 14 18  1  0
  2  5  1  0
  2  6  1  0
  7 11  1  0
  7 12  1  0
M  END
>  <SOM>
17

$$$$

SciTegic02211520382D

 22 24  0  0  0  0            999 V2000
   -0.2277   -1.9592    0.0000 C   0  0
   -0.2277   -0.4434    0.0000 C   0  0
    1.0904   -2.7201    0.0000 C   0  0
   -1.5398   -2.7201    0.0000 O   0  0
   -1.5398    0.3175    0.0000 C   0  0
    1.1264    0.3475    0.0000 C   0  0
    2.4086   -1.9592    0.0000 C   0  0
   -2.8579   -1.9592    0.0000 C   0  0
   -2.8579   -0.4434    0.0000 C   0  0
   -1.5398    1.8334    0.0000 O   0  0
    2.4086   -0.4434    0.0000 C   0  0
    3.7207   -2.7201    0.0000 O   0  0
   -4.1701    0.3175    0.0000 C   0  0
    4.9909   -1.9592    0.0000 C   0  0
   -4.1701    1.8334    0.0000 C   0  0
   -5.4822   -0.4434    0.0000 C   0  0
    6.3689   -2.7741    0.0000 C   0  0
    4.9909   -0.3415    0.0000 C   0  0
   -5.4822    2.5943    0.0000 C   0  0
   -6.8003    0.3175    0.0000 C   0  0
    7.6571   -1.9772    0.0000 O   0  0
   -6.8003    1.8334    0.0000 C   0  0
 19 22  1  0
 15 19  2  0
  1  3  1  0
  1  2  2  0
 20 22  2  0
  4  8  1  0
  1  4  1  0
  3  7  2  0
  5  9  1  0
  6 11  2  0
  5 10  2  0
  9 13  1  0
  8  9  2  0
 13 15  1  0
 17 21  1  0
 13 16  2  0
 12 14  1  0
 16 20  1  0
 14 17  1  0
 14 18  1  0
  2  5  1  0
  2  6  1  0
  7 11  1  0
  7 12  1  0
M  END
>  <SOM>
17

$$$$

SciTegic02211520382D

 21 21  0  0  0  0            999 V2000
   -3.0898    2.3772    0.0000 C   0  0
   -4.4235    3.1509    0.0000 C   0  0
   -3.0898    0.8399    0.0000 C   0  0
   -1.7562    3.1509    0.0000 C   0  0
   -5.7572    2.3772    0.0000 C   0  0
   -5.1922    4.4846    0.0000 C   0  0
   -3.6549    4.4846    0.0000 C   0  0
   -4.4235    0.0662    0.0000 C   0  0
   -1.7562    0.0662    0.0000 C   0  0
   -0.4225    2.3772    0.0000 C   0  0
   -5.7572    0.8399    0.0000 C   0  0
    0.9112    3.1509    0.0000 C   0  0
    2.2448    2.3772    0.0000 C   0  0
    0.9112    4.6882    0.0000 C   0  0
    2.2448    0.8399    0.0000 C   0  0
    3.5785    0.0662    0.0000 C   0  0
    3.5785   -1.4711    0.0000 C   0  0
    4.9122   -2.2448    0.0000 C   0  0
    2.2448   -2.2448    0.0000 C   0  0
    4.9122   -3.7821    0.0000 C   0  0
    6.2459   -4.5508    0.0000 O   0  0
 12 14  1  0
 17 18  2  0
  5 11  1  0
 15 16  2  0
 18 20  1  0
  1  3  2  0
  1  2  1  0
 17 19  1  0
 10 12  1  0
  1  4  1  0
 13 15  1  0
  2  5  1  0
  2  6  1  0
  2  7  1  0
 16 17  1  0
  4 10  2  0
  8 11  1  0
 12 13  2  0
 20 21  2  0
  3  9  1  0
  3  8  1  0
M  END
>  <SOM>
20

$$$$

SciTegic02211520382D

 31 34  0  0  0  0            999 V2000
    4.0832   -3.8300    0.0000 C   0  0
    4.0769   -2.2916    0.0000 C   0  0
    2.7538   -4.6023    0.0000 C   0  0
    5.5455   -4.2921    0.0000 N   0  0
    2.7411   -1.5257    0.0000 C   0  0
    5.5329   -1.8105    0.0000 C   0  0
    1.4244   -3.8363    0.0000 C   0  0
    6.4445   -3.0513    0.0000 N   0  0
    1.3990   -2.2980    0.0000 C   0  0
    6.0013   -0.3482    0.0000 C   0  0
    0.0886   -4.6086    0.0000 N   0  0
    7.9765   -3.0450    0.0000 C   0  0
   -1.2471   -3.8490    0.0000 C   0  0
    0.1013   -6.1533    0.0000 C   0  0
   -1.2534   -2.3043    0.0000 N   0  0
   -2.5765   -4.6276    0.0000 C   0  0
   -2.5955   -1.5383    0.0000 C   0  0
   -3.9186   -3.8616    0.0000 C   0  0
   -2.6082    0.0000    0.0000 N   0  0
   -3.9249   -2.3170    0.0000 N   0  0
   -3.9439    0.7660    0.0000 C   0  0
   -3.9566    2.3043    0.0000 C   0  0
   -5.2797   -0.0127    0.0000 C   0  0
   -5.2986    3.0766    0.0000 C   0  0
   -6.6154    0.7470    0.0000 C   0  0
   -6.6281    2.2916    0.0000 C   0  0
   -5.3050    4.6213    0.0000 S   0  0
   -7.9765    3.0576    0.0000 C   0  0
   -5.2986    6.1533    0.0000 N   0  0
   -6.8686    4.6276    0.0000 O   0  0
   -3.7603    4.6086    0.0000 O   0  0
 19 21  1  0
 27 30  2  0
 27 31  2  0
  1  3  1  0
  1  2  1  0
 15 17  1  0
  4  8  1  0
  1  4  2  0
  3  7  2  0
 22 24  2  0
  5  9  2  0
  6 10  1  0
 16 18  2  0
 17 19  1  0
  6  8  1  0
 23 25  1  0
 25 26  2  0
  7  9  1  0
 11 14  1  0
 11 13  1  0
 18 20  1  0
 17 20  2  0
 27 29  1  0
 13 16  1  0
 26 28  1  0
 24 26  1  0
 24 27  1  0
 13 15  2  0
  8 12  1  0
  2  5  1  0
  2  6  2  0
  7 11  1  0
 21 23  2  0
 21 22  1  0
M  END
>  <SOM>
10

$$$$

SciTegic02211520382D

 19 21  0  0  0  0            999 V2000
    0.3292   -0.3251    0.0000 C   0  0
    0.3292   -1.8420    0.0000 C   0  0
   -0.9877    0.4376    0.0000 S   0  0
    1.6503    0.4376    0.0000 C   0  0
   -0.9877   -2.6088    0.0000 O   0  0
    1.6503   -2.6088    0.0000 C   0  0
   -2.3129   -0.3251    0.0000 C   0  0
   -0.0083    1.6753    0.0000 O   0  0
   -1.9253    1.6420    0.0000 O   0  0
    2.9714   -0.3251    0.0000 C   0  0
    1.6503    1.9628    0.0000 C   0  0
   -2.3129   -1.8420    0.0000 C   0  0
    2.9714   -1.8420    0.0000 C   0  0
   -3.6298    0.4376    0.0000 C   0  0
    2.9589    2.9880    0.0000 C   0  0
   -3.6298   -2.6088    0.0000 C   0  0
   -4.9509   -0.3251    0.0000 C   0  0
    4.6175    1.9545    0.0000 O   0  0
   -4.9509   -1.8420    0.0000 C   0  0
 17 19  1  0
  5 12  1  0
 11 15  1  0
 14 17  2  0
 12 16  1  0
  7 14  1  0
  1  3  1  0
  1  2  2  0
  7 12  2  0
  3  7  1  0
  1  4  1  0
  2  5  1  0
  2  6  1  0
 15 18  1  0
  6 13  2  0
  4 10  2  0
  4 11  1  0
 10 13  1  0
 16 19  2  0
  3  9  2  0
  3  8  2  0
M  END
>  <SOM>
15

$$$$

SciTegic02211520382D

 21 21  0  0  0  0            999 V2000
   -0.4127   -0.2263    0.0000 C   0  0
    0.9385    0.5524    0.0000 C   0  0
   -1.7572    0.5524    0.0000 C   0  0
   -0.4127   -1.7838    0.0000 C   0  0
    2.1632   -0.2662    0.0000 C   0  0
    0.9851    2.2098    0.0000 N   0  0
   -3.1083   -0.2263    0.0000 C   0  0
   -1.7572   -2.5625    0.0000 C   0  0
    2.1232   -1.8437    0.0000 C   0  0
    2.4028    2.8421    0.0000 O   0  0
   -3.1083   -1.7838    0.0000 C   0  0
    3.5276   -2.5758    0.0000 C   0  0
    2.3961    4.3663    0.0000 C   0  0
   -4.4594   -2.5625    0.0000 C   0  0
    3.5476   -4.0667    0.0000 C   0  0
    3.7606    4.9653    0.0000 C   0  0
   -5.7973   -1.7971    0.0000 F   0  0
   -3.8737   -4.1533    0.0000 F   0  0
   -5.1383   -4.1533    0.0000 F   0  0
    4.9320   -4.6991    0.0000 O   0  0
    3.7606    6.6892    0.0000 N   0  0
 10 13  1  0
 14 17  1  0
 14 19  1  0
  1  3  1  0
  1  2  1  0
 13 16  1  0
  8 11  2  0
 14 18  1  0
  3  7  2  0
  4  8  1  0
  1  4  2  0
 15 20  1  0
  2  5  1  0
  2  6  2  0
 11 14  1  0
  7 11  1  0
  9 12  1  0
  5  9  1  0
  6 10  1  0
 12 15  1  0
 16 21  1  0
M  END
>  <SOM>
15

$$$$

SciTegic02211520382D

 12 12  0  0  0  0            999 V2000
   -2.0818    0.0641    0.0000 C   0  0
   -0.7487    0.8367    0.0000 C   0  0
   -3.4150    0.8367    0.0000 C   0  0
   -2.0818   -1.4733    0.0000 C   0  0
    0.5845    0.0641    0.0000 C   0  0
   -0.7487    2.3741    0.0000 O   0  0
   -4.7482    0.0641    0.0000 C   0  0
   -3.4150   -2.2380    0.0000 N   0  0
    1.9177    0.8367    0.0000 C   0  0
   -4.7482   -1.4733    0.0000 C   0  0
    3.0867   -0.1641    0.0000 C   0  0
    4.4159    0.6045    0.0000 O   0  0
  9 11  1  0
  1  3  1  0
  1  2  1  0
  8 10  2  0
  3  7  2  0
  4  8  1  0
  1  4  2  0
  2  5  1  0
  2  6  1  0
  7 10  1  0
  5  9  1  0
 11 12  1  0
M  END
>  <SOM>
11

$$$$

SciTegic02211520382D

 15 16  0  0  0  0            999 V2000
   -0.6699   -0.3849    0.0000 C   0  0
    0.6699    0.3812    0.0000 C   0  0
   -1.9875    0.3960    0.0000 C   0  0
   -0.6699   -1.9172    0.0000 C   0  0
    0.6773    1.9172    0.0000 C   0  0
    1.9949   -0.3960    0.0000 C   0  0
   -3.3311   -0.3664    0.0000 C   0  0
   -2.0134   -2.6797    0.0000 N   0  0
    2.0208    2.6797    0.0000 C   0  0
    3.3385    0.3664    0.0000 C   0  0
   -3.3422   -1.9061    0.0000 C   0  0
   -4.6635    0.4108    0.0000 C   0  0
    3.3422    1.9024    0.0000 C   0  0
   -4.6524    1.9505    0.0000 O   0  0
    4.6635    2.6574    0.0000 F   0  0
 10 13  1  0
  1  3  2  0
  1  2  1  0
  3  7  1  0
  4  8  2  0
  1  4  1  0
 13 15  1  0
  2  5  2  0
  2  6  1  0
  8 11  1  0
  7 11  2  0
  5  9  1  0
  7 12  1  0
  9 13  2  0
  6 10  2  0
 12 14  1  0
M  END
>  <SOM>
12

$$$$

SciTegic02211520382D

 16 18  0  0  0  0            999 V2000
    0.8403    1.1831    0.0000 C   0  0
   -0.5008    0.4101    0.0000 C   0  0
    0.8403    2.7292    0.0000 C   0  0
    2.3091    0.7193    0.0000 N   0  0
   -0.5008   -1.1327    0.0000 N   0  0
   -1.8352    1.1831    0.0000 C   0  0
   -0.5008    3.5023    0.0000 C   0  0
    2.3461    3.1998    0.0000 N   0  0
    3.2300    1.9763    0.0000 S   0  0
    0.9579   -1.6503    0.0000 C   0  0
   -1.8352    2.7292    0.0000 C   0  0
   -3.1729    0.4134    0.0000 Cl  0  0
    1.4016   -3.1258    0.0000 N   0  0
    2.2351   -0.7798    0.0000 N   0  0
    2.9544   -3.1796    0.0000 C   0  0
    3.4687   -1.7579    0.0000 C   0  0
 14 16  1  0
  5 10  1  0
 10 14  2  0
 15 16  1  0
  1  3  1  0
  1  2  1  0
  3  7  1  0
  1  4  2  0
 13 15  1  0
  2  5  1  0
  2  6  2  0
 10 13  1  0
  7 11  2  0
  6 12  1  0
  8  9  1  0
  4  9  1  0
  6 11  1  0
  3  8  2  0
M  END
>  <SOM>
16

$$$$

SciTegic02211520382D

 27 30  0  0  0  0            999 V2000
   -2.6832   -0.6437    0.0000 C   0  0
   -1.1565   -0.1937    0.0000 C   0  0
   -2.6946   -2.1021    0.0000 C   0  0
   -4.0789    0.0741    0.0000 C   0  0
   -0.8317    1.2191    0.0000 C   0  0
   -0.2165   -1.3843    0.0000 C   0  0
   -1.1622   -2.5636    0.0000 N   0  0
   -4.0960   -2.8370    0.0000 C   0  0
   -5.4918   -0.6494    0.0000 C   0  0
    0.7007    1.6749    0.0000 C   0  0
   -2.0167    2.2047    0.0000 O   0  0
   -0.6836   -3.9422    0.0000 C   0  0
   -5.4747   -2.0907    0.0000 C   0  0
    1.0653    3.0991    0.0000 C   0  0
    1.8800    0.6836    0.0000 C   0  0
    0.8830   -4.2442    0.0000 C   0  0
    2.5978    3.5491    0.0000 C   0  0
   -0.1367    4.0732    0.0000 C   0  0
    3.4352    1.1508    0.0000 C   0  0
    1.3672   -5.6228    0.0000 C   0  0
    3.7827    2.5579    0.0000 C   0  0
    2.9396    4.9449    0.0000 C   0  0
    0.2108    5.4918    0.0000 C   0  0
    2.9282   -5.9361    0.0000 C   0  0
    1.7603    5.9361    0.0000 C   0  0
    3.9992   -4.8537    0.0000 C   0  0
    5.4918   -5.2240    0.0000 O   0  0
 26 27  1  0
 15 19  1  0
 19 21  2  0
  1  3  2  0
  1  2  1  0
 20 24  1  0
  1  4  1  0
  3  7  1  0
 22 25  2  0
 23 25  1  0
  3  8  1  0
  5 11  2  0
  5 10  1  0
 10 14  1  0
 10 15  2  0
  9 13  1  0
  6  7  1  0
 17 21  1  0
 17 22  1  0
 12 16  1  0
  4  9  2  0
 24 26  1  0
 16 20  1  0
 18 23  2  0
 14 17  2  0
 14 18  1  0
  8 13  2  0
  2  5  1  0
  2  6  2  0
  7 12  1  0
M  END
>  <SOM>
26

$$$$

SciTegic02211520382D

 27 30  0  0  0  0            999 V2000
   -2.6832   -0.6437    0.0000 C   0  0
   -1.1565   -0.1937    0.0000 C   0  0
   -2.6946   -2.1021    0.0000 C   0  0
   -4.0789    0.0741    0.0000 C   0  0
   -0.8317    1.2191    0.0000 C   0  0
   -0.2165   -1.3843    0.0000 C   0  0
   -1.1622   -2.5636    0.0000 N   0  0
   -4.0960   -2.8370    0.0000 C   0  0
   -5.4918   -0.6494    0.0000 C   0  0
    0.7007    1.6749    0.0000 C   0  0
   -2.0167    2.2047    0.0000 O   0  0
   -0.6836   -3.9422    0.0000 C   0  0
   -5.4747   -2.0907    0.0000 C   0  0
    1.0653    3.0991    0.0000 C   0  0
    1.8800    0.6836    0.0000 C   0  0
    0.8830   -4.2442    0.0000 C   0  0
    2.5978    3.5491    0.0000 C   0  0
   -0.1367    4.0732    0.0000 C   0  0
    3.4352    1.1508    0.0000 C   0  0
    1.3672   -5.6228    0.0000 C   0  0
    3.7827    2.5579    0.0000 C   0  0
    2.9396    4.9449    0.0000 C   0  0
    0.2108    5.4918    0.0000 C   0  0
    2.9282   -5.9361    0.0000 C   0  0
    1.7603    5.9361    0.0000 C   0  0
    3.9992   -4.8537    0.0000 C   0  0
    5.4918   -5.2240    0.0000 O   0  0
 26 27  1  0
 15 19  1  0
 19 21  2  0
  1  3  2  0
  1  2  1  0
 20 24  1  0
  1  4  1  0
  3  7  1  0
 22 25  2  0
 23 25  1  0
  3  8  1  0
  5 11  2  0
  5 10  1  0
 10 14  1  0
 10 15  2  0
  9 13  1  0
  6  7  1  0
 17 21  1  0
 17 22  1  0
 12 16  1  0
  4  9  2  0
 24 26  1  0
 16 20  1  0
 18 23  2  0
 14 17  2  0
 14 18  1  0
  8 13  2  0
  2  5  1  0
  2  6  2  0
  7 12  1  0
M  END
>  <SOM>
26

$$$$
