# Supplementary material for: QNA-Based Prediction of Sites of Metabolism
Source: Molecules. 2017 Dec 1;22(12):2123. doi: 10.3390/molecules22122123 (PMC6149875; doi:10.3390/molecules22122123)
Supplement: Supplementary file 1 [file molecules-22-02123-s001.zip › SupplementaryMaterials/SDF/BY-ENZYME-BY-REACTION/CYP2C19-o-dealk.sdf]

SciTegic02211520382D

 18 19  0  0  0  0            999 V2000
    0.7854    2.3900    0.0000 C   0  0
   -0.5879    1.5950    0.0000 C   0  0
    0.2217    3.7923    0.0000 C   0  0
    2.2840    2.2021    0.0000 C   0  0
    0.4963    0.9107    0.0000 N   0  0
   -1.9564    2.3949    0.0000 C   0  0
   -0.5782    0.0241    0.0000 C   0  0
    1.1613    5.0210    0.0000 C   0  0
    3.2285    3.4309    0.0000 C   0  0
    1.6335   -0.0819    0.0000 C   0  0
   -3.3248    1.6046    0.0000 C   0  0
   -1.9419   -0.7758    0.0000 C   0  0
    2.6647    4.8186    0.0000 C   0  0
    1.3444   -1.5612    0.0000 C   0  0
   -3.3248    0.0193    0.0000 C   0  0
    2.4816   -2.5491    0.0000 C   0  0
    2.1877   -4.0284    0.0000 O   0  0
    3.3248   -5.0210    0.0000 C   0  0
 17 18  1  0
 11 15  2  0
  5 10  1  0
 10 14  1  0
  1  3  1  0
  1  2  1  0
 14 16  1  0
  1  5  1  0
  1  4  1  0
  8 13  1  0
  2  6  2  0
  2  7  1  0
  9 13  1  0
 16 17  1  0
  7 12  2  0
  4  9  1  0
  6 11  1  0
  3  8  1  0
 12 15  1  0
M  END
>  <SOM>
17

$$$$

SciTegic02211520382D

 47 53  0  0  0  0            999 V2000
   -3.6113    0.0159    0.0000 C   0  0  1  0  0  0
   -2.5666    0.8591    0.0000 C   0  0  1  0  0  0
   -3.6113    1.3840    0.0000 C   0  0
   -3.6113   -1.3310    0.0000 C   0  0  1  0  0  0
   -4.7355    0.6841    0.0000 C   0  0  2  0  0  0
   -1.2780    0.5515    0.0000 C   0  0  1  0  0  0
   -2.6832    2.1689    0.0000 C   0  0
   -1.2780   -1.8772    0.0000 C   0  0  2  0  0  0
   -5.3983   -0.5303    0.0000 N   0  0
   -4.7355   -1.9833    0.0000 C   0  0  2  0  0  0
   -2.5666   -2.1530    0.0000 C   0  0  2  0  0  0
   -5.8915    0.0159    0.0000 C   0  0
   -4.7355    2.0469    0.0000 O   0  0
   -0.7000   -0.6416    0.0000 C   0  0  1  0  0  0
   -0.5939    1.7075    0.0000 C   0  0  2  0  0  0
   -1.4477    2.7310    0.0000 C   0  0  1  0  0  0
   -5.3877   -3.1446    0.0000 C   0  0
   -6.6816   -0.5303    0.0000 C   0  0
   -5.8915   -1.3310    0.0000 C   0  0
   -4.0832   -3.1446    0.0000 C   0  0
   -2.5666   -3.4999    0.0000 O   0  0
   -5.8438    2.6673    0.0000 C   0  0
    1.2356    0.4773    0.0000 C   0  0  2  0  0  0
   -0.0424   -1.8083    0.0000 O   0  0
    2.0416    1.7075    0.0000 O   0  0
    0.6363    3.1817    0.0000 C   0  0  2  0  0  0
   -2.1318    3.8764    0.0000 O   0  0
   -4.7355   -4.3165    0.0000 O   0  0
    2.6249   -0.0265    0.0000 O   0  0
    1.2674   -2.0098    0.0000 C   0  0
    2.7151    2.8582    0.0000 C   0  0
    1.2939    4.3324    0.0000 O   0  0
   -4.0832   -5.4938    0.0000 C   0  0
    2.0946   -0.9863    0.0000 C   0  0
    1.7446   -3.2666    0.0000 O   0  0
    4.0408    2.8582    0.0000 C   0  0
    2.0416    4.0196    0.0000 O   0  0
    0.6629    5.4938    0.0000 C   0  0
    4.6877    1.7075    0.0000 C   0  0
    4.6877    4.0196    0.0000 C   0  0
    6.0241    1.7075    0.0000 C   0  0
    6.0241    4.0196    0.0000 C   0  0
    6.6816    2.8582    0.0000 C   0  0
   -1.4212    1.5325    0.0000 H   0  0
   -3.6113   -2.6673    0.0000 H   0  0
    0.0636    0.5515    0.0000 H   0  0
   -0.6151   -3.0226    0.0000 H   0  0
 28 33  1  0
 20 28  1  0
  1  3  1  0
  1  2  1  0
 12 19  1  0
 15 16  1  0
  1  5  1  0
  1  4  1  0
 26 32  1  0
  8 47  1  0
 23 29  1  0
 23 26  1  0
 24 30  1  0
 11 21  1  0
  3  9  1  0
  3  8  1  0
 13 22  1  0
  6 15  1  0
  5 13  1  0
  5 12  1  0
 39 41  2  0
 10 17  1  0
 30 34  1  0
 10 19  1  0
 32 38  1  0
  2 44  1  0
 40 42  1  0
  4 45  1  0
  9 17  1  0
  2  7  1  0
  6 14  1  0
  4 10  1  0
  4 11  1  0
 36 40  2  0
 14 23  1  0
  9 18  1  0
 42 43  2  0
 15 25  1  0
 36 39  1  0
 14 24  1  0
 16 27  1  0
 16 26  1  0
  6 46  1  0
 31 37  2  0
 31 36  1  0
  8 14  1  0
  8 11  1  0
  2  6  1  0
  7 16  1  0
 41 43  1  0
 30 35  2  0
 10 20  1  0
 25 31  1  0
M  END
>  <SOM>
13

$$$$

SciTegic02211520382D

 47 53  0  0  0  0            999 V2000
   -3.6113    0.0159    0.0000 C   0  0  1  0  0  0
   -2.5666    0.8591    0.0000 C   0  0  1  0  0  0
   -3.6113    1.3840    0.0000 C   0  0
   -3.6113   -1.3310    0.0000 C   0  0  1  0  0  0
   -4.7355    0.6841    0.0000 C   0  0  2  0  0  0
   -1.2780    0.5515    0.0000 C   0  0  1  0  0  0
   -2.6832    2.1689    0.0000 C   0  0
   -1.2780   -1.8772    0.0000 C   0  0  2  0  0  0
   -5.3983   -0.5303    0.0000 N   0  0
   -4.7355   -1.9833    0.0000 C   0  0  2  0  0  0
   -2.5666   -2.1530    0.0000 C   0  0  2  0  0  0
   -5.8915    0.0159    0.0000 C   0  0
   -4.7355    2.0469    0.0000 O   0  0
   -0.7000   -0.6416    0.0000 C   0  0  1  0  0  0
   -0.5939    1.7075    0.0000 C   0  0  2  0  0  0
   -1.4477    2.7310    0.0000 C   0  0  1  0  0  0
   -5.3877   -3.1446    0.0000 C   0  0
   -6.6816   -0.5303    0.0000 C   0  0
   -5.8915   -1.3310    0.0000 C   0  0
   -4.0832   -3.1446    0.0000 C   0  0
   -2.5666   -3.4999    0.0000 O   0  0
   -5.8438    2.6673    0.0000 C   0  0
    1.2356    0.4773    0.0000 C   0  0  2  0  0  0
   -0.0424   -1.8083    0.0000 O   0  0
    2.0416    1.7075    0.0000 O   0  0
    0.6363    3.1817    0.0000 C   0  0  2  0  0  0
   -2.1318    3.8764    0.0000 O   0  0
   -4.7355   -4.3165    0.0000 O   0  0
    2.6249   -0.0265    0.0000 O   0  0
    1.2674   -2.0098    0.0000 C   0  0
    2.7151    2.8582    0.0000 C   0  0
    1.2939    4.3324    0.0000 O   0  0
   -4.0832   -5.4938    0.0000 C   0  0
    2.0946   -0.9863    0.0000 C   0  0
    1.7446   -3.2666    0.0000 O   0  0
    4.0408    2.8582    0.0000 C   0  0
    2.0416    4.0196    0.0000 O   0  0
    0.6629    5.4938    0.0000 C   0  0
    4.6877    1.7075    0.0000 C   0  0
    4.6877    4.0196    0.0000 C   0  0
    6.0241    1.7075    0.0000 C   0  0
    6.0241    4.0196    0.0000 C   0  0
    6.6816    2.8582    0.0000 C   0  0
   -1.4212    1.5325    0.0000 H   0  0
   -3.6113   -2.6673    0.0000 H   0  0
    0.0636    0.5515    0.0000 H   0  0
   -0.6151   -3.0226    0.0000 H   0  0
 28 33  1  0
 20 28  1  0
  1  3  1  0
  1  2  1  0
 12 19  1  0
 15 16  1  0
  1  5  1  0
  1  4  1  0
 26 32  1  0
  8 47  1  0
 23 29  1  0
 23 26  1  0
 24 30  1  0
 11 21  1  0
  3  9  1  0
  3  8  1  0
 13 22  1  0
  6 15  1  0
  5 13  1  0
  5 12  1  0
 39 41  2  0
 10 17  1  0
 30 34  1  0
 10 19  1  0
 32 38  1  0
  2 44  1  0
 40 42  1  0
  4 45  1  0
  9 17  1  0
  2  7  1  0
  6 14  1  0
  4 10  1  0
  4 11  1  0
 36 40  2  0
 14 23  1  0
  9 18  1  0
 42 43  2  0
 15 25  1  0
 36 39  1  0
 14 24  1  0
 16 27  1  0
 16 26  1  0
  6 46  1  0
 31 37  2  0
 31 36  1  0
  8 14  1  0
  8 11  1  0
  2  6  1  0
  7 16  1  0
 41 43  1  0
 30 35  2  0
 10 20  1  0
 25 31  1  0
M  END
>  <SOM>
32

$$$$

SciTegic02211520382D

 31 33  0  0  0  0            999 V2000
    2.6820   -1.1043    0.0000 C   0  0
    2.6820   -2.6439    0.0000 C   0  0
    4.0203   -0.3318    0.0000 C   0  0
    1.3492   -0.3318    0.0000 C   0  0
    1.3492   -3.4164    0.0000 C   0  0
    4.0203   -3.4164    0.0000 O   0  0
    5.3531   -1.1043    0.0000 C   0  0
    4.0203    1.2023    0.0000 C   0  0
    0.0109   -1.1043    0.0000 C   0  0
    0.0109   -2.6439    0.0000 C   0  0
    5.3531   -2.6439    0.0000 C   0  0
    5.3531    1.9748    0.0000 F   0  0
    2.8833    2.3828    0.0000 F   0  0
    2.5623    1.5994    0.0000 F   0  0
   -1.3165   -3.4164    0.0000 O   0  0
    6.6859   -3.4164    0.0000 O   0  0
   -2.6548   -2.6439    0.0000 C   0  0
   -2.6548   -1.1043    0.0000 C   0  0
   -3.9876   -0.3318    0.0000 C   0  0
   -1.3165   -0.3318    0.0000 C   0  0
   -3.9876    1.2023    0.0000 C   0  0
   -5.3205   -1.1043    0.0000 C   0  0
   -1.3165    1.2023    0.0000 C   0  0
   -2.6548    1.9748    0.0000 C   0  0
   -6.5554   -0.4026    0.0000 F   0  0
   -4.6948   -2.7038    0.0000 F   0  0
   -6.1256   -2.5786    0.0000 F   0  0
    0.0109    1.9748    0.0000 C   0  0
    1.3274    1.1370    0.0000 F   0  0
   -0.6800    3.5524    0.0000 F   0  0
    0.7235    3.5524    0.0000 F   0  0
 19 22  1  0
 19 21  1  0
  1  3  1  0
  1  2  2  0
 23 28  1  0
 15 17  1  0
 20 23  2  0
  1  4  1  0
 23 24  1  0
  3  7  2  0
 28 31  1  0
 22 25  1  0
 22 26  1  0
 22 27  1  0
  6 11  1  0
  3  8  1  0
 17 18  1  0
  5 10  2  0
 10 15  1  0
  9 10  1  0
 11 16  2  0
 18 19  2  0
  4  9  2  0
 28 29  1  0
 18 20  1  0
  8 14  1  0
  8 12  1  0
  8 13  1  0
  2  5  1  0
  2  6  1  0
  7 11  1  0
 21 24  2  0
 28 30  1  0
M  END
>  <SOM>
15

$$$$

SciTegic02211520382D

 31 34  0  0  0  0            999 V2000
   -0.3156    0.3801    0.0000 C   0  0
   -1.6555   -0.3994    0.0000 C   0  0
    1.0307   -0.3994    0.0000 C   0  0
    0.0129    1.8938    0.0000 N   0  0
   -1.6555   -1.9454    0.0000 C   0  0
   -3.0018    0.3801    0.0000 C   0  0
    1.0307   -1.9454    0.0000 C   0  0
    2.1837    0.6442    0.0000 C   0  0
   -1.0178    3.0404    0.0000 C   0  0
    1.5524    2.0613    0.0000 C   0  0
   -3.0018   -2.7248    0.0000 C   0  0
   -0.3156   -2.7248    0.0000 N   0  0
   -4.3416   -0.3994    0.0000 C   0  0
    2.3705   -2.7248    0.0000 N   0  0
   -0.5475    4.5027    0.0000 C   0  0
   -2.5251    2.7183    0.0000 C   0  0
   -4.3416   -1.9454    0.0000 C   0  0
   -3.0018   -4.2643    0.0000 O   0  0
    3.6266   -1.9904    0.0000 C   0  0
   -1.5717    5.6493    0.0000 C   0  0
    0.9598    4.8247    0.0000 C   0  0
   -3.5558    3.8649    0.0000 C   0  0
   -4.3609   -4.9793    0.0000 C   0  0
    4.8956   -2.7119    0.0000 C   0  0
   -3.0791    5.3272    0.0000 C   0  0
   -3.6846   -6.7121    0.0000 F   0  0
   -5.6171   -4.1935    0.0000 F   0  0
   -5.2628   -6.6219    0.0000 F   0  0
    6.1968   -1.9454    0.0000 O   0  0
   -4.1097    6.4738    0.0000 O   0  0
   -5.6042    6.0422    0.0000 C   0  0
 19 24  1  0
  1  3  2  0
  1  2  1  0
 20 25  1  0
  1  4  1  0
  3  7  1  0
 22 25  2  0
 23 26  1  0
 23 27  1  0
  6 13  2  0
  3  8  1  0
  5 12  1  0
  5 11  1  0
  2  5  2  0
 30 31  1  0
  9 16  2  0
  9 15  1  0
  4 10  1  0
 11 17  2  0
 15 20  2  0
 15 21  1  0
 13 17  1  0
 24 29  1  0
 11 18  1  0
 16 22  1  0
 18 23  1  0
  8 10  1  0
 14 19  1  0
  7 14  1  0
  2  6  1  0
  7 12  2  0
 23 28  1  0
 25 30  1  0
  4  9  1  0
M  END
>  <SOM>
30

$$$$

SciTegic02211520382D

 28 31  0  0  0  0            999 V2000
   -2.0921   -1.4935    0.0000 C   0  0
   -1.1109   -2.6907    0.0000 C   0  0
   -1.3207   -0.1543    0.0000 N   0  0
   -3.6411   -1.5182    0.0000 N   0  0
   -1.4379   -4.2027    0.0000 C   0  0
    0.3579   -2.2094    0.0000 C   0  0
    0.2160   -0.1728    0.0000 C   0  0
   -2.0859    1.1911    0.0000 C   0  0
   -4.5977   -2.7401    0.0000 C   0  0
   -2.8327   -4.8939    0.0000 S   0  0
   -0.2901   -5.2396    0.0000 C   0  0
    1.5058   -3.2585    0.0000 C   0  0
    0.9998    1.1479    0.0000 C   0  0
   -1.3022    2.5179    0.0000 C   0  0
   -4.2398   -4.2274    0.0000 C   0  0
   -6.0727   -2.2896    0.0000 C   0  0
   -2.8265   -6.4306    0.0000 O   0  0
    1.1664   -4.7643    0.0000 C   0  0
    0.2469    2.4994    0.0000 N   0  0
   -5.3692   -5.2828    0.0000 C   0  0
   -7.2082   -3.3511    0.0000 C   0  0
    1.0368    3.8201    0.0000 C   0  0
   -6.8565   -4.8261    0.0000 C   0  0
    2.5673    3.8016    0.0000 C   0  0
    3.3511    5.1223    0.0000 O   0  0
    4.8816    5.1038    0.0000 C   0  0
    5.6716    6.4306    0.0000 C   0  0
    7.2082    6.4121    0.0000 O   0  0
 19 22  1  0
  1  3  1  0
  1  2  1  0
 20 23  2  0
  1  4  2  0
  3  7  1  0
 22 24  1  0
  6 12  2  0
  3  8  1  0
  5 11  1  0
  5 10  1  0
 10 15  1  0
 10 17  2  0
  9 16  1  0
  9 15  2  0
 25 26  1  0
 15 20  1  0
 11 18  2  0
 27 28  1  0
 12 18  1  0
  4  9  1  0
 13 19  1  0
 16 21  2  0
 24 25  1  0
 26 27  1  0
  8 14  1  0
 14 19  1  0
  2  5  2  0
  2  6  1  0
  7 13  1  0
 21 23  1  0
M  END
>  <SOM>
25

$$$$

SciTegic02211520382D

 26 30  0  0  0  0            999 V2000
    0.6661   -0.2665    0.0000 C   0  0
   -0.6661   -1.0373    0.0000 C   0  0
    1.9984   -1.0373    0.0000 C   0  0
   -0.5805    0.6376    0.0000 C   0  0
    1.9080    0.6376    0.0000 O   0  0
   -0.6661   -2.5789    0.0000 C   0  0
   -2.0032   -0.2665    0.0000 C   0  0
    1.9984   -2.5789    0.0000 C   0  0
    3.3355   -0.2665    0.0000 C   0  0
   -0.1047    2.0936    0.0000 C   0  0
   -2.0841    0.3140    0.0000 C   0  0
    1.4370    2.0936    0.0000 C   0  0
    0.6661   -3.3450    0.0000 O   0  0
   -2.0032   -3.3450    0.0000 C   0  0
   -3.3355   -1.0373    0.0000 C   0  0
    3.3355   -3.3450    0.0000 C   0  0
    4.6630   -1.0373    0.0000 C   0  0
   -1.1324    3.2403    0.0000 C   0  0
   -3.1118    1.4608    0.0000 C   0  0
    2.3410    3.3450    0.0000 O   0  0
   -3.3355   -2.5789    0.0000 C   0  0
    4.6630   -2.5789    0.0000 C   0  0
   -2.6408    2.9167    0.0000 C   0  0
   -4.6630   -3.3450    0.0000 O   0  0
    5.9953   -3.3450    0.0000 O   0  0
   -5.9953   -2.5789    0.0000 C   0  0
 19 23  1  0
  1  3  1  0
  1  2  1  0
  1  5  1  0
  1  4  1  0
 22 25  1  0
  6 13  1  0
 12 20  2  0
  3  9  1  0
  3  8  2  0
  6 14  1  0
  5 12  1  0
 10 12  1  0
 10 18  1  0
  9 17  2  0
  4 10  2  0
  4 11  1  0
 14 21  2  0
 11 19  2  0
 15 21  1  0
 17 22  1  0
 24 26  1  0
 16 22  2  0
 18 23  2  0
  8 16  1  0
  8 13  1  0
  7 15  2  0
  2  6  2  0
  2  7  1  0
 21 24  1  0
M  END
>  <SOM>
24

$$$$

SciTegic02211520382D

 48 54  0  0  0  0            999 V2000
   -3.6213    0.0107    0.0000 C   0  0  2  0  0  0
   -2.5790    0.8382    0.0000 C   0  0  1  0  0  0
   -3.6213   -1.3164    0.0000 C   0  0  1  0  0  0
   -3.6213    1.3432    0.0000 C   0  0
   -4.7765    0.6770    0.0000 C   0  0  2  0  0  0
   -1.2734    0.5427    0.0000 C   0  0  1  0  0  0
   -2.6918    2.1653    0.0000 C   0  0
   -4.7765   -1.9826    0.0000 C   0  0  2  0  0  0
   -2.5790   -2.1438    0.0000 C   0  0  2  0  0  0
   -1.2734   -1.8537    0.0000 C   0  0  2  0  0  0
   -5.4481   -0.5212    0.0000 N   0  0
   -5.9371    0.0107    0.0000 C   0  0
   -4.7765    2.0095    0.0000 O   0  0
   -0.6931   -0.6501    0.0000 C   0  0  1  0  0  0
   -0.5803    1.6817    0.0000 C   0  0  2  0  0  0
   -1.4614    2.6918    0.0000 C   0  0  1  0  0  0
   -5.4428   -3.1324    0.0000 C   0  0
   -5.9371   -1.3164    0.0000 C   0  0
   -4.1103   -3.1324    0.0000 C   0  0
   -2.5790   -3.4763    0.0000 O   0  0
   -6.7699   -0.5212    0.0000 C   0  0
   -5.9371    2.6757    0.0000 C   0  0
    1.2573    0.4674    0.0000 C   0  0  2  0  0  0
   -0.0269   -1.7999    0.0000 O   0  0
    2.0847    1.6817    0.0000 O   0  0
    0.6609    3.1378    0.0000 C   0  0  2  0  0  0
   -2.1330    3.8416    0.0000 O   0  0
   -4.7765   -4.2822    0.0000 O   0  0
   -1.4184   -4.1371    0.0000 C   0  0
    2.6703   -0.0376    0.0000 O   0  0
    1.3002   -2.0041    0.0000 C   0  0
    2.7563    2.8369    0.0000 C   0  0
    1.3325    4.2876    0.0000 O   0  0
   -4.1103   -5.4374    0.0000 C   0  0
    2.1330   -0.9725    0.0000 C   0  0
    1.7892   -3.2506    0.0000 O   0  0
    4.0995    2.8369    0.0000 C   0  0
    2.0847    3.9813    0.0000 O   0  0
    0.6609    5.4374    0.0000 C   0  0
    4.7711    1.6817    0.0000 C   0  0
    4.7711    3.9813    0.0000 C   0  0
    6.0983    1.6817    0.0000 C   0  0
    6.0983    3.9813    0.0000 C   0  0
    6.7699    2.8369    0.0000 C   0  0
   -1.4184    1.5098    0.0000 H   0  0
   -3.6213   -2.6435    0.0000 H   0  0
    0.0698    0.5427    0.0000 H   0  0
   -0.5964   -3.0035    0.0000 H   0  0
 37 40  1  0
 37 41  2  0
  3 46  1  0
 20 29  1  0
  1  3  1  0
  1  2  1  0
 19 28  1  0
 15 16  1  0
  1  5  1  0
  1  4  1  0
 26 33  1  0
 23 30  1  0
 24 31  1  0
 23 26  1  0
 11 21  1  0
  3  9  1  0
  3  8  1  0
 13 22  1  0
  6 15  1  0
  5 13  1  0
  5 12  1  0
 10 14  1  0
 32 37  1  0
  2 45  1  0
 32 38  2  0
 40 42  2  0
  2  6  1  0
  2  7  1  0
  6 14  1  0
  9 10  1  0
  4 10  1  0
  4 11  1  0
 14 23  1  0
 11 17  1  0
 42 44  1  0
 33 39  1  0
 15 25  1  0
  6 47  1  0
 12 18  1  0
 14 24  1  0
 16 27  1  0
 16 26  1  0
 31 36  2  0
 31 35  1  0
  8 18  1  0
  8 19  1  0
 28 34  1  0
  8 17  1  0
  9 20  1  0
  7 16  1  0
 43 44  2  0
 41 43  1  0
 25 32  1  0
 10 48  1  0
M  END
>  <SOM>
20

$$$$

SciTegic02211520382D

 48 54  0  0  0  0            999 V2000
   -3.6213    0.0107    0.0000 C   0  0  2  0  0  0
   -2.5790    0.8382    0.0000 C   0  0  1  0  0  0
   -3.6213   -1.3164    0.0000 C   0  0  1  0  0  0
   -3.6213    1.3432    0.0000 C   0  0
   -4.7765    0.6770    0.0000 C   0  0  2  0  0  0
   -1.2734    0.5427    0.0000 C   0  0  1  0  0  0
   -2.6918    2.1653    0.0000 C   0  0
   -4.7765   -1.9826    0.0000 C   0  0  2  0  0  0
   -2.5790   -2.1438    0.0000 C   0  0  2  0  0  0
   -1.2734   -1.8537    0.0000 C   0  0  2  0  0  0
   -5.4481   -0.5212    0.0000 N   0  0
   -5.9371    0.0107    0.0000 C   0  0
   -4.7765    2.0095    0.0000 O   0  0
   -0.6931   -0.6501    0.0000 C   0  0  1  0  0  0
   -0.5803    1.6817    0.0000 C   0  0  2  0  0  0
   -1.4614    2.6918    0.0000 C   0  0  1  0  0  0
   -5.4428   -3.1324    0.0000 C   0  0
   -5.9371   -1.3164    0.0000 C   0  0
   -4.1103   -3.1324    0.0000 C   0  0
   -2.5790   -3.4763    0.0000 O   0  0
   -6.7699   -0.5212    0.0000 C   0  0
   -5.9371    2.6757    0.0000 C   0  0
    1.2573    0.4674    0.0000 C   0  0  2  0  0  0
   -0.0269   -1.7999    0.0000 O   0  0
    2.0847    1.6817    0.0000 O   0  0
    0.6609    3.1378    0.0000 C   0  0  2  0  0  0
   -2.1330    3.8416    0.0000 O   0  0
   -4.7765   -4.2822    0.0000 O   0  0
   -1.4184   -4.1371    0.0000 C   0  0
    2.6703   -0.0376    0.0000 O   0  0
    1.3002   -2.0041    0.0000 C   0  0
    2.7563    2.8369    0.0000 C   0  0
    1.3325    4.2876    0.0000 O   0  0
   -4.1103   -5.4374    0.0000 C   0  0
    2.1330   -0.9725    0.0000 C   0  0
    1.7892   -3.2506    0.0000 O   0  0
    4.0995    2.8369    0.0000 C   0  0
    2.0847    3.9813    0.0000 O   0  0
    0.6609    5.4374    0.0000 C   0  0
    4.7711    1.6817    0.0000 C   0  0
    4.7711    3.9813    0.0000 C   0  0
    6.0983    1.6817    0.0000 C   0  0
    6.0983    3.9813    0.0000 C   0  0
    6.7699    2.8369    0.0000 C   0  0
   -1.4184    1.5098    0.0000 H   0  0
   -3.6213   -2.6435    0.0000 H   0  0
    0.0698    0.5427    0.0000 H   0  0
   -0.5964   -3.0035    0.0000 H   0  0
 37 40  1  0
 37 41  2  0
  3 46  1  0
 20 29  1  0
  1  3  1  0
  1  2  1  0
 19 28  1  0
 15 16  1  0
  1  5  1  0
  1  4  1  0
 26 33  1  0
 23 30  1  0
 24 31  1  0
 23 26  1  0
 11 21  1  0
  3  9  1  0
  3  8  1  0
 13 22  1  0
  6 15  1  0
  5 13  1  0
  5 12  1  0
 10 14  1  0
 32 37  1  0
  2 45  1  0
 32 38  2  0
 40 42  2  0
  2  6  1  0
  2  7  1  0
  6 14  1  0
  9 10  1  0
  4 10  1  0
  4 11  1  0
 14 23  1  0
 11 17  1  0
 42 44  1  0
 33 39  1  0
 15 25  1  0
  6 47  1  0
 12 18  1  0
 14 24  1  0
 16 27  1  0
 16 26  1  0
 31 36  2  0
 31 35  1  0
  8 18  1  0
  8 19  1  0
 28 34  1  0
  8 17  1  0
  9 20  1  0
  7 16  1  0
 43 44  2  0
 41 43  1  0
 25 32  1  0
 10 48  1  0
M  END
>  <SOM>
33

$$$$

SciTegic02211520382D

 48 54  0  0  0  0            999 V2000
   -3.6213    0.0107    0.0000 C   0  0  2  0  0  0
   -2.5790    0.8382    0.0000 C   0  0  1  0  0  0
   -3.6213   -1.3164    0.0000 C   0  0  1  0  0  0
   -3.6213    1.3432    0.0000 C   0  0
   -4.7765    0.6770    0.0000 C   0  0  2  0  0  0
   -1.2734    0.5427    0.0000 C   0  0  1  0  0  0
   -2.6918    2.1653    0.0000 C   0  0
   -4.7765   -1.9826    0.0000 C   0  0  2  0  0  0
   -2.5790   -2.1438    0.0000 C   0  0  2  0  0  0
   -1.2734   -1.8537    0.0000 C   0  0  2  0  0  0
   -5.4481   -0.5212    0.0000 N   0  0
   -5.9371    0.0107    0.0000 C   0  0
   -4.7765    2.0095    0.0000 O   0  0
   -0.6931   -0.6501    0.0000 C   0  0  1  0  0  0
   -0.5803    1.6817    0.0000 C   0  0  2  0  0  0
   -1.4614    2.6918    0.0000 C   0  0  1  0  0  0
   -5.4428   -3.1324    0.0000 C   0  0
   -5.9371   -1.3164    0.0000 C   0  0
   -4.1103   -3.1324    0.0000 C   0  0
   -2.5790   -3.4763    0.0000 O   0  0
   -6.7699   -0.5212    0.0000 C   0  0
   -5.9371    2.6757    0.0000 C   0  0
    1.2573    0.4674    0.0000 C   0  0  2  0  0  0
   -0.0269   -1.7999    0.0000 O   0  0
    2.0847    1.6817    0.0000 O   0  0
    0.6609    3.1378    0.0000 C   0  0  2  0  0  0
   -2.1330    3.8416    0.0000 O   0  0
   -4.7765   -4.2822    0.0000 O   0  0
   -1.4184   -4.1371    0.0000 C   0  0
    2.6703   -0.0376    0.0000 O   0  0
    1.3002   -2.0041    0.0000 C   0  0
    2.7563    2.8369    0.0000 C   0  0
    1.3325    4.2876    0.0000 O   0  0
   -4.1103   -5.4374    0.0000 C   0  0
    2.1330   -0.9725    0.0000 C   0  0
    1.7892   -3.2506    0.0000 O   0  0
    4.0995    2.8369    0.0000 C   0  0
    2.0847    3.9813    0.0000 O   0  0
    0.6609    5.4374    0.0000 C   0  0
    4.7711    1.6817    0.0000 C   0  0
    4.7711    3.9813    0.0000 C   0  0
    6.0983    1.6817    0.0000 C   0  0
    6.0983    3.9813    0.0000 C   0  0
    6.7699    2.8369    0.0000 C   0  0
   -1.4184    1.5098    0.0000 H   0  0
   -3.6213   -2.6435    0.0000 H   0  0
    0.0698    0.5427    0.0000 H   0  0
   -0.5964   -3.0035    0.0000 H   0  0
 37 40  1  0
 37 41  2  0
  3 46  1  0
 20 29  1  0
  1  3  1  0
  1  2  1  0
 19 28  1  0
 15 16  1  0
  1  5  1  0
  1  4  1  0
 26 33  1  0
 23 30  1  0
 24 31  1  0
 23 26  1  0
 11 21  1  0
  3  9  1  0
  3  8  1  0
 13 22  1  0
  6 15  1  0
  5 13  1  0
  5 12  1  0
 10 14  1  0
 32 37  1  0
  2 45  1  0
 32 38  2  0
 40 42  2  0
  2  6  1  0
  2  7  1  0
  6 14  1  0
  9 10  1  0
  4 10  1  0
  4 11  1  0
 14 23  1  0
 11 17  1  0
 42 44  1  0
 33 39  1  0
 15 25  1  0
  6 47  1  0
 12 18  1  0
 14 24  1  0
 16 27  1  0
 16 26  1  0
 31 36  2  0
 31 35  1  0
  8 18  1  0
  8 19  1  0
 28 34  1  0
  8 17  1  0
  9 20  1  0
  7 16  1  0
 43 44  2  0
 41 43  1  0
 25 32  1  0
 10 48  1  0
M  END
>  <SOM>
13

$$$$

SciTegic02211520382D

 23 27  0  0  0  0            999 V2000
   -0.2949   -0.6267    0.0000 C   0  0  2  0  0  0
   -0.2949    0.7603    0.0000 C   0  0
    0.9031   -1.3179    0.0000 C   0  0  2  0  0  0
   -1.5114   -1.3409    0.0000 C   0  0  1  0  0  0
   -0.2949   -2.3915    0.0000 C   0  0
   -1.5114    1.4515    0.0000 C   0  0
    0.9031    1.4976    0.0000 C   0  0
    2.1242   -0.6036    0.0000 C   0  0  1  0  0  0
    0.9031   -2.7279    0.0000 C   0  0
    0.8847    0.0691    0.0000 O   0  0
   -2.5389    0.0230    0.0000 O   0  0
   -1.5114   -2.7693    0.0000 C   0  0
    2.7739   -2.3915    0.0000 C   0  0
   -1.5114    2.8799    0.0000 C   0  0
    2.1242    0.8018    0.0000 C   0  0
    0.9031    2.9030    0.0000 C   0  0
    3.2762   -1.5298    0.0000 N   0  0
   -0.2949   -3.4605    0.0000 C   0  0
   -2.7739   -3.6310    0.0000 O   0  0
   -0.2949    3.5941    0.0000 C   0  0
   -2.9629    3.7646    0.0000 O   0  0
    4.7277   -1.7418    0.0000 C   0  0
   -4.5987    3.0504    0.0000 C   0  0
  1  3  1  0
  1  2  1  0
  1  5  1  0
  1  4  1  0
  6 11  1  0
  3  9  1  0
  3  8  1  0
  6 14  1  0
  5 13  1  0
  3 10  1  0
  2  7  1  0
  4 11  1  0
  4 12  1  0
 14 21  1  0
 14 20  2  0
  9 18  1  0
 17 22  1  0
 12 18  1  0
 12 19  2  0
 16 20  1  0
  8 15  1  0
  8 17  1  0
 13 17  1  0
  7 15  1  0
  2  6  2  0
  7 16  2  0
 21 23  1  0
M  END
>  <SOM>
21

$$$$

SciTegic02211520382D

 28 31  0  0  0  0            999 V2000
   -2.0350   -1.5164    0.0000 C   0  0
   -2.9370   -2.7622    0.0000 N   0  0
   -0.5073   -1.6686    0.0000 C   0  0
   -2.9483   -0.2762    0.0000 N   0  0
   -4.4027   -2.3000    0.0000 C   0  0
   -2.3113   -4.1603    0.0000 C   0  0
    0.3890   -0.4228    0.0000 C   0  0
    0.1127   -3.0723    0.0000 C   0  0
   -4.4083   -0.7610    0.0000 C   0  0
   -2.4747    1.2007    0.0000 C   0  0
   -5.7443   -3.0666    0.0000 C   0  0
   -0.7836   -4.3237    0.0000 C   0  0
    1.9223   -0.5919    0.0000 N   0  0
   -0.2368    0.9922    0.0000 O   0  0
    1.6348   -3.2358    0.0000 O   0  0
   -5.7500    0.0225    0.0000 C   0  0
   -7.0747   -2.3056    0.0000 C   0  0
    2.8299    0.6426    0.0000 C   0  0
   -7.0747   -0.7610    0.0000 C   0  0
   -5.7669    1.5559    0.0000 O   0  0
    4.3576    0.4623    0.0000 C   0  0
    2.2154    2.0463    0.0000 C   0  0
   -7.1029    2.3113    0.0000 C   0  0
    5.2652    1.6968    0.0000 C   0  0
    3.1399    3.2809    0.0000 C   0  0
    4.6676    3.1061    0.0000 C   0  0
    5.5808    4.3237    0.0000 O   0  0
    7.1029    4.1321    0.0000 C   0  0
  1  3  2  0
  1  2  1  0
 20 23  1  0
  1  4  1  0
  3  7  1  0
 22 25  1  0
  5  9  2  0
  6 12  1  0
 16 19  2  0
  3  8  1  0
 17 19  1  0
  5 11  1  0
 26 27  1  0
  2  5  1  0
  9 16  1  0
  4 10  1  0
 25 26  2  0
 11 17  2  0
 27 28  1  0
  4  9  1  0
 24 26  1  0
 13 18  1  0
 16 20  1  0
 18 21  1  0
 18 22  2  0
  8 15  2  0
  8 12  1  0
  7 14  2  0
  2  6  1  0
  7 13  1  0
 21 24  2  0
M  END
>  <SOM>
27

$$$$

SciTegic02211520382D

 28 31  0  0  0  0            999 V2000
   -2.0350   -1.5164    0.0000 C   0  0
   -2.9370   -2.7622    0.0000 N   0  0
   -0.5073   -1.6686    0.0000 C   0  0
   -2.9483   -0.2762    0.0000 N   0  0
   -4.4027   -2.3000    0.0000 C   0  0
   -2.3113   -4.1603    0.0000 C   0  0
    0.3890   -0.4228    0.0000 C   0  0
    0.1127   -3.0723    0.0000 C   0  0
   -4.4083   -0.7610    0.0000 C   0  0
   -2.4747    1.2007    0.0000 C   0  0
   -5.7443   -3.0666    0.0000 C   0  0
   -0.7836   -4.3237    0.0000 C   0  0
    1.9223   -0.5919    0.0000 N   0  0
   -0.2368    0.9922    0.0000 O   0  0
    1.6348   -3.2358    0.0000 O   0  0
   -5.7500    0.0225    0.0000 C   0  0
   -7.0747   -2.3056    0.0000 C   0  0
    2.8299    0.6426    0.0000 C   0  0
   -7.0747   -0.7610    0.0000 C   0  0
   -5.7669    1.5559    0.0000 O   0  0
    4.3576    0.4623    0.0000 C   0  0
    2.2154    2.0463    0.0000 C   0  0
   -7.1029    2.3113    0.0000 C   0  0
    5.2652    1.6968    0.0000 C   0  0
    3.1399    3.2809    0.0000 C   0  0
    4.6676    3.1061    0.0000 C   0  0
    5.5808    4.3237    0.0000 O   0  0
    7.1029    4.1321    0.0000 C   0  0
  1  3  2  0
  1  2  1  0
 20 23  1  0
  1  4  1  0
  3  7  1  0
 22 25  1  0
  5  9  2  0
  6 12  1  0
 16 19  2  0
  3  8  1  0
 17 19  1  0
  5 11  1  0
 26 27  1  0
  2  5  1  0
  9 16  1  0
  4 10  1  0
 25 26  2  0
 11 17  2  0
 27 28  1  0
  4  9  1  0
 24 26  1  0
 13 18  1  0
 16 20  1  0
 18 21  1  0
 18 22  2  0
  8 15  2  0
  8 12  1  0
  7 14  2  0
  2  6  1  0
  7 13  1  0
 21 24  2  0
M  END
>  <SOM>
20

$$$$

SciTegic02211520382D

 46 49  0  0  0  0            999 V2000
   -3.9321    2.8186    0.0000 C   0  0
   -3.9205    1.2875    0.0000 C   0  0
   -5.2660    3.6074    0.0000 C   0  0
   -2.4706    3.3058    0.0000 N   0  0
   -2.4590    0.8119    0.0000 N   0  0
   -5.2660    0.5104    0.0000 C   0  0
   -6.6116    2.8186    0.0000 C   0  0
   -1.5543    2.0647    0.0000 C   0  0
   -1.9719   -0.6612    0.0000 C   0  0
   -6.6000    1.2759    0.0000 C   0  0
   -7.9455    3.5842    0.0000 C   0  0
   -0.0116    2.0763    0.0000 C   0  0
   -9.2794    2.7954    0.0000 N   0  0
   -7.9571    5.1385    0.0000 O   0  0
    0.7771    0.7424    0.0000 N   0  0
  -10.6017    3.5610    0.0000 C   0  0
   -9.2794    1.2643    0.0000 C   0  0
    2.3198    0.7424    0.0000 C   0  0
  -10.5901    5.0921    0.0000 C   0  0
  -11.9356    2.7954    0.0000 N   0  0
  -10.6017    0.4872    0.0000 C   0  0
    3.0970   -0.5916    0.0000 C   0  0
    3.0738    2.0879    0.0000 C   0  0
  -11.9124    5.8692    0.0000 C   0  0
  -13.2695    3.5610    0.0000 C   0  0
  -10.6017   -1.0555    0.0000 C   0  0
    4.6397   -0.5800    0.0000 C   0  0
    4.6165    2.0995    0.0000 C   0  0
  -13.2579    5.1037    0.0000 C   0  0
  -11.9356   -1.8211    0.0000 O   0  0
   -9.2562   -1.8327    0.0000 O   0  0
    5.4052    0.7655    0.0000 C   0  0
  -13.2695   -1.0439    0.0000 C   0  0
    6.9479    0.7771    0.0000 C   0  0
  -14.6150   -1.8095    0.0000 C   0  0
    7.7251   -0.5568    0.0000 N   0  0
    7.7135    2.1227    0.0000 N   0  0
    9.2562   -0.5452    0.0000 C   0  0
   10.0333   -1.8907    0.0000 O   0  0
   10.0217    0.7887    0.0000 O   0  0
   11.5644   -1.8791    0.0000 C   0  0
   12.3300   -3.2130    0.0000 C   0  0
   13.8495   -3.2130    0.0000 C   0  0
   14.6150   -4.5469    0.0000 C   0  0
   13.8495   -5.8692    0.0000 C   0  0
   12.3184   -5.8576    0.0000 C   0  0
 38 40  2  0
 15 18  1  0
 19 24  1  0
  1  3  1  0
  1  2  2  0
 20 25  2  0
  4  8  2  0
  1  4  1  0
  3  7  2  0
 26 30  1  0
  5  9  1  0
 22 27  1  0
 23 28  2  0
 33 35  1  0
  6 10  2  0
 16 19  2  0
 39 41  1  0
 27 32  2  0
 32 34  1  0
 30 33  1  0
 25 29  1  0
 43 44  1  0
 11 14  2  0
 11 13  1  0
 44 45  1  0
 28 32  1  0
 38 39  1  0
 36 38  1  0
 17 21  1  0
 13 17  1  0
 13 16  1  0
 42 43  1  0
  5  8  1  0
 12 15  1  0
 45 46  1  0
 16 20  1  0
 18 23  1  0
 18 22  2  0
 34 36  1  0
 34 37  2  0
 26 31  2  0
  8 12  1  0
  2  5  1  0
  2  6  1  0
 24 29  2  0
  7 11  1  0
  7 10  1  0
 41 42  1  0
 21 26  1  0
M  END
>  <SOM>
30

$$$$

SciTegic02211520382D

 33 35  0  0  0  0            999 V2000
    0.4653    2.3107    0.0000 N   0  0
   -0.5205    3.2964    0.0000 C   0  0  1  0  0  0
    0.4653    0.8675    0.0000 C   0  0
    1.5220    3.3753    0.0000 C   0  0
    0.5284    4.3532    0.0000 C   0  0
   -1.9637    3.2964    0.0000 C   0  0
    1.8612    0.0631    0.0000 C   0  0  1  0  0  0
   -0.9306    0.0631    0.0000 O   0  0
   -2.6892    2.0425    0.0000 N   0  0
   -2.6892    4.5504    0.0000 O   0  0
    1.8612   -1.5536    0.0000 C   0  0
    3.2649    0.8675    0.0000 N   0  0
   -4.1324    2.0425    0.0000 C   0  0
    3.2649   -2.3659    0.0000 C   0  0
    0.4653   -2.3659    0.0000 C   0  0
    4.6608    0.0631    0.0000 C   0  0
   -4.8500    0.7965    0.0000 C   0  0
    3.2649   -3.9826    0.0000 C   0  0
    0.4653   -3.9747    0.0000 C   0  0
    6.0645    0.8675    0.0000 C   0  0
   -6.3011    0.7965    0.0000 C   0  0
   -4.1324   -0.4574    0.0000 C   0  0
    1.8612   -4.7869    0.0000 C   0  0
    7.4604    0.0631    0.0000 O   0  0
    6.0645    2.4132    0.0000 O   0  0
   -7.0188   -0.4574    0.0000 C   0  0
   -4.8500   -1.7113    0.0000 C   0  0
    7.4604   -1.5536    0.0000 C   0  0
   -6.2932   -1.7113    0.0000 C   0  0
    8.8641   -2.3659    0.0000 C   0  0
   -7.0188   -2.9652    0.0000 C   0  0
   -8.4619   -2.9652    0.0000 N   0  0
   -6.2932   -4.2113    0.0000 N   0  0
 19 23  1  0
 15 19  1  0
  4  5  1  0
 29 31  1  0
  1  3  1  0
  1  2  1  0
 20 24  1  0
 20 25  2  0
  1  4  1  0
 31 33  2  0
  3  7  1  0
 28 30  1  0
 22 27  1  0
  6 10  2  0
  3  8  2  0
 24 28  1  0
  6  9  1  0
  9 13  1  0
 11 15  1  0
 11 14  1  0
 17 21  1  0
 13 17  1  0
 26 29  1  0
 12 16  1  0
 31 32  1  0
 16 20  1  0
 18 23  1  0
 27 29  2  0
 14 18  1  0
 17 22  2  0
  2  5  1  0
  2  6  1  0
  7 11  1  0
  7 12  1  0
 21 26  2  0
M  END
>  <SOM>
24

$$$$

SciTegic02211520382D

 18 19  0  0  0  0            999 V2000
   -2.0095   -1.2570    0.0000 C   0  0  2  0  0  0
   -1.1701    0.0331    0.0000 C   0  0
   -0.6616   -2.0260    0.0000 C   0  0  2  0  0  0
   -3.2912   -2.0260    0.0000 C   0  0
   -3.2127   -0.3763    0.0000 O   0  0
   -1.8689    1.4017    0.0000 C   0  0
    0.3680   -0.0496    0.0000 C   0  0
   -0.6616   -3.5104    0.0000 C   0  0
    0.8435   -1.3355    0.0000 C   0  0
   -3.2912   -3.5724    0.0000 C   0  0
   -1.0295    2.6958    0.0000 C   0  0
    1.2032    1.2446    0.0000 C   0  0
   -2.0095   -4.3084    0.0000 C   0  0
    2.1004   -2.2534    0.0000 N   0  0
    0.5044    2.6173    0.0000 C   0  0
   -1.7283    4.0686    0.0000 O   0  0
    3.3863   -1.4678    0.0000 C   0  0
   -3.2540    3.8660    0.0000 C   0  0
 11 16  1  0
 11 15  2  0
 14 17  1  0
  1  3  1  0
  1  2  1  0
  9 14  1  0
  1  5  1  0
  1  4  1  0
  8 13  1  0
  2  6  2  0
  2  7  1  0
  7 12  2  0
  4 10  1  0
 10 13  1  0
 16 18  1  0
  6 11  1  0
  3  9  1  0
  3  8  1  0
 12 15  1  0
M  END
>  <SOM>
16

$$$$

SciTegic02211520382D

 22 23  0  0  0  0            999 V2000
    0.4187   -1.3408    0.0000 C   0  0
    1.7445   -2.1084    0.0000 C   0  0
    0.4187    0.1844    0.0000 C   0  0
   -0.9022   -2.1084    0.0000 C   0  0
    3.0703   -1.3408    0.0000 C   0  0
    1.7445   -3.6385    0.0000 O   0  0
    1.7445    0.9520    0.0000 C   0  0
   -0.9022    0.9520    0.0000 O   0  0
   -2.2629   -1.4106    0.0000 C   0  0
   -0.8972   -3.8728    0.0000 O   0  0
    3.0703    0.1844    0.0000 C   0  0
    3.1850   -4.1469    0.0000 C   0  0
   -0.8723    2.5520    0.0000 C   0  0
   -3.5089   -2.2978    0.0000 C   0  0
    4.3912    0.9520    0.0000 O   0  0
   -4.7600   -1.4255    0.0000 C   0  0
    5.7668    0.1346    0.0000 C   0  0
   -4.7849    0.1047    0.0000 N   0  0
   -3.5389    1.0268    0.0000 C   0  0
   -6.0709    1.0367    0.0000 C   0  0
   -4.0722    2.5520    0.0000 C   0  0
   -5.5824    2.5320    0.0000 C   0  0
 19 21  1  0
  1  3  2  0
  1  2  1  0
 20 22  1  0
  1  4  1  0
  3  7  1  0
  6 12  1  0
 16 18  1  0
  3  8  1  0
 18 19  1  0
  5 11  1  0
  9 14  1  0
  4 10  2  0
 11 15  1  0
 15 17  1  0
  4  9  1  0
 18 20  1  0
 14 16  1  0
  8 13  1  0
  2  5  2  0
  2  6  1  0
  7 11  2  0
 21 22  1  0
M  END
>  <SOM>
15

$$$$

SciTegic02211520382D

 34 36  0  0  0  0            999 V2000
    0.4653    2.3107    0.0000 N   0  0
   -0.5205    3.2964    0.0000 C   0  0  1  0  0  0
    0.4653    0.8675    0.0000 C   0  0
    1.5220    3.3753    0.0000 C   0  0
    0.5284    4.3532    0.0000 C   0  0
   -1.9637    3.2964    0.0000 C   0  0
    1.8612    0.0631    0.0000 C   0  0  1  0  0  0
   -0.9306    0.0631    0.0000 O   0  0
   -2.6892    2.0425    0.0000 N   0  0
   -2.6892    4.5504    0.0000 O   0  0
    1.8612   -1.5536    0.0000 C   0  0
    3.2649    0.8675    0.0000 N   0  0
   -4.1324    2.0425    0.0000 C   0  0
    3.2649   -2.3659    0.0000 C   0  0
    0.4653   -2.3659    0.0000 C   0  0
    4.6608    0.0631    0.0000 C   0  0
   -4.8500    0.7965    0.0000 C   0  0
    3.2649   -3.9826    0.0000 C   0  0
    0.4653   -3.9747    0.0000 C   0  0
    6.0645    0.8675    0.0000 C   0  0
   -6.3011    0.7965    0.0000 C   0  0
   -4.1324   -0.4574    0.0000 C   0  0
    1.8612   -4.7869    0.0000 C   0  0
    7.4604    0.0631    0.0000 O   0  0
    6.0645    2.4132    0.0000 O   0  0
   -7.0188   -0.4574    0.0000 C   0  0
   -4.8500   -1.7113    0.0000 C   0  0
    7.4604   -1.5536    0.0000 C   0  0
   -6.2932   -1.7113    0.0000 C   0  0
    8.8641   -2.3659    0.0000 C   0  0
   -7.0188   -2.9652    0.0000 C   0  0
   -8.4619   -2.9652    0.0000 N   0  0
   -6.2932   -4.2113    0.0000 N   0  0
   -9.1875   -1.7113    0.0000 O   0  0
 19 23  1  0
 15 19  1  0
  4  5  1  0
 29 31  1  0
  1  3  1  0
  1  2  1  0
 20 24  1  0
 20 25  2  0
  1  4  1  0
 31 33  2  0
  3  7  1  0
 28 30  1  0
 22 27  1  0
  6 10  2  0
  3  8  2  0
 32 34  1  0
 24 28  1  0
  6  9  1  0
  9 13  1  0
 11 15  1  0
 11 14  1  0
 17 21  1  0
 13 17  1  0
 26 29  1  0
 12 16  1  0
 31 32  1  0
 16 20  1  0
 18 23  1  0
 27 29  2  0
 14 18  1  0
 17 22  2  0
  2  5  1  0
  2  6  1  0
  7 11  1  0
  7 12  1  0
 21 26  2  0
M  END
>  <SOM>
24

$$$$

SciTegic02211520382D

 16 17  0  0  0  0            999 V2000
    0.0646   -0.4199    0.0000 C   0  0
    0.0646    1.1104    0.0000 C   0  0
   -1.2962   -1.2114    0.0000 C   0  0
    1.3891   -1.2114    0.0000 O   0  0
    1.3891    1.9019    0.0000 C   0  0
   -1.2962    1.9019    0.0000 C   0  0
   -2.6166   -0.4199    0.0000 C   0  0
    2.7498   -0.4199    0.0000 C   0  0
    2.7498    1.1104    0.0000 C   0  0
    1.3971    3.3636    0.0000 C   0  0
   -2.6166    1.1104    0.0000 C   0  0
   -3.9774   -1.2114    0.0000 O   0  0
    4.1106   -1.2114    0.0000 O   0  0
   -0.0888    3.9653    0.0000 Cl  0  0
   -3.9774   -2.7418    0.0000 C   0  0
   -2.6166   -3.5171    0.0000 C   0  0
  5 10  1  0
 10 14  1  0
 15 16  1  0
  1  3  1  0
  1  2  2  0
  3  7  2  0
  4  8  1  0
  1  4  1  0
  8 13  2  0
  2  5  1  0
  2  6  1  0
  8  9  1  0
  7 11  1  0
  5  9  2  0
  7 12  1  0
  6 11  2  0
 12 15  1  0
M  END
>  <SOM>
12

$$$$

SciTegic02211520382D

 16 17  0  0  0  0            999 V2000
   -0.5950    1.7500    0.0000 C   0  0
   -0.5950    0.2294    0.0000 C   0  0
    0.7156    2.5317    0.0000 C   0  0
   -1.9445    2.5317    0.0000 C   0  0
   -1.9445   -0.5561    0.0000 C   0  0
    0.7156   -0.5561    0.0000 O   0  0
    2.0650    1.7500    0.0000 C   0  0
   -3.2550    1.7500    0.0000 C   0  0
   -3.2550    0.2294    0.0000 C   0  0
    2.0650    0.2294    0.0000 C   0  0
    3.3989    2.5161    0.0000 C   0  0
   -4.6045   -0.5561    0.0000 O   0  0
    3.4145   -0.5561    0.0000 O   0  0
    4.7328    3.2861    0.0000 N   0  0
   -4.6045   -2.0728    0.0000 C   0  0
   -3.2550   -2.8428    0.0000 C   0  0
 10 13  2  0
 15 16  1  0
  1  3  1  0
  1  2  2  0
  3  7  2  0
  4  8  2  0
  1  4  1  0
  2  5  1  0
  2  6  1  0
 11 14  3  0
  7 11  1  0
  9 12  1  0
  5  9  2  0
  8  9  1  0
  6 10  1  0
 12 15  1  0
  7 10  1  0
M  END
>  <SOM>
12

$$$$

SciTegic02211520382D

 30 33  0  0  0  0            999 V2000
   -4.1798   -2.5232    0.0000 C   0  0
   -5.5939   -1.9617    0.0000 C   0  0
   -4.1798   -4.0273    0.0000 C   0  0
   -2.8697   -1.7676    0.0000 C   0  0
   -6.6822   -3.1470    0.0000 C   0  0
   -6.0791   -0.4228    0.0000 C   0  0
   -5.7603   -4.4918    0.0000 N   0  0
   -2.8697   -4.7829    0.0000 C   0  0
   -1.5666   -2.5232    0.0000 C   0  0
   -2.8697   -0.2634    0.0000 O   0  0
   -8.2557   -2.7935    0.0000 C   0  0
   -7.6457   -0.0762    0.0000 C   0  0
   -1.5666   -4.0273    0.0000 C   0  0
   -1.5666    0.4922    0.0000 C   0  0
   -8.7340   -1.2616    0.0000 C   0  0
   -0.2565   -0.2634    0.0000 C   0  0  2  0  0  0
   -0.2565   -1.7676    0.0000 C   0  0
    1.0467    0.4922    0.0000 O   0  0
    1.0467   -2.5232    0.0000 N   0  0
    2.3499   -1.7676    0.0000 C   0  0
    2.3499   -0.2634    0.0000 C   0  0
    3.8055    0.2565    0.0000 O   0  0
    3.8055    1.7953    0.0000 C   0  0
    5.1364    2.5647    0.0000 C   0  0
    2.4677    2.5647    0.0000 C   0  0
    5.1364    4.1036    0.0000 C   0  0
    6.4673    1.7953    0.0000 O   0  0
    2.4677    4.1036    0.0000 C   0  0
    3.8055    4.8730    0.0000 C   0  0
    7.6388    2.7935    0.0000 C   0  0
 19 20  1  0
 27 30  1  0
  1  3  2  0
  1  2  1  0
 20 21  1  0
  5  7  1  0
  3  7  1  0
 22 23  1  0
 16 17  1  0
  6 12  2  0
 16 18  1  0
 23 24  1  0
  3  8  1  0
 17 19  1  0
  5 11  1  0
 12 15  1  0
 10 14  1  0
 25 28  1  0
  9 13  1  0
  4 10  1  0
 23 25  2  0
 11 15  2  0
 26 29  1  0
  1  4  1  0
 24 26  2  0
 24 27  1  0
 28 29  2  0
 14 16  1  0
  8 13  2  0
  2  5  2  0
  2  6  1  0
  4  9  2  0
 21 22  1  0
M  END
>  <SOM>
27

$$$$

SciTegic02211520382D

 22 22  0  0  0  0            999 V2000
   -0.4127   -0.2263    0.0000 C   0  0
    0.9385    0.5524    0.0000 C   0  0
   -1.7572    0.5524    0.0000 C   0  0
   -0.4127   -1.7838    0.0000 C   0  0
    2.1632   -0.2662    0.0000 C   0  0
    0.9851    2.2098    0.0000 N   0  0
   -3.1083   -0.2263    0.0000 C   0  0
   -1.7572   -2.5625    0.0000 C   0  0
    2.1232   -1.8437    0.0000 C   0  0
    2.4028    2.8421    0.0000 O   0  0
   -3.1083   -1.7838    0.0000 C   0  0
    3.5276   -2.5758    0.0000 C   0  0
    2.3961    4.3663    0.0000 C   0  0
   -4.4594   -2.5625    0.0000 C   0  0
    3.5476   -4.0667    0.0000 C   0  0
    3.7606    4.9653    0.0000 C   0  0
   -5.7973   -1.7971    0.0000 F   0  0
   -3.8737   -4.1533    0.0000 F   0  0
   -5.1383   -4.1533    0.0000 F   0  0
    4.9320   -4.6991    0.0000 O   0  0
    3.7606    6.6892    0.0000 N   0  0
    4.9853   -6.2366    0.0000 C   0  0
  1  3  1  0
  1  2  1  0
 20 22  1  0
  4  8  1  0
  8 11  2  0
  3  7  2  0
  5  9  1  0
  6 10  1  0
 10 13  1  0
  9 12  1  0
 12 15  1  0
 11 14  1  0
 15 20  1  0
 13 16  1  0
  1  4  2  0
 16 21  1  0
 14 17  1  0
 14 18  1  0
 14 19  1  0
  2  5  1  0
  2  6  2  0
  7 11  1  0
M  END
>  <SOM>
20

$$$$

SciTegic02211520382D

 18 19  0  0  0  0            999 V2000
    0.5844    0.7654    0.0000 C   0  0
    0.5844    2.3036    0.0000 C   0  0
    1.9191   -0.0038    0.0000 C   0  0
   -0.7503   -0.0038    0.0000 C   0  0
   -0.7503    3.0765    0.0000 C   0  0
    1.9153    3.0765    0.0000 O   0  0
    3.2500    0.7654    0.0000 C   0  0
    1.9191   -1.5458    0.0000 C   0  0
   -2.0850    0.7654    0.0000 C   0  0
   -2.0850    2.3036    0.0000 C   0  0
    3.2500    2.3036    0.0000 C   0  0
    0.4110   -1.9681    0.0000 F   0  0
    3.4536   -1.9756    0.0000 F   0  0
    1.4893   -2.9408    0.0000 F   0  0
   -3.4159    3.0765    0.0000 O   0  0
    4.5846    3.0765    0.0000 O   0  0
   -4.7505    2.3036    0.0000 C   0  0
   -4.7505    0.7654    0.0000 C   0  0
 11 16  2  0
  5 10  2  0
 10 15  1  0
 17 18  1  0
  1  3  1  0
  1  2  2  0
 15 17  1  0
  3  7  2  0
  8 12  1  0
  1  4  1  0
  8 13  1  0
  2  5  1  0
  2  6  1  0
  7 11  1  0
  8 14  1  0
  9 10  1  0
  4  9  2  0
  6 11  1  0
  3  8  1  0
M  END
>  <SOM>
15

$$$$

SciTegic02211520382D

 23 25  0  0  0  0            999 V2000
    1.2518   -0.5205    0.0000 C   0  0
    1.2518   -2.0606    0.0000 C   0  0
    2.5854    0.2495    0.0000 C   0  0
   -0.0817    0.2495    0.0000 C   0  0
   -0.0817   -2.8306    0.0000 C   0  0
    2.5854   -2.8306    0.0000 O   0  0
    3.9190   -0.5205    0.0000 C   0  0
    2.5854    1.7896    0.0000 C   0  0
   -1.4196   -0.5205    0.0000 C   0  0
   -1.4196   -2.0606    0.0000 C   0  0
    3.9190   -2.0606    0.0000 C   0  0
    3.9190    2.5596    0.0000 F   0  0
    1.4497    2.9683    0.0000 F   0  0
    1.1314    2.1853    0.0000 F   0  0
   -2.7532   -2.8306    0.0000 O   0  0
    5.2526   -2.8306    0.0000 O   0  0
   -4.0868   -2.0606    0.0000 C   0  0
   -4.0868   -0.5205    0.0000 C   0  0
   -2.7532    0.2495    0.0000 C   0  0
   -5.4204    0.2495    0.0000 C   0  0
   -2.7532    1.7896    0.0000 C   0  0
   -5.4204    1.7896    0.0000 C   0  0
   -4.0868    2.5596    0.0000 C   0  0
 19 21  2  0
  1  3  1  0
  1  2  2  0
 20 22  1  0
  1  4  1  0
  3  7  2  0
 22 23  2  0
  6 11  1  0
  3  8  1  0
 17 18  1  0
  5 10  2  0
 10 15  1  0
  9 10  1  0
 11 16  2  0
 18 19  1  0
 15 17  1  0
  4  9  2  0
 18 20  2  0
  8 14  1  0
  8 12  1  0
  8 13  1  0
  2  5  1  0
  2  6  1  0
  7 11  1  0
 21 23  1  0
M  END
>  <SOM>
15

$$$$

SciTegic02211520382D

 21 22  0  0  0  0            999 V2000
    0.9691    0.0385    0.0000 C   0  0  2  0  0  0
    2.3015   -0.7268    0.0000 C   0  0
   -0.3579   -0.7213    0.0000 C   0  0
    0.9691    1.5802    0.0000 C   0  0
    3.6395    0.0385    0.0000 C   0  0
    2.3015   -2.2685    0.0000 C   0  0
   -1.6959    0.0385    0.0000 C   0  0
   -0.3579   -2.2685    0.0000 C   0  0
    2.4227    2.0923    0.0000 Cl  0  0
   -0.2808    2.4722    0.0000 Cl  0  0
    1.6518    3.1770    0.0000 Cl  0  0
    4.9720   -0.7268    0.0000 C   0  0
    3.6340   -3.0394    0.0000 C   0  0
   -3.0284   -0.7213    0.0000 C   0  0
   -1.6959   -3.0394    0.0000 C   0  0
    4.9720   -2.2685    0.0000 C   0  0
    6.3045    0.0440    0.0000 O   0  0
   -3.0284   -2.2685    0.0000 C   0  0
    6.3045   -3.0394    0.0000 O   0  0
   -4.3608   -3.0394    0.0000 O   0  0
   -5.7098   -2.2465    0.0000 C   0  0
 15 18  2  0
  1  3  1  0
  1  2  1  0
 20 21  1  0
  3  7  1  0
  6 13  2  0
 16 19  1  0
  3  8  2  0
  5 12  1  0
  2  5  2  0
  4 10  1  0
  4 11  1  0
 13 16  1  0
 12 16  2  0
 12 17  1  0
  1  4  1  0
 18 20  1  0
  8 15  1  0
 14 18  1  0
  7 14  2  0
  2  6  1  0
  4  9  1  0
M  END
>  <SOM>
20

$$$$

SciTegic02211520382D

 22 23  0  0  0  0            999 V2000
   -0.0232    0.1857    0.0000 C   0  0  1  0  0  0
    1.4215   -0.5164    0.0000 C   0  0
   -1.4737   -0.5164    0.0000 C   0  0
   -0.0232    1.5723    0.0000 C   0  0
    1.4215   -1.9031    0.0000 C   0  0
    2.8952    0.1857    0.0000 C   0  0
   -2.9358    0.1857    0.0000 C   0  0
   -1.4737   -1.9031    0.0000 C   0  0
    1.8973    1.7986    0.0000 Cl  0  0
   -1.5839    2.3962    0.0000 Cl  0  0
    1.4795    2.6109    0.0000 Cl  0  0
    2.8836   -2.6109    0.0000 C   0  0
    4.3457   -0.5164    0.0000 C   0  0
   -4.3863   -0.5164    0.0000 C   0  0
   -2.9358   -2.6109    0.0000 C   0  0
    4.3457   -1.9031    0.0000 C   0  0
   -4.3863   -1.9031    0.0000 C   0  0
    5.7846   -2.6109    0.0000 O   0  0
   -5.8368   -2.6109    0.0000 O   0  0
    7.2699   -1.8508    0.0000 C   0  0
   -7.3105   -1.8973    0.0000 C   0  0
    7.3105   -0.2727    0.0000 O   0  0
 19 21  1  0
  1  3  1  0
  1  2  1  0
 20 22  1  0
  1  4  1  0
  3  7  1  0
  6 13  1  0
 16 18  1  0
  3  8  2  0
 17 19  1  0
  5 12  2  0
  2  5  1  0
  4 10  1  0
  4 11  1  0
 15 17  2  0
 13 16  2  0
 12 16  1  0
  4  9  1  0
 18 20  1  0
 14 17  1  0
  8 15  1  0
  7 14  2  0
  2  6  2  0
M  END
>  <SOM>
18

$$$$

SciTegic02211520382D

 20 21  0  0  0  0            999 V2000
    1.3931   -0.6966    0.0000 C   0  0
    0.0622    0.0746    0.0000 C   0  0
    1.3931   -2.2327    0.0000 C   0  0
    2.7302    0.0746    0.0000 C   0  0
   -1.2687   -0.6903    0.0000 C   0  0
    0.0622    1.6170    0.0000 C   0  0
    2.7240   -3.0039    0.0000 C   0  0
    4.0611   -0.6966    0.0000 C   0  0
   -2.6059    0.0746    0.0000 C   0  0
   -1.2687   -2.2327    0.0000 C   0  0
    1.5113    2.1270    0.0000 Cl  0  0
   -1.1941    2.5063    0.0000 Cl  0  0
    0.7463    3.2091    0.0000 Cl  0  0
    4.0611   -2.2327    0.0000 C   0  0
   -3.9368   -0.6903    0.0000 C   0  0
   -2.6059   -3.0039    0.0000 C   0  0
    5.3921   -3.0039    0.0000 O   0  0
   -3.9368   -2.2327    0.0000 C   0  0
    6.7416   -2.1643    0.0000 C   0  0
   -5.2677   -3.0039    0.0000 O   0  0
 17 19  1  0
 18 20  1  0
  5 10  2  0
 10 16  1  0
  7 14  1  0
  1  3  1  0
  1  2  1  0
  3  7  2  0
  4  8  1  0
  1  4  2  0
  2  5  1  0
  2  6  1  0
 14 17  1  0
 15 18  1  0
  9 15  2  0
  5  9  1  0
  6 12  1  0
  6 13  1  0
 16 18  2  0
  6 11  1  0
  8 14  2  0
M  END
>  <SOM>
17

$$$$

SciTegic02211520382D

 22 23  0  0  0  0            999 V2000
    0.0623    0.0374    0.0000 C   0  0
    1.3949   -0.7286    0.0000 C   0  0
   -1.2641   -0.7224    0.0000 C   0  0
    0.0623    1.5817    0.0000 C   0  0
    2.7337    0.0374    0.0000 C   0  0
    1.3949   -2.2667    0.0000 C   0  0
   -2.6030    0.0374    0.0000 C   0  0
   -1.2641   -2.2667    0.0000 C   0  0
    1.5132    2.0923    0.0000 Cl  0  0
   -1.1894    2.4722    0.0000 Cl  0  0
    0.7473    3.1759    0.0000 Cl  0  0
    4.0664   -0.7286    0.0000 C   0  0
    2.7275   -3.0389    0.0000 C   0  0
   -3.9356   -0.7224    0.0000 C   0  0
   -2.6030   -3.0389    0.0000 C   0  0
    4.0664   -2.2667    0.0000 C   0  0
    5.3990    0.0374    0.0000 O   0  0
   -3.9356   -2.2667    0.0000 C   0  0
    5.3990   -3.0389    0.0000 O   0  0
   -5.2682   -3.0389    0.0000 O   0  0
    6.7503   -2.1982    0.0000 C   0  0
   -6.6195   -2.2480    0.0000 C   0  0
 19 21  1  0
  1  3  1  0
  1  2  1  0
 20 22  1  0
  1  4  1  0
  3  7  1  0
 15 18  2  0
  6 13  2  0
 16 19  1  0
  3  8  2  0
  5 12  1  0
  2  5  2  0
  4 10  1  0
  4 11  1  0
 13 16  1  0
 12 16  2  0
 12 17  1  0
  4  9  1  0
 18 20  1  0
  8 15  1  0
 14 18  1  0
  7 14  2  0
  2  6  1  0
M  END
>  <SOM>
19

$$$$

SciTegic02211520382D

 22 23  0  0  0  0            999 V2000
    0.0623    0.0374    0.0000 C   0  0
    1.3949   -0.7286    0.0000 C   0  0
   -1.2641   -0.7224    0.0000 C   0  0
    0.0623    1.5817    0.0000 C   0  0
    2.7337    0.0374    0.0000 C   0  0
    1.3949   -2.2667    0.0000 C   0  0
   -2.6030    0.0374    0.0000 C   0  0
   -1.2641   -2.2667    0.0000 C   0  0
    1.5132    2.0923    0.0000 Cl  0  0
   -1.1894    2.4722    0.0000 Cl  0  0
    0.7473    3.1759    0.0000 Cl  0  0
    4.0664   -0.7286    0.0000 C   0  0
    2.7275   -3.0389    0.0000 C   0  0
   -3.9356   -0.7224    0.0000 C   0  0
   -2.6030   -3.0389    0.0000 C   0  0
    4.0664   -2.2667    0.0000 C   0  0
    5.3990    0.0374    0.0000 O   0  0
   -3.9356   -2.2667    0.0000 C   0  0
    5.3990   -3.0389    0.0000 O   0  0
   -5.2682   -3.0389    0.0000 O   0  0
    6.7503   -2.1982    0.0000 C   0  0
   -6.6195   -2.2480    0.0000 C   0  0
 19 21  1  0
  1  3  1  0
  1  2  1  0
 20 22  1  0
  1  4  1  0
  3  7  1  0
 15 18  2  0
  6 13  2  0
 16 19  1  0
  3  8  2  0
  5 12  1  0
  2  5  2  0
  4 10  1  0
  4 11  1  0
 13 16  1  0
 12 16  2  0
 12 17  1  0
  4  9  1  0
 18 20  1  0
  8 15  1  0
 14 18  1  0
  7 14  2  0
  2  6  1  0
M  END
>  <SOM>
20

$$$$

SciTegic02211520382D

 34 36  0  0  0  0            999 V2000
   -1.5482   -1.5385    0.0000 N   0  0
   -0.0968   -1.1612    0.0000 C   0  0  1  0  0  0
   -2.8739   -0.7741    0.0000 C   0  0
   -1.1225   -3.0868    0.0000 C   0  0
    0.3096   -2.6803    0.0000 C   0  0
    0.6677    0.1742    0.0000 C   0  0
   -4.2092   -1.5385    0.0000 C   0  0  1  0  0  0
   -2.8739    0.7644    0.0000 O   0  0
    2.1965    0.1742    0.0000 N   0  0
   -0.0968    1.4998    0.0000 O   0  0
   -5.5445   -0.7548    0.0000 C   0  0
   -4.2189   -3.0674    0.0000 O   0  0
    2.9706    1.5095    0.0000 C   0  0
   -6.8702   -1.5289    0.0000 C   0  0
   -5.5349    0.7838    0.0000 C   0  0
    4.4995    1.5095    0.0000 C   0  0
   -8.2055   -0.7644    0.0000 C   0  0
   -6.8605    1.5579    0.0000 C   0  0
    5.2736    2.8545    0.0000 C   0  0
    5.2736    0.1839    0.0000 C   0  0
   -8.2055    0.7838    0.0000 C   0  0
   -9.5312   -1.5289    0.0000 O   0  0
   -6.8605    3.0868    0.0000 Cl  0  0
    6.8218    2.8448    0.0000 C   0  0
    6.8218    0.1742    0.0000 C   0  0
  -10.8665   -0.7644    0.0000 C   0  0
    7.5863    1.4998    0.0000 C   0  0
  -12.1922   -1.5289    0.0000 F   0  0
  -10.8665    0.7741    0.0000 F   0  0
    9.1248    1.4998    0.0000 C   0  0
    9.8892    0.1742    0.0000 N   0  0
    9.8989    2.8352    0.0000 N   0  0
   11.4278    0.1645    0.0000 O   0  0
   12.1922   -1.1612    0.0000 C   0  0
 15 18  1  0
 27 30  1  0
 19 24  2  0
  1  3  1  0
  1  2  1  0
 20 25  1  0
  1  4  1  0
  3  7  1  0
  4  5  1  0
 22 26  1  0
  6 10  2  0
 16 19  1  0
  3  8  2  0
 30 31  2  0
 30 32  1  0
  6  9  1  0
  9 13  1  0
 25 27  2  0
 11 15  2  0
 11 14  1  0
 33 34  1  0
 17 21  1  0
 17 22  1  0
 13 16  1  0
 26 28  1  0
 26 29  1  0
 31 33  1  0
 24 27  1  0
 16 20  2  0
 18 21  2  0
 18 23  1  0
 14 17  2  0
  2  5  1  0
  2  6  1  0
  7 11  1  0
  7 12  1  0
M  END
>  <SOM>
33

$$$$

SciTegic02211520382D

 26 28  0  0  0  0            999 V2000
   -1.2656   -1.9639    0.0000 C   0  0
   -1.2656   -0.4219    0.0000 C   0  0
    0.2037   -2.4367    0.0000 N   0  0
   -2.5967   -2.7349    0.0000 C   0  0
    0.2037    0.0582    0.0000 N   0  0
   -2.5967    0.3491    0.0000 C   0  0
    1.1129   -1.1929    0.0000 C   0  0
   -3.9351   -1.9639    0.0000 C   0  0
   -3.9351   -0.4219    0.0000 C   0  0
    2.6549   -1.1929    0.0000 S   0  0
   -5.2662    0.3491    0.0000 O   0  0
    3.5423    0.0655    0.0000 C   0  0
    3.1641   -2.6404    0.0000 O   0  0
   -6.5973   -0.4292    0.0000 C   0  0
    5.0262   -0.3491    0.0000 C   0  0
   -6.6773   -1.7966    0.0000 F   0  0
   -8.0084    0.2037    0.0000 F   0  0
    6.1318    0.7274    0.0000 C   0  0
    5.4044   -1.8475    0.0000 N   0  0
    7.6156    0.3055    0.0000 C   0  0
    5.7535    2.2185    0.0000 O   0  0
    6.8883   -2.2621    0.0000 C   0  0
    7.9939   -1.1929    0.0000 C   0  0
    8.7212    1.3820    0.0000 O   0  0
    4.2188    2.3567    0.0000 C   0  0
    8.0739    2.7786    0.0000 C   0  0
 19 22  2  0
 15 19  1  0
 15 18  2  0
  1  3  1  0
  1  2  2  0
 20 24  1  0
 20 23  2  0
  4  8  2  0
  1  4  1  0
  3  7  1  0
  8  9  1  0
  5  7  2  0
 10 12  1  0
 10 13  2  0
  6  9  2  0
  9 11  1  0
 11 14  1  0
 12 15  1  0
 24 26  1  0
 18 21  1  0
 18 20  1  0
 14 16  1  0
 14 17  1  0
  2  5  1  0
  2  6  1  0
 22 23  1  0
  7 10  1  0
 21 25  1  0
M  END
>  <SOM>
24

$$$$

SciTegic02211520382D

 32 35  0  0  0  0            999 V2000
    0.2636   -1.1673    0.0000 C   0  0  1  0  0  0
    0.2636    0.3765    0.0000 C   0  0  1  0  0  0
   -1.1974   -1.6493    0.0000 C   0  0  1  0  0  0
    1.7321   -1.6417    0.0000 C   0  0
    1.7321    0.8585    0.0000 C   0  0  2  0  0  0
   -1.2049    0.8359    0.0000 C   0  0
   -1.6719   -3.1178    0.0000 C   0  0
   -2.1086   -0.3991    0.0000 O   0  0
    2.6358   -0.3916    0.0000 O   0  0
    2.2065    2.3045    0.0000 C   0  0
   -0.6326   -4.2625    0.0000 C   0  0
   -3.1780   -3.4416    0.0000 C   0  0
    3.7127    2.6132    0.0000 C   0  0
    1.1748    3.4567    0.0000 C   0  0
   -1.1070   -5.7235    0.0000 C   0  0
   -3.6449   -4.8951    0.0000 C   0  0
    4.1947    4.0893    0.0000 C   0  0
    1.6493    4.9252    0.0000 C   0  0
   -2.6132   -6.0473    0.0000 C   0  0
   -0.0753   -6.8606    0.0000 O   0  0
   -5.1587   -5.2114    0.0000 O   0  0
    3.1630    5.2340    0.0000 C   0  0
    5.7084    4.3980    0.0000 O   0  0
   -3.0877   -7.5158    0.0000 O   0  0
    1.4309   -6.5293    0.0000 C   0  0
   -6.1904   -4.0667    0.0000 C   0  0
    3.6374    6.7025    0.0000 O   0  0
    6.1904    5.8666    0.0000 C   0  0
   -4.5938   -7.8472    0.0000 C   0  0
    2.6132    7.8472    0.0000 C   0  0
    0.2711   -2.6961    0.0000 H   0  0
    0.2410    1.9053    0.0000 H   0  0
 15 19  2  0
 27 30  1  0
 19 24  1  0
  1  3  1  0
  1  2  1  0
 20 25  1  0
  1  4  1  0
  3  7  1  0
  5  9  1  0
 22 27  1  0
 23 28  1  0
 16 19  1  0
  3  8  1  0
 10 13  1  0
  5 10  1  0
 10 14  2  0
  6  8  1  0
 11 15  1  0
 15 20  1  0
 13 17  2  0
 17 23  1  0
  1 31  1  0
 12 16  2  0
  4  9  1  0
 16 21  1  0
 18 22  2  0
  2 32  1  0
 14 18  1  0
 17 22  1  0
  2  5  1  0
  2  6  1  0
 24 29  1  0
  7 11  2  0
  7 12  1  0
 21 26  1  0
M  END
>  <SOM>
27

$$$$

SciTegic02211520382D

 32 35  0  0  0  0            999 V2000
    0.2636   -1.1673    0.0000 C   0  0  1  0  0  0
    0.2636    0.3765    0.0000 C   0  0  1  0  0  0
   -1.1974   -1.6493    0.0000 C   0  0  1  0  0  0
    1.7321   -1.6417    0.0000 C   0  0
    1.7321    0.8585    0.0000 C   0  0  2  0  0  0
   -1.2049    0.8359    0.0000 C   0  0
   -1.6719   -3.1178    0.0000 C   0  0
   -2.1086   -0.3991    0.0000 O   0  0
    2.6358   -0.3916    0.0000 O   0  0
    2.2065    2.3045    0.0000 C   0  0
   -0.6326   -4.2625    0.0000 C   0  0
   -3.1780   -3.4416    0.0000 C   0  0
    3.7127    2.6132    0.0000 C   0  0
    1.1748    3.4567    0.0000 C   0  0
   -1.1070   -5.7235    0.0000 C   0  0
   -3.6449   -4.8951    0.0000 C   0  0
    4.1947    4.0893    0.0000 C   0  0
    1.6493    4.9252    0.0000 C   0  0
   -2.6132   -6.0473    0.0000 C   0  0
   -0.0753   -6.8606    0.0000 O   0  0
   -5.1587   -5.2114    0.0000 O   0  0
    3.1630    5.2340    0.0000 C   0  0
    5.7084    4.3980    0.0000 O   0  0
   -3.0877   -7.5158    0.0000 O   0  0
    1.4309   -6.5293    0.0000 C   0  0
   -6.1904   -4.0667    0.0000 C   0  0
    3.6374    6.7025    0.0000 O   0  0
    6.1904    5.8666    0.0000 C   0  0
   -4.5938   -7.8472    0.0000 C   0  0
    2.6132    7.8472    0.0000 C   0  0
    0.2711   -2.6961    0.0000 H   0  0
    0.2410    1.9053    0.0000 H   0  0
 15 19  2  0
 27 30  1  0
 19 24  1  0
  1  3  1  0
  1  2  1  0
 20 25  1  0
  1  4  1  0
  3  7  1  0
  5  9  1  0
 22 27  1  0
 23 28  1  0
 16 19  1  0
  3  8  1  0
 10 13  1  0
  5 10  1  0
 10 14  2  0
  6  8  1  0
 11 15  1  0
 15 20  1  0
 13 17  2  0
 17 23  1  0
  1 31  1  0
 12 16  2  0
  4  9  1  0
 16 21  1  0
 18 22  2  0
  2 32  1  0
 14 18  1  0
 17 22  1  0
  2  5  1  0
  2  6  1  0
 24 29  1  0
  7 11  2  0
  7 12  1  0
 21 26  1  0
M  END
>  <SOM>
24

$$$$

SciTegic02211520382D

 17 18  0  0  0  0            999 V2000
    0.6233   -0.0765    0.0000 C   0  0
    1.9320    0.7327    0.0000 C   0  0
   -0.6634    0.7764    0.0000 N   0  0
    1.9356   -0.8566    0.0000 C   0  0
   -0.6926   -0.8457    0.0000 C   0  0
    1.9210    2.2236    0.0000 C   0  0
    3.2698   -0.0583    0.0000 C   0  0
   -1.9210    0.0911    0.0000 C   0  0
    1.9320   -2.4204    0.0000 C   0  0
   -0.7035   -2.4095    0.0000 C   0  0
    3.2151    3.0365    0.0000 C   0  0
    4.5821    0.6889    0.0000 C   0  0
   -3.2443    0.8603    0.0000 C   0  0
    0.6051   -3.1750    0.0000 C   0  0
    4.5930    2.2564    0.0000 C   0  0
   -3.2625    2.3986    0.0000 O   0  0
   -4.5930    3.1750    0.0000 C   0  0
 11 15  2  0
  5 10  1  0
 10 14  1  0
  1  3  1  0
  1  2  1  0
 13 16  1  0
  9 14  1  0
  1  5  1  0
  1  4  1  0
  8 13  1  0
  2  6  2  0
  2  7  1  0
 16 17  1  0
  7 12  2  0
  4  9  1  0
  6 11  1  0
  3  8  1  0
 12 15  1  0
M  END
>  <SOM>
16

$$$$

SciTegic02211520382D

 18 19  0  0  0  0            999 V2000
    1.3011   -0.0753    0.0000 C   0  0
    2.6105    0.7321    0.0000 C   0  0
    2.6147   -0.8576    0.0000 C   0  0
   -0.0167   -0.8451    0.0000 C   0  0
    0.0126    0.7781    0.0000 N   0  0
    2.5980    2.2256    0.0000 C   0  0
    3.9492   -0.0586    0.0000 C   0  0
    2.6105   -2.4222    0.0000 C   0  0
   -0.0251   -2.4097    0.0000 C   0  0
   -1.2425    0.0920    0.0000 C   0  0
    3.8948    3.0372    0.0000 C   0  0
    5.2587    0.6903    0.0000 C   0  0
    1.2843   -3.1753    0.0000 C   0  0
   -2.5687    0.8618    0.0000 C   0  0
    5.2712    2.2549    0.0000 C   0  0
   -2.5854    2.3971    0.0000 O   0  0
   -3.9158    3.1753    0.0000 C   0  0
   -5.2712    2.4599    0.0000 C   0  0
 17 18  1  0
 11 15  2  0
  5 10  1  0
 10 14  1  0
  1  3  1  0
  1  2  1  0
 14 16  1  0
  1  5  1  0
  1  4  1  0
  8 13  1  0
  2  6  2  0
  2  7  1  0
  9 13  1  0
 16 17  1  0
  7 12  2  0
  4  9  1  0
  6 11  1  0
  3  8  1  0
 12 15  1  0
M  END
>  <SOM>
16

$$$$

SciTegic02211520382D

 22 22  0  0  0  0            999 V2000
   -5.1878    1.1740    0.0000 C   0  0
   -5.1878   -0.3808    0.0000 C   0  0
   -6.5363    1.9514    0.0000 C   0  0
   -3.8393    1.9514    0.0000 C   0  0
   -6.5363   -1.1581    0.0000 C   0  0
   -7.8848    1.1740    0.0000 C   0  0
   -2.5066    1.1899    0.0000 N   0  0
   -7.8848   -0.3808    0.0000 C   0  0
   -6.5363   -2.7208    0.0000 O   0  0
   -1.2216    2.0624    0.0000 C   0  0
   -9.2333   -1.1581    0.0000 O   0  0
   -5.0688   -3.2364    0.0000 C   0  0
    0.0476    1.1978    0.0000 C   0  0
   -1.2375    3.6806    0.0000 O   0  0
    1.2930    2.1179    0.0000 C   0  0
    2.5780    1.2454    0.0000 C   0  0
    3.8393    2.1655    0.0000 C   0  0
    5.1164    1.2850    0.0000 C   0  0
    6.3697    2.2052    0.0000 C   0  0
    7.6547    1.3326    0.0000 C   0  0
    8.9001    2.2528    0.0000 C   0  0
    7.6627   -0.0714    0.0000 C   0  0
  4  7  1  0
 19 20  1  0
  1  3  1  0
  1  2  2  0
 20 22  1  0
 15 16  1  0
 20 21  1  0
  3  6  2  0
 16 17  1  0
  5  9  1  0
  5  8  2  0
 17 18  1  0
 10 13  1  0
 10 14  2  0
  6  8  1  0
  9 12  1  0
 18 19  2  0
 13 15  1  0
  1  4  1  0
  8 11  1  0
  2  5  1  0
  7 10  1  0
M  END
>  <SOM>
9

$$$$

SciTegic02211520382D

 14 14  0  0  0  0            999 V2000
   -0.6685    0.7860    0.0000 C   0  0
   -2.0091    1.5427    0.0000 C   0  0
   -0.6722   -0.7603    0.0000 C   0  0
    0.6611    1.5610    0.0000 C   0  0
   -3.3314    0.7787    0.0000 C   0  0
   -2.0055    3.0596    0.0000 O   0  0
   -1.9981   -1.5353    0.0000 C   0  0
    2.0018    0.7823    0.0000 C   0  0
    0.6611    3.1000    0.0000 O   0  0
   -3.3277   -0.7640    0.0000 C   0  0
   -3.3241    3.8273    0.0000 C   0  0
   -1.9944   -3.0633    0.0000 O   0  0
    3.3314    1.5500    0.0000 N   0  0
   -3.3314   -3.8273    0.0000 C   0  0
  5 10  2  0
  1  3  1  0
  1  2  2  0
  3  7  2  0
  4  8  1  0
  1  4  1  0
  8 13  1  0
  2  5  1  0
  2  6  1  0
  7 10  1  0
  7 12  1  0
 12 14  1  0
  4  9  1  0
  6 11  1  0
M  END
>  <SOM>
12

$$$$

SciTegic02211520382D

 29 33  0  0  0  0            999 V2000
   -0.4996   -0.6452    0.0000 C   0  0  2  0  0  0
    0.8877    0.0291    0.0000 C   0  0  1  0  0  0
   -1.9403   -0.1358    0.0000 C   0  0
   -1.1739   -2.2508    0.0000 C   0  0
   -2.4303   -1.7948    0.0000 C   0  0
    0.9071    1.5280    0.0000 N   0  0
    2.1635   -0.5967    0.0000 C   0  0  2  0  0  0
   -2.1441    1.1399    0.0000 C   0  0
   -3.1627   -0.7616    0.0000 N   0  0
    0.2522   -1.3679    0.0000 C   0  0  2  0  0  0
   -3.7254   -1.0817    0.0000 O   0  0
   -2.3963   -3.3180    0.0000 O   0  0
    0.2522    0.6694    0.0000 C   0  0
    0.0340    2.3915    0.0000 C   0  0
    1.5523   -1.9064    0.0000 C   0  0
    3.6139   -0.0825    0.0000 C   0  0
   -3.5168    1.3146    0.0000 C   0  0
   -1.2758    2.3138    0.0000 C   0  0
   -4.0941    0.1504    0.0000 C   0  0
   -4.9721   -1.7366    0.0000 C   0  0
    3.6187    1.4601    0.0000 C   0  0
   -4.2348    2.3963    0.0000 C   0  0
   -5.3893    0.0679    0.0000 C   0  0
    5.0691    1.9694    0.0000 O   0  0
   -5.5348    2.3138    0.0000 C   0  0
   -6.1120    1.1496    0.0000 C   0  0
    5.0740    3.5120    0.0000 C   0  0
    1.6202    1.2079    0.0000 H   0  0
   -0.5287   -2.6825    0.0000 H   0  0
 19 23  1  0
  1  3  1  0
  1  2  1  0
  1  5  1  0
  1  4  1  0
 22 25  2  0
 23 26  2  0
  6 13  1  0
 11 20  1  0
  3  9  1  0
  3  8  2  0
  6 14  1  0
 17 19  2  0
  5 12  2  0
  5 11  1  0
 10 13  1  0
 10 15  1  0
  2  7  1  0
  4 10  1  0
  9 19  1  0
 25 26  1  0
 17 22  1  0
  2 28  1  0
 24 27  1  0
 16 21  1  0
  8 18  1  0
  8 17  1  0
 14 18  1  0
  7 15  1  0
 10 29  1  0
  2  6  1  0
  7 16  1  0
 21 24  1  0
M  END
>  <SOM>
24

$$$$

SciTegic02211520382D

 18 19  0  0  0  0            999 V2000
   -3.6042   -0.5800    0.0000 C   0  0
   -3.6042    0.9363    0.0000 C   0  0
   -2.2661   -1.3795    0.0000 C   0  0
   -4.9215   -1.3795    0.0000 C   0  0
   -2.2246    1.7606    0.0000 N   0  0
   -2.2661   -2.9165    0.0000 C   0  0
   -4.9215   -2.9165    0.0000 C   0  0
   -0.9445    0.9570    0.0000 C   0  0
   -2.2246    3.2562    0.0000 C   0  0
   -3.6042   -3.7160    0.0000 C   0  0
   -0.9280   -3.6166    0.0000 O   0  0
    0.3894    1.7606    0.0000 C   0  0
   -0.9280    4.0350    0.0000 C   0  0
    0.6504   -2.7549    0.0000 C   0  0
    0.3894    3.2976    0.0000 C   0  0
    1.9512   -3.6166    0.0000 C   0  0
    3.3059   -2.8585    0.0000 C   0  0
    4.5860   -3.6580    0.0000 O   0  0
  4  7  1  0
 14 16  1  0
 11 14  1  0
 17 18  1  0
  1  3  1  0
  1  2  1  0
  8 12  1  0
  1  4  2  0
 13 15  1  0
  2  5  1  0
  3  6  2  0
  9 13  1  0
 16 17  1  0
  5  9  1  0
  5  8  1  0
  6 10  1  0
  6 11  1  0
 12 15  1  0
  7 10  2  0
M  END
>  <SOM>
11

$$$$

SciTegic02211520382D

 28 30  0  0  0  0            999 V2000
   -3.3381    0.3923    0.0000 C   0  0
   -4.6664   -0.3785    0.0000 C   0  0
   -1.9960   -0.3785    0.0000 C   0  0
   -3.3312    1.9340    0.0000 C   0  0
   -5.9948    0.3923    0.0000 C   0  0
   -4.6664   -1.9340    0.0000 C   0  0
   -0.6607    0.3854    0.0000 C   0  0
   -2.0097    2.6980    0.0000 C   0  0
   -7.3369   -0.3785    0.0000 C   0  0
   -5.9879    1.9271    0.0000 O   0  0
   -5.9948   -2.6980    0.0000 N   0  0
   -3.3312   -2.7049    0.0000 C   0  0
   -0.6676    1.9340    0.0000 C   0  0
   -7.3369   -1.9271    0.0000 C   0  0
   -8.6722    0.3923    0.0000 Cl  0  0
    0.6676    2.7049    0.0000 O   0  0
   -8.6722   -2.6980    0.0000 C   0  0
    2.0097    1.9340    0.0000 C   0  0
    2.0097    0.3854    0.0000 C   0  0
    3.3381    2.7049    0.0000 C   0  0
    3.3312   -0.3854    0.0000 C   0  0
    4.6733    1.9340    0.0000 C   0  0
    4.6733    0.3854    0.0000 C   0  0
    6.0017   -0.3854    0.0000 O   0  0
    7.3369    0.3923    0.0000 C   0  0
    8.6722   -0.3785    0.0000 F   0  0
    6.4972    1.9547    0.0000 F   0  0
    7.9564    1.9547    0.0000 F   0  0
 19 21  1  0
  1  3  1  0
  1  2  1  0
 20 22  2  0
  4  8  1  0
  1  4  2  0
 23 24  1  0
  3  7  2  0
 22 23  1  0
  5  9  1  0
  6 12  1  0
 16 18  1  0
  6 11  1  0
 18 19  2  0
  5 10  2  0
 25 28  1  0
  9 15  1  0
  9 14  2  0
 25 27  1  0
 25 26  1  0
 11 14  1  0
 13 16  1  0
 24 25  1  0
 18 20  1  0
 14 17  1  0
  8 13  2  0
  2  5  1  0
  2  6  2  0
  7 13  1  0
 21 23  2  0
M  END
>  <SOM>
24

$$$$

SciTegic02211520382D

 18 19  0  0  0  0            999 V2000
   -1.3011   -1.5666    0.0000 C   0  0
   -1.3011    0.0053    0.0000 C   0  0
    0.0266   -2.3154    0.0000 O   0  0
   -2.6659   -2.3154    0.0000 C   0  0
    0.0212    0.8019    0.0000 C   0  0
   -2.6659    0.7966    0.0000 C   0  0
    1.3542   -1.5029    0.0000 C   0  0
   -3.9935   -1.5029    0.0000 C   0  0
    1.3542    0.0053    0.0000 C   0  0
   -3.9935    0.0053    0.0000 C   0  0
    2.7243   -2.2517    0.0000 O   0  0
   -5.3636   -2.2517    0.0000 O   0  0
    2.7031    0.7647    0.0000 C   0  0
   -6.6913   -1.4445    0.0000 C   0  0
    4.0201   -0.0212    0.0000 C   0  0
    2.7243    2.3154    0.0000 O   0  0
    5.3689    0.7222    0.0000 C   0  0
    6.6913   -0.0743    0.0000 C   0  0
  7  9  1  0
 17 18  1  0
  8 10  1  0
  1  3  1  0
  1  2  2  0
 15 17  1  0
  3  7  1  0
  4  8  2  0
  1  4  1  0
 13 15  1  0
  2  5  1  0
  2  6  1  0
 13 16  2  0
  7 11  2  0
  8 12  1  0
  5  9  2  0
  9 13  1  0
  6 10  2  0
 12 14  1  0
M  END
>  <SOM>
12

$$$$

SciTegic02211520382D

 27 30  0  0  0  0            999 V2000
   -2.0592   -2.0932    0.0000 C   0  0
   -1.0891   -3.2901    0.0000 C   0  0
   -1.3047   -0.7601    0.0000 N   0  0
   -3.5851   -2.1216    0.0000 N   0  0
   -1.4182   -4.7991    0.0000 C   0  0
    0.3801   -2.8193    0.0000 C   0  0
    0.2269   -0.7715    0.0000 C   0  0
   -2.0648    0.5843    0.0000 C   0  0
   -4.5324   -3.3242    0.0000 C   0  0
   -2.8023   -5.4854    0.0000 S   0  0
   -0.2836   -5.8258    0.0000 C   0  0
    1.5259   -3.8574    0.0000 C   0  0
    1.0097    0.5502    0.0000 C   0  0
   -1.2877    1.9117    0.0000 C   0  0
   -4.2091   -4.8104    0.0000 C   0  0
   -6.0017   -2.8533    0.0000 C   0  0
    1.1856   -5.3606    0.0000 C   0  0
    0.2439    1.8947    0.0000 N   0  0
   -5.3550   -5.8542    0.0000 C   0  0
   -7.1475   -3.8914    0.0000 C   0  0
    1.0211    3.2221    0.0000 C   0  0
   -6.8015   -5.4004    0.0000 C   0  0
    2.5527    3.2050    0.0000 C   0  0
    3.3185    4.5324    0.0000 O   0  0
    4.8444    4.5268    0.0000 C   0  0
    5.6216    5.8542    0.0000 C   0  0
    7.1475    5.8542    0.0000 O   0  0
 19 22  2  0
 15 19  1  0
  1  3  1  0
  1  2  1  0
 20 22  1  0
  1  4  2  0
  3  7  1  0
  6 12  2  0
 23 24  1  0
  3  8  1  0
  5 11  1  0
  5 10  1  0
 10 15  1  0
  9 16  1  0
  9 15  2  0
 24 25  1  0
 25 26  1  0
 11 17  2  0
 12 17  1  0
  4  9  1  0
 13 18  1  0
 16 20  2  0
 18 21  1  0
 26 27  1  0
  8 14  1  0
 14 18  1  0
  2  5  2  0
  2  6  1  0
  7 13  1  0
 21 23  1  0
M  END
>  <SOM>
24

$$$$

SciTegic02211520382D

 21 22  0  0  0  0            999 V2000
   -0.8418    0.0385    0.0000 C   0  0
    0.4897   -0.7318    0.0000 C   0  0
   -2.1733   -0.7263    0.0000 C   0  0
   -0.8418    1.5846    0.0000 C   0  0
    1.8267    0.0385    0.0000 C   0  0
    0.4897   -2.2668    0.0000 C   0  0
   -3.5103    0.0385    0.0000 C   0  0
   -2.1733   -2.2668    0.0000 C   0  0
    0.6052    2.0908    0.0000 Cl  0  0
   -2.0963    2.4704    0.0000 Cl  0  0
   -0.1596    3.1747    0.0000 Cl  0  0
    3.1582   -0.7318    0.0000 C   0  0
    1.8212   -3.0371    0.0000 C   0  0
   -4.8418   -0.7263    0.0000 C   0  0
   -3.5103   -3.0371    0.0000 C   0  0
    3.1582   -2.2668    0.0000 C   0  0
    4.4897    0.0385    0.0000 O   0  0
   -4.8418   -2.2668    0.0000 C   0  0
    4.4842   -3.0371    0.0000 O   0  0
   -6.1678   -3.0371    0.0000 O   0  0
    5.8377   -2.1953    0.0000 C   0  0
 19 21  1  0
  1  3  1  0
  1  2  1  0
  1  4  1  0
  3  7  1  0
 15 18  2  0
  6 13  2  0
 16 19  1  0
  3  8  2  0
  5 12  1  0
  2  5  2  0
  4 10  1  0
  4 11  1  0
 13 16  1  0
 12 16  2  0
 12 17  1  0
  4  9  1  0
 18 20  1  0
  8 15  1  0
 14 18  1  0
  7 14  2  0
  2  6  1  0
M  END
>  <SOM>
19

$$$$

SciTegic02211520382D

 29 31  0  0  0  0            999 V2000
   -2.0019    1.9205    0.0000 C   0  0
   -2.0019    0.3841    0.0000 C   0  0
   -3.3346    2.6945    0.0000 C   0  0
   -0.6693    2.6945    0.0000 C   0  0
   -3.3346   -0.3899    0.0000 C   0  0
   -0.6693   -0.3899    0.0000 O   0  0
   -4.6673    1.9205    0.0000 C   0  0
   -3.3346    4.2308    0.0000 O   0  0
    0.6693    1.9205    0.0000 C   0  0
   -0.6693    4.2308    0.0000 O   0  0
   -4.6673    0.3841    0.0000 C   0  0
   -3.3346   -1.9263    0.0000 O   0  0
    0.6693    0.3841    0.0000 C   0  0
   -6.0000    2.6945    0.0000 O   0  0
   -1.9961    5.0048    0.0000 C   0  0
   -6.0000   -0.3899    0.0000 O   0  0
   -2.0019   -2.6945    0.0000 C   0  0
    2.0019   -0.3899    0.0000 C   0  0
   -7.3327    1.9205    0.0000 C   0  0
   -6.0000   -1.9263    0.0000 C   0  0
    2.0019   -1.9205    0.0000 C   0  0
    3.3346    0.3841    0.0000 C   0  0
    3.3346   -2.6945    0.0000 C   0  0
    4.6673   -0.3899    0.0000 C   0  0
    4.6673   -1.9205    0.0000 C   0  0
    3.3346   -4.2308    0.0000 O   0  0
    6.0000   -2.6945    0.0000 O   0  0
    2.0019   -5.0048    0.0000 C   0  0
    7.3327   -1.9263    0.0000 C   0  0
  1  3  1  0
  1  2  2  0
  1  4  1  0
  3  7  2  0
 22 24  1  0
 23 26  1  0
  6 13  1  0
 23 25  1  0
  3  8  1  0
  5 12  1  0
  5 11  2  0
  2  5  1  0
  9 13  2  0
  4 10  2  0
 24 25  2  0
 25 27  1  0
 11 16  1  0
 27 29  1  0
 26 28  1  0
 12 17  1  0
  4  9  1  0
 13 18  1  0
 16 20  1  0
 18 21  1  0
 18 22  2  0
  8 15  1  0
 14 19  1  0
  7 14  1  0
  2  6  1  0
  7 11  1  0
 21 23  2  0
M  END
>  <SOM>
14

$$$$

SciTegic02211520382D

 29 31  0  0  0  0            999 V2000
   -2.0019    1.9205    0.0000 C   0  0
   -2.0019    0.3841    0.0000 C   0  0
   -3.3346    2.6945    0.0000 C   0  0
   -0.6693    2.6945    0.0000 C   0  0
   -3.3346   -0.3899    0.0000 C   0  0
   -0.6693   -0.3899    0.0000 O   0  0
   -4.6673    1.9205    0.0000 C   0  0
   -3.3346    4.2308    0.0000 O   0  0
    0.6693    1.9205    0.0000 C   0  0
   -0.6693    4.2308    0.0000 O   0  0
   -4.6673    0.3841    0.0000 C   0  0
   -3.3346   -1.9263    0.0000 O   0  0
    0.6693    0.3841    0.0000 C   0  0
   -6.0000    2.6945    0.0000 O   0  0
   -1.9961    5.0048    0.0000 C   0  0
   -6.0000   -0.3899    0.0000 O   0  0
   -2.0019   -2.6945    0.0000 C   0  0
    2.0019   -0.3899    0.0000 C   0  0
   -7.3327    1.9205    0.0000 C   0  0
   -6.0000   -1.9263    0.0000 C   0  0
    2.0019   -1.9205    0.0000 C   0  0
    3.3346    0.3841    0.0000 C   0  0
    3.3346   -2.6945    0.0000 C   0  0
    4.6673   -0.3899    0.0000 C   0  0
    4.6673   -1.9205    0.0000 C   0  0
    3.3346   -4.2308    0.0000 O   0  0
    6.0000   -2.6945    0.0000 O   0  0
    2.0019   -5.0048    0.0000 C   0  0
    7.3327   -1.9263    0.0000 C   0  0
  1  3  1  0
  1  2  2  0
  1  4  1  0
  3  7  2  0
 22 24  1  0
 23 26  1  0
  6 13  1  0
 23 25  1  0
  3  8  1  0
  5 12  1  0
  5 11  2  0
  2  5  1  0
  9 13  2  0
  4 10  2  0
 24 25  2  0
 25 27  1  0
 11 16  1  0
 27 29  1  0
 26 28  1  0
 12 17  1  0
  4  9  1  0
 13 18  1  0
 16 20  1  0
 18 21  1  0
 18 22  2  0
  8 15  1  0
 14 19  1  0
  7 14  1  0
  2  6  1  0
  7 11  1  0
 21 23  2  0
M  END
>  <SOM>
27

$$$$

SciTegic02211520382D

 29 31  0  0  0  0            999 V2000
   -2.0019    1.9205    0.0000 C   0  0
   -2.0019    0.3841    0.0000 C   0  0
   -3.3346    2.6945    0.0000 C   0  0
   -0.6693    2.6945    0.0000 C   0  0
   -3.3346   -0.3899    0.0000 C   0  0
   -0.6693   -0.3899    0.0000 O   0  0
   -4.6673    1.9205    0.0000 C   0  0
   -3.3346    4.2308    0.0000 O   0  0
    0.6693    1.9205    0.0000 C   0  0
   -0.6693    4.2308    0.0000 O   0  0
   -4.6673    0.3841    0.0000 C   0  0
   -3.3346   -1.9263    0.0000 O   0  0
    0.6693    0.3841    0.0000 C   0  0
   -6.0000    2.6945    0.0000 O   0  0
   -1.9961    5.0048    0.0000 C   0  0
   -6.0000   -0.3899    0.0000 O   0  0
   -2.0019   -2.6945    0.0000 C   0  0
    2.0019   -0.3899    0.0000 C   0  0
   -7.3327    1.9205    0.0000 C   0  0
   -6.0000   -1.9263    0.0000 C   0  0
    2.0019   -1.9205    0.0000 C   0  0
    3.3346    0.3841    0.0000 C   0  0
    3.3346   -2.6945    0.0000 C   0  0
    4.6673   -0.3899    0.0000 C   0  0
    4.6673   -1.9205    0.0000 C   0  0
    3.3346   -4.2308    0.0000 O   0  0
    6.0000   -2.6945    0.0000 O   0  0
    2.0019   -5.0048    0.0000 C   0  0
    7.3327   -1.9263    0.0000 C   0  0
  1  3  1  0
  1  2  2  0
  1  4  1  0
  3  7  2  0
 22 24  1  0
 23 26  1  0
  6 13  1  0
 23 25  1  0
  3  8  1  0
  5 12  1  0
  5 11  2  0
  2  5  1  0
  9 13  2  0
  4 10  2  0
 24 25  2  0
 25 27  1  0
 11 16  1  0
 27 29  1  0
 26 28  1  0
 12 17  1  0
  4  9  1  0
 13 18  1  0
 16 20  1  0
 18 21  1  0
 18 22  2  0
  8 15  1  0
 14 19  1  0
  7 14  1  0
  2  6  1  0
  7 11  1  0
 21 23  2  0
M  END
>  <SOM>
16

$$$$

SciTegic02211520382D

 24 26  0  0  0  0            999 V2000
   -6.6598   -0.4731    0.0000 C   0  0
   -6.6598    1.0570    0.0000 C   0  0
   -5.2111   -1.0422    0.0000 N   0  0
   -7.9829   -1.2418    0.0000 C   0  0
   -5.0485    1.5301    0.0000 N   0  0
   -7.9829    1.8257    0.0000 C   0  0
   -4.1097    0.1552    0.0000 C   0  0
   -9.3134   -0.4731    0.0000 C   0  0
   -9.3134    1.0570    0.0000 C   0  0
   -2.5205    0.0443    0.0000 S   0  0
   -1.7001   -1.3157    0.0000 C   0  0
   -0.1404   -0.9979    0.0000 C   0  0
    0.3622    0.5174    0.0000 C   0  0
    0.9166   -2.1805    0.0000 N   0  0
    1.9218    0.8353    0.0000 C   0  0
   -0.4435    1.6188    0.0000 C   0  0
    2.4762   -1.8627    0.0000 C   0  0
    2.9788   -0.3474    0.0000 C   0  0
    2.4097    2.3210    0.0000 O   0  0
    3.9693    2.3505    0.0000 C   0  0
    4.5237    0.8870    0.0000 C   0  0
    6.0833    0.9240    0.0000 C   0  0
    6.6377   -0.5396    0.0000 O   0  0
    8.1973   -0.5100    0.0000 C   0  0
 15 19  1  0
 15 18  2  0
  1  3  1  0
  1  2  2  0
 19 20  1  0
  4  8  2  0
  1  4  1  0
  3  7  1  0
 22 23  1  0
  5  7  2  0
 23 24  1  0
 10 11  1  0
  6  9  2  0
  8  9  1  0
 11 12  1  0
 17 18  1  0
 13 15  1  0
 13 16  1  0
 12 14  1  0
 20 21  1  0
 12 13  2  0
 14 17  2  0
  2  5  1  0
  2  6  1  0
  7 10  1  0
 21 22  1  0
M  END
>  <SOM>
23

$$$$

SciTegic02211520382D

 24 26  0  0  0  0            999 V2000
   -6.6598   -0.4731    0.0000 C   0  0
   -6.6598    1.0570    0.0000 C   0  0
   -5.2111   -1.0422    0.0000 N   0  0
   -7.9829   -1.2418    0.0000 C   0  0
   -5.0485    1.5301    0.0000 N   0  0
   -7.9829    1.8257    0.0000 C   0  0
   -4.1097    0.1552    0.0000 C   0  0
   -9.3134   -0.4731    0.0000 C   0  0
   -9.3134    1.0570    0.0000 C   0  0
   -2.5205    0.0443    0.0000 S   0  0
   -1.7001   -1.3157    0.0000 C   0  0
   -0.1404   -0.9979    0.0000 C   0  0
    0.3622    0.5174    0.0000 C   0  0
    0.9166   -2.1805    0.0000 N   0  0
    1.9218    0.8353    0.0000 C   0  0
   -0.4435    1.6188    0.0000 C   0  0
    2.4762   -1.8627    0.0000 C   0  0
    2.9788   -0.3474    0.0000 C   0  0
    2.4097    2.3210    0.0000 O   0  0
    3.9693    2.3505    0.0000 C   0  0
    4.5237    0.8870    0.0000 C   0  0
    6.0833    0.9240    0.0000 C   0  0
    6.6377   -0.5396    0.0000 O   0  0
    8.1973   -0.5100    0.0000 C   0  0
 15 19  1  0
 15 18  2  0
  1  3  1  0
  1  2  2  0
 19 20  1  0
  4  8  2  0
  1  4  1  0
  3  7  1  0
 22 23  1  0
  5  7  2  0
 23 24  1  0
 10 11  1  0
  6  9  2  0
  8  9  1  0
 11 12  1  0
 17 18  1  0
 13 15  1  0
 13 16  1  0
 12 14  1  0
 20 21  1  0
 12 13  2  0
 14 17  2  0
  2  5  1  0
  2  6  1  0
  7 10  1  0
 21 22  1  0
M  END
>  <SOM>
23

$$$$

SciTegic02211520382D

 28 30  0  0  0  0            999 V2000
    0.6648    1.4675    0.0000 C   0  0
    0.6648    3.0102    0.0000 C   0  0
    1.8626    0.5017    0.0000 C   0  0
   -0.6648    0.6961    0.0000 C   0  0
    1.8626    3.9697    0.0000 C   0  0  1  0  0  0
   -0.6648    3.7816    0.0000 C   0  0
    1.5176   -0.9909    0.0000 C   0  0
    3.3614    0.8529    0.0000 N   0  0
   -2.0131    1.4675    0.0000 C   0  0
    3.3614    3.6310    0.0000 C   0  0
    1.5176    5.4811    0.0000 C   0  0
   -2.0131    3.0102    0.0000 C   0  0
    2.5838   -2.1197    0.0000 C   0  0
    0.0188   -1.3483    0.0000 C   0  0
    4.0324    2.2326    0.0000 N   0  0
   -3.3488    0.7087    0.0000 O   0  0
    4.3083    4.8477    0.0000 C   0  0
    2.6402    6.5346    0.0000 C   0  0
   -3.3426    3.7878    0.0000 O   0  0
    2.1260   -3.5871    0.0000 C   0  0
   -0.4264   -2.8346    0.0000 C   0  0
   -4.6783    1.4737    0.0000 C   0  0
   -3.3363    5.3180    0.0000 C   0  0
    0.6459   -3.9572    0.0000 C   0  0
    3.1732   -4.7097    0.0000 O   0  0
    0.2258   -5.4372    0.0000 O   0  0
    4.6783   -4.3711    0.0000 C   0  0
    1.3107   -6.5346    0.0000 C   0  0
 19 23  1  0
  1  3  1  0
  1  2  2  0
 20 24  1  0
 20 25  1  0
  1  4  1  0
  3  7  1  0
  6 12  2  0
 13 20  2  0
  3  8  2  0
  5 11  1  0
  5 10  1  0
 10 15  2  0
 10 17  1  0
  9 16  1  0
  9 12  1  0
 14 21  1  0
 25 27  1  0
  7 13  1  0
 11 18  1  0
 26 28  1  0
 12 19  1  0
  4  9  2  0
 24 26  1  0
 16 22  1  0
  8 15  1  0
  7 14  2  0
  2  6  1  0
  2  5  1  0
 21 24  2  0
M  END
>  <SOM>
26

$$$$

SciTegic02211520382D

 18 18  0  0  0  0            999 V2000
   -3.3338    0.7572    0.0000 C   0  0
   -2.0050    1.5335    0.0000 C   0  0
   -3.3338   -0.7858    0.0000 C   0  0
   -4.6720    1.5192    0.0000 C   0  0
   -0.6715    0.7668    0.0000 N   0  0
   -4.6720   -1.5621    0.0000 C   0  0
   -6.0008    0.7525    0.0000 C   0  0
    0.6620    1.5383    0.0000 C   0  0
   -6.0008   -0.7906    0.0000 C   0  0
    1.9955    0.7715    0.0000 C   0  0  2  0  0  0
    0.6572    3.0766    0.0000 O   0  0
    2.0003   -0.7715    0.0000 N   0  0
    3.3195    1.5669    0.0000 C   0  0
    3.3480   -1.5383    0.0000 C   0  0
    4.6815    0.8382    0.0000 O   0  0
    4.6863   -0.7668    0.0000 C   0  0
    3.3433   -3.0766    0.0000 O   0  0
    6.0008    1.6431    0.0000 C   0  0
  7  9  2  0
  4  7  1  0
 10 12  1  0
 10 13  1  0
  6  9  1  0
  1  3  1  0
  1  2  1  0
  8 10  1  0
  8 11  2  0
  1  4  2  0
 13 15  1  0
  2  5  1  0
  3  6  2  0
  5  8  1  0
 15 18  1  0
 12 14  1  0
 14 17  2  0
 14 16  1  0
M  END
>  <SOM>
15

$$$$

SciTegic02211520382D

 28 30  0  0  0  0            999 V2000
    0.6648    1.4675    0.0000 C   0  0
    0.6648    3.0102    0.0000 C   0  0
    1.8626    0.5017    0.0000 C   0  0
   -0.6648    0.6961    0.0000 C   0  0
    1.8626    3.9697    0.0000 C   0  0  2  0  0  0
   -0.6648    3.7816    0.0000 C   0  0
    1.5176   -0.9909    0.0000 C   0  0
    3.3614    0.8529    0.0000 N   0  0
   -2.0131    1.4675    0.0000 C   0  0
    3.3614    3.6310    0.0000 C   0  0
    1.5176    5.4811    0.0000 C   0  0
   -2.0131    3.0102    0.0000 C   0  0
    2.5838   -2.1197    0.0000 C   0  0
    0.0188   -1.3483    0.0000 C   0  0
    4.0324    2.2326    0.0000 N   0  0
   -3.3488    0.7087    0.0000 O   0  0
    4.3083    4.8477    0.0000 C   0  0
    2.6402    6.5346    0.0000 C   0  0
   -3.3426    3.7878    0.0000 O   0  0
    2.1260   -3.5871    0.0000 C   0  0
   -0.4264   -2.8346    0.0000 C   0  0
   -4.6783    1.4737    0.0000 C   0  0
   -3.3363    5.3180    0.0000 C   0  0
    0.6459   -3.9572    0.0000 C   0  0
    3.1732   -4.7097    0.0000 O   0  0
    0.2258   -5.4372    0.0000 O   0  0
    4.6783   -4.3711    0.0000 C   0  0
    1.3107   -6.5346    0.0000 C   0  0
 19 23  1  0
  1  3  1  0
  1  2  2  0
 20 24  1  0
 20 25  1  0
  1  4  1  0
  3  7  1  0
  6 12  2  0
 13 20  2  0
  3  8  2  0
  5 11  1  0
  5 10  1  0
 10 15  2  0
 10 17  1  0
  9 16  1  0
  9 12  1  0
 14 21  1  0
 25 27  1  0
  7 13  1  0
 11 18  1  0
 26 28  1  0
 12 19  1  0
  4  9  2  0
 24 26  1  0
 16 22  1  0
  8 15  1  0
  7 14  2  0
  2  6  1  0
  2  5  1  0
 21 24  2  0
M  END
>  <SOM>
26

$$$$

SciTegic02211520382D

 11 11  0  0  0  0            999 V2000
    0.4996    0.9790    0.0000 C   0  0
   -0.8281    1.7636    0.0000 C   0  0
    0.4996   -0.5566    0.0000 C   0  0
    1.8306    1.7234    0.0000 N   0  3
   -2.1626    0.9790    0.0000 C   0  0
   -0.8281   -1.3411    0.0000 C   0  0
    1.8306    3.2522    0.0000 O   0  0
    3.1617    0.9153    0.0000 O   0  5
   -2.1626   -0.5566    0.0000 C   0  0
   -3.4937   -1.3009    0.0000 O   0  0
   -3.4702   -2.8097    0.0000 C   0  0
  4  7  2  0
  6  9  2  0
 10 11  1  0
  1  3  2  0
  1  2  1  0
  4  8  1  0
  1  4  1  0
  2  5  2  0
  3  6  1  0
  5  9  1  0
  9 10  1  0
M  END
>  <SOM>
10

$$$$

SciTegic02211520382D

 23 24  0  0  0  0            999 V2000
   -5.0397    0.9640    0.0000 C   0  0
   -5.0397   -0.6345    0.0000 C   0  0
   -3.6791    1.7145    0.0000 C   0  0
   -6.4979    1.4338    0.0000 C   0  0
   -3.6791   -1.3850    0.0000 C   0  0
   -6.4979   -1.1043    0.0000 C   0  0
   -2.3612    0.9640    0.0000 C   0  0
   -3.7035    3.2398    0.0000 C   0  0
   -7.3887    0.1647    0.0000 O   0  0
   -2.3612   -0.6345    0.0000 C   0  0
   -3.7035   -2.9348    0.0000 O   0  0
   -6.9677   -2.6053    0.0000 O   0  0
   -1.0006    1.7633    0.0000 O   0  0
   -0.9518   -1.4338    0.0000 C   0  0
    0.3844    0.9640    0.0000 C   0  0
    0.3600   -0.6345    0.0000 C   0  0
    1.6779   -1.3850    0.0000 C   0  0
    3.0385   -0.5857    0.0000 C   0  0
    1.6535   -2.7944    0.0000 C   0  0
    4.3564   -1.3362    0.0000 C   0  0
    5.6682   -0.5613    0.0000 C   0  0
    7.0532   -1.2935    0.0000 O   0  0
    5.6682    0.9884    0.0000 O   0  0
  1  3  1  0
  1  2  2  0
 20 21  1  0
  3  7  2  0
 16 17  2  0
  6 12  2  0
  3  8  1  0
 17 19  1  0
 17 18  1  0
  5 11  1  0
  5 10  2  0
 10 14  1  0
  6  9  1  0
 13 15  1  0
  1  4  1  0
 18 20  1  0
 14 16  1  0
  2  5  1  0
  2  6  1  0
  7 10  1  0
  7 13  1  0
  4  9  1  0
 21 23  2  0
 21 22  1  0
M  END
>  <SOM>
13

$$$$

SciTegic02211520382D

 22 26  0  0  0  0            999 V2000
    0.6794   -0.6410    0.0000 C   0  0  2  0  0  0
    0.6794    0.7754    0.0000 C   0  0
    1.8655   -1.3128    0.0000 C   0  0  2  0  0  0
   -0.5412   -1.3473    0.0000 C   0  0  1  0  0  0
    0.6794   -2.4068    0.0000 C   0  0
   -0.5412    1.4471    0.0000 C   0  0
    1.8655    1.5124    0.0000 C   0  0
    3.0862   -0.6065    0.0000 C   0  0  1  0  0  0
    1.8655   -2.7292    0.0000 C   0  0
    1.8348    0.0653    0.0000 O   0  0
   -1.5700    0.0345    0.0000 O   0  0
   -0.5412   -2.7599    0.0000 C   0  0
    3.7311   -2.4068    0.0000 C   0  0
   -0.5412    2.8943    0.0000 C   0  0
    3.0862    0.8061    0.0000 C   0  0
    1.8655    2.8943    0.0000 C   0  0
    4.2109   -1.5393    0.0000 N   0  0
    0.6794   -3.4662    0.0000 C   0  0
   -1.7964   -3.6274    0.0000 O   0  0
    0.6794    3.6005    0.0000 C   0  0
   -1.9884    3.7618    0.0000 O   0  0
   -3.6274    3.0555    0.0000 C   0  0
  1  3  1  0
  1  2  1  0
  1  5  1  0
  1  4  1  0
  6 11  1  0
  3  9  1  0
  3  8  1  0
  6 14  1  0
  5 13  1  0
  3 10  1  0
  2  7  1  0
  4 11  1  0
  4 12  1  0
 14 21  1  0
 14 20  2  0
  9 18  1  0
 13 17  1  0
 12 18  1  0
 12 19  2  0
 16 20  1  0
  8 15  1  0
  8 17  1  0
  7 15  1  0
  2  6  2  0
  7 16  2  0
 21 22  1  0
M  END
>  <SOM>
21

$$$$

SciTegic02211520382D

 47 53  0  0  0  0            999 V2000
   -3.7656    0.5690    0.0000 C   0  0  1  0  0  0
   -3.7656   -0.7141    0.0000 C   0  0  2  0  0  0
   -2.6889    1.3668    0.0000 C   0  0  1  0  0  0
   -3.7656    1.8521    0.0000 C   0  0
   -4.9650    1.2050    0.0000 C   0  0  2  0  0  0
   -2.6889   -1.5118    0.0000 C   0  0  2  0  0  0
   -4.9650   -1.3612    0.0000 C   0  0  2  0  0  0
   -1.3277    1.0767    0.0000 C   0  0  1  0  0  0
   -2.7949    2.6387    0.0000 C   0  0
   -1.3277   -1.2273    0.0000 C   0  0  2  0  0  0
   -5.6568    0.0558    0.0000 N   0  0
   -6.1701    0.5690    0.0000 C   0  0
   -4.9650    2.4937    0.0000 O   0  0
   -2.6889   -2.7949    0.0000 O   0  0
   -5.6568   -2.4658    0.0000 C   0  0
   -6.1701   -0.7141    0.0000 C   0  0
   -4.2789   -2.4658    0.0000 C   0  0
   -0.7141   -0.0669    0.0000 C   0  0  1  0  0  0
   -0.6081    2.1757    0.0000 C   0  0  2  0  0  0
   -1.5230    3.1520    0.0000 C   0  0  1  0  0  0
   -7.0292    0.0558    0.0000 C   0  0
   -6.1701    3.1297    0.0000 C   0  0
   -1.4784   -3.4253    0.0000 C   0  0
   -4.9650   -3.5704    0.0000 O   0  0
    1.3054    1.0042    0.0000 C   0  0  2  0  0  0
   -0.0279   -1.1827    0.0000 O   0  0
    2.1645    2.1757    0.0000 O   0  0
    0.6862    3.5760    0.0000 C   0  0  2  0  0  0
   -2.2203    4.2566    0.0000 O   0  0
   -4.2789   -4.6861    0.0000 C   0  0
    2.7670    0.5132    0.0000 O   0  0
    1.3445   -1.3779    0.0000 C   0  0
    2.8563    3.2914    0.0000 C   0  0
    1.3891    4.6861    0.0000 O   0  0
    2.2203   -0.3794    0.0000 C   0  0
    1.8577   -2.5718    0.0000 O   0  0
    4.2510    3.2914    0.0000 C   0  0
    2.1645    4.3904    0.0000 O   0  0
    4.9539    2.1757    0.0000 C   0  0
    4.9539    4.3904    0.0000 C   0  0
    6.3318    2.1757    0.0000 C   0  0
    6.3318    4.3904    0.0000 C   0  0
    7.0292    3.2914    0.0000 C   0  0
   -3.7656   -1.9860    0.0000 H   0  0
   -1.4784    2.0083    0.0000 H   0  0
    0.0614    1.0767    0.0000 H   0  0
   -0.6304   -2.3319    0.0000 H   0  0
 37 40  2  0
 19 20  1  0
 19 27  1  0
 20 28  1  0
 20 29  1  0
  1  3  1  0
  1  2  1  0
  1  5  1  0
  1  4  1  0
 26 32  1  0
  8 46  1  0
 28 34  1  0
 24 30  1  0
  6 10  1  0
 11 21  1  0
  3  9  1  0
  3  8  1  0
 13 22  1  0
  5 13  1  0
  5 12  1  0
 39 41  2  0
 32 36  2  0
 32 35  1  0
 10 18  1  0
  2 44  1  0
 27 33  1  0
 40 42  1  0
  2  6  1  0
 25 28  1  0
  2  7  1  0
  6 14  1  0
  4 10  1  0
  4 11  1  0
 14 23  1  0
  9 20  1  0
 11 15  1  0
 42 43  2  0
  3 45  1  0
 33 37  1  0
 33 38  2  0
 17 24  1  0
 12 16  1  0
 18 25  1  0
 37 39  1  0
  8 18  1  0
  8 19  1  0
 18 26  1  0
  7 15  1  0
  7 17  1  0
  7 16  1  0
 10 47  1  0
 41 43  1  0
 25 31  1  0
M  END
>  <SOM>
14

$$$$

SciTegic02211520382D

 47 53  0  0  0  0            999 V2000
   -3.7656    0.5690    0.0000 C   0  0  1  0  0  0
   -3.7656   -0.7141    0.0000 C   0  0  2  0  0  0
   -2.6889    1.3668    0.0000 C   0  0  1  0  0  0
   -3.7656    1.8521    0.0000 C   0  0
   -4.9650    1.2050    0.0000 C   0  0  2  0  0  0
   -2.6889   -1.5118    0.0000 C   0  0  2  0  0  0
   -4.9650   -1.3612    0.0000 C   0  0  2  0  0  0
   -1.3277    1.0767    0.0000 C   0  0  1  0  0  0
   -2.7949    2.6387    0.0000 C   0  0
   -1.3277   -1.2273    0.0000 C   0  0  2  0  0  0
   -5.6568    0.0558    0.0000 N   0  0
   -6.1701    0.5690    0.0000 C   0  0
   -4.9650    2.4937    0.0000 O   0  0
   -2.6889   -2.7949    0.0000 O   0  0
   -5.6568   -2.4658    0.0000 C   0  0
   -6.1701   -0.7141    0.0000 C   0  0
   -4.2789   -2.4658    0.0000 C   0  0
   -0.7141   -0.0669    0.0000 C   0  0  1  0  0  0
   -0.6081    2.1757    0.0000 C   0  0  2  0  0  0
   -1.5230    3.1520    0.0000 C   0  0  1  0  0  0
   -7.0292    0.0558    0.0000 C   0  0
   -6.1701    3.1297    0.0000 C   0  0
   -1.4784   -3.4253    0.0000 C   0  0
   -4.9650   -3.5704    0.0000 O   0  0
    1.3054    1.0042    0.0000 C   0  0  2  0  0  0
   -0.0279   -1.1827    0.0000 O   0  0
    2.1645    2.1757    0.0000 O   0  0
    0.6862    3.5760    0.0000 C   0  0  2  0  0  0
   -2.2203    4.2566    0.0000 O   0  0
   -4.2789   -4.6861    0.0000 C   0  0
    2.7670    0.5132    0.0000 O   0  0
    1.3445   -1.3779    0.0000 C   0  0
    2.8563    3.2914    0.0000 C   0  0
    1.3891    4.6861    0.0000 O   0  0
    2.2203   -0.3794    0.0000 C   0  0
    1.8577   -2.5718    0.0000 O   0  0
    4.2510    3.2914    0.0000 C   0  0
    2.1645    4.3904    0.0000 O   0  0
    4.9539    2.1757    0.0000 C   0  0
    4.9539    4.3904    0.0000 C   0  0
    6.3318    2.1757    0.0000 C   0  0
    6.3318    4.3904    0.0000 C   0  0
    7.0292    3.2914    0.0000 C   0  0
   -3.7656   -1.9860    0.0000 H   0  0
   -1.4784    2.0083    0.0000 H   0  0
    0.0614    1.0767    0.0000 H   0  0
   -0.6304   -2.3319    0.0000 H   0  0
 37 40  2  0
 19 20  1  0
 19 27  1  0
 20 28  1  0
 20 29  1  0
  1  3  1  0
  1  2  1  0
  1  5  1  0
  1  4  1  0
 26 32  1  0
  8 46  1  0
 28 34  1  0
 24 30  1  0
  6 10  1  0
 11 21  1  0
  3  9  1  0
  3  8  1  0
 13 22  1  0
  5 13  1  0
  5 12  1  0
 39 41  2  0
 32 36  2  0
 32 35  1  0
 10 18  1  0
  2 44  1  0
 27 33  1  0
 40 42  1  0
  2  6  1  0
 25 28  1  0
  2  7  1  0
  6 14  1  0
  4 10  1  0
  4 11  1  0
 14 23  1  0
  9 20  1  0
 11 15  1  0
 42 43  2  0
  3 45  1  0
 33 37  1  0
 33 38  2  0
 17 24  1  0
 12 16  1  0
 18 25  1  0
 37 39  1  0
  8 18  1  0
  8 19  1  0
 18 26  1  0
  7 15  1  0
  7 17  1  0
  7 16  1  0
 10 47  1  0
 41 43  1  0
 25 31  1  0
M  END
>  <SOM>
13

$$$$

SciTegic02211520382D

 20 21  0  0  0  0            999 V2000
   -0.3579   -0.7213    0.0000 C   0  0
    0.9691    0.0385    0.0000 C   0  0  1  0  0  0
   -1.6959    0.0385    0.0000 C   0  0
   -0.3579   -2.2685    0.0000 C   0  0
    2.3015   -0.7268    0.0000 C   0  0
    0.9691    1.5802    0.0000 C   0  0
   -3.0284   -0.7213    0.0000 C   0  0
   -1.6959   -3.0394    0.0000 C   0  0
    2.3015   -2.2685    0.0000 C   0  0
    3.6395    0.0385    0.0000 C   0  0
    2.4227    2.0923    0.0000 Cl  0  0
   -0.2808    2.4722    0.0000 Cl  0  0
    1.6573    3.1770    0.0000 Cl  0  0
   -3.0284   -2.2685    0.0000 C   0  0
    3.6340   -3.0394    0.0000 C   0  0
    4.9720   -0.7268    0.0000 C   0  0
   -4.3608   -3.0394    0.0000 O   0  0
    4.9720   -2.2685    0.0000 C   0  0
   -5.7098   -2.2465    0.0000 C   0  0
    6.3045   -3.0394    0.0000 O   0  0
 17 19  1  0
 18 20  1  0
  5 10  2  0
 10 16  1  0
  7 14  1  0
  1  3  1  0
  1  2  1  0
  3  7  2  0
  4  8  1  0
  1  4  2  0
  2  5  1  0
  2  6  1  0
 14 17  1  0
 15 18  1  0
  9 15  2  0
  5  9  1  0
  6 12  1  0
  6 13  1  0
 16 18  2  0
  6 11  1  0
  8 14  2  0
M  END
>  <SOM>
17

$$$$

SciTegic02211520382D

 29 31  0  0  0  0            999 V2000
   -2.4145    0.1223    0.0000 C   0  0
   -3.7920   -0.6329    0.0000 C   0  0
   -3.1644    1.4998    0.0000 C   0  0
   -1.0849    0.8775    0.0000 C   0  0
   -1.7072   -1.2551    0.0000 O   0  0
   -3.7920   -2.1646    0.0000 C   0  0
   -5.0737    0.1649    0.0000 C   0  0
   -2.4145    2.8240    0.0000 C   0  0
   -4.6748    1.4998    0.0000 C   0  0
    0.2500    0.0798    0.0000 O   0  0
   -1.1062    2.3401    0.0000 O   0  0
   -0.2181   -1.2551    0.0000 C   0  0
   -5.1641   -2.8506    0.0000 C   0  0
   -6.4086   -0.5903    0.0000 C   0  0
   -3.1644    4.1589    0.0000 C   0  0
   -5.4353    2.8240    0.0000 C   0  0
    1.6221    0.7658    0.0000 C   0  0
    0.3776   -2.6751    0.0000 C   0  0
   -6.4086   -2.0741    0.0000 C   0  0
   -4.6748    4.1589    0.0000 C   0  0
    1.6008    2.2922    0.0000 C   0  0
    2.8666    0.0106    0.0000 C   0  0
    2.0263   -2.6538    0.0000 C   0  0
   -0.4627   -3.9621    0.0000 O   0  0
    2.9623    3.0261    0.0000 C   0  0
    4.3078    0.7658    0.0000 C   0  0
    4.2866    2.2497    0.0000 N   0  3
    5.6161    3.0261    0.0000 C   0  0
    4.2866    3.7920    0.0000 O   0  5
  1  3  1  0
  1  2  1  0
  1  5  1  0
  1  4  1  0
 22 26  1  0
  6 13  1  0
  3  9  2  0
  3  8  1  0
  5 12  1  0
 10 17  1  0
  9 16  1  0
  4 10  1  0
  4 11  2  0
 25 27  1  0
 15 20  1  0
 17 21  1  0
 17 22  1  0
 27 28  1  0
 12 18  1  0
 26 27  1  0
 13 19  2  0
 16 20  2  0
 18 23  1  0
 18 24  1  0
 14 19  1  0
  8 15  2  0
 27 29  1  0
  7 14  2  0
  2  6  2  0
  2  7  1  0
 21 25  1  0
M  END
>  <SOM>
5

$$$$

SciTegic02211520382D

 24 26  0  0  0  0            999 V2000
    3.4467   -0.5089    0.0000 C   0  0
    3.4467   -2.0422    0.0000 C   0  0
    1.9812   -0.0204    0.0000 N   0  0
    4.7765    0.2917    0.0000 C   0  0
    1.9812   -2.4968    0.0000 N   0  0
    4.7765   -2.8089    0.0000 C   0  0
    1.1127   -1.2756    0.0000 C   0  0
    6.0996   -0.5089    0.0000 C   0  0
    6.0996   -2.0422    0.0000 C   0  0
   -0.4207   -1.2756    0.0000 S   0  0  1  0  0  0
    7.4566    0.2917    0.0000 O   0  0
   -1.1941    0.0882    0.0000 C   0  0
   -1.1941   -2.5986    0.0000 O   0  0
    7.4566    1.8319    0.0000 C   0  0
   -2.7275    0.0882    0.0000 C   0  0
   -3.4942    1.4113    0.0000 C   0  0
   -3.4942   -1.2756    0.0000 N   0  0
   -5.0276    1.4113    0.0000 C   0  0
   -2.6936    2.7343    0.0000 C   0  0
   -5.0276   -1.2756    0.0000 C   0  0
   -5.7943    0.0882    0.0000 C   0  0
   -5.7943    2.7343    0.0000 O   0  0
   -7.3276    0.0882    0.0000 C   0  0
   -7.3276    2.7343    0.0000 C   0  0
  1  3  1  0
  1  2  1  0
 15 17  1  0
 15 16  2  0
  4  8  1  0
  1  4  2  0
  3  7  2  0
  8  9  2  0
 22 24  1  0
  5  7  1  0
 16 18  1  0
 16 19  1  0
 10 12  1  0
 10 13  2  0
  6  9  1  0
 11 14  1  0
 17 20  2  0
 12 15  1  0
 18 21  2  0
 18 22  1  0
  8 11  1  0
  2  5  1  0
  2  6  2  0
  7 10  1  0
 20 21  1  0
 21 23  1  0
M  END
>  <SOM>
11

$$$$

SciTegic02211520382D

 24 26  0  0  0  0            999 V2000
    3.4467   -0.5089    0.0000 C   0  0
    3.4467   -2.0422    0.0000 C   0  0
    1.9812   -0.0204    0.0000 N   0  0
    4.7765    0.2917    0.0000 C   0  0
    1.9812   -2.4968    0.0000 N   0  0
    4.7765   -2.8089    0.0000 C   0  0
    1.1127   -1.2756    0.0000 C   0  0
    6.0996   -0.5089    0.0000 C   0  0
    6.0996   -2.0422    0.0000 C   0  0
   -0.4207   -1.2756    0.0000 S   0  0  2  0  0  0
    7.4566    0.2917    0.0000 O   0  0
   -1.1941    0.0882    0.0000 C   0  0
   -1.1941   -2.5986    0.0000 O   0  0
    7.4566    1.8319    0.0000 C   0  0
   -2.7275    0.0882    0.0000 C   0  0
   -3.4942    1.4113    0.0000 C   0  0
   -3.4942   -1.2756    0.0000 N   0  0
   -5.0276    1.4113    0.0000 C   0  0
   -2.6936    2.7343    0.0000 C   0  0
   -5.0276   -1.2756    0.0000 C   0  0
   -5.7943    0.0882    0.0000 C   0  0
   -5.7943    2.7343    0.0000 O   0  0
   -7.3276    0.0882    0.0000 C   0  0
   -7.3276    2.7343    0.0000 C   0  0
  1  3  1  0
  1  2  1  0
 15 17  1  0
 15 16  2  0
  4  8  1  0
  1  4  2  0
  3  7  2  0
  8  9  2  0
 22 24  1  0
  5  7  1  0
 16 18  1  0
 16 19  1  0
 10 12  1  0
 10 13  2  0
  6  9  1  0
 11 14  1  0
 17 20  2  0
 12 15  1  0
 18 21  2  0
 18 22  1  0
  8 11  1  0
  2  5  1  0
  2  6  2  0
  7 10  1  0
 20 21  1  0
 21 23  1  0
M  END
>  <SOM>
11

$$$$

SciTegic02211520382D

 21 24  0  0  0  0            999 V2000
   -0.3902   -0.8712    0.0000 C   0  0  2  0  0  0
   -0.3902    0.6307    0.0000 C   0  0
    0.8984   -1.6561    0.0000 C   0  0  1  0  0  0
   -0.0635   -2.4138    0.0000 C   0  0
   -1.7332   -1.6561    0.0000 C   0  0
    0.8984    1.4156    0.0000 C   0  0
   -1.7332    1.4156    0.0000 C   0  0
    2.2233   -0.8712    0.0000 C   0  0  2  0  0  0
    0.8984   -3.1625    0.0000 C   0  0
    1.5880   -3.0173    0.0000 C   0  0
   -1.7559   -3.1625    0.0000 C   0  0
    2.2233    0.6307    0.0000 C   0  0
    0.8984    2.9175    0.0000 C   0  0
   -1.7559    2.9175    0.0000 C   0  0
    3.1489   -2.3775    0.0000 N   0  0
   -0.3902   -3.9474    0.0000 C   0  0
   -0.3902    3.7024    0.0000 C   0  0
   -3.1171    3.7024    0.0000 O   0  0
    4.6144   -2.8540    0.0000 C   0  0
   -4.4828    2.8993    0.0000 C   0  0
    0.9075   -0.1407    0.0000 H   0  0
 15 19  1  0
  1  3  1  0
  1  2  1  0
  1  5  1  0
  1  4  1  0
  6 12  1  0
  6 13  2  0
  3  9  1  0
  3  8  1  0
  5 11  1  0
 10 15  1  0
  9 16  1  0
  3 21  1  0
  4 10  1  0
 11 16  1  0
 13 17  1  0
 18 20  1  0
 14 17  2  0
  8 15  1  0
 14 18  1  0
  8 12  1  0
  7 14  1  0
  2  6  1  0
  2  7  2  0
M  END
>  <SOM>
18

$$$$

SciTegic02211520382D

 18 18  0  0  0  0            999 V2000
   -0.0867    2.7540    0.0000 P   0  0
    1.2187    1.9907    0.0000 O   0  0
   -1.3705    2.0124    0.0000 O   0  0
   -0.3079    1.2924    0.0000 O   0  0
   -0.0651    4.2200    0.0000 S   0  0
    1.2187    0.4684    0.0000 C   0  0
   -2.7540    2.8364    0.0000 C   0  0
   -1.8302    0.3470    0.0000 C   0  0
    2.5415   -0.3123    0.0000 C   0  0
   -0.1041   -0.3123    0.0000 N   0  0
   -2.7540    4.2807    0.0000 C   0  0
   -3.2745    1.1320    0.0000 C   0  0
    2.5415   -1.8389    0.0000 C   0  0
    3.8643    0.4294    0.0000 Cl  0  0
   -0.1041   -1.8389    0.0000 C   0  0
    1.2187   -2.6196    0.0000 C   0  0
   -1.4312   -2.5805    0.0000 Cl  0  0
    1.2187   -4.1419    0.0000 Cl  0  0
 15 16  2  0
 10 15  1  0
  1  3  1  0
  1  2  1  0
 13 16  1  0
  9 13  2  0
 15 17  1  0
  3  7  1  0
  1  5  2  0
  1  4  1  0
  6  9  1  0
  2  6  1  0
  9 14  1  0
  7 11  1  0
  4  8  1  0
  8 12  1  0
  6 10  2  0
 16 18  1  0
M  END
>  <SOM>
2

$$$$

SciTegic02211520382D

 18 18  0  0  0  0            999 V2000
   -0.0867    2.7540    0.0000 P   0  0
    1.2187    1.9907    0.0000 O   0  0
   -1.3705    2.0124    0.0000 O   0  0
   -0.3079    1.2924    0.0000 O   0  0
   -0.0651    4.2200    0.0000 S   0  0
    1.2187    0.4684    0.0000 C   0  0
   -2.7540    2.8364    0.0000 C   0  0
   -1.8302    0.3470    0.0000 C   0  0
    2.5415   -0.3123    0.0000 C   0  0
   -0.1041   -0.3123    0.0000 N   0  0
   -2.7540    4.2807    0.0000 C   0  0
   -3.2745    1.1320    0.0000 C   0  0
    2.5415   -1.8389    0.0000 C   0  0
    3.8643    0.4294    0.0000 Cl  0  0
   -0.1041   -1.8389    0.0000 C   0  0
    1.2187   -2.6196    0.0000 C   0  0
   -1.4312   -2.5805    0.0000 Cl  0  0
    1.2187   -4.1419    0.0000 Cl  0  0
 15 16  2  0
 10 15  1  0
  1  3  1  0
  1  2  1  0
 13 16  1  0
  9 13  2  0
 15 17  1  0
  3  7  1  0
  1  5  2  0
  1  4  1  0
  6  9  1  0
  2  6  1  0
  9 14  1  0
  7 11  1  0
  4  8  1  0
  8 12  1  0
  6 10  2  0
 16 18  1  0
M  END
>  <SOM>
2

$$$$

SciTegic02211520382D

 38 38  0  0  0  0            999 V2000
   -3.3952    2.2475    0.0000 N   0  0
   -3.3952    0.7010    0.0000 C   0  0
   -4.7355    3.0241    0.0000 C   0  0
   -2.0550    3.0241    0.0000 C   0  0
   -2.0413   -0.0481    0.0000 C   0  0  2  0  0  0
   -4.7355    4.5705    0.0000 N   0  0
   -6.0757    2.2475    0.0000 O   0  0
   -2.0550    4.5705    0.0000 C   0  0
   -0.7148    0.7492    0.0000 O   0  0
   -2.0138   -1.5945    0.0000 C   0  0
   -3.3952    5.3403    0.0000 C   0  0
    0.6392    0.0000    0.0000 C   0  0
   -3.3403   -2.3987    0.0000 O   0  0
   -3.3952    6.8867    0.0000 N   0  0
    1.9657    0.7973    0.0000 P   0  0
    3.3059    0.0275    0.0000 O   0  0
    2.7011   -0.6461    0.0000 O   0  0
    1.9932    2.5636    0.0000 O   0  0
    4.6461    0.7973    0.0000 C   0  0
    5.9795    0.0275    0.0000 C   0  0
    7.3197    0.8041    0.0000 C   0  0
    8.6599    0.0344    0.0000 O   0  0
    8.6599   -1.5052    0.0000 C   0  0
    7.3266   -2.2749    0.0000 C   0  0
    7.3266   -3.8145    0.0000 C   0  0
    5.9932   -4.5774    0.0000 C   0  0
    5.9932   -6.1169    0.0000 C   0  0
    4.6599   -6.8867    0.0000 C   0  0
    3.3265   -6.1169    0.0000 C   0  0
    1.9932   -6.8798    0.0000 C   0  0
    0.6667   -6.1101    0.0000 C   0  0
   -0.6667   -6.8730    0.0000 C   0  0
   -2.0000   -6.1032    0.0000 C   0  0
   -3.3334   -6.8661    0.0000 C   0  0
   -4.6599   -6.0963    0.0000 C   0  0
   -5.9932   -6.8661    0.0000 C   0  0
   -7.3266   -6.0894    0.0000 C   0  0
   -8.6599   -6.8592    0.0000 C   0  0
 19 20  1  0
 15 18  2  0
 29 30  1  0
  1  3  1  0
  1  2  1  0
 15 17  1  0
 15 16  1  0
  4  8  2  0
 20 21  1  0
 23 24  1  0
  3  7  2  0
  3  6  1  0
  5  9  1  0
 35 36  1  0
 16 19  1  0
 32 33  1  0
 10 13  1  0
 30 31  1  0
  9 12  1  0
 28 29  1  0
  6 11  2  0
 12 15  1  0
 25 26  1  0
 36 37  1  0
 11 14  1  0
 33 34  1  0
  5 10  1  0
 31 32  1  0
  1  4  1  0
 37 38  1  0
 24 25  1  0
 26 27  1  0
 34 35  1  0
  8 11  1  0
  2  5  1  0
 22 23  1  0
 27 28  1  0
 21 22  1  0
M  END
>  <SOM>
22

$$$$

SciTegic02211520382D

 19 20  0  0  0  0            999 V2000
    3.6046   -0.3212    0.0000 C   0  0
    2.2707    0.4550    0.0000 C   0  0
    2.8328   -1.6506    0.0000 C   0  0
    5.1481   -0.3212    0.0000 C   0  0
    3.6046    1.2224    0.0000 O   0  0
    0.9324   -0.3212    0.0000 C   0  0
    2.2707    1.9941    0.0000 C   0  0
    3.6046   -2.9845    0.0000 C   0  0
    5.9155   -1.6506    0.0000 C   0  0
   -0.3970    0.4550    0.0000 C   0  0
    0.9324   -1.8558    0.0000 C   0  0
    0.9324    2.7614    0.0000 N   0  0
    5.1481   -2.9845    0.0000 C   0  0
   -1.7354   -0.3212    0.0000 C   0  0
   -0.3970   -2.6276    0.0000 C   0  0
   -0.3970    1.9941    0.0000 C   0  0
   -1.7354   -1.8558    0.0000 C   0  0
   -3.0693   -2.6276    0.0000 O   0  0
   -4.3987   -1.8558    0.0000 C   0  0
 17 18  1  0
 11 15  1  0
  6 11  2  0
 10 14  2  0
 18 19  1  0
  1  3  1  0
  1  2  1  0
 15 17  2  0
  1  5  1  0
  1  4  1  0
  8 13  1  0
  2  6  1  0
  2  7  1  0
 14 17  1  0
  7 12  1  0
 12 16  1  0
  9 13  1  0
  6 10  1  0
  4  9  1  0
  3  8  1  0
M  END
>  <SOM>
18

$$$$

SciTegic02211520382D

 36 39  0  0  0  0            999 V2000
    2.6243    0.9006    0.0000 C   0  0
    3.9365    1.6641    0.0000 C   0  0
    2.6243   -0.6203    0.0000 C   0  0
    1.3181    1.6581    0.0000 C   0  0
    3.9245    3.1671    0.0000 C   0  0
    5.2427    0.9006    0.0000 C   0  0
    1.3181   -1.3778    0.0000 N   0  0
    3.8112   -1.2883    0.0000 C   0  0
    0.0060    0.9006    0.0000 N   0  0
    1.3181    3.1730    0.0000 O   0  0
    5.2188    3.9305    0.0000 C   0  0
    2.6124    3.9066    0.0000 F   0  0
    6.5488    1.6641    0.0000 C   0  0
    0.0060   -0.6203    0.0000 C   0  0
    1.2883   -2.9583    0.0000 C   0  0
   -1.3062    1.6760    0.0000 C   0  0
    6.5429    3.1850    0.0000 C   0  0
    5.2069    5.4454    0.0000 O   0  0
   -1.2883   -1.3778    0.0000 O   0  0
    3.1074   -3.9245    0.0000 C   0  0
   -2.6243    0.9304    0.0000 C   0  0  1  0  0  0
    6.5250    6.2148    0.0000 C   0  0
    3.0716   -5.4335    0.0000 C   0  0
    4.4196   -3.1850    0.0000 C   0  0
   -3.9305    1.7058    0.0000 C   0  0
   -2.6362   -0.5845    0.0000 N   0  0
    4.3659   -6.2148    0.0000 C   0  0
    1.7237   -6.1313    0.0000 F   0  0
    5.7198   -3.9603    0.0000 C   0  0
    4.3898   -1.9324    0.0000 F   0  0
   -3.9066    3.2267    0.0000 C   0  0
   -5.2486    0.9603    0.0000 C   0  0
    5.7198   -5.4693    0.0000 C   0  0
   -5.2128    4.0021    0.0000 C   0  0
   -6.5488    1.7356    0.0000 C   0  0
   -6.5369    3.2565    0.0000 C   0  0
 29 33  1  0
 27 33  2  0
  1  3  2  0
  1  2  1  0
 20 24  1  0
 20 23  2  0
  1  4  1  0
  3  7  1  0
 23 28  1  0
 23 27  1  0
  6 13  1  0
  3  8  1  0
  5 12  1  0
  5 11  2  0
 35 36  1  0
  2  5  1  0
  9 16  1  0
  9 14  1  0
  4 10  2  0
 11 17  1  0
 15 20  1  0
 11 18  1  0
 25 32  1  0
 13 17  2  0
 24 29  2  0
  4  9  1  0
 16 21  1  0
 31 34  1  0
 18 22  1  0
 34 36  2  0
 24 30  1  0
 32 35  2  0
 14 19  2  0
  7 15  1  0
  7 14  1  0
  2  6  2  0
 21 25  1  0
 21 26  1  0
 25 31  2  0
M  END
>  <SOM>
18

$$$$

SciTegic02211520382D

 27 29  0  0  0  0            999 V2000
    0.6848    1.4307    0.0000 C   0  0
    0.6848    2.9409    0.0000 C   0  0
    1.9076    0.4891    0.0000 C   0  0
   -0.6848    0.6848    0.0000 C   0  0
    1.9076    3.8764    0.0000 C   0  0  1  0  0  0
   -0.6848    3.6929    0.0000 C   0  0
    1.5530   -0.9660    0.0000 C   0  0
    3.4484    0.8376    0.0000 N   0  0
   -2.0666    1.4307    0.0000 C   0  0
    3.4484    3.5462    0.0000 C   0  0
    1.5530    5.3560    0.0000 C   0  0
   -2.0666    2.9409    0.0000 C   0  0
    2.6535   -2.0666    0.0000 C   0  0
    0.0183   -1.3145    0.0000 C   0  0
    4.1332    2.1828    0.0000 N   0  0
   -3.4300    0.6909    0.0000 O   0  0
    4.4144    4.7262    0.0000 C   0  0
    2.7086    6.3709    0.0000 C   0  0
   -3.4300    3.7052    0.0000 O   0  0
    2.1889   -3.4973    0.0000 C   0  0
   -0.4402   -2.7636    0.0000 C   0  0
   -4.7996    1.4429    0.0000 C   0  0
    0.6603   -3.8580    0.0000 C   0  0
    3.2527   -4.5978    0.0000 O   0  0
    0.2323   -5.2949    0.0000 O   0  0
    4.7996   -4.2616    0.0000 C   0  0
    1.3512   -6.3709    0.0000 C   0  0
  1  3  1  0
  1  2  2  0
 20 24  1  0
 20 23  1  0
  1  4  1  0
  3  7  1  0
  6 12  2  0
 23 25  1  0
 13 20  2  0
  3  8  2  0
  5 11  1  0
  5 10  1  0
 10 15  2  0
 10 17  1  0
  9 16  1  0
  9 12  1  0
 14 21  1  0
 25 27  1  0
  7 13  1  0
 11 18  1  0
 12 19  1  0
  4  9  2  0
 24 26  1  0
 16 22  1  0
  8 15  1  0
  7 14  2  0
  2  6  1  0
  2  5  1  0
 21 23  2  0
M  END
>  <SOM>
25

$$$$

SciTegic02211520382D

 21 22  0  0  0  0            999 V2000
    0.0623    0.0374    0.0000 C   0  0
    1.3949   -0.7286    0.0000 C   0  0
   -1.2641   -0.7224    0.0000 C   0  0
    0.0623    1.5817    0.0000 C   0  0
    2.7337    0.0374    0.0000 C   0  0
    1.3949   -2.2667    0.0000 C   0  0
   -2.6030    0.0374    0.0000 C   0  0
   -1.2641   -2.2667    0.0000 C   0  0
    1.5132    2.0923    0.0000 Cl  0  0
   -1.1894    2.4722    0.0000 Cl  0  0
    0.7473    3.1759    0.0000 Cl  0  0
    4.0664   -0.7286    0.0000 C   0  0
    2.7275   -3.0389    0.0000 C   0  0
   -3.9356   -0.7224    0.0000 C   0  0
   -2.6030   -3.0389    0.0000 C   0  0
    4.0664   -2.2667    0.0000 C   0  0
    5.3990    0.0374    0.0000 O   0  0
   -3.9356   -2.2667    0.0000 C   0  0
    5.3990   -3.0389    0.0000 O   0  0
   -5.2682   -3.0389    0.0000 O   0  0
   -6.6195   -2.2480    0.0000 C   0  0
 15 18  2  0
  1  3  1  0
  1  2  1  0
 20 21  1  0
  3  7  1  0
  6 13  2  0
 16 19  1  0
  3  8  2  0
  5 12  1  0
  2  5  2  0
  4 10  1  0
  4 11  1  0
 13 16  1  0
 12 16  2  0
 12 17  1  0
  1  4  1  0
 18 20  1  0
  8 15  1  0
 14 18  1  0
  7 14  2  0
  2  6  1  0
  4  9  1  0
M  END
>  <SOM>
20

$$$$

SciTegic02211520382D

 35 39  0  0  0  0            999 V2000
   -2.3646   -3.3963    0.0000 C   0  0
   -2.0860   -1.9881    0.0000 C   0  0
   -1.1296   -4.1494    0.0000 N   0  0
   -3.7352   -3.9159    0.0000 C   0  0
   -0.3313   -1.9881    0.0000 C   0  0
   -3.2984   -1.0016    0.0000 C   0  0
   -0.0979   -3.2909    0.0000 N   0  0
   -1.0166   -5.7007    0.0000 C   0  0
   -4.8874   -3.0047    0.0000 C   0  0
    0.6476   -0.8133    0.0000 C   0  0
   -4.7217   -1.6040    0.0000 C   0  0
    0.4744   -6.1074    0.0000 C   0  0
   -6.3107   -3.5921    0.0000 O   0  0
   -0.1356    0.5121    0.0000 C   0  0
   -5.9492   -0.6853    0.0000 O   0  0
    1.0166   -7.4704    0.0000 C   0  0
    1.7471   -5.1133    0.0000 N   0  0
   -6.2279   -5.1284    0.0000 C   0  0
    0.8510    1.6869    0.0000 N   0  0
   -7.2294   -1.5363    0.0000 C   0  0
    2.5077   -7.4780    0.0000 N   0  0
    3.0725   -6.0095    0.0000 C   0  0
    2.3646    1.4233    0.0000 C   0  0
    0.3238    3.1328    0.0000 C   0  0
    3.3511    2.6056    0.0000 C   0  0
    1.3028    4.3075    0.0000 C   0  0
    2.8165    4.0440    0.0000 N   0  0
    3.8030    5.2263    0.0000 C   0  0
    5.3167    4.9627    0.0000 C   0  0
    3.2758    6.6646    0.0000 C   0  0
    6.3032    6.1450    0.0000 C   0  0
    5.8438    3.5244    0.0000 C   0  0
    4.2624    7.8470    0.0000 C   0  0
    5.7685    7.5834    0.0000 C   0  0
    7.8168    5.8815    0.0000 Cl  0  0
 19 23  1  0
 29 32  1  0
 19 24  1  0
 29 31  2  0
  1  3  1  0
  1  2  2  0
  1  4  1  0
  3  7  1  0
 28 30  2  0
  5  7  2  0
 23 25  1  0
  6 11  2  0
  3  8  1  0
  5 10  1  0
 10 14  1  0
 30 33  1  0
  9 13  1  0
 31 35  1  0
  9 11  1  0
 31 34  1  0
 25 27  1  0
 11 15  1  0
 33 34  2  0
 15 20  1  0
 17 22  2  0
 27 28  1  0
 12 16  2  0
 12 17  1  0
  4  9  2  0
 24 26  1  0
 13 18  1  0
 16 21  1  0
 28 29  1  0
 26 27  1  0
 14 19  1  0
  8 12  1  0
  2  5  1  0
  2  6  1  0
 21 22  1  0
M  END
>  <SOM>
15

$$$$

SciTegic02211520382D

 22 23  0  0  0  0            999 V2000
   -2.1789    0.0064    0.0000 C   0  0
   -0.6942   -0.3985    0.0000 C   0  0
   -3.4452   -0.9834    0.0000 S   0  0
   -2.7189    1.3691    0.0000 N   0  0
    0.3985    0.6878    0.0000 C   0  0
   -0.3021   -1.8897    0.0000 C   0  0
   -4.7628   -0.0900    0.0000 C   0  0
   -4.2036    1.3691    0.0000 C   0  0
    1.8897    0.2828    0.0000 C   0  0
    1.1891   -2.2946    0.0000 C   0  0
   -6.2283   -0.5528    0.0000 C   0  0
   -5.0778    2.6353    0.0000 C   0  0
    2.2818   -1.2084    0.0000 C   0  0
    2.9824    1.3691    0.0000 C   0  0
   -7.3403    0.4306    0.0000 O   0  0
   -6.6011   -2.1082    0.0000 O   0  0
    3.7666   -1.6069    0.0000 O   0  0
    4.0751    2.4553    0.0000 N   0  0
    4.6471   -0.3407    0.0000 C   0  0
    6.1319   -0.7456    0.0000 C   0  0
    7.0061    0.5206    0.0000 C   0  0
    6.6590   -2.1918    0.0000 C   0  0
 19 20  1  0
  1  3  1  0
  1  2  1  0
 20 22  1  0
  4  8  1  0
  1  4  2  0
  3  7  1  0
  5  9  1  0
  6 10  2  0
 17 19  1  0
  7  8  2  0
 10 13  1  0
  9 14  1  0
  9 13  2  0
 11 16  2  0
 11 15  1  0
 13 17  1  0
 20 21  1  0
 14 18  3  0
  8 12  1  0
  2  5  2  0
  2  6  1  0
  7 11  1  0
M  END
>  <SOM>
17

$$$$

SciTegic02211520382D

 27 29  0  0  0  0            999 V2000
    0.6715    1.4550    0.0000 C   0  0
    0.6715    2.9846    0.0000 C   0  0
    1.8778    0.4974    0.0000 C   0  0
   -0.6715    0.6902    0.0000 C   0  0
    1.8778    3.9360    0.0000 C   0  0  2  0  0  0
   -0.6715    3.7494    0.0000 C   0  0
    1.5296   -0.9824    0.0000 C   0  0
    3.3888    0.8456    0.0000 N   0  0
   -2.0333    1.4550    0.0000 C   0  0
    3.3888    3.6002    0.0000 C   0  0
    1.5296    5.4345    0.0000 C   0  0
   -2.0333    2.9846    0.0000 C   0  0
    2.6053   -2.1079    0.0000 C   0  0
    0.0187   -1.3369    0.0000 C   0  0
    4.0666    2.2136    0.0000 N   0  0
   -3.3764    0.7026    0.0000 O   0  0
    4.3401    4.8065    0.0000 C   0  0
    2.6613    6.4791    0.0000 C   0  0
   -3.3701    3.7619    0.0000 O   0  0
    2.1452   -3.5629    0.0000 C   0  0
   -0.4290   -2.8105    0.0000 C   0  0
   -4.7194    1.4612    0.0000 C   0  0
    0.6467   -3.9298    0.0000 C   0  0
    3.2023   -4.6759    0.0000 O   0  0
    0.2301   -5.3910    0.0000 O   0  0
    4.7194   -4.3339    0.0000 C   0  0
    1.3244   -6.4791    0.0000 C   0  0
  1  3  1  0
  1  2  2  0
 20 24  1  0
 20 23  1  0
  1  4  1  0
  3  7  1  0
  6 12  2  0
 23 25  1  0
 13 20  2  0
  3  8  2  0
  5 11  1  0
  5 10  1  0
 10 15  2  0
 10 17  1  0
  9 16  1  0
  9 12  1  0
 14 21  1  0
 25 27  1  0
  7 13  1  0
 11 18  1  0
 12 19  1  0
  4  9  2  0
 24 26  1  0
 16 22  1  0
  8 15  1  0
  7 14  2  0
  2  6  1  0
  2  5  1  0
 21 23  2  0
M  END
>  <SOM>
25

$$$$

SciTegic02211520382D

 19 20  0  0  0  0            999 V2000
   -1.9542    0.0705    0.0000 C   0  0
   -3.2601   -0.7422    0.0000 C   0  0
   -3.2695    0.8456    0.0000 C   0  0
   -0.6389    0.8409    0.0000 C   0  0
   -0.7375   -0.8644    0.0000 N   0  0
   -3.2461   -2.2314    0.0000 C   0  0
   -4.5990    0.0470    0.0000 C   0  0
   -3.2648    2.4099    0.0000 C   0  0
   -0.6342    2.4052    0.0000 C   0  0
    0.5872   -0.0940    0.0000 C   0  0
   -4.5426   -3.0488    0.0000 C   0  0
   -5.9096   -0.7046    0.0000 C   0  0
   -1.9401    3.1756    0.0000 C   0  0
    1.9166   -0.8644    0.0000 C   0  0
   -5.9190   -2.2643    0.0000 C   0  0
    1.9401   -2.4005    0.0000 C   0  0
    3.2695   -3.1756    0.0000 O   0  0
    4.5896   -2.3817    0.0000 C   0  0
    5.9190   -3.1521    0.0000 C   0  0
 17 18  1  0
 11 15  2  0
  5 10  1  0
 10 14  1  0
 18 19  1  0
  1  3  1  0
  1  2  1  0
 14 16  1  0
  1  5  1  0
  1  4  1  0
  8 13  1  0
  2  6  2  0
  2  7  1  0
  9 13  1  0
 16 17  1  0
  7 12  2  0
  4  9  1  0
  6 11  1  0
  3  8  1  0
 12 15  1  0
M  END
>  <SOM>
17

$$$$

SciTegic02211520382D

 29 31  0  0  0  0            999 V2000
   -2.0644    1.2162    0.0000 N   0  0
   -0.9044    2.0832    0.0000 C   0  0
   -2.0644   -0.3243    0.0000 C   0  0
   -3.3368    2.1705    0.0000 N   0  0
    0.5489    1.5717    0.0000 C   0  0
   -1.2973    3.6237    0.0000 C   0  0
   -0.7360   -1.0977    0.0000 C   0  0
   -3.3992   -1.0977    0.0000 C   0  0
   -2.8254    3.6611    0.0000 C   0  0
    0.8295    0.0499    0.0000 C   0  0
    1.7089    2.5759    0.0000 C   0  0
   -0.7360   -2.6445    0.0000 C   0  0
   -3.3992   -2.6445    0.0000 C   0  0
   -3.6674    4.9584    0.0000 C   0  0
    2.2827   -0.4678    0.0000 C   0  0
    3.1622    2.0644    0.0000 C   0  0
   -2.0644   -3.4116    0.0000 C   0  0
    0.5988   -3.4116    0.0000 C   0  0
   -5.1954    4.7713    0.0000 F   0  0
   -3.6299    6.4989    0.0000 F   0  0
   -2.2640    5.6133    0.0000 F   0  0
    3.4553    0.5426    0.0000 C   0  0
   -2.0644   -4.9584    0.0000 S   0  0
    1.9335   -2.6445    0.0000 O   0  0
    4.9085    0.0249    0.0000 O   0  0
   -2.0769   -6.4989    0.0000 N   0  0
   -0.5239   -4.9709    0.0000 O   0  0
   -3.6050   -4.9397    0.0000 O   0  0
    5.1954   -1.4969    0.0000 C   0  0
  1  3  1  0
  1  2  1  0
  1  4  1  0
  3  7  1  0
 22 25  1  0
 23 28  2  0
 23 27  2  0
 23 26  1  0
  3  8  2  0
  5 11  1  0
  5 10  2  0
 10 15  1  0
 25 29  1  0
  6  9  1  0
  9 14  1  0
 14 21  1  0
 14 20  1  0
 11 16  2  0
 15 22  2  0
 13 17  2  0
 17 23  1  0
 12 18  1  0
 12 17  1  0
  4  9  2  0
 16 22  1  0
 18 24  1  0
 14 19  1  0
  8 13  1  0
  2  5  1  0
  2  6  2  0
  7 12  2  0
M  END
>  <SOM>
25

$$$$

SciTegic02211520382D

 13 13  0  0  0  0            999 V2000
   -1.2139    1.7559    0.0000 C   0  0
    0.1186    1.0050    0.0000 C   0  0
   -2.5407    1.0050    0.0000 C   0  0
   -1.2139    3.3255    0.0000 N   0  0
    0.1186   -0.5589    0.0000 C   0  0
   -2.5407   -0.5589    0.0000 C   0  0
    0.1186    4.0764    0.0000 C   0  0
   -1.2139   -1.3437    0.0000 C   0  0
    1.4454    3.3255    0.0000 C   0  0
    0.1186    5.6403    0.0000 O   0  0
   -1.2139   -2.8794    0.0000 O   0  0
    0.1186   -3.6642    0.0000 C   0  0
    0.1186   -5.1999    0.0000 C   0  0
  7  9  1  0
  4  7  1  0
 11 12  1  0
  1  3  2  0
  1  2  1  0
  8 11  1  0
  1  4  1  0
  6  8  2  0
  2  5  2  0
  3  6  1  0
  7 10  2  0
  5  8  1  0
 12 13  1  0
M  END
>  <SOM>
11

$$$$

SciTegic02211520382D

 25 27  0  0  0  0            999 V2000
   -6.6598   -0.4731    0.0000 C   0  0
   -6.6598    1.0570    0.0000 C   0  0
   -5.2111   -1.0422    0.0000 N   0  0
   -7.9829   -1.2418    0.0000 C   0  0
   -5.0485    1.5301    0.0000 N   0  0
   -7.9829    1.8257    0.0000 C   0  0
   -4.1097    0.1552    0.0000 C   0  0
   -9.3134   -0.4731    0.0000 C   0  0
   -9.3134    1.0570    0.0000 C   0  0
   -2.5205    0.0443    0.0000 S   0  0
   -1.7001   -1.3157    0.0000 C   0  0
   -1.8849    1.5005    0.0000 O   0  0
   -0.1404   -0.9979    0.0000 C   0  0
    0.3622    0.5174    0.0000 C   0  0
    0.9166   -2.1805    0.0000 N   0  0
    1.9218    0.8353    0.0000 C   0  0
   -0.4435    1.6188    0.0000 C   0  0
    2.4762   -1.8627    0.0000 C   0  0
    2.9788   -0.3474    0.0000 C   0  0
    2.4097    2.3210    0.0000 O   0  0
    3.9693    2.3505    0.0000 C   0  0
    4.5237    0.8870    0.0000 C   0  0
    6.0833    0.9240    0.0000 C   0  0
    6.6377   -0.5396    0.0000 O   0  0
    8.1973   -0.5100    0.0000 C   0  0
 15 18  2  0
  1  3  1  0
  1  2  2  0
  4  8  2  0
 20 21  1  0
  3  7  1  0
 22 23  1  0
  5  7  2  0
 16 19  2  0
 10 11  1  0
 10 12  2  0
 23 24  1  0
  6  9  2  0
 24 25  1  0
  8  9  1  0
 11 13  1  0
 18 19  1  0
 13 15  1  0
 13 14  2  0
  1  4  1  0
 16 20  1  0
 14 16  1  0
 14 17  1  0
  2  5  1  0
  2  6  1  0
  7 10  1  0
 21 22  1  0
M  END
>  <SOM>
24

$$$$

SciTegic02211520382D

 17 18  0  0  0  0            999 V2000
   -0.1660   -2.0777    0.0000 C   0  0
   -0.1660   -3.6190    0.0000 C   0  0
    1.2943   -1.6307    0.0000 C   0  0
   -1.4902   -1.3326    0.0000 C   0  0
    1.2943   -4.0660    0.0000 N   0  0
   -1.4902   -4.3640    0.0000 C   0  0
    2.1543   -2.8228    0.0000 C   0  0
    1.7882   -0.1405    0.0000 C   0  0
   -2.8143   -2.0777    0.0000 C   0  0
   -2.8143   -3.6190    0.0000 C   0  0
    3.3465    0.1575    0.0000 C   0  0
   -4.1724   -1.3326    0.0000 O   0  0
    3.8446    1.6009    0.0000 N   0  0
   -4.1554    0.0255    0.0000 C   0  0
    2.8185    2.7589    0.0000 C   0  0
    1.3284    2.4779    0.0000 C   0  0
    3.3124    4.1980    0.0000 O   0  0
 12 14  1  0
 11 13  1  0
 15 16  1  0
  1  3  1  0
  1  2  2  0
 15 17  2  0
  3  7  2  0
  1  4  1  0
 13 15  1  0
  2  5  1  0
  2  6  1  0
  8 11  1  0
  9 12  1  0
  9 10  1  0
  5  7  1  0
  6 10  2  0
  4  9  2  0
  3  8  1  0
M  END
>  <SOM>
12

$$$$

SciTegic02211520382D

 30 32  0  0  0  0            999 V2000
   -0.3163   -2.1480    0.0000 C   0  0
   -0.8018   -0.6915    0.0000 C   0  0
   -1.3241   -3.3102    0.0000 C   0  0
    1.1917   -2.4496    0.0000 C   0  0
   -2.3098   -0.3825    0.0000 C   0  0
    0.2133    0.4561    0.0000 O   0  0
   -2.8247   -3.0013    0.0000 C   0  0
    2.1995   -1.2873    0.0000 N   0  0
    1.6772   -3.8987    0.0000 O   0  0
   -3.3249   -1.5595    0.0000 C   0  0
    1.7140    0.1251    0.0000 C   0  0
   -3.8178   -4.1709    0.0000 C   0  0
    3.7074   -1.5815    0.0000 C   0  0
   -5.3258   -3.8840    0.0000 C   0  0
    4.7152   -0.4267    0.0000 C   0  0
   -6.5616   -4.7888    0.0000 S   0  0
   -5.8186   -2.4275    0.0000 C   0  0
    6.2453   -0.7135    0.0000 C   0  0
    4.2224    1.0298    0.0000 C   0  0
   -7.8121   -3.8840    0.0000 C   0  0
   -7.3487   -2.4348    0.0000 N   0  0
   -4.9285   -1.1696    0.0000 O   0  0
    7.2604    0.4267    0.0000 C   0  0
    5.2449    2.1921    0.0000 C   0  0
   -9.2686   -4.3621    0.0000 O   0  0
    6.7528    1.8979    0.0000 C   0  0
    7.7680    3.0528    0.0000 C   0  0
    7.8783    4.7888    0.0000 F   0  0
    9.2686    2.7438    0.0000 F   0  0
    6.4071    4.1709    0.0000 F   0  0
 26 27  1  0
 15 19  2  0
 15 18  1  0
 27 30  1  0
 19 24  1  0
  1  3  1  0
  1  2  2  0
 20 25  2  0
  4  8  1  0
  1  4  1  0
  3  7  2  0
 23 26  1  0
  6 11  1  0
  5 10  2  0
 18 23  2  0
 13 15  1  0
 17 21  1  0
 17 22  2  0
 27 28  1  0
 12 14  1  0
  4  9  2  0
 24 26  2  0
 16 20  1  0
 20 21  1  0
 14 16  1  0
 14 17  1  0
 27 29  1  0
  8 13  1  0
  2  5  1  0
  2  6  1  0
  7 10  1  0
  7 12  1  0
M  END
>  <SOM>
6

$$$$

SciTegic02211520382D

 18 18  0  0  0  0            999 V2000
   -0.0867    2.7540    0.0000 P   0  0
    1.2187    1.9907    0.0000 O   0  0
   -1.3705    2.0124    0.0000 O   0  0
   -0.3079    1.2924    0.0000 O   0  0
   -0.0651    4.2200    0.0000 O   0  0
    1.2187    0.4684    0.0000 C   0  0
   -2.7540    2.8364    0.0000 C   0  0
   -1.8302    0.3470    0.0000 C   0  0
    2.5415   -0.3123    0.0000 C   0  0
   -0.1041   -0.3123    0.0000 N   0  0
   -2.7540    4.2807    0.0000 C   0  0
   -3.2745    1.1320    0.0000 C   0  0
    2.5415   -1.8389    0.0000 C   0  0
    3.8643    0.4294    0.0000 Cl  0  0
   -0.1041   -1.8389    0.0000 C   0  0
    1.2187   -2.6196    0.0000 C   0  0
   -1.4312   -2.5805    0.0000 Cl  0  0
    1.2187   -4.1419    0.0000 Cl  0  0
 15 16  2  0
 10 15  1  0
  1  3  1  0
  1  2  1  0
 13 16  1  0
  9 13  2  0
 15 17  1  0
  3  7  1  0
  1  5  2  0
  1  4  1  0
  6  9  1  0
  2  6  1  0
  9 14  1  0
  7 11  1  0
  4  8  1  0
  8 12  1  0
  6 10  2  0
 16 18  1  0
M  END
>  <SOM>
2

$$$$

SciTegic02211520382D

 47 53  0  0  0  0            999 V2000
   -3.7294    0.0166    0.0000 C   0  0  1  0  0  0
   -3.7294   -1.2799    0.0000 C   0  0  2  0  0  0
   -2.6591    0.8220    0.0000 C   0  0  1  0  0  0
   -3.7294    1.3130    0.0000 C   0  0
   -4.9155    0.6620    0.0000 C   0  0  2  0  0  0
   -2.6591   -2.0909    0.0000 C   0  0  2  0  0  0
   -4.9155   -1.9309    0.0000 C   0  0  2  0  0  0
   -1.3185    0.5241    0.0000 C   0  0  1  0  0  0
   -2.7639    2.1185    0.0000 C   0  0
   -1.3185   -1.8040    0.0000 C   0  0  2  0  0  0
   -5.5996   -0.4965    0.0000 N   0  0
   -6.1071    0.0166    0.0000 C   0  0
   -4.9155    1.9640    0.0000 O   0  0
   -2.6591   -3.3818    0.0000 O   0  0
   -5.5996   -3.0453    0.0000 C   0  0
   -6.1071   -1.2799    0.0000 C   0  0
   -4.2259   -3.0453    0.0000 C   0  0
   -0.7172   -0.6234    0.0000 C   0  0  1  0  0  0
   -0.6069    1.6495    0.0000 C   0  0  2  0  0  0
   -1.5061    2.6260    0.0000 C   0  0  1  0  0  0
   -6.9512   -0.4965    0.0000 C   0  0
   -1.4620   -4.0273    0.0000 C   0  0
   -4.9155   -4.1652    0.0000 O   0  0
    1.2854    0.4524    0.0000 C   0  0  2  0  0  0
   -0.0386   -1.7544    0.0000 O   0  0
    2.1405    1.6495    0.0000 O   0  0
    0.6731    3.0618    0.0000 C   0  0  2  0  0  0
   -2.1957    3.7514    0.0000 O   0  0
   -4.2259   -5.2906    0.0000 C   0  0
    2.7419   -0.0276    0.0000 O   0  0
    1.3240   -1.9530    0.0000 C   0  0
    2.8246    2.7750    0.0000 C   0  0
    1.3682    4.1818    0.0000 O   0  0
    2.1847   -0.9434    0.0000 C   0  0
    1.8371   -3.1556    0.0000 O   0  0
    4.2149    2.7750    0.0000 C   0  0
    2.1405    3.8839    0.0000 O   0  0
    0.6731    5.2906    0.0000 C   0  0
    4.8989    1.6495    0.0000 C   0  0
    4.8989    3.8839    0.0000 C   0  0
    6.2616    1.6495    0.0000 C   0  0
    6.2616    3.8839    0.0000 C   0  0
    6.9512    2.7750    0.0000 C   0  0
   -3.7294   -2.5708    0.0000 H   0  0
   -1.4620    1.4675    0.0000 H   0  0
    0.0662    0.5241    0.0000 H   0  0
   -0.6179   -2.9239    0.0000 H   0  0
 19 20  1  0
 19 26  1  0
 20 28  1  0
 27 33  1  0
  1  3  1  0
  1  2  1  0
  1  5  1  0
  1  4  1  0
 26 32  1  0
  8 46  1  0
 23 29  1  0
 24 30  1  0
  6 10  1  0
 11 21  1  0
  3  9  1  0
  3  8  1  0
  6 14  1  0
  5 13  1  0
  5 12  1  0
 39 41  2  0
 32 36  1  0
 32 37  2  0
 10 18  1  0
  2 44  1  0
  3 45  1  0
 40 42  1  0
  2  6  1  0
  2  7  1  0
 20 27  1  0
  4 10  1  0
  4 11  1  0
 31 34  1  0
 14 22  1  0
  9 20  1  0
 11 15  1  0
 42 43  2  0
 33 38  1  0
 36 39  1  0
 17 23  1  0
 12 16  1  0
 18 25  1  0
 24 27  1  0
 31 35  2  0
 18 24  1  0
  8 18  1  0
  8 19  1  0
  7 15  1  0
  7 17  1  0
  7 16  1  0
 10 47  1  0
 41 43  1  0
 36 40  2  0
 25 31  1  0
M  END
>  <SOM>
14

$$$$

SciTegic02211520382D

 47 53  0  0  0  0            999 V2000
   -3.7294    0.0166    0.0000 C   0  0  1  0  0  0
   -3.7294   -1.2799    0.0000 C   0  0  2  0  0  0
   -2.6591    0.8220    0.0000 C   0  0  1  0  0  0
   -3.7294    1.3130    0.0000 C   0  0
   -4.9155    0.6620    0.0000 C   0  0  2  0  0  0
   -2.6591   -2.0909    0.0000 C   0  0  2  0  0  0
   -4.9155   -1.9309    0.0000 C   0  0  2  0  0  0
   -1.3185    0.5241    0.0000 C   0  0  1  0  0  0
   -2.7639    2.1185    0.0000 C   0  0
   -1.3185   -1.8040    0.0000 C   0  0  2  0  0  0
   -5.5996   -0.4965    0.0000 N   0  0
   -6.1071    0.0166    0.0000 C   0  0
   -4.9155    1.9640    0.0000 O   0  0
   -2.6591   -3.3818    0.0000 O   0  0
   -5.5996   -3.0453    0.0000 C   0  0
   -6.1071   -1.2799    0.0000 C   0  0
   -4.2259   -3.0453    0.0000 C   0  0
   -0.7172   -0.6234    0.0000 C   0  0  1  0  0  0
   -0.6069    1.6495    0.0000 C   0  0  2  0  0  0
   -1.5061    2.6260    0.0000 C   0  0  1  0  0  0
   -6.9512   -0.4965    0.0000 C   0  0
   -1.4620   -4.0273    0.0000 C   0  0
   -4.9155   -4.1652    0.0000 O   0  0
    1.2854    0.4524    0.0000 C   0  0  2  0  0  0
   -0.0386   -1.7544    0.0000 O   0  0
    2.1405    1.6495    0.0000 O   0  0
    0.6731    3.0618    0.0000 C   0  0  2  0  0  0
   -2.1957    3.7514    0.0000 O   0  0
   -4.2259   -5.2906    0.0000 C   0  0
    2.7419   -0.0276    0.0000 O   0  0
    1.3240   -1.9530    0.0000 C   0  0
    2.8246    2.7750    0.0000 C   0  0
    1.3682    4.1818    0.0000 O   0  0
    2.1847   -0.9434    0.0000 C   0  0
    1.8371   -3.1556    0.0000 O   0  0
    4.2149    2.7750    0.0000 C   0  0
    2.1405    3.8839    0.0000 O   0  0
    0.6731    5.2906    0.0000 C   0  0
    4.8989    1.6495    0.0000 C   0  0
    4.8989    3.8839    0.0000 C   0  0
    6.2616    1.6495    0.0000 C   0  0
    6.2616    3.8839    0.0000 C   0  0
    6.9512    2.7750    0.0000 C   0  0
   -3.7294   -2.5708    0.0000 H   0  0
   -1.4620    1.4675    0.0000 H   0  0
    0.0662    0.5241    0.0000 H   0  0
   -0.6179   -2.9239    0.0000 H   0  0
 19 20  1  0
 19 26  1  0
 20 28  1  0
 27 33  1  0
  1  3  1  0
  1  2  1  0
  1  5  1  0
  1  4  1  0
 26 32  1  0
  8 46  1  0
 23 29  1  0
 24 30  1  0
  6 10  1  0
 11 21  1  0
  3  9  1  0
  3  8  1  0
  6 14  1  0
  5 13  1  0
  5 12  1  0
 39 41  2  0
 32 36  1  0
 32 37  2  0
 10 18  1  0
  2 44  1  0
  3 45  1  0
 40 42  1  0
  2  6  1  0
  2  7  1  0
 20 27  1  0
  4 10  1  0
  4 11  1  0
 31 34  1  0
 14 22  1  0
  9 20  1  0
 11 15  1  0
 42 43  2  0
 33 38  1  0
 36 39  1  0
 17 23  1  0
 12 16  1  0
 18 25  1  0
 24 27  1  0
 31 35  2  0
 18 24  1  0
  8 18  1  0
  8 19  1  0
  7 15  1  0
  7 17  1  0
  7 16  1  0
 10 47  1  0
 41 43  1  0
 36 40  2  0
 25 31  1  0
M  END
>  <SOM>
33

$$$$

SciTegic02211520382D

 19 20  0  0  0  0            999 V2000
   -1.1584    0.0438    0.0000 P   0  0
   -0.4575    1.3483    0.0000 O   0  0
   -1.9518    1.3580    0.0000 S   0  0
    0.1752   -0.7009    0.0000 O   0  0
   -2.5700   -0.3456    0.0000 O   0  0
   -2.0540   -1.1974    0.0000 O   0  0
    1.4992    0.0827    0.0000 C   0  0
   -3.4461    0.9102    0.0000 C   0  0
   -3.5240   -0.7690    0.0000 C   0  0
    1.4992    1.6306    0.0000 C   0  0
    2.8572   -0.6668    0.0000 N   0  0
   -4.9209    0.5013    0.0000 C   0  0
   -4.4196   -2.0102    0.0000 C   0  0
    2.8280    2.4142    0.0000 C   0  0
    0.1752    2.3996    0.0000 Cl  0  0
    4.1860    0.1168    0.0000 C   0  0
    4.1860    1.6647    0.0000 C   0  0
    5.5099   -0.6571    0.0000 Cl  0  0
    5.5050    2.4483    0.0000 Cl  0  0
 17 19  1  0
  4  7  1  0
 14 17  1  0
 10 14  2  0
 10 15  1  0
 11 16  1  0
  1  3  1  0
  1  2  1  0
  2  3  1  0
  1  6  1  0
  1  5  1  0
  1  4  1  0
  6  9  1  0
  7 11  2  0
  7 10  1  0
  5  8  1  0
  9 13  1  0
  8 12  1  0
 16 18  1  0
 16 17  2  0
M  END
>  <SOM>
4

$$$$

SciTegic02211520382D

 17 18  0  0  0  0            999 V2000
   -0.5547   -0.7654    0.0000 C   0  0
   -1.8747   -1.5124    0.0000 C   0  0
    0.7469   -1.5493    0.0000 C   0  0
   -0.5325    0.7506    0.0000 C   0  0
   -3.1763   -0.7321    0.0000 C   0  0
   -1.9006   -3.0247    0.0000 O   0  0
    2.0707   -0.8024    0.0000 C   0  0
    0.7876    1.4828    0.0000 C   0  0
   -3.1726    0.7802    0.0000 N   0  0
   -4.6591   -1.6381    0.0000 C   0  0
    2.0892    0.7137    0.0000 C   0  0
   -4.3263    1.5678    0.0000 C   0  0
   -1.9968    1.5715    0.0000 C   0  0
    3.3686    1.4680    0.0000 O   0  0
   -3.8567    3.0247    0.0000 C   0  0
   -2.3370    3.0247    0.0000 C   0  0
    4.6591    0.7395    0.0000 C   0  0
  5 10  1  0
 14 17  1  0
  1  3  1  0
  1  2  1  0
 13 16  1  0
  8 11  2  0
  3  7  2  0
  4  8  1  0
  1  4  2  0
 15 16  1  0
  2  5  1  0
  2  6  2  0
 11 14  1  0
  7 11  1  0
  9 12  1  0
  5  9  1  0
  9 13  1  0
 12 15  1  0
M  END
>  <SOM>
14

$$$$

SciTegic02211520382D

 11 11  0  0  0  0            999 V2000
   -1.0219    0.2626    0.0000 C   0  0
    0.3054   -0.5195    0.0000 C   0  0
   -2.3550   -0.5195    0.0000 C   0  0
   -1.0191    1.8012    0.0000 O   0  0
    0.3054   -2.0582    0.0000 C   0  0
    1.6357    0.2198    0.0000 N   0  3
   -2.3550   -2.0582    0.0000 C   0  0
   -2.3750    2.6005    0.0000 C   0  0
   -1.0219   -2.8403    0.0000 C   0  0
    1.6357    1.7527    0.0000 O   0  0
    2.9659   -0.5880    0.0000 O   0  5
  7  9  2  0
  1  3  2  0
  1  2  1  0
  3  7  1  0
  4  8  1  0
  1  4  1  0
  2  5  2  0
  2  6  1  0
  5  9  1  0
  6 10  2  0
  6 11  1  0
M  END
>  <SOM>
4

$$$$

SciTegic02211520382D

 23 26  0  0  0  0            999 V2000
    1.0894    1.9466    0.0000 C   0  0
   -0.3810    2.3991    0.0000 C   0  0
    1.9704    3.1729    0.0000 O   0  0
    0.0417    0.7858    0.0000 C   0  0
    2.5836    1.6133    0.0000 C   0  0
   -0.3929    3.9230    0.0000 C   0  0
   -1.7264    1.6252    0.0000 C   0  0
    1.0656    4.4112    0.0000 C   0  0
    0.5239   -0.6727    0.0000 C   0  0
    3.0479    0.1548    0.0000 C   0  0
   -1.7264    4.6969    0.0000 C   0  0
   -3.0479    2.3931    0.0000 C   0  0
    1.5359    5.8756    0.0000 O   0  0
    2.0240   -0.9941    0.0000 N   0  0
   -3.0479    3.9230    0.0000 C   0  0
    3.0360    6.2030    0.0000 C   0  0
    2.5062   -2.4526    0.0000 C   0  0
    1.4763   -3.6016    0.0000 C   0  0
   -0.0298   -3.2801    0.0000 C   0  0
    1.9585   -5.0541    0.0000 C   0  0
   -1.0537   -4.4231    0.0000 C   0  0
    0.9406   -6.2030    0.0000 C   0  0
   -0.5774   -5.8875    0.0000 C   0  0
 19 21  1  0
  1  3  1  0
  1  2  1  0
 20 22  2  0
  1  5  1  0
  1  4  1  0
 22 23  1  0
  6 11  1  0
  3  8  1  0
 17 18  1  0
  5 10  1  0
 10 14  1  0
  6  8  1  0
  9 14  1  0
 12 15  1  0
 11 15  2  0
 18 19  2  0
 13 16  1  0
  4  9  1  0
 18 20  1  0
 14 17  1  0
  8 13  1  0
  2  6  2  0
  2  7  1  0
  7 12  2  0
 21 23  2  0
M  END
>  <SOM>
13

$$$$

SciTegic02211520382D

 23 26  0  0  0  0            999 V2000
   -0.0911   -0.1929    0.0000 C   0  0
   -0.0911   -1.7363    0.0000 C   0  0
    1.2486    0.5788    0.0000 N   0  0
   -1.4201    0.5788    0.0000 C   0  0
    1.2486   -2.5026    0.0000 O   0  0
   -1.4201   -2.5026    0.0000 C   0  0
    2.5830   -0.1929    0.0000 C   0  0
   -2.7491   -0.1929    0.0000 C   0  0
    2.5830   -1.7363    0.0000 C   0  0
   -2.7491   -1.7363    0.0000 C   0  0
    3.9120    0.5788    0.0000 C   0  0
    3.9120   -2.5026    0.0000 C   0  0
   -4.0835   -2.5080    0.0000 O   0  0
    5.2517   -0.1929    0.0000 C   0  0
    5.2517   -1.7363    0.0000 C   0  0
   -5.4178   -1.7363    0.0000 C   0  0
    6.5861   -2.5026    0.0000 O   0  0
   -5.4178   -0.1983    0.0000 C   0  0
   -6.7522    0.5734    0.0000 C   0  0
   -4.0835    0.5734    0.0000 C   0  0
   -6.7522    2.1114    0.0000 C   0  0
   -4.0835    2.1114    0.0000 C   0  0
   -5.4178    2.8831    0.0000 C   0  0
 19 21  2  0
  1  3  1  0
  1  2  2  0
 20 22  1  0
  4  8  2  0
  1  4  1  0
  3  7  2  0
 22 23  2  0
  5  9  1  0
  6 10  2  0
 16 18  1  0
  7  9  1  0
 18 19  1  0
 10 13  1  0
  9 12  2  0
 11 14  2  0
 14 15  1  0
 15 17  2  0
 13 16  1  0
 12 15  1  0
 18 20  2  0
  8 10  1  0
  2  5  1  0
  2  6  1  0
  7 11  1  0
 21 23  1  0
M  END
>  <SOM>
13

$$$$

SciTegic02211520382D

 24 26  0  0  0  0            999 V2000
    3.4467   -0.5089    0.0000 C   0  0
    3.4467   -2.0422    0.0000 C   0  0
    1.9812   -0.0204    0.0000 N   0  0
    4.7765    0.2917    0.0000 C   0  0
    1.9812   -2.4968    0.0000 N   0  0
    4.7765   -2.8089    0.0000 C   0  0
    1.1127   -1.2756    0.0000 C   0  0
    6.0996   -0.5089    0.0000 C   0  0
    6.0996   -2.0422    0.0000 C   0  0
   -0.4207   -1.2756    0.0000 S   0  0
    7.4566    0.2917    0.0000 O   0  0
   -1.1941    0.0882    0.0000 C   0  0
   -1.1941   -2.5986    0.0000 O   0  0
    7.4566    1.8319    0.0000 C   0  0
   -2.7275    0.0882    0.0000 C   0  0
   -3.4942    1.4113    0.0000 C   0  0
   -3.4942   -1.2756    0.0000 N   0  0
   -5.0276    1.4113    0.0000 C   0  0
   -2.6936    2.7343    0.0000 C   0  0
   -5.0276   -1.2756    0.0000 C   0  0
   -5.7943    0.0882    0.0000 C   0  0
   -5.7943    2.7343    0.0000 O   0  0
   -7.3276    0.0882    0.0000 C   0  0
   -7.3276    2.7343    0.0000 C   0  0
  1  3  1  0
  1  2  1  0
 15 17  1  0
 15 16  2  0
  4  8  1  0
  1  4  2  0
  3  7  2  0
  8  9  2  0
 22 24  1  0
  5  7  1  0
 16 18  1  0
 16 19  1  0
 10 12  1  0
 10 13  2  0
  6  9  1  0
 11 14  1  0
 17 20  2  0
 12 15  1  0
 18 21  2  0
 18 22  1  0
  8 11  1  0
  2  5  1  0
  2  6  2  0
  7 10  1  0
 20 21  1  0
 21 23  1  0
M  END
>  <SOM>
11

$$$$

SciTegic02211520382D

 24 26  0  0  0  0            999 V2000
    3.4467   -0.5089    0.0000 C   0  0
    3.4467   -2.0422    0.0000 C   0  0
    1.9812   -0.0204    0.0000 N   0  0
    4.7765    0.2917    0.0000 C   0  0
    1.9812   -2.4968    0.0000 N   0  0
    4.7765   -2.8089    0.0000 C   0  0
    1.1127   -1.2756    0.0000 C   0  0
    6.0996   -0.5089    0.0000 C   0  0
    6.0996   -2.0422    0.0000 C   0  0
   -0.4207   -1.2756    0.0000 S   0  0
    7.4566    0.2917    0.0000 O   0  0
   -1.1941    0.0882    0.0000 C   0  0
   -1.1941   -2.5986    0.0000 O   0  0
    7.4566    1.8319    0.0000 C   0  0
   -2.7275    0.0882    0.0000 C   0  0
   -3.4942    1.4113    0.0000 C   0  0
   -3.4942   -1.2756    0.0000 N   0  0
   -5.0276    1.4113    0.0000 C   0  0
   -2.6936    2.7343    0.0000 C   0  0
   -5.0276   -1.2756    0.0000 C   0  0
   -5.7943    0.0882    0.0000 C   0  0
   -5.7943    2.7343    0.0000 O   0  0
   -7.3276    0.0882    0.0000 C   0  0
   -7.3276    2.7343    0.0000 C   0  0
  1  3  1  0
  1  2  1  0
 15 17  1  0
 15 16  2  0
  4  8  1  0
  1  4  2  0
  3  7  2  0
  8  9  2  0
 22 24  1  0
  5  7  1  0
 16 18  1  0
 16 19  1  0
 10 12  1  0
 10 13  2  0
  6  9  1  0
 11 14  1  0
 17 20  2  0
 12 15  1  0
 18 21  2  0
 18 22  1  0
  8 11  1  0
  2  5  1  0
  2  6  2  0
  7 10  1  0
 20 21  1  0
 21 23  1  0
M  END
>  <SOM>
22

$$$$
