# Supplementary material for: QNA-Based Prediction of Sites of Metabolism
Source: Molecules. 2017 Dec 1;22(12):2123. doi: 10.3390/molecules22122123 (PMC6149875; doi:10.3390/molecules22122123)
Supplement: Supplementary file 1 [file molecules-22-02123-s001.zip › SupplementaryMaterials/SDF/BY-ENZYME-BY-REACTION/CYP2C9-s-oxid.sdf]

SciTegic02211520382D

 24 27  0  0  0  0            999 V2000
   -0.1304   -1.4345    0.0000 C   0  0
    0.8476   -2.6282    0.0000 C   0  0
    0.5868   -0.0702    0.0000 N   0  0
   -1.6752   -1.4495    0.0000 N   0  0
    0.5116   -4.1379    0.0000 C   0  0
    2.3222   -2.1567    0.0000 C   0  0
    2.1266   -0.0853    0.0000 C   0  0
   -0.1655    1.2740    0.0000 C   0  0
   -2.6282   -2.6783    0.0000 C   0  0
   -0.8777   -4.8300    0.0000 S   0  0
    1.6602   -5.1811    0.0000 C   0  0
    3.4708   -3.2000    0.0000 C   0  0
    2.8990    1.2338    0.0000 C   0  0
    0.6069    2.6031    0.0000 C   0  0
   -2.2721   -4.1680    0.0000 C   0  0
   -4.1028   -2.2269    0.0000 C   0  0
    3.1247   -4.7046    0.0000 C   0  0
    2.1467    2.5881    0.0000 N   0  0
   -3.3956   -5.2263    0.0000 C   0  0
   -5.2413   -3.2902    0.0000 C   0  0
    2.9241    3.9172    0.0000 C   0  0
   -4.8852   -4.7749    0.0000 C   0  0
    4.4589    3.9021    0.0000 C   0  0
    5.2413    5.2263    0.0000 O   0  0
 19 22  2  0
 15 19  1  0
  1  3  1  0
  1  2  1  0
 20 22  1  0
  1  4  2  0
  3  7  1  0
  6 12  2  0
 23 24  1  0
  3  8  1  0
  5 11  1  0
  5 10  1  0
 10 15  1  0
  9 16  1  0
  9 15  2  0
 11 17  2  0
 12 17  1  0
  4  9  1  0
 13 18  1  0
 16 20  2  0
 18 21  1  0
  8 14  1  0
 14 18  1  0
  2  5  2  0
  2  6  1  0
  7 13  1  0
 21 23  1  0
M  END
>  <SOM>
10

$$$$

SciTegic02211520382D

 15 15  0  0  0  0            999 V2000
    0.5597    1.7607    0.0000 C   0  0
   -0.7747    2.5317    0.0000 C   0  0
    0.5597    0.2224    0.0000 C   0  0
    1.8941    2.5317    0.0000 O   0  0
   -2.1054    1.7607    0.0000 C   0  0
   -0.7747   -0.5486    0.0000 C   0  0
    3.2286    1.7681    0.0000 C   0  0
   -2.1054    0.2224    0.0000 C   0  0
   -3.4398    2.5317    0.0000 C   0  0
   -0.7747   -2.0869    0.0000 C   0  0
    4.5815    2.5539    0.0000 N   0  0
    3.2360    0.2521    0.0000 O   0  0
   -3.4398   -0.5486    0.0000 S   0  0
    5.9382    1.7755    0.0000 C   0  0
   -4.7038    0.2224    0.0000 C   0  0
  4  7  1  0
 11 14  1  0
  1  3  2  0
  1  2  1  0
  7 12  2  0
  6  8  2  0
  1  4  1  0
 13 15  1  0
  2  5  2  0
  3  6  1  0
  7 11  1  0
  5  9  1  0
  5  8  1  0
  6 10  1  0
  8 13  1  0
M  END
>  <SOM>
13

$$$$

SciTegic02211520382D

 23 25  0  0  0  0            999 V2000
    1.1952   -1.2749    0.0000 C   0  0
   -0.1381   -0.5046    0.0000 N   0  0
    1.1952   -2.8153    0.0000 C   0  0
    2.5285   -0.5046    0.0000 C   0  0
   -1.4714   -1.2749    0.0000 C   0  0
   -0.1381    1.0358    0.0000 C   0  0
   -0.1381   -3.5856    0.0000 S   0  0
    2.5285   -3.5856    0.0000 C   0  0
    3.8618   -1.2749    0.0000 C   0  0
   -1.4714   -2.8153    0.0000 C   0  0
   -2.8047   -0.5046    0.0000 C   0  0
    1.1952    1.8061    0.0000 C   0  0
    3.8618   -2.8153    0.0000 C   0  0
    5.1951   -0.5046    0.0000 C   0  0
   -2.8047   -3.5856    0.0000 C   0  0
   -4.1380   -1.2749    0.0000 C   0  0
    2.5285    1.0358    0.0000 C   0  0
    1.1952    3.3465    0.0000 C   0  0
    6.5284    0.2656    0.0000 N   0  0
   -4.1380   -2.8153    0.0000 C   0  0
    3.8618    1.8061    0.0000 N   0  0
    5.1951    1.0358    0.0000 C   0  0
    3.8618    3.3465    0.0000 C   0  0
  1  3  1  0
  1  2  1  0
  1  4  2  0
  3  7  1  0
  6 12  1  0
  3  8  2  0
  5 11  2  0
  5 10  1  0
 10 15  2  0
  9 14  1  0
  9 13  2  0
 11 16  1  0
 15 20  1  0
 17 21  1  0
 12 18  1  0
 12 17  1  0
  4  9  1  0
 16 20  2  0
 14 19  3  0
  8 13  1  0
  2  5  1  0
  2  6  1  0
  7 10  1  0
 21 23  1  0
 21 22  1  0
M  END
>  <SOM>
7

$$$$

SciTegic02211520382D

 25 27  0  0  0  0            999 V2000
   -5.5683    0.6637    0.0000 C   0  0
   -5.6347    2.3229    0.0000 C   0  0
   -4.2609    0.2522    0.0000 N   0  0
   -6.8161   -0.1195    0.0000 C   0  0
   -4.3405    2.8008    0.0000 N   0  0
   -6.9820    3.0530    0.0000 C   0  0
   -3.3848    1.5265    0.0000 C   0  0
   -8.2430    0.6305    0.0000 C   0  0
   -8.3027    2.2433    0.0000 C   0  0
   -1.8451    1.5530    0.0000 S   0  0  1  0  0  0
   -0.9358    0.3119    0.0000 C   0  0
   -1.3539    3.0131    0.0000 O   0  0
    0.5376    0.7632    0.0000 C   0  0
    1.6659   -0.2920    0.0000 C   0  0
    0.8893    2.2565    0.0000 N   0  0
    3.1326    0.1526    0.0000 C   0  0
    1.3141   -1.7853    0.0000 C   0  0
    2.3627    2.7078    0.0000 C   0  0
    3.4844    1.6526    0.0000 C   0  0
    4.2542   -0.8960    0.0000 O   0  0
    5.6214   -0.1858    0.0000 C   0  0
    6.7431   -1.2411    0.0000 C   0  0
    6.0196   -2.6282    0.0000 F   0  0
    8.1103   -0.4181    0.0000 F   0  0
    7.4665   -2.5087    0.0000 F   0  0
 15 18  1  0
  1  3  1  0
  1  2  2  0
  4  8  2  0
 20 21  1  0
  3  7  1  0
 22 23  1  0
 22 24  1  0
 22 25  1  0
  5  7  2  0
 16 19  1  0
 10 11  1  0
 10 12  2  0
  6  9  2  0
  8  9  1  0
 11 13  1  0
 18 19  2  0
 13 15  2  0
 13 14  1  0
  1  4  1  0
 16 20  1  0
 14 16  2  0
 14 17  1  0
  2  5  1  0
  2  6  1  0
  7 10  1  0
 21 22  1  0
M  END
>  <SOM>
10

$$$$

SciTegic02211520382D

 14 16  0  0  0  0            999 V2000
    0.3029   -0.6171    0.0000 C   0  0  1  0  0  0
   -1.0855    0.0701    0.0000 C   0  0  1  0  0  0
   -0.0785   -2.0448    0.0000 C   0  0
    1.5034   -1.6941    0.0000 C   0  0
    1.0995    0.8555    0.0000 O   0  0
   -3.0741   -0.5834    0.0000 C   0  0
   -1.0855    1.6801    0.0000 C   0  0
   -1.8344   -1.3744    0.0000 N   0  0
    3.0321   -0.8555    0.0000 S   0  0
    2.6254    0.7798    0.0000 C   0  0  2  0  0  0
   -3.5341   -2.0027    0.0000 C   0  0
   -1.8344    1.1332    0.0000 C   0  0
    3.5341    2.0448    0.0000 C   0  0
   -0.1935    1.3632    0.0000 H   0  0
 10 13  1  0
  5 10  1  0
  1  3  1  0
  1  2  1  0
  9 10  1  0
  2 14  1  0
  8 11  1  0
  1  5  1  0
  1  4  1  0
  2  6  1  0
  2  7  1  0
  8 12  1  0
  7 12  1  0
  4  9  1  0
  6 11  1  0
  3  8  1  0
M  END
>  <SOM>
9

$$$$

SciTegic02211520382D

 14 16  0  0  0  0            999 V2000
    0.3029   -0.6171    0.0000 C   0  0  1  0  0  0
   -1.0855    0.0701    0.0000 C   0  0  1  0  0  0
   -0.0785   -2.0448    0.0000 C   0  0
    1.5034   -1.6941    0.0000 C   0  0
    1.0995    0.8555    0.0000 O   0  0
   -3.0741   -0.5834    0.0000 C   0  0
   -1.0855    1.6801    0.0000 C   0  0
   -1.8344   -1.3744    0.0000 N   0  0
    3.0321   -0.8555    0.0000 S   0  0
    2.6254    0.7798    0.0000 C   0  0  2  0  0  0
   -3.5341   -2.0027    0.0000 C   0  0
   -1.8344    1.1332    0.0000 C   0  0
    3.5341    2.0448    0.0000 C   0  0
   -0.1935    1.3632    0.0000 H   0  0
 10 13  1  0
  5 10  1  0
  1  3  1  0
  1  2  1  0
  9 10  1  0
  2 14  1  0
  8 11  1  0
  1  5  1  0
  1  4  1  0
  2  6  1  0
  2  7  1  0
  8 12  1  0
  7 12  1  0
  4  9  1  0
  6 11  1  0
  3  8  1  0
M  END
>  <SOM>
9

$$$$

SciTegic02211520382D

 41 45  0  0  0  0            999 V2000
    7.0930   -1.5422    0.0000 C   0  0
    8.4653   -2.6157    0.0000 C   0  0
    8.4653   -0.4960    0.0000 C   0  0
    5.8293   -0.7541    0.0000 C   0  0
    6.0739   -2.7720    0.0000 C   0  0
    4.6471   -1.5898    0.0000 S   0  0
    6.5291   -4.2055    0.0000 C   0  0
    3.3291   -0.8153    0.0000 C   0  0  1  0  0  0
    7.9422   -4.5316    0.0000 O   0  0
    5.5099   -5.3673    0.0000 O   0  0
    3.3291    0.6726    0.0000 C   0  0
    2.0110   -1.5898    0.0000 C   0  0
    2.0450    1.4132    0.0000 C   0  0
    4.6199    1.4132    0.0000 C   0  0
    0.8221   -0.8153    0.0000 C   0  0
    2.0450    2.9078    0.0000 C   0  0
    4.6199    2.9078    0.0000 C   0  0
   -0.4484   -1.5354    0.0000 C   0  0
    0.7541    3.6552    0.0000 C   0  0
    3.3359    3.6484    0.0000 C   0  0
   -0.4756   -3.0301    0.0000 C   0  0
   -1.7121   -0.7609    0.0000 C   0  0
   -0.5367    2.9146    0.0000 C   0  0
   -1.7936   -3.7231    0.0000 C   0  0
    0.7745   -3.7979    0.0000 C   0  0
   -3.0165   -1.4675    0.0000 C   0  0
   -1.8208    3.6552    0.0000 C   0  0
   -3.0573   -2.9486    0.0000 C   0  0
    0.0272   -5.2110    0.0000 C   0  0
    1.4811   -5.1906    0.0000 C   0  0
    2.1673   -2.9282    0.0000 O   0  0
   -3.1117    2.9146    0.0000 N   0  0
   -1.8208    5.1431    0.0000 C   0  0
   -4.3957    3.6552    0.0000 C   0  0
   -3.1117    5.8836    0.0000 C   0  0
   -4.3957    5.1431    0.0000 C   0  0
   -5.6934    2.9146    0.0000 C   0  0
   -5.6934    5.8836    0.0000 C   0  0
   -6.9775    3.6552    0.0000 C   0  0
   -6.9775    5.1431    0.0000 C   0  0
   -8.2683    2.9146    0.0000 Cl  0  0
  4  6  1  0
 19 23  2  0
 15 18  1  0
 27 32  2  0
 27 33  1  0
  1  3  1  0
  1  2  1  0
  1  5  1  0
  1  4  1  0
 23 27  1  0
 22 26  2  0
 35 36  1  0
  5  7  1  0
 33 35  2  0
 39 40  1  0
 16 19  1  0
  7  9  1  0
 25 29  1  0
 39 41  1  0
 32 34  1  0
  6  8  1  0
 18 22  1  0
 11 14  1  0
 11 13  2  0
 38 40  2  0
 36 38  1  0
 17 20  1  0
 24 28  2  0
 13 16  1  0
 26 28  1  0
 12 15  1  0
 37 39  2  0
 16 20  2  0
 18 21  2  0
 14 17  2  0
 34 36  2  0
 34 37  1  0
  8 11  1  0
  8 12  1  0
  7 10  2  0
  2  3  1  0
 21 25  1  0
 21 24  1  0
 25 30  1  0
 25 31  1  0
M  END
>  <SOM>
6

$$$$

SciTegic02211520382D

 41 45  0  0  0  0            999 V2000
    7.0930   -1.5422    0.0000 C   0  0
    8.4653   -2.6157    0.0000 C   0  0
    8.4653   -0.4960    0.0000 C   0  0
    5.8293   -0.7541    0.0000 C   0  0
    6.0739   -2.7720    0.0000 C   0  0
    4.6471   -1.5898    0.0000 S   0  0
    6.5291   -4.2055    0.0000 C   0  0
    3.3291   -0.8153    0.0000 C   0  0  1  0  0  0
    7.9422   -4.5316    0.0000 O   0  0
    5.5099   -5.3673    0.0000 O   0  0
    3.3291    0.6726    0.0000 C   0  0
    2.0110   -1.5898    0.0000 C   0  0
    2.0450    1.4132    0.0000 C   0  0
    4.6199    1.4132    0.0000 C   0  0
    0.8221   -0.8153    0.0000 C   0  0
    2.0450    2.9078    0.0000 C   0  0
    4.6199    2.9078    0.0000 C   0  0
   -0.4484   -1.5354    0.0000 C   0  0
    0.7541    3.6552    0.0000 C   0  0
    3.3359    3.6484    0.0000 C   0  0
   -0.4756   -3.0301    0.0000 C   0  0
   -1.7121   -0.7609    0.0000 C   0  0
   -0.5367    2.9146    0.0000 C   0  0
   -1.7936   -3.7231    0.0000 C   0  0
    0.7745   -3.7979    0.0000 C   0  0
   -3.0165   -1.4675    0.0000 C   0  0
   -1.8208    3.6552    0.0000 C   0  0
   -3.0573   -2.9486    0.0000 C   0  0
    0.0272   -5.2110    0.0000 C   0  0
    1.4811   -5.1906    0.0000 C   0  0
    2.1673   -2.9282    0.0000 O   0  0
   -3.1117    2.9146    0.0000 N   0  0
   -1.8208    5.1431    0.0000 C   0  0
   -4.3957    3.6552    0.0000 C   0  0
   -3.1117    5.8836    0.0000 C   0  0
   -4.3957    5.1431    0.0000 C   0  0
   -5.6934    2.9146    0.0000 C   0  0
   -5.6934    5.8836    0.0000 C   0  0
   -6.9775    3.6552    0.0000 C   0  0
   -6.9775    5.1431    0.0000 C   0  0
   -8.2683    2.9146    0.0000 Cl  0  0
  4  6  1  0
 19 23  2  0
 15 18  1  0
 27 32  2  0
 27 33  1  0
  1  3  1  0
  1  2  1  0
  1  5  1  0
  1  4  1  0
 23 27  1  0
 22 26  2  0
 35 36  1  0
  5  7  1  0
 33 35  2  0
 39 40  1  0
 16 19  1  0
  7  9  1  0
 25 29  1  0
 39 41  1  0
 32 34  1  0
  6  8  1  0
 18 22  1  0
 11 14  1  0
 11 13  2  0
 38 40  2  0
 36 38  1  0
 17 20  1  0
 24 28  2  0
 13 16  1  0
 26 28  1  0
 12 15  1  0
 37 39  2  0
 16 20  2  0
 18 21  2  0
 14 17  2  0
 34 36  2  0
 34 37  1  0
  8 11  1  0
  8 12  1  0
  7 10  2  0
  2  3  1  0
 21 25  1  0
 21 24  1  0
 25 30  1  0
 25 31  1  0
M  END
>  <SOM>
6

$$$$

SciTegic02211520382D

 27 30  0  0  0  0            999 V2000
   -2.0592   -2.0932    0.0000 C   0  0
   -1.0891   -3.2901    0.0000 C   0  0
   -1.3047   -0.7601    0.0000 N   0  0
   -3.5851   -2.1216    0.0000 N   0  0
   -1.4182   -4.7991    0.0000 C   0  0
    0.3801   -2.8193    0.0000 C   0  0
    0.2269   -0.7715    0.0000 C   0  0
   -2.0648    0.5843    0.0000 C   0  0
   -4.5324   -3.3242    0.0000 C   0  0
   -2.8023   -5.4854    0.0000 S   0  0
   -0.2836   -5.8258    0.0000 C   0  0
    1.5259   -3.8574    0.0000 C   0  0
    1.0097    0.5502    0.0000 C   0  0
   -1.2877    1.9117    0.0000 C   0  0
   -4.2091   -4.8104    0.0000 C   0  0
   -6.0017   -2.8533    0.0000 C   0  0
    1.1856   -5.3606    0.0000 C   0  0
    0.2439    1.8947    0.0000 N   0  0
   -5.3550   -5.8542    0.0000 C   0  0
   -7.1475   -3.8914    0.0000 C   0  0
    1.0211    3.2221    0.0000 C   0  0
   -6.8015   -5.4004    0.0000 C   0  0
    2.5527    3.2050    0.0000 C   0  0
    3.3185    4.5324    0.0000 O   0  0
    4.8444    4.5268    0.0000 C   0  0
    5.6216    5.8542    0.0000 C   0  0
    7.1475    5.8542    0.0000 O   0  0
 19 22  2  0
 15 19  1  0
  1  3  1  0
  1  2  1  0
 20 22  1  0
  1  4  2  0
  3  7  1  0
  6 12  2  0
 23 24  1  0
  3  8  1  0
  5 11  1  0
  5 10  1  0
 10 15  1  0
  9 16  1  0
  9 15  2  0
 24 25  1  0
 25 26  1  0
 11 17  2  0
 12 17  1  0
  4  9  1  0
 13 18  1  0
 16 20  2  0
 18 21  1  0
 26 27  1  0
  8 14  1  0
 14 18  1  0
  2  5  2  0
  2  6  1  0
  7 13  1  0
 21 23  1  0
M  END
>  <SOM>
10

$$$$

SciTegic02211520382D

 33 37  0  0  0  0            999 V2000
    1.9327    1.4604    0.0000 C   0  0  1  0  0  0
    0.4599    1.0441    0.0000 C   0  0  2  0  0  0
    2.7717    0.2672    0.0000 C   0  0  1  0  0  0
    2.9333    2.7096    0.0000 O   0  0
    1.4604    2.9209    0.0000 S   0  0
    0.4599   -0.5158    0.0000 C   0  0  1  0  0  0
   -0.9011    1.8209    0.0000 C   0  0
    0.4599    2.5853    0.0000 C   0  0
    1.8955   -0.9943    0.0000 C   0  0
    4.2135    0.6090    0.0000 O   0  0
    4.4124    2.1565    0.0000 C   0  0  1  0  0  0
    2.4672    4.0209    0.0000 C   0  0
   -0.9011   -1.2926    0.0000 C   0  0  1  0  0  0
   -2.2186    1.0441    0.0000 C   0  0  1  0  0  0
    5.7361    2.9457    0.0000 C   0  0
   -2.2186   -0.5158    0.0000 C   0  0  2  0  0  0
   -0.9011   -2.7966    0.0000 C   0  0
   -3.5548    1.8022    0.0000 O   0  0
    5.4254    4.4559    0.0000 C   0  0
   -3.5423   -1.2367    0.0000 C   0  0  2  0  0  0
   -2.2186   -1.9700    0.0000 F   0  0
   -2.2186   -3.5734    0.0000 C   0  0  1  0  0  0
    6.7491    5.2513    0.0000 C   0  0
   -3.5423   -2.7966    0.0000 C   0  0
   -4.8598   -0.5158    0.0000 C   0  0
   -3.5423    0.5034    0.0000 C   0  0
   -2.2186   -5.1146    0.0000 F   0  0
   -4.8598   -3.5734    0.0000 C   0  0
   -6.1773   -1.2926    0.0000 C   0  0
   -6.1773   -2.7966    0.0000 C   0  0
   -7.5383   -3.5175    0.0000 O   0  0
    0.4599   -2.0757    0.0000 H   0  0
   -0.9011    0.1616    0.0000 H   0  0
 19 23  1  0
 15 19  1  0
 29 30  1  0
  1  3  1  0
  1  2  1  0
 20 24  1  0
 20 25  1  0
  1  5  1  0
  1  4  1  0
 22 24  1  0
 28 30  1  0
 22 27  1  0
  6 13  1  0
  3  9  1  0
  6 32  1  0
  5 12  1  0
  6  9  1  0
 24 28  2  0
 30 31  2  0
 25 29  1  0
  3 10  1  0
  4 11  1  0
 11 15  1  0
 10 11  1  0
 13 33  1  0
 17 22  1  0
 13 16  1  0
 16 21  1  0
 16 20  1  0
 14 16  1  0
 20 26  1  0
 14 18  1  0
 13 17  1  0
  7 14  1  0
  2  6  1  0
  2  7  1  0
  2  8  1  0
M  END
>  <SOM>
5

$$$$

SciTegic02211520382D

 16 16  0  0  0  0            999 V2000
   -0.1098   -0.9932    0.0000 C   0  0
   -1.4873   -1.6770    0.0000 O   0  0
   -0.1098    0.5490    0.0000 C   0  0
    1.2078   -1.8068    0.0000 C   0  0
   -2.6103   -0.7586    0.0000 P   0  0
    1.2278    1.3177    0.0000 C   0  0
    2.5654   -0.9932    0.0000 C   0  0
   -3.9929   -1.2827    0.0000 O   0  0
   -3.0246   -2.3508    0.0000 O   0  0
   -2.6103    1.1430    0.0000 S   0  0
    2.5654    0.5490    0.0000 C   0  0
    1.2278    2.8100    0.0000 C   0  0
   -5.0760   -0.5989    0.0000 C   0  0
   -4.4171   -2.3658    0.0000 C   0  0
    3.8981    1.3177    0.0000 S   0  0
    5.2057    0.5440    0.0000 C   0  0
  4  7  1  0
 11 15  1  0
  5 10  2  0
 15 16  1  0
  1  3  1  0
  1  2  1  0
  9 14  1  0
  1  4  2  0
  8 13  1  0
  2  5  1  0
  3  6  2  0
  7 11  2  0
  5  9  1  0
  5  8  1  0
  6 12  1  0
  6 11  1  0
M  END
>  <SOM>
15

$$$$

SciTegic02211520382D

 24 26  0  0  0  0            999 V2000
   -6.6598   -0.4731    0.0000 C   0  0
   -6.6598    1.0570    0.0000 C   0  0
   -5.2111   -1.0422    0.0000 N   0  0
   -7.9829   -1.2418    0.0000 C   0  0
   -5.0485    1.5301    0.0000 N   0  0
   -7.9829    1.8257    0.0000 C   0  0
   -4.1097    0.1552    0.0000 C   0  0
   -9.3134   -0.4731    0.0000 C   0  0
   -9.3134    1.0570    0.0000 C   0  0
   -2.5205    0.0443    0.0000 S   0  0
   -1.7001   -1.3157    0.0000 C   0  0
   -0.1404   -0.9979    0.0000 C   0  0
    0.3622    0.5174    0.0000 C   0  0
    0.9166   -2.1805    0.0000 N   0  0
    1.9218    0.8353    0.0000 C   0  0
   -0.4435    1.6188    0.0000 C   0  0
    2.4762   -1.8627    0.0000 C   0  0
    2.9788   -0.3474    0.0000 C   0  0
    2.4097    2.3210    0.0000 O   0  0
    3.9693    2.3505    0.0000 C   0  0
    4.5237    0.8870    0.0000 C   0  0
    6.0833    0.9240    0.0000 C   0  0
    6.6377   -0.5396    0.0000 O   0  0
    8.1973   -0.5100    0.0000 C   0  0
 15 19  1  0
 15 18  2  0
  1  3  1  0
  1  2  2  0
 19 20  1  0
  4  8  2  0
  1  4  1  0
  3  7  1  0
 22 23  1  0
  5  7  2  0
 23 24  1  0
 10 11  1  0
  6  9  2  0
  8  9  1  0
 11 12  1  0
 17 18  1  0
 13 15  1  0
 13 16  1  0
 12 14  1  0
 20 21  1  0
 12 13  2  0
 14 17  2  0
  2  5  1  0
  2  6  1  0
  7 10  1  0
 21 22  1  0
M  END
>  <SOM>
10

$$$$

SciTegic02211520382D

 24 26  0  0  0  0            999 V2000
   -6.6598   -0.4731    0.0000 C   0  0
   -6.6598    1.0570    0.0000 C   0  0
   -5.2111   -1.0422    0.0000 N   0  0
   -7.9829   -1.2418    0.0000 C   0  0
   -5.0485    1.5301    0.0000 N   0  0
   -7.9829    1.8257    0.0000 C   0  0
   -4.1097    0.1552    0.0000 C   0  0
   -9.3134   -0.4731    0.0000 C   0  0
   -9.3134    1.0570    0.0000 C   0  0
   -2.5205    0.0443    0.0000 S   0  0
   -1.7001   -1.3157    0.0000 C   0  0
   -0.1404   -0.9979    0.0000 C   0  0
    0.3622    0.5174    0.0000 C   0  0
    0.9166   -2.1805    0.0000 N   0  0
    1.9218    0.8353    0.0000 C   0  0
   -0.4435    1.6188    0.0000 C   0  0
    2.4762   -1.8627    0.0000 C   0  0
    2.9788   -0.3474    0.0000 C   0  0
    2.4097    2.3210    0.0000 O   0  0
    3.9693    2.3505    0.0000 C   0  0
    4.5237    0.8870    0.0000 C   0  0
    6.0833    0.9240    0.0000 C   0  0
    6.6377   -0.5396    0.0000 O   0  0
    8.1973   -0.5100    0.0000 C   0  0
 15 19  1  0
 15 18  2  0
  1  3  1  0
  1  2  2  0
 19 20  1  0
  4  8  2  0
  1  4  1  0
  3  7  1  0
 22 23  1  0
  5  7  2  0
 23 24  1  0
 10 11  1  0
  6  9  2  0
  8  9  1  0
 11 12  1  0
 17 18  1  0
 13 15  1  0
 13 16  1  0
 12 14  1  0
 20 21  1  0
 12 13  2  0
 14 17  2  0
  2  5  1  0
  2  6  1  0
  7 10  1  0
 21 22  1  0
M  END
>  <SOM>
10

$$$$

SciTegic02211520382D

 28 31  0  0  0  0            999 V2000
    1.5249   -0.7971    0.0000 N   0  0
    2.8188    0.2137    0.0000 N   0  0
    1.5249   -2.3220    0.0000 C   0  0
    0.2310    0.1848    0.0000 C   0  0
    4.2917   -0.1329    0.0000 C   0  0
    2.2874    1.6751    0.0000 C   0  0
    2.8534   -3.0845    0.0000 C   0  0
    0.1964   -3.0845    0.0000 C   0  0
    0.6816    1.6751    0.0000 C   0  0
   -1.1957   -0.2657    0.0000 O   0  0
    4.7076   -1.6058    0.0000 C   0  0
    5.3545    0.9762    0.0000 C   0  0
    3.1827    2.8708    0.0000 O   0  0
    2.8534   -4.6267    0.0000 C   0  0
    0.1964   -4.6267    0.0000 C   0  0
   -0.3466    2.7668    0.0000 C   0  0
    6.2152   -1.9755    0.0000 C   0  0
    6.8448    0.5949    0.0000 C   0  0
    1.5249   -5.3892    0.0000 C   0  0
   -1.9061    2.7668    0.0000 C   0  0
    7.2780   -0.8780    0.0000 C   0  0
   -2.6686    4.0607    0.0000 S   0  0
   -4.2282    4.0607    0.0000 C   0  0
   -4.9906    2.7379    0.0000 C   0  0
   -4.9733    5.3892    0.0000 C   0  0
   -6.5156    2.7379    0.0000 C   0  0
   -6.5156    5.3892    0.0000 C   0  0
   -7.2780    4.0607    0.0000 C   0  0
 15 19  1  0
  1  3  1  0
  1  2  1  0
 20 22  1  0
  1  4  1  0
  3  7  2  0
 22 23  1  0
  6 13  2  0
 23 25  2  0
 23 24  1  0
  3  8  1  0
  5 12  2  0
  5 11  1  0
  2  5  1  0
  9 16  1  0
  4 10  2  0
 25 27  1  0
 11 17  2  0
  6  9  1  0
 17 21  1  0
 27 28  2  0
 26 28  1  0
 12 18  1  0
  4  9  1  0
 24 26  2  0
 16 20  1  0
 18 21  2  0
  8 15  2  0
 14 19  2  0
  7 14  1  0
  2  6  1  0
M  END
>  <SOM>
22

$$$$

SciTegic02211520382D

 28 31  0  0  0  0            999 V2000
    1.5249   -0.7971    0.0000 N   0  0
    2.8188    0.2137    0.0000 N   0  0
    1.5249   -2.3220    0.0000 C   0  0
    0.2310    0.1848    0.0000 C   0  0
    4.2917   -0.1329    0.0000 C   0  0
    2.2874    1.6751    0.0000 C   0  0
    2.8534   -3.0845    0.0000 C   0  0
    0.1964   -3.0845    0.0000 C   0  0
    0.6816    1.6751    0.0000 C   0  0
   -1.1957   -0.2657    0.0000 O   0  0
    4.7076   -1.6058    0.0000 C   0  0
    5.3545    0.9762    0.0000 C   0  0
    3.1827    2.8708    0.0000 O   0  0
    2.8534   -4.6267    0.0000 C   0  0
    0.1964   -4.6267    0.0000 C   0  0
   -0.3466    2.7668    0.0000 C   0  0
    6.2152   -1.9755    0.0000 C   0  0
    6.8448    0.5949    0.0000 C   0  0
    1.5249   -5.3892    0.0000 C   0  0
   -1.9061    2.7668    0.0000 C   0  0
    7.2780   -0.8780    0.0000 C   0  0
   -2.6686    4.0607    0.0000 S   0  0
   -4.2282    4.0607    0.0000 C   0  0
   -4.9906    2.7379    0.0000 C   0  0
   -4.9733    5.3892    0.0000 C   0  0
   -6.5156    2.7379    0.0000 C   0  0
   -6.5156    5.3892    0.0000 C   0  0
   -7.2780    4.0607    0.0000 C   0  0
 15 19  1  0
  1  3  1  0
  1  2  1  0
 20 22  1  0
  1  4  1  0
  3  7  2  0
 22 23  1  0
  6 13  2  0
 23 25  2  0
 23 24  1  0
  3  8  1  0
  5 12  2  0
  5 11  1  0
  2  5  1  0
  9 16  1  0
  4 10  2  0
 25 27  1  0
 11 17  2  0
  6  9  1  0
 17 21  1  0
 27 28  2  0
 26 28  1  0
 12 18  1  0
  4  9  1  0
 24 26  2  0
 16 20  1  0
 18 21  2  0
  8 15  2  0
 14 19  2  0
  7 14  1  0
  2  6  1  0
M  END
>  <SOM>
22

$$$$

SciTegic02211520382D

 28 31  0  0  0  0            999 V2000
    1.5249   -0.7971    0.0000 N   0  0
    2.8188    0.2137    0.0000 N   0  0
    1.5249   -2.3220    0.0000 C   0  0
    0.2310    0.1848    0.0000 C   0  0
    4.2917   -0.1329    0.0000 C   0  0
    2.2874    1.6751    0.0000 C   0  0
    2.8534   -3.0845    0.0000 C   0  0
    0.1964   -3.0845    0.0000 C   0  0
    0.6816    1.6751    0.0000 C   0  0
   -1.1957   -0.2657    0.0000 O   0  0
    4.7076   -1.6058    0.0000 C   0  0
    5.3545    0.9762    0.0000 C   0  0
    3.1827    2.8708    0.0000 O   0  0
    2.8534   -4.6267    0.0000 C   0  0
    0.1964   -4.6267    0.0000 C   0  0
   -0.3466    2.7668    0.0000 C   0  0
    6.2152   -1.9755    0.0000 C   0  0
    6.8448    0.5949    0.0000 C   0  0
    1.5249   -5.3892    0.0000 C   0  0
   -1.9061    2.7668    0.0000 C   0  0
    7.2780   -0.8780    0.0000 C   0  0
   -2.6686    4.0607    0.0000 S   0  0
   -4.2282    4.0607    0.0000 C   0  0
   -4.9906    2.7379    0.0000 C   0  0
   -4.9733    5.3892    0.0000 C   0  0
   -6.5156    2.7379    0.0000 C   0  0
   -6.5156    5.3892    0.0000 C   0  0
   -7.2780    4.0607    0.0000 C   0  0
 15 19  1  0
  1  3  1  0
  1  2  1  0
 20 22  1  0
  1  4  1  0
  3  7  2  0
 22 23  1  0
  6 13  2  0
 23 25  2  0
 23 24  1  0
  3  8  1  0
  5 12  2  0
  5 11  1  0
  2  5  1  0
  9 16  1  0
  4 10  2  0
 25 27  1  0
 11 17  2  0
  6  9  1  0
 17 21  1  0
 27 28  2  0
 26 28  1  0
 12 18  1  0
  4  9  1  0
 24 26  2  0
 16 20  1  0
 18 21  2  0
  8 15  2  0
 14 19  2  0
  7 14  1  0
  2  6  1  0
M  END
>  <SOM>
22

$$$$

SciTegic02211520382D

 15 16  0  0  0  0            999 V2000
   -1.3604    2.1841    0.0000 C   0  0
   -1.3604    0.6954    0.0000 C   0  0
    0.2059    2.6432    0.0000 C   0  0
   -2.6668    2.9369    0.0000 C   0  0
    0.0439    0.1350    0.0000 S   0  0
   -2.6533   -0.0574    0.0000 C   0  0
    1.1174    1.3064    0.0000 C   0  0
   -3.9529    2.1976    0.0000 C   0  0
   -3.9563    0.6988    0.0000 C   0  0
    2.6702    1.3300    0.0000 C   0  0
    3.5850    0.0776    0.0000 N   0  0
    3.1630    2.8018    0.0000 C   0  0
    2.7073   -1.1984    0.0000 C   0  0
    1.2186   -1.1106    0.0000 N   0  0
    3.3791   -2.6668    0.0000 O   0  0
 10 11  1  0
 10 12  1  0
  8  9  1  0
 11 13  1  0
  6  9  2  0
  1  3  1  0
  1  2  2  0
  3  7  2  0
  4  8  2  0
  1  4  1  0
 13 15  2  0
  2  5  1  0
  2  6  1  0
  7 10  1  0
  5  7  1  0
 13 14  1  0
M  END
>  <SOM>
5

$$$$

SciTegic02211520382D

 15 16  0  0  0  0            999 V2000
   -1.3604    2.1841    0.0000 C   0  0
   -1.3604    0.6954    0.0000 C   0  0
    0.2059    2.6432    0.0000 C   0  0
   -2.6668    2.9369    0.0000 C   0  0
    0.0439    0.1350    0.0000 S   0  0
   -2.6533   -0.0574    0.0000 C   0  0
    1.1174    1.3064    0.0000 C   0  0
   -3.9529    2.1976    0.0000 C   0  0
   -3.9563    0.6988    0.0000 C   0  0
    2.6702    1.3300    0.0000 C   0  0
    3.5850    0.0776    0.0000 N   0  0
    3.1630    2.8018    0.0000 C   0  0
    2.7073   -1.1984    0.0000 C   0  0
    1.2186   -1.1106    0.0000 N   0  0
    3.3791   -2.6668    0.0000 O   0  0
 10 11  1  0
 10 12  1  0
  8  9  1  0
 11 13  1  0
  6  9  2  0
  1  3  1  0
  1  2  2  0
  3  7  2  0
  4  8  2  0
  1  4  1  0
 13 15  2  0
  2  5  1  0
  2  6  1  0
  7 10  1  0
  5  7  1  0
 13 14  1  0
M  END
>  <SOM>
5

$$$$

SciTegic02211520382D

 16 17  0  0  0  0            999 V2000
    0.2162    1.3085    0.0000 C   0  0
    1.7678    1.3316    0.0000 C   0  0
   -0.6986    2.6440    0.0000 C   0  0
   -0.8607    0.1351    0.0000 S   0  0
    2.6826    0.0772    0.0000 N   0  0
    2.2619    2.8022    0.0000 C   0  0
   -2.2657    2.1847    0.0000 C   0  0
   -2.2657    0.6948    0.0000 C   0  0
    1.8064   -1.2004    0.0000 C   0  0
    4.2342    0.1004    0.0000 O   0  0
   -3.5703    2.9373    0.0000 C   0  0
   -3.5588   -0.0579    0.0000 C   0  0
    0.3165   -1.1116    0.0000 N   0  0
    2.4780   -2.6671    0.0000 O   0  0
   -4.8595    2.2001    0.0000 C   0  0
   -4.8634    0.6986    0.0000 C   0  0
  7  8  2  0
 11 15  2  0
  5 10  1  0
 15 16  1  0
  1  3  2  0
  1  2  1  0
  3  7  1  0
  4  8  1  0
  1  4  1  0
  2  5  1  0
  2  6  1  0
  9 14  2  0
  7 11  1  0
  8 12  1  0
  5  9  1  0
 12 16  2  0
  9 13  1  0
M  END
>  <SOM>
4

$$$$

SciTegic02211520382D

 16 17  0  0  0  0            999 V2000
    0.2162    1.3085    0.0000 C   0  0
    1.7678    1.3316    0.0000 C   0  0
   -0.6986    2.6440    0.0000 C   0  0
   -0.8607    0.1351    0.0000 S   0  0
    2.6826    0.0772    0.0000 N   0  0
    2.2619    2.8022    0.0000 C   0  0
   -2.2657    2.1847    0.0000 C   0  0
   -2.2657    0.6948    0.0000 C   0  0
    1.8064   -1.2004    0.0000 C   0  0
    4.2342    0.1004    0.0000 O   0  0
   -3.5703    2.9373    0.0000 C   0  0
   -3.5588   -0.0579    0.0000 C   0  0
    0.3165   -1.1116    0.0000 N   0  0
    2.4780   -2.6671    0.0000 O   0  0
   -4.8595    2.2001    0.0000 C   0  0
   -4.8634    0.6986    0.0000 C   0  0
  7  8  2  0
 11 15  2  0
  5 10  1  0
 15 16  1  0
  1  3  2  0
  1  2  1  0
  3  7  1  0
  4  8  1  0
  1  4  1  0
  2  5  1  0
  2  6  1  0
  9 14  2  0
  7 11  1  0
  8 12  1  0
  5  9  1  0
 12 16  2  0
  9 13  1  0
M  END
>  <SOM>
4

$$$$

SciTegic02211520382D

 13 12  0  0  0  0            999 V2000
   -1.1913   -1.1275    0.0000 P   0  0
    0.0637   -2.0149    0.0000 S   0  0
   -2.2698   -2.2208    0.0000 O   0  0
   -2.7061   -1.4070    0.0000 O   0  0
   -1.2011    0.5932    0.0000 S   0  0
    1.3187   -1.1275    0.0000 C   0  0
   -3.6621   -1.5688    0.0000 C   0  0
   -3.4660   -0.0735    0.0000 C   0  0
    2.5786   -2.0149    0.0000 S   0  0
   -4.7504   -2.6620    0.0000 C   0  0
   -4.9808   -0.3530    0.0000 C   0  0
    3.8337   -1.1275    0.0000 C   0  0
    5.0887   -2.0149    0.0000 C   0  0
  1  3  1  0
  1  2  1  0
  3  7  1  0
  1  5  2  0
  1  4  1  0
  6  9  1  0
  2  6  1  0
  8 11  1  0
  9 12  1  0
  4  8  1  0
 12 13  1  0
  7 10  1  0
M  END
>  <SOM>
9

$$$$

SciTegic02211520382D

 26 29  0  0  0  0            999 V2000
   -2.1431   -0.4709    0.0000 C   0  0
   -2.1431   -1.9997    0.0000 C   0  0
   -3.4671    0.3344    0.0000 C   0  0
   -0.6825    0.0205    0.0000 N   0  0
   -0.6825   -2.4570    0.0000 N   0  0
   -3.4671   -2.7641    0.0000 C   0  0
   -4.7912   -0.4709    0.0000 C   0  0
    0.1843   -1.2353    0.0000 C   0  0
   -4.7912   -1.9997    0.0000 C   0  0
   -6.1425    0.2867    0.0000 N   0  0
    1.7131   -1.2353    0.0000 S   0  0
   -6.3268    1.8223    0.0000 C   0  0
   -7.5485   -0.3617    0.0000 C   0  0
    2.4843    0.1297    0.0000 C   0  0
    2.4843   -2.5526    0.0000 O   0  0
   -7.8420    2.1226    0.0000 C   0  0
   -8.5996    0.7781    0.0000 C   0  0
    4.0131    0.1297    0.0000 C   0  0
    4.7775    1.4469    0.0000 C   0  0
    4.7775   -1.2353    0.0000 N   0  0
    6.3132    1.4469    0.0000 C   0  0
    3.9790    2.7641    0.0000 C   0  0
    6.3132   -1.2353    0.0000 C   0  0
    7.0776    0.1297    0.0000 C   0  0
    7.0776    2.7641    0.0000 O   0  0
    8.5996    2.7641    0.0000 C   0  0
 19 22  1  0
 19 21  1  0
  1  3  2  0
  1  2  1  0
 20 23  2  0
  4  8  2  0
  1  4  1  0
  3  7  1  0
 16 17  1  0
  5  8  1  0
 23 24  1  0
  7  9  2  0
 18 19  2  0
 10 12  1  0
 10 13  1  0
  6  9  1  0
 25 26  1  0
 11 15  2  0
 11 14  1  0
 13 17  2  0
 12 16  2  0
 18 20  1  0
 14 18  1  0
  8 11  1  0
  2  5  1  0
  2  6  2  0
  7 10  1  0
 21 25  1  0
 21 24  2  0
M  END
>  <SOM>
11

$$$$

SciTegic02211520382D

 24 26  0  0  0  0            999 V2000
    3.4467   -0.5089    0.0000 C   0  0
    3.4467   -2.0422    0.0000 C   0  0
    1.9812   -0.0204    0.0000 N   0  0
    4.7765    0.2917    0.0000 C   0  0
    1.9812   -2.4968    0.0000 N   0  0
    4.7765   -2.8089    0.0000 C   0  0
    1.1127   -1.2756    0.0000 C   0  0
    6.0996   -0.5089    0.0000 C   0  0
    6.0996   -2.0422    0.0000 C   0  0
   -0.4207   -1.2756    0.0000 S   0  0  1  0  0  0
    7.4566    0.2917    0.0000 O   0  0
   -1.1941    0.0882    0.0000 C   0  0
   -1.1941   -2.5986    0.0000 O   0  0
    7.4566    1.8319    0.0000 C   0  0
   -2.7275    0.0882    0.0000 C   0  0
   -3.4942    1.4113    0.0000 C   0  0
   -3.4942   -1.2756    0.0000 N   0  0
   -5.0276    1.4113    0.0000 C   0  0
   -2.6936    2.7343    0.0000 C   0  0
   -5.0276   -1.2756    0.0000 C   0  0
   -5.7943    0.0882    0.0000 C   0  0
   -5.7943    2.7343    0.0000 O   0  0
   -7.3276    0.0882    0.0000 C   0  0
   -7.3276    2.7343    0.0000 C   0  0
  1  3  1  0
  1  2  1  0
 15 17  1  0
 15 16  2  0
  4  8  1  0
  1  4  2  0
  3  7  2  0
  8  9  2  0
 22 24  1  0
  5  7  1  0
 16 18  1  0
 16 19  1  0
 10 12  1  0
 10 13  2  0
  6  9  1  0
 11 14  1  0
 17 20  2  0
 12 15  1  0
 18 21  2  0
 18 22  1  0
  8 11  1  0
  2  5  1  0
  2  6  2  0
  7 10  1  0
 20 21  1  0
 21 23  1  0
M  END
>  <SOM>
10

$$$$

SciTegic02211520382D

 24 26  0  0  0  0            999 V2000
    3.4467   -0.5089    0.0000 C   0  0
    3.4467   -2.0422    0.0000 C   0  0
    1.9812   -0.0204    0.0000 N   0  0
    4.7765    0.2917    0.0000 C   0  0
    1.9812   -2.4968    0.0000 N   0  0
    4.7765   -2.8089    0.0000 C   0  0
    1.1127   -1.2756    0.0000 C   0  0
    6.0996   -0.5089    0.0000 C   0  0
    6.0996   -2.0422    0.0000 C   0  0
   -0.4207   -1.2756    0.0000 S   0  0  2  0  0  0
    7.4566    0.2917    0.0000 O   0  0
   -1.1941    0.0882    0.0000 C   0  0
   -1.1941   -2.5986    0.0000 O   0  0
    7.4566    1.8319    0.0000 C   0  0
   -2.7275    0.0882    0.0000 C   0  0
   -3.4942    1.4113    0.0000 C   0  0
   -3.4942   -1.2756    0.0000 N   0  0
   -5.0276    1.4113    0.0000 C   0  0
   -2.6936    2.7343    0.0000 C   0  0
   -5.0276   -1.2756    0.0000 C   0  0
   -5.7943    0.0882    0.0000 C   0  0
   -5.7943    2.7343    0.0000 O   0  0
   -7.3276    0.0882    0.0000 C   0  0
   -7.3276    2.7343    0.0000 C   0  0
  1  3  1  0
  1  2  1  0
 15 17  1  0
 15 16  2  0
  4  8  1  0
  1  4  2  0
  3  7  2  0
  8  9  2  0
 22 24  1  0
  5  7  1  0
 16 18  1  0
 16 19  1  0
 10 12  1  0
 10 13  2  0
  6  9  1  0
 11 14  1  0
 17 20  2  0
 12 15  1  0
 18 21  2  0
 18 22  1  0
  8 11  1  0
  2  5  1  0
  2  6  2  0
  7 10  1  0
 20 21  1  0
 21 23  1  0
M  END
>  <SOM>
10

$$$$

SciTegic02211520382D

 18 18  0  0  0  0            999 V2000
   -1.9203   -0.4570    0.0000 P   0  0
   -0.5288   -1.2785    0.0000 O   0  0
   -3.3579   -0.7496    0.0000 S   0  0
   -2.9471   -1.5198    0.0000 O   0  0
   -1.9049    1.1552    0.0000 S   0  0
    0.8677   -0.4826    0.0000 C   0  0
   -4.0818    0.5186    0.0000 C   0  0
   -4.2667   -0.8985    0.0000 C   0  0
    2.2540   -1.2990    0.0000 C   0  0
    0.8780    1.1296    0.0000 C   0  0
   -5.5195    0.2516    0.0000 C   0  0
   -5.2987   -1.9408    0.0000 C   0  0
    3.6557   -0.5032    0.0000 C   0  0
    2.2797    1.9408    0.0000 C   0  0
   -6.4693    1.3657    0.0000 C   0  0
    3.6762    1.1142    0.0000 C   0  0
    5.0779    1.9100    0.0000 S   0  0
    6.4693    1.0834    0.0000 C   0  0
 17 18  1  0
 11 15  1  0
 10 14  2  0
  1  3  1  0
  1  2  1  0
  9 13  1  0
  3  7  1  0
  1  5  2  0
  1  4  1  0
  6  9  2  0
  2  6  1  0
 13 16  2  0
  7 11  1  0
  4  8  1  0
  8 12  1  0
  6 10  1  0
 14 16  1  0
 16 17  1  0
M  END
>  <SOM>
17

$$$$

SciTegic02211520382D

 24 24  0  0  0  0            999 V2000
   -6.8084    1.9979    0.0000 C   0  0
   -5.4765    1.2349    0.0000 C   0  0
   -8.1468    1.2349    0.0000 C   0  0
   -6.8084    3.5432    0.0000 O   0  0
   -5.4765   -0.3104    0.0000 C   0  0
   -8.1468   -0.3104    0.0000 C   0  0
   -5.6446    4.3708    0.0000 C   0  0
   -6.8084   -1.0862    0.0000 C   0  0
   -4.3385    3.5238    0.0000 C   0  0
   -6.8084   -2.6251    0.0000 C   0  0
   -3.0453    4.3708    0.0000 C   0  0
   -4.3967    1.9785    0.0000 O   0  0
   -6.8084   -4.1704    0.0000 N   0  0
   -1.8233    3.4333    0.0000 N   0  0
   -0.5302    4.2803    0.0000 C   0  0
   -1.8363    1.9009    0.0000 C   0  0
    0.7436    3.4204    0.0000 C   0  0
   -0.5819    1.0668    0.0000 C   0  0
    1.9850    4.3385    0.0000 C   0  0
    3.2652    3.4785    0.0000 S   0  0
    4.5389    4.3450    0.0000 C   0  0
    3.2910    1.9009    0.0000 O   0  0
    5.7803    3.4333    0.0000 C   0  0
    7.0606    4.3062    0.0000 C   0  0
  4  7  1  0
 19 20  1  0
  1  3  2  0
  1  2  1  0
 20 22  2  0
  1  4  1  0
  3  6  1  0
  5  8  1  0
 16 18  1  0
 23 24  1  0
  7  9  1  0
 10 13  3  0
  6  8  2  0
  9 12  1  0
  9 11  1  0
 17 19  1  0
 11 14  1  0
 15 17  1  0
 20 21  1  0
 14 15  1  0
 14 16  1  0
  8 10  1  0
  2  5  2  0
 21 23  1  0
M  END
>  <SOM>
20

$$$$

SciTegic02211520382D

 18 19  0  0  0  0            999 V2000
   -1.5073   -2.6597    0.0000 C   0  0
   -1.5073   -1.1201    0.0000 C   0  0
   -0.0415   -3.1252    0.0000 N   0  0
   -2.8394   -3.4341    0.0000 C   0  0
   -0.0046   -0.6499    0.0000 N   0  0
   -2.8394   -0.3503    0.0000 C   0  0
    0.8804   -1.8714    0.0000 C   0  0
   -4.1762   -2.6597    0.0000 C   0  0
   -4.1762   -1.1201    0.0000 C   0  0
    2.4200   -1.8761    0.0000 N   0  0
   -5.5129   -0.3503    0.0000 S   0  0
    2.9408   -0.4287    0.0000 C   0  0
   -5.5268    1.1939    0.0000 C   0  0
    4.4620   -0.1659    0.0000 O   0  0
    1.9129    0.7606    0.0000 O   0  0
   -4.0794    1.7239    0.0000 C   0  0
    4.7155    1.3229    0.0000 C   0  0
   -4.0932    3.2635    0.0000 C   0  0
 10 12  1  0
 14 17  1  0
 11 13  1  0
  6  9  2  0
  1  3  1  0
  1  2  2  0
  3  7  1  0
  4  8  2  0
  1  4  1  0
  2  5  1  0
  2  6  1  0
 13 16  1  0
  7 10  1  0
  9 11  1  0
  5  7  2  0
  8  9  1  0
 12 14  1  0
 12 15  2  0
 16 18  1  0
M  END
>  <SOM>
11

$$$$

SciTegic02211520382D

 20 22  0  0  0  0            999 V2000
   -0.0252    1.0615    0.0000 N   0  0
    1.2923    1.8420    0.0000 C   0  0
   -1.3385    1.8420    0.0000 C   0  0
   -0.0252   -0.4490    0.0000 C   0  0
    1.2923    3.3525    0.0000 C   0  0
    2.6560    1.0615    0.0000 C   0  0
   -1.3385    3.3525    0.0000 C   0  0
   -2.6560    1.0615    0.0000 C   0  0
    1.2923   -1.2252    0.0000 C   0  0
   -0.0252    4.1287    0.0000 S   0  0
    2.6560    4.1287    0.0000 C   0  0
    3.9693    1.8420    0.0000 C   0  0
   -2.6560    4.1287    0.0000 C   0  0
   -3.9693    1.8420    0.0000 C   0  0
    1.2923   -2.7609    0.0000 N   0  0
    2.6560   -0.4490    0.0000 C   0  0
    3.9693    3.3525    0.0000 C   0  0
   -3.9693    3.3525    0.0000 C   0  0
   -0.1720   -3.6840    0.0000 C   0  0
    2.7021   -3.6840    0.0000 C   0  0
 15 19  1  0
  1  3  1  0
  1  2  1  0
  1  4  1  0
  3  7  2  0
  6 12  2  0
  3  8  1  0
  5 11  1  0
  5 10  1  0
  9 16  1  0
  9 15  1  0
 11 17  2  0
 15 20  1  0
 12 17  1  0
  4  9  1  0
 13 18  2  0
  8 14  2  0
 14 18  1  0
  2  5  2  0
  2  6  1  0
  7 10  1  0
  7 13  1  0
M  END
>  <SOM>
10

$$$$

SciTegic02211520382D

 23 25  0  0  0  0            999 V2000
   -6.2093   -1.6344    0.0000 C   0  0
   -6.2513   -3.1082    0.0000 C   0  0
   -4.9102   -0.9359    0.0000 C   0  0
   -7.4596   -0.8591    0.0000 C   0  0
   -4.9940   -3.8765    0.0000 C   0  0
   -7.5434   -3.8066    0.0000 S   0  0
   -3.6530   -1.7043    0.0000 C   0  0
   -8.7587   -1.5576    0.0000 C   0  0
   -7.9625    0.9429    0.0000 C   0  0
   -6.5446    0.8451    0.0000 C   0  0
   -3.6949   -3.1780    0.0000 C   0  0
   -8.8006   -3.0313    0.0000 C   0  0
   -2.3608   -1.0058    0.0000 C   0  0
   -1.0617   -0.3073    0.0000 C   0  0
    0.2375    0.3911    0.0000 C   0  0
    0.2794    1.8649    0.0000 C   0  0
    1.4877   -0.3772    0.0000 N   0  0
    1.5785    2.5703    0.0000 C   0  0
    2.7869    0.3213    0.0000 C   0  0
    2.8288    1.7951    0.0000 C   0  0
    4.1279    2.4935    0.0000 C   0  0
    5.3642    1.7392    0.0000 O   0  0
    4.1768    3.9393    0.0000 O   0  0
 19 20  1  0
  1  3  2  0
  1  2  1  0
 15 17  1  0
 15 16  2  0
  4  8  1  0
  1  4  1  0
  3  7  1  0
  6 12  1  0
 16 18  1  0
 17 19  2  0
  5 11  1  0
  4 10  1  0
 18 20  2  0
 13 14  3  0
  4  9  1  0
 20 21  1  0
 14 15  1  0
  8 12  1  0
  2  5  2  0
  2  6  1  0
  7 11  2  0
  7 13  1  0
 21 23  2  0
 21 22  1  0
M  END
>  <SOM>
6

$$$$

SciTegic02211520382D

 14 13  0  0  0  0            999 V2000
    1.7598    1.1885    0.0000 P   0  0
    0.2574    0.6595    0.0000 S   0  0
    2.7085   -0.0317    0.0000 O   0  0
    3.1528    0.9346    0.0000 O   0  0
    1.7598    2.7861    0.0000 S   0  0
   -0.9910    1.5623    0.0000 C   0  0
    1.8762   -1.3296    0.0000 C   0  0
    3.9217    2.2641    0.0000 C   0  0
   -2.2606    0.6842    0.0000 C   0  0
    0.3774   -0.9769    0.0000 C   0  0
    2.9236    3.4350    0.0000 C   0  0
   -2.2218   -0.9064    0.0000 S   0  0
   -3.6607   -1.4530    0.0000 C   0  0
   -3.6254   -2.9906    0.0000 C   0  0
 13 14  1  0
  1  3  1  0
  1  2  1  0
  3  7  1  0
  1  5  2  0
  1  4  1  0
  6  9  1  0
  2  6  1  0
  8 11  1  0
  9 12  1  0
  4  8  1  0
 12 13  1  0
  7 10  1  0
M  END
>  <SOM>
12

$$$$

SciTegic02211520382D

 21 23  0  0  0  0            999 V2000
    3.3331   -0.7823    0.0000 C   0  0
    2.0058   -1.5498    0.0000 C   0  0
    3.3294    0.7712    0.0000 N   0  0
    4.6715   -1.5461    0.0000 C   0  0
    0.6674   -0.7749    0.0000 S   0  0
    2.0095   -3.0921    0.0000 C   0  0
    4.6678    1.5386    0.0000 C   0  0
    1.9984    1.5424    0.0000 C   0  0
    4.6715   -3.0884    0.0000 C   0  0
   -0.6637   -1.5461    0.0000 C   0  0
    3.3368   -3.8633    0.0000 C   0  0
    4.6678    3.0847    0.0000 C   0  0
    1.9984    3.0884    0.0000 C   0  0
   -1.9947   -0.7749    0.0000 C   0  0
   -0.6637   -3.0921    0.0000 C   0  0
    3.3368    3.8633    0.0000 N   0  0
   -3.3368   -1.5461    0.0000 C   0  0
   -1.9910    0.7675    0.0000 C   0  0
   -1.9947   -3.8559    0.0000 C   0  0
   -3.3368   -3.0847    0.0000 C   0  0
   -4.6715   -3.8596    0.0000 C   0  0
 15 19  1  0
  1  3  1  0
  1  2  1  0
 19 20  2  0
 20 21  1  0
  3  7  1  0
  6 11  1  0
  3  8  1  0
  5 10  1  0
 10 14  1  0
 10 15  2  0
  9 11  2  0
 17 20  1  0
 13 16  1  0
 12 16  1  0
  1  4  2  0
 14 17  2  0
 14 18  1  0
  8 13  1  0
  2  5  1  0
  2  6  2  0
  7 12  1  0
  4  9  1  0
M  END
>  <SOM>
5

$$$$

SciTegic02211520382D

 22 24  0  0  0  0            999 V2000
    1.1952   -1.2749    0.0000 C   0  0
   -0.1381   -0.5046    0.0000 N   0  0
    1.1952   -2.8153    0.0000 C   0  0
    2.5285   -0.5046    0.0000 C   0  0
   -1.4714   -1.2749    0.0000 C   0  0
   -0.1381    1.0358    0.0000 C   0  0
   -0.1381   -3.5856    0.0000 S   0  0
    2.5285   -3.5856    0.0000 C   0  0
    3.8618   -1.2749    0.0000 C   0  0
   -1.4714   -2.8153    0.0000 C   0  0
   -2.8047   -0.5046    0.0000 C   0  0
    1.1952    1.8061    0.0000 C   0  0
    3.8618   -2.8153    0.0000 C   0  0
    5.1951   -0.5046    0.0000 C   0  0
   -2.8047   -3.5856    0.0000 C   0  0
   -4.1380   -1.2749    0.0000 C   0  0
    2.5285    1.0358    0.0000 C   0  0
    1.1952    3.3465    0.0000 C   0  0
    6.5284    0.2656    0.0000 N   0  0
   -4.1380   -2.8153    0.0000 C   0  0
    3.8618    1.8061    0.0000 N   0  0
    3.8618    3.3465    0.0000 C   0  0
  1  3  1  0
  1  2  1  0
  1  4  2  0
  3  7  1  0
  6 12  1  0
  3  8  2  0
  5 11  2  0
  5 10  1  0
 10 15  2  0
  9 14  1  0
  9 13  2  0
 11 16  1  0
 15 20  1  0
 17 21  1  0
 12 18  1  0
 12 17  1  0
  4  9  1  0
 16 20  2  0
 14 19  3  0
  8 13  1  0
  2  5  1  0
  2  6  1  0
  7 10  1  0
 21 22  1  0
M  END
>  <SOM>
7

$$$$

SciTegic02211520382D

 25 27  0  0  0  0            999 V2000
   -5.5683    0.6637    0.0000 C   0  0
   -5.6347    2.3229    0.0000 C   0  0
   -4.2609    0.2522    0.0000 N   0  0
   -6.8161   -0.1195    0.0000 C   0  0
   -4.3405    2.8008    0.0000 N   0  0
   -6.9820    3.0530    0.0000 C   0  0
   -3.3848    1.5265    0.0000 C   0  0
   -8.2430    0.6305    0.0000 C   0  0
   -8.3027    2.2433    0.0000 C   0  0
   -1.8451    1.5530    0.0000 S   0  0  2  0  0  0
   -0.9358    0.3119    0.0000 C   0  0
   -1.3539    3.0131    0.0000 O   0  0
    0.5376    0.7632    0.0000 C   0  0
    1.6659   -0.2920    0.0000 C   0  0
    0.8893    2.2565    0.0000 N   0  0
    3.1326    0.1526    0.0000 C   0  0
    1.3141   -1.7853    0.0000 C   0  0
    2.3627    2.7078    0.0000 C   0  0
    3.4844    1.6526    0.0000 C   0  0
    4.2542   -0.8960    0.0000 O   0  0
    5.6214   -0.1858    0.0000 C   0  0
    6.7431   -1.2411    0.0000 C   0  0
    6.0196   -2.6282    0.0000 F   0  0
    8.1103   -0.4181    0.0000 F   0  0
    7.4665   -2.5087    0.0000 F   0  0
 15 18  1  0
  1  3  1  0
  1  2  2  0
  4  8  2  0
 20 21  1  0
  3  7  1  0
 22 23  1  0
 22 24  1  0
 22 25  1  0
  5  7  2  0
 16 19  1  0
 10 11  1  0
 10 12  2  0
  6  9  2  0
  8  9  1  0
 11 13  1  0
 18 19  2  0
 13 15  2  0
 13 14  1  0
  1  4  1  0
 16 20  1  0
 14 16  2  0
 14 17  1  0
  2  5  1  0
  2  6  1  0
  7 10  1  0
 21 22  1  0
M  END
>  <SOM>
10

$$$$

SciTegic02211520382D

 25 27  0  0  0  0            999 V2000
   -6.6598   -0.4731    0.0000 C   0  0
   -6.6598    1.0570    0.0000 C   0  0
   -5.2111   -1.0422    0.0000 N   0  0
   -7.9829   -1.2418    0.0000 C   0  0
   -5.0485    1.5301    0.0000 N   0  0
   -7.9829    1.8257    0.0000 C   0  0
   -4.1097    0.1552    0.0000 C   0  0
   -9.3134   -0.4731    0.0000 C   0  0
   -9.3134    1.0570    0.0000 C   0  0
   -2.5205    0.0443    0.0000 S   0  0
   -1.7001   -1.3157    0.0000 C   0  0
   -1.8849    1.5005    0.0000 O   0  0
   -0.1404   -0.9979    0.0000 C   0  0
    0.3622    0.5174    0.0000 C   0  0
    0.9166   -2.1805    0.0000 N   0  0
    1.9218    0.8353    0.0000 C   0  0
   -0.4435    1.6188    0.0000 C   0  0
    2.4762   -1.8627    0.0000 C   0  0
    2.9788   -0.3474    0.0000 C   0  0
    2.4097    2.3210    0.0000 O   0  0
    3.9693    2.3505    0.0000 C   0  0
    4.5237    0.8870    0.0000 C   0  0
    6.0833    0.9240    0.0000 C   0  0
    6.6377   -0.5396    0.0000 O   0  0
    8.1973   -0.5100    0.0000 C   0  0
 15 18  2  0
  1  3  1  0
  1  2  2  0
  4  8  2  0
 20 21  1  0
  3  7  1  0
 22 23  1  0
  5  7  2  0
 16 19  2  0
 10 11  1  0
 10 12  2  0
 23 24  1  0
  6  9  2  0
 24 25  1  0
  8  9  1  0
 11 13  1  0
 18 19  1  0
 13 15  1  0
 13 14  2  0
  1  4  1  0
 16 20  1  0
 14 16  1  0
 14 17  1  0
  2  5  1  0
  2  6  1  0
  7 10  1  0
 21 22  1  0
M  END
>  <SOM>
10

$$$$

SciTegic02211520382D

 20 21  0  0  0  0            999 V2000
   -2.0545    0.5972    0.0000 C   0  0
   -3.5557    0.7780    0.0000 C   0  0
   -1.0848    1.8573    0.0000 C   0  0
   -1.4464   -0.8656    0.0000 C   0  0
   -4.4870   -0.4657    0.0000 C   0  0
   -4.1912    2.2517    0.0000 O   0  0
    0.4712    1.6820    0.0000 C   0  0
   -1.5943    3.0461    0.0000 Cl  0  0
    0.1863   -1.0136    0.0000 C   0  0
   -5.9608   -0.4657    0.0000 C   0  0
   -4.0323   -2.0107    0.0000 C   0  0
    1.0683    0.2465    0.0000 C   0  0
    1.5121    2.9366    0.0000 Cl  0  0
   -6.5087   -1.8518    0.0000 C   0  0
   -5.3527   -2.9147    0.0000 S   0  0
    2.6407    0.1863    0.0000 O   0  0
    3.4516    1.5012    0.0000 C   0  0
    5.0020    1.4245    0.0000 C   0  0
    5.8786    2.7010    0.0000 O   0  0
    5.6047    0.0603    0.0000 O   0  0
 17 18  1  0
  5 11  2  0
  5 10  1  0
 10 14  2  0
 11 15  1  0
 18 19  1  0
  1  3  2  0
  1  2  1  0
  3  7  1  0
  1  4  1  0
  2  5  1  0
  2  6  2  0
  9 12  1  0
 16 17  1  0
  7 13  1  0
  7 12  2  0
 12 16  1  0
 14 15  1  0
  4  9  2  0
  3  8  1  0
 18 20  2  0
M  END
>  <SOM>
15

$$$$
