# Supplementary material for: QNA-Based Prediction of Sites of Metabolism
Source: Molecules. 2017 Dec 1;22(12):2123. doi: 10.3390/molecules22122123 (PMC6149875; doi:10.3390/molecules22122123)
Supplement: Supplementary file 1 [file molecules-22-02123-s001.zip › SupplementaryMaterials/SDF/BY-ENZYME-BY-REACTION/CYP3A4-c-oxid.sdf]

SciTegic02211520382D

 14 15  0  0  0  0            999 V2000
   -4.4094    5.5102    0.0000 C   0  0
   -4.4094    3.9679    0.0000 N   0  0
   -2.9638    5.9760    0.0000 N   0  0
   -5.7643    6.3026    0.0000 C   0  0
   -2.9638    3.5021    0.0000 C   0  0
   -5.7643    3.1755    0.0000 C   0  0
   -2.0747    4.7179    0.0000 N   0  0
   -7.0708    5.5102    0.0000 C   0  0
   -2.4981    2.0081    0.0000 O   0  0
   -7.0708    3.9679    0.0000 C   0  0
   -0.5383    4.7179    0.0000 C   0  0
    0.2117    3.4053    0.0000 C   0  0
    1.7480    3.4053    0.0000 C   0  0
    2.4981    2.0565    0.0000 O   0  0
 11 12  1  0
 13 14  1  0
  1  3  2  0
  1  2  1  0
  8 10  1  0
  3  7  1  0
  4  8  2  0
  1  4  1  0
  2  5  1  0
  2  6  1  0
  7 11  1  0
  5  9  2  0
  5  7  1  0
  6 10  2  0
 12 13  1  0
M  END
>  <SOM>
13

$$$$

SciTegic02211520382D

 21 22  0  0  0  0            999 V2000
   -1.8041    2.2463    0.0000 N   0  0
   -1.3468    3.6836    0.0000 C   0  0
   -0.5427    1.3518    0.0000 C   0  0
   -3.2614    1.7639    0.0000 C   0  0
    0.2362    3.6836    0.0000 N   0  0
   -2.2714    4.9148    0.0000 C   0  0
    0.6935    2.2463    0.0000 N   0  0
   -0.5427   -0.1910    0.0000 O   0  0
   -3.2514    0.2161    0.0000 C   0  0
   -3.7439    4.4625    0.0000 C   0  0
    2.0353    1.4875    0.0000 C   0  0
   -4.7087   -0.2965    0.0000 O   0  0
    3.2011    2.4926    0.0000 C   0  0
   -4.7037   -1.8342    0.0000 C   0  0
    4.5328    1.7237    0.0000 C   0  0
   -6.0354   -2.6081    0.0000 C   0  0
   -3.3670   -2.6031    0.0000 C   0  0
    5.7037    2.7237    0.0000 O   0  0
   -6.0354   -4.1459    0.0000 C   0  0
   -3.3720   -4.1358    0.0000 C   0  0
   -4.6987   -4.9148    0.0000 C   0  0
 19 21  1  0
  1  3  1  0
  1  2  1  0
 20 21  2  0
  3  7  1  0
 15 18  1  0
  5  7  1  0
  6 10  1  0
 16 19  2  0
  3  8  2  0
  9 12  1  0
 11 13  1  0
 17 20  1  0
 12 14  1  0
  1  4  1  0
 13 15  1  0
 14 16  1  0
 14 17  2  0
  2  5  2  0
  2  6  1  0
  7 11  1  0
  4  9  1  0
M  END
>  <SOM>
15

$$$$

SciTegic02211520382D

 24 26  0  0  0  0            999 V2000
   -0.0238    2.4491    0.0000 C   0  0
   -0.9214    1.1711    0.0000 C   0  0
    1.5099    2.4491    0.0000 C   0  0
   -0.9214    3.6618    0.0000 N   0  0
   -2.3540    1.6407    0.0000 N   0  0
   -0.9214   -0.3567    0.0000 C   0  0
    2.2351    3.8045    0.0000 C   0  0
    2.3124    1.2127    0.0000 C   0  0
   -2.3540    3.2100    0.0000 C   0  0
   -3.6737    0.8798    0.0000 C   0  0
    0.4280   -1.1057    0.0000 C   0  0
    3.7867    3.8045    0.0000 C   0  0
    3.8818    1.2127    0.0000 C   0  0
   -3.6737    3.9591    0.0000 C   0  0
   -4.9875    1.6407    0.0000 C   0  0
    0.4518   -2.6334    0.0000 N   0  0
    1.7061   -0.3567    0.0000 O   0  0
    4.5297    2.5086    0.0000 C   0  0
   -4.9875    3.2100    0.0000 C   0  0
   -6.2834    0.8560    0.0000 C   0  0
   -0.9036   -3.3646    0.0000 C   0  0
    1.7655   -3.3824    0.0000 C   0  0
    6.1229    2.5086    0.0000 C   0  0
    6.8659    3.8223    0.0000 O   0  0
 15 19  1  0
  1  3  1  0
  1  2  2  0
  1  4  1  0
 23 24  1  0
  3  7  1  0
  5  9  1  0
  6 11  1  0
  3  8  2  0
  5 10  1  0
 10 15  2  0
 13 18  2  0
  9 14  1  0
 11 17  2  0
 11 16  1  0
 15 20  1  0
 12 18  1  0
  4  9  2  0
 16 22  1  0
 16 21  1  0
 18 23  1  0
 14 19  2  0
  8 13  1  0
  2  5  1  0
  2  6  1  0
  7 12  2  0
M  END
>  <SOM>
23

$$$$

SciTegic02211520382D

 23 24  0  0  0  0            999 V2000
   -1.3369    0.8433    0.0000 C   0  0
   -0.9358   -0.6119    0.0000 C   0  0
   -2.9515    0.8330    0.0000 C   0  0
   -0.4114    2.0619    0.0000 O   0  0
   -2.1699   -1.5220    0.0000 N   0  0
    0.5091   -1.1158    0.0000 C   0  0
   -3.4091   -0.6273    0.0000 N   0  0
   -3.8616    2.0671    0.0000 C   0  0
    1.1055    1.8717    0.0000 C   0  0
   -2.1648   -3.0543    0.0000 C   0  0
    0.8021   -2.6224    0.0000 C   0  0
   -5.3837    1.8922    0.0000 C   0  0
    1.6969    0.4576    0.0000 C   0  0
    2.0208    3.0903    0.0000 C   0  0
   -3.4863   -3.8256    0.0000 C   0  0
    3.2137    0.2674    0.0000 C   0  0
    3.5377    2.9052    0.0000 C   0  0
   -3.4760   -5.3579    0.0000 O   0  0
    4.1444    1.4912    0.0000 C   0  0
    3.8102   -1.1467    0.0000 C   0  0
    4.4632    4.1342    0.0000 C   0  0
    4.4067   -2.5556    0.0000 N   0  0
    5.3837    5.3579    0.0000 N   0  0
 15 18  1  0
  1  3  1  0
  1  2  2  0
 20 22  3  0
  1  4  1  0
  3  7  2  0
  5  7  1  0
 16 19  2  0
  3  8  1  0
 17 19  1  0
  5 10  1  0
 10 15  1  0
  9 14  1  0
  9 13  2  0
  6 11  1  0
 17 21  1  0
 13 16  1  0
  4  9  1  0
 16 20  1  0
 14 17  2  0
  8 12  1  0
  2  5  1  0
  2  6  1  0
 21 23  3  0
M  END
>  <SOM>
15

$$$$

SciTegic02211520382D

 26 28  0  0  0  0            999 V2000
    1.6151   -0.0044    0.0000 C   0  0
    1.6151    1.5396    0.0000 C   0  0
    3.0837   -0.4836    0.0000 N   0  0
    0.2840   -0.7765    0.0000 N   0  0
    0.2840    2.3117    0.0000 C   0  0
    3.0837    2.0144    0.0000 N   0  0
    3.9844    0.7543    0.0000 C   0  0
    3.5496   -1.9478    0.0000 C   0  0
   -1.0649   -0.0044    0.0000 C   0  0
   -1.0649    1.5396    0.0000 N   0  0
    0.2751    3.8513    0.0000 N   0  0
    2.5158   -3.0837    0.0000 C   0  0
    5.0626   -2.2851    0.0000 C   0  0
   -2.3960   -0.7809    0.0000 N   0  0
   -1.0560    4.6189    0.0000 C   0  0
   -2.3871   -2.3161    0.0000 C   0  0  2  0  0  0
   -2.3827    3.8513    0.0000 C   0  0
   -3.7093   -3.1015    0.0000 C   0  0
   -1.0471   -3.0793    0.0000 C   0  0
   -3.7226    4.6234    0.0000 C   0  0
   -2.3871    2.3206    0.0000 C   0  0
   -5.0449   -2.3294    0.0000 C   0  0
   -1.0383   -4.6234    0.0000 O   0  0
   -5.0626    3.8469    0.0000 C   0  0
   -3.7271    1.5396    0.0000 C   0  0
   -5.0626    2.3072    0.0000 C   0  0
 19 23  1  0
  1  3  1  0
  1  2  2  0
 20 24  1  0
 15 17  1  0
  1  4  1  0
  3  7  1  0
 16 18  1  0
 16 19  1  0
  3  8  1  0
  5 11  1  0
  5 10  2  0
  9 14  1  0
  9 10  1  0
  6  7  2  0
 11 15  1  0
 17 20  2  0
 17 21  1  0
  4  9  2  0
 24 26  2  0
 14 16  1  0
 18 22  1  0
  8 12  1  0
  8 13  1  0
  2  5  1  0
  2  6  1  0
 21 25  2  0
 25 26  1  0
M  END
>  <SOM>
19

$$$$

SciTegic02211520382D

 37 41  0  0  0  0            999 V2000
   -1.1405    1.9729    0.0000 C   0  0  1  0  0  0
    0.3408    2.5300    0.0000 C   0  0
   -1.7041    0.7144    0.0000 C   0  0  2  0  0  0
   -2.7528    2.7463    0.0000 N   0  0
    1.5993    1.6320    0.0000 C   0  0
    0.5571    3.9588    0.0000 C   0  0
   -3.4214    1.4157    0.0000 C   0  0  1  0  0  0
   -0.7079   -0.5440    0.0000 N   0  0
   -2.7463    4.3521    0.0000 C   0  0
   -4.5749    2.2219    0.0000 C   0  0
    1.3764    0.1966    0.0000 C   0  0
    3.0478    2.1826    0.0000 C   0  0
    2.0319    4.4832    0.0000 C   0  0
   -0.7013    4.8240    0.0000 C   0  0
   -3.4148    3.4673    0.0000 C   0  0
   -4.9682    0.9897    0.0000 C   0  0
   -1.4157   -1.9794    0.0000 C   0  0
    2.6086   -0.6882    0.0000 C   0  0
    4.3062    1.2847    0.0000 C   0  0
    2.2481    5.9317    0.0000 C   0  0
   -0.4850    6.2725    0.0000 C   0  0
   -0.5243   -3.2444    0.0000 C   0  0
    4.0899   -0.1508    0.0000 C   0  0
    0.9963    6.8296    0.0000 C   0  0
   -1.2584   -4.5618    0.0000 C   0  0
    1.0946   -3.1395    0.0000 C   0  0
   -0.3670   -5.8006    0.0000 C   0  0
   -2.8839   -4.6405    0.0000 O   0  0
    1.9991   -4.3783    0.0000 C   0  0
    1.2650   -5.7220    0.0000 C   0  0
   -3.7819   -3.3755    0.0000 C   0  0
    3.6377   -4.2997    0.0000 C   0  0
    4.6602   -5.4401    0.0000 C   0  0
    4.9682   -3.3755    0.0000 C   0  0
    3.9130   -2.8839    0.0000 C   0  0
    4.0506   -6.8296    0.0000 O   0  0
   -4.2734    0.0590    0.0000 H   0  0
 19 23  1  0
 27 30  2  0
 29 30  1  0
  1  3  1  0
  1  2  1  0
 20 24  2  0
  1  4  1  0
  3  7  1  0
 28 31  1  0
 22 25  2  0
 22 26  1  0
  6 13  2  0
 13 20  1  0
  3  8  1  0
  6 14  1  0
  5 12  1  0
  5 11  2  0
 32 34  1  0
 32 35  1  0
 33 36  2  0
  9 15  1  0
 25 28  1  0
 29 32  1  0
  4 10  1  0
 14 21  2  0
 25 27  1  0
  7 37  1  0
 32 33  1  0
 11 18  1  0
 17 22  1  0
 26 29  2  0
 12 19  2  0
  4  9  1  0
 18 23  2  0
 10 16  1  0
  8 17  1  0
  7 15  1  0
  2  5  1  0
  2  6  1  0
  7 16  1  0
 21 24  1  0
M  END
>  <SOM>
33

$$$$

SciTegic02211520382D

 34 35  0  0  0  0            999 V2000
   -3.2724   -2.0923    0.0000 C   0  0
   -1.9392   -1.3268    0.0000 C   0  0  1  0  0  0
   -4.6120   -1.3268    0.0000 C   0  0
   -3.2724   -3.6360    0.0000 C   0  0
   -1.9392    0.2233    0.0000 N   0  0
   -0.6060   -2.0923    0.0000 C   0  0
   -5.9452   -2.0923    0.0000 C   0  0
   -4.6120    0.2233    0.0000 N   0  0
   -4.6120   -4.4015    0.0000 C   0  0
   -0.6060    0.9887    0.0000 C   0  0
   -0.6060   -3.6360    0.0000 C   0  0
   -5.9452   -3.6360    0.0000 C   0  0
   -3.2724    0.9887    0.0000 C   0  0
    0.7272    0.2233    0.0000 C   0  0
   -0.6060    2.5324    0.0000 O   0  0
   -1.9392   -4.4015    0.0000 C   0  0
    0.7272   -4.4015    0.0000 C   0  0
   -3.2724    2.5324    0.0000 C   0  0
    2.0732    0.9887    0.0000 C   0  0
   -4.6120    3.2979    0.0000 C   0  0
    3.4064    0.2233    0.0000 C   0  0
    2.0732    2.5324    0.0000 C   0  0
   -5.9452    2.5324    0.0000 C   0  0
    4.7395    0.9887    0.0000 C   0  0
    3.4064    3.2979    0.0000 C   0  0
   -7.2720    3.3043    0.0000 C   0  0
    4.7395    2.5324    0.0000 C   0  0
    6.0727    0.2233    0.0000 O   0  0
   -7.2656    4.8480    0.0000 O   0  0
    6.0727    3.2979    0.0000 C   0  0
    6.0727   -1.3268    0.0000 C   0  0
    7.4059    2.5324    0.0000 O   0  0
    6.0727    4.8480    0.0000 O   0  0
    4.7395   -2.0923    0.0000 C   0  0
 19 22  2  0
 19 21  1  0
 27 30  1  0
 30 33  2  0
  1  3  1  0
  1  2  1  0
 20 23  1  0
  1  4  2  0
  3  7  2  0
 28 31  1  0
 22 25  1  0
 23 26  1  0
  6 11  1  0
  3  8  1  0
  5 10  1  0
 10 14  1  0
 10 15  2  0
 30 32  1  0
 24 27  1  0
  9 12  2  0
 25 27  2  0
 11 17  1  0
 11 16  1  0
 24 28  1  0
 26 29  2  0
  4  9  1  0
 13 18  1  0
 31 34  1  0
 18 20  1  0
 14 19  1  0
  8 13  1  0
  2  5  1  0
  2  6  1  0
  7 12  1  0
 21 24  2  0
M  END
>  <SOM>
26

$$$$

SciTegic02211520382D

 12 12  0  0  0  0            999 V2000
    0.1521    0.8269    0.0000 N   0  0
   -1.0881    1.7562    0.0000 C   0  0
    1.4288    1.7232    0.0000 C   0  0
    0.1521   -0.7243    0.0000 C   0  0
   -0.5722    3.2049    0.0000 C   0  0
   -2.5699    1.2734    0.0000 N   0  3
    0.9459    3.2049    0.0000 N   0  0
    2.9105    1.2734    0.0000 C   0  0
    1.4619   -1.5181    0.0000 C   0  0
   -2.9171   -0.2414    0.0000 O   0  0
   -3.7076    2.3417    0.0000 O   0  5
    1.4619   -3.0693    0.0000 O   0  0
  6 11  1  0
  1  3  1  0
  1  2  1  0
  3  7  2  0
  1  4  1  0
  2  5  2  0
  2  6  1  0
  9 12  1  0
  5  7  1  0
  6 10  2  0
  4  9  1  0
  3  8  1  0
M  END
>  <SOM>
9

$$$$

SciTegic02211520382D

 26 28  0  0  0  0            999 V2000
   -1.4295    0.7850    0.0000 C   0  0
   -2.7476    1.5466    0.0000 C   0  0  1  0  0  0
   -1.4295   -0.7382    0.0000 C   0  0
   -0.1113    1.5466    0.0000 C   0  0
   -4.0658    0.7850    0.0000 C   0  0  2  0  0  0
   -2.7476    3.0757    0.0000 C   0  0
   -2.7476   -1.4998    0.0000 O   0  0
   -0.1113   -1.4998    0.0000 C   0  0
    1.2127    0.7850    0.0000 C   0  0
   -0.1113    3.0757    0.0000 O   0  0
   -4.0658   -0.7382    0.0000 C   0  0
   -5.3898    1.5466    0.0000 C   0  0
   -4.0658    3.8315    0.0000 C   0  0
    1.2127   -0.7382    0.0000 C   0  0
   -4.2064   -2.3141    0.0000 C   0  0
   -5.4543   -1.0252    0.0000 C   0  0
   -5.3898    3.0757    0.0000 C   0  0
   -4.0658    5.3547    0.0000 C   0  0
    2.5250   -1.4998    0.0000 C   0  0
   -5.5187    5.8644    0.0000 O   0  0
    2.4840   -3.0640    0.0000 C   0  0
    4.0482   -3.4624    0.0000 C   0  0
    4.0131   -5.1086    0.0000 C   0  0
    5.5832   -5.4308    0.0000 C   0  0
   -1.8454    2.3083    0.0000 H   0  0
   -5.3898    0.0234    0.0000 H   0  0
 19 21  1  0
  1  3  1  0
  1  2  1  0
  1  4  2  0
  3  7  1  0
 22 23  1  0
  6 13  1  0
 23 24  1  0
  3  8  2  0
  5 12  1  0
  5 11  1  0
  2 25  1  0
  9 14  2  0
  5 26  1  0
  4 10  1  0
 11 16  1  0
 11 15  1  0
 13 17  2  0
 12 17  1  0
  4  9  1  0
 13 18  1  0
 18 20  2  0
  8 14  1  0
 14 19  1  0
  2  5  1  0
  2  6  1  0
  7 11  1  0
 21 22  1  0
M  END
>  <SOM>
18

$$$$

SciTegic02211520382D

 32 35  0  0  0  0            999 V2000
   -0.2344   -1.8927    0.0000 C   0  0  1  0  0  0
    1.1036   -1.1207    0.0000 C   0  0  1  0  0  0
   -1.5667   -1.1207    0.0000 C   0  0  1  0  0  0
   -0.2344   -3.4365    0.0000 C   0  0
    1.1036    0.4174    0.0000 C   0  0  1  0  0  0
    2.5331   -1.5839    0.0000 C   0  0
   -2.9105   -1.8927    0.0000 C   0  0  2  0  0  0
   -1.5667    0.4174    0.0000 C   0  0
   -1.5667   -4.2027    0.0000 C   0  0
    2.5502    0.9149    0.0000 C   0  0  2  0  0  0
   -0.2344    1.1893    0.0000 C   0  0
    1.2522    1.9556    0.0000 C   0  0
    3.4594   -0.3202    0.0000 C   0  0
   -2.9105   -3.4365    0.0000 C   0  0  1  0  0  0
   -4.2427   -1.1207    0.0000 C   0  0
   -2.9105   -0.3545    0.0000 C   0  0
    3.0077    2.3787    0.0000 C   0  0
   -4.2427   -4.2027    0.0000 N   0  0
   -5.5808   -1.8927    0.0000 C   0  0
    4.5458    2.4416    0.0000 N   0  0
    2.0756    3.6023    0.0000 O   0  0
   -5.5808   -3.4365    0.0000 C   0  0
    5.0147    3.9054    0.0000 C   0  0
   -6.9130   -4.2027    0.0000 O   0  0
    6.5700    3.8596    0.0000 C   0  0
    5.8381    5.1119    0.0000 C   0  0
    3.6709    4.7802    0.0000 C   0  0
    7.0388    2.3901    0.0000 O   0  0
   -0.2287   -0.7090    0.0000 H   0  0
    1.1836   -2.3901    0.0000 H   0  0
   -1.5896   -2.4187    0.0000 H   0  0
   -2.9105   -4.9746    0.0000 H   0  0
 19 22  1  0
 15 19  2  0
  1  3  1  0
  1  2  1  0
 20 23  1  0
  1  4  1  0
  3  7  1  0
 22 24  2  0
 23 26  1  0
 23 27  1  0
  6 13  1  0
 23 25  1  0
  3  8  1  0
  5 12  1  0
  5 11  1  0
  5 10  1  0
 10 17  1  0
 25 28  2  0
  9 14  1  0
  3 31  1  0
 17 20  1  0
 17 21  2  0
 10 13  1  0
  4  9  1  0
 18 22  1  0
  2 30  1  0
 14 18  1  0
  8 11  1  0
  7 15  1  0
  7 14  1  0
  2  6  1  0
  7 16  1  0
  1 29  1  0
  2  5  1  0
 14 32  1  0
M  END
>  <SOM>
25

$$$$

SciTegic02211520382D

 32 35  0  0  0  0            999 V2000
   -0.2344   -1.8927    0.0000 C   0  0  1  0  0  0
    1.1036   -1.1207    0.0000 C   0  0  1  0  0  0
   -1.5667   -1.1207    0.0000 C   0  0  1  0  0  0
   -0.2344   -3.4365    0.0000 C   0  0
    1.1036    0.4174    0.0000 C   0  0  1  0  0  0
    2.5331   -1.5839    0.0000 C   0  0
   -2.9105   -1.8927    0.0000 C   0  0  2  0  0  0
   -1.5667    0.4174    0.0000 C   0  0
   -1.5667   -4.2027    0.0000 C   0  0
    2.5502    0.9149    0.0000 C   0  0  2  0  0  0
   -0.2344    1.1893    0.0000 C   0  0
    1.2522    1.9556    0.0000 C   0  0
    3.4594   -0.3202    0.0000 C   0  0
   -2.9105   -3.4365    0.0000 C   0  0  1  0  0  0
   -4.2427   -1.1207    0.0000 C   0  0
   -2.9105   -0.3545    0.0000 C   0  0
    3.0077    2.3787    0.0000 C   0  0
   -4.2427   -4.2027    0.0000 N   0  0
   -5.5808   -1.8927    0.0000 C   0  0
    4.5458    2.4416    0.0000 N   0  0
    2.0756    3.6023    0.0000 O   0  0
   -5.5808   -3.4365    0.0000 C   0  0
    5.0147    3.9054    0.0000 C   0  0
   -6.9130   -4.2027    0.0000 O   0  0
    6.5700    3.8596    0.0000 C   0  0
    5.8381    5.1119    0.0000 C   0  0
    3.6709    4.7802    0.0000 C   0  0
    7.0388    2.3901    0.0000 O   0  0
   -0.2287   -0.7090    0.0000 H   0  0
    1.1836   -2.3901    0.0000 H   0  0
   -1.5896   -2.4187    0.0000 H   0  0
   -2.9105   -4.9746    0.0000 H   0  0
 19 22  1  0
 15 19  2  0
  1  3  1  0
  1  2  1  0
 20 23  1  0
  1  4  1  0
  3  7  1  0
 22 24  2  0
 23 26  1  0
 23 27  1  0
  6 13  1  0
 23 25  1  0
  3  8  1  0
  5 12  1  0
  5 11  1  0
  5 10  1  0
 10 17  1  0
 25 28  2  0
  9 14  1  0
  3 31  1  0
 17 20  1  0
 17 21  2  0
 10 13  1  0
  4  9  1  0
 18 22  1  0
  2 30  1  0
 14 18  1  0
  8 11  1  0
  7 15  1  0
  7 14  1  0
  2  6  1  0
  7 16  1  0
  1 29  1  0
  2  5  1  0
 14 32  1  0
M  END
>  <SOM>
25

$$$$

SciTegic02211520382D

 32 35  0  0  0  0            999 V2000
   -0.2344   -1.8927    0.0000 C   0  0  1  0  0  0
    1.1036   -1.1207    0.0000 C   0  0  1  0  0  0
   -1.5667   -1.1207    0.0000 C   0  0  1  0  0  0
   -0.2344   -3.4365    0.0000 C   0  0
    1.1036    0.4174    0.0000 C   0  0  1  0  0  0
    2.5331   -1.5839    0.0000 C   0  0
   -2.9105   -1.8927    0.0000 C   0  0  2  0  0  0
   -1.5667    0.4174    0.0000 C   0  0
   -1.5667   -4.2027    0.0000 C   0  0
    2.5502    0.9149    0.0000 C   0  0  2  0  0  0
   -0.2344    1.1893    0.0000 C   0  0
    1.2522    1.9556    0.0000 C   0  0
    3.4594   -0.3202    0.0000 C   0  0
   -2.9105   -3.4365    0.0000 C   0  0  1  0  0  0
   -4.2427   -1.1207    0.0000 C   0  0
   -2.9105   -0.3545    0.0000 C   0  0
    3.0077    2.3787    0.0000 C   0  0
   -4.2427   -4.2027    0.0000 N   0  0
   -5.5808   -1.8927    0.0000 C   0  0
    4.5458    2.4416    0.0000 N   0  0
    2.0756    3.6023    0.0000 O   0  0
   -5.5808   -3.4365    0.0000 C   0  0
    5.0147    3.9054    0.0000 C   0  0
   -6.9130   -4.2027    0.0000 O   0  0
    6.5700    3.8596    0.0000 C   0  0
    5.8381    5.1119    0.0000 C   0  0
    3.6709    4.7802    0.0000 C   0  0
    7.0388    2.3901    0.0000 O   0  0
   -0.2287   -0.7090    0.0000 H   0  0
    1.1836   -2.3901    0.0000 H   0  0
   -1.5896   -2.4187    0.0000 H   0  0
   -2.9105   -4.9746    0.0000 H   0  0
 19 22  1  0
 15 19  2  0
  1  3  1  0
  1  2  1  0
 20 23  1  0
  1  4  1  0
  3  7  1  0
 22 24  2  0
 23 26  1  0
 23 27  1  0
  6 13  1  0
 23 25  1  0
  3  8  1  0
  5 12  1  0
  5 11  1  0
  5 10  1  0
 10 17  1  0
 25 28  2  0
  9 14  1  0
  3 31  1  0
 17 20  1  0
 17 21  2  0
 10 13  1  0
  4  9  1  0
 18 22  1  0
  2 30  1  0
 14 18  1  0
  8 11  1  0
  7 15  1  0
  7 14  1  0
  2  6  1  0
  7 16  1  0
  1 29  1  0
  2  5  1  0
 14 32  1  0
M  END
>  <SOM>
25

$$$$

SciTegic02211520382D

 13 13  0  0  0  0            999 V2000
    1.4208   -0.0584    0.0000 C   0  0
    2.7280   -0.8109    0.0000 C   0  0
    1.4208    1.5473    0.0000 C   0  0
    0.0681   -0.8985    0.0000 N   0  0
    4.0871   -0.0941    0.0000 C   0  0
    2.7053   -2.3031    0.0000 C   0  0
    2.7604    2.3031    0.0000 C   0  0
    0.0973    2.3031    0.0000 C   0  0
   -1.2780   -0.0941    0.0000 C   0  0
    4.0871    1.5473    0.0000 C   0  0
   -2.5658   -0.9310    0.0000 C   0  0
   -1.2488    1.6803    0.0000 O   0  0
   -4.0871   -0.1297    0.0000 O   0  0
  5 10  1  0
 11 13  1  0
  1  3  2  0
  1  2  1  0
  3  7  1  0
  1  4  1  0
  2  5  2  0
  2  6  1  0
  9 12  2  0
  9 11  1  0
  4  9  1  0
  3  8  1  0
  7 10  2  0
M  END
>  <SOM>
11

$$$$

SciTegic02211520382D

 24 25  0  0  0  0            999 V2000
    3.8268   -0.9194    0.0000 C   0  0
    5.4048   -0.4473    0.0000 C   0  0
    3.8268   -2.4166    0.0000 C   0  0
    2.5284   -0.1677    0.0000 C   0  0
    6.3180   -1.7954    0.0000 C   0  0
    5.9204    1.0188    0.0000 C   0  0
    5.2370   -2.9695    0.0000 N   0  0
    2.5284   -3.1621    0.0000 C   0  0
    1.2238   -0.9194    0.0000 C   0  0
    4.7214    1.9942    0.0000 C   0  0
    1.2238   -2.4166    0.0000 C   0  0
   -0.1056   -0.1491    0.0000 C   0  0
    5.2432    3.4603    0.0000 N   0  0
   -1.2860   -1.1493    0.0000 S   0  0
    4.0256    4.4419    0.0000 C   0  0
    6.7280    3.8765    0.0000 C   0  0
   -2.4601   -2.1495    0.0000 N   0  0
   -2.3607    0.0870    0.0000 O   0  0
   -0.3293   -2.2862    0.0000 O   0  0
   -3.7833   -1.3791    0.0000 C   0  0
   -4.9637   -2.3731    0.0000 C   0  0
   -6.2931   -1.6028    0.0000 C   0  0
   -7.4673   -2.6030    0.0000 C   0  0
   -7.5294   -4.3052    0.0000 O   0  0
  1  3  2  0
  1  2  1  0
 20 21  1  0
  3  7  1  0
 22 23  1  0
  5  7  1  0
  6 10  1  0
 23 24  2  0
  3  8  1  0
 10 13  1  0
  9 12  1  0
  9 11  1  0
 17 20  1  0
 13 16  1  0
 12 14  1  0
  1  4  1  0
 13 15  1  0
 14 17  1  0
  8 11  2  0
 14 18  2  0
 14 19  2  0
  2  5  2  0
  2  6  1  0
  4  9  2  0
 21 22  1  0
M  END
>  <SOM>
23

$$$$

SciTegic02211520382D

 21 23  0  0  0  0            999 V2000
    2.2660   -1.0883    0.0000 C   0  0
    2.2660   -2.5791    0.0000 C   0  0
    3.8364   -0.6212    0.0000 C   0  0
    0.9690   -0.3379    0.0000 C   0  0
    0.9690   -3.3295    0.0000 C   0  0
    3.6724   -3.1357    0.0000 N   0  0
    4.7507   -1.9629    0.0000 C   0  0
    4.3582    0.8448    0.0000 C   0  0
   -0.3280   -1.0883    0.0000 C   0  0
   -0.3280   -2.5791    0.0000 C   0  0
    5.9086    0.8448    0.0000 C   0  0
   -1.6598   -0.3180    0.0000 C   0  0
    6.4254    2.3058    0.0000 O   0  0
   -2.8326   -1.3169    0.0000 S   0  0
   -4.0004   -2.3157    0.0000 N   0  0
   -3.9060   -0.0845    0.0000 O   0  0
   -1.8784   -2.4549    0.0000 O   0  0
   -5.4266   -1.9977    0.0000 C   0  0
   -3.8960   -3.9159    0.0000 C   0  0
   -6.2614   -3.2202    0.0000 C   0  0
   -5.3719   -4.5023    0.0000 C   0  0
 15 19  1  0
 19 21  1  0
  1  3  1  0
  1  2  2  0
  1  4  1  0
  3  7  2  0
 15 18  1  0
  3  8  1  0
  5 10  2  0
  9 12  1  0
  9 10  1  0
  6  7  1  0
 11 13  2  0
 18 20  1  0
 12 14  1  0
  4  9  2  0
 20 21  1  0
 14 15  1  0
 14 16  2  0
 14 17  2  0
  8 11  1  0
  2  5  1  0
  2  6  1  0
M  END
>  <SOM>
11

$$$$

SciTegic02211520382D

 16 18  0  0  0  0            999 V2000
    1.3330    0.5871    0.0000 C   0  0
    0.0000   -0.1841    0.0000 C   0  0
    1.3330    2.1264    0.0000 C   0  0
    2.6659   -0.1841    0.0000 C   0  0
   -1.3330    0.5871    0.0000 C   0  0
    0.0000   -1.7265    0.0000 C   0  0
    0.0000    2.8976    0.0000 C   0  0
    2.6659    2.8976    0.0000 C   0  0
    3.9989    0.5871    0.0000 C   0  0
   -1.3330    2.1264    0.0000 C   0  0
   -2.6659   -0.1841    0.0000 C   0  0
   -1.2504   -2.5231    0.0000 O   0  0
    3.9989    2.1264    0.0000 C   0  0
   -2.6659    2.8976    0.0000 C   0  0
   -3.9989    0.5871    0.0000 C   0  0
   -3.9989    2.1264    0.0000 C   0  0
  5 11  1  0
  5 10  1  0
 10 14  1  0
 11 15  2  0
 15 16  1  0
  1  3  2  0
  1  2  1  0
  3  7  1  0
 14 16  2  0
  1  4  1  0
  8 13  2  0
  2  5  2  0
  2  6  1  0
  9 13  1  0
  7 10  2  0
  6 12  2  0
  4  9  2  0
  3  8  1  0
M  END
>  <SOM>
6

$$$$

SciTegic02211520382D

 26 28  0  0  0  0            999 V2000
   -1.4292    0.7849    0.0000 C   0  0
   -2.7471    1.5464    0.0000 C   0  0  1  0  0  0
   -1.4292   -0.7380    0.0000 C   0  0
   -0.1113    1.5464    0.0000 C   0  0
   -4.0651    0.7849    0.0000 C   0  0  2  0  0  0
   -2.7471    3.0752    0.0000 C   0  0
   -2.7471   -1.4995    0.0000 O   0  0
   -0.1113   -1.4995    0.0000 C   0  0
    1.2125    0.7849    0.0000 C   0  0
   -0.1113    3.0752    0.0000 O   0  0
   -4.0651   -0.7380    0.0000 C   0  0
   -5.3888    1.5464    0.0000 C   0  0
   -4.0651    3.8308    0.0000 C   0  0
    1.2125   -0.7380    0.0000 C   0  0
   -4.2056   -2.3137    0.0000 C   0  0
   -5.4533   -1.0251    0.0000 C   0  0
   -5.3888    3.0752    0.0000 C   0  0
   -4.0651    5.3537    0.0000 C   0  0
    2.5246   -1.4995    0.0000 C   0  0
   -5.5177    5.8633    0.0000 O   0  0
    2.4836   -3.0634    0.0000 C   0  0
    4.0475   -3.4618    0.0000 C   0  0
    4.0124   -5.1077    0.0000 C   0  0
    5.5821   -5.4299    0.0000 C   0  0
   -1.8451    2.3078    0.0000 H   0  0
   -5.3888    0.0234    0.0000 H   0  0
 19 21  1  0
  1  3  1  0
  1  2  1  0
  1  4  2  0
  3  7  1  0
 22 23  1  0
  6 13  2  0
 23 24  1  0
  3  8  2  0
  5 12  1  0
  5 11  1  0
  2 25  1  0
  9 14  2  0
  5 26  1  0
  4 10  1  0
 11 16  1  0
 11 15  1  0
 13 17  1  0
 12 17  1  0
  4  9  1  0
 13 18  1  0
 18 20  1  0
  8 14  1  0
 14 19  1  0
  2  5  1  0
  2  6  1  0
  7 11  1  0
 21 22  1  0
M  END
>  <SOM>
18

$$$$

SciTegic02211520382D

 36 40  0  0  0  0            999 V2000
   -1.0869    2.0448    0.0000 C   0  0  1  0  0  0
    0.3261    2.6154    0.0000 C   0  0
   -1.6236    0.7337    0.0000 C   0  0  2  0  0  0
   -2.6358    2.8464    0.0000 N   0  0
    1.5353    1.6915    0.0000 C   0  0
    0.5435    4.1031    0.0000 C   0  0
   -3.2812    1.4673    0.0000 C   0  0  1  0  0  0
   -0.6725   -0.5774    0.0000 N   0  0
   -2.6222    4.5175    0.0000 C   0  0
   -4.3885    2.3029    0.0000 C   0  0
    1.3179    0.1970    0.0000 C   0  0
    2.9279    2.2554    0.0000 C   0  0
    1.9565    4.6534    0.0000 C   0  0
   -0.6657    5.0134    0.0000 C   0  0
   -3.2744    3.5868    0.0000 C   0  0
   -4.7689    1.0190    0.0000 C   0  0
   -1.3519   -2.0584    0.0000 C   0  0
    2.5135   -0.7133    0.0000 C   0  0
    4.1303    1.3383    0.0000 C   0  0
    2.1603    6.1547    0.0000 C   0  0
   -0.4619    6.5080    0.0000 C   0  0
   -0.4959   -3.3491    0.0000 C   0  0
    3.9333   -0.1562    0.0000 C   0  0
    0.9646    7.0786    0.0000 C   0  0
    1.0598   -3.2540    0.0000 C   0  0
   -1.2092   -4.7213    0.0000 C   0  0
    1.9225   -4.5379    0.0000 C   0  0
   -0.3465   -6.0120    0.0000 C   0  0
   -2.7649   -4.8096    0.0000 O   0  0
    1.2228   -5.9237    0.0000 C   0  0
    3.4985   -4.4496    0.0000 C   0  0
    4.4700   -5.6520    0.0000 C   0  0
    3.5529   -2.9551    0.0000 C   0  0
    4.7689   -3.5053    0.0000 C   0  0
    3.8993   -7.0786    0.0000 O   0  0
   -4.0963    0.0611    0.0000 H   0  0
 19 23  1  0
 27 30  1  0
 27 31  1  0
  1  3  1  0
  1  2  1  0
 20 24  2  0
  1  4  1  0
  3  7  1  0
 22 25  1  0
 22 26  2  0
  6 13  2  0
 13 20  1  0
  3  8  1  0
  6 14  1  0
  5 12  1  0
  5 11  2  0
 10 16  1  0
 32 35  1  0
  9 15  1  0
  7 36  1  0
  4 10  1  0
 14 21  2  0
 25 27  2  0
 11 18  1  0
 17 22  1  0
 26 28  1  0
 26 29  1  0
 12 19  2  0
 31 33  1  0
 31 32  1  0
  4  9  1  0
 31 34  1  0
 18 23  2  0
  8 17  1  0
  7 15  1  0
  2  5  1  0
  2  6  1  0
  7 16  1  0
 21 24  1  0
 28 30  2  0
M  END
>  <SOM>
32

$$$$

SciTegic02211520382D

 14 15  0  0  0  0            999 V2000
    0.0201   -0.3785    0.0000 C   0  0
   -1.3132   -1.1557    0.0000 C   0  0
    1.3567   -1.1390    0.0000 C   0  0
    0.0067    1.1524    0.0000 C   0  0
   -2.6565   -0.3886    0.0000 C   0  0
   -1.3098   -2.7068    0.0000 C   0  0
    2.6833   -0.3618    0.0000 C   0  0
    1.3266    1.9329    0.0000 C   0  0
   -3.9898   -1.1624    0.0000 C   0  0
   -2.6532   -3.4906    0.0000 C   0  0
    2.6699    1.1691    0.0000 C   0  0
   -3.9931   -2.7168    0.0000 C   0  0
    3.9931    1.9463    0.0000 C   0  0
    3.9864    3.4906    0.0000 O   0  0
 10 12  1  0
 11 13  1  0
 13 14  2  0
  1  3  1  0
  1  2  1  0
  3  7  2  0
  4  8  1  0
  1  4  2  0
  2  5  2  0
  2  6  1  0
  8 11  2  0
  7 11  1  0
  9 12  2  0
  5  9  1  0
  6 10  2  0
M  END
>  <SOM>
13

$$$$

SciTegic02211520382D

 38 40  0  0  0  0            999 V2000
    5.8883   -0.2262    0.0000 C   0  0
    5.8732    1.1988    0.0000 C   0  0
    4.4709   -0.9274    0.0000 C   0  0
    7.4414   -0.6484    0.0000 O   0  0
    7.4188    1.6436    0.0000 C   0  0
    4.4709    1.9226    0.0000 C   0  0
    3.0610   -0.2262    0.0000 C   0  0
    4.4709   -2.3523    0.0000 C   0  0
    8.3688    0.5051    0.0000 N   0  0
    7.9013    3.0007    0.0000 C   0  0
    3.0610    1.1988    0.0000 C   0  0
    1.6587   -0.9500    0.0000 O   0  0
    3.0610   -3.0610    0.0000 C   0  0
    9.4997    3.3098    0.0000 F   0  0
    6.3407    3.6265    0.0000 F   0  0
    7.3283    4.4860    0.0000 F   0  0
    1.6587    1.8999    0.0000 C   0  0
    0.2639   -0.2262    0.0000 C   0  0
    3.0610   -4.4860    0.0000 C   0  0
    1.6662    3.3174    0.0000 C   0  0
   -1.1460   -0.9198    0.0000 C   0  0
    0.9801    1.4250    0.0000 C   0  0
   -0.4976    1.3496    0.0000 C   0  0
    0.2714    4.0336    0.0000 C   0  0
   -2.5257   -0.2036    0.0000 O   0  0
   -1.1611   -2.3448    0.0000 O   0  0
   -3.9356   -0.9274    0.0000 C   0  0  2  0  0  0
   -5.3455   -0.2262    0.0000 O   0  0
   -3.9356   -2.3221    0.0000 C   0  0  1  0  0  0
   -6.7327   -0.9424    0.0000 C   0  0  1  0  0  0
   -5.3304   -3.0535    0.0000 C   0  0  2  0  0  0
   -2.5182   -3.0384    0.0000 O   0  0
   -6.7327   -2.3448    0.0000 C   0  0  2  0  0  0
   -8.1426   -0.2262    0.0000 C   0  0
   -5.3153   -4.4784    0.0000 O   0  0
   -8.1275   -3.0610    0.0000 O   0  0
   -9.4997   -0.9047    0.0000 O   0  0
   -8.1652    1.1988    0.0000 O   0  0
 29 32  1  0
 29 31  1  0
  1  3  1  0
  1  2  2  0
 20 24  1  0
  1  4  1  0
  3  7  2  0
 28 30  1  0
  5  9  2  0
  6 11  2  0
  3  8  1  0
  5 10  1  0
 10 14  1  0
 10 15  1  0
 10 16  1  0
 30 34  1  0
 30 33  1  0
 25 27  1  0
 11 17  1  0
 33 36  1  0
 17 20  1  0
 27 29  1  0
 27 28  1  0
 12 18  1  0
 31 33  1  0
  4  9  1  0
 13 19  1  0
 31 35  1  0
 18 21  1  0
 18 23  1  0
 18 22  1  0
 34 37  1  0
 34 38  2  0
  8 13  1  0
  2  5  1  0
  2  6  1  0
  7 11  1  0
  7 12  1  0
 21 25  1  0
 21 26  2  0
M  END
>  <SOM>
20

$$$$

SciTegic02211520382D

 22 24  0  0  0  0            999 V2000
    4.0001   -0.7873    0.0000 C   0  0
    2.6710   -1.5493    0.0000 C   0  0
    3.9959    0.7704    0.0000 N   0  0
    5.3335   -1.5450    0.0000 C   0  0
    1.3334   -0.7789    0.0000 S   0  0
    2.6752   -3.0900    0.0000 C   0  0
    5.3293    1.5366    0.0000 C   0  0
    2.6625    1.5450    0.0000 C   0  0
    5.3335   -3.0858    0.0000 C   0  0
    0.0085   -1.5450    0.0000 C   0  0
    4.0044   -3.8604    0.0000 C   0  0
    5.3293    3.0816    0.0000 C   0  0
    2.6625    3.0858    0.0000 C   0  0
   -1.3249   -0.7789    0.0000 C   0  0
    0.0085   -3.0900    0.0000 C   0  0
    4.0044    3.8604    0.0000 N   0  0
   -2.6625   -1.5450    0.0000 C   0  0
   -1.3207    0.7662    0.0000 C   0  0
   -1.3249   -3.8604    0.0000 C   0  0
   -2.6625   -3.0816    0.0000 C   0  0
   -4.0001   -3.8562    0.0000 C   0  0
   -5.3335   -3.0900    0.0000 O   0  0
 15 19  1  0
  1  3  1  0
  1  2  1  0
 19 20  2  0
 20 21  1  0
  3  7  1  0
  6 11  1  0
  3  8  1  0
  5 10  1  0
 10 14  1  0
 10 15  2  0
  9 11  2  0
 17 20  1  0
 13 16  1  0
 12 16  1  0
  1  4  2  0
 14 17  2  0
 14 18  1  0
  8 13  1  0
  2  5  1  0
  2  6  2  0
  7 12  1  0
  4  9  1  0
 21 22  1  0
M  END
>  <SOM>
21

$$$$

SciTegic02211520382D

 22 24  0  0  0  0            999 V2000
    4.0001   -0.7873    0.0000 C   0  0
    2.6710   -1.5493    0.0000 C   0  0
    3.9959    0.7704    0.0000 N   0  0
    5.3335   -1.5450    0.0000 C   0  0
    1.3334   -0.7789    0.0000 S   0  0
    2.6752   -3.0900    0.0000 C   0  0
    5.3293    1.5366    0.0000 C   0  0
    2.6625    1.5450    0.0000 C   0  0
    5.3335   -3.0858    0.0000 C   0  0
    0.0085   -1.5450    0.0000 C   0  0
    4.0044   -3.8604    0.0000 C   0  0
    5.3293    3.0816    0.0000 C   0  0
    2.6625    3.0858    0.0000 C   0  0
   -1.3249   -0.7789    0.0000 C   0  0
    0.0085   -3.0900    0.0000 C   0  0
    4.0044    3.8604    0.0000 N   0  0
   -2.6625   -1.5450    0.0000 C   0  0
   -1.3207    0.7662    0.0000 C   0  0
   -1.3249   -3.8604    0.0000 C   0  0
   -2.6625   -3.0816    0.0000 C   0  0
   -4.0001   -3.8562    0.0000 C   0  0
   -5.3335   -3.0900    0.0000 O   0  0
 15 19  1  0
  1  3  1  0
  1  2  1  0
 19 20  2  0
 20 21  1  0
  3  7  1  0
  6 11  1  0
  3  8  1  0
  5 10  1  0
 10 14  1  0
 10 15  2  0
  9 11  2  0
 17 20  1  0
 13 16  1  0
 12 16  1  0
  1  4  2  0
 14 17  2  0
 14 18  1  0
  8 13  1  0
  2  5  1  0
  2  6  2  0
  7 12  1  0
  4  9  1  0
 21 22  1  0
M  END
>  <SOM>
21

$$$$

SciTegic02211520382D

 18 19  0  0  0  0            999 V2000
   -3.6042   -0.5800    0.0000 C   0  0
   -3.6042    0.9363    0.0000 C   0  0
   -2.2661   -1.3795    0.0000 C   0  0
   -4.9215   -1.3795    0.0000 C   0  0
   -2.2246    1.7606    0.0000 N   0  0
   -2.2661   -2.9165    0.0000 C   0  0
   -4.9215   -2.9165    0.0000 C   0  0
   -0.9445    0.9570    0.0000 C   0  0
   -2.2246    3.2562    0.0000 C   0  0
   -3.6042   -3.7160    0.0000 C   0  0
   -0.9280   -3.6166    0.0000 O   0  0
    0.3894    1.7606    0.0000 C   0  0
   -0.9280    4.0350    0.0000 C   0  0
    0.6504   -2.7549    0.0000 C   0  0
    0.3894    3.2976    0.0000 C   0  0
    1.9512   -3.6166    0.0000 C   0  0
    3.3059   -2.8585    0.0000 C   0  0
    4.5860   -3.6580    0.0000 O   0  0
  4  7  1  0
 14 16  1  0
 11 14  1  0
 17 18  1  0
  1  3  1  0
  1  2  1  0
  8 12  1  0
  1  4  2  0
 13 15  1  0
  2  5  1  0
  3  6  2  0
  9 13  1  0
 16 17  1  0
  5  9  1  0
  5  8  1  0
  6 10  1  0
  6 11  1  0
 12 15  1  0
  7 10  2  0
M  END
>  <SOM>
17

$$$$

SciTegic02211520382D

 38 42  0  0  0  0            999 V2000
   -0.5155    1.9082    0.0000 C   0  0  1  0  0  0
    0.9440    2.4639    0.0000 C   0  0
   -1.0512    0.6695    0.0000 C   0  0  2  0  0  0
   -2.0421    2.6580    0.0000 N   0  0
    2.1961    1.5399    0.0000 C   0  0
    1.1583    3.9770    0.0000 C   0  0
   -2.6781    1.3592    0.0000 C   0  0  2  0  0  0
   -0.1138   -0.5691    0.0000 N   0  0
   -3.7561    2.1425    0.0000 C   0  0
   -2.0354    4.2247    0.0000 C   0  0
    1.9617    0.0335    0.0000 C   0  0
    3.6623    2.1090    0.0000 C   0  0
    2.6380    4.5327    0.0000 C   0  0
   -0.0937    4.8876    0.0000 C   0  0
   -4.1243    0.9306    0.0000 C   0  0
   -2.6714    3.3611    0.0000 C   0  0
   -0.7767   -1.9617    0.0000 C   0  0
    3.2338   -0.8972    0.0000 C   0  0
    4.9278    1.1784    0.0000 C   0  0
    2.8656    6.0459    0.0000 C   0  0
    0.1138    6.3873    0.0000 C   0  0
   -5.4165    0.0536    0.0000 O   0  0
    0.0870   -3.2338    0.0000 C   0  0
    4.7135   -0.3348    0.0000 C   0  0
    1.6002    6.9765    0.0000 C   0  0
   -0.6361   -4.5863    0.0000 C   0  0
    1.6872   -3.1468    0.0000 C   0  0
    0.2477   -5.8517    0.0000 C   0  0
   -2.2162   -4.6666    0.0000 O   0  0
    2.5643   -4.3988    0.0000 C   0  0
    1.8479   -5.7647    0.0000 C   0  0
   -3.0865   -3.4012    0.0000 C   0  0
    4.1444   -4.3118    0.0000 C   0  0
    5.0282   -5.5839    0.0000 C   0  0
    4.4055   -2.7986    0.0000 C   0  0
    5.4165   -3.4079    0.0000 C   0  0
    4.3453   -6.9765    0.0000 O   0  0
   -3.4749    0.0335    0.0000 H   0  0
 27 30  2  0
 19 24  1  0
  7 38  1  0
  1  3  1  0
  1  2  1  0
 20 25  2  0
  1  4  1  0
  3  7  1  0
 28 31  2  0
 23 26  2  0
 23 27  1  0
  6 13  2  0
 13 20  1  0
  3  8  1  0
  6 14  1  0
  5 12  1  0
  5 11  2  0
 10 16  1  0
  9 15  1  0
 30 33  1  0
 29 32  1  0
  4 10  1  0
 14 21  2  0
 33 35  1  0
 33 34  1  0
 33 36  1  0
 15 22  1  0
 30 31  1  0
 11 18  1  0
 17 23  1  0
 26 28  1  0
 26 29  1  0
 12 19  2  0
  4  9  1  0
 18 24  2  0
 34 37  2  0
  8 17  1  0
  7 15  1  0
  2  5  1  0
  2  6  1  0
  7 16  1  0
 21 25  1  0
M  END
>  <SOM>
34

$$$$

SciTegic02211520382D

 48 53  0  0  0  0            999 V2000
    2.1280   -2.0875    0.0000 C   0  0  1  0  0  0
    3.4589   -2.8779    0.0000 C   0  0  2  0  0  0
    0.8039   -2.8103    0.0000 C   0  0  2  0  0  0
    2.1280   -0.5202    0.0000 C   0  0
    4.8235   -2.0875    0.0000 C   0  0  1  0  0  0
    3.4589   -4.3844    0.0000 C   0  0
    3.4589   -1.3376    0.0000 C   0  0
    0.8039   -4.3844    0.0000 C   0  0  1  0  0  0
   -0.5337   -2.0875    0.0000 C   0  0
    0.8039   -1.2701    0.0000 C   0  0
    3.4589    0.2635    0.0000 C   0  0  2  0  0  0
    4.8235   -0.5202    0.0000 C   0  0  2  0  0  0
    6.2692   -2.5671    0.0000 C   0  0
    4.8235   -3.6210    0.0000 C   0  0
    2.1280   -5.1748    0.0000 C   0  0
   -0.5337   -5.1748    0.0000 C   0  0
   -1.8578   -2.8779    0.0000 C   0  0
    3.4454    1.8038    0.0000 O   0  0
    6.2557   -0.0811    0.0000 C   0  0  2  0  0  0
    7.1677   -1.2971    0.0000 C   0  0
   -1.8578   -4.3844    0.0000 C   0  0  2  0  0  0
    0.0743   -6.5867    0.0000 C   0  0
   -1.1822   -6.5800    0.0000 C   0  0
    6.9043    1.3106    0.0000 C   0  0  1  0  0  0
   -3.1954   -5.1478    0.0000 O   0  0
    6.0868    2.6279    0.0000 O   0  0
    8.3972    1.6754    0.0000 C   0  0
    7.3163   -0.1689    0.0000 C   0  0
   -4.4925   -4.3168    0.0000 C   0  0  2  0  0  0
    7.0867    3.8034    0.0000 C   0  0  1  0  0  0
    8.5121    3.2157    0.0000 C   0  0
   -4.4857   -2.7833    0.0000 O   0  0
   -5.8301   -5.0465    0.0000 C   0  0  1  0  0  0
    6.7219    5.3032    0.0000 C   0  0
   -5.8234   -1.9726    0.0000 C   0  0  1  0  0  0
   -7.1610   -4.2425    0.0000 C   0  0  2  0  0  0
   -5.7963   -6.5867    0.0000 O   0  0
    5.2424    5.7355    0.0000 C   0  0
    7.8095    6.3841    0.0000 C   0  0
    5.8842    6.5867    0.0000 O   0  0
   -7.1610   -2.6887    0.0000 C   0  0  2  0  0  0
   -5.8369   -0.4324    0.0000 C   0  0
   -8.5121   -4.9789    0.0000 O   0  0
   -8.4783   -1.8916    0.0000 O   0  0
   -7.2015    0.2837    0.0000 O   0  0
    2.1280   -3.6210    0.0000 H   0  0
    0.8039   -5.9179    0.0000 H   0  0
    4.8235    1.0201    0.0000 H   0  0
 11 12  1  0
 29 32  1  0
 27 31  1  0
 19 24  1  0
  1  3  1  0
  1  2  1  0
 19 20  1  0
  1  4  1  0
 26 30  1  0
  8 47  1  0
  1 46  1  0
 13 20  1  0
  3  8  1  0
  6 15  1  0
  5 13  1  0
  5 12  1  0
 25 29  1  0
  5 14  1  0
 30 34  1  0
  3  9  1  0
 41 44  1  0
 30 31  1  0
 24 27  1  0
  9 17  1  0
  3 10  1  0
 34 40  1  0
 12 48  1  0
  4 11  1  0
 42 45  1  0
 33 37  1  0
 33 36  1  0
 11 18  1  0
 29 33  1  0
 17 21  1  0
 24 28  1  0
 24 26  1  0
 12 19  1  0
 16 23  1  0
 16 22  1  0
 16 21  1  0
 34 38  1  0
 34 39  1  0
  8 16  1  0
 32 35  1  0
 35 42  1  0
 35 41  1  0
  2  5  1  0
  2  6  1  0
  2  7  1  0
 36 43  1  0
 36 41  1  0
  8 15  1  0
 21 25  1  0
M  END
>  <SOM>
20

$$$$

SciTegic02211520382D

 48 53  0  0  0  0            999 V2000
    2.1280   -2.0875    0.0000 C   0  0  1  0  0  0
    3.4589   -2.8779    0.0000 C   0  0  2  0  0  0
    0.8039   -2.8103    0.0000 C   0  0  2  0  0  0
    2.1280   -0.5202    0.0000 C   0  0
    4.8235   -2.0875    0.0000 C   0  0  1  0  0  0
    3.4589   -4.3844    0.0000 C   0  0
    3.4589   -1.3376    0.0000 C   0  0
    0.8039   -4.3844    0.0000 C   0  0  1  0  0  0
   -0.5337   -2.0875    0.0000 C   0  0
    0.8039   -1.2701    0.0000 C   0  0
    3.4589    0.2635    0.0000 C   0  0  2  0  0  0
    4.8235   -0.5202    0.0000 C   0  0  2  0  0  0
    6.2692   -2.5671    0.0000 C   0  0
    4.8235   -3.6210    0.0000 C   0  0
    2.1280   -5.1748    0.0000 C   0  0
   -0.5337   -5.1748    0.0000 C   0  0
   -1.8578   -2.8779    0.0000 C   0  0
    3.4454    1.8038    0.0000 O   0  0
    6.2557   -0.0811    0.0000 C   0  0  2  0  0  0
    7.1677   -1.2971    0.0000 C   0  0
   -1.8578   -4.3844    0.0000 C   0  0  2  0  0  0
    0.0743   -6.5867    0.0000 C   0  0
   -1.1822   -6.5800    0.0000 C   0  0
    6.9043    1.3106    0.0000 C   0  0  1  0  0  0
   -3.1954   -5.1478    0.0000 O   0  0
    6.0868    2.6279    0.0000 O   0  0
    8.3972    1.6754    0.0000 C   0  0
    7.3163   -0.1689    0.0000 C   0  0
   -4.4925   -4.3168    0.0000 C   0  0  2  0  0  0
    7.0867    3.8034    0.0000 C   0  0  1  0  0  0
    8.5121    3.2157    0.0000 C   0  0
   -4.4857   -2.7833    0.0000 O   0  0
   -5.8301   -5.0465    0.0000 C   0  0  1  0  0  0
    6.7219    5.3032    0.0000 C   0  0
   -5.8234   -1.9726    0.0000 C   0  0  1  0  0  0
   -7.1610   -4.2425    0.0000 C   0  0  2  0  0  0
   -5.7963   -6.5867    0.0000 O   0  0
    5.2424    5.7355    0.0000 C   0  0
    7.8095    6.3841    0.0000 C   0  0
    5.8842    6.5867    0.0000 O   0  0
   -7.1610   -2.6887    0.0000 C   0  0  2  0  0  0
   -5.8369   -0.4324    0.0000 C   0  0
   -8.5121   -4.9789    0.0000 O   0  0
   -8.4783   -1.8916    0.0000 O   0  0
   -7.2015    0.2837    0.0000 O   0  0
    2.1280   -3.6210    0.0000 H   0  0
    0.8039   -5.9179    0.0000 H   0  0
    4.8235    1.0201    0.0000 H   0  0
 11 12  1  0
 29 32  1  0
 27 31  1  0
 19 24  1  0
  1  3  1  0
  1  2  1  0
 19 20  1  0
  1  4  1  0
 26 30  1  0
  8 47  1  0
  1 46  1  0
 13 20  1  0
  3  8  1  0
  6 15  1  0
  5 13  1  0
  5 12  1  0
 25 29  1  0
  5 14  1  0
 30 34  1  0
  3  9  1  0
 41 44  1  0
 30 31  1  0
 24 27  1  0
  9 17  1  0
  3 10  1  0
 34 40  1  0
 12 48  1  0
  4 11  1  0
 42 45  1  0
 33 37  1  0
 33 36  1  0
 11 18  1  0
 29 33  1  0
 17 21  1  0
 24 28  1  0
 24 26  1  0
 12 19  1  0
 16 23  1  0
 16 22  1  0
 16 21  1  0
 34 38  1  0
 34 39  1  0
  8 16  1  0
 32 35  1  0
 35 42  1  0
 35 41  1  0
  2  5  1  0
  2  6  1  0
  2  7  1  0
 36 43  1  0
 36 41  1  0
  8 15  1  0
 21 25  1  0
M  END
>  <SOM>
20

$$$$

SciTegic02211520382D

 48 53  0  0  0  0            999 V2000
    2.1274   -2.0869    0.0000 C   0  0  1  0  0  0
    3.4578   -2.8770    0.0000 C   0  0  2  0  0  0
    0.7969   -2.8095    0.0000 C   0  0  2  0  0  0
    2.1274   -0.5200    0.0000 C   0  0
    4.8221   -2.0869    0.0000 C   0  0  1  0  0  0
    3.4578   -4.3831    0.0000 C   0  0
    3.4578   -1.3372    0.0000 C   0  0
    0.7969   -4.3831    0.0000 C   0  0  1  0  0  0
   -0.5403   -2.0869    0.0000 C   0  0
    0.7969   -1.2697    0.0000 C   0  0
    3.4578    0.2701    0.0000 C   0  0  2  0  0  0
    4.8221   -0.5200    0.0000 C   0  0  2  0  0  0
    6.2673   -2.5664    0.0000 C   0  0
    4.8221   -3.6199    0.0000 C   0  0
    2.1274   -5.1733    0.0000 C   0  0
   -0.5403   -5.1733    0.0000 C   0  0
   -1.8640   -2.8770    0.0000 C   0  0
    3.4443    1.8100    0.0000 O   0  0
    6.2538   -0.0810    0.0000 C   0  0  2  0  0  0
    7.1656   -1.2967    0.0000 C   0  0
   -1.8640   -4.3831    0.0000 C   0  0  2  0  0  0
    0.0675   -6.5848    0.0000 C   0  0
   -1.1886   -6.5780    0.0000 C   0  0
    6.9022    1.3170    0.0000 C   0  0  1  0  0  0
   -3.2012   -5.1462    0.0000 O   0  0
    6.0850    2.6339    0.0000 O   0  0
    8.3947    1.6816    0.0000 C   0  0
    7.3141   -0.1688    0.0000 C   0  0
   -4.4979   -4.3155    0.0000 C   0  0  2  0  0  0
    7.0845    3.8090    0.0000 C   0  0  2  0  0  0
    8.5095    3.2215    0.0000 C   0  0
   -4.4911   -2.7825    0.0000 O   0  0
   -5.8351   -5.0449    0.0000 C   0  0  1  0  0  0
    6.7198    5.3016    0.0000 C   0  0
   -5.8283   -1.9720    0.0000 C   0  0  1  0  0  0
   -7.1588   -4.2413    0.0000 C   0  0  2  0  0  0
   -5.8013   -6.5848    0.0000 O   0  0
    5.2408    5.7338    0.0000 C   0  0
    7.8072    6.3889    0.0000 C   0  0
    5.8824    6.5848    0.0000 O   0  0
   -7.1588   -2.6879    0.0000 C   0  0  2  0  0  0
   -5.8419   -0.4322    0.0000 C   0  0
   -8.5095   -4.9774    0.0000 O   0  0
   -8.4758   -1.8910    0.0000 O   0  0
   -7.2061    0.2904    0.0000 O   0  0
    2.1274   -3.6199    0.0000 H   0  0
    0.7969   -5.9161    0.0000 H   0  0
    4.8221    1.0265    0.0000 H   0  0
 11 12  1  0
 29 32  1  0
 27 31  1  0
 19 24  1  0
  1  3  1  0
  1  2  1  0
 19 20  1  0
  1  4  1  0
 26 30  1  0
  8 47  1  0
  1 46  1  0
 13 20  1  0
  3  8  1  0
  6 15  1  0
  5 13  1  0
  5 12  1  0
 25 29  1  0
  5 14  1  0
 30 34  1  0
  3  9  1  0
 41 44  1  0
 30 31  1  0
 24 27  1  0
  9 17  1  0
  3 10  1  0
 34 40  1  0
 12 48  1  0
  4 11  1  0
 42 45  1  0
 33 37  1  0
 33 36  1  0
 11 18  1  0
 29 33  1  0
 17 21  1  0
 24 28  1  0
 24 26  1  0
 12 19  1  0
 16 23  1  0
 16 22  1  0
 16 21  1  0
 34 38  1  0
 34 39  1  0
  8 16  1  0
 32 35  1  0
 35 42  1  0
 35 41  1  0
  2  5  1  0
  2  6  1  0
  2  7  1  0
 36 43  1  0
 36 41  1  0
  8 15  1  0
 21 25  1  0
M  END
>  <SOM>
20

$$$$

SciTegic02211520382D

 48 53  0  0  0  0            999 V2000
    2.1274   -2.0869    0.0000 C   0  0  1  0  0  0
    3.4578   -2.8770    0.0000 C   0  0  2  0  0  0
    0.7969   -2.8095    0.0000 C   0  0  2  0  0  0
    2.1274   -0.5200    0.0000 C   0  0
    4.8221   -2.0869    0.0000 C   0  0  1  0  0  0
    3.4578   -4.3831    0.0000 C   0  0
    3.4578   -1.3372    0.0000 C   0  0
    0.7969   -4.3831    0.0000 C   0  0  1  0  0  0
   -0.5403   -2.0869    0.0000 C   0  0
    0.7969   -1.2697    0.0000 C   0  0
    3.4578    0.2701    0.0000 C   0  0  2  0  0  0
    4.8221   -0.5200    0.0000 C   0  0  2  0  0  0
    6.2673   -2.5664    0.0000 C   0  0
    4.8221   -3.6199    0.0000 C   0  0
    2.1274   -5.1733    0.0000 C   0  0
   -0.5403   -5.1733    0.0000 C   0  0
   -1.8640   -2.8770    0.0000 C   0  0
    3.4443    1.8100    0.0000 O   0  0
    6.2538   -0.0810    0.0000 C   0  0  2  0  0  0
    7.1656   -1.2967    0.0000 C   0  0
   -1.8640   -4.3831    0.0000 C   0  0  2  0  0  0
    0.0675   -6.5848    0.0000 C   0  0
   -1.1886   -6.5780    0.0000 C   0  0
    6.9022    1.3170    0.0000 C   0  0  1  0  0  0
   -3.2012   -5.1462    0.0000 O   0  0
    6.0850    2.6339    0.0000 O   0  0
    8.3947    1.6816    0.0000 C   0  0
    7.3141   -0.1688    0.0000 C   0  0
   -4.4979   -4.3155    0.0000 C   0  0  2  0  0  0
    7.0845    3.8090    0.0000 C   0  0  2  0  0  0
    8.5095    3.2215    0.0000 C   0  0
   -4.4911   -2.7825    0.0000 O   0  0
   -5.8351   -5.0449    0.0000 C   0  0  1  0  0  0
    6.7198    5.3016    0.0000 C   0  0
   -5.8283   -1.9720    0.0000 C   0  0  1  0  0  0
   -7.1588   -4.2413    0.0000 C   0  0  2  0  0  0
   -5.8013   -6.5848    0.0000 O   0  0
    5.2408    5.7338    0.0000 C   0  0
    7.8072    6.3889    0.0000 C   0  0
    5.8824    6.5848    0.0000 O   0  0
   -7.1588   -2.6879    0.0000 C   0  0  2  0  0  0
   -5.8419   -0.4322    0.0000 C   0  0
   -8.5095   -4.9774    0.0000 O   0  0
   -8.4758   -1.8910    0.0000 O   0  0
   -7.2061    0.2904    0.0000 O   0  0
    2.1274   -3.6199    0.0000 H   0  0
    0.7969   -5.9161    0.0000 H   0  0
    4.8221    1.0265    0.0000 H   0  0
 11 12  1  0
 29 32  1  0
 27 31  1  0
 19 24  1  0
  1  3  1  0
  1  2  1  0
 19 20  1  0
  1  4  1  0
 26 30  1  0
  8 47  1  0
  1 46  1  0
 13 20  1  0
  3  8  1  0
  6 15  1  0
  5 13  1  0
  5 12  1  0
 25 29  1  0
  5 14  1  0
 30 34  1  0
  3  9  1  0
 41 44  1  0
 30 31  1  0
 24 27  1  0
  9 17  1  0
  3 10  1  0
 34 40  1  0
 12 48  1  0
  4 11  1  0
 42 45  1  0
 33 37  1  0
 33 36  1  0
 11 18  1  0
 29 33  1  0
 17 21  1  0
 24 28  1  0
 24 26  1  0
 12 19  1  0
 16 23  1  0
 16 22  1  0
 16 21  1  0
 34 38  1  0
 34 39  1  0
  8 16  1  0
 32 35  1  0
 35 42  1  0
 35 41  1  0
  2  5  1  0
  2  6  1  0
  2  7  1  0
 36 43  1  0
 36 41  1  0
  8 15  1  0
 21 25  1  0
M  END
>  <SOM>
20

$$$$

SciTegic02211520382D

 31 34  0  0  0  0            999 V2000
   -4.0010   -3.1489    0.0000 C   0  0
   -4.0010   -1.6089    0.0000 C   0  0
   -2.6726   -3.9216    0.0000 C   0  0
   -5.3399   -3.9216    0.0000 C   0  0
   -2.6726   -0.8415    0.0000 C   0  0
   -5.3399   -0.8309    0.0000 C   0  0
   -1.3337   -3.1542    0.0000 C   0  0
   -6.6683   -3.1542    0.0000 C   0  0
   -4.6096   -5.2817    0.0000 C   0  0
   -6.0385   -5.2923    0.0000 C   0  0
   -1.3442   -1.6089    0.0000 C   0  0
   -6.6683   -1.6089    0.0000 C   0  0
   -6.0332    0.5028    0.0000 C   0  0
   -4.6731    0.5557    0.0000 C   0  0
    0.0000   -3.9216    0.0000 C   0  0
   -0.0106   -0.8256    0.0000 C   0  0
    1.3337   -3.1489    0.0000 N   0  0
   -0.0159    0.7145    0.0000 C   0  0
    1.4924   -1.6142    0.0000 C   0  0
    2.7414   -3.7734    0.0000 N   0  0
    1.3231    1.4713    0.0000 C   0  0
    2.9954   -1.2913    0.0000 C   0  0
    3.7681   -2.6303    0.0000 C   0  0
    2.6462    0.6880    0.0000 C   0  0
    1.3231    3.0113    0.0000 C   0  0
    3.9904    1.4501    0.0000 C   0  0
    2.6620    3.7787    0.0000 C   0  0
    3.9957    2.9954    0.0000 C   0  0
    5.3399    3.7575    0.0000 C   0  0
    6.6683    2.9796    0.0000 O   0  0
    5.3399    5.2923    0.0000 O   0  0
 19 22  2  0
 29 30  1  0
 29 31  2  0
  1  3  1  0
  1  2  2  0
 15 17  1  0
 20 23  2  0
  4  8  1  0
  1  4  1  0
  3  7  2  0
 22 23  1  0
  6 12  1  0
  6 13  1  0
 16 18  2  0
  6 14  1  0
 17 19  1  0
  5 11  2  0
  4 10  1  0
 25 27  2  0
 11 16  1  0
 17 20  1  0
 27 28  1  0
 26 28  2  0
  4  9  1  0
 24 26  1  0
 28 29  1  0
 18 21  1  0
  8 12  1  0
  7 15  1  0
  2  5  1  0
  2  6  1  0
  7 11  1  0
 21 25  1  0
 21 24  2  0
M  END
>  <SOM>
8

$$$$

SciTegic02211520382D

 31 34  0  0  0  0            999 V2000
   -4.0010   -3.1489    0.0000 C   0  0
   -4.0010   -1.6089    0.0000 C   0  0
   -2.6726   -3.9216    0.0000 C   0  0
   -5.3399   -3.9216    0.0000 C   0  0
   -2.6726   -0.8415    0.0000 C   0  0
   -5.3399   -0.8309    0.0000 C   0  0
   -1.3337   -3.1542    0.0000 C   0  0
   -6.6683   -3.1542    0.0000 C   0  0
   -4.6096   -5.2817    0.0000 C   0  0
   -6.0385   -5.2923    0.0000 C   0  0
   -1.3442   -1.6089    0.0000 C   0  0
   -6.6683   -1.6089    0.0000 C   0  0
   -6.0332    0.5028    0.0000 C   0  0
   -4.6731    0.5557    0.0000 C   0  0
    0.0000   -3.9216    0.0000 C   0  0
   -0.0106   -0.8256    0.0000 C   0  0
    1.3337   -3.1489    0.0000 N   0  0
   -0.0159    0.7145    0.0000 C   0  0
    1.4924   -1.6142    0.0000 C   0  0
    2.7414   -3.7734    0.0000 N   0  0
    1.3231    1.4713    0.0000 C   0  0
    2.9954   -1.2913    0.0000 C   0  0
    3.7681   -2.6303    0.0000 C   0  0
    2.6462    0.6880    0.0000 C   0  0
    1.3231    3.0113    0.0000 C   0  0
    3.9904    1.4501    0.0000 C   0  0
    2.6620    3.7787    0.0000 C   0  0
    3.9957    2.9954    0.0000 C   0  0
    5.3399    3.7575    0.0000 C   0  0
    6.6683    2.9796    0.0000 O   0  0
    5.3399    5.2923    0.0000 O   0  0
 19 22  2  0
 29 30  1  0
 29 31  2  0
  1  3  1  0
  1  2  2  0
 15 17  1  0
 20 23  2  0
  4  8  1  0
  1  4  1  0
  3  7  2  0
 22 23  1  0
  6 12  1  0
  6 13  1  0
 16 18  2  0
  6 14  1  0
 17 19  1  0
  5 11  2  0
  4 10  1  0
 25 27  2  0
 11 16  1  0
 17 20  1  0
 27 28  1  0
 26 28  2  0
  4  9  1  0
 24 26  1  0
 28 29  1  0
 18 21  1  0
  8 12  1  0
  7 15  1  0
  2  5  1  0
  2  6  1  0
  7 11  1  0
 21 25  1  0
 21 24  2  0
M  END
>  <SOM>
12

$$$$

SciTegic02211520382D

 41 45  0  0  0  0            999 V2000
   -5.5676   -0.3577    0.0000 N   0  0
   -7.0450    0.0933    0.0000 C   0  0
   -5.1321   -1.7885    0.0000 C   0  0
   -4.6345    0.8554    0.0000 C   0  0
   -7.0528    1.5707    0.0000 C   0  0
   -8.4136   -0.6610    0.0000 C   0  0
   -3.6158   -2.1384    0.0000 C   0  0
   -6.2441   -2.8538    0.0000 C   0  0
   -5.5676    2.0373    0.0000 C   0  0
   -8.4291    2.3250    0.0000 C   0  0
   -9.7666    0.0855    0.0000 C   0  0
   -3.1881   -3.5847    0.0000 C   0  0
   -5.8242   -4.3001    0.0000 C   0  0
   -5.2488    3.4914    0.0000 C   0  0
   -9.7977    1.5552    0.0000 C   0  0
   -4.3079   -4.6422    0.0000 C   0  0
   -1.6874   -3.9580    0.0000 C   0  0
   -3.7558    3.9657    0.0000 N   0  0
   -0.3810   -4.7744    0.0000 F   0  0
   -0.5832   -2.8927    0.0000 F   0  0
   -1.8274   -5.4354    0.0000 F   0  0
   -2.5816    3.0015    0.0000 C   0  0
   -3.4603    5.4354    0.0000 C   0  0
   -1.0886    3.4681    0.0000 C   0  0
    0.0855    2.4961    0.0000 N   0  0
    1.5707    2.9782    0.0000 C   0  0
   -0.2022    1.0420    0.0000 C   0  0
    2.7760    1.9984    0.0000 C   0  0
    4.2379    2.5116    0.0000 C   0  0
    2.5039    0.5210    0.0000 C   0  0
    5.4432    1.5396    0.0000 C   0  0
    4.5101    3.9813    0.0000 O   0  0
    3.6780   -0.4199    0.0000 O   0  0
    5.1399    0.0933    0.0000 C   0  0
    6.9128    2.0451    0.0000 C   0  0
    6.3530   -0.8942    0.0000 C   0  0
    8.1025    1.0964    0.0000 C   0  0
    7.8382   -0.3888    0.0000 C   0  0
    9.5644    1.6330    0.0000 C   0  0
    9.0123   -1.3608    0.0000 C   0  0
    9.7977    3.1026    0.0000 O   0  0
 38 40  1  0
 29 32  2  0
 29 31  1  0
  1  3  1  0
  1  2  1  0
  1  4  1  0
  3  7  1  0
 22 24  1  0
 28 30  2  0
  5  9  1  0
 35 37  2  0
  6 11  2  0
  3  8  2  0
 17 19  1  0
  5 10  1  0
 10 15  2  0
 31 34  2  0
 30 33  1  0
  9 14  1  0
 39 41  1  0
 28 29  1  0
 25 27  1  0
 25 26  1  0
 11 15  1  0
 33 34  1  0
 36 38  2  0
 17 20  1  0
 17 21  1  0
 13 16  2  0
 26 28  1  0
 12 16  1  0
 12 17  1  0
  4  9  2  0
 37 39  1  0
 37 38  1  0
 31 35  1  0
 24 25  1  0
 18 23  1  0
 18 22  1  0
 34 36  1  0
 14 18  1  0
  8 13  1  0
  2  5  2  0
  2  6  1  0
  7 12  2  0
M  END
>  <SOM>
39

$$$$

SciTegic02211520382D

 12 13  0  0  0  0            999 V2000
   -5.1690   -1.9407    0.0000 C   0  0
   -5.1690   -3.4833    0.0000 C   0  0
   -3.8379   -1.1818    0.0000 C   0  0
   -6.5063   -1.1818    0.0000 C   0  0
   -3.8379   -4.2546    0.0000 C   0  0
   -6.5063   -4.2546    0.0000 C   0  0
   -2.5005   -1.9407    0.0000 C   0  0
   -3.8379    0.3608    0.0000 C   0  0
   -7.8375   -1.9407    0.0000 C   0  0
   -2.5005   -3.4833    0.0000 C   0  0
   -7.8375   -3.4833    0.0000 C   0  0
   -2.5752    1.2503    0.0000 O   0  0
  5 10  2  0
  1  3  1  0
  1  2  2  0
  3  7  2  0
  8 12  2  0
  1  4  1  0
  2  5  1  0
  2  6  1  0
  7 10  1  0
  9 11  1  0
  4  9  2  0
  6 11  2  0
  3  8  1  0
M  END
>  <SOM>
8

$$$$

SciTegic02211520382D

 14 15  0  0  0  0            999 V2000
    0.7840    0.9829    0.0000 C   0  0
    0.7764   -0.5010    0.0000 C   0  0
   -0.4934    1.7363    0.0000 C   0  0
    2.3483    1.4342    0.0000 C   0  0
   -0.5201   -1.2353    0.0000 C   0  0
    2.1647   -1.0670    0.0000 N   0  0
   -1.7899    1.0020    0.0000 C   0  0
    3.2547    0.0918    0.0000 C   0  0
   -1.7784   -0.4895    0.0000 C   0  0
   -3.2355    1.7325    0.0000 C   0  0
    4.6506    0.1147    0.0000 O   0  0
   -3.2700   -1.3615    0.0000 Cl  0  0
   -4.5244    1.0135    0.0000 C   0  0
   -4.5244   -0.6731    0.0000 O   0  0
  7  9  2  0
 10 13  1  0
 13 14  2  0
  1  3  2  0
  1  2  1  0
  3  7  1  0
  4  8  1  0
  1  4  1  0
  6  8  1  0
  2  5  2  0
  2  6  1  0
  8 11  2  0
  7 10  1  0
  5  9  1  0
  9 12  1  0
M  END
>  <SOM>
13

$$$$

SciTegic02211520382D

 14 14  0  0  0  0            999 V2000
   -1.2642   -0.7717    0.0000 C   0  0
   -1.2423    0.7560    0.0000 C   0  0
    0.0816   -1.5466    0.0000 O   0  0
   -2.6195   -1.5215    0.0000 C   0  0
   -2.5881    1.5309    0.0000 C   0  0
    0.1129    1.5027    0.0000 O   0  0
    1.3270   -0.6306    0.0000 C   0  0
   -3.9527   -0.7403    0.0000 C   0  0
   -3.9402    0.7780    0.0000 C   0  0
    0.1286    3.0743    0.0000 C   0  0
    2.5630   -1.4493    0.0000 C   0  0
    3.9527   -0.6619    0.0000 C   0  0
    2.6038   -3.0743    0.0000 O   0  0
    3.9527    0.8752    0.0000 O   0  0
  8  9  1  0
 11 13  1  0
 11 12  1  0
  1  3  1  0
  1  2  2  0
  3  7  1  0
  4  8  2  0
  1  4  1  0
  2  5  1  0
  2  6  1  0
  7 11  1  0
  5  9  2  0
  6 10  1  0
 12 14  1  0
M  END
>  <SOM>
12

$$$$

SciTegic02211520382D

 24 26  0  0  0  0            999 V2000
   -1.2366    1.2201    0.0000 C   0  0
   -0.3338    2.4950    0.0000 C   0  0
   -2.6646    1.6907    0.0000 N   0  0
   -1.2366   -0.3064    0.0000 C   0  0
    1.2147    2.4950    0.0000 C   0  0
   -1.2366    3.7042    0.0000 N   0  0
   -2.6646    3.2555    0.0000 C   0  0
   -3.9778    0.9247    0.0000 C   0  0
    0.1368   -1.0505    0.0000 C   0  0
    1.9369    3.8465    0.0000 C   0  0
    2.0135    1.2584    0.0000 C   0  0
   -3.9778    3.9997    0.0000 C   0  0
   -5.2909    1.6907    0.0000 C   0  0
    0.1368   -2.6373    0.0000 N   0  0
    1.4062   -0.3064    0.0000 O   0  0
    3.4853    3.8465    0.0000 C   0  0
    3.5838    1.2584    0.0000 C   0  0
   -5.2909    3.2555    0.0000 C   0  0
   -6.5822    0.9083    0.0000 C   0  0
    1.4664   -3.3212    0.0000 C   0  0
   -1.2147   -3.3048    0.0000 C   0  0
    4.2295    2.5497    0.0000 C   0  0
   -6.5986   -0.6621    0.0000 O   0  0
    5.8107    2.5497    0.0000 C   0  0
 19 23  1  0
  1  3  1  0
  1  2  2  0
  1  4  1  0
  3  7  1  0
 22 24  1  0
  3  8  1  0
  5 11  2  0
  5 10  1  0
 10 16  2  0
 13 18  1  0
  9 15  2  0
  9 14  1  0
 14 21  1  0
 14 20  1  0
  6  7  2  0
 11 17  1  0
 17 22  2  0
 12 18  2  0
  4  9  1  0
 13 19  1  0
 16 22  1  0
  8 13  2  0
  2  5  1  0
  2  6  1  0
  7 12  1  0
M  END
>  <SOM>
19

$$$$

SciTegic02211520382D

 34 36  0  0  0  0            999 V2000
   -1.9719   -1.0415    0.0000 N   0  0
   -0.6249   -1.7775    0.0000 C   0  0
   -1.9997    0.4513    0.0000 C   0  0
   -3.3050   -1.8052    0.0000 S   0  0
    0.7082   -1.0137    0.0000 C   0  0
   -3.3536    1.1804    0.0000 C   0  0
   -4.6450   -2.5759    0.0000 C   0  0
   -4.0965   -0.5138    0.0000 O   0  0
   -2.5204   -3.1106    0.0000 O   0  0
    2.0552   -1.7497    0.0000 C   0  0
    0.6804    0.4930    0.0000 C   0  0
   -4.6589    0.4027    0.0000 C   0  0
   -3.3952    2.6870    0.0000 C   0  0
   -5.9781   -1.8191    0.0000 C   0  0
   -4.6450   -4.0826    0.0000 C   0  0
    3.3883   -0.9790    0.0000 C   0  0
    2.0135    1.2706    0.0000 C   0  0
   -6.0267    1.1109    0.0000 C   0  0
   -4.7561    3.3952    0.0000 C   0  0
   -7.3182   -2.5759    0.0000 C   0  0
   -5.9781   -4.8394    0.0000 N   0  0
    3.3605    0.5346    0.0000 C   0  0
    4.7492   -1.6803    0.0000 O   0  0
   -6.0684    2.6107    0.0000 C   0  0
   -7.3182   -4.0826    0.0000 C   0  0
    6.0753   -0.9026    0.0000 C   0  0
   -7.4223    3.3258    0.0000 C   0  0
    7.4293   -1.6178    0.0000 C   0  0
   -8.7485    2.5412    0.0000 C   0  0
   -8.0194    4.7908    0.0000 C   0  0
   -6.8113    4.8394    0.0000 C   0  0
    8.7485   -0.8193    0.0000 O   0  0
    7.4570   -3.1175    0.0000 O   0  0
   -8.7068    1.0415    0.0000 O   0  0
  4  7  1  0
 29 34  1  0
 27 30  1  0
 27 31  1  0
 19 24  1  0
  1  3  1  0
  1  2  1  0
 20 25  1  0
  4  8  2  0
  1  4  1  0
  3  6  1  0
 28 33  2  0
 23 26  1  0
  6 12  2  0
  6 13  1  0
  5 11  2  0
  5 10  1  0
 10 16  2  0
  2  5  1  0
 13 19  2  0
 24 27  1  0
 14 20  2  0
 11 17  1  0
 28 32  1  0
 15 21  1  0
 27 29  1  0
 26 28  1  0
 12 18  1  0
  4  9  2  0
 16 23  1  0
 16 22  1  0
 18 24  2  0
 17 22  2  0
  7 15  2  0
  7 14  1  0
 21 25  2  0
M  END
>  <SOM>
29

$$$$

SciTegic02211520382D

 28 30  0  0  0  0            999 V2000
    0.8170   -1.3717    0.0000 C   0  0
    0.8170   -2.9008    0.0000 C   0  0
    2.1512   -0.5996    0.0000 C   0  0
   -0.5097   -0.5996    0.0000 C   0  0
   -0.5097   -3.6728    0.0000 C   0  0
    2.1512   -3.6728    0.0000 N   0  0
    2.1512    0.9369    0.0000 N   0  0
    3.4779   -1.3717    0.0000 N   0  0
   -1.8514   -1.3717    0.0000 C   0  0
   -1.8514   -2.9008    0.0000 C   0  0
    3.4779   -2.9082    0.0000 C   0  0
    3.4704    1.7240    0.0000 C   0  0
   -3.1781   -0.5996    0.0000 O   0  0
   -3.1781   -3.6728    0.0000 O   0  0
    4.8121    0.9744    0.0000 C   0  0
    3.4479    3.2605    0.0000 C   0  0
   -4.4823   -1.4166    0.0000 C   0  0
   -4.4598   -2.8258    0.0000 C   0  0
    6.1313    1.7539    0.0000 C   0  0
    4.7746    4.0476    0.0000 C   0  0
   -5.6891   -0.4497    0.0000 C   0  0
   -5.6891   -3.7552    0.0000 C   0  0
    6.1538    3.3055    0.0000 C   0  0
    7.4730    1.0044    0.0000 C   0  0
   -6.9858   -1.2592    0.0000 O   0  0
   -6.9708   -2.9082    0.0000 O   0  0
    8.8147    0.2548    0.0000 C   0  0
   -8.2225   -0.3898    0.0000 C   0  0
 19 23  2  0
 15 19  1  0
 19 24  1  0
  1  3  1  0
  1  2  2  0
 20 23  1  0
  1  4  1  0
  3  7  1  0
 22 26  1  0
  6 11  2  0
  3  8  2  0
  5 10  2  0
 10 14  1  0
 25 28  1  0
  9 13  1  0
  9 10  1  0
 12 15  2  0
 17 21  1  0
 13 17  1  0
 12 16  1  0
  4  9  2  0
 24 27  3  0
 16 20  2  0
 18 22  1  0
 14 18  1  0
  8 11  1  0
  2  5  1  0
  2  6  1  0
  7 12  1  0
 21 25  1  0
M  END
>  <SOM>
22

$$$$

SciTegic02211520382D

 25 27  0  0  0  0            999 V2000
    4.7946   -2.2760    0.0000 C   0  0
    3.3248   -2.7398    0.0000 C   0  0
    5.3440   -0.8348    0.0000 C   0  0
    6.0932   -3.1536    0.0000 S   0  0
    2.4044   -1.5055    0.0000 C   0  0
    6.8066   -0.8348    0.0000 N   0  0
    4.4735    0.4281    0.0000 O   0  0
    7.3418   -2.1761    0.0000 C   0  0
    0.8705   -1.6910    0.0000 C   0  0
    3.0038   -0.0928    0.0000 C   0  0
    8.8258   -2.5828    0.0000 O   0  0
   -0.0499   -0.4638    0.0000 C   0  0
    2.0762    1.1416    0.0000 C   0  0
    0.5494    0.9489    0.0000 C   0  0
   -0.3781    2.1833    0.0000 O   0  0
   -1.8408    1.7195    0.0000 C   0  0
   -2.7683    2.9467    0.0000 C   0  0
   -4.2381    2.4829    0.0000 C   0  0
   -5.3725    3.5246    0.0000 C   0  0
   -4.5734    0.9846    0.0000 N   0  0
   -6.8423    3.0608    0.0000 C   0  0
   -6.0361    0.5208    0.0000 C   0  0
   -7.1705    1.5625    0.0000 C   0  0
   -8.6403    1.0988    0.0000 C   0  0
   -9.5678    2.3260    0.0000 C   0  0
 19 21  2  0
  1  3  1  0
  1  2  1  0
 20 22  1  0
 15 16  1  0
  4  8  1  0
  1  4  1  0
  3  7  2  0
  3  6  1  0
 16 17  1  0
  5  9  1  0
 23 24  1  0
 17 18  1  0
 10 13  1  0
  6  8  1  0
  9 12  2  0
 18 19  1  0
 13 14  2  0
  5 10  2  0
 12 14  1  0
 24 25  1  0
 14 15  1  0
  8 11  2  0
  2  5  1  0
 22 23  2  0
 21 23  1  0
 18 20  2  0
M  END
>  <SOM>
25

$$$$

SciTegic02211520382D

 24 25  0  0  0  0            999 V2000
   -3.6700   -0.4740    0.0000 C   0  0
   -3.6508    0.8326    0.0000 C   0  0
   -5.1303   -1.1273    0.0000 C   0  0
   -2.2161   -1.1465    0.0000 C   0  0
   -5.1175    1.4923    0.0000 C   0  0
   -2.1969    1.4795    0.0000 O   0  0
   -6.6034   -0.4547    0.0000 C   0  0
   -0.7302   -0.4996    0.0000 N   0  0
   -2.2161   -2.4467    0.0000 O   0  0
   -6.6034    0.8454    0.0000 C   0  0
   -0.7302    0.8134    0.0000 C   0  0
   -8.0701   -1.1080    0.0000 C   0  0
    0.7237   -1.1657    0.0000 C   0  0
   -8.0573   -2.6196    0.0000 O   0  0
    2.2097   -0.5188    0.0000 C   0  0
    3.6316   -1.1849    0.0000 C   0  0
    2.2097    0.7878    0.0000 C   0  0
    5.1303   -0.5380    0.0000 C   0  0
    3.6764    1.4283    0.0000 C   0  0
    5.1303    0.7558    0.0000 C   0  0
    6.5842    1.4219    0.0000 C   0  0
    5.7259    2.5491    0.0000 F   0  0
    8.0701    0.8006    0.0000 F   0  0
    7.2759    2.6196    0.0000 F   0  0
 19 20  2  0
  1  3  1  0
  1  2  2  0
 15 17  2  0
 15 16  1  0
  4  8  1  0
 20 21  1  0
  3  7  2  0
 16 18  2  0
  6 11  1  0
 17 19  1  0
  5 10  2  0
 13 15  1  0
 12 14  2  0
  1  4  1  0
 18 20  1  0
  8 13  1  0
  2  5  1  0
  2  6  1  0
  7 10  1  0
  7 12  1  0
 21 24  1  0
  4  9  2  0
 21 23  1  0
 21 22  1  0
M  END
>  <SOM>
12

$$$$

SciTegic02211520382D

 31 34  0  0  0  0            999 V2000
    4.0832   -3.8300    0.0000 C   0  0
    4.0769   -2.2916    0.0000 C   0  0
    2.7538   -4.6023    0.0000 C   0  0
    5.5455   -4.2921    0.0000 N   0  0
    2.7411   -1.5257    0.0000 C   0  0
    5.5329   -1.8105    0.0000 C   0  0
    1.4244   -3.8363    0.0000 C   0  0
    6.4445   -3.0513    0.0000 N   0  0
    1.3990   -2.2980    0.0000 C   0  0
    6.0013   -0.3482    0.0000 C   0  0
    0.0886   -4.6086    0.0000 N   0  0
    7.9765   -3.0450    0.0000 C   0  0
   -1.2471   -3.8490    0.0000 C   0  0
    0.1013   -6.1533    0.0000 C   0  0
   -1.2534   -2.3043    0.0000 N   0  0
   -2.5765   -4.6276    0.0000 C   0  0
   -2.5955   -1.5383    0.0000 C   0  0
   -3.9186   -3.8616    0.0000 C   0  0
   -2.6082    0.0000    0.0000 N   0  0
   -3.9249   -2.3170    0.0000 N   0  0
   -3.9439    0.7660    0.0000 C   0  0
   -3.9566    2.3043    0.0000 C   0  0
   -5.2797   -0.0127    0.0000 C   0  0
   -5.2986    3.0766    0.0000 C   0  0
   -6.6154    0.7470    0.0000 C   0  0
   -6.6281    2.2916    0.0000 C   0  0
   -5.3050    4.6213    0.0000 S   0  0
   -7.9765    3.0576    0.0000 C   0  0
   -5.2986    6.1533    0.0000 N   0  0
   -6.8686    4.6276    0.0000 O   0  0
   -3.7603    4.6086    0.0000 O   0  0
 19 21  1  0
 27 30  2  0
 27 31  2  0
  1  3  1  0
  1  2  1  0
 15 17  1  0
  4  8  1  0
  1  4  2  0
  3  7  2  0
 22 24  2  0
  5  9  2  0
  6 10  1  0
 16 18  2  0
 17 19  1  0
  6  8  1  0
 23 25  1  0
 25 26  2  0
  7  9  1  0
 11 14  1  0
 11 13  1  0
 18 20  1  0
 17 20  2  0
 27 29  1  0
 13 16  1  0
 26 28  1  0
 24 26  1  0
 24 27  1  0
 13 15  2  0
  8 12  1  0
  2  5  1  0
  2  6  2  0
  7 11  1  0
 21 23  2  0
 21 22  1  0
M  END
>  <SOM>
10

$$$$

SciTegic02211520382D

 14 14  0  0  0  0            999 V2000
   -1.1551   -1.8734    0.0000 N   0  0
   -1.1551   -0.3147    0.0000 P   0  0
   -2.4917   -2.6435    0.0000 C   0  0
    0.1962   -2.6546    0.0000 C   0  0
   -2.5213    0.4184    0.0000 O   0  0
    0.3480   -0.1999    0.0000 N   0  0
   -0.7442    1.0626    0.0000 O   0  0
   -3.8245   -1.8956    0.0000 C   0  0
    1.5143   -1.8104    0.0000 C   0  0
   -3.8208   -0.3369    0.0000 C   0  0
    1.0218    1.2033    0.0000 C   0  0
    2.8989   -2.5916    0.0000 Cl  0  0
    2.5250    1.3217    0.0000 C   0  0
    3.1988    2.7286    0.0000 Cl  0  0
  5 10  1  0
 11 13  1  0
 13 14  1  0
  1  3  1  0
  1  2  1  0
  8 10  1  0
  1  4  1  0
  2  5  1  0
  2  6  1  0
  2  7  2  0
  9 12  1  0
  4  9  1  0
  6 11  1  0
  3  8  1  0
M  END
>  <SOM>
3

$$$$

SciTegic02211520382D

 36 39  0  0  0  0            999 V2000
   -6.6112   -2.9164    0.0000 C   0  0
   -7.9026   -3.6605    0.0000 C   0  0
   -5.3197   -3.6605    0.0000 C   0  0
   -6.6112   -1.4283    0.0000 O   0  0
   -9.1941   -2.9164    0.0000 C   0  0
   -7.9026   -5.1487    0.0000 C   0  0
   -5.3197   -5.1487    0.0000 C   0  0
   -4.0283   -2.9164    0.0000 C   0  0
   -5.3197   -0.6842    0.0000 C   0  0
  -10.4855   -3.6605    0.0000 C   0  0
   -9.1941   -5.9013    0.0000 C   0  0
   -4.0283   -5.9013    0.0000 C   0  0
   -2.7368   -3.6605    0.0000 C   0  0
   -4.0283   -1.4283    0.0000 C   0  0
   -5.3112    0.8125    0.0000 C   0  0
  -10.4855   -5.1487    0.0000 C   0  0
   -2.7368   -5.1487    0.0000 C   0  0
   -2.7368   -0.6928    0.0000 C   0  0
   -4.0197    1.5480    0.0000 C   0  0
   -2.7283    0.8039    0.0000 N   0  0
   -1.4368    1.5395    0.0000 C   0  0
   -0.1454    0.7954    0.0000 C   0  0
    1.1460    1.5395    0.0000 C   0  0
    2.4375    0.7868    0.0000 C   0  0
    3.7289    1.5309    0.0000 C   0  0
    2.4375   -0.7099    0.0000 O   0  0
    3.7289    3.0191    0.0000 C   0  0
    5.0204    0.7783    0.0000 C   0  0
    5.0289    3.7546    0.0000 C   0  0
    6.3118    1.5224    0.0000 C   0  0
    6.3118    3.0105    0.0000 C   0  0
    7.5947    3.7460    0.0000 C   0  0
    8.9460    2.8908    0.0000 C   0  0
    6.7651    5.6618    0.0000 C   0  0
    8.3046    5.5506    0.0000 C   0  0
   10.1519    3.8487    0.0000 O   0  0
 15 19  1  0
 29 31  1  0
  1  3  1  0
  1  2  1  0
 19 20  1  0
 20 21  1  0
 23 24  1  0
  3  7  2  0
 22 23  1  0
 28 30  1  0
 31 32  1  0
  6 11  1  0
  3  8  1  0
 32 33  1  0
  5 10  2  0
 10 16  1  0
 32 35  1  0
 30 31  2  0
 25 28  2  0
  9 15  1  0
  9 14  1  0
 25 27  1  0
 11 16  2  0
 33 36  1  0
 27 29  2  0
 12 17  2  0
  1  4  1  0
 24 26  2  0
 24 25  1  0
 18 20  1  0
 32 34  1  0
 14 18  1  0
 13 17  1  0
  8 13  2  0
  2  5  1  0
  2  6  2  0
  7 12  1  0
  4  9  1  0
 21 22  1  0
M  END
>  <SOM>
33

$$$$

SciTegic02211520382D

 36 39  0  0  0  0            999 V2000
   -6.6112   -2.9164    0.0000 C   0  0
   -7.9026   -3.6605    0.0000 C   0  0
   -5.3197   -3.6605    0.0000 C   0  0
   -6.6112   -1.4283    0.0000 O   0  0
   -9.1941   -2.9164    0.0000 C   0  0
   -7.9026   -5.1487    0.0000 C   0  0
   -5.3197   -5.1487    0.0000 C   0  0
   -4.0283   -2.9164    0.0000 C   0  0
   -5.3197   -0.6842    0.0000 C   0  0
  -10.4855   -3.6605    0.0000 C   0  0
   -9.1941   -5.9013    0.0000 C   0  0
   -4.0283   -5.9013    0.0000 C   0  0
   -2.7368   -3.6605    0.0000 C   0  0
   -4.0283   -1.4283    0.0000 C   0  0
   -5.3112    0.8125    0.0000 C   0  0
  -10.4855   -5.1487    0.0000 C   0  0
   -2.7368   -5.1487    0.0000 C   0  0
   -2.7368   -0.6928    0.0000 C   0  0
   -4.0197    1.5480    0.0000 C   0  0
   -2.7283    0.8039    0.0000 N   0  0
   -1.4368    1.5395    0.0000 C   0  0
   -0.1454    0.7954    0.0000 C   0  0
    1.1460    1.5395    0.0000 C   0  0
    2.4375    0.7868    0.0000 C   0  0
    3.7289    1.5309    0.0000 C   0  0
    2.4375   -0.7099    0.0000 O   0  0
    3.7289    3.0191    0.0000 C   0  0
    5.0204    0.7783    0.0000 C   0  0
    5.0289    3.7546    0.0000 C   0  0
    6.3118    1.5224    0.0000 C   0  0
    6.3118    3.0105    0.0000 C   0  0
    7.5947    3.7460    0.0000 C   0  0
    8.9460    2.8908    0.0000 C   0  0
    6.7651    5.6618    0.0000 C   0  0
    8.3046    5.5506    0.0000 C   0  0
   10.1519    3.8487    0.0000 O   0  0
 15 19  1  0
 29 31  1  0
  1  3  1  0
  1  2  1  0
 19 20  1  0
 20 21  1  0
 23 24  1  0
  3  7  2  0
 22 23  1  0
 28 30  1  0
 31 32  1  0
  6 11  1  0
  3  8  1  0
 32 33  1  0
  5 10  2  0
 10 16  1  0
 32 35  1  0
 30 31  2  0
 25 28  2  0
  9 15  1  0
  9 14  1  0
 25 27  1  0
 11 16  2  0
 33 36  1  0
 27 29  2  0
 12 17  2  0
  1  4  1  0
 24 26  2  0
 24 25  1  0
 18 20  1  0
 32 34  1  0
 14 18  1  0
 13 17  1  0
  8 13  2  0
  2  5  1  0
  2  6  2  0
  7 12  1  0
  4  9  1  0
 21 22  1  0
M  END
>  <SOM>
33

$$$$

SciTegic02211520382D

 21 21  0  0  0  0            999 V2000
   -0.4127   -0.2263    0.0000 C   0  0
    0.9385    0.5524    0.0000 C   0  0
   -1.7572    0.5524    0.0000 C   0  0
   -0.4127   -1.7838    0.0000 C   0  0
    2.1632   -0.2662    0.0000 C   0  0
    0.9851    2.2098    0.0000 N   0  0
   -3.1083   -0.2263    0.0000 C   0  0
   -1.7572   -2.5625    0.0000 C   0  0
    2.1232   -1.8437    0.0000 C   0  0
    2.4028    2.8421    0.0000 O   0  0
   -3.1083   -1.7838    0.0000 C   0  0
    3.5276   -2.5758    0.0000 C   0  0
    2.3961    4.3663    0.0000 C   0  0
   -4.4594   -2.5625    0.0000 C   0  0
    3.5476   -4.0667    0.0000 C   0  0
    3.7606    4.9653    0.0000 C   0  0
   -5.7973   -1.7971    0.0000 F   0  0
   -3.8737   -4.1533    0.0000 F   0  0
   -5.1383   -4.1533    0.0000 F   0  0
    4.9320   -4.6991    0.0000 O   0  0
    3.7606    6.6892    0.0000 N   0  0
 10 13  1  0
 14 17  1  0
 14 19  1  0
  1  3  1  0
  1  2  1  0
 13 16  1  0
  8 11  2  0
 14 18  1  0
  3  7  2  0
  4  8  1  0
  1  4  2  0
 15 20  1  0
  2  5  1  0
  2  6  2  0
 11 14  1  0
  7 11  1  0
  9 12  1  0
  5  9  1  0
  6 10  1  0
 12 15  1  0
 16 21  1  0
M  END
>  <SOM>
15

$$$$

SciTegic02211520382D

 37 40  0  0  0  0            999 V2000
   -0.6040   -2.4258    0.0000 C   0  0
    0.1266   -1.0521    0.0000 N   0  0
    0.7404   -3.1954    0.0000 C   0  0
   -1.9484   -3.1954    0.0000 C   0  0
   -1.3639   -1.1593    0.0000 C   0  0
   -0.6819    0.2630    0.0000 C   0  0
    1.6756   -1.0229    0.0000 C   0  0
    0.7404   -4.7346    0.0000 C   0  0
   -1.9387   -4.7346    0.0000 C   0  0
    0.0487    1.6269    0.0000 C   0  0  1  0  0  0
    2.4063    0.3410    0.0000 C   0  0
   -0.6040   -5.5043    0.0000 N   0  0
    1.5880    1.6269    0.0000 N   0  0
   -0.7599    2.9226    0.0000 C   0  0
   -0.6040   -7.0532    0.0000 C   0  0
    2.3381    3.0006    0.0000 C   0  0  2  0  0  0
   -1.9484   -7.8326    0.0000 C   0  0
    0.7599   -7.8229    0.0000 O   0  0
    1.5392    4.2865    0.0000 C   0  0
    3.8871    3.0200    0.0000 C   0  0
   -3.2733   -7.0532    0.0000 C   0  0
   -1.9387   -9.3719    0.0000 C   0  0
   -0.0195    4.2768    0.0000 C   0  0
    2.2796    5.6504    0.0000 C   0  0
    4.6275    4.3937    0.0000 O   0  0
   -4.6275   -7.8131    0.0000 N   0  0
   -3.2636   -5.5043    0.0000 C   0  0
   -3.2928  -10.1512    0.0000 N   0  0
   -0.6040  -10.1512    0.0000 C   0  0
   -0.8183    5.5822    0.0000 C   0  0
    1.5003    6.9753    0.0000 C   0  0
   -4.6275   -9.3524    0.0000 C   0  0
   -0.0585    6.9363    0.0000 C   0  0
   -0.8573    8.2613    0.0000 C   0  0
   -0.5456   10.1512    0.0000 F   0  0
   -2.4063    8.2515    0.0000 F   0  0
    0.6819    9.5082    0.0000 F   0  0
 19 23  1  0
 15 18  2  0
 19 24  2  0
  1  3  1  0
  1  2  1  0
 20 25  1  0
 15 17  1  0
  1  5  1  0
  1  4  1  0
 24 31  1  0
 28 32  2  0
 22 28  1  0
 22 29  1  0
  6 10  1  0
 16 19  1  0
  3  8  1  0
 10 13  1  0
 10 14  1  0
 30 33  1  0
  9 12  1  0
 12 15  1  0
 11 13  1  0
 33 34  1  0
 17 21  1  0
 17 22  2  0
 13 16  1  0
 31 33  2  0
 23 30  2  0
  4  9  1  0
 16 20  1  0
 34 35  1  0
 34 36  1  0
 26 32  1  0
 34 37  1  0
  8 12  1  0
  2  6  1  0
  2  7  1  0
  7 11  1  0
 21 27  1  0
 21 26  2  0
M  END
>  <SOM>
20

$$$$

SciTegic02211520382D

 25 28  0  0  0  0            999 V2000
    0.7628   -0.2558    0.0000 C   0  0  2  0  0  0
    0.8055    1.2698    0.0000 C   0  0  1  0  0  0
   -0.5828   -1.0613    0.0000 C   0  0  1  0  0  0
    2.2458   -0.7486    0.0000 C   0  0
    2.2458    1.7199    0.0000 C   0  0  1  0  0  0
   -0.5828    2.0326    0.0000 C   0  0
    0.7628    2.7954    0.0000 C   0  0
   -1.9283   -0.2558    0.0000 C   0  0  2  0  0  0
   -0.5828   -2.5869    0.0000 C   0  0
    3.0986    0.5070    0.0000 C   0  0
    3.7714    1.6299    0.0000 C   0  0
    2.9186    3.1128    0.0000 O   0  0
   -1.9283    1.2698    0.0000 C   0  0
   -3.2787   -1.0613    0.0000 C   0  0  2  0  0  0
   -1.9283   -3.3497    0.0000 C   0  0
    5.3397    1.5398    0.0000 C   0  0
   -3.2787   -2.5869    0.0000 C   0  0
   -4.5769   -0.2558    0.0000 C   0  0
   -4.6242   -3.3497    0.0000 C   0  0
   -5.9272   -1.0613    0.0000 C   0  0
   -5.9698   -2.5869    0.0000 C   0  0
    0.9334   -1.7909    0.0000 H   0  0
   -0.5828    0.4785    0.0000 H   0  0
   -1.9283   -1.7957    0.0000 H   0  0
   -3.2644    0.4785    0.0000 H   0  0
 19 21  1  0
  1  3  1  0
  1  2  1  0
  3 23  1  0
 15 17  1  0
  1  4  1  0
  8 24  1  0
  6 13  1  0
  3  9  1  0
  3  8  1  0
 17 19  2  0
  5 12  1  0
  5 11  1  0
  5 10  1  0
  1 22  1  0
  9 15  1  0
  4 10  1  0
 11 16  3  0
 14 25  1  0
 20 21  1  0
 18 20  1  0
 14 17  1  0
  8 14  1  0
 14 18  1  0
  8 13  1  0
  2  5  1  0
  2  6  1  0
  2  7  1  0
M  END
>  <SOM>
21

$$$$

SciTegic02211520382D

 36 39  0  0  0  0            999 V2000
   -3.7373    3.4384    0.0000 C   0  0
   -2.2211    3.4384    0.0000 C   0  0
   -4.5204    2.1072    0.0000 C   0  0
   -4.5204    4.7624    0.0000 C   0  0
   -5.2750    3.4384    0.0000 O   0  0
   -1.4736    4.7624    0.0000 C   0  0
   -1.4736    2.1072    0.0000 C   0  0
   -3.7373    0.7831    0.0000 C   0  0
   -6.0438    2.1072    0.0000 C   0  0
   -3.7943    6.0937    0.0000 C   0  0
   -6.0937    4.7624    0.0000 C   0  0
    0.0997    4.7624    0.0000 C   0  0
    0.0997    2.1072    0.0000 C   0  0
   -4.5204   -0.5481    0.0000 C   0  0
   -6.8340    0.7831    0.0000 C   0  0
   -4.5204    7.4177    0.0000 C   0  0
   -6.8340    6.0937    0.0000 C   0  0
    0.8329    3.4384    0.0000 N   0  0
   -6.0438   -0.5481    0.0000 C   0  0
   -6.0937    7.4177    0.0000 C   0  0
    2.4061    3.4384    0.0000 C   0  0
    2.9187    1.9861    0.0000 C   0  0
    4.4563    1.9861    0.0000 C   0  0
    4.9689    0.5339    0.0000 C   0  0
    4.0790   -0.7261    0.0000 C   0  0
    6.5065    0.5339    0.0000 O   0  0
    2.5485   -0.5766    0.0000 C   0  0
    4.7197   -2.1214    0.0000 C   0  0
    1.6587   -1.8366    0.0000 C   0  0
    3.8370   -3.3814    0.0000 C   0  0
    2.2994   -3.2319    0.0000 C   0  0
    1.4166   -4.4919    0.0000 C   0  0
    2.4204   -5.7306    0.0000 C   0  0
   -0.0641   -3.9651    0.0000 C   0  0
    0.2563   -5.3818    0.0000 C   0  0
    1.6160   -7.0404    0.0000 O   0  0
 15 19  1  0
 29 31  1  0
  1  3  1  0
  1  2  1  0
  1  5  1  0
  1  4  1  0
 22 23  1  0
 28 30  1  0
  6 12  1  0
 23 24  1  0
  3  9  1  0
  3  8  2  0
 32 33  1  0
 10 16  2  0
 32 35  1  0
 30 31  2  0
 25 28  2  0
  9 15  2  0
  4 10  1  0
  4 11  2  0
 24 25  1  0
 25 27  1  0
 11 17  1  0
 33 36  1  0
 17 20  2  0
 27 29  2  0
 12 18  1  0
 31 32  1  0
 24 26  1  0
 13 18  1  0
 16 20  1  0
 18 21  1  0
 32 34  1  0
  8 14  1  0
 14 19  2  0
  2  6  1  0
  2  7  1  0
  7 13  1  0
 21 22  1  0
M  END
>  <SOM>
33

$$$$

SciTegic02211520382D

 36 39  0  0  0  0            999 V2000
   -3.7373    3.4384    0.0000 C   0  0
   -2.2211    3.4384    0.0000 C   0  0
   -4.5204    2.1072    0.0000 C   0  0
   -4.5204    4.7624    0.0000 C   0  0
   -5.2750    3.4384    0.0000 O   0  0
   -1.4736    4.7624    0.0000 C   0  0
   -1.4736    2.1072    0.0000 C   0  0
   -3.7373    0.7831    0.0000 C   0  0
   -6.0438    2.1072    0.0000 C   0  0
   -3.7943    6.0937    0.0000 C   0  0
   -6.0937    4.7624    0.0000 C   0  0
    0.0997    4.7624    0.0000 C   0  0
    0.0997    2.1072    0.0000 C   0  0
   -4.5204   -0.5481    0.0000 C   0  0
   -6.8340    0.7831    0.0000 C   0  0
   -4.5204    7.4177    0.0000 C   0  0
   -6.8340    6.0937    0.0000 C   0  0
    0.8329    3.4384    0.0000 N   0  0
   -6.0438   -0.5481    0.0000 C   0  0
   -6.0937    7.4177    0.0000 C   0  0
    2.4061    3.4384    0.0000 C   0  0
    2.9187    1.9861    0.0000 C   0  0
    4.4563    1.9861    0.0000 C   0  0
    4.9689    0.5339    0.0000 C   0  0
    4.0790   -0.7261    0.0000 C   0  0
    6.5065    0.5339    0.0000 O   0  0
    2.5485   -0.5766    0.0000 C   0  0
    4.7197   -2.1214    0.0000 C   0  0
    1.6587   -1.8366    0.0000 C   0  0
    3.8370   -3.3814    0.0000 C   0  0
    2.2994   -3.2319    0.0000 C   0  0
    1.4166   -4.4919    0.0000 C   0  0
    2.4204   -5.7306    0.0000 C   0  0
   -0.0641   -3.9651    0.0000 C   0  0
    0.2563   -5.3818    0.0000 C   0  0
    1.6160   -7.0404    0.0000 O   0  0
 15 19  1  0
 29 31  1  0
  1  3  1  0
  1  2  1  0
  1  5  1  0
  1  4  1  0
 22 23  1  0
 28 30  1  0
  6 12  1  0
 23 24  1  0
  3  9  1  0
  3  8  2  0
 32 33  1  0
 10 16  2  0
 32 35  1  0
 30 31  2  0
 25 28  2  0
  9 15  2  0
  4 10  1  0
  4 11  2  0
 24 25  1  0
 25 27  1  0
 11 17  1  0
 33 36  1  0
 17 20  2  0
 27 29  2  0
 12 18  1  0
 31 32  1  0
 24 26  1  0
 13 18  1  0
 16 20  1  0
 18 21  1  0
 32 34  1  0
  8 14  1  0
 14 19  2  0
  2  6  1  0
  2  7  1  0
  7 13  1  0
 21 22  1  0
M  END
>  <SOM>
33

$$$$

SciTegic02211520382D

 31 34  0  0  0  0            999 V2000
    1.0737   -1.7753    0.0000 C   0  0  1  0  0  0
   -0.2623   -2.5501    0.0000 C   0  0  1  0  0  0
    1.0737   -0.2318    0.0000 C   0  0  1  0  0  0
    2.5013   -2.2329    0.0000 C   0  0
   -1.5984   -1.7753    0.0000 C   0  0  1  0  0  0
   -0.2623   -4.0936    0.0000 C   0  0
    2.5135    0.2562    0.0000 C   0  0  2  0  0  0
   -0.2623    0.5369    0.0000 C   0  0
    1.2201    1.2995    0.0000 C   0  0
    3.4225   -0.9761    0.0000 C   0  0
   -2.9344   -2.5501    0.0000 C   0  0  2  0  0  0
   -1.5984   -0.2318    0.0000 C   0  0
   -1.5984   -4.8623    0.0000 C   0  0
    2.9771    1.7265    0.0000 C   0  0  1  0  0  0
   -2.9344   -4.0936    0.0000 C   0  0  2  0  0  0
   -4.2705   -1.7753    0.0000 C   0  0
   -2.9344   -1.0066    0.0000 C   0  0
    4.4413    2.1963    0.0000 C   0  0
    1.7448    2.6538    0.0000 C   0  0
   -4.2705   -4.8623    0.0000 C   0  0
   -5.6065   -2.5501    0.0000 C   0  0
    5.3747    0.9761    0.0000 C   0  0
   -5.6065   -4.0936    0.0000 C   0  0  1  0  0  0
    6.8450    1.4459    0.0000 C   0  0
   -6.9426   -4.8623    0.0000 O   0  0
    7.9614    0.4698    0.0000 O   0  0
    7.2049    3.0015    0.0000 O   0  0
    1.1591   -3.0382    0.0000 H   0  0
   -0.2562   -1.3605    0.0000 H   0  0
   -1.6228   -3.0748    0.0000 H   0  0
   -2.9344   -5.6310    0.0000 H   0  0
  1  3  1  0
  1  2  1  0
 15 31  1  0
 20 23  1  0
  1  4  1  0
  3  7  1  0
 22 24  1  0
  6 13  1  0
 23 25  1  0
  3  9  1  0
  3  8  1  0
  5 12  1  0
  5 11  1  0
  2  5  1  0
  5 30  1  0
  4 10  1  0
 11 17  1  0
 11 16  1  0
 11 15  1  0
  1 28  1  0
 15 20  1  0
 13 15  1  0
  2 29  1  0
 24 26  1  0
 24 27  2  0
 16 21  1  0
 18 22  1  0
 14 18  1  0
 14 19  1  0
  8 12  1  0
  7 14  1  0
  2  6  1  0
  7 10  1  0
 21 23  1  0
M  END
>  <SOM>
13

$$$$

SciTegic02211520382D

 15 16  0  0  0  0            999 V2000
   -0.6699   -0.3849    0.0000 C   0  0
    0.6699    0.3812    0.0000 C   0  0
   -1.9875    0.3960    0.0000 C   0  0
   -0.6699   -1.9172    0.0000 C   0  0
    0.6773    1.9172    0.0000 C   0  0
    1.9949   -0.3960    0.0000 C   0  0
   -3.3311   -0.3664    0.0000 C   0  0
   -2.0134   -2.6797    0.0000 N   0  0
    2.0208    2.6797    0.0000 C   0  0
    3.3385    0.3664    0.0000 C   0  0
   -3.3422   -1.9061    0.0000 C   0  0
   -4.6635    0.4108    0.0000 C   0  0
    3.3422    1.9024    0.0000 C   0  0
   -4.6524    1.9505    0.0000 O   0  0
    4.6635    2.6574    0.0000 F   0  0
 10 13  1  0
  1  3  2  0
  1  2  1  0
  3  7  1  0
  4  8  2  0
  1  4  1  0
 13 15  1  0
  2  5  2  0
  2  6  1  0
  8 11  1  0
  7 11  2  0
  5  9  1  0
  7 12  1  0
  9 13  2  0
  6 10  2  0
 12 14  1  0
M  END
>  <SOM>
12

$$$$

SciTegic02211520382D

 29 30  0  0  0  0            999 V2000
   -8.7463   -0.1241    0.0000 C   0  0
  -10.0830    0.6493    0.0000 C   0  0
   -8.7463   -1.6614    0.0000 C   0  0
   -7.4668    0.7448    0.0000 C   0  0
  -11.4198   -0.1241    0.0000 C   0  0
   -9.2810    2.0433    0.0000 C   0  0
  -10.7991    1.9001    0.0000 C   0  0
  -10.0830   -2.4348    0.0000 C   0  0
   -7.4095   -2.4348    0.0000 C   0  0
   -6.2255   -0.1719    0.0000 C   0  0
  -11.4198   -1.6614    0.0000 C   0  0
   -4.9460    0.6875    0.0000 C   0  0
   -3.7047   -0.2292    0.0000 C   0  0
   -4.9174    2.2248    0.0000 C   0  0
   -2.4348    0.6397    0.0000 C   0  0
   -1.1935   -0.2769    0.0000 C   0  0
    0.0477    0.6397    0.0000 C   0  0
    1.3177   -0.2292    0.0000 C   0  0
    0.0095    2.1770    0.0000 C   0  0
    2.5589    0.6875    0.0000 C   0  0
    3.8289   -0.1719    0.0000 N   0  0
    2.5208    2.2248    0.0000 O   0  0
    3.8098   -1.7091    0.0000 C   0  0
    5.1274   -2.5017    0.0000 C   0  0
    2.4635   -2.4539    0.0000 C   0  0
    5.1083   -4.0389    0.0000 C   0  0
    2.4444   -4.0007    0.0000 C   0  0
    3.7620   -4.7837    0.0000 C   0  0
    3.7429   -6.3210    0.0000 O   0  0
  1  3  2  0
  1  2  1  0
 20 22  2  0
 15 16  2  0
  1  4  1  0
 16 17  1  0
 23 25  2  0
 23 24  1  0
  3  9  1  0
  3  8  1  0
 17 19  1  0
 17 18  2  0
  5 11  1  0
  4 10  2  0
 25 27  1  0
 10 12  1  0
 13 15  1  0
 27 28  2  0
 26 28  1  0
 12 14  1  0
 20 21  1  0
 24 26  2  0
 12 13  2  0
 28 29  1  0
 18 20  1  0
  8 11  1  0
  2  5  1  0
  2  6  1  0
  2  7  1  0
 21 23  1  0
M  END
>  <SOM>
8

$$$$

SciTegic02211520382D

 29 30  0  0  0  0            999 V2000
   -8.7463   -0.1241    0.0000 C   0  0
  -10.0830    0.6493    0.0000 C   0  0
   -8.7463   -1.6614    0.0000 C   0  0
   -7.4668    0.7448    0.0000 C   0  0
  -11.4198   -0.1241    0.0000 C   0  0
   -9.2810    2.0433    0.0000 C   0  0
  -10.7991    1.9001    0.0000 C   0  0
  -10.0830   -2.4348    0.0000 C   0  0
   -7.4095   -2.4348    0.0000 C   0  0
   -6.2255   -0.1719    0.0000 C   0  0
  -11.4198   -1.6614    0.0000 C   0  0
   -4.9460    0.6875    0.0000 C   0  0
   -3.7047   -0.2292    0.0000 C   0  0
   -4.9174    2.2248    0.0000 C   0  0
   -2.4348    0.6397    0.0000 C   0  0
   -1.1935   -0.2769    0.0000 C   0  0
    0.0477    0.6397    0.0000 C   0  0
    1.3177   -0.2292    0.0000 C   0  0
    0.0095    2.1770    0.0000 C   0  0
    2.5589    0.6875    0.0000 C   0  0
    3.8289   -0.1719    0.0000 N   0  0
    2.5208    2.2248    0.0000 O   0  0
    3.8098   -1.7091    0.0000 C   0  0
    5.1274   -2.5017    0.0000 C   0  0
    2.4635   -2.4539    0.0000 C   0  0
    5.1083   -4.0389    0.0000 C   0  0
    2.4444   -4.0007    0.0000 C   0  0
    3.7620   -4.7837    0.0000 C   0  0
    3.7429   -6.3210    0.0000 O   0  0
  1  3  2  0
  1  2  1  0
 20 22  2  0
 15 16  2  0
  1  4  1  0
 16 17  1  0
 23 25  2  0
 23 24  1  0
  3  9  1  0
  3  8  1  0
 17 19  1  0
 17 18  2  0
  5 11  1  0
  4 10  2  0
 25 27  1  0
 10 12  1  0
 13 15  1  0
 27 28  2  0
 26 28  1  0
 12 14  1  0
 20 21  1  0
 24 26  2  0
 12 13  2  0
 28 29  1  0
 18 20  1  0
  8 11  1  0
  2  5  1  0
  2  6  1  0
  2  7  1  0
 21 23  1  0
M  END
>  <SOM>
8

$$$$

SciTegic02211520382D

 30 33  0  0  0  0            999 V2000
   -0.1761    2.6037    0.0000 N   0  0
    1.0074    3.5890    0.0000 C   0  0
   -1.5578    3.3138    0.0000 C   0  0
   -0.1541    1.1174    0.0000 N   0  0
    2.5487    3.3083    0.0000 C   0  0
    0.3193    4.9487    0.0000 N   0  0
   -2.9285    2.5872    0.0000 C   0  0
   -1.2441    4.7725    0.0000 N   0  0
   -1.5248    0.3468    0.0000 C   0  0
    3.5560    4.3542    0.0000 C   0  0
    3.0551    1.8771    0.0000 C   0  0
   -2.9120    1.0954    0.0000 C   0  0
   -1.5193   -1.1505    0.0000 O   0  0
    5.1579    4.1285    0.0000 C   0  0
    2.9725    5.7359    0.0000 F   0  0
    4.6239    1.5743    0.0000 C   0  0
   -4.2936    0.3303    0.0000 C   0  0
   -0.1431   -1.8716    0.0000 C   0  0
    5.6863    2.7193    0.0000 C   0  0
   -5.6808    1.0789    0.0000 C   0  0
   -4.9927   -1.0184    0.0000 C   0  0
   -3.6221   -1.0459    0.0000 C   0  0
   -0.1211   -3.3578    0.0000 C   0  0
   -5.6863    2.5652    0.0000 O   0  0
   -1.5028   -4.1395    0.0000 N   0  0
    1.0734   -4.3707    0.0000 N   0  0
   -1.1560   -5.6037    0.0000 N   0  0
   -3.0551   -3.7487    0.0000 C   0  0
    0.4404   -5.7359    0.0000 C   0  0
   -4.1780   -4.8001    0.0000 C   0  0
  1  3  1  0
  1  2  1  0
 20 24  2  0
  1  4  1  0
  3  7  1  0
 28 30  1  0
 23 26  2  0
 23 25  1  0
 16 19  2  0
  3  8  2  0
  5 11  2  0
  5 10  1  0
 10 14  2  0
 10 15  1  0
  6  8  1  0
 25 28  1  0
  9 13  1  0
  9 12  1  0
 25 27  1  0
 11 16  1  0
 17 20  1  0
 17 21  1  0
 17 22  1  0
 26 29  1  0
 12 17  1  0
  4  9  2  0
 13 18  1  0
 18 23  1  0
 14 19  1  0
  2  5  1  0
  2  6  2  0
 27 29  2  0
  7 12  2  0
M  END
>  <SOM>
20

$$$$

SciTegic02211520382D

 30 33  0  0  0  0            999 V2000
   -2.4029    2.1929    0.0000 N   0  0
   -3.7793    3.0211    0.0000 C   0  0
   -1.3298    3.1844    0.0000 C   0  0
   -2.2513    0.6649    0.0000 C   0  0
   -3.4177    4.5667    0.0000 N   0  0
   -5.1966    2.4204    0.0000 C   0  0
   -1.8547    4.5667    0.0000 C   0  0
    0.1691    2.8345    0.0000 C   0  0
   -0.7524    0.2974    0.0000 C   0  0
   -6.2347    3.5577    0.0000 C   0  0
   -0.9857    5.8381    0.0000 Cl  0  0
    1.0032    4.1293    0.0000 O   0  0
   -0.3208   -1.1781    0.0000 C   0  0
    0.3091    1.4114    0.0000 C   0  0
   -7.6520    2.9570    0.0000 C   0  0
    1.1723   -1.5456    0.0000 C   0  0
    1.8022    1.0440    0.0000 C   0  0
   -8.6901    4.0943    0.0000 C   0  0
    2.2338   -0.4316    0.0000 C   0  0
    3.7327   -0.7990    0.0000 C   0  0
    4.1643   -2.2746    0.0000 C   0  0
    4.7941    0.3149    0.0000 C   0  0
    3.1028   -3.3886    0.0000 C   0  0
    5.6573   -2.6420    0.0000 C   0  0
    6.2931   -0.0525    0.0000 C   0  0
    3.3652   -4.9691    0.0000 N   0  0
    1.6447   -3.2136    0.0000 N   0  0
    6.7246   -1.5281    0.0000 C   0  0
    1.9538   -5.7040    0.0000 N   0  0
    0.9390   -4.5142    0.0000 N   0  0
 19 20  1  0
 15 18  1  0
 27 30  1  0
 29 30  2  0
  1  3  1  0
  1  2  1  0
 20 22  2  0
 20 21  1  0
  5  7  1  0
  3  7  2  0
 22 25  1  0
 23 27  2  0
 23 26  1  0
  6 10  1  0
 16 19  1  0
  3  8  1  0
 17 19  2  0
 10 15  1  0
 25 28  2  0
  9 14  2  0
  9 13  1  0
 24 28  1  0
 13 16  2  0
 26 29  1  0
  1  4  1  0
 14 17  1  0
  8 12  2  0
  2  5  2  0
  2  6  1  0
  7 11  1  0
 21 24  2  0
  4  9  1  0
 21 23  1  0
M  END
>  <SOM>
8

$$$$

SciTegic02211520382D

 30 33  0  0  0  0            999 V2000
   -2.4029    2.1929    0.0000 N   0  0
   -3.7793    3.0211    0.0000 C   0  0
   -1.3298    3.1844    0.0000 C   0  0
   -2.2513    0.6649    0.0000 C   0  0
   -3.4177    4.5667    0.0000 N   0  0
   -5.1966    2.4204    0.0000 C   0  0
   -1.8547    4.5667    0.0000 C   0  0
    0.1691    2.8345    0.0000 C   0  0
   -0.7524    0.2974    0.0000 C   0  0
   -6.2347    3.5577    0.0000 C   0  0
   -0.9857    5.8381    0.0000 Cl  0  0
    1.0032    4.1293    0.0000 O   0  0
   -0.3208   -1.1781    0.0000 C   0  0
    0.3091    1.4114    0.0000 C   0  0
   -7.6520    2.9570    0.0000 C   0  0
    1.1723   -1.5456    0.0000 C   0  0
    1.8022    1.0440    0.0000 C   0  0
   -8.6901    4.0943    0.0000 C   0  0
    2.2338   -0.4316    0.0000 C   0  0
    3.7327   -0.7990    0.0000 C   0  0
    4.1643   -2.2746    0.0000 C   0  0
    4.7941    0.3149    0.0000 C   0  0
    3.1028   -3.3886    0.0000 C   0  0
    5.6573   -2.6420    0.0000 C   0  0
    6.2931   -0.0525    0.0000 C   0  0
    3.3652   -4.9691    0.0000 N   0  0
    1.6447   -3.2136    0.0000 N   0  0
    6.7246   -1.5281    0.0000 C   0  0
    1.9538   -5.7040    0.0000 N   0  0
    0.9390   -4.5142    0.0000 N   0  0
 19 20  1  0
 15 18  1  0
 27 30  1  0
 29 30  2  0
  1  3  1  0
  1  2  1  0
 20 22  2  0
 20 21  1  0
  5  7  1  0
  3  7  2  0
 22 25  1  0
 23 27  2  0
 23 26  1  0
  6 10  1  0
 16 19  1  0
  3  8  1  0
 17 19  2  0
 10 15  1  0
 25 28  2  0
  9 14  2  0
  9 13  1  0
 24 28  1  0
 13 16  2  0
 26 29  1  0
  1  4  1  0
 14 17  1  0
  8 12  2  0
  2  5  2  0
  2  6  1  0
  7 11  1  0
 21 24  2  0
  4  9  1  0
 21 23  1  0
M  END
>  <SOM>
8

$$$$
