# Supplementary material for: QNA-Based Prediction of Sites of Metabolism
Source: Molecules. 2017 Dec 1;22(12):2123. doi: 10.3390/molecules22122123 (PMC6149875; doi:10.3390/molecules22122123)
Supplement: Supplementary file 1 [file molecules-22-02123-s001.zip › SupplementaryMaterials/SDF/BY-REACTION/AliphaticHydroxylation.sdf]

SciTegic02211520382D

 32 35  0  0  0  0            999 V2000
    1.4399    0.1684    0.0000 C   0  0  2  0  0  0
    1.4399    1.7061    0.0000 C   0  0  1  0  0  0
    0.1087   -0.5977    0.0000 C   0  0  1  0  0  0
    2.8689   -0.2880    0.0000 C   0  0
    2.8852    2.2006    0.0000 C   0  0  1  0  0  0
    0.1087    2.4777    0.0000 C   0  0
    1.5920    3.2384    0.0000 C   0  0
   -1.2280    0.1684    0.0000 C   0  0  2  0  0  0
    0.1087   -2.1408    0.0000 C   0  0
    3.7926    0.9672    0.0000 C   0  0
    4.4011    2.4559    0.0000 O   0  0
    3.3416    3.6676    0.0000 C   0  0
   -1.2280    1.7061    0.0000 C   0  0
   -2.5592   -0.5977    0.0000 C   0  0  2  0  0  0
   -1.2280   -2.9124    0.0000 C   0  0  1  0  0  0
    5.1455    1.1084    0.0000 C   0  0
    2.2984    4.7978    0.0000 C   0  0
    4.8412    4.0045    0.0000 O   0  0
   -2.5592   -2.1408    0.0000 C   0  0
   -3.8904    0.1684    0.0000 C   0  0
   -2.5592    0.9346    0.0000 C   0  0
   -1.9561   -4.3577    0.0000 C   0  0
   -0.2988   -4.2870    0.0000 O   0  0
    4.3522   -0.2065    0.0000 C   0  0
    6.6832    1.0813    0.0000 O   0  0
   -3.8904   -2.9124    0.0000 C   0  0
   -5.2162   -0.5977    0.0000 C   0  0
   -5.2162   -2.1408    0.0000 C   0  0
   -6.5528   -2.9124    0.0000 O   0  0
    1.5268   -1.0921    0.0000 H   0  0
    0.1141    0.5814    0.0000 H   0  0
   -1.2497   -1.1247    0.0000 H   0  0
 15 19  1  0
 19 26  2  0
  1  3  1  0
  1  2  1  0
  1  4  1  0
  6 13  1  0
  3  9  1  0
  3  8  1  0
  5 12  1  0
  5 11  1  0
  5 10  1  0
  9 15  1  0
 20 27  1  0
  4 10  1  0
 14 21  1  0
 14 20  1  0
 11 16  1  0
  3 31  1  0
 15 22  1  0
 15 23  1  0
 27 28  1  0
 26 28  1  0
  1 30  1  0
 12 18  2  0
 12 17  1  0
 16 25  2  0
 16 24  1  0
 28 29  2  0
  8 32  1  0
  8 14  1  0
 14 19  1  0
  8 13  1  0
  2  5  1  0
  2  6  1  0
  2  7  1  0
M  END
>  <SOM>
27

$$$$

SciTegic02211520382D

 32 35  0  0  0  0            999 V2000
    1.4399    0.1684    0.0000 C   0  0  2  0  0  0
    1.4399    1.7061    0.0000 C   0  0  1  0  0  0
    0.1087   -0.5977    0.0000 C   0  0  1  0  0  0
    2.8689   -0.2880    0.0000 C   0  0
    2.8852    2.2006    0.0000 C   0  0  1  0  0  0
    0.1087    2.4777    0.0000 C   0  0
    1.5920    3.2384    0.0000 C   0  0
   -1.2280    0.1684    0.0000 C   0  0  2  0  0  0
    0.1087   -2.1408    0.0000 C   0  0
    3.7926    0.9672    0.0000 C   0  0
    4.4011    2.4559    0.0000 O   0  0
    3.3416    3.6676    0.0000 C   0  0
   -1.2280    1.7061    0.0000 C   0  0
   -2.5592   -0.5977    0.0000 C   0  0  2  0  0  0
   -1.2280   -2.9124    0.0000 C   0  0  1  0  0  0
    5.1455    1.1084    0.0000 C   0  0
    2.2984    4.7978    0.0000 C   0  0
    4.8412    4.0045    0.0000 O   0  0
   -2.5592   -2.1408    0.0000 C   0  0
   -3.8904    0.1684    0.0000 C   0  0
   -2.5592    0.9346    0.0000 C   0  0
   -1.9561   -4.3577    0.0000 C   0  0
   -0.2988   -4.2870    0.0000 O   0  0
    4.3522   -0.2065    0.0000 C   0  0
    6.6832    1.0813    0.0000 O   0  0
   -3.8904   -2.9124    0.0000 C   0  0
   -5.2162   -0.5977    0.0000 C   0  0
   -5.2162   -2.1408    0.0000 C   0  0
   -6.5528   -2.9124    0.0000 O   0  0
    1.5268   -1.0921    0.0000 H   0  0
    0.1141    0.5814    0.0000 H   0  0
   -1.2497   -1.1247    0.0000 H   0  0
 15 19  1  0
 19 26  2  0
  1  3  1  0
  1  2  1  0
  1  4  1  0
  6 13  1  0
  3  9  1  0
  3  8  1  0
  5 12  1  0
  5 11  1  0
  5 10  1  0
  9 15  1  0
 20 27  1  0
  4 10  1  0
 14 21  1  0
 14 20  1  0
 11 16  1  0
  3 31  1  0
 15 22  1  0
 15 23  1  0
 27 28  1  0
 26 28  1  0
  1 30  1  0
 12 18  2  0
 12 17  1  0
 16 25  2  0
 16 24  1  0
 28 29  2  0
  8 32  1  0
  8 14  1  0
 14 19  1  0
  8 13  1  0
  2  5  1  0
  2  6  1  0
  2  7  1  0
M  END
>  <SOM>
27

$$$$

SciTegic02211520382D

 30 32  0  0  0  0            999 V2000
   -0.8823    2.0936    0.0000 C   0  0
   -0.4437    0.6929    0.0000 N   0  0
   -2.3628    2.2033    0.0000 C   0  0
    0.0798    3.3050    0.0000 S   0  0
   -1.7796   -0.1994    0.0000 C   0  0
    1.0020    0.1844    0.0000 C   0  0
   -3.0308    0.7926    0.0000 N   0  0
   -3.1405    3.5393    0.0000 C   0  0
    1.5403    2.8015    0.0000 C   0  0
   -0.3539    4.7805    0.0000 O   0  0
   -1.8394   -1.7347    0.0000 C   0  0
    1.0020   -1.3509    0.0000 C   0  0
   -4.6658    3.6739    0.0000 C   0  0
   -2.4974    4.9550    0.0000 C   0  0
    2.7018    3.8134    0.0000 C   0  0
    1.8344    1.2861    0.0000 C   0  0
   -3.3100   -2.1884    0.0000 O   0  0
    2.3329   -2.1186    0.0000 C   0  0
   -0.3240   -2.1186    0.0000 C   0  0
    4.1624    3.3100    0.0000 C   0  0
    3.2900    0.7826    0.0000 C   0  0
   -3.3748   -3.7835    0.0000 C   0  0
    2.3329   -3.6539    0.0000 C   0  0
   -0.3240   -3.6539    0.0000 C   0  0
    4.4565    1.7946    0.0000 C   0  0
    5.3288    4.3219    0.0000 Cl  0  0
    3.5891   -0.7328    0.0000 Cl  0  0
   -4.7356   -4.5113    0.0000 N   0  0
   -2.0737   -4.6658    0.0000 O   0  0
    1.0020   -4.4216    0.0000 N   0  0
 19 24  1  0
  1  3  2  0
  1  2  1  0
 20 25  1  0
 20 26  1  0
  1  4  1  0
 22 28  1  0
  3  7  1  0
 24 30  2  0
  6 12  1  0
 22 29  2  0
  3  8  1  0
  5 11  1  0
  9 16  2  0
  9 15  1  0
  4 10  2  0
 11 17  1  0
 15 20  2  0
 17 22  1  0
 12 18  1  0
 12 19  2  0
 23 30  1  0
  4  9  1  0
 16 21  1  0
 18 23  2  0
  8 14  1  0
  8 13  1  0
  2  5  1  0
  2  6  1  0
  5  7  2  0
 21 25  2  0
 21 27  1  0
M  END
>  <SOM>
8

$$$$

SciTegic02211520382D

 27 30  0  0  0  0            999 V2000
    2.0641   -0.8867    0.0000 C   0  0  1  0  0  0
    0.7685   -1.6257    0.0000 C   0  0  1  0  0  0
    2.0641    0.6848    0.0000 C   0  0  1  0  0  0
    3.5716   -1.3203    0.0000 C   0  0
   -0.6059   -0.8867    0.0000 C   0  0  1  0  0  0
    0.7685   -3.1627    0.0000 C   0  0
    3.5716    1.1528    0.0000 C   0  0  1  0  0  0
    0.7340    1.4533    0.0000 C   0  0
    2.0641    2.1824    0.0000 C   0  0
    4.4387   -0.0837    0.0000 C   0  0
   -1.9361   -1.6257    0.0000 C   0  0  2  0  0  0
   -0.6404    0.6848    0.0000 C   0  0
   -0.6059   -3.9263    0.0000 C   0  0
    4.0692    2.6060    0.0000 C   0  0
    5.5717    1.4188    0.0000 O   0  0
   -1.9361   -3.1627    0.0000 C   0  0
   -3.2415   -0.8867    0.0000 C   0  0
   -1.9311    1.6208    0.0000 C   0  0
    4.5717    4.0642    0.0000 C   0  0
   -3.2415   -3.9263    0.0000 C   0  0
   -4.5766   -1.6257    0.0000 C   0  0
   -4.5766   -3.1627    0.0000 C   0  0
   -5.9067   -3.9263    0.0000 O   0  0
    2.0789   -2.4435    0.0000 H   0  0
    0.6552   -0.0739    0.0000 H   0  0
   -0.5862   -2.4435    0.0000 H   0  0
   -1.9361   -0.0837    0.0000 H   0  0
  1  3  1  0
  1  2  1  0
 20 22  1  0
  1  4  1  0
  3  7  1  0
 22 23  2  0
  2 25  1  0
  6 13  1  0
  3  9  1  0
  3  8  1  0
  5 12  1  0
  5 11  1  0
  2  5  1  0
  1 24  1  0
 11 27  1  0
  4 10  2  0
 11 17  1  0
 11 16  1  0
 17 21  1  0
 13 16  1  0
 12 18  2  0
 16 20  2  0
  5 26  1  0
 14 19  3  0
  8 12  1  0
  7 15  1  0
  7 14  1  0
  2  6  1  0
  7 10  1  0
 21 22  1  0
M  END
>  <SOM>
13

$$$$

SciTegic02211520382D

 32 36  0  0  0  0            999 V2000
    3.9801   -4.6225    0.0000 C   0  0
    2.6583   -3.8398    0.0000 N   0  0
    5.3092   -3.8619    0.0000 N   0  0
    3.9579   -6.1658    0.0000 C   0  0
    1.3144   -4.6004    0.0000 C   0  0
    2.6731   -2.2965    0.0000 C   0  0
    6.6384   -4.6373    0.0000 C   0  0
    5.2871   -6.9485    0.0000 C   0  0
   -0.0074   -3.8176    0.0000 C   0  0
    1.3439   -1.5138    0.0000 C   0  0
    6.6310   -6.1806    0.0000 C   0  0
    7.9749   -3.8767    0.0000 C   0  0
    0.0074   -2.2817    0.0000 N   0  0
    7.9602   -6.9559    0.0000 C   0  0
    9.3041   -4.6447    0.0000 C   0  0
   -1.3144   -1.5064    0.0000 C   0  0
    9.3041   -6.1953    0.0000 C   0  0
   -1.3070    0.0295    0.0000 C   0  0
   -2.6362    0.8049    0.0000 C   0  0
   -2.6362    2.3334    0.0000 C   0  0
   -3.9579    3.1161    0.0000 C   0  0
   -5.3019    2.3408    0.0000 N   0  0
   -3.9579    4.6520    0.0000 N   0  0
   -6.6384    3.1161    0.0000 C   0  0
   -5.3019    5.4274    0.0000 C   0  0
   -2.6214    5.4126    0.0000 N   0  0
   -6.6384    4.6520    0.0000 C   0  0
   -7.9676    2.3408    0.0000 C   0  0
   -5.3019    6.9559    0.0000 O   0  0
   -7.9676    5.4274    0.0000 C   0  0
   -9.3041    3.1161    0.0000 C   0  0
   -9.3041    4.6520    0.0000 C   0  0
 19 20  1  0
 27 30  1  0
  1  3  1  0
  1  2  1  0
 15 17  1  0
  4  8  1  0
 20 21  1  0
  3  7  2  0
 22 24  1  0
  5  9  1  0
 23 26  1  0
  6 10  1  0
 16 18  1  0
 18 19  1  0
 12 15  2  0
 30 32  1  0
 25 29  2  0
  9 13  1  0
 23 25  1  0
 25 27  1  0
 11 14  1  0
 24 28  1  0
 13 16  1  0
 31 32  1  0
  1  4  2  0
 24 27  2  0
 14 17  2  0
  8 11  2  0
  2  5  1  0
  2  6  1  0
  7 11  1  0
  7 12  1  0
 28 31  1  0
 10 13  1  0
 21 23  1  0
 21 22  2  0
M  END
>  <SOM>
16

$$$$

SciTegic02211520382D

 32 36  0  0  0  0            999 V2000
    3.9801   -4.6225    0.0000 C   0  0
    2.6583   -3.8398    0.0000 N   0  0
    5.3092   -3.8619    0.0000 N   0  0
    3.9579   -6.1658    0.0000 C   0  0
    1.3144   -4.6004    0.0000 C   0  0
    2.6731   -2.2965    0.0000 C   0  0
    6.6384   -4.6373    0.0000 C   0  0
    5.2871   -6.9485    0.0000 C   0  0
   -0.0074   -3.8176    0.0000 C   0  0
    1.3439   -1.5138    0.0000 C   0  0
    6.6310   -6.1806    0.0000 C   0  0
    7.9749   -3.8767    0.0000 C   0  0
    0.0074   -2.2817    0.0000 N   0  0
    7.9602   -6.9559    0.0000 C   0  0
    9.3041   -4.6447    0.0000 C   0  0
   -1.3144   -1.5064    0.0000 C   0  0
    9.3041   -6.1953    0.0000 C   0  0
   -1.3070    0.0295    0.0000 C   0  0
   -2.6362    0.8049    0.0000 C   0  0
   -2.6362    2.3334    0.0000 C   0  0
   -3.9579    3.1161    0.0000 C   0  0
   -5.3019    2.3408    0.0000 N   0  0
   -3.9579    4.6520    0.0000 N   0  0
   -6.6384    3.1161    0.0000 C   0  0
   -5.3019    5.4274    0.0000 C   0  0
   -2.6214    5.4126    0.0000 N   0  0
   -6.6384    4.6520    0.0000 C   0  0
   -7.9676    2.3408    0.0000 C   0  0
   -5.3019    6.9559    0.0000 O   0  0
   -7.9676    5.4274    0.0000 C   0  0
   -9.3041    3.1161    0.0000 C   0  0
   -9.3041    4.6520    0.0000 C   0  0
 19 20  1  0
 27 30  1  0
  1  3  1  0
  1  2  1  0
 15 17  1  0
  4  8  1  0
 20 21  1  0
  3  7  2  0
 22 24  1  0
  5  9  1  0
 23 26  1  0
  6 10  1  0
 16 18  1  0
 18 19  1  0
 12 15  2  0
 30 32  1  0
 25 29  2  0
  9 13  1  0
 23 25  1  0
 25 27  1  0
 11 14  1  0
 24 28  1  0
 13 16  1  0
 31 32  1  0
  1  4  2  0
 24 27  2  0
 14 17  2  0
  8 11  2  0
  2  5  1  0
  2  6  1  0
  7 11  1  0
  7 12  1  0
 28 31  1  0
 10 13  1  0
 21 23  1  0
 21 22  2  0
M  END
>  <SOM>
32

$$$$

SciTegic02211520382D

 21 22  0  0  0  0            999 V2000
    0.0634    0.2194    0.0000 C   0  0
    1.3990   -0.5459    0.0000 C   0  0
    0.0634    1.7597    0.0000 N   0  0
   -1.2674   -0.5459    0.0000 C   0  0
    1.3990   -2.0863    0.0000 C   0  0
    2.7297    0.2194    0.0000 C   0  0
   -1.2674    2.5299    0.0000 C   0  0
   -1.2674   -2.0863    0.0000 C   0  0
    0.0634   -2.8564    0.0000 C   0  0
    4.0653   -0.5459    0.0000 C   0  0
   -2.6030    1.7597    0.0000 C   0  0
   -1.2674    4.0702    0.0000 C   0  0
    0.0634   -4.3968    0.0000 C   0  0
    5.3960    0.2194    0.0000 O   0  0
    4.0653   -2.0863    0.0000 O   0  0
   -3.9337    2.5299    0.0000 C   0  0
   -2.6030    0.2194    0.0000 F   0  0
   -2.6030    4.8404    0.0000 C   0  0
    0.0634    4.8404    0.0000 Cl  0  0
   -3.9337    4.0702    0.0000 C   0  0
   -5.2644    4.8404    0.0000 O   0  0
  1  3  1  0
  1  2  1  0
  4  8  1  0
  1  4  2  0
  3  7  1  0
  5  9  1  0
  6 10  1  0
 10 14  1  0
 10 15  2  0
  9 13  1  0
 11 17  1  0
 11 16  2  0
  8  9  2  0
 12 18  1  0
 12 19  1  0
 20 21  1  0
 16 20  1  0
 18 20  2  0
  2  5  2  0
  2  6  1  0
  7 11  1  0
  7 12  2  0
M  END
>  <SOM>
13

$$$$

SciTegic02211520382D

 29 31  0  0  0  0            999 V2000
   -2.3203    1.1756    0.0000 C   0  0
   -3.7867    1.6396    0.0000 C   0  0
   -1.4293    2.4193    0.0000 C   0  0
   -1.8438   -0.2908    0.0000 C   0  0
   -3.7928    3.1741    0.0000 N   0  0
   -5.1293    0.8662    0.0000 N   0  0
    0.1114    2.4316    0.0000 C   0  0
   -2.3388    3.6567    0.0000 N   0  0
   -2.8771   -1.4417    0.0000 C   0  0
   -5.1293    3.9537    0.0000 C   0  0
   -6.4596    1.6335    0.0000 C   0  0
    0.8848    1.0952    0.0000 C   0  0
    0.8662    3.7743    0.0000 C   0  0
   -2.3883   -2.8957    0.0000 N   0  0
   -4.3868   -1.1261    0.0000 O   0  0
   -6.4596    3.1741    0.0000 C   0  0
   -5.1293    5.5006    0.0000 C   0  0
   -7.7961    0.8600    0.0000 C   0  0
    2.4193    1.1013    0.0000 C   0  0
    2.4193    3.7743    0.0000 C   0  0
   -0.8848   -3.2174    0.0000 C   0  0
   -3.4216   -4.0342    0.0000 C   0  0
    3.1927    2.4378    0.0000 C   0  0
   -0.4084   -4.6776    0.0000 C   0  0
   -2.9514   -5.5006    0.0000 C   0  0
    4.7333    2.4440    0.0000 O   0  0
    5.5006    1.1013    0.0000 C   0  0
    7.0350    1.1013    0.0000 C   0  0
    7.7961   -0.2475    0.0000 F   0  0
 19 23  2  0
  1  3  1  0
  1  2  2  0
 20 23  1  0
  1  4  1  0
  3  7  1  0
 22 25  1  0
  5  8  1  0
 23 26  1  0
  6 11  2  0
 13 20  2  0
  3  8  2  0
  5 10  1  0
 10 16  2  0
 10 17  1  0
  9 15  2  0
  9 14  1  0
 14 21  1  0
 14 22  1  0
 11 16  1  0
 11 18  1  0
 27 28  1  0
 12 19  1  0
  4  9  1  0
 28 29  1  0
 26 27  1  0
  2  5  1  0
  2  6  1  0
  7 13  1  0
  7 12  2  0
 21 24  1  0
M  END
>  <SOM>
17

$$$$

SciTegic02211520382D

 18 18  0  0  0  0            999 V2000
   -1.8226   -1.2391    0.0000 C   0  0
   -0.6335   -0.3779    0.0000 S   0  0
   -3.1895   -0.4501    0.0000 C   0  0
   -1.8115   -2.6116    0.0000 C   0  0
   -0.6390    1.1613    0.0000 N   0  0
    0.1945   -1.8559    0.0000 O   0  0
    0.7390    0.1167    0.0000 O   0  0
   -4.5009   -1.2669    0.0000 C   0  0
   -3.1728   -3.4785    0.0000 C   0  0
    0.7390    1.9282    0.0000 C   0  0
   -4.5009   -2.7617    0.0000 C   0  0
    0.6890    3.4729    0.0000 N   0  0
    2.0560    1.1836    0.0000 O   0  0
   -5.7900   -3.5618    0.0000 C   0  0
    2.0060    4.2397    0.0000 C   0  0
    3.2784    3.4562    0.0000 C   0  0
    4.6231    4.2342    0.0000 C   0  0
    5.9178    3.4229    0.0000 C   0  0
 10 13  2  0
 10 12  1  0
  5 10  1  0
 15 16  1  0
 11 14  1  0
 17 18  1  0
  1  3  1  0
  1  2  1  0
  8 11  1  0
  1  4  2  0
  2  5  1  0
  2  6  2  0
  2  7  2  0
 16 17  1  0
  9 11  2  0
  4  9  1  0
  3  8  2  0
 12 15  1  0
M  END
>  <SOM>
18

$$$$

SciTegic02211520382D

 18 18  0  0  0  0            999 V2000
   -1.8226   -1.2391    0.0000 C   0  0
   -0.6335   -0.3779    0.0000 S   0  0
   -3.1895   -0.4501    0.0000 C   0  0
   -1.8115   -2.6116    0.0000 C   0  0
   -0.6390    1.1613    0.0000 N   0  0
    0.1945   -1.8559    0.0000 O   0  0
    0.7390    0.1167    0.0000 O   0  0
   -4.5009   -1.2669    0.0000 C   0  0
   -3.1728   -3.4785    0.0000 C   0  0
    0.7390    1.9282    0.0000 C   0  0
   -4.5009   -2.7617    0.0000 C   0  0
    0.6890    3.4729    0.0000 N   0  0
    2.0560    1.1836    0.0000 O   0  0
   -5.7900   -3.5618    0.0000 C   0  0
    2.0060    4.2397    0.0000 C   0  0
    3.2784    3.4562    0.0000 C   0  0
    4.6231    4.2342    0.0000 C   0  0
    5.9178    3.4229    0.0000 C   0  0
 10 13  2  0
 10 12  1  0
  5 10  1  0
 15 16  1  0
 11 14  1  0
 17 18  1  0
  1  3  1  0
  1  2  1  0
  8 11  1  0
  1  4  2  0
  2  5  1  0
  2  6  2  0
  2  7  2  0
 16 17  1  0
  9 11  2  0
  4  9  1  0
  3  8  2  0
 12 15  1  0
M  END
>  <SOM>
14

$$$$

SciTegic02211520382D

 23 24  0  0  0  0            999 V2000
   -1.7027   -0.3180    0.0000 C   0  0
   -1.7027    1.2206    0.0000 C   0  0
   -3.0362   -1.0873    0.0000 C   0  0
   -0.3693   -1.0873    0.0000 C   0  0
   -3.0362    1.9899    0.0000 C   0  0
   -0.3693    1.9899    0.0000 C   0  0
   -4.3696   -0.3180    0.0000 C   0  0
   -0.3693   -2.6259    0.0000 C   0  0
   -4.3696    1.2206    0.0000 C   0  0
   -3.0362    3.5336    0.0000 O   0  0
    0.9642    1.2206    0.0000 O   0  0
   -0.3693    3.5336    0.0000 O   0  0
   -5.7031   -1.0873    0.0000 O   0  0
    0.8924   -3.4003    0.0000 C   0  0
    2.2976    1.9899    0.0000 C   0  0  2  0  0  0
    2.2976   -2.6259    0.0000 C   0  0
    3.6311    1.2206    0.0000 C   0  0
    2.2976    3.5336    0.0000 C   0  0
    3.6311   -3.3952    0.0000 C   0  0
    3.6311   -0.3180    0.0000 C   0  0
    4.9645   -2.6259    0.0000 C   0  0
    4.9645   -1.0873    0.0000 C   0  0
    6.2980   -3.3952    0.0000 O   0  0
 19 21  1  0
  1  3  1  0
  1  2  2  0
 20 22  1  0
  4  8  2  0
  1  4  1  0
  3  7  2  0
 15 18  1  0
  5  9  2  0
  6 12  2  0
 16 19  1  0
  7  9  1  0
  5 10  1  0
  6 11  1  0
 11 15  1  0
 15 17  1  0
 17 20  1  0
 14 16  1  0
  8 14  1  0
  2  5  1  0
  2  6  1  0
  7 13  1  0
 21 23  2  0
 21 22  1  0
M  END
>  <SOM>
22

$$$$

SciTegic02211520382D

 23 24  0  0  0  0            999 V2000
   -0.3024   -0.2827    0.0000 C   0  0
   -0.3024   -1.8276    0.0000 C   0  0
   -1.6369    0.4865    0.0000 C   0  0
    1.1965    0.1841    0.0000 N   0  0
    1.1636   -2.2943    0.0000 N   0  0
   -1.6369   -2.5967    0.0000 C   0  0
   -2.9714   -0.2827    0.0000 C   0  0
    2.0839   -1.0321    0.0000 C   0  0
    1.6435   -3.7603    0.0000 C   0  0
   -2.9714   -1.8276    0.0000 C   0  0
   -4.3059    0.4865    0.0000 N   0  0
    3.6288   -1.0387    0.0000 C   0  0
   -5.4827   -0.5062    0.0000 C   0  0
   -4.4440    2.0248    0.0000 C   0  0
    4.1416    0.4142    0.0000 C   0  0
   -6.8106    0.2630    0.0000 C   0  0
   -3.0503    2.6690    0.0000 C   0  0
    5.6799    0.4142    0.0000 C   0  0
   -7.9873   -0.7363    0.0000 Cl  0  0
   -3.1818    4.2008    0.0000 Cl  0  0
    6.1927    1.8670    0.0000 C   0  0
    7.6521    2.1563    0.0000 O   0  0
    5.1803    3.0963    0.0000 O   0  0
 15 18  1  0
  1  3  1  0
  1  2  2  0
  4  8  2  0
  1  4  1  0
  3  7  2  0
  5  9  1  0
  5  8  1  0
  6 10  2  0
 16 19  1  0
 11 14  1  0
 11 13  1  0
 17 20  1  0
 13 16  1  0
 12 15  1  0
 18 21  1  0
 14 17  1  0
  8 12  1  0
  2  5  1  0
  2  6  1  0
  7 11  1  0
  7 10  1  0
 21 23  2  0
 21 22  1  0
M  END
>  <SOM>
12

$$$$

SciTegic02211520382D

 10 10  0  0  0  0            999 V2000
    0.7381    0.1819    0.0000 C   0  0  1  0  0  0
    2.0753    0.9521    0.0000 C   0  0
   -0.5955    0.9521    0.0000 C   0  0
    0.7381   -1.3622    0.0000 C   0  0
    3.3983    0.1890    0.0000 C   0  0
    2.0611    2.5745    0.0000 C   0  0
   -1.9327    0.1819    0.0000 C   0  0
   -0.5955   -2.1324    0.0000 C   0  0
   -1.9327   -1.3622    0.0000 C   0  0
   -3.2663   -2.1288    0.0000 C   0  0
  7  9  1  0
  8  9  2  0
  1  3  1  0
  1  2  1  0
  3  7  1  0
  4  8  1  0
  1  4  1  0
  2  5  1  0
  2  6  2  0
  9 10  1  0
M  END
>  <SOM>
10

$$$$

SciTegic02211520382D

 10 10  0  0  0  0            999 V2000
    0.7381    0.1819    0.0000 C   0  0  1  0  0  0
    2.0753    0.9521    0.0000 C   0  0
   -0.5955    0.9521    0.0000 C   0  0
    0.7381   -1.3622    0.0000 C   0  0
    3.3983    0.1890    0.0000 C   0  0
    2.0611    2.5745    0.0000 C   0  0
   -1.9327    0.1819    0.0000 C   0  0
   -0.5955   -2.1324    0.0000 C   0  0
   -1.9327   -1.3622    0.0000 C   0  0
   -3.2663   -2.1288    0.0000 C   0  0
  7  9  1  0
  8  9  2  0
  1  3  1  0
  1  2  1  0
  3  7  1  0
  4  8  1  0
  1  4  1  0
  2  5  1  0
  2  6  2  0
  9 10  1  0
M  END
>  <SOM>
7

$$$$

SciTegic02211520382D

 32 35  0  0  0  0            999 V2000
   -4.9945    1.3344    0.0000 C   0  0  2  0  0  0
   -3.4542    1.3420    0.0000 N   0  0
   -5.7493    0.0000    0.0000 C   0  0
   -5.7646    2.6764    0.0000 C   0  0
   -2.5392    0.0915    0.0000 C   0  0
   -2.5468    2.6002    0.0000 C   0  0
   -4.9792   -1.3268    0.0000 C   0  0
   -7.2896    0.0000    0.0000 C   0  0
   -7.2973    2.6688    0.0000 C   0  0
   -1.0675    0.5795    0.0000 N   0  0
   -3.0043   -1.3801    0.0000 O   0  0
   -1.0751    2.1274    0.0000 C   0  0
   -5.7570   -2.6688    0.0000 C   0  0
   -8.0598   -1.3268    0.0000 N   0  0
   -8.0598    3.9956    0.0000 O   0  0
   -8.0750    1.3344    0.0000 O   0  0
    0.2745   -0.1830    0.0000 C   0  0
   -7.2973   -2.6688    0.0000 C   0  0
    1.6089    0.5948    0.0000 C   0  0
   -8.0674   -3.9956    0.0000 O   0  0
    2.9433   -0.1830    0.0000 C   0  0
   -9.6077   -3.9803    0.0000 C   0  0
    4.2777    0.5948    0.0000 C   0  0
    5.6121   -0.1830    0.0000 N   0  0
    4.2777    2.1350    0.0000 C   0  0
    6.9389    0.5948    0.0000 C   0  0
    5.6121    2.9128    0.0000 C   0  0
    6.9389    2.1427    0.0000 C   0  0
    8.2809   -0.1830    0.0000 N   0  0
    8.2733    2.9128    0.0000 C   0  0
    9.6077    0.6024    0.0000 C   0  0
    9.6000    2.1503    0.0000 C   0  0
 19 21  1  0
 29 31  1  0
  1  3  1  0
  1  2  1  0
 20 22  1  0
  1  4  1  0
  3  7  1  0
 28 30  1  0
  6 12  1  0
 23 25  1  0
 23 24  2  0
  3  8  2  0
 17 19  1  0
  5 11  2  0
  5 10  1  0
 10 17  1  0
 30 32  1  0
  9 16  2  0
  9 15  1  0
 25 27  2  0
 10 12  1  0
 27 28  1  0
 26 28  2  0
 26 29  1  0
 31 32  1  0
  4  9  1  0
 24 26  1  0
 13 18  1  0
 18 20  1  0
  8 14  1  0
 14 18  2  0
  2  5  1  0
  2  6  1  0
  7 13  2  0
 21 23  1  0
M  END
>  <SOM>
31

$$$$

SciTegic02211520382D

 31 33  0  0  0  0            999 V2000
   -0.8799    2.6673    0.0000 C   0  0
   -0.4427    1.2673    0.0000 N   0  0
   -2.3630    2.7780    0.0000 C   0  0
    0.0775    3.8737    0.0000 S   0  0
   -1.7819    0.3763    0.0000 C   0  0
    1.0016    0.7526    0.0000 C   0  0
   -3.0270    1.3613    0.0000 N   0  0
   -3.1377    4.1116    0.0000 C   0  0
    1.5384    3.3756    0.0000 C   0  0
   -0.3542    5.3512    0.0000 O   0  0
   -1.8428   -1.1621    0.0000 C   0  0
    1.0016   -0.7803    0.0000 C   0  0
   -4.6650    4.2500    0.0000 C   0  0
   -2.5013    5.5228    0.0000 C   0  0
    2.7005    4.3883    0.0000 C   0  0
    1.8317    1.8594    0.0000 C   0  0
   -3.3148   -1.6159    0.0000 O   0  0
    2.3353   -1.5495    0.0000 C   0  0
   -0.3265   -1.5495    0.0000 C   0  0
    4.1615    3.8848    0.0000 C   0  0
    3.2926    1.3558    0.0000 C   0  0
   -3.3756   -3.2096    0.0000 C   0  0
    2.3353   -3.0824    0.0000 C   0  0
   -0.3265   -3.0824    0.0000 C   0  0
    4.4547    2.3685    0.0000 C   0  0
    5.3236    4.8975    0.0000 Cl  0  0
    3.5859   -0.1605    0.0000 Cl  0  0
   -4.7314   -3.9346    0.0000 N   0  0
   -2.0752   -4.0895    0.0000 O   0  0
    1.0016   -3.8516    0.0000 N   0  3
    1.0016   -5.3900    0.0000 O   0  5
 19 24  1  0
  1  3  2  0
  1  2  1  0
 20 25  1  0
 20 26  1  0
  1  4  1  0
 22 28  1  0
  3  7  1  0
 24 30  2  0
  6 12  1  0
 22 29  2  0
  3  8  1  0
  5 11  1  0
 30 31  1  0
  9 16  2  0
  9 15  1  0
  4 10  2  0
 11 17  1  0
 15 20  2  0
 17 22  1  0
 12 18  1  0
 12 19  2  0
 23 30  1  0
  4  9  1  0
 16 21  1  0
 18 23  2  0
  8 14  1  0
  8 13  1  0
  2  5  1  0
  2  6  1  0
  5  7  2  0
 21 25  2  0
 21 27  1  0
M  END
>  <SOM>
8

$$$$

SciTegic02211520382D

 29 32  0  0  0  0            999 V2000
    2.0388    3.9161    0.0000 C   0  0
    3.5036    3.4438    0.0000 N   0  0
    2.0388    5.4587    0.0000 C   0  0
    0.7055    3.1508    0.0000 C   0  0
    3.9819    1.9790    0.0000 C   0  0
    4.4124    4.6874    0.0000 C   0  0
    3.5036    5.9370    0.0000 C   0  0
    0.7055    6.2299    0.0000 C   0  0
   -0.6278    3.9161    0.0000 C   0  0
    2.9535    0.8311    0.0000 C   0  0
    5.4886    1.6561    0.0000 C   0  0
   -0.6278    5.4587    0.0000 C   0  0
   -1.9611    3.1508    0.0000 C   0  0
    3.4259   -0.6338    0.0000 C   0  0
    5.9669    0.1913    0.0000 C   0  0
   -3.2943    3.9161    0.0000 C   0  0
    4.9325   -0.9506    0.0000 N   0  0
   -4.6336    3.1508    0.0000 N   0  0
   -3.2943    5.4587    0.0000 O   0  0
    5.4108   -2.4214    0.0000 C   0  0
   -5.9669    3.9161    0.0000 C   0  0
    4.3765   -3.5634    0.0000 C   0  0
    2.8698   -3.2405    0.0000 C   0  0
    1.8415   -4.3884    0.0000 C   0  0
    2.3975   -1.7757    0.0000 C   0  0
    0.3348   -4.0656    0.0000 C   0  0
    2.3198   -5.8533    0.0000 F   0  0
    0.8908   -1.4588    0.0000 C   0  0
   -0.1435   -2.6008    0.0000 C   0  0
  1  3  2  0
  1  2  1  0
 20 22  1  0
  1  4  1  0
 23 24  2  0
  3  7  1  0
 22 23  1  0
 16 18  1  0
 16 19  2  0
  3  8  1  0
  5 11  1  0
  5 10  1  0
 10 14  1  0
 25 28  2  0
  9 13  1  0
  9 12  1  0
 23 25  1  0
  6  7  2  0
 11 15  1  0
 15 17  1  0
 17 20  1  0
 13 16  1  0
 26 29  2  0
  4  9  2  0
 24 26  1  0
 24 27  1  0
 28 29  1  0
 18 21  1  0
 14 17  1  0
  8 12  2  0
  2  5  1  0
  2  6  1  0
M  END
>  <SOM>
22

$$$$

SciTegic02211520382D

 42 46  0  0  0  0            999 V2000
   -3.2726   -0.9481    0.0000 C   0  0
   -1.8141   -0.4831    0.0000 C   0  0
   -3.2726   -2.4887    0.0000 C   0  0
   -4.6127   -0.1823    0.0000 C   0  0
   -1.3401    0.9845    0.0000 C   0  0
   -0.9116   -1.7229    0.0000 C   0  0
   -1.8141   -2.9718    0.0000 N   0  0
   -4.6127   -3.2635    0.0000 C   0  0
   -5.9436   -0.9481    0.0000 C   0  0
    0.2006    1.0210    0.0000 C   0  0
   -1.3492   -4.4304    0.0000 C   0  0
   -5.9436   -2.4887    0.0000 C   0  0
   -7.2746   -0.1823    0.0000 N   0  0
    0.9298    2.3793    0.0000 C   0  0
    1.0028   -0.2917    0.0000 C   0  0
   -8.6237   -0.9207    0.0000 C   0  0
    2.4704    2.4157    0.0000 C   0  0
    0.1276    3.6920    0.0000 O   0  0
    2.5434   -0.2461    0.0000 C   0  0
   -9.9091   -0.1550    0.0000 O   0  0
   -8.6328   -2.4704    0.0000 O   0  0
    3.2818    1.1030    0.0000 C   0  0
   -1.6865    3.6646    0.0000 C   0  0
   -9.9091    1.3765    0.0000 C   0  0
    4.8224    1.1395    0.0000 C   0  0
  -11.1853    2.3428    0.0000 C   0  0
   -8.7331    2.2608    0.0000 C   0  0
    5.5061   -0.1185    0.0000 N   0  0
    5.5425    2.4704    0.0000 O   0  0
  -10.6839    3.8378    0.0000 C   0  0
   -9.1251    3.6920    0.0000 C   0  0
    7.1652   -0.1276    0.0000 S   0  0
   -8.1223    4.8679    0.0000 O   0  0
    8.6967   -0.0820    0.0000 C   0  0
    7.2199   -1.6773    0.0000 O   0  0
    7.1105    1.4130    0.0000 O   0  0
    9.4168    1.2945    0.0000 C   0  0
    9.5262   -1.3674    0.0000 C   0  0
   10.9574    1.3401    0.0000 C   0  0
    8.5964    2.5981    0.0000 C   0  0
   11.0668   -1.3127    0.0000 C   0  0
   11.7870    0.0547    0.0000 C   0  0
 37 40  1  0
 38 41  2  0
 15 19  2  0
 27 31  1  0
 19 22  1  0
  1  3  2  0
  1  2  1  0
 20 24  1  0
  1  4  1  0
  3  7  1  0
 26 30  1  0
 22 25  1  0
 28 32  1  0
 39 42  2  0
  3  8  1  0
  5 10  1  0
 10 14  2  0
 10 15  1  0
 32 34  1  0
 32 35  2  0
 37 39  1  0
 30 31  1  0
 25 29  2  0
 25 28  1  0
  9 13  1  0
  9 12  1  0
  6  7  1  0
 17 22  2  0
 13 16  1  0
 31 33  1  0
 32 36  2  0
  4  9  2  0
 24 26  1  0
 24 27  1  0
 16 21  2  0
 16 20  1  0
 18 23  1  0
 14 17  1  0
 34 37  2  0
 34 38  1  0
 14 18  1  0
  8 12  2  0
  2  5  1  0
  2  6  2  0
  7 11  1  0
 41 42  1  0
M  END
>  <SOM>
11

$$$$

SciTegic02211520382D

 15 17  0  0  0  0            999 V2000
   -1.3353   -1.4725    0.0000 C   0  0
   -1.3353    0.0668    0.0000 C   0  0
    0.0000   -2.2440    0.0000 N   0  0
   -2.6669   -2.2440    0.0000 C   0  0
    0.0000    0.8383    0.0000 C   0  0
   -2.6669    0.8383    0.0000 C   0  0
    1.3353   -1.4725    0.0000 C   0  0
   -4.0021   -1.4725    0.0000 C   0  0
    1.3353    0.0668    0.0000 C   0  0
    0.0000    2.3775    0.0000 N   0  0
   -4.0021    0.0668    0.0000 C   0  0
    2.6669   -2.2440    0.0000 C   0  0
    2.6669    0.8383    0.0000 C   0  0
    4.0021   -1.4725    0.0000 C   0  0
    4.0021    0.0668    0.0000 C   0  0
  7  9  1  0
 14 15  1  0
  5 10  1  0
  1  3  1  0
  1  2  2  0
  3  7  2  0
  4  8  2  0
  1  4  1  0
 13 15  1  0
  2  5  1  0
  2  6  1  0
  8 11  1  0
  9 13  1  0
  5  9  2  0
  7 12  1  0
 12 14  1  0
  6 11  2  0
M  END
>  <SOM>
15

$$$$

SciTegic02211520382D

 15 17  0  0  0  0            999 V2000
   -1.3353   -1.4725    0.0000 C   0  0
   -1.3353    0.0668    0.0000 C   0  0
    0.0000   -2.2440    0.0000 N   0  0
   -2.6669   -2.2440    0.0000 C   0  0
    0.0000    0.8383    0.0000 C   0  0
   -2.6669    0.8383    0.0000 C   0  0
    1.3353   -1.4725    0.0000 C   0  0
   -4.0021   -1.4725    0.0000 C   0  0
    1.3353    0.0668    0.0000 C   0  0
    0.0000    2.3775    0.0000 N   0  0
   -4.0021    0.0668    0.0000 C   0  0
    2.6669   -2.2440    0.0000 C   0  0
    2.6669    0.8383    0.0000 C   0  0
    4.0021   -1.4725    0.0000 C   0  0
    4.0021    0.0668    0.0000 C   0  0
  7  9  1  0
 14 15  1  0
  5 10  1  0
  1  3  1  0
  1  2  2  0
  3  7  2  0
  4  8  2  0
  1  4  1  0
 13 15  1  0
  2  5  1  0
  2  6  1  0
  8 11  1  0
  9 13  1  0
  5  9  2  0
  7 12  1  0
 12 14  1  0
  6 11  2  0
M  END
>  <SOM>
13

$$$$

SciTegic02211520382D

 15 17  0  0  0  0            999 V2000
   -1.3353   -1.4725    0.0000 C   0  0
   -1.3353    0.0668    0.0000 C   0  0
    0.0000   -2.2440    0.0000 N   0  0
   -2.6669   -2.2440    0.0000 C   0  0
    0.0000    0.8383    0.0000 C   0  0
   -2.6669    0.8383    0.0000 C   0  0
    1.3353   -1.4725    0.0000 C   0  0
   -4.0021   -1.4725    0.0000 C   0  0
    1.3353    0.0668    0.0000 C   0  0
    0.0000    2.3775    0.0000 N   0  0
   -4.0021    0.0668    0.0000 C   0  0
    2.6669   -2.2440    0.0000 C   0  0
    2.6669    0.8383    0.0000 C   0  0
    4.0021   -1.4725    0.0000 C   0  0
    4.0021    0.0668    0.0000 C   0  0
  7  9  1  0
 14 15  1  0
  5 10  1  0
  1  3  1  0
  1  2  2  0
  3  7  2  0
  4  8  2  0
  1  4  1  0
 13 15  1  0
  2  5  1  0
  2  6  1  0
  8 11  1  0
  9 13  1  0
  5  9  2  0
  7 12  1  0
 12 14  1  0
  6 11  2  0
M  END
>  <SOM>
12

$$$$

SciTegic02211520382D

 36 40  0  0  0  0            999 V2000
   -1.9638    3.9275    0.0000 C   0  0
   -1.9638    5.4481    0.0000 C   0  0
   -3.2857    3.1710    0.0000 C   0  0
   -0.6495    3.1710    0.0000 O   0  0
   -0.6495    6.2045    0.0000 C   0  0
   -3.2857    6.2045    0.0000 C   0  0
   -3.2857    1.6505    0.0000 N   0  0
   -4.5923    3.9275    0.0000 C   0  0
    0.6571    3.9275    0.0000 C   0  0
    0.6571    5.4481    0.0000 C   0  0
   -0.6495    7.7251    0.0000 O   0  0
   -4.5923    5.4481    0.0000 C   0  0
   -4.7145    1.1538    0.0000 C   0  0
    1.9790    3.1710    0.0000 C   0  0
   -4.7145   -0.3668    0.0000 C   0  0
   -5.9448    2.0249    0.0000 O   0  0
    3.4308    3.7900    0.0000 N   0  0
    2.1395    1.7422    0.0000 N   0  0
   -6.0212   -1.1232    0.0000 C   0  0
   -3.3926   -1.1232    0.0000 C   0  0
    4.4547    2.6209    0.0000 N   0  0
    3.5607    1.3678    0.0000 N   0  0
   -6.0212   -2.6438    0.0000 C   0  0
   -3.3926   -2.6438    0.0000 C   0  0
   -4.7145   -3.4003    0.0000 C   0  0
   -4.7145   -4.9208    0.0000 O   0  0
   -3.2857   -5.4252    0.0000 C   0  0
   -2.0249   -4.5617    0.0000 C   0  0
   -0.8023   -5.4634    0.0000 C   0  0
    0.4890   -4.5006    0.0000 C   0  0
    1.6505   -5.2418    0.0000 C   0  0
    1.6810   -6.9228    0.0000 C   0  0
    2.8883   -4.3019    0.0000 C   0  0
    2.9647   -7.7251    0.0000 C   0  0
    4.2790   -5.3105    0.0000 C   0  0
    4.2790   -6.8693    0.0000 C   0  0
 19 23  2  0
 15 19  1  0
 29 30  1  0
  1  3  1  0
  1  2  2  0
 20 24  1  0
  1  4  1  0
  3  7  1  0
  6 12  2  0
 35 36  2  0
 23 25  1  0
  3  8  2  0
  5 11  2  0
  5 10  1  0
 32 34  2  0
 30 31  1  0
 24 25  2  0
  9 14  1  0
  9 10  2  0
 18 22  1  0
 25 26  1  0
 33 35  1  0
 15 20  2  0
 13 15  1  0
 17 21  1  0
 13 16  2  0
 31 33  2  0
 31 32  1  0
  4  9  1  0
 28 29  1  0
 26 27  1  0
 14 17  1  0
 34 36  1  0
 14 18  2  0
  8 12  1  0
  2  5  1  0
  2  6  1  0
 27 28  1  0
  7 13  1  0
 21 22  2  0
M  END
>  <SOM>
30

$$$$

SciTegic02211520382D

 21 22  0  0  0  0            999 V2000
   -3.6681    2.3167    0.0000 C   0  0
   -5.1022    1.7486    0.0000 C   0  0
   -2.4546    1.5003    0.0000 S   0  0
   -3.3206    3.8225    0.0000 C   0  0
   -5.0416    0.2096    0.0000 C   0  0
   -1.2687    2.3222    0.0000 C   0  0
   -1.7596    3.8225    0.0000 C   0  0
   -6.3488   -0.6068    0.0000 C   0  0
   -3.6846   -0.5075    0.0000 C   0  0
    0.1710    1.8313    0.0000 C   0  0
   -6.2882   -2.1457    0.0000 C   0  0
   -3.6240   -2.0464    0.0000 C   0  0
    1.6107    1.3459    0.0000 C   0  0
   -4.9312   -2.8683    0.0000 C   0  0
    3.0669    0.9156    0.0000 C   0  0  2  0  0  0
   -4.8706   -4.4017    0.0000 F   0  0
    4.2693    1.8313    0.0000 N   0  0
    3.5247   -0.5737    0.0000 C   0  0
    3.8170    3.3868    0.0000 C   0  0
    2.2670    3.3592    0.0000 N   0  0
    4.7658    4.5396    0.0000 O   0  0
  4  7  1  0
 19 20  1  0
 19 21  2  0
  1  3  1  0
  1  2  1  0
 15 17  1  0
  1  4  2  0
  3  6  1  0
  5  9  2  0
  5  8  1  0
  6 10  1  0
 17 19  1  0
 10 13  3  0
  9 12  1  0
  6  7  2  0
 11 14  1  0
 13 15  1  0
 15 18  1  0
 12 14  2  0
 14 16  1  0
  8 11  2  0
  2  5  1  0
M  END
>  <SOM>
2

$$$$

SciTegic02211520382D

 41 45  0  0  0  0            999 V2000
    0.4302   -2.6476    0.0000 C   0  0
    1.7871   -1.8974    0.0000 C   0  0
    0.4302   -4.1589    0.0000 C   0  0
   -0.9377   -1.8974    0.0000 C   0  0
    1.7871   -0.3971    0.0000 N   0  0
    3.1440   -2.6476    0.0000 N   0  0
   -0.9377   -4.8980    0.0000 C   0  0
    1.7871   -4.8980    0.0000 N   0  0
   -2.2725   -2.6476    0.0000 C   0  0
    3.1440    0.3640    0.0000 C   0  0
    3.1440   -4.1589    0.0000 C   0  0
   -2.2725   -4.1589    0.0000 C   0  0
   -3.6294   -1.8974    0.0000 C   0  0
    3.1330    1.8864    0.0000 C   0  0
    4.4898   -0.3530    0.0000 C   0  0
   -5.0745   -2.5042    0.0000 O   0  0
   -3.8059   -0.3971    0.0000 C   0  0
    4.4678    2.6476    0.0000 C   0  0
    5.8467    0.3971    0.0000 C   0  0
   -6.1115   -1.3900    0.0000 C   0  0
   -5.3393   -0.0883    0.0000 C   0  0
    5.8467    1.9085    0.0000 C   0  0
    4.4678    4.1479    0.0000 Cl  0  0
   -7.6779   -1.5444    0.0000 C   0  0
    7.1705    2.6476    0.0000 O   0  0
   -8.6046   -0.3309    0.0000 N   0  0
    8.5384    1.9085    0.0000 C   0  0
  -10.1600   -0.4854    0.0000 C   0  0
    9.8732    2.6476    0.0000 C   0  0
  -10.7888   -1.8533    0.0000 C   0  0
   11.2080    1.9085    0.0000 C   0  0
    9.8732    4.1699    0.0000 C   0  0
  -12.3553   -2.0188    0.0000 S   0  0
   12.5649    2.6476    0.0000 C   0  0
   11.2301    4.8980    0.0000 C   0  0
  -13.8997   -2.1953    0.0000 C   0  0
  -12.2450   -3.5191    0.0000 O   0  0
  -12.5098   -0.5185    0.0000 O   0  0
   12.5759    4.1479    0.0000 C   0  0
   13.8997    1.9085    0.0000 F   0  0
   13.8777    4.8870    0.0000 O   0  0
 19 22  2  0
 15 19  1  0
 29 32  2  0
 29 31  1  0
  1  3  2  0
  1  2  1  0
 20 24  1  0
  1  4  1  0
  3  7  1  0
 22 25  1  0
 35 39  2  0
  6 11  1  0
  3  8  1  0
  5 10  1  0
 10 14  1  0
 10 15  2  0
 32 35  1  0
 30 33  1  0
  9 13  1  0
 34 40  1  0
 39 41  1  0
 31 34  2  0
 25 27  1  0
  9 12  1  0
 33 37  2  0
 33 36  1  0
 33 38  2  0
 17 21  1  0
 13 17  2  0
 13 16  1  0
 26 28  1  0
  4  9  2  0
 24 26  1  0
 16 20  1  0
 20 21  2  0
 18 23  1  0
 18 22  1  0
  8 11  2  0
 34 39  1  0
 14 18  2  0
 27 29  1  0
  2  5  1  0
  2  6  2  0
  7 12  2  0
 28 30  1  0
M  END
>  <SOM>
28

$$$$

SciTegic02211520382D

 40 44  0  0  0  0            999 V2000
    1.7557   -1.0955    0.0000 N   0  0
    2.1489   -2.5352    0.0000 C   0  0  1  0  0  0
    1.4818   -3.8554    0.0000 C   0  0  2  0  0  0
    1.7416    0.3792    0.0000 C   0  0
    3.4622   -3.0197    0.0000 C   0  0
    0.4143   -2.9565    0.0000 C   0  0
    2.7318   -4.3681    0.0000 C   0  0
   -0.2107   -4.2206    0.0000 C   0  0
    0.3160    1.1517    0.0000 C   0  0
    3.9327   -4.0802    0.0000 C   0  0  2  0  0  0
    0.3371    2.6827    0.0000 C   0  0  1  0  0  0
    5.4004   -4.7473    0.0000 N   0  0
    1.7557    3.4271    0.0000 C   0  0
   -1.0955    3.4551    0.0000 N   0  0
    6.8611   -4.0380    0.0000 C   0  0
    5.6743   -6.2361    0.0000 C   0  0
    3.1742    2.6616    0.0000 C   0  0
    1.7557    4.9439    0.0000 C   0  0
   -2.5211    2.6967    0.0000 C   0  0
    8.0339   -5.0984    0.0000 N   0  0
    7.0999   -2.5352    0.0000 C   0  0
    7.3036   -6.4538    0.0000 N   0  0
    4.5507   -7.3176    0.0000 C   0  0
    4.5998    3.3990    0.0000 C   0  0
    3.1883    5.6954    0.0000 C   0  0
   -3.9327    3.4692    0.0000 C   0  0
   -2.5492    1.1798    0.0000 O   0  0
    8.6308   -1.9663    0.0000 C   0  0
    5.8148   -1.5871    0.0000 C   0  0
    4.6139    4.9369    0.0000 C   0  0
   -3.9257    4.9861    0.0000 C   0  0
   -5.3653    2.7178    0.0000 C   0  0
   -5.3513    5.7515    0.0000 C   0  0
   -6.7698    3.4762    0.0000 C   0  0
   -6.7628    5.0071    0.0000 C   0  0
   -5.3442    7.3176    0.0000 O   0  0
   -8.6308    5.1827    0.0000 F   0  0
   -7.9426    6.2993    0.0000 F   0  0
    2.9074   -1.1939    0.0000 H   0  0
    0.3230   -4.9229    0.0000 H   0  0
  3 40  1  0
 19 26  1  0
 19 27  2  0
  1  3  1  0
  1  2  1  0
 20 22  1  0
  1  4  1  0
 26 32  1  0
  3  7  1  0
 35 38  1  0
 35 37  1  0
 24 30  2  0
  3  8  1  0
 10 12  1  0
  5 10  1  0
 32 34  1  0
 16 22  2  0
  6  8  1  0
  9 11  1  0
 12 15  1  0
  7 10  1  0
 26 31  1  0
 11 14  1  0
 11 13  1  0
 33 36  1  0
 15 20  2  0
 15 21  1  0
 33 35  1  0
 13 17  2  0
 17 24  1  0
 12 16  1  0
  4  9  1  0
 16 23  1  0
 13 18  1  0
  2 39  1  0
 31 33  1  0
 18 25  2  0
 34 35  1  0
 14 19  1  0
  2  5  1  0
  2  6  1  0
 21 29  1  0
 21 28  1  0
 25 30  1  0
M  END
>  <SOM>
31

$$$$

SciTegic02211520382D

 36 38  0  0  0  0            999 V2000
    5.3437   -0.0074    0.0000 C   0  0
    4.0040    0.7549    0.0000 C   0  0  2  0  0  0
    5.3437   -1.5394    0.0000 C   0  0
    6.6685    0.7697    0.0000 C   0  0
    4.0040    2.2870    0.0000 C   0  0
    2.6718   -0.0148    0.0000 C   0  0  1  0  0  0
    6.6833   -2.3092    0.0000 C   0  0
    8.0007    0.0000    0.0000 C   0  0
    5.3363    3.0567    0.0000 C   0  0
    1.3396    0.7475    0.0000 N   0  0
    2.6792   -1.5542    0.0000 C   0  0
    8.0081   -1.5320    0.0000 C   0  0
    6.6907   -3.8412    0.0000 C   0  0
    5.3215    4.5961    0.0000 C   0  0
    6.6611    2.3018    0.0000 C   0  0
    0.0148   -0.0296    0.0000 C   0  0
    6.6981   -5.3807    0.0000 N   0  0
    6.6611    5.3733    0.0000 C   0  0
    7.9933    3.0789    0.0000 C   0  0
   -1.3174    0.7327    0.0000 C   0  0
    0.0148   -1.5691    0.0000 O   0  0
    7.9933    4.6109    0.0000 C   0  0
   -2.6570   -0.0444    0.0000 O   0  0
   -0.6143    2.1537    0.0000 C   0  0
   -2.0131    2.1019    0.0000 C   0  0
    9.3255    5.3807    0.0000 Cl  0  0
   -3.9892    0.7179    0.0000 C   0  0
   -3.9892    2.2500    0.0000 C   0  0
   -5.3141   -0.0592    0.0000 N   0  0
   -5.3215    3.0197    0.0000 C   0  0
   -6.6463    0.7105    0.0000 C   0  0
   -6.6537    2.2426    0.0000 C   0  0
   -7.9933    3.0049    0.0000 C   0  0
   -8.7408    4.3445    0.0000 F   0  0
   -9.3255    2.2352    0.0000 F   0  0
   -7.2754    4.3667    0.0000 F   0  0
 19 22  2  0
 15 19  1  0
 22 26  1  0
 29 31  2  0
  1  3  2  0
  1  2  1  0
 20 24  1  0
 20 25  1  0
 20 23  1  0
  4  8  2  0
  1  4  1  0
  3  7  1  0
 28 30  1  0
  5  9  1  0
 23 27  1  0
  6 10  1  0
  6 11  1  0
 32 33  1  0
 10 16  1  0
 30 32  2  0
  9 15  2  0
  9 14  1  0
 33 35  1  0
 33 34  1  0
 33 36  1  0
 13 17  3  0
 27 28  2  0
 31 32  1  0
 16 21  2  0
 16 20  1  0
 18 22  1  0
 14 18  2  0
 27 29  1  0
  8 12  1  0
  2  5  1  0
  2  6  1  0
  7 13  1  0
  7 12  2  0
M  END
>  <SOM>
2

$$$$

SciTegic02211520382D

 38 41  0  0  0  0            999 V2000
   -1.7428   -0.4482    0.0000 C   0  0  1  0  0  0
   -3.0707   -1.2117    0.0000 C   0  0  1  0  0  0
   -1.7428    1.0872    0.0000 C   0  0  1  0  0  0
   -0.3237   -0.9046    0.0000 C   0  0
   -4.3902   -0.4482    0.0000 C   0  0  1  0  0  0
   -3.0707   -2.7470    0.0000 C   0  0
   -0.3071    1.5685    0.0000 C   0  0  2  0  0  0
   -3.0707    1.8507    0.0000 C   0  0  2  0  0  0
   -1.5934    2.6059    0.0000 C   0  0
    0.5892    0.3486    0.0000 C   0  0
   -5.7181   -1.2117    0.0000 C   0  0  2  0  0  0
   -4.3902    1.0872    0.0000 C   0  0
   -4.3902   -3.5105    0.0000 C   0  0
    0.0166    2.8715    0.0000 C   0  0  1  0  0  0
   -3.0707    3.3860    0.0000 O   0  0
   -5.7181   -2.7470    0.0000 C   0  0  2  0  0  0
   -7.0459   -0.4482    0.0000 C   0  0
   -5.7181    0.3154    0.0000 C   0  0
    1.7262    2.8715    0.0000 C   0  0
   -1.0125    4.4068    0.0000 C   0  0
   -7.0459   -3.5105    0.0000 C   0  0
   -8.3738   -1.2117    0.0000 C   0  0
    2.3735    1.4108    0.0000 C   0  0
   -8.3738   -2.7470    0.0000 C   0  0  1  0  0  0
    3.8757    1.3943    0.0000 C   0  0
   -9.6934   -3.5105    0.0000 O   0  0
    4.7554   -0.1909    0.0000 N   0  0
    4.5562    2.9213    0.0000 O   0  0
    6.2824   -0.2158    0.0000 C   0  0
    6.8966   -1.5768    0.0000 C   0  0
    8.1497   -1.6017    0.0000 S   0  0
    9.8261   -1.6349    0.0000 O   0  0
    8.1912   -3.5603    0.0000 O   0  0
    8.1912    0.7303    0.0000 O   0  0
   -1.6598   -1.7013    0.0000 H   0  0
   -3.0624   -0.0332    0.0000 H   0  0
   -4.4151   -1.7345    0.0000 H   0  0
   -5.7181   -4.2657    0.0000 H   0  0
 19 23  1  0
 29 30  1  0
  1  3  1  0
  1  2  1  0
  1  4  1  0
 16 38  1  0
  3  7  1  0
 22 24  1  0
  2 36  1  0
  6 13  1  0
 23 25  1  0
  3  9  1  0
  3  8  1  0
  5 12  1  0
  5 11  1  0
  2  5  1  0
 30 31  1  0
  5 37  1  0
 25 28  2  0
  4 10  1  0
 14 20  1  0
 25 27  1  0
 11 17  1  0
 11 16  1  0
 11 18  1  0
  1 35  1  0
 17 22  1  0
 13 16  1  0
 31 33  2  0
 31 32  1  0
 24 26  1  0
 16 21  1  0
 31 34  2  0
  8 15  1  0
 14 19  1  0
  8 12  1  0
  7 14  1  0
  2  6  1  0
 27 29  1  0
  7 10  1  0
 21 24  1  0
M  END
>  <SOM>
13

$$$$

SciTegic02211520382D

 19 20  0  0  0  0            999 V2000
   -0.6703   -0.7679    0.0000 C   0  0
    0.6614    0.0044    0.0000 C   0  0
   -2.0064    0.0000    0.0000 C   0  0
   -0.6703   -2.3083    0.0000 C   0  0
    1.9975   -0.7635    0.0000 C   0  0  1  0  0  0
    0.6614    1.5403    0.0000 O   0  0
   -3.3381   -0.7679    0.0000 C   0  0
   -1.9975   -3.0806    0.0000 C   0  0
    3.3381    0.0044    0.0000 C   0  0
    1.9975   -2.3083    0.0000 C   0  0
   -3.3381   -2.3127    0.0000 C   0  0
    3.3381    1.5448    0.0000 N   0  0
   -4.6653   -3.0851    0.0000 C   0  0
    1.9975    2.3171    0.0000 C   0  0
    4.6653    2.3171    0.0000 C   0  0
   -4.6653   -4.6254    0.0000 C   0  0
    1.9975    3.8486    0.0000 C   0  0
    4.6653    3.8530    0.0000 C   0  0
    3.3381    4.6254    0.0000 C   0  0
 17 19  1  0
 18 19  1  0
  5 10  1  0
 11 13  1  0
 14 17  1  0
  1  3  1  0
  1  2  1  0
  8 11  2  0
  3  7  2  0
  4  8  1  0
  1  4  2  0
  2  5  1  0
  2  6  2  0
 13 16  1  0
  7 11  1  0
  9 12  1  0
  5  9  1  0
 15 18  1  0
 12 14  1  0
 12 15  1  0
M  END
>  <SOM>
13

$$$$

SciTegic02211520382D

 48 54  0  0  0  0            999 V2000
   -3.6213    0.0107    0.0000 C   0  0  2  0  0  0
   -2.5790    0.8382    0.0000 C   0  0  1  0  0  0
   -3.6213   -1.3164    0.0000 C   0  0  1  0  0  0
   -3.6213    1.3432    0.0000 C   0  0
   -4.7765    0.6770    0.0000 C   0  0  2  0  0  0
   -1.2734    0.5427    0.0000 C   0  0  1  0  0  0
   -2.6918    2.1653    0.0000 C   0  0
   -4.7765   -1.9826    0.0000 C   0  0  2  0  0  0
   -2.5790   -2.1438    0.0000 C   0  0  2  0  0  0
   -1.2734   -1.8537    0.0000 C   0  0  2  0  0  0
   -5.4481   -0.5212    0.0000 N   0  0
   -5.9371    0.0107    0.0000 C   0  0
   -4.7765    2.0095    0.0000 O   0  0
   -0.6931   -0.6501    0.0000 C   0  0  1  0  0  0
   -0.5803    1.6817    0.0000 C   0  0  2  0  0  0
   -1.4614    2.6918    0.0000 C   0  0  1  0  0  0
   -5.4428   -3.1324    0.0000 C   0  0
   -5.9371   -1.3164    0.0000 C   0  0
   -4.1103   -3.1324    0.0000 C   0  0
   -2.5790   -3.4763    0.0000 O   0  0
   -6.7699   -0.5212    0.0000 C   0  0
   -5.9371    2.6757    0.0000 C   0  0
    1.2573    0.4674    0.0000 C   0  0  2  0  0  0
   -0.0269   -1.7999    0.0000 O   0  0
    2.0847    1.6817    0.0000 O   0  0
    0.6609    3.1378    0.0000 C   0  0  2  0  0  0
   -2.1330    3.8416    0.0000 O   0  0
   -4.7765   -4.2822    0.0000 O   0  0
   -1.4184   -4.1371    0.0000 C   0  0
    2.6703   -0.0376    0.0000 O   0  0
    1.3002   -2.0041    0.0000 C   0  0
    2.7563    2.8369    0.0000 C   0  0
    1.3325    4.2876    0.0000 O   0  0
   -4.1103   -5.4374    0.0000 C   0  0
    2.1330   -0.9725    0.0000 C   0  0
    1.7892   -3.2506    0.0000 O   0  0
    4.0995    2.8369    0.0000 C   0  0
    2.0847    3.9813    0.0000 O   0  0
    0.6609    5.4374    0.0000 C   0  0
    4.7711    1.6817    0.0000 C   0  0
    4.7711    3.9813    0.0000 C   0  0
    6.0983    1.6817    0.0000 C   0  0
    6.0983    3.9813    0.0000 C   0  0
    6.7699    2.8369    0.0000 C   0  0
   -1.4184    1.5098    0.0000 H   0  0
   -3.6213   -2.6435    0.0000 H   0  0
    0.0698    0.5427    0.0000 H   0  0
   -0.5964   -3.0035    0.0000 H   0  0
 37 40  1  0
 37 41  2  0
  3 46  1  0
 20 29  1  0
  1  3  1  0
  1  2  1  0
 19 28  1  0
 15 16  1  0
  1  5  1  0
  1  4  1  0
 26 33  1  0
 23 30  1  0
 24 31  1  0
 23 26  1  0
 11 21  1  0
  3  9  1  0
  3  8  1  0
 13 22  1  0
  6 15  1  0
  5 13  1  0
  5 12  1  0
 10 14  1  0
 32 37  1  0
  2 45  1  0
 32 38  2  0
 40 42  2  0
  2  6  1  0
  2  7  1  0
  6 14  1  0
  9 10  1  0
  4 10  1  0
  4 11  1  0
 14 23  1  0
 11 17  1  0
 42 44  1  0
 33 39  1  0
 15 25  1  0
  6 47  1  0
 12 18  1  0
 14 24  1  0
 16 27  1  0
 16 26  1  0
 31 36  2  0
 31 35  1  0
  8 18  1  0
  8 19  1  0
 28 34  1  0
  8 17  1  0
  9 20  1  0
  7 16  1  0
 43 44  2  0
 41 43  1  0
 25 32  1  0
 10 48  1  0
M  END
>  <SOM>
12

$$$$

SciTegic02211520382D

 48 54  0  0  0  0            999 V2000
   -3.6213    0.0107    0.0000 C   0  0  2  0  0  0
   -2.5790    0.8382    0.0000 C   0  0  1  0  0  0
   -3.6213   -1.3164    0.0000 C   0  0  1  0  0  0
   -3.6213    1.3432    0.0000 C   0  0
   -4.7765    0.6770    0.0000 C   0  0  2  0  0  0
   -1.2734    0.5427    0.0000 C   0  0  1  0  0  0
   -2.6918    2.1653    0.0000 C   0  0
   -4.7765   -1.9826    0.0000 C   0  0  2  0  0  0
   -2.5790   -2.1438    0.0000 C   0  0  2  0  0  0
   -1.2734   -1.8537    0.0000 C   0  0  2  0  0  0
   -5.4481   -0.5212    0.0000 N   0  0
   -5.9371    0.0107    0.0000 C   0  0
   -4.7765    2.0095    0.0000 O   0  0
   -0.6931   -0.6501    0.0000 C   0  0  1  0  0  0
   -0.5803    1.6817    0.0000 C   0  0  2  0  0  0
   -1.4614    2.6918    0.0000 C   0  0  1  0  0  0
   -5.4428   -3.1324    0.0000 C   0  0
   -5.9371   -1.3164    0.0000 C   0  0
   -4.1103   -3.1324    0.0000 C   0  0
   -2.5790   -3.4763    0.0000 O   0  0
   -6.7699   -0.5212    0.0000 C   0  0
   -5.9371    2.6757    0.0000 C   0  0
    1.2573    0.4674    0.0000 C   0  0  2  0  0  0
   -0.0269   -1.7999    0.0000 O   0  0
    2.0847    1.6817    0.0000 O   0  0
    0.6609    3.1378    0.0000 C   0  0  2  0  0  0
   -2.1330    3.8416    0.0000 O   0  0
   -4.7765   -4.2822    0.0000 O   0  0
   -1.4184   -4.1371    0.0000 C   0  0
    2.6703   -0.0376    0.0000 O   0  0
    1.3002   -2.0041    0.0000 C   0  0
    2.7563    2.8369    0.0000 C   0  0
    1.3325    4.2876    0.0000 O   0  0
   -4.1103   -5.4374    0.0000 C   0  0
    2.1330   -0.9725    0.0000 C   0  0
    1.7892   -3.2506    0.0000 O   0  0
    4.0995    2.8369    0.0000 C   0  0
    2.0847    3.9813    0.0000 O   0  0
    0.6609    5.4374    0.0000 C   0  0
    4.7711    1.6817    0.0000 C   0  0
    4.7711    3.9813    0.0000 C   0  0
    6.0983    1.6817    0.0000 C   0  0
    6.0983    3.9813    0.0000 C   0  0
    6.7699    2.8369    0.0000 C   0  0
   -1.4184    1.5098    0.0000 H   0  0
   -3.6213   -2.6435    0.0000 H   0  0
    0.0698    0.5427    0.0000 H   0  0
   -0.5964   -3.0035    0.0000 H   0  0
 37 40  1  0
 37 41  2  0
  3 46  1  0
 20 29  1  0
  1  3  1  0
  1  2  1  0
 19 28  1  0
 15 16  1  0
  1  5  1  0
  1  4  1  0
 26 33  1  0
 23 30  1  0
 24 31  1  0
 23 26  1  0
 11 21  1  0
  3  9  1  0
  3  8  1  0
 13 22  1  0
  6 15  1  0
  5 13  1  0
  5 12  1  0
 10 14  1  0
 32 37  1  0
  2 45  1  0
 32 38  2  0
 40 42  2  0
  2  6  1  0
  2  7  1  0
  6 14  1  0
  9 10  1  0
  4 10  1  0
  4 11  1  0
 14 23  1  0
 11 17  1  0
 42 44  1  0
 33 39  1  0
 15 25  1  0
  6 47  1  0
 12 18  1  0
 14 24  1  0
 16 27  1  0
 16 26  1  0
 31 36  2  0
 31 35  1  0
  8 18  1  0
  8 19  1  0
 28 34  1  0
  8 17  1  0
  9 20  1  0
  7 16  1  0
 43 44  2  0
 41 43  1  0
 25 32  1  0
 10 48  1  0
M  END
>  <SOM>
18

$$$$

SciTegic02211520382D

 25 28  0  0  0  0            999 V2000
   -1.5576   -1.6979    0.0000 C   0  0
   -2.9655   -1.0758    0.0000 C   0  0
   -0.2292   -0.9215    0.0000 C   0  0
   -1.7166   -3.2322    0.0000 O   0  0
   -3.2930    0.4257    0.0000 C   0  0
   -3.9946   -2.2218    0.0000 N   0  0
    1.0992   -1.6839    0.0000 C   0  0
   -0.2292    0.6174    0.0000 C   0  0
   -3.2228   -3.5549    0.0000 C   0  0
   -4.7523    0.8934    0.0000 C   0  0
   -2.1470    1.4594    0.0000 C   0  0
    2.4417   -0.9168    0.0000 N   0  0
    1.0992    1.3939    0.0000 C   0  0
   -5.0798    2.3949    0.0000 C   0  0
   -5.8937   -0.1403    0.0000 F   0  0
   -2.4697    2.9655    0.0000 C   0  0
    2.4323    0.6174    0.0000 C   0  0
    3.9010   -1.3845    0.0000 C   0  0
   -3.9338    3.4380    0.0000 C   0  0
   -1.3237    3.9946    0.0000 F   0  0
    3.8870    1.0992    0.0000 N   0  0
    4.7944   -0.1356    0.0000 N   0  0
    4.3828   -2.8439    0.0000 C   0  0
    3.3585   -3.9946    0.0000 C   0  0
    5.8937   -3.1573    0.0000 C   0  0
  1  3  1  0
  1  2  2  0
  1  4  1  0
  3  7  2  0
 23 25  1  0
 23 24  1  0
  3  8  1  0
  5 11  2  0
  5 10  1  0
 10 14  2  0
 10 15  1  0
  6  9  2  0
 11 16  1  0
 16 19  2  0
 17 21  2  0
 13 17  1  0
 12 18  1  0
 12 17  1  0
  4  9  1  0
 16 20  1  0
 18 23  1  0
 18 22  2  0
 14 19  1  0
  8 13  2  0
  2  5  1  0
  2  6  1  0
  7 12  1  0
 21 22  1  0
M  END
>  <SOM>
23

$$$$

SciTegic02211520382D

 20 21  0  0  0  0            999 V2000
    0.0000   -0.3803    0.0000 C   0  0
    1.3454    0.3851    0.0000 C   0  0
   -1.3597    0.3756    0.0000 C   0  0
    0.0000   -1.9016    0.0000 C   0  0
    2.7003   -0.3756    0.0000 C   0  0
    1.3454    1.9064    0.0000 O   0  0
   -2.7051   -0.3803    0.0000 C   0  0
   -1.3502   -2.6670    0.0000 C   0  0
    4.0505    0.3851    0.0000 C   0  0
    2.7003   -1.9016    0.0000 C   0  0
   -2.7051   -1.9111    0.0000 C   0  0
    4.0505    1.9064    0.0000 N   0  0
   -4.0505   -2.6718    0.0000 C   0  0
    2.7003    2.6718    0.0000 C   0  0
    5.4006    2.6718    0.0000 C   0  0
   -4.0505   -4.1931    0.0000 C   0  0
    2.7003    4.1884    0.0000 C   0  0
    5.4006    4.1884    0.0000 C   0  0
   -5.4006   -4.9538    0.0000 O   0  0
    4.0505    4.9538    0.0000 C   0  0
 18 20  1  0
  5 10  1  0
 11 13  1  0
 14 17  1  0
  1  3  1  0
  1  2  1  0
  8 11  2  0
 16 19  1  0
  3  7  2  0
  4  8  1  0
  1  4  2  0
 17 20  1  0
  2  5  1  0
  2  6  2  0
 13 16  1  0
  7 11  1  0
  9 12  1  0
  5  9  1  0
 15 18  1  0
 12 14  1  0
 12 15  1  0
M  END
>  <SOM>
13

$$$$

SciTegic02211520382D

 20 21  0  0  0  0            999 V2000
    0.0000   -0.3803    0.0000 C   0  0
    1.3454    0.3851    0.0000 C   0  0
   -1.3597    0.3756    0.0000 C   0  0
    0.0000   -1.9016    0.0000 C   0  0
    2.7003   -0.3756    0.0000 C   0  0
    1.3454    1.9064    0.0000 O   0  0
   -2.7051   -0.3803    0.0000 C   0  0
   -1.3502   -2.6670    0.0000 C   0  0
    4.0505    0.3851    0.0000 C   0  0
    2.7003   -1.9016    0.0000 C   0  0
   -2.7051   -1.9111    0.0000 C   0  0
    4.0505    1.9064    0.0000 N   0  0
   -4.0505   -2.6718    0.0000 C   0  0
    2.7003    2.6718    0.0000 C   0  0
    5.4006    2.6718    0.0000 C   0  0
   -4.0505   -4.1931    0.0000 C   0  0
    2.7003    4.1884    0.0000 C   0  0
    5.4006    4.1884    0.0000 C   0  0
   -5.4006   -4.9538    0.0000 O   0  0
    4.0505    4.9538    0.0000 C   0  0
 18 20  1  0
  5 10  1  0
 11 13  1  0
 14 17  1  0
  1  3  1  0
  1  2  1  0
  8 11  2  0
 16 19  1  0
  3  7  2  0
  4  8  1  0
  1  4  2  0
 17 20  1  0
  2  5  1  0
  2  6  2  0
 13 16  1  0
  7 11  1  0
  9 12  1  0
  5  9  1  0
 15 18  1  0
 12 14  1  0
 12 15  1  0
M  END
>  <SOM>
13

$$$$

SciTegic02211520382D

 15 16  0  0  0  0            999 V2000
    0.0000   -0.7678    0.0000 C   0  0
    0.0000    0.7678    0.0000 N   0  0
   -1.3326   -1.5356    0.0000 C   0  0
    1.3289   -1.5430    0.0000 C   0  0
   -1.3289    1.5356    0.0000 C   0  0
    1.3289    1.5356    0.0000 C   0  0
   -1.3326   -3.0785    0.0000 C   0  0
    1.3326   -3.0785    0.0000 C   0  0
   -1.3289    3.0785    0.0000 C   0  0
   -2.6577    0.7678    0.0000 O   0  0
    1.3289    3.0749    0.0000 C   0  0
    0.0000   -3.8463    0.0000 C   0  0
   -2.6614   -3.8463    0.0000 F   0  0
   -0.0037    3.8463    0.0000 C   0  0
    2.6614    3.8426    0.0000 C   0  0
 11 15  1  0
  5 10  2  0
  7 13  1  0
 11 14  1  0
  1  3  2  0
  1  2  1  0
  3  7  1  0
  4  8  2  0
  1  4  1  0
  2  5  1  0
  2  6  1  0
  9 14  2  0
  8 12  1  0
  5  9  1  0
  7 12  2  0
  6 11  2  0
M  END
>  <SOM>
15

$$$$

SciTegic02211520382D

 19 21  0  0  0  0            999 V2000
   -1.1360   -0.3187    0.0000 C   0  0
    0.1953   -1.0898    0.0000 C   0  0
   -2.4726   -1.0898    0.0000 O   0  0
   -1.1360    1.2234    0.0000 C   0  0
    0.1953   -2.6268    0.0000 C   0  0
    1.5267   -0.3187    0.0000 C   0  0
   -3.8091   -0.3187    0.0000 C   0  0
   -2.4726    1.9945    0.0000 C   0  0
    1.5267   -3.3978    0.0000 C   0  0
    2.8581   -1.0898    0.0000 C   0  0
   -3.8091    1.2234    0.0000 C   0  0
   -5.1405   -1.0898    0.0000 C   0  0
   -2.4726    3.5315    0.0000 O   0  0
    2.8581   -2.6268    0.0000 C   0  0
   -5.1405    1.9945    0.0000 C   0  0
   -6.4770   -0.3187    0.0000 C   0  0
    4.1946   -3.3978    0.0000 O   0  0
   -6.4770    1.2234    0.0000 C   0  0
    5.3923   -2.6473    0.0000 C   0  0
 17 19  1  0
 11 15  1  0
 14 17  1  0
  8 11  1  0
 15 18  2  0
  1  3  1  0
  1  2  1  0
  3  7  1  0
  4  8  1  0
  1  4  1  0
  2  5  1  0
  2  6  2  0
  9 14  1  0
  7 11  2  0
  5  9  2  0
  7 12  1  0
 12 16  2  0
 10 14  2  0
  6 10  1  0
  8 13  2  0
 16 18  1  0
M  END
>  <SOM>
4

$$$$

SciTegic02211520382D

 20 21  0  0  0  0            999 V2000
    1.6306    1.1584    0.0000 C   0  0
    0.2933    1.9289    0.0000 C   0  0
    1.6306   -0.3778    0.0000 C   0  0
    2.9630    1.9339    0.0000 C   0  0
   -1.0390    1.1584    0.0000 C   0  0
    0.2784    3.5894    0.0000 O   0  0
    2.9680   -1.1484    0.0000 C   0  0
    4.2954    1.1633    0.0000 C   0  0
   -2.3714    1.9289    0.0000 C   0  0
   -1.0390   -0.3828    0.0000 C   0  0
    4.3003   -0.3778    0.0000 C   0  0
    2.9680   -2.6896    0.0000 N   0  3
    5.6327    1.9339    0.0000 O   0  0
   -3.7038    1.1584    0.0000 C   0  0
   -2.3714   -1.1534    0.0000 C   0  0
    5.6327   -1.1484    0.0000 O   0  0
    4.3351   -3.4552    0.0000 O   0  0
    1.6456   -3.4303    0.0000 O   0  5
   -3.7038   -0.3828    0.0000 C   0  0
   -5.0411   -1.1534    0.0000 C   0  0
 11 16  1  0
 19 20  1  0
  5 10  2  0
  8 11  2  0
 10 15  1  0
 14 19  1  0
  1  3  1  0
  1  2  1  0
  3  7  2  0
  4  8  1  0
  1  4  2  0
  2  5  1  0
  2  6  2  0
  9 14  2  0
  7 11  1  0
  5  9  1  0
  7 12  1  0
 12 17  2  0
 12 18  1  0
  8 13  1  0
 15 19  2  0
M  END
>  <SOM>
20

$$$$

SciTegic02211520382D

 23 24  0  0  0  0            999 V2000
    3.3272   -1.1576    0.0000 C   0  0
    2.0010   -0.3781    0.0000 C   0  0
    4.6593   -0.3955    0.0000 C   0  0
    3.3156   -2.6932    0.0000 C   0  0
    0.6748   -1.1401    0.0000 C   0  0
    5.9855   -1.1808    0.0000 C   0  0
    4.6360   -3.4668    0.0000 C   0  0
   -0.6573   -0.3606    0.0000 N   0  0
    5.9739   -2.7165    0.0000 C   0  0
    7.3292   -0.4188    0.0000 Cl  0  0
   -1.9894   -1.1285    0.0000 C   0  0
   -0.6573    1.1866    0.0000 C   0  0
    7.3060   -3.5017    0.0000 Cl  0  0
   -3.3272   -0.3490    0.0000 C   0  0
    0.6864    1.9545    0.0000 C   0  0
   -4.6593   -1.1168    0.0000 C   0  0
   -3.3214    1.1983    0.0000 O   0  0
    0.6922    3.5017    0.0000 C   0  0
   -5.9972   -0.3374    0.0000 C   0  0
   -4.6709   -2.6641    0.0000 C   0  0
   -7.3292   -1.1168    0.0000 C   0  0
   -5.9972   -3.4261    0.0000 N   0  0
   -7.3292   -2.6641    0.0000 C   0  0
  4  7  1  0
 19 21  1  0
  1  3  1  0
  1  2  1  0
 20 22  2  0
  1  4  2  0
  3  6  2  0
  5  8  1  0
  6 10  1  0
 16 19  2  0
  7  9  2  0
  6  9  1  0
  9 13  1  0
 11 14  1  0
 15 18  1  0
 12 15  1  0
 16 20  1  0
 14 16  1  0
 14 17  1  0
  8 11  1  0
  8 12  1  0
  2  5  1  0
 22 23  1  0
 21 23  2  0
M  END
>  <SOM>
18

$$$$

SciTegic02211520382D

 43 46  0  0  0  0            999 V2000
   -1.4010    4.8881    0.0000 C   0  0
   -1.4087    3.3870    0.0000 C   0  0
   -0.0770    5.6424    0.0000 C   0  0
   -2.7250    5.6501    0.0000 C   0  0
   -0.0924    2.6172    0.0000 C   0  0
   -2.7404    2.6480    0.0000 C   0  0
    1.3163    4.7957    0.0000 C   0  0
   -0.0770    7.1435    0.0000 C   0  0
   -4.0490    4.9189    0.0000 C   0  0
   -0.1001    1.1239    0.0000 N   0  0
   -4.0567    3.4101    0.0000 C   0  0
    2.7173    5.5809    0.0000 C   0  0
    1.3163    8.0211    0.0000 C   0  0
   -1.3933    7.8979    0.0000 O   0  0
    1.1008    0.2309    0.0000 C   0  0  2  0  0  0
   -1.3471    0.2463    0.0000 C   0  0
   -5.3961    2.6711    0.0000 C   0  0
    2.7173    7.1974    0.0000 C   0  0
    4.1337    4.7726    0.0000 C   0  0
    0.6466   -1.2008    0.0000 C   0  0  2  0  0  0
    2.5403    0.6928    0.0000 C   0  0
   -0.8852   -1.1855    0.0000 O   0  0
   -2.7866    0.7236    0.0000 O   0  0
   -6.7124    3.4409    0.0000 F   0  0
   -6.0196    1.1778    0.0000 F   0  0
   -4.8342    1.1162    0.0000 F   0  0
    4.1337    8.0134    0.0000 F   0  0
    5.5578    5.5809    0.0000 C   0  0
    4.1337    3.1638    0.0000 C   0  0
    1.5472   -2.4094    0.0000 C   0  0
    0.9160   -3.7873    0.0000 C   0  0
    3.0560   -2.2477    0.0000 C   0  0
    1.8090   -4.9958    0.0000 C   0  0
    3.9566   -3.4794    0.0000 C   0  0
    3.3331   -4.8496    0.0000 C   0  0
    1.1855   -6.3583    0.0000 C   0  0
    5.4808   -3.3177    0.0000 C   0  0
   -0.3233   -6.5123    0.0000 F   0  0
    1.5165   -8.0211    0.0000 F   0  0
    2.5864   -7.4591    0.0000 F   0  0
    6.3660   -4.5417    0.0000 F   0  0
    6.7124   -2.2477    0.0000 F   0  0
    5.5809   -1.7705    0.0000 F   0  0
 37 41  1  0
 37 42  1  0
 37 43  1  0
 17 26  1  0
  1  3  1  0
  1  2  1  0
 19 28  1  0
 19 29  1  0
 20 22  1  0
 36 39  1  0
  1  4  2  0
 36 38  1  0
  3  7  2  0
  6 11  1  0
  3  8  1  0
  5 10  1  0
 10 15  1  0
 10 16  1  0
 30 31  2  0
 30 32  1  0
 13 18  1  0
  9 11  2  0
 11 17  1  0
 33 35  2  0
 33 36  1  0
 36 40  1  0
 20 30  1  0
 15 20  1  0
 15 21  1  0
 17 24  1  0
 17 25  1  0
 12 18  2  0
 12 19  1  0
 31 33  1  0
  4  9  1  0
 16 23  2  0
 16 22  1  0
 34 35  1  0
 32 34  2  0
 18 27  1  0
 34 37  1  0
  8 14  1  0
  8 13  2  0
  2  5  1  0
  2  6  2  0
  7 12  1  0
M  END
>  <SOM>
19

$$$$

SciTegic02211520382D

 36 40  0  0  0  0            999 V2000
    2.3990    0.0110    0.0000 C   0  0  2  0  0  0
    3.8462    0.5007    0.0000 C   0  0  1  0  0  0
    2.3990   -1.5352    0.0000 C   0  0  2  0  0  0
    1.0675    0.7813    0.0000 C   0  0
    2.4321    1.5462    0.0000 C   0  0
    4.7541   -0.7318    0.0000 C   0  0
    4.8696    1.6397    0.0000 C   0  0
    3.4885    1.9974    0.0000 N   0  0
    1.0675   -2.3110    0.0000 C   0  0  1  0  0  0
    3.8242   -1.9864    0.0000 C   0  0
   -0.2696    0.0110    0.0000 C   0  0  1  0  0  0
    5.8986    2.7787    0.0000 C   0  0
    1.9754    2.2835    0.0000 C   0  0
   -0.2696   -1.5352    0.0000 C   0  0
    1.0675   -3.8462    0.0000 C   0  0
   -1.6012    0.7813    0.0000 C   0  0
    6.9330    3.9232    0.0000 C   0  0
    1.4856    3.7471    0.0000 O   0  0
   -1.6067   -2.3110    0.0000 C   0  0
   -0.2696   -4.6275    0.0000 C   0  0
   -1.5957    2.3220    0.0000 C   0  0
   -2.9273    0.0110    0.0000 C   0  0
   -1.6067   -3.8462    0.0000 C   0  0
   -2.9548   -1.5352    0.0000 C   0  0
   -2.9273    3.0923    0.0000 C   0  0
   -4.2589    0.7703    0.0000 C   0  0
   -2.9548   -4.6275    0.0000 C   0  0
   -4.2919   -2.3110    0.0000 C   0  0
   -4.2644    2.3220    0.0000 C   0  0
   -4.2919   -3.8462    0.0000 C   0  0
   -5.6014    3.0923    0.0000 N   0  0
   -5.6124   -4.6275    0.0000 O   0  0
   -6.9330    2.3220    0.0000 C   0  0
   -5.6069    4.6275    0.0000 C   0  0
    2.3990   -3.0703    0.0000 H   0  0
    1.0785   -0.7758    0.0000 H   0  0
 19 23  1  0
 27 30  1  0
 19 24  1  0
 29 31  1  0
  1  3  1  0
  1  2  1  0
 20 23  1  0
  1  5  1  0
  1  4  1  0
 28 30  1  0
 22 26  2  0
 23 27  2  0
  6 10  1  0
  3  9  1  0
 30 32  2  0
 13 18  2  0
 25 29  2  0
  3 10  1  0
  9 15  1  0
  9 14  1  0
  4 11  1  0
  9 36  1  0
 11 16  1  0
 11 14  1  0
  3 35  1  0
 15 20  1  0
 24 28  1  0
 26 29  1  0
 31 33  1  0
 12 17  1  0
 16 22  1  0
 16 21  2  0
 31 34  1  0
 14 19  2  0
  8 13  1  0
  2  6  1  0
  2  7  1  0
  7 12  3  0
 21 25  1  0
  2  8  1  0
M  END
>  <SOM>
20

$$$$

SciTegic02211520382D

 22 23  0  0  0  0            999 V2000
   -1.6268    2.2522    0.0000 N   0  0
   -1.1676    3.6836    0.0000 C   0  0
   -0.3615    1.3484    0.0000 C   0  0
   -3.0827    1.7636    0.0000 C   0  0
    0.4201    3.6836    0.0000 N   0  0
   -2.0910    4.9147    0.0000 C   0  0
    0.8745    2.2522    0.0000 N   0  0
   -0.3615   -0.1905    0.0000 O   0  0
   -3.0729    0.2150    0.0000 C   0  0
   -3.5663    4.4653    0.0000 C   0  0
    2.2229    1.4900    0.0000 C   0  0
   -4.5288   -0.2980    0.0000 O   0  0
    3.4735    2.3841    0.0000 C   0  0
   -4.5239   -1.8369    0.0000 C   0  0
    4.7242    1.4900    0.0000 C   0  0
   -5.8576   -2.6088    0.0000 C   0  0
   -3.1902   -2.6039    0.0000 C   0  0
    4.7242   -0.0440    0.0000 O   0  0
    5.9895    2.3792    0.0000 O   0  0
   -5.8576   -4.1526    0.0000 C   0  0
   -3.1951   -4.1379    0.0000 C   0  0
   -4.5190   -4.9147    0.0000 C   0  0
 15 19  2  0
 15 18  1  0
  1  3  1  0
  1  2  1  0
 20 22  1  0
  1  4  1  0
  3  7  1  0
  5  7  1  0
  6 10  1  0
  3  8  2  0
  9 12  1  0
 11 13  1  0
 13 15  1  0
 17 21  1  0
 12 14  1  0
  4  9  1  0
 16 20  2  0
 14 16  1  0
 14 17  2  0
  2  5  2  0
  2  6  1  0
  7 11  1  0
 21 22  2  0
M  END
>  <SOM>
6

$$$$

SciTegic02211520382D

 29 32  0  0  0  0            999 V2000
    2.3559   -1.5022    0.0000 C   0  0  1  0  0  0
    1.0444   -2.2557    0.0000 C   0  0  1  0  0  0
    2.3559    0.1001    0.0000 C   0  0  1  0  0  0
    3.8295   -1.9314    0.0000 C   0  0
   -0.4006   -1.5022    0.0000 C   0  0  1  0  0  0
    1.0444   -3.7961    0.0000 C   0  0
    3.8295    0.5627    0.0000 C   0  0  2  0  0  0
    0.9776    0.8536    0.0000 C   0  0
    2.3559    1.5785    0.0000 C   0  0
    4.7451   -0.6867    0.0000 C   0  0
   -1.6787   -2.2557    0.0000 C   0  0  2  0  0  0
   -0.3672    0.1001    0.0000 C   0  0
   -0.3338   -4.5830    0.0000 C   0  0
    3.8629    2.0030    0.0000 C   0  0
    5.3699    0.9872    0.0000 O   0  0
   -1.6787   -3.7961    0.0000 C   0  0
   -2.9854   -1.5022    0.0000 C   0  0
   -1.6453   -0.8489    0.0000 C   0  0
   -1.7407    0.8536    0.0000 O   0  0
    2.9425    3.2811    0.0000 C   0  0
    5.6656    2.7231    0.0000 O   0  0
   -2.9854   -4.5830    0.0000 C   0  0
   -4.3636   -2.2557    0.0000 C   0  0
    4.1252    4.7213    0.0000 O   0  0
   -4.3636   -3.7961    0.0000 C   0  0
   -5.7085   -4.5830    0.0000 O   0  0
    2.3988   -3.0378    0.0000 H   0  0
    0.9920   -0.8870    0.0000 H   0  0
   -0.4197   -3.0855    0.0000 H   0  0
  1  3  1  0
  1  2  1  0
 20 24  1  0
  1  4  1  0
  3  7  1  0
 22 25  1  0
  6 13  1  0
 23 25  1  0
  3  9  1  0
  3  8  1  0
  5 12  1  0
  5 11  1  0
  2 28  1  0
  2  5  1  0
  1 27  1  0
  4 10  1  0
 14 21  2  0
 14 20  1  0
 25 26  2  0
 11 17  1  0
 11 16  1  0
 11 18  1  0
 17 23  2  0
 12 19  2  0
 16 22  2  0
  5 29  1  0
  8 12  1  0
  7 15  1  0
  7 14  1  0
  2  6  1  0
 13 16  1  0
  7 10  1  0
M  END
>  <SOM>
13

$$$$

SciTegic02211520382D

 23 24  0  0  0  0            999 V2000
   -1.3369    0.8433    0.0000 C   0  0
   -0.9358   -0.6119    0.0000 C   0  0
   -2.9515    0.8330    0.0000 C   0  0
   -0.4114    2.0619    0.0000 O   0  0
   -2.1699   -1.5220    0.0000 N   0  0
    0.5091   -1.1158    0.0000 C   0  0
   -3.4091   -0.6273    0.0000 N   0  0
   -3.8616    2.0671    0.0000 C   0  0
    1.1055    1.8717    0.0000 C   0  0
   -2.1648   -3.0543    0.0000 C   0  0
    0.8021   -2.6224    0.0000 C   0  0
   -5.3837    1.8922    0.0000 C   0  0
    1.6969    0.4576    0.0000 C   0  0
    2.0208    3.0903    0.0000 C   0  0
   -3.4863   -3.8256    0.0000 C   0  0
    3.2137    0.2674    0.0000 C   0  0
    3.5377    2.9052    0.0000 C   0  0
   -3.4760   -5.3579    0.0000 O   0  0
    4.1444    1.4912    0.0000 C   0  0
    3.8102   -1.1467    0.0000 C   0  0
    4.4632    4.1342    0.0000 C   0  0
    4.4067   -2.5556    0.0000 N   0  0
    5.3837    5.3579    0.0000 N   0  0
 15 18  1  0
  1  3  1  0
  1  2  2  0
 20 22  3  0
  1  4  1  0
  3  7  2  0
  5  7  1  0
 16 19  2  0
  3  8  1  0
 17 19  1  0
  5 10  1  0
 10 15  1  0
  9 14  1  0
  9 13  2  0
  6 11  1  0
 17 21  1  0
 13 16  1  0
  4  9  1  0
 16 20  1  0
 14 17  2  0
  8 12  1  0
  2  5  1  0
  2  6  1  0
 21 23  3  0
M  END
>  <SOM>
6

$$$$

SciTegic02211520382D

 49 55  0  0  0  0            999 V2000
   -9.0730    4.0236    0.0000 C   0  0  2  0  0  0
  -10.2584    3.4081    0.0000 C   0  0
   -8.0357    2.7812    0.0000 O   0  0
  -10.4407    4.9126    0.0000 C   0  0
   -8.0813    5.3685    0.0000 O   0  0
  -11.6375    4.1945    0.0000 C   0  0
  -10.2812    1.8807    0.0000 C   0  0
   -6.4628    3.3169    0.0000 C   0  0  1  0  0  0
  -10.3951    6.3830    0.0000 N   0  0
   -6.4970    4.8784    0.0000 C   0  0
  -13.0053    3.4878    0.0000 C   0  0
  -11.6375    5.6991    0.0000 Cl  0  0
  -11.6375    1.1398    0.0000 C   0  0
   -5.1634    2.4506    0.0000 C   0  0
  -11.7515    7.2720    0.0000 C   0  0
   -9.1755    7.2834    0.0000 N   0  0
  -13.0167    1.9035    0.0000 C   0  0
   -3.9096    3.3283    0.0000 O   0  0
  -11.3298    8.7082    0.0000 N   0  0
   -9.6999    8.7424    0.0000 C   0  0
  -14.3617    1.1854    0.0000 Cl  0  0
   -2.5418    2.5874    0.0000 C   0  0
   -1.1854    3.3283    0.0000 C   0  0
   -2.5418    1.0714    0.0000 C   0  0
    0.1710    2.5874    0.0000 C   0  0
   -1.1854    0.3305    0.0000 C   0  0
    0.1710    1.0714    0.0000 C   0  0
    1.5502    0.3305    0.0000 N   0  0
    1.5502   -1.2082    0.0000 C   0  0
    2.8837    1.0714    0.0000 C   0  0
    2.8837   -1.9719    0.0000 C   0  0
    4.2401    0.3305    0.0000 C   0  0
    4.2401   -1.2082    0.0000 N   0  0
    5.6307   -1.9719    0.0000 C   0  0
    5.6307   -3.4650    0.0000 C   0  0
    6.9757   -1.2082    0.0000 C   0  0
    6.9757   -4.2287    0.0000 C   0  0
    8.3321   -1.9719    0.0000 C   0  0
    8.3321   -3.4650    0.0000 C   0  0
    9.6999   -4.2287    0.0000 N   0  0
    9.8822   -5.7105    0.0000 C   0  0
   11.1018   -3.6132    0.0000 C   0  0
   11.3982   -6.0296    0.0000 N   0  0
    8.6854   -6.7249    0.0000 O   0  0
   12.1277   -4.7644    0.0000 N   0  0
   12.0023   -7.3860    0.0000 C   0  0
   13.5296   -7.7394    0.0000 C   0  0
   11.1930   -8.7424    0.0000 C   0  0
   14.3617   -6.4400    0.0000 C   0  0
 15 19  2  0
 29 31  1  0
  1  3  1  0
  1  2  1  0
 19 20  1  0
  1  5  1  0
  1  4  1  0
 35 37  2  0
 22 23  1  0
 22 24  2  0
 28 30  1  0
  6 12  1  0
 23 25  2  0
  6 11  1  0
  3  8  1  0
 42 45  2  0
 32 33  1  0
  5 10  1  0
 43 46  1  0
 37 39  1  0
 40 42  1  0
 47 49  1  0
 30 32  1  0
 40 41  1  0
  9 16  1  0
  9 15  1  0
  8 10  1  0
 28 29  1  0
 25 27  1  0
 11 17  2  0
 41 43  1  0
 46 47  1  0
 33 34  1  0
 46 48  1  0
 38 39  2  0
 36 38  1  0
 17 21  1  0
 13 17  1  0
 27 28  1  0
 43 45  1  0
 31 33  1  0
  4  9  1  0
 24 26  1  0
 16 20  2  0
 26 27  2  0
 18 22  1  0
 34 35  1  0
 34 36  2  0
  8 14  1  0
 39 40  1  0
 14 18  1  0
 41 44  2  0
  2  6  2  0
  2  7  1  0
  7 13  2  0
M  END
>  <SOM>
47

$$$$

SciTegic02211520382D

 49 55  0  0  0  0            999 V2000
   -9.0730    4.0236    0.0000 C   0  0  2  0  0  0
  -10.2584    3.4081    0.0000 C   0  0
   -8.0357    2.7812    0.0000 O   0  0
  -10.4407    4.9126    0.0000 C   0  0
   -8.0813    5.3685    0.0000 O   0  0
  -11.6375    4.1945    0.0000 C   0  0
  -10.2812    1.8807    0.0000 C   0  0
   -6.4628    3.3169    0.0000 C   0  0  1  0  0  0
  -10.3951    6.3830    0.0000 N   0  0
   -6.4970    4.8784    0.0000 C   0  0
  -13.0053    3.4878    0.0000 C   0  0
  -11.6375    5.6991    0.0000 Cl  0  0
  -11.6375    1.1398    0.0000 C   0  0
   -5.1634    2.4506    0.0000 C   0  0
  -11.7515    7.2720    0.0000 C   0  0
   -9.1755    7.2834    0.0000 N   0  0
  -13.0167    1.9035    0.0000 C   0  0
   -3.9096    3.3283    0.0000 O   0  0
  -11.3298    8.7082    0.0000 N   0  0
   -9.6999    8.7424    0.0000 C   0  0
  -14.3617    1.1854    0.0000 Cl  0  0
   -2.5418    2.5874    0.0000 C   0  0
   -1.1854    3.3283    0.0000 C   0  0
   -2.5418    1.0714    0.0000 C   0  0
    0.1710    2.5874    0.0000 C   0  0
   -1.1854    0.3305    0.0000 C   0  0
    0.1710    1.0714    0.0000 C   0  0
    1.5502    0.3305    0.0000 N   0  0
    1.5502   -1.2082    0.0000 C   0  0
    2.8837    1.0714    0.0000 C   0  0
    2.8837   -1.9719    0.0000 C   0  0
    4.2401    0.3305    0.0000 C   0  0
    4.2401   -1.2082    0.0000 N   0  0
    5.6307   -1.9719    0.0000 C   0  0
    5.6307   -3.4650    0.0000 C   0  0
    6.9757   -1.2082    0.0000 C   0  0
    6.9757   -4.2287    0.0000 C   0  0
    8.3321   -1.9719    0.0000 C   0  0
    8.3321   -3.4650    0.0000 C   0  0
    9.6999   -4.2287    0.0000 N   0  0
    9.8822   -5.7105    0.0000 C   0  0
   11.1018   -3.6132    0.0000 C   0  0
   11.3982   -6.0296    0.0000 N   0  0
    8.6854   -6.7249    0.0000 O   0  0
   12.1277   -4.7644    0.0000 N   0  0
   12.0023   -7.3860    0.0000 C   0  0
   13.5296   -7.7394    0.0000 C   0  0
   11.1930   -8.7424    0.0000 C   0  0
   14.3617   -6.4400    0.0000 C   0  0
 15 19  2  0
 29 31  1  0
  1  3  1  0
  1  2  1  0
 19 20  1  0
  1  5  1  0
  1  4  1  0
 35 37  2  0
 22 23  1  0
 22 24  2  0
 28 30  1  0
  6 12  1  0
 23 25  2  0
  6 11  1  0
  3  8  1  0
 42 45  2  0
 32 33  1  0
  5 10  1  0
 43 46  1  0
 37 39  1  0
 40 42  1  0
 47 49  1  0
 30 32  1  0
 40 41  1  0
  9 16  1  0
  9 15  1  0
  8 10  1  0
 28 29  1  0
 25 27  1  0
 11 17  2  0
 41 43  1  0
 46 47  1  0
 33 34  1  0
 46 48  1  0
 38 39  2  0
 36 38  1  0
 17 21  1  0
 13 17  1  0
 27 28  1  0
 43 45  1  0
 31 33  1  0
  4  9  1  0
 24 26  1  0
 16 20  2  0
 26 27  2  0
 18 22  1  0
 34 35  1  0
 34 36  2  0
  8 14  1  0
 39 40  1  0
 14 18  1  0
 41 44  2  0
  2  6  2  0
  2  7  1  0
  7 13  2  0
M  END
>  <SOM>
47

$$$$

SciTegic02211520382D

 17 18  0  0  0  0            999 V2000
   -2.0065   -0.7974    0.0000 C   0  0
   -1.9917    0.7418    0.0000 N   0  0
   -0.6750   -1.5800    0.0000 C   0  0
   -3.3454   -1.5577    0.0000 C   0  0
   -0.7418    1.6393    0.0000 C   0  0
   -3.2304    1.6579    0.0000 C   0  0
    0.6528   -0.8234    0.0000 C   0  0
   -0.6898   -3.1191    0.0000 O   0  0
   -4.6732   -0.7789    0.0000 C   0  0
   -1.2054    3.1080    0.0000 C   0  0
   -2.7520    3.1191    0.0000 C   0  0
    1.9842   -1.6059    0.0000 C   0  0
    0.6639    0.7121    0.0000 C   0  0
    3.3231   -0.8456    0.0000 C   0  0
    1.9954    1.4761    0.0000 C   0  0
    3.3343    0.6973    0.0000 C   0  0
    4.6732    1.4576    0.0000 C   0  0
 10 11  1  0
 14 16  2  0
  5 10  1  0
 15 16  1  0
  1  3  1  0
  1  2  1  0
  3  7  1  0
  1  4  1  0
 13 15  2  0
  2  5  1  0
  2  6  1  0
 16 17  1  0
  7 13  1  0
  7 12  2  0
 12 14  1  0
  4  9  1  0
  6 11  1  0
  3  8  2  0
M  END
>  <SOM>
17

$$$$

SciTegic02211520382D

 24 26  0  0  0  0            999 V2000
   -1.7121   -1.1923    0.0000 C   0  0
   -1.7121    0.3481    0.0000 C   0  0
   -0.3768   -1.9648    0.0000 C   0  0
   -3.0474   -1.9648    0.0000 N   0  0
   -0.3768    1.1159    0.0000 C   0  0
   -3.0474    1.1159    0.0000 C   0  0
    0.9538   -1.1923    0.0000 C   0  0
   -0.3768   -3.5005    0.0000 C   0  0
   -4.3827   -1.1923    0.0000 C   0  0
    0.9538    0.3481    0.0000 C   0  0
   -0.3768    2.6563    0.0000 C   0  0
   -4.3827    0.3481    0.0000 C   0  0
    2.2891   -1.9648    0.0000 C   0  0
    0.9538   -4.2730    0.0000 N   0  0
    2.2891    1.1159    0.0000 C   0  0
    0.9538    3.4289    0.0000 C   0  0
   -5.7133    1.1159    0.0000 Cl  0  0
    2.2891   -3.5005    0.0000 C   0  0
    2.2891    2.6563    0.0000 C   0  0
    3.6244   -4.2730    0.0000 C   0  0
    3.6244    3.4289    0.0000 S   0  0
    4.9169    4.1729    0.0000 C   0  0
    4.4590    2.0125    0.0000 O   0  0
    2.8948    4.7166    0.0000 O   0  0
 15 19  1  0
 19 21  1  0
  1  3  1  0
  1  2  2  0
  1  4  1  0
  3  7  2  0
  6 12  2  0
 16 19  2  0
  3  8  1  0
  5 11  2  0
  5 10  1  0
 10 15  2  0
  9 12  1  0
 11 16  1  0
 12 17  1  0
  4  9  2  0
 13 18  2  0
 18 20  1  0
  8 14  2  0
 14 18  1  0
  2  5  1  0
  2  6  1  0
  7 13  1  0
 21 24  2  0
 21 23  2  0
 21 22  1  0
M  END
>  <SOM>
20

$$$$

SciTegic02211520382D

 24 25  0  0  0  0            999 V2000
    0.3574    1.4032    0.0000 C   0  0
   -0.1261    2.8590    0.0000 C   0  0
   -0.8935    0.5098    0.0000 N   0  0
    1.8395    0.9408    0.0000 N   0  0
   -1.6818    2.8590    0.0000 C   0  0
    0.7831    4.0941    0.0000 C   0  0
   -2.1653    1.4032    0.0000 C   0  0
    2.1653   -0.5571    0.0000 C   0  0
   -2.5963    4.0783    0.0000 C   0  0
    2.3335    3.9364    0.0000 N   0  0
    0.1419    5.4763    0.0000 O   0  0
   -3.6474    0.9460    0.0000 C   0  0
    3.6579   -0.9986    0.0000 C   0  0
    1.0038   -1.5609    0.0000 O   0  0
   -3.9732   -0.5466    0.0000 C   0  0
    3.9890   -2.4911    0.0000 N   0  0
    4.8089    0.0210    0.0000 C   0  0
   -5.4658   -1.0143    0.0000 C   0  0
    5.4711   -2.9484    0.0000 C   0  0
    2.8170   -3.5107    0.0000 C   0  0
   -5.7917   -2.5017    0.0000 C   0  0
    5.7917   -4.4462    0.0000 C   0  0
    3.1376   -5.0033    0.0000 C   0  0
    4.6354   -5.4763    0.0000 C   0  0
 19 22  1  0
 15 18  1  0
  1  3  1  0
  1  2  2  0
 20 23  1  0
  4  8  1  0
  1  4  1  0
 23 24  2  0
  3  7  1  0
 22 24  1  0
  5  9  1  0
  5  7  2  0
  6 10  1  0
 16 19  1  0
  6 11  2  0
 13 17  1  0
 13 16  1  0
 12 15  1  0
 16 20  1  0
 18 21  1  0
  8 14  2  0
  8 13  1  0
  2  5  1  0
  2  6  1  0
  7 12  1  0
M  END
>  <SOM>
15

$$$$

SciTegic02211520382D

 26 28  0  0  0  0            999 V2000
   -0.6740    0.0238    0.0000 C   0  0
    0.6423    0.7929    0.0000 C   0  0
   -2.0141    0.7929    0.0000 C   0  0
   -0.6819   -1.5224    0.0000 C   0  0
    1.9824    0.0396    0.0000 C   0  0
   -3.3383    0.0159    0.0000 N   0  0
    0.6581   -2.2837    0.0000 C   0  0
    3.3066    0.8167    0.0000 O   0  0
    1.9982   -1.5145    0.0000 C   0  0
   -4.6704    0.7771    0.0000 C   0  0
    4.6466    0.0555    0.0000 C   0  0
   -5.9946    0.0079    0.0000 C   0  0
   -4.6784    2.3154    0.0000 O   0  0
    5.9709    0.8326    0.0000 C   0  0
   -5.9946   -1.5383    0.0000 C   0  0
   -7.3347    0.7612    0.0000 C   0  0
    7.3189    0.0714    0.0000 C   0  0
   -7.3268   -2.3154    0.0000 C   0  0
   -8.6589    0.0000    0.0000 C   0  0
    7.3189   -1.4669    0.0000 C   0  0
    8.6351    0.8643    0.0000 C   0  0
   -8.6589   -1.5383    0.0000 C   0  0
    8.6589   -2.2282    0.0000 C   0  0
    9.9752    0.1031    0.0000 C   0  0
   -9.9911   -2.3075    0.0000 O   0  0
    9.9911   -1.4432    0.0000 C   0  0
 19 22  2  0
  4  7  1  0
 15 18  2  0
  1  3  1  0
  1  2  1  0
 20 23  1  0
  1  4  2  0
  3  6  1  0
 22 25  1  0
  5  9  1  0
  5  8  1  0
 23 26  2  0
  6 10  1  0
 16 19  1  0
  7  9  2  0
 10 12  1  0
 10 13  2  0
 11 14  1  0
 17 20  2  0
 17 21  1  0
 18 22  1  0
 12 16  2  0
 12 15  1  0
 24 26  1  0
 14 17  1  0
  8 11  1  0
  2  5  2  0
 21 24  2  0
M  END
>  <SOM>
14

$$$$

SciTegic02211520382D

 19 21  0  0  0  0            999 V2000
    1.4650    0.0265    0.0000 C   0  0
    0.2295    0.9708    0.0000 C   0  0
    1.4650   -1.5048    0.0000 C   0  0
    2.9301    0.3839    0.0000 N   0  0
    0.2295    2.5020    0.0000 C   0  0
   -1.0767    0.1897    0.0000 C   0  0
    2.8021   -2.3167    0.0000 C   0  0
    0.1280   -2.3167    0.0000 C   0  0
    3.6449    1.7210    0.0000 C   0  0
    1.4650    3.4773    0.0000 N   0  0
   -1.0767    3.2522    0.0000 C   0  0
   -2.4447    0.9708    0.0000 C   0  0
    2.8330   -3.8170    0.0000 C   0  0
    0.1280   -3.8479    0.0000 C   0  0
    2.9301    3.0889    0.0000 C   0  0
   -2.4447    2.5020    0.0000 C   0  0
   -3.7773    0.1897    0.0000 Cl  0  0
    1.4650   -4.5981    0.0000 C   0  0
    3.9053    4.3554    0.0000 O   0  0
 11 16  2  0
  5 11  1  0
  5 10  1  0
 12 16  1  0
  8 14  1  0
 10 15  1  0
  1  3  1  0
  1  2  1  0
 14 18  2  0
  3  7  1  0
  1  4  2  0
  2  5  2  0
  2  6  1  0
  9 15  1  0
  7 13  2  0
  6 12  2  0
 12 17  1  0
 15 19  2  0
  4  9  1  0
  3  8  2  0
 13 18  1  0
M  END
>  <SOM>
9

$$$$

SciTegic02211520382D

 19 21  0  0  0  0            999 V2000
    1.4650    0.0265    0.0000 C   0  0
    0.2295    0.9708    0.0000 C   0  0
    1.4650   -1.5048    0.0000 C   0  0
    2.9301    0.3839    0.0000 N   0  0
    0.2295    2.5020    0.0000 C   0  0
   -1.0767    0.1897    0.0000 C   0  0
    2.8021   -2.3167    0.0000 C   0  0
    0.1280   -2.3167    0.0000 C   0  0
    3.6449    1.7210    0.0000 C   0  0
    1.4650    3.4773    0.0000 N   0  0
   -1.0767    3.2522    0.0000 C   0  0
   -2.4447    0.9708    0.0000 C   0  0
    2.8330   -3.8170    0.0000 C   0  0
    0.1280   -3.8479    0.0000 C   0  0
    2.9301    3.0889    0.0000 C   0  0
   -2.4447    2.5020    0.0000 C   0  0
   -3.7773    0.1897    0.0000 Cl  0  0
    1.4650   -4.5981    0.0000 C   0  0
    3.9053    4.3554    0.0000 O   0  0
 11 16  2  0
  5 11  1  0
  5 10  1  0
 12 16  1  0
  8 14  1  0
 10 15  1  0
  1  3  1  0
  1  2  1  0
 14 18  2  0
  3  7  1  0
  1  4  2  0
  2  5  2  0
  2  6  1  0
  9 15  1  0
  7 13  2  0
  6 12  2  0
 12 17  1  0
 15 19  2  0
  4  9  1  0
  3  8  2  0
 13 18  1  0
M  END
>  <SOM>
9

$$$$

SciTegic02211520382D

 17 17  0  0  0  0            999 V2000
   -1.9779   -2.5990    0.0000 C   0  0
   -1.9779   -1.0389    0.0000 C   0  0
   -0.4621   -2.9872    0.0000 F   0  0
   -3.4456   -3.4567    0.0000 F   0  0
   -0.9058   -3.5602    0.0000 F   0  0
   -3.3199   -0.2625    0.0000 C   0  0
   -0.6433   -0.2551    0.0000 C   0  0
   -3.3199    1.2792    0.0000 C   0  0
   -4.6582   -1.0352    0.0000 N   0  0
   -0.6396    1.2792    0.0000 C   0  0
   -1.9779    2.0555    0.0000 C   0  0
    0.6876    2.0481    0.0000 N   0  0
    2.0149    1.2718    0.0000 C   0  0
    3.3384    2.0334    0.0000 C   0  0
    2.0075   -0.2551    0.0000 O   0  0
    4.6582    1.2607    0.0000 C   0  0
    3.3421    3.5602    0.0000 C   0  0
 13 15  2  0
 10 12  1  0
 14 17  1  0
 10 11  1  0
 14 16  1  0
 13 14  1  0
  1  3  1  0
  1  2  1  0
  8 11  2  0
  1  5  1  0
  1  4  1  0
  6  8  1  0
  6  9  1  0
  2  6  2  0
  2  7  1  0
  7 10  2  0
 12 13  1  0
M  END
>  <SOM>
14

$$$$

SciTegic02211520382D

 33 36  0  0  0  0            999 V2000
   -5.2512    0.0000    0.0000 N   0  0
   -3.9237   -0.7730    0.0000 C   0  0
   -6.5787   -0.7730    0.0000 C   0  0
   -5.2512    1.5375    0.0000 C   0  0
   -2.5962    0.0000    0.0000 C   0  0
   -3.9237   -2.3105    0.0000 N   0  0
   -7.9230    0.0000    0.0000 C   0  0
   -6.5787    2.3105    0.0000 C   0  0
   -1.2603   -0.7730    0.0000 C   0  0
   -2.5962   -3.0751    0.0000 C   0  0
   -7.9230    1.5375    0.0000 N   0  0
    0.0756    0.0000    0.0000 N   0  0
   -1.2603   -2.3105    0.0000 N   0  0
   -2.5962   -4.6126    0.0000 C   0  0
   -9.2505    2.3105    0.0000 C   0  0
    1.4031   -0.7730    0.0000 C   0  0
   -9.2505    3.8481    0.0000 C   0  0
    2.8146   -0.1344    0.0000 S   0  0
    1.5628   -2.2937    0.0000 N   0  0
  -10.5864    4.6126    0.0000 O   0  0
    3.8397   -1.2855    0.0000 C   0  0
    3.0751   -2.6130    0.0000 C   0  0
    5.3688   -1.1259    0.0000 C   0  0
    5.9990    0.2857    0.0000 N   0  0
    6.2678   -2.3693    0.0000 O   0  0
    7.5197    0.4369    0.0000 C   0  0
    8.1498    1.8316    0.0000 C   0  0
    8.4271   -0.8066    0.0000 C   0  0
    9.6790    2.0081    0.0000 C   0  0
    7.2508    3.0919    0.0000 C   0  0
    9.9563   -0.6385    0.0000 C   0  0
    7.7970   -2.2013    0.0000 Cl  0  0
   10.5864    0.7562    0.0000 C   0  0
 19 22  1  0
 27 30  1  0
 29 33  2  0
  1  3  1  0
  1  2  1  0
 15 17  1  0
  4  8  1  0
  1  4  1  0
 31 33  1  0
  3  7  1  0
 28 31  2  0
  5  9  1  0
 28 32  1  0
  6 10  2  0
 16 19  2  0
 16 18  1  0
 23 24  1  0
 10 14  1  0
  9 13  2  0
  9 12  1  0
 23 25  2  0
 11 15  1  0
 17 20  1  0
 27 29  1  0
 10 13  1  0
 26 28  1  0
 12 16  1  0
 26 27  2  0
 24 26  1  0
 18 21  1  0
  8 11  1  0
  2  5  2  0
  2  6  1  0
  7 11  1  0
 21 23  1  0
 21 22  2  0
M  END
>  <SOM>
30

$$$$

SciTegic02211520382D

 49 55  0  0  0  0            999 V2000
  -10.1893    3.9035    0.0000 C   0  0  1  0  0  0
  -11.0729    2.9192    0.0000 C   0  0
   -9.1379    2.7179    0.0000 O   0  0
  -11.7551    4.5522    0.0000 C   0  0
   -9.1827    5.1785    0.0000 O   0  0
  -12.7394    3.1317    0.0000 C   0  0
  -10.4801    1.5659    0.0000 C   0  0
   -7.4938    3.2212    0.0000 C   0  0  2  0  0  0
  -11.9453    5.9615    0.0000 N   0  0
   -7.5161    4.7088    0.0000 C   0  0
  -13.7348    2.0133    0.0000 C   0  0
  -13.3546    4.4739    0.0000 Cl  0  0
  -11.4532    0.4250    0.0000 C   0  0
   -6.1516    2.3935    0.0000 C   0  0
  -13.4664    6.5766    0.0000 C   0  0
  -10.8380    6.9457    0.0000 N   0  0
  -13.0973    0.6152    0.0000 C   0  0
   -4.8430    3.2548    0.0000 O   0  0
  -13.2651    7.9971    0.0000 N   0  0
  -11.6097    8.2655    0.0000 C   0  0
  -14.0928   -0.5145    0.0000 Cl  0  0
   -3.4337    2.5166    0.0000 C   0  0
   -2.0133    3.2548    0.0000 C   0  0
   -3.4337    1.0849    0.0000 C   0  0
   -0.6040    2.5166    0.0000 C   0  0
   -2.0133    0.3691    0.0000 C   0  0
   -0.6040    1.0849    0.0000 C   0  0
    0.8165    0.3691    0.0000 N   0  0
    0.8165   -1.0849    0.0000 C   0  0
    2.2146    1.0849    0.0000 C   0  0
    2.2146   -1.8119    0.0000 C   0  0
    3.6127    0.3691    0.0000 C   0  0
    3.6127   -1.0849    0.0000 N   0  0
    5.0108   -1.8119    0.0000 C   0  0
    5.0108   -3.2436    0.0000 C   0  0
    6.4424   -1.0849    0.0000 C   0  0
    6.4424   -3.9706    0.0000 C   0  0
    7.8517   -1.8119    0.0000 C   0  0
    7.8517   -3.2436    0.0000 C   0  0
    9.2610   -3.9706    0.0000 N   0  0
    9.4399   -5.3799    0.0000 C   0  0
   10.7261   -3.4002    0.0000 C   0  0
   11.0170   -5.6818    0.0000 N   0  0
    8.2208   -6.3529    0.0000 O   0  0
   11.8111   -4.4963    0.0000 N   0  0
   11.6545   -7.0128    0.0000 C   0  0
   13.2427   -7.3148    0.0000 C   0  0
   10.8044   -8.2655    0.0000 C   0  0
   14.0928   -6.0733    0.0000 C   0  0
 15 19  2  0
 29 31  1  0
  1  3  1  0
  1  2  1  0
 19 20  1  0
  1  5  1  0
  1  4  1  0
 35 37  2  0
 22 23  1  0
 22 24  2  0
 28 30  1  0
  6 12  1  0
 23 25  2  0
  6 11  1  0
  3  8  1  0
 42 45  2  0
 32 33  1  0
  5 10  1  0
 43 46  1  0
 37 39  1  0
 40 42  1  0
 47 49  1  0
 30 32  1  0
 40 41  1  0
  9 16  1  0
  9 15  1  0
  8 10  1  0
 28 29  1  0
 25 27  1  0
 11 17  2  0
 41 43  1  0
 46 47  1  0
 33 34  1  0
 46 48  1  0
 38 39  2  0
 36 38  1  0
 17 21  1  0
 13 17  1  0
 27 28  1  0
 43 45  1  0
 31 33  1  0
  4  9  1  0
 24 26  1  0
 16 20  2  0
 26 27  2  0
 18 22  1  0
 34 35  1  0
 34 36  2  0
  8 14  1  0
 39 40  1  0
 14 18  1  0
 41 44  2  0
  2  6  2  0
  2  7  1  0
  7 13  2  0
M  END
>  <SOM>
47

$$$$

SciTegic02211520382D

 49 55  0  0  0  0            999 V2000
  -10.1893    3.9035    0.0000 C   0  0  1  0  0  0
  -11.0729    2.9192    0.0000 C   0  0
   -9.1379    2.7179    0.0000 O   0  0
  -11.7551    4.5522    0.0000 C   0  0
   -9.1827    5.1785    0.0000 O   0  0
  -12.7394    3.1317    0.0000 C   0  0
  -10.4801    1.5659    0.0000 C   0  0
   -7.4938    3.2212    0.0000 C   0  0  2  0  0  0
  -11.9453    5.9615    0.0000 N   0  0
   -7.5161    4.7088    0.0000 C   0  0
  -13.7348    2.0133    0.0000 C   0  0
  -13.3546    4.4739    0.0000 Cl  0  0
  -11.4532    0.4250    0.0000 C   0  0
   -6.1516    2.3935    0.0000 C   0  0
  -13.4664    6.5766    0.0000 C   0  0
  -10.8380    6.9457    0.0000 N   0  0
  -13.0973    0.6152    0.0000 C   0  0
   -4.8430    3.2548    0.0000 O   0  0
  -13.2651    7.9971    0.0000 N   0  0
  -11.6097    8.2655    0.0000 C   0  0
  -14.0928   -0.5145    0.0000 Cl  0  0
   -3.4337    2.5166    0.0000 C   0  0
   -2.0133    3.2548    0.0000 C   0  0
   -3.4337    1.0849    0.0000 C   0  0
   -0.6040    2.5166    0.0000 C   0  0
   -2.0133    0.3691    0.0000 C   0  0
   -0.6040    1.0849    0.0000 C   0  0
    0.8165    0.3691    0.0000 N   0  0
    0.8165   -1.0849    0.0000 C   0  0
    2.2146    1.0849    0.0000 C   0  0
    2.2146   -1.8119    0.0000 C   0  0
    3.6127    0.3691    0.0000 C   0  0
    3.6127   -1.0849    0.0000 N   0  0
    5.0108   -1.8119    0.0000 C   0  0
    5.0108   -3.2436    0.0000 C   0  0
    6.4424   -1.0849    0.0000 C   0  0
    6.4424   -3.9706    0.0000 C   0  0
    7.8517   -1.8119    0.0000 C   0  0
    7.8517   -3.2436    0.0000 C   0  0
    9.2610   -3.9706    0.0000 N   0  0
    9.4399   -5.3799    0.0000 C   0  0
   10.7261   -3.4002    0.0000 C   0  0
   11.0170   -5.6818    0.0000 N   0  0
    8.2208   -6.3529    0.0000 O   0  0
   11.8111   -4.4963    0.0000 N   0  0
   11.6545   -7.0128    0.0000 C   0  0
   13.2427   -7.3148    0.0000 C   0  0
   10.8044   -8.2655    0.0000 C   0  0
   14.0928   -6.0733    0.0000 C   0  0
 15 19  2  0
 29 31  1  0
  1  3  1  0
  1  2  1  0
 19 20  1  0
  1  5  1  0
  1  4  1  0
 35 37  2  0
 22 23  1  0
 22 24  2  0
 28 30  1  0
  6 12  1  0
 23 25  2  0
  6 11  1  0
  3  8  1  0
 42 45  2  0
 32 33  1  0
  5 10  1  0
 43 46  1  0
 37 39  1  0
 40 42  1  0
 47 49  1  0
 30 32  1  0
 40 41  1  0
  9 16  1  0
  9 15  1  0
  8 10  1  0
 28 29  1  0
 25 27  1  0
 11 17  2  0
 41 43  1  0
 46 47  1  0
 33 34  1  0
 46 48  1  0
 38 39  2  0
 36 38  1  0
 17 21  1  0
 13 17  1  0
 27 28  1  0
 43 45  1  0
 31 33  1  0
  4  9  1  0
 24 26  1  0
 16 20  2  0
 26 27  2  0
 18 22  1  0
 34 35  1  0
 34 36  2  0
  8 14  1  0
 39 40  1  0
 14 18  1  0
 41 44  2  0
  2  6  2  0
  2  7  1  0
  7 13  2  0
M  END
>  <SOM>
47

$$$$

SciTegic02211520382D

 26 29  0  0  0  0            999 V2000
    5.3305   -1.5389    0.0000 C   0  0
    5.3305    0.0053    0.0000 C   0  0
    3.9979   -2.3004    0.0000 C   0  0
    6.6631   -2.3004    0.0000 C   0  0
    3.9979    0.7721    0.0000 C   0  0
    6.6631    0.7721    0.0000 C   0  0
    3.9979   -3.8445    0.0000 C   0  0
    6.6631   -3.8445    0.0000 N   0  0
    3.9979    2.3162    0.0000 C   0  0
    6.6631    2.3162    0.0000 C   0  0
    5.3305   -4.6166    0.0000 C   0  0
    2.6599   -4.6166    0.0000 C   0  0
    5.3305    3.0830    0.0000 C   0  0
    1.3273   -3.8445    0.0000 N   0  0
    5.3305    4.6166    0.0000 F   0  0
   -0.0053   -4.6166    0.0000 C   0  0
   -1.3326   -3.8445    0.0000 C   0  0  2  0  0  0
   -2.6705   -4.6166    0.0000 O   0  0
   -1.3326   -2.3004    0.0000 C   0  0
   -4.0031   -3.8445    0.0000 C   0  0
   -2.6705   -1.5389    0.0000 C   0  0
   -4.0031   -2.3004    0.0000 C   0  0
   -5.3358   -4.6166    0.0000 C   0  0
   -5.3358   -1.5389    0.0000 C   0  0
   -6.6631   -3.8445    0.0000 C   0  0
   -6.6631   -2.3004    0.0000 C   0  0
 19 21  1  0
  1  3  2  0
  1  2  1  0
 20 22  2  0
 20 23  1  0
  4  8  2  0
  1  4  1  0
  3  7  1  0
 22 24  1  0
 16 17  1  0
  5  9  1  0
  6 10  2  0
 23 25  2  0
 17 19  1  0
 17 18  1  0
 10 13  1  0
  9 13  2  0
 25 26  1  0
 13 15  1  0
 12 14  1  0
 24 26  2  0
 18 20  1  0
 14 16  1  0
  8 11  1  0
  2  5  2  0
  2  6  1  0
  7 11  2  0
  7 12  1  0
 21 22  1  0
M  END
>  <SOM>
19

$$$$

SciTegic02211520382D

 26 29  0  0  0  0            999 V2000
    5.3305   -1.5389    0.0000 C   0  0
    5.3305    0.0053    0.0000 C   0  0
    3.9979   -2.3004    0.0000 C   0  0
    6.6631   -2.3004    0.0000 C   0  0
    3.9979    0.7721    0.0000 C   0  0
    6.6631    0.7721    0.0000 C   0  0
    3.9979   -3.8445    0.0000 C   0  0
    6.6631   -3.8445    0.0000 N   0  0
    3.9979    2.3162    0.0000 C   0  0
    6.6631    2.3162    0.0000 C   0  0
    5.3305   -4.6166    0.0000 C   0  0
    2.6599   -4.6166    0.0000 C   0  0
    5.3305    3.0830    0.0000 C   0  0
    1.3273   -3.8445    0.0000 N   0  0
    5.3305    4.6166    0.0000 F   0  0
   -0.0053   -4.6166    0.0000 C   0  0
   -1.3326   -3.8445    0.0000 C   0  0  2  0  0  0
   -2.6705   -4.6166    0.0000 O   0  0
   -1.3326   -2.3004    0.0000 C   0  0
   -4.0031   -3.8445    0.0000 C   0  0
   -2.6705   -1.5389    0.0000 C   0  0
   -4.0031   -2.3004    0.0000 C   0  0
   -5.3358   -4.6166    0.0000 C   0  0
   -5.3358   -1.5389    0.0000 C   0  0
   -6.6631   -3.8445    0.0000 C   0  0
   -6.6631   -2.3004    0.0000 C   0  0
 19 21  1  0
  1  3  2  0
  1  2  1  0
 20 22  2  0
 20 23  1  0
  4  8  2  0
  1  4  1  0
  3  7  1  0
 22 24  1  0
 16 17  1  0
  5  9  1  0
  6 10  2  0
 23 25  2  0
 17 19  1  0
 17 18  1  0
 10 13  1  0
  9 13  2  0
 25 26  1  0
 13 15  1  0
 12 14  1  0
 24 26  2  0
 18 20  1  0
 14 16  1  0
  8 11  1  0
  2  5  2  0
  2  6  1  0
  7 11  2  0
  7 12  1  0
 21 22  1  0
M  END
>  <SOM>
21

$$$$

SciTegic02211520382D

 26 29  0  0  0  0            999 V2000
    5.3305   -1.5389    0.0000 C   0  0
    5.3305    0.0053    0.0000 C   0  0
    3.9979   -2.3004    0.0000 C   0  0
    6.6631   -2.3004    0.0000 C   0  0
    3.9979    0.7721    0.0000 C   0  0
    6.6631    0.7721    0.0000 C   0  0
    3.9979   -3.8445    0.0000 C   0  0
    6.6631   -3.8445    0.0000 N   0  0
    3.9979    2.3162    0.0000 C   0  0
    6.6631    2.3162    0.0000 C   0  0
    5.3305   -4.6166    0.0000 C   0  0
    2.6599   -4.6166    0.0000 C   0  0
    5.3305    3.0830    0.0000 C   0  0
    1.3273   -3.8445    0.0000 N   0  0
    5.3305    4.6166    0.0000 F   0  0
   -0.0053   -4.6166    0.0000 C   0  0
   -1.3326   -3.8445    0.0000 C   0  0  2  0  0  0
   -2.6705   -4.6166    0.0000 O   0  0
   -1.3326   -2.3004    0.0000 C   0  0
   -4.0031   -3.8445    0.0000 C   0  0
   -2.6705   -1.5389    0.0000 C   0  0
   -4.0031   -2.3004    0.0000 C   0  0
   -5.3358   -4.6166    0.0000 C   0  0
   -5.3358   -1.5389    0.0000 C   0  0
   -6.6631   -3.8445    0.0000 C   0  0
   -6.6631   -2.3004    0.0000 C   0  0
 19 21  1  0
  1  3  2  0
  1  2  1  0
 20 22  2  0
 20 23  1  0
  4  8  2  0
  1  4  1  0
  3  7  1  0
 22 24  1  0
 16 17  1  0
  5  9  1  0
  6 10  2  0
 23 25  2  0
 17 19  1  0
 17 18  1  0
 10 13  1  0
  9 13  2  0
 25 26  1  0
 13 15  1  0
 12 14  1  0
 24 26  2  0
 18 20  1  0
 14 16  1  0
  8 11  1  0
  2  5  2  0
  2  6  1  0
  7 11  2  0
  7 12  1  0
 21 22  1  0
M  END
>  <SOM>
21

$$$$

SciTegic02211520382D

 30 34  0  0  0  0            999 V2000
   -2.3720    0.9394    0.0000 C   0  0  2  0  0  0
   -2.3955   -0.6294    0.0000 C   0  0  2  0  0  0
   -0.9770    1.6580    0.0000 C   0  0  2  0  0  0
   -3.6918    1.8177    0.0000 C   0  0  1  0  0  0
   -3.6026    0.5730    0.0000 O   0  0
   -0.9488   -1.3621    0.0000 O   0  0
   -3.5274   -1.5782    0.0000 O   0  0
    0.4039    0.8736    0.0000 C   0  0  2  0  0  0
   -0.9958    3.2597    0.0000 C   0  0
   -5.2277    1.3199    0.0000 C   0  0
   -3.6918    3.3020    0.0000 C   0  0  1  0  0  0
   -3.8233   -0.6576    0.0000 O   0  0
    0.4039   -0.6106    0.0000 C   0  0  2  0  0  0
   -5.0352   -1.3292    0.0000 C   0  0  2  0  0  0
    1.7285    1.6158    0.0000 C   0  0
   -2.3438    4.0582    0.0000 C   0  0
   -5.7867   -0.0705    0.0000 C   0  0
   -5.0352    4.0347    0.0000 C   0  0
    1.7379   -1.3480    0.0000 N   0  0
   -5.9182   -2.5364    0.0000 C   0  0
    1.7238   -2.8276    0.0000 C   0  0
    3.0671   -0.6012    0.0000 C   0  0
    3.0530   -3.5697    0.0000 C   0  0
    4.4011   -1.3480    0.0000 C   0  0
    4.3917   -2.8370    0.0000 S   0  0
    5.2653   -4.0582    0.0000 O   0  0
    5.9182   -2.6350    0.0000 O   0  0
   -2.3626   -2.1042    0.0000 H   0  0
    0.3100    2.4565    0.0000 H   0  0
   -4.8614    2.7759    0.0000 H   0  0
 19 22  1  0
  3 29  1  0
 19 21  1  0
  1  3  1  0
  1  2  1  0
  1  5  1  0
  1  4  1  0
 22 24  2  0
  6 13  1  0
 23 25  1  0
  3  9  1  0
  3  8  1  0
  5 12  1  0
  2 28  1  0
  4 30  1  0
 10 17  1  0
  9 16  1  0
  4 10  1  0
  4 11  1  0
 14 20  1  0
 25 27  2  0
 25 26  2  0
 11 16  1  0
 11 18  1  0
 12 14  1  0
 13 19  1  0
 24 25  1  0
 14 17  1  0
  8 15  1  0
  8 13  1  0
  7 14  1  0
  2  6  1  0
  2  7  1  0
 21 23  1  0
M  END
>  <SOM>
10

$$$$

SciTegic02211520382D

 30 34  0  0  0  0            999 V2000
   -2.3720    0.9394    0.0000 C   0  0  2  0  0  0
   -2.3955   -0.6294    0.0000 C   0  0  2  0  0  0
   -0.9770    1.6580    0.0000 C   0  0  2  0  0  0
   -3.6918    1.8177    0.0000 C   0  0  1  0  0  0
   -3.6026    0.5730    0.0000 O   0  0
   -0.9488   -1.3621    0.0000 O   0  0
   -3.5274   -1.5782    0.0000 O   0  0
    0.4039    0.8736    0.0000 C   0  0  2  0  0  0
   -0.9958    3.2597    0.0000 C   0  0
   -5.2277    1.3199    0.0000 C   0  0
   -3.6918    3.3020    0.0000 C   0  0  1  0  0  0
   -3.8233   -0.6576    0.0000 O   0  0
    0.4039   -0.6106    0.0000 C   0  0  2  0  0  0
   -5.0352   -1.3292    0.0000 C   0  0  2  0  0  0
    1.7285    1.6158    0.0000 C   0  0
   -2.3438    4.0582    0.0000 C   0  0
   -5.7867   -0.0705    0.0000 C   0  0
   -5.0352    4.0347    0.0000 C   0  0
    1.7379   -1.3480    0.0000 N   0  0
   -5.9182   -2.5364    0.0000 C   0  0
    1.7238   -2.8276    0.0000 C   0  0
    3.0671   -0.6012    0.0000 C   0  0
    3.0530   -3.5697    0.0000 C   0  0
    4.4011   -1.3480    0.0000 C   0  0
    4.3917   -2.8370    0.0000 S   0  0
    5.2653   -4.0582    0.0000 O   0  0
    5.9182   -2.6350    0.0000 O   0  0
   -2.3626   -2.1042    0.0000 H   0  0
    0.3100    2.4565    0.0000 H   0  0
   -4.8614    2.7759    0.0000 H   0  0
 19 22  1  0
  3 29  1  0
 19 21  1  0
  1  3  1  0
  1  2  1  0
  1  5  1  0
  1  4  1  0
 22 24  2  0
  6 13  1  0
 23 25  1  0
  3  9  1  0
  3  8  1  0
  5 12  1  0
  2 28  1  0
  4 30  1  0
 10 17  1  0
  9 16  1  0
  4 10  1  0
  4 11  1  0
 14 20  1  0
 25 27  2  0
 25 26  2  0
 11 16  1  0
 11 18  1  0
 12 14  1  0
 13 19  1  0
 24 25  1  0
 14 17  1  0
  8 15  1  0
  8 13  1  0
  7 14  1  0
  2  6  1  0
  2  7  1  0
 21 23  1  0
M  END
>  <SOM>
16

$$$$

SciTegic02211520382D

 24 25  0  0  0  0            999 V2000
   -0.5258    1.4280    0.0000 C   0  0
   -1.8462    0.6513    0.0000 C   0  0
    0.8126    0.6513    0.0000 S   0  0
   -0.5497    2.9755    0.0000 C   0  0
   -1.8462   -0.8962    0.0000 N   0  0
   -3.1607    1.4041    0.0000 C   0  0
    2.1510    1.4041    0.0000 N   0  0
   -0.0060   -0.7708    0.0000 O   0  0
    1.7745   -0.7050    0.0000 O   0  0
   -1.8881    3.7463    0.0000 N   0  0
   -3.1846   -1.6491    0.0000 C   0  0
   -3.1846    2.9516    0.0000 C   0  0
    2.1510    2.9337    0.0000 C   0  0
   -3.1846   -3.2145    0.0000 C   0  0
   -4.5170   -0.8305    0.0000 C   0  0
    3.4475    3.6865    0.0000 N   0  0
    0.8544    3.7044    0.0000 O   0  0
   -4.5170   -3.9673    0.0000 C   0  0
   -5.8554   -1.6491    0.0000 C   0  0
    3.4475    5.2101    0.0000 C   0  0
   -5.8554   -3.2145    0.0000 C   0  0
   -4.5170   -5.5387    0.0000 C   0  0
    4.7620    5.9869    0.0000 C   0  0
    2.1271    5.9211    0.0000 C   0  0
 15 19  2  0
 19 21  1  0
  1  3  1  0
  1  2  2  0
 20 24  1  0
 20 23  1  0
  1  4  1  0
  3  7  1  0
  6 12  2  0
  3  9  2  0
  3  8  2  0
  5 11  1  0
  4 10  2  0
 11 15  1  0
 11 14  2  0
 10 12  1  0
 13 17  2  0
 13 16  1  0
 16 20  1  0
 18 21  2  0
 18 22  1  0
 14 18  1  0
  2  5  1  0
  2  6  1  0
  7 13  1  0
M  END
>  <SOM>
22

$$$$

SciTegic02211520382D

 22 22  0  0  0  0            999 V2000
   -5.4971    1.3519    0.0000 C   0  0
   -5.4971   -0.1955    0.0000 C   0  0
   -6.8327    2.1256    0.0000 C   0  0
   -4.1534    2.1256    0.0000 C   0  0
   -6.8327   -0.9691    0.0000 C   0  0
   -8.1765    1.3519    0.0000 C   0  0
   -2.8178    1.3519    0.0000 N   0  0
   -8.1765   -0.1955    0.0000 C   0  0
   -6.8327   -2.4024    0.0000 O   0  0
   -1.4740    2.1256    0.0000 C   0  0
   -9.5039   -0.9610    0.0000 O   0  0
   -5.4808   -3.2168    0.0000 C   0  0
   -0.1466    1.3600    0.0000 C   0  0
   -1.4740    3.6647    0.0000 O   0  0
    1.1890    2.1256    0.0000 C   0  0
    2.5165    1.3600    0.0000 C   0  0
    3.8521    2.1256    0.0000 C   0  0
    5.1795    1.3600    0.0000 C   0  0
    6.5070    2.1256    0.0000 C   0  0
    7.8426    1.3600    0.0000 C   0  0
    7.8426   -0.1873    0.0000 C   0  0
    9.1700    2.1256    0.0000 C   0  4
  4  7  1  0
 19 20  1  0
  1  3  1  0
  1  2  2  0
 20 22  1  0
 15 16  1  0
 20 21  1  0
  3  6  2  0
 16 17  1  0
  5  9  1  0
  5  8  2  0
 17 18  1  0
 10 13  1  0
 10 14  2  0
  6  8  1  0
  9 12  1  0
 18 19  2  0
 13 15  1  0
  1  4  1  0
  8 11  1  0
  2  5  1  0
  7 10  1  0
M  END
>  <SOM>
20

$$$$

SciTegic02211520382D

 29 33  0  0  0  0            999 V2000
   -0.8528   -1.5058    0.0000 C   0  0
   -2.3053   -1.0194    0.0000 C   0  0
   -0.8662   -3.0449    0.0000 N   0  0
    0.4930   -0.7462    0.0000 C   0  0
   -3.2181   -2.2520    0.0000 C   0  0
   -2.7650    0.4464    0.0000 C   0  0
   -2.3253   -3.5046    0.0000 C   0  0
    0.4664   -3.8311    0.0000 N   0  0
    0.4997    0.7929    0.0000 N   0  0
    1.8256   -1.5191    0.0000 N   0  0
   -4.7638   -2.2453    0.0000 C   0  0
   -1.7256    1.5857    0.0000 C   0  0
   -4.2708    0.7795    0.0000 C   0  0
    1.8123   -3.0715    0.0000 C   0  0
    1.8256    1.5724    0.0000 C   0  0
   -5.6766   -3.4846    0.0000 O   0  0
   -5.6566   -0.9927    0.0000 N   0  0
    3.1581    0.8062    0.0000 C   0  0
    1.8256    3.1115    0.0000 C   0  0
   -7.1424   -2.9982    0.0000 C   0  0
   -7.1291   -1.4525    0.0000 N   0  0
    4.4973    1.5791    0.0000 C   0  0
    3.1581    3.8910    0.0000 N   0  0
   -8.3950   -3.8910    0.0000 C   0  0
    4.4907    3.1115    0.0000 C   0  0
    5.9565    1.1127    0.0000 C   0  0
    5.9431    3.5912    0.0000 N   0  0
    6.8559    2.3586    0.0000 C   0  0
    8.3950    2.3653    0.0000 C   0  0
 19 23  2  0
 15 19  1  0
 15 18  2  0
  1  3  1  0
  1  2  2  0
 20 24  1  0
  1  4  1  0
  5  7  2  0
  3  7  1  0
 22 25  2  0
 22 26  1  0
  6 12  1  0
  6 13  1  0
 23 25  1  0
  3  8  1  0
  5 11  1  0
 10 14  1  0
  9 15  1  0
  4 10  2  0
 28 29  1  0
 25 27  1  0
 11 17  2  0
 11 16  1  0
 17 21  1  0
 27 28  1  0
 26 28  2  0
  4  9  1  0
 16 20  1  0
 20 21  2  0
 18 22  1  0
  8 14  2  0
  2  5  1  0
  2  6  1  0
M  END
>  <SOM>
24

$$$$

SciTegic02211520382D

 29 33  0  0  0  0            999 V2000
   -0.8528   -1.5058    0.0000 C   0  0
   -2.3053   -1.0194    0.0000 C   0  0
   -0.8662   -3.0449    0.0000 N   0  0
    0.4930   -0.7462    0.0000 C   0  0
   -3.2181   -2.2520    0.0000 C   0  0
   -2.7650    0.4464    0.0000 C   0  0
   -2.3253   -3.5046    0.0000 C   0  0
    0.4664   -3.8311    0.0000 N   0  0
    0.4997    0.7929    0.0000 N   0  0
    1.8256   -1.5191    0.0000 N   0  0
   -4.7638   -2.2453    0.0000 C   0  0
   -1.7256    1.5857    0.0000 C   0  0
   -4.2708    0.7795    0.0000 C   0  0
    1.8123   -3.0715    0.0000 C   0  0
    1.8256    1.5724    0.0000 C   0  0
   -5.6766   -3.4846    0.0000 O   0  0
   -5.6566   -0.9927    0.0000 N   0  0
    3.1581    0.8062    0.0000 C   0  0
    1.8256    3.1115    0.0000 C   0  0
   -7.1424   -2.9982    0.0000 C   0  0
   -7.1291   -1.4525    0.0000 N   0  0
    4.4973    1.5791    0.0000 C   0  0
    3.1581    3.8910    0.0000 N   0  0
   -8.3950   -3.8910    0.0000 C   0  0
    4.4907    3.1115    0.0000 C   0  0
    5.9565    1.1127    0.0000 C   0  0
    5.9431    3.5912    0.0000 N   0  0
    6.8559    2.3586    0.0000 C   0  0
    8.3950    2.3653    0.0000 C   0  0
 19 23  2  0
 15 19  1  0
 15 18  2  0
  1  3  1  0
  1  2  2  0
 20 24  1  0
  1  4  1  0
  5  7  2  0
  3  7  1  0
 22 25  2  0
 22 26  1  0
  6 12  1  0
  6 13  1  0
 23 25  1  0
  3  8  1  0
  5 11  1  0
 10 14  1  0
  9 15  1  0
  4 10  2  0
 28 29  1  0
 25 27  1  0
 11 17  2  0
 11 16  1  0
 17 21  1  0
 27 28  1  0
 26 28  2  0
  4  9  1  0
 16 20  1  0
 20 21  2  0
 18 22  1  0
  8 14  2  0
  2  5  1  0
  2  6  1  0
M  END
>  <SOM>
29

$$$$

SciTegic02211520382D

 19 19  0  0  0  0            999 V2000
   -3.8637    1.0316    0.0000 C   0  0
   -2.5255    0.2530    0.0000 C   0  0
   -5.2019    0.2530    0.0000 C   0  0
   -3.8637    2.5693    0.0000 O   0  0
   -2.5255   -1.2993    0.0000 C   0  0
   -5.2019   -1.2993    0.0000 C   0  0
   -2.5255    3.3430    0.0000 C   0  0
   -3.8637   -2.0778    0.0000 C   0  0
   -1.1873    2.5693    0.0000 C   0  0
   -3.8637   -3.6155    0.0000 C   0  0
    0.1509    3.3430    0.0000 C   0  0
   -1.1873    1.2798    0.0000 O   0  0
   -2.5255   -4.3893    0.0000 C   0  0
    1.4939    2.5693    0.0000 N   0  0
   -1.1873   -3.6155    0.0000 O   0  0
    2.8126    3.3090    0.0000 C   0  0
    0.1509   -4.3893    0.0000 C   0  0
    4.1216    2.5499    0.0000 C   0  0
    2.8126    4.8321    0.0000 C   0  0
  7  9  1  0
  4  7  1  0
 14 16  1  0
 10 13  1  0
 11 14  1  0
  1  3  2  0
  1  2  1  0
  8 10  1  0
  6  8  2  0
  1  4  1  0
 13 15  1  0
  2  5  2  0
  3  6  1  0
  9 12  1  0
  9 11  1  0
  5  8  1  0
 15 17  1  0
 16 19  1  0
 16 18  1  0
M  END
>  <SOM>
10

$$$$

SciTegic02211520382D

 19 19  0  0  0  0            999 V2000
   -3.8637    1.0316    0.0000 C   0  0
   -2.5255    0.2530    0.0000 C   0  0
   -5.2019    0.2530    0.0000 C   0  0
   -3.8637    2.5693    0.0000 O   0  0
   -2.5255   -1.2993    0.0000 C   0  0
   -5.2019   -1.2993    0.0000 C   0  0
   -2.5255    3.3430    0.0000 C   0  0
   -3.8637   -2.0778    0.0000 C   0  0
   -1.1873    2.5693    0.0000 C   0  0
   -3.8637   -3.6155    0.0000 C   0  0
    0.1509    3.3430    0.0000 C   0  0
   -1.1873    1.2798    0.0000 O   0  0
   -2.5255   -4.3893    0.0000 C   0  0
    1.4939    2.5693    0.0000 N   0  0
   -1.1873   -3.6155    0.0000 O   0  0
    2.8126    3.3090    0.0000 C   0  0
    0.1509   -4.3893    0.0000 C   0  0
    4.1216    2.5499    0.0000 C   0  0
    2.8126    4.8321    0.0000 C   0  0
  7  9  1  0
  4  7  1  0
 14 16  1  0
 10 13  1  0
 11 14  1  0
  1  3  2  0
  1  2  1  0
  8 10  1  0
  6  8  2  0
  1  4  1  0
 13 15  1  0
  2  5  2  0
  3  6  1  0
  9 12  1  0
  9 11  1  0
  5  8  1  0
 15 17  1  0
 16 19  1  0
 16 18  1  0
M  END
>  <SOM>
10

$$$$

SciTegic02211520382D

 19 19  0  0  0  0            999 V2000
   -3.8637    1.0316    0.0000 C   0  0
   -2.5255    0.2530    0.0000 C   0  0
   -5.2019    0.2530    0.0000 C   0  0
   -3.8637    2.5693    0.0000 O   0  0
   -2.5255   -1.2993    0.0000 C   0  0
   -5.2019   -1.2993    0.0000 C   0  0
   -2.5255    3.3430    0.0000 C   0  0
   -3.8637   -2.0778    0.0000 C   0  0
   -1.1873    2.5693    0.0000 C   0  0
   -3.8637   -3.6155    0.0000 C   0  0
    0.1509    3.3430    0.0000 C   0  0
   -1.1873    1.2798    0.0000 O   0  0
   -2.5255   -4.3893    0.0000 C   0  0
    1.4939    2.5693    0.0000 N   0  0
   -1.1873   -3.6155    0.0000 O   0  0
    2.8126    3.3090    0.0000 C   0  0
    0.1509   -4.3893    0.0000 C   0  0
    4.1216    2.5499    0.0000 C   0  0
    2.8126    4.8321    0.0000 C   0  0
  7  9  1  0
  4  7  1  0
 14 16  1  0
 10 13  1  0
 11 14  1  0
  1  3  2  0
  1  2  1  0
  8 10  1  0
  6  8  2  0
  1  4  1  0
 13 15  1  0
  2  5  2  0
  3  6  1  0
  9 12  1  0
  9 11  1  0
  5  8  1  0
 15 17  1  0
 16 19  1  0
 16 18  1  0
M  END
>  <SOM>
10

$$$$

SciTegic02211520382D

 12 12  0  0  0  0            999 V2000
    0.1521    0.8269    0.0000 N   0  0
   -1.0881    1.7562    0.0000 C   0  0
    1.4288    1.7232    0.0000 C   0  0
    0.1521   -0.7243    0.0000 C   0  0
   -0.5722    3.2049    0.0000 C   0  0
   -2.5699    1.2734    0.0000 N   0  3
    0.9459    3.2049    0.0000 N   0  0
    2.9105    1.2734    0.0000 C   0  0
    1.4619   -1.5181    0.0000 C   0  0
   -2.9171   -0.2414    0.0000 O   0  0
   -3.7076    2.3417    0.0000 O   0  5
    1.4619   -3.0693    0.0000 O   0  0
  6 11  1  0
  1  3  1  0
  1  2  1  0
  3  7  2  0
  1  4  1  0
  2  5  2  0
  2  6  1  0
  9 12  1  0
  5  7  1  0
  6 10  2  0
  4  9  1  0
  3  8  1  0
M  END
>  <SOM>
8

$$$$

SciTegic02211520382D

 28 30  0  0  0  0            999 V2000
    2.0467   -3.4485    0.0000 C   0  0  2  0  0  0
    2.4336   -2.0523    0.0000 C   0  0  2  0  0  0
    3.2410   -2.8990    0.0000 C   0  0  2  0  0  0
    1.0430   -4.6204    0.0000 N   0  0
    3.6896   -1.4579    0.0000 C   0  0  1  0  0  0
    1.2616   -1.0598    0.0000 C   0  0
    3.1625   -0.1738    0.0000 C   0  0
    4.3400   -3.5662    0.0000 C   0  0
   -0.3925   -4.0709    0.0000 S   0  0
    4.7101   -2.0130    0.0000 C   0  0
   -0.0729   -1.8336    0.0000 C   0  0
   -1.8336   -3.5214    0.0000 C   0  0
    0.2019   -2.5962    0.0000 O   0  0
   -0.8972   -5.4671    0.0000 O   0  0
   -1.2448   -0.8411    0.0000 C   0  0
   -3.0279   -4.4970    0.0000 C   0  0
   -2.0691   -2.0018    0.0000 C   0  0
   -0.7009    0.6000    0.0000 C   0  0
   -4.4634   -3.9475    0.0000 C   0  0
   -3.5102   -1.4523    0.0000 C   0  0
   -1.8784    1.5925    0.0000 C   0  0
   -4.7101   -2.4223    0.0000 C   0  0
   -1.3345    3.0335    0.0000 C   0  0
   -2.5121    4.0260    0.0000 C   0  0
   -3.9139    3.5438    0.0000 O   0  0
   -2.2541    5.6017    0.0000 O   0  0
    2.8541   -4.3737    0.0000 H   0  0
    4.0541   -0.0280    0.0000 H   0  0
 19 22  1  0
 15 18  1  0
  1  3  1  0
  1  2  1  0
 20 22  2  0
  1  4  1  0
 23 24  1  0
  3  7  1  0
  5  7  1  0
 16 19  2  0
  3  8  1  0
  5 10  1  0
  9 14  2  0
  9 13  2  0
  9 12  1  0
  6 11  1  0
 11 15  2  0
 17 20  1  0
 12 16  1  0
 12 17  2  0
  4  9  1  0
 24 26  2  0
 24 25  1  0
 18 21  1  0
  5 28  1  0
  8 10  1  0
  2  5  1  0
  2  6  1  0
  3 27  1  0
 21 23  1  0
M  END
>  <SOM>
8

$$$$

SciTegic02211520382D

 28 30  0  0  0  0            999 V2000
    2.0467   -3.4485    0.0000 C   0  0  2  0  0  0
    2.4336   -2.0523    0.0000 C   0  0  2  0  0  0
    3.2410   -2.8990    0.0000 C   0  0  2  0  0  0
    1.0430   -4.6204    0.0000 N   0  0
    3.6896   -1.4579    0.0000 C   0  0  1  0  0  0
    1.2616   -1.0598    0.0000 C   0  0
    3.1625   -0.1738    0.0000 C   0  0
    4.3400   -3.5662    0.0000 C   0  0
   -0.3925   -4.0709    0.0000 S   0  0
    4.7101   -2.0130    0.0000 C   0  0
   -0.0729   -1.8336    0.0000 C   0  0
   -1.8336   -3.5214    0.0000 C   0  0
    0.2019   -2.5962    0.0000 O   0  0
   -0.8972   -5.4671    0.0000 O   0  0
   -1.2448   -0.8411    0.0000 C   0  0
   -3.0279   -4.4970    0.0000 C   0  0
   -2.0691   -2.0018    0.0000 C   0  0
   -0.7009    0.6000    0.0000 C   0  0
   -4.4634   -3.9475    0.0000 C   0  0
   -3.5102   -1.4523    0.0000 C   0  0
   -1.8784    1.5925    0.0000 C   0  0
   -4.7101   -2.4223    0.0000 C   0  0
   -1.3345    3.0335    0.0000 C   0  0
   -2.5121    4.0260    0.0000 C   0  0
   -3.9139    3.5438    0.0000 O   0  0
   -2.2541    5.6017    0.0000 O   0  0
    2.8541   -4.3737    0.0000 H   0  0
    4.0541   -0.0280    0.0000 H   0  0
 19 22  1  0
 15 18  1  0
  1  3  1  0
  1  2  1  0
 20 22  2  0
  1  4  1  0
 23 24  1  0
  3  7  1  0
  5  7  1  0
 16 19  2  0
  3  8  1  0
  5 10  1  0
  9 14  2  0
  9 13  2  0
  9 12  1  0
  6 11  1  0
 11 15  2  0
 17 20  1  0
 12 16  1  0
 12 17  2  0
  4  9  1  0
 24 26  2  0
 24 25  1  0
 18 21  1  0
  5 28  1  0
  8 10  1  0
  2  5  1  0
  2  6  1  0
  3 27  1  0
 21 23  1  0
M  END
>  <SOM>
10

$$$$

SciTegic02211520382D

 15 15  0  0  0  0            999 V2000
    1.8616    0.2153    0.0000 C   0  0
    3.2446    1.0145    0.0000 C   0  0
    0.5264    0.9810    0.0000 C   0  0
    1.8616   -1.3208    0.0000 C   0  0
    4.5127    0.2488    0.0000 C   0  0
    3.2446    2.5459    0.0000 C   0  0
   -0.8231    0.2153    0.0000 C   0  0
    0.5264   -2.1056    0.0000 C   0  0
    4.5127   -1.2873    0.0000 O   0  0
    5.8622    1.0145    0.0000 O   0  0
   -0.8231   -1.3208    0.0000 C   0  0
   -2.1583   -2.1056    0.0000 C   0  0
   -3.4599   -1.3208    0.0000 C   0  0
   -4.8094   -2.1056    0.0000 C   0  0
   -3.4599    0.2153    0.0000 C   0  0
  5 10  2  0
 11 12  1  0
 13 14  1  0
  1  3  1  0
  1  2  1  0
  3  7  2  0
  4  8  1  0
  1  4  2  0
 13 15  1  0
  2  5  1  0
  2  6  1  0
  8 11  2  0
  7 11  1  0
  5  9  1  0
 12 13  1  0
M  END
>  <SOM>
12

$$$$

SciTegic02211520382D

 15 15  0  0  0  0            999 V2000
    1.8616    0.2153    0.0000 C   0  0
    3.2446    1.0145    0.0000 C   0  0
    0.5264    0.9810    0.0000 C   0  0
    1.8616   -1.3208    0.0000 C   0  0
    4.5127    0.2488    0.0000 C   0  0
    3.2446    2.5459    0.0000 C   0  0
   -0.8231    0.2153    0.0000 C   0  0
    0.5264   -2.1056    0.0000 C   0  0
    4.5127   -1.2873    0.0000 O   0  0
    5.8622    1.0145    0.0000 O   0  0
   -0.8231   -1.3208    0.0000 C   0  0
   -2.1583   -2.1056    0.0000 C   0  0
   -3.4599   -1.3208    0.0000 C   0  0
   -4.8094   -2.1056    0.0000 C   0  0
   -3.4599    0.2153    0.0000 C   0  0
  5 10  2  0
 11 12  1  0
 13 14  1  0
  1  3  1  0
  1  2  1  0
  3  7  2  0
  4  8  1  0
  1  4  2  0
 13 15  1  0
  2  5  1  0
  2  6  1  0
  8 11  2  0
  7 11  1  0
  5  9  1  0
 12 13  1  0
M  END
>  <SOM>
13

$$$$

SciTegic02211520382D

 32 34  0  0  0  0            999 V2000
    0.6830   -4.4225    0.0000 C   0  0
   -0.4598   -5.4571    0.0000 C   0  0
    0.2975   -2.9281    0.0000 C   0  0
    2.1504   -4.9026    0.0000 C   0  0
   -1.9272   -4.9770    0.0000 C   0  0
   -0.1420   -6.9651    0.0000 C   0  0
    1.3930   -1.8461    0.0000 C   0  0
   -1.1902   -2.5223    0.0000 C   0  0
    2.4750   -6.4106    0.0000 C   0  0
   -3.0092   -5.9711    0.0000 N   0  0
   -2.4615   -3.5908    0.0000 N   0  0
    1.3254   -7.4385    0.0000 C   0  0
    1.0076   -0.3584    0.0000 C   0  0
   -1.5756   -1.0279    0.0000 C   0  0
   -4.3819   -5.1393    0.0000 N   0  0
   -4.0235   -3.5908    0.0000 N   0  0
   -0.4801    0.0541    0.0000 C   0  0
   -0.9061    1.4404    0.0000 C   0  0
    0.5139    2.5156    0.0000 N   0  0
    2.2315    2.2451    0.0000 C   0  0  1  0  0  0
    0.0676    4.1858    0.0000 C   0  0
    2.9416    3.2324    0.0000 C   0  0
    2.9281    0.8453    0.0000 C   0  0
   -1.3592    4.4022    0.0000 C   0  0
    1.0617    5.4098    0.0000 O   0  0
    4.6321    3.1039    0.0000 C   0  0
    2.5020    4.7201    0.0000 C   0  0
    4.5239    0.4801    0.0000 O   0  0
    1.9813   -0.1758    0.0000 O   0  0
   -2.4276    3.0971    0.0000 C   0  0
   -3.8815    3.6178    0.0000 C   0  0
   -5.0785    2.4276    0.0000 C   0  0
 19 20  1  0
 19 21  1  0
 23 29  2  0
  1  3  1  0
  1  2  2  0
 23 28  1  0
 20 22  1  0
 20 23  1  0
  1  4  1  0
  3  7  1  0
 22 26  1  0
 22 27  1  0
  6 12  2  0
 24 30  1  0
  3  8  2  0
 17 18  1  0
  5 11  2  0
  5 10  1  0
 10 15  1  0
 30 31  1  0
  9 12  1  0
 11 16  1  0
 18 19  1  0
 15 16  2  0
 13 17  1  0
 31 32  1  0
  4  9  2  0
 14 17  2  0
  8 14  1  0
  2  5  1  0
  2  6  1  0
  7 13  2  0
 21 25  2  0
 21 24  1  0
M  END
>  <SOM>
31

$$$$

SciTegic02211520382D

 34 38  0  0  0  0            999 V2000
    2.8665    0.9986    0.0000 C   0  0
    4.3275    0.5301    0.0000 N   0  0
    2.8603    2.5274    0.0000 C   0  0
    1.5288    0.2281    0.0000 C   0  0
    4.8144   -0.9308    0.0000 C   0  0
    5.2275    1.7754    0.0000 N   0  0
    4.3151    3.0083    0.0000 C   0  0
    1.5288    3.3103    0.0000 C   0  0
    0.2034    0.9925    0.0000 N   0  0
    1.5350   -1.3069    0.0000 O   0  0
    3.7850   -2.0774    0.0000 C   0  0
    6.3124   -1.2329    0.0000 C   0  0
    4.7836    4.4692    0.0000 C   0  0
    0.2034    2.5274    0.0000 C   0  0
   -1.1219    0.2219    0.0000 C   0  0
    4.2658   -3.5384    0.0000 C   0  0
    6.8056   -2.6939    0.0000 C   0  0
    6.2816    4.8021    0.0000 N   0  0
    3.7418    5.6035    0.0000 O   0  0
   -2.4535    0.9925    0.0000 C   0  0
   -1.1158   -1.3130    0.0000 C   0  0
    5.7761   -3.8528    0.0000 C   0  0
   -3.7850    0.2219    0.0000 C   0  0
   -2.4411   -2.0898    0.0000 C   0  0
    6.2569   -5.3076    0.0000 O   0  0
   -3.7850   -1.3192    0.0000 C   0  0
    7.7672   -5.6035    0.0000 C   0  0
   -5.1103   -2.0898    0.0000 N   0  0
   -6.4357   -1.3192    0.0000 C   0  0
   -5.0919   -3.6309    0.0000 C   0  0
   -7.7672   -2.0898    0.0000 C   0  0
   -6.4357    0.2096    0.0000 O   0  0
   -6.4295   -4.4014    0.0000 C   0  0
   -7.7672   -3.6309    0.0000 C   0  0
 29 32  2  0
 29 31  1  0
  1  3  2  0
  1  2  1  0
 20 23  1  0
  1  4  1  0
  3  7  1  0
 22 25  1  0
 23 26  2  0
 30 33  1  0
  3  8  1  0
  5 12  1  0
  5 11  2  0
 24 26  1  0
 13 18  1  0
  9 15  1  0
  9 14  1  0
  4 10  2  0
 31 34  1  0
 25 27  1  0
  6  7  2  0
 11 16  1  0
 33 34  1  0
 15 20  2  0
 15 21  1  0
 17 22  1  0
 26 28  1  0
 12 17  2  0
  4  9  1  0
 13 19  2  0
 16 22  2  0
 28 29  1  0
  8 14  1  0
  2  5  1  0
  2  6  1  0
  7 13  1  0
 21 24  2  0
 28 30  1  0
M  END
>  <SOM>
34

$$$$

SciTegic02211520382D

 34 38  0  0  0  0            999 V2000
    2.8665    0.9986    0.0000 C   0  0
    4.3275    0.5301    0.0000 N   0  0
    2.8603    2.5274    0.0000 C   0  0
    1.5288    0.2281    0.0000 C   0  0
    4.8144   -0.9308    0.0000 C   0  0
    5.2275    1.7754    0.0000 N   0  0
    4.3151    3.0083    0.0000 C   0  0
    1.5288    3.3103    0.0000 C   0  0
    0.2034    0.9925    0.0000 N   0  0
    1.5350   -1.3069    0.0000 O   0  0
    3.7850   -2.0774    0.0000 C   0  0
    6.3124   -1.2329    0.0000 C   0  0
    4.7836    4.4692    0.0000 C   0  0
    0.2034    2.5274    0.0000 C   0  0
   -1.1219    0.2219    0.0000 C   0  0
    4.2658   -3.5384    0.0000 C   0  0
    6.8056   -2.6939    0.0000 C   0  0
    6.2816    4.8021    0.0000 N   0  0
    3.7418    5.6035    0.0000 O   0  0
   -2.4535    0.9925    0.0000 C   0  0
   -1.1158   -1.3130    0.0000 C   0  0
    5.7761   -3.8528    0.0000 C   0  0
   -3.7850    0.2219    0.0000 C   0  0
   -2.4411   -2.0898    0.0000 C   0  0
    6.2569   -5.3076    0.0000 O   0  0
   -3.7850   -1.3192    0.0000 C   0  0
    7.7672   -5.6035    0.0000 C   0  0
   -5.1103   -2.0898    0.0000 N   0  0
   -6.4357   -1.3192    0.0000 C   0  0
   -5.0919   -3.6309    0.0000 C   0  0
   -7.7672   -2.0898    0.0000 C   0  0
   -6.4357    0.2096    0.0000 O   0  0
   -6.4295   -4.4014    0.0000 C   0  0
   -7.7672   -3.6309    0.0000 C   0  0
 29 32  2  0
 29 31  1  0
  1  3  2  0
  1  2  1  0
 20 23  1  0
  1  4  1  0
  3  7  1  0
 22 25  1  0
 23 26  2  0
 30 33  1  0
  3  8  1  0
  5 12  1  0
  5 11  2  0
 24 26  1  0
 13 18  1  0
  9 15  1  0
  9 14  1  0
  4 10  2  0
 31 34  1  0
 25 27  1  0
  6  7  2  0
 11 16  1  0
 33 34  1  0
 15 20  2  0
 15 21  1  0
 17 22  1  0
 26 28  1  0
 12 17  2  0
  4  9  1  0
 13 19  2  0
 16 22  2  0
 28 29  1  0
  8 14  1  0
  2  5  1  0
  2  6  1  0
  7 13  1  0
 21 24  2  0
 28 30  1  0
M  END
>  <SOM>
31

$$$$

SciTegic02211520382D

 21 23  0  0  0  0            999 V2000
    1.7114    0.3983    0.0000 C   0  0
    1.7114    1.9474    0.0000 C   0  0
    3.0539   -0.3688    0.0000 C   0  0
    0.3737   -0.3688    0.0000 O   0  0
    0.3737    2.7244    0.0000 C   0  0
    3.0539    2.7244    0.0000 C   0  0
    4.3916    0.3983    0.0000 C   0  0
    3.0539   -1.9179    0.0000 C   0  0
   -0.9639    0.3983    0.0000 C   0  0
   -0.9639    1.9474    0.0000 C   0  0
    0.3737    4.2686    0.0000 O   0  0
    4.3916    1.9474    0.0000 C   0  0
    4.4014   -2.5277    0.0000 C   0  0
   -2.3064   -0.3688    0.0000 C   0  0
   -2.3064    2.7244    0.0000 C   0  0
    5.5669   -1.8442    0.0000 O   0  0
    4.4014   -4.1358    0.0000 O   0  0
   -3.6441    0.3983    0.0000 C   0  0
   -2.3064   -1.9130    0.0000 C   0  0
   -3.6441    1.9474    0.0000 C   0  0
   -4.9768   -0.3688    0.0000 C   0  0
  1  3  2  0
  1  2  1  0
  1  4  1  0
  3  7  1  0
  6 12  1  0
  3  8  1  0
  5 11  2  0
  5 10  1  0
 10 15  2  0
  9 14  2  0
  9 10  1  0
 15 20  1  0
 13 17  2  0
 13 16  1  0
  4  9  1  0
 18 21  1  0
 18 20  2  0
 14 18  1  0
 14 19  1  0
  8 13  1  0
  2  5  1  0
  2  6  2  0
  7 12  2  0
M  END
>  <SOM>
21

$$$$

SciTegic02211520382D

 20 23  0  0  0  0            999 V2000
   -2.3140   -1.7345    0.0000 C   0  0
   -0.7572   -1.2826    0.0000 C   0  0
   -2.3140   -3.2141    0.0000 C   0  0
   -3.5888   -1.0005    0.0000 C   0  0
   -0.2472    0.1429    0.0000 C   0  0
    0.1468   -2.6076    0.0000 C   0  0
   -0.9194   -3.7627    0.0000 N   0  0
   -3.5888   -3.9597    0.0000 C   0  0
   -4.8675   -1.7345    0.0000 C   0  0
    1.2671    0.1391    0.0000 C   0  0
    1.6766   -2.6153    0.0000 O   0  0
   -4.8675   -3.2141    0.0000 C   0  0
    2.2097    1.3984    0.0000 C   0  0
    2.1208   -1.0160    0.0000 C   0  0
    3.6854    0.8924    0.0000 C   0  0
    1.9122    2.9321    0.0000 C   0  0
    3.5270   -0.6335    0.0000 N   0  0
    4.8675    1.9122    0.0000 C   0  0
    3.0943    3.9597    0.0000 C   0  0
    4.5701    3.4459    0.0000 C   0  0
 19 20  1  0
 15 18  1  0
  1  3  2  0
  1  2  1  0
 15 17  1  0
  1  4  1  0
  3  7  1  0
 16 19  2  0
  3  8  1  0
 10 13  1  0
  5 10  1  0
 10 14  2  0
  9 12  1  0
  6 11  2  0
  6  7  1  0
 13 15  2  0
 13 16  1  0
  4  9  2  0
 18 20  2  0
 14 17  1  0
  8 12  2  0
  2  5  1  0
  2  6  1  0
M  END
>  <SOM>
5

$$$$

SciTegic02211520382D

 20 23  0  0  0  0            999 V2000
   -2.3140   -1.7345    0.0000 C   0  0
   -0.7572   -1.2826    0.0000 C   0  0
   -2.3140   -3.2141    0.0000 C   0  0
   -3.5888   -1.0005    0.0000 C   0  0
   -0.2472    0.1429    0.0000 C   0  0
    0.1468   -2.6076    0.0000 C   0  0
   -0.9194   -3.7627    0.0000 N   0  0
   -3.5888   -3.9597    0.0000 C   0  0
   -4.8675   -1.7345    0.0000 C   0  0
    1.2671    0.1391    0.0000 C   0  0
    1.6766   -2.6153    0.0000 O   0  0
   -4.8675   -3.2141    0.0000 C   0  0
    2.2097    1.3984    0.0000 C   0  0
    2.1208   -1.0160    0.0000 C   0  0
    3.6854    0.8924    0.0000 C   0  0
    1.9122    2.9321    0.0000 C   0  0
    3.5270   -0.6335    0.0000 N   0  0
    4.8675    1.9122    0.0000 C   0  0
    3.0943    3.9597    0.0000 C   0  0
    4.5701    3.4459    0.0000 C   0  0
 19 20  1  0
 15 18  1  0
  1  3  2  0
  1  2  1  0
 15 17  1  0
  1  4  1  0
  3  7  1  0
 16 19  2  0
  3  8  1  0
 10 13  1  0
  5 10  1  0
 10 14  2  0
  9 12  1  0
  6 11  2  0
  6  7  1  0
 13 15  2  0
 13 16  1  0
  4  9  2  0
 18 20  2  0
 14 17  1  0
  8 12  2  0
  2  5  1  0
  2  6  1  0
M  END
>  <SOM>
2

$$$$

SciTegic02211520382D

 25 27  0  0  0  0            999 V2000
   -1.9999    3.0855    0.0000 C   0  0
   -0.6753    2.3167    0.0000 N   0  0
   -3.3349    2.3167    0.0000 C   0  0
   -1.9999    4.6387    0.0000 C   0  0
    0.6545    3.0959    0.0000 C   0  0
   -4.6854    3.0907    0.0000 C   0  0
   -3.3349    0.7792    0.0000 C   0  0
   -3.3349    5.4127    0.0000 C   0  0
   -0.6701    5.4075    0.0000 C   0  0
    1.9947    2.3167    0.0000 N   0  0
    0.6649    4.6387    0.0000 C   0  0
   -4.6854    4.6387    0.0000 C   0  0
    3.3349    3.0907    0.0000 C   0  0
    2.0103    5.4127    0.0000 C   0  0
   -6.0204    5.4075    0.0000 C   0  0
    4.6802    2.3115    0.0000 N   0  0
    3.3401    4.6335    0.0000 N   0  0
    4.6646    0.7584    0.0000 C   0  0
    6.0048   -0.0104    0.0000 C   0  0
    3.3452   -0.0052    0.0000 C   0  0
    6.0204   -1.5376    0.0000 C   0  0
    3.3452   -1.5532    0.0000 C   0  0
    4.6854   -2.3167    0.0000 C   0  0
    4.7010   -3.8647    0.0000 C   0  0
    4.7010   -5.4127    0.0000 N   0  0
 19 21  1  0
  1  3  1  0
  1  2  1  0
 20 22  2  0
  4  8  1  0
  1  4  2  0
  3  7  1  0
  3  6  2  0
  6 12  1  0
 16 18  1  0
 23 24  1  0
 18 19  2  0
  5 11  2  0
 10 13  2  0
 12 15  1  0
 11 14  1  0
 13 17  1  0
  5 10  1  0
  4  9  1  0
 24 25  3  0
 18 20  1  0
 14 17  2  0
  8 12  2  0
  2  5  1  0
 13 16  1  0
 22 23  1  0
 21 23  2  0
M  END
>  <SOM>
15

$$$$

SciTegic02211520382D

 30 32  0  0  0  0            999 V2000
    0.3255   -2.5356    0.0000 C   0  0  1  0  0  0
   -1.0079   -1.7744    0.0000 C   0  0  1  0  0  0
    0.3255   -4.0632    0.0000 C   0  0
    1.6589   -1.7744    0.0000 C   0  0  1  0  0  0
   -1.0079   -0.2047    0.0000 O   0  0
   -2.3466   -2.5356    0.0000 C   0  0
    1.6589   -4.8244    0.0000 C   0  0
   -1.0079   -4.8244    0.0000 C   0  0
    1.6589   -0.2047    0.0000 C   0  0
    2.9923   -2.5356    0.0000 C   0  0  2  0  0  0
   -2.3466    0.5565    0.0000 C   0  0
   -2.3466   -4.0632    0.0000 C   0  0  2  0  0  0
    2.9923   -4.0632    0.0000 C   0  0
    0.3255    0.5565    0.0000 C   0  0
    4.3677   -1.8216    0.0000 C   0  0
   -3.6800   -0.2047    0.0000 C   0  0  2  0  0  0
   -2.3466    2.0841    0.0000 O   0  0
   -3.7272   -4.7771    0.0000 C   0  0
    0.3255    2.1313    0.0000 C   0  0  2  0  0  0
   -5.0081    0.5565    0.0000 C   0  0
   -3.6800   -1.7744    0.0000 C   0  0
   -1.0079    2.8925    0.0000 C   0  0
    1.6589    2.8925    0.0000 O   0  0
   -5.0081    2.0841    0.0000 C   0  0
   -1.0079    4.4149    0.0000 C   0  0  2  0  0  0
    1.6589    4.4149    0.0000 C   0  0
    0.3255    5.1761    0.0000 C   0  0
   -2.3466    5.2286    0.0000 O   0  0
    3.0395    5.2286    0.0000 O   0  0
    0.3255   -0.9974    0.0000 H   0  0
 19 22  1  0
 19 23  1  0
  1  3  1  0
  1  2  1  0
 20 24  1  0
  1  4  1  0
  3  7  1  0
 22 25  1  0
  6 12  1  0
 23 26  1  0
  3  8  2  0
  5 11  1  0
 10 13  1  0
 10 15  1  0
 25 28  1  0
  9 14  1  0
  4 10  1  0
 25 27  1  0
 11 17  2  0
 11 16  1  0
 26 29  2  0
 12 18  1  0
  4  9  1  0
 16 21  1  0
 16 20  1  0
 26 27  1  0
 14 19  1  0
  8 12  1  0
  2  5  1  0
  2  6  1  0
  7 13  2  0
  1 30  1  0
M  END
>  <SOM>
12

$$$$

SciTegic02211520382D

 33 35  0  0  0  0            999 V2000
    5.7274    0.8278    0.0000 C   0  0
    4.4130    0.0671    0.0000 C   0  0
    5.7274    2.3491    0.0000 N   0  0
    7.0473    0.0671    0.0000 C   0  0
    3.0930    0.8278    0.0000 C   0  0  1  0  0  0
    4.4130   -1.4542    0.0000 C   0  0
    4.4130    3.1098    0.0000 C   0  0
    7.0473    3.1098    0.0000 C   0  0
    7.0473   -1.4542    0.0000 C   0  0
    1.7842    0.0615    0.0000 N   0  0
    3.0762    2.3211    0.0000 C   0  0
    5.7274   -2.2149    0.0000 C   0  0
    4.4130    4.6367    0.0000 C   0  0
    7.0473    4.6367    0.0000 C   0  0
    1.7842   -1.5157    0.0000 C   0  0
    1.7059    2.9811    0.0000 C   0  0
    5.7274    5.3974    0.0000 C   0  0
    0.4866   -2.3659    0.0000 C   0  0
    3.1210   -2.3547    0.0000 O   0  0
    0.3859    2.2484    0.0000 C   0  0
    1.6779    4.6367    0.0000 C   0  0
   -0.8502   -1.6164    0.0000 C   0  0
   -2.1645   -2.3994    0.0000 C   0  0
   -0.8669   -0.0839    0.0000 C   0  0
   -3.5013   -1.6500    0.0000 C   0  0
   -2.2037    0.6656    0.0000 C   0  0
   -3.5181   -0.1175    0.0000 C   0  0
   -4.8157   -2.4330    0.0000 O   0  0
   -4.8548    0.6320    0.0000 C   0  0
   -4.8269   -4.0047    0.0000 C   0  0
   -6.1357   -0.1007    0.0000 O   0  0
   -4.8772    2.3156    0.0000 O   0  0
   -6.2979   -4.8381    0.0000 C   0  0
 15 19  2  0
 15 18  1  0
 29 32  2  0
 29 31  1  0
  1  3  1  0
  1  2  1  0
  1  4  2  0
  3  7  1  0
 22 23  2  0
 22 24  1  0
 28 30  1  0
  6 12  1  0
 23 25  1  0
  3  8  1  0
  5 11  1  0
  5 10  1  0
 10 15  1  0
 30 33  1  0
 25 28  1  0
  9 12  2  0
 25 27  2  0
 11 16  1  0
 13 17  1  0
 14 17  1  0
  4  9  1  0
 24 26  2  0
 16 21  1  0
 16 20  1  0
 26 27  1  0
 18 22  1  0
  8 14  1  0
 27 29  1  0
  2  5  1  0
  2  6  2  0
  7 13  1  0
M  END
>  <SOM>
17

$$$$

SciTegic02211520382D

 33 35  0  0  0  0            999 V2000
    5.7274    0.8278    0.0000 C   0  0
    4.4130    0.0671    0.0000 C   0  0
    5.7274    2.3491    0.0000 N   0  0
    7.0473    0.0671    0.0000 C   0  0
    3.0930    0.8278    0.0000 C   0  0  1  0  0  0
    4.4130   -1.4542    0.0000 C   0  0
    4.4130    3.1098    0.0000 C   0  0
    7.0473    3.1098    0.0000 C   0  0
    7.0473   -1.4542    0.0000 C   0  0
    1.7842    0.0615    0.0000 N   0  0
    3.0762    2.3211    0.0000 C   0  0
    5.7274   -2.2149    0.0000 C   0  0
    4.4130    4.6367    0.0000 C   0  0
    7.0473    4.6367    0.0000 C   0  0
    1.7842   -1.5157    0.0000 C   0  0
    1.7059    2.9811    0.0000 C   0  0
    5.7274    5.3974    0.0000 C   0  0
    0.4866   -2.3659    0.0000 C   0  0
    3.1210   -2.3547    0.0000 O   0  0
    0.3859    2.2484    0.0000 C   0  0
    1.6779    4.6367    0.0000 C   0  0
   -0.8502   -1.6164    0.0000 C   0  0
   -2.1645   -2.3994    0.0000 C   0  0
   -0.8669   -0.0839    0.0000 C   0  0
   -3.5013   -1.6500    0.0000 C   0  0
   -2.2037    0.6656    0.0000 C   0  0
   -3.5181   -0.1175    0.0000 C   0  0
   -4.8157   -2.4330    0.0000 O   0  0
   -4.8548    0.6320    0.0000 C   0  0
   -4.8269   -4.0047    0.0000 C   0  0
   -6.1357   -0.1007    0.0000 O   0  0
   -4.8772    2.3156    0.0000 O   0  0
   -6.2979   -4.8381    0.0000 C   0  0
 15 19  2  0
 15 18  1  0
 29 32  2  0
 29 31  1  0
  1  3  1  0
  1  2  1  0
  1  4  2  0
  3  7  1  0
 22 23  2  0
 22 24  1  0
 28 30  1  0
  6 12  1  0
 23 25  1  0
  3  8  1  0
  5 11  1  0
  5 10  1  0
 10 15  1  0
 30 33  1  0
 25 28  1  0
  9 12  2  0
 25 27  2  0
 11 16  1  0
 13 17  1  0
 14 17  1  0
  4  9  1  0
 24 26  2  0
 16 21  1  0
 16 20  1  0
 26 27  1  0
 18 22  1  0
  8 14  1  0
 27 29  1  0
  2  5  1  0
  2  6  2  0
  7 13  1  0
M  END
>  <SOM>
16

$$$$

SciTegic02211520382D

 23 24  0  0  0  0            999 V2000
   -0.6811   -0.4213    0.0000 C   0  0  1  0  0  0
    0.6522    0.3463    0.0000 C   0  0
   -0.6811   -1.9567    0.0000 C   0  0
   -2.0086    0.3463    0.0000 C   0  0
    1.9797   -0.4329    0.0000 N   0  0
    0.6753    1.9451    0.0000 O   0  0
   -2.0086   -2.7185    0.0000 C   0  0
   -3.3361   -0.4213    0.0000 C   0  0
    3.3708    0.3752    0.0000 C   0  0  2  0  0  0
   -3.3361   -1.9567    0.0000 C   0  0  1  0  0  0
    3.3650    1.9855    0.0000 C   0  0
    4.7618   -0.4271    0.0000 C   0  0
   -4.6636   -2.7185    0.0000 C   0  0
    4.6636    2.7243    0.0000 C   0  0
    6.1008    0.3405    0.0000 O   0  0
    4.7502   -1.9336    0.0000 O   0  0
   -4.6406   -4.3231    0.0000 C   0  0
   -6.0547   -2.0779    0.0000 C   0  0
    5.9739    1.9913    0.0000 C   0  0
    4.6636    4.2481    0.0000 C   0  0
    7.2725    2.7359    0.0000 C   0  0
    5.9623    5.0042    0.0000 C   0  0
    7.2667    4.2538    0.0000 C   0  0
 19 21  1  0
  1  3  1  0
  1  2  1  0
 20 22  2  0
  4  8  1  0
  1  4  1  0
  3  7  1  0
 22 23  1  0
  5  9  1  0
 10 13  1  0
  9 12  1  0
  9 11  1  0
 14 20  1  0
 11 14  1  0
 13 17  1  0
 12 16  2  0
 12 15  1  0
 13 18  1  0
  8 10  1  0
 14 19  2  0
  2  5  1  0
  2  6  2  0
  7 10  1  0
 21 23  2  0
M  END
>  <SOM>
13

$$$$

SciTegic02211520382D

 29 31  0  0  0  0            999 V2000
   -1.9292    0.0394    0.0000 C   0  0
   -3.5040    0.0394    0.0000 C   0  0
   -1.1586    1.3667    0.0000 C   0  0
   -1.1193   -1.2824    0.0000 C   0  0
   -4.2914   -1.3105    0.0000 C   0  0
   -4.2914    1.3836    0.0000 C   0  0
   -1.9067    2.6716    0.0000 C   0  0
    0.3768    1.3667    0.0000 C   0  0
   -1.8223   -2.6547    0.0000 C   0  0
    0.4162   -1.3049    0.0000 C   0  0
   -5.8269   -1.3105    0.0000 C   0  0
   -3.5434   -2.6772    0.0000 C   0  0
   -5.8719    1.3836    0.0000 C   0  0
   -1.1586    4.0215    0.0000 C   0  0
    1.1249    2.7166    0.0000 C   0  0
   -1.0349   -3.9596    0.0000 C   0  0
    1.2261   -2.5479    0.0000 C   0  0
   -6.6368   -2.6154    0.0000 C   0  0
   -4.3364   -3.9877    0.0000 C   0  0
    0.3543    4.0440    0.0000 C   0  0
    0.5006   -3.9596    0.0000 C   0  0
   -5.8888   -3.9877    0.0000 C   0  0
    1.1024    5.3938    0.0000 O   0  0
    1.3049   -5.2757    0.0000 O   0  0
    2.6772    5.3938    0.0000 C   0  0
    3.5321    4.1902    0.0000 C   0  0
    5.1463    4.2071    0.0000 N   0  0
    5.9338    3.0484    0.0000 C   0  0
    6.0012    5.4107    0.0000 C   0  0
 19 22  2  0
  1  3  1  0
  1  2  2  0
 20 23  1  0
  1  4  1  0
  3  7  1  0
  6 13  1  0
 23 25  1  0
  3  8  2  0
  5 12  2  0
  5 11  1  0
  2  5  1  0
 10 17  2  0
  9 16  1  0
  4 10  1  0
 14 20  1  0
 25 26  1  0
 15 20  2  0
 11 18  2  0
 17 21  1  0
 27 29  1  0
 27 28  1  0
 12 19  1  0
  4  9  2  0
 16 21  2  0
 26 27  1  0
 18 22  1  0
  8 15  1  0
  7 14  2  0
  2  6  1  0
 21 24  1  0
M  END
>  <SOM>
6

$$$$

SciTegic02211520382D

 17 17  0  0  0  0            999 V2000
   -1.2830    1.0839    0.0000 P   0  0
   -0.4571   -0.4407    0.0000 N   0  0
   -1.2830    2.6215    0.0000 N   0  0
   -2.6183    0.3134    0.0000 O   0  0
    0.1730    0.8651    0.0000 O   0  0
    1.0643   -0.1959    0.0000 C   0  0
   -1.1328   -1.8217    0.0000 C   0  0
   -2.6183    3.3920    0.0000 C   0  0
    0.0490    3.3920    0.0000 C   0  0
   -3.9502    1.0839    0.0000 C   0  0
    1.8021   -1.5507    0.0000 C   0  0
   -2.6640   -1.6454    0.0000 C   0  0
   -3.9502    2.6215    0.0000 C   0  0
    1.2177    2.3897    0.0000 C   0  0
    3.3202   -1.3059    0.0000 Cl  0  0
   -3.3430   -3.0231    0.0000 Cl  0  0
    2.5497    3.1602    0.0000 Cl  0  0
 10 13  1  0
 11 15  1  0
 14 17  1  0
  1  3  1  0
  1  2  1  0
  9 14  1  0
  1  5  2  0
  1  4  1  0
  8 13  1  0
 12 16  1  0
  2  6  1  0
  2  7  1  0
  7 12  1  0
  4 10  1  0
  6 11  1  0
  3  9  1  0
  3  8  1  0
M  END
>  <SOM>
8

$$$$

SciTegic02211520382D

 35 38  0  0  0  0            999 V2000
    1.2738    1.9537    0.0000 C   0  0  1  0  0  0
   -0.1650    1.5510    0.0000 C   0  0  2  0  0  0
    2.1715    0.7590    0.0000 C   0  0
    2.7391    2.6269    0.0000 O   0  0
    0.9306    3.4849    0.0000 C   0  0
   -0.1650   -0.0066    0.0000 C   0  0  1  0  0  0
   -1.5642    2.2705    0.0000 C   0  0
   -0.1650    3.0493    0.0000 C   0  0
    1.3002   -0.4818    0.0000 C   0  0
    4.1449    1.9273    0.0000 C   0  0
   -0.6006    3.8611    0.0000 C   0  0
    1.8811    4.6861    0.0000 O   0  0
   -1.5642   -0.7524    0.0000 C   0  0  1  0  0  0
   -2.9767    1.5510    0.0000 C   0  0
    4.1449    0.4290    0.0000 C   0  0
    5.4913    2.7127    0.0000 O   0  0
   -2.9767   -0.0066    0.0000 C   0  0  2  0  0  0
   -1.5642   -2.2573    0.0000 C   0  0
    5.5045   -0.3366    0.0000 C   0  0
   -4.3231   -0.7524    0.0000 C   0  0  2  0  0  0
   -2.9503   -3.0163    0.0000 C   0  0
    5.5045   -1.8348    0.0000 C   0  0
   -4.3231   -2.2573    0.0000 C   0  0
   -5.6432   -0.0066    0.0000 C   0  0
   -4.3231    0.7524    0.0000 C   0  0
    6.9500   -2.4355    0.0000 C   0  0
   -5.6102   -3.0163    0.0000 C   0  0
   -7.0028   -0.7524    0.0000 C   0  0
    6.9566   -3.9271    0.0000 C   0  0
   -7.0028   -2.2573    0.0000 C   0  0
    8.3162   -4.6861    0.0000 O   0  0
   -8.3162   -3.0889    0.0000 O   0  0
   -0.1188   -1.5048    0.0000 H   0  0
   -1.5708    0.7590    0.0000 H   0  0
   -2.9503   -1.5048    0.0000 H   0  0
 19 22  1  0
 15 19  1  0
 27 30  1  0
 29 31  1  0
  1  3  1  0
  1  2  1  0
 20 24  1  0
 20 25  1  0
 20 23  1  0
  1  5  1  0
  1  4  1  0
 17 35  1  0
 28 30  1  0
 22 26  1  0
 23 27  2  0
  6 13  1  0
  3  9  1  0
  6 33  1  0
  5 12  2  0
  5 11  1  0
 10 15  1  0
 10 16  2  0
 30 32  2  0
  6  9  1  0
  4 10  1  0
 17 20  1  0
 13 17  1  0
 26 29  1  0
 13 34  1  0
 13 18  1  0
 18 21  1  0
 14 17  1  0
 24 28  1  0
  7 14  1  0
  2  6  1  0
  2  7  1  0
  2  8  1  0
 21 23  1  0
M  END
>  <SOM>
22

$$$$

SciTegic02211520382D

 19 21  0  0  0  0            999 V2000
    0.5175   -0.4662    0.0000 C   0  0
   -0.9464    0.0093    0.0000 N   0  0
    0.9930   -1.9301    0.0000 C   0  0
    1.4219    0.7786    0.0000 C   0  0
   -0.9464    1.5525    0.0000 C   0  0
   -2.2797   -0.7599    0.0000 C   0  0
   -0.0373   -3.0723    0.0000 C   0  0
    2.4989   -2.2471    0.0000 C   0  0
    0.5175    2.0280    0.0000 C   0  0
    2.9604    0.7786    0.0000 Cl  0  0
   -2.2797    2.3217    0.0000 C   0  0
   -3.6131    0.0093    0.0000 C   0  0
    0.4382   -4.5362    0.0000 C   0  0
    2.9744   -3.7157    0.0000 N   0  0
    0.9930    3.4919    0.0000 C   0  0
   -3.6131    1.5525    0.0000 C   0  0
    1.9441   -4.8579    0.0000 C   0  0
    2.5222    3.8182    0.0000 N   0  0
   -0.0186    4.6154    0.0000 O   0  0
 11 16  1  0
  5 11  1  0
  6 12  1  0
 12 16  1  0
  8 14  1  0
  1  3  1  0
  1  2  1  0
  5  9  2  0
 13 17  1  0
  3  7  1  0
  1  4  2  0
  2  5  1  0
  2  6  1  0
 15 18  1  0
 14 17  2  0
  9 15  1  0
  7 13  2  0
  4 10  1  0
 15 19  2  0
  4  9  1  0
  3  8  2  0
M  END
>  <SOM>
11

$$$$

SciTegic02211520382D

 25 29  0  0  0  0            999 V2000
   -1.0030    0.0937    0.0000 C   0  0
    0.2859    0.8342    0.0000 C   0  0
   -2.4043    0.6468    0.0000 C   0  0  1  0  0  0
   -1.0030   -1.3966    0.0000 C   0  0
    1.5747    0.0937    0.0000 C   0  0
    0.2859    2.3293    0.0000 O   0  0
   -3.4775   -0.5202    0.0000 C   0  0  1  0  0  0
   -3.1073    2.0950    0.0000 C   0  0
    0.2859   -2.1418    0.0000 C   0  0
   -2.5683   -1.8513    0.0000 O   0  0
    2.8636    0.8342    0.0000 C   0  0
    1.5747   -1.3966    0.0000 C   0  0
    1.5747    3.0745    0.0000 C   0  0
   -5.0382    0.2484    0.0000 O   0  0
   -4.7898    1.9544    0.0000 C   0  0
    2.8636    2.3293    0.0000 C   0  0
    4.2649    0.2859    0.0000 C   0  0
    2.9292   -2.1793    0.0000 O   0  0
    1.5747    4.6398    0.0000 O   0  0
    4.4289    2.7886    0.0000 C   0  0
    5.3382    1.4529    0.0000 C   0  0
    2.9292   -4.1852    0.0000 C   0  0
    4.9539    4.2649    0.0000 O   0  0
   -1.3404    1.7950    0.0000 H   0  0
   -4.5086   -1.7060    0.0000 H   0  0
  1  3  1  0
  1  2  2  0
  3 24  1  0
 20 23  2  0
  1  4  1  0
  3  7  1  0
  6 13  1  0
  3  8  1  0
  5 12  2  0
  5 11  1  0
  2  5  1  0
  9 12  1  0
  4 10  1  0
 11 17  1  0
 11 16  2  0
  7 25  1  0
 17 21  1  0
 13 16  1  0
 12 18  1  0
  4  9  2  0
 13 19  2  0
 16 20  1  0
 20 21  1  0
 14 15  1  0
 18 22  1  0
  8 15  2  0
  7 14  1  0
  2  6  1  0
  7 10  1  0
M  END
>  <SOM>
17

$$$$

SciTegic02211520382D

 25 29  0  0  0  0            999 V2000
   -1.0030    0.0937    0.0000 C   0  0
    0.2859    0.8342    0.0000 C   0  0
   -2.4043    0.6468    0.0000 C   0  0  1  0  0  0
   -1.0030   -1.3966    0.0000 C   0  0
    1.5747    0.0937    0.0000 C   0  0
    0.2859    2.3293    0.0000 O   0  0
   -3.4775   -0.5202    0.0000 C   0  0  1  0  0  0
   -3.1073    2.0950    0.0000 C   0  0
    0.2859   -2.1418    0.0000 C   0  0
   -2.5683   -1.8513    0.0000 O   0  0
    2.8636    0.8342    0.0000 C   0  0
    1.5747   -1.3966    0.0000 C   0  0
    1.5747    3.0745    0.0000 C   0  0
   -5.0382    0.2484    0.0000 O   0  0
   -4.7898    1.9544    0.0000 C   0  0
    2.8636    2.3293    0.0000 C   0  0
    4.2649    0.2859    0.0000 C   0  0
    2.9292   -2.1793    0.0000 O   0  0
    1.5747    4.6398    0.0000 O   0  0
    4.4289    2.7886    0.0000 C   0  0
    5.3382    1.4529    0.0000 C   0  0
    2.9292   -4.1852    0.0000 C   0  0
    4.9539    4.2649    0.0000 O   0  0
   -1.3404    1.7950    0.0000 H   0  0
   -4.5086   -1.7060    0.0000 H   0  0
  1  3  1  0
  1  2  2  0
  3 24  1  0
 20 23  2  0
  1  4  1  0
  3  7  1  0
  6 13  1  0
  3  8  1  0
  5 12  2  0
  5 11  1  0
  2  5  1  0
  9 12  1  0
  4 10  1  0
 11 17  1  0
 11 16  2  0
  7 25  1  0
 17 21  1  0
 13 16  1  0
 12 18  1  0
  4  9  2  0
 13 19  2  0
 16 20  1  0
 20 21  1  0
 14 15  1  0
 18 22  1  0
  8 15  2  0
  7 14  1  0
  2  6  1  0
  7 10  1  0
M  END
>  <SOM>
17

$$$$

SciTegic02211520382D

  9  9  0  0  0  0            999 V2000
   -0.0206   -0.3752    0.0000 C   0  0
   -0.0180   -1.9146    0.0000 C   0  0
   -1.3492    0.4112    0.0000 C   0  0
    1.3158    0.3778    0.0000 C   0  0
   -1.3492   -2.6779    0.0000 C   0  0
   -2.6830   -0.3701    0.0000 C   0  0
    1.3364    1.9223    0.0000 C   0  0
   -2.6830   -1.9146    0.0000 C   0  0
    2.6830    2.6779    0.0000 C   0  0
  7  9  1  0
  4  7  2  0
  1  3  2  0
  1  2  1  0
  1  4  1  0
  6  8  2  0
  2  5  2  0
  3  6  1  0
  5  8  1  0
M  END
>  <SOM>
9

$$$$

SciTegic02211520382D

 26 29  0  0  0  0            999 V2000
   -1.2551   -2.2405    0.0000 C   0  0
    0.0232   -1.5014    0.0000 C   0  0
   -1.2551   -3.7234    0.0000 C   0  0
   -2.5380   -1.4968    0.0000 C   0  0
    0.0232   -0.0186    0.0000 C   0  0  2  0  0  0
    1.3155   -2.2405    0.0000 C   0  0
   -2.5380   -4.4718    0.0000 C   0  0
    0.0232   -4.4718    0.0000 N   0  0
   -3.8210   -2.2405    0.0000 C   0  0
    1.1714    0.9343    0.0000 C   0  0  1  0  0  0
   -1.2551    0.7252    0.0000 O   0  0
    1.3109   -3.7327    0.0000 C   0  0
   -3.8210   -3.7234    0.0000 C   0  0
   -5.1086   -1.4968    0.0000 O   0  0
    2.8681    1.0134    0.0000 N   0  0
    2.0128    2.2870    0.0000 C   0  0
   -5.1086    0.0697    0.0000 C   0  0
    2.9285    2.9703    0.0000 C   0  0
    4.2626   -0.0511    0.0000 C   0  0
    3.8814    2.4032    0.0000 C   0  0  1  0  0  0
    3.9326    3.8907    0.0000 C   0  0  1  0  0  0
    5.1737    1.2737    0.0000 C   0  0
    2.7379    4.8390    0.0000 C   0  0
    1.2644    4.4346    0.0000 C   0  0
    0.0930    1.5433    0.0000 H   0  0
    5.0528    2.9378    0.0000 H   0  0
 19 22  1  0
 15 19  1  0
 15 18  1  0
  1  3  2  0
  1  2  1  0
 20 22  1  0
  1  4  1  0
  3  7  1  0
  6 12  1  0
 23 24  2  0
  3  8  1  0
  5 11  1  0
  5 10  1  0
 10 15  1  0
 10 16  1  0
 20 26  1  0
  9 14  1  0
  9 13  1  0
  4  9  2  0
 16 20  1  0
 18 21  1  0
 14 17  1  0
  8 12  2  0
  2  5  1  0
  2  6  2  0
  7 13  2  0
 10 25  1  0
 20 21  1  0
 21 23  1  0
M  END
>  <SOM>
21

$$$$

SciTegic02211520382D

 26 29  0  0  0  0            999 V2000
   -1.2551   -2.2405    0.0000 C   0  0
    0.0232   -1.5014    0.0000 C   0  0
   -1.2551   -3.7234    0.0000 C   0  0
   -2.5380   -1.4968    0.0000 C   0  0
    0.0232   -0.0186    0.0000 C   0  0  2  0  0  0
    1.3155   -2.2405    0.0000 C   0  0
   -2.5380   -4.4718    0.0000 C   0  0
    0.0232   -4.4718    0.0000 N   0  0
   -3.8210   -2.2405    0.0000 C   0  0
    1.1714    0.9343    0.0000 C   0  0  1  0  0  0
   -1.2551    0.7252    0.0000 O   0  0
    1.3109   -3.7327    0.0000 C   0  0
   -3.8210   -3.7234    0.0000 C   0  0
   -5.1086   -1.4968    0.0000 O   0  0
    2.8681    1.0134    0.0000 N   0  0
    2.0128    2.2870    0.0000 C   0  0
   -5.1086    0.0697    0.0000 C   0  0
    2.9285    2.9703    0.0000 C   0  0
    4.2626   -0.0511    0.0000 C   0  0
    3.8814    2.4032    0.0000 C   0  0  1  0  0  0
    3.9326    3.8907    0.0000 C   0  0  1  0  0  0
    5.1737    1.2737    0.0000 C   0  0
    2.7379    4.8390    0.0000 C   0  0
    1.2644    4.4346    0.0000 C   0  0
    0.0930    1.5433    0.0000 H   0  0
    5.0528    2.9378    0.0000 H   0  0
 19 22  1  0
 15 19  1  0
 15 18  1  0
  1  3  2  0
  1  2  1  0
 20 22  1  0
  1  4  1  0
  3  7  1  0
  6 12  1  0
 23 24  2  0
  3  8  1  0
  5 11  1  0
  5 10  1  0
 10 15  1  0
 10 16  1  0
 20 26  1  0
  9 14  1  0
  9 13  1  0
  4  9  2  0
 16 20  1  0
 18 21  1  0
 14 17  1  0
  8 12  2  0
  2  5  1  0
  2  6  2  0
  7 13  2  0
 10 25  1  0
 20 21  1  0
 21 23  1  0
M  END
>  <SOM>
21

$$$$

SciTegic02211520382D

 23 25  0  0  0  0            999 V2000
    0.0000   -1.0883    0.0000 C   0  0
    1.3339   -0.3176    0.0000 C   0  0  1  0  0  0
   -1.3339   -0.3176    0.0000 C   0  0
    0.0000   -2.6296    0.0000 C   0  0
    2.6677   -1.0883    0.0000 C   0  0
    1.3339    1.2238    0.0000 C   0  0
   -2.6677   -1.0883    0.0000 C   0  0
   -1.3339    1.2238    0.0000 O   0  0
   -1.3339   -3.3961    0.0000 O   0  0
    1.3339   -3.3961    0.0000 O   0  0
    2.6677   -2.6296    0.0000 C   0  0
    4.0016   -0.3176    0.0000 C   0  0
    2.6677    1.9945    0.0000 C   0  0
   -2.6677   -2.6296    0.0000 C   0  0
   -4.0016   -0.3176    0.0000 C   0  0
    4.0016   -3.3961    0.0000 C   0  0
    5.3355   -1.0883    0.0000 C   0  0
    3.9974    1.2280    0.0000 C   0  0
    2.6677    3.5358    0.0000 O   0  0
   -4.0016   -3.3961    0.0000 C   0  0
   -5.3355   -1.0883    0.0000 C   0  0
    5.3355   -2.6296    0.0000 C   0  0
   -5.3355   -2.6296    0.0000 C   0  0
  1  3  2  0
  1  2  1  0
 20 23  2  0
  1  4  1  0
  3  7  1  0
  6 13  1  0
  3  8  1  0
  5 12  1  0
  5 11  2  0
  2  5  1  0
 16 22  2  0
  9 14  1  0
  4 10  2  0
 14 20  1  0
 11 16  1  0
 15 21  2  0
 17 22  1  0
 12 17  2  0
  4  9  1  0
 13 19  2  0
 13 18  1  0
  7 15  1  0
  7 14  2  0
  2  6  1  0
 21 23  1  0
M  END
>  <SOM>
6

$$$$

SciTegic02211520382D

 23 25  0  0  0  0            999 V2000
    0.0000   -1.0883    0.0000 C   0  0
    1.3339   -0.3176    0.0000 C   0  0  1  0  0  0
   -1.3339   -0.3176    0.0000 C   0  0
    0.0000   -2.6296    0.0000 C   0  0
    2.6677   -1.0883    0.0000 C   0  0
    1.3339    1.2238    0.0000 C   0  0
   -2.6677   -1.0883    0.0000 C   0  0
   -1.3339    1.2238    0.0000 O   0  0
   -1.3339   -3.3961    0.0000 O   0  0
    1.3339   -3.3961    0.0000 O   0  0
    2.6677   -2.6296    0.0000 C   0  0
    4.0016   -0.3176    0.0000 C   0  0
    2.6677    1.9945    0.0000 C   0  0
   -2.6677   -2.6296    0.0000 C   0  0
   -4.0016   -0.3176    0.0000 C   0  0
    4.0016   -3.3961    0.0000 C   0  0
    5.3355   -1.0883    0.0000 C   0  0
    3.9974    1.2280    0.0000 C   0  0
    2.6677    3.5358    0.0000 O   0  0
   -4.0016   -3.3961    0.0000 C   0  0
   -5.3355   -1.0883    0.0000 C   0  0
    5.3355   -2.6296    0.0000 C   0  0
   -5.3355   -2.6296    0.0000 C   0  0
  1  3  2  0
  1  2  1  0
 20 23  2  0
  1  4  1  0
  3  7  1  0
  6 13  1  0
  3  8  1  0
  5 12  1  0
  5 11  2  0
  2  5  1  0
 16 22  2  0
  9 14  1  0
  4 10  2  0
 14 20  1  0
 11 16  1  0
 15 21  2  0
 17 22  1  0
 12 17  2  0
  4  9  1  0
 13 19  2  0
 13 18  1  0
  7 15  1  0
  7 14  2  0
  2  6  1  0
 21 23  1  0
M  END
>  <SOM>
6

$$$$

SciTegic02211520382D

 23 25  0  0  0  0            999 V2000
    0.0000   -1.0883    0.0000 C   0  0
    1.3339   -0.3176    0.0000 C   0  0  1  0  0  0
   -1.3339   -0.3176    0.0000 C   0  0
    0.0000   -2.6296    0.0000 C   0  0
    2.6677   -1.0883    0.0000 C   0  0
    1.3339    1.2238    0.0000 C   0  0
   -2.6677   -1.0883    0.0000 C   0  0
   -1.3339    1.2238    0.0000 O   0  0
   -1.3339   -3.3961    0.0000 O   0  0
    1.3339   -3.3961    0.0000 O   0  0
    2.6677   -2.6296    0.0000 C   0  0
    4.0016   -0.3176    0.0000 C   0  0
    2.6677    1.9945    0.0000 C   0  0
   -2.6677   -2.6296    0.0000 C   0  0
   -4.0016   -0.3176    0.0000 C   0  0
    4.0016   -3.3961    0.0000 C   0  0
    5.3355   -1.0883    0.0000 C   0  0
    3.9974    1.2280    0.0000 C   0  0
    2.6677    3.5358    0.0000 O   0  0
   -4.0016   -3.3961    0.0000 C   0  0
   -5.3355   -1.0883    0.0000 C   0  0
    5.3355   -2.6296    0.0000 C   0  0
   -5.3355   -2.6296    0.0000 C   0  0
  1  3  2  0
  1  2  1  0
 20 23  2  0
  1  4  1  0
  3  7  1  0
  6 13  1  0
  3  8  1  0
  5 12  1  0
  5 11  2  0
  2  5  1  0
 16 22  2  0
  9 14  1  0
  4 10  2  0
 14 20  1  0
 11 16  1  0
 15 21  2  0
 17 22  1  0
 12 17  2  0
  4  9  1  0
 13 19  2  0
 13 18  1  0
  7 15  1  0
  7 14  2  0
  2  6  1  0
 21 23  1  0
M  END
>  <SOM>
6

$$$$

SciTegic02211520382D

 23 25  0  0  0  0            999 V2000
    0.0000   -1.0883    0.0000 C   0  0
    1.3339   -0.3176    0.0000 C   0  0  1  0  0  0
   -1.3339   -0.3176    0.0000 C   0  0
    0.0000   -2.6296    0.0000 C   0  0
    2.6677   -1.0883    0.0000 C   0  0
    1.3339    1.2238    0.0000 C   0  0
   -2.6677   -1.0883    0.0000 C   0  0
   -1.3339    1.2238    0.0000 O   0  0
   -1.3339   -3.3961    0.0000 O   0  0
    1.3339   -3.3961    0.0000 O   0  0
    2.6677   -2.6296    0.0000 C   0  0
    4.0016   -0.3176    0.0000 C   0  0
    2.6677    1.9945    0.0000 C   0  0
   -2.6677   -2.6296    0.0000 C   0  0
   -4.0016   -0.3176    0.0000 C   0  0
    4.0016   -3.3961    0.0000 C   0  0
    5.3355   -1.0883    0.0000 C   0  0
    3.9974    1.2280    0.0000 C   0  0
    2.6677    3.5358    0.0000 O   0  0
   -4.0016   -3.3961    0.0000 C   0  0
   -5.3355   -1.0883    0.0000 C   0  0
    5.3355   -2.6296    0.0000 C   0  0
   -5.3355   -2.6296    0.0000 C   0  0
  1  3  2  0
  1  2  1  0
 20 23  2  0
  1  4  1  0
  3  7  1  0
  6 13  1  0
  3  8  1  0
  5 12  1  0
  5 11  2  0
  2  5  1  0
 16 22  2  0
  9 14  1  0
  4 10  2  0
 14 20  1  0
 11 16  1  0
 15 21  2  0
 17 22  1  0
 12 17  2  0
  4  9  1  0
 13 19  2  0
 13 18  1  0
  7 15  1  0
  7 14  2  0
  2  6  1  0
 21 23  1  0
M  END
>  <SOM>
6

$$$$

SciTegic02211520382D

 23 25  0  0  0  0            999 V2000
    0.0000   -1.0879    0.0000 C   0  0
    1.3334   -0.3175    0.0000 C   0  0  2  0  0  0
   -1.3376   -0.3175    0.0000 C   0  0
    0.0000   -2.6287    0.0000 C   0  0
    2.6668   -1.0879    0.0000 C   0  0
    1.3334    1.2233    0.0000 C   0  0
   -2.6668   -1.0879    0.0000 C   0  0
   -1.3376    1.2233    0.0000 O   0  0
   -1.3376   -3.3948    0.0000 O   0  0
    1.3334   -3.3948    0.0000 O   0  0
    2.6668   -2.6287    0.0000 C   0  0
    4.0001   -0.3175    0.0000 C   0  0
    2.6668    1.9895    0.0000 C   0  0
   -2.6668   -2.6287    0.0000 C   0  0
   -4.0044   -0.3217    0.0000 C   0  0
    4.0001   -3.3991    0.0000 C   0  0
    5.3335   -1.0879    0.0000 C   0  0
    4.0001    1.2191    0.0000 C   0  0
    2.6668    3.5303    0.0000 O   0  0
   -4.0044   -3.3948    0.0000 C   0  0
   -5.3335   -1.0879    0.0000 C   0  0
    5.3335   -2.6287    0.0000 C   0  0
   -5.3335   -2.6287    0.0000 C   0  0
  1  3  2  0
  1  2  1  0
 20 23  2  0
  1  4  1  0
  3  7  1  0
  6 13  1  0
  3  8  1  0
  5 12  2  0
  5 11  1  0
  2  5  1  0
 16 22  1  0
  9 14  1  0
  4 10  2  0
 14 20  1  0
 11 16  2  0
 15 21  2  0
 17 22  2  0
 12 17  1  0
  4  9  1  0
 13 19  2  0
 13 18  1  0
  7 15  1  0
  7 14  2  0
  2  6  1  0
 21 23  1  0
M  END
>  <SOM>
6

$$$$

SciTegic02211520382D

 23 25  0  0  0  0            999 V2000
    0.0000   -1.0879    0.0000 C   0  0
    1.3334   -0.3175    0.0000 C   0  0  2  0  0  0
   -1.3376   -0.3175    0.0000 C   0  0
    0.0000   -2.6287    0.0000 C   0  0
    2.6668   -1.0879    0.0000 C   0  0
    1.3334    1.2233    0.0000 C   0  0
   -2.6668   -1.0879    0.0000 C   0  0
   -1.3376    1.2233    0.0000 O   0  0
   -1.3376   -3.3948    0.0000 O   0  0
    1.3334   -3.3948    0.0000 O   0  0
    2.6668   -2.6287    0.0000 C   0  0
    4.0001   -0.3175    0.0000 C   0  0
    2.6668    1.9895    0.0000 C   0  0
   -2.6668   -2.6287    0.0000 C   0  0
   -4.0044   -0.3217    0.0000 C   0  0
    4.0001   -3.3991    0.0000 C   0  0
    5.3335   -1.0879    0.0000 C   0  0
    4.0001    1.2191    0.0000 C   0  0
    2.6668    3.5303    0.0000 O   0  0
   -4.0044   -3.3948    0.0000 C   0  0
   -5.3335   -1.0879    0.0000 C   0  0
    5.3335   -2.6287    0.0000 C   0  0
   -5.3335   -2.6287    0.0000 C   0  0
  1  3  2  0
  1  2  1  0
 20 23  2  0
  1  4  1  0
  3  7  1  0
  6 13  1  0
  3  8  1  0
  5 12  2  0
  5 11  1  0
  2  5  1  0
 16 22  1  0
  9 14  1  0
  4 10  2  0
 14 20  1  0
 11 16  2  0
 15 21  2  0
 17 22  2  0
 12 17  1  0
  4  9  1  0
 13 19  2  0
 13 18  1  0
  7 15  1  0
  7 14  2  0
  2  6  1  0
 21 23  1  0
M  END
>  <SOM>
6

$$$$

SciTegic02211520382D

 14 15  0  0  0  0            999 V2000
   -0.3979    0.4186    0.0000 N   0  0
   -0.3979   -1.3222    0.0000 C   0  0
    0.8414    1.3098    0.0000 N   0  0
   -1.6330    1.3802    0.0000 C   0  0
    0.9326   -2.0517    0.0000 C   0  0
   -1.6786   -2.0517    0.0000 C   0  0
    0.3357    2.7521    0.0000 C   0  0
    2.3045    0.8290    0.0000 C   0  0
   -1.1274    2.7521    0.0000 C   0  0
   -3.0962    0.9657    0.0000 O   0  0
    0.9326   -3.5645    0.0000 C   0  0
   -1.6786   -3.6308    0.0000 C   0  0
    1.2517    4.0785    0.0000 C   0  0
   -0.3979   -4.3189    0.0000 C   0  0
  7  9  2  0
  5 11  2  0
  6 12  1  0
  1  3  1  0
  1  2  1  0
  3  7  1  0
  1  4  1  0
  2  5  1  0
  2  6  2  0
 11 14  1  0
  7 13  1  0
  4 10  2  0
 12 14  2  0
  4  9  1  0
  3  8  1  0
M  END
>  <SOM>
9

$$$$

SciTegic02211520382D

 14 15  0  0  0  0            999 V2000
   -0.3979    0.4186    0.0000 N   0  0
   -0.3979   -1.3222    0.0000 C   0  0
    0.8414    1.3098    0.0000 N   0  0
   -1.6330    1.3802    0.0000 C   0  0
    0.9326   -2.0517    0.0000 C   0  0
   -1.6786   -2.0517    0.0000 C   0  0
    0.3357    2.7521    0.0000 C   0  0
    2.3045    0.8290    0.0000 C   0  0
   -1.1274    2.7521    0.0000 C   0  0
   -3.0962    0.9657    0.0000 O   0  0
    0.9326   -3.5645    0.0000 C   0  0
   -1.6786   -3.6308    0.0000 C   0  0
    1.2517    4.0785    0.0000 C   0  0
   -0.3979   -4.3189    0.0000 C   0  0
  7  9  2  0
  5 11  2  0
  6 12  1  0
  1  3  1  0
  1  2  1  0
  3  7  1  0
  1  4  1  0
  2  5  1  0
  2  6  2  0
 11 14  1  0
  7 13  1  0
  4 10  2  0
 12 14  2  0
  4  9  1  0
  3  8  1  0
M  END
>  <SOM>
13

$$$$

SciTegic02211520382D

 20 23  0  0  0  0            999 V2000
   -1.3272   -0.7733    0.0000 C   0  0  1  0  0  0
   -0.0074   -1.5056    0.0000 C   0  0  1  0  0  0
   -1.3272    0.7881    0.0000 C   0  0
   -0.7844   -2.0447    0.0000 C   0  0
   -2.6284   -1.5800    0.0000 C   0  0
    1.3086   -0.7249    0.0000 C   0  0  2  0  0  0
   -0.0074   -3.0931    0.0000 C   0  0
   -0.0074    1.5540    0.0000 C   0  0
   -2.6284    1.5540    0.0000 C   0  0
    0.9480   -2.6656    0.0000 C   0  0
   -2.6284   -3.0931    0.0000 C   0  0
    1.3086    0.7881    0.0000 C   0  0
    2.4536   -1.7882    0.0000 N   0  0
   -1.3272   -3.8738    0.0000 C   0  0
   -0.0074    3.0856    0.0000 C   0  0
   -2.6284    3.0410    0.0000 C   0  0
    4.0002   -1.8105    0.0000 C   0  0
   -1.3272    3.8738    0.0000 C   0  0
   -4.0002    3.7585    0.0000 C   0  0
   -0.0297    0.0409    0.0000 H   0  0
 15 18  1  0
  1  3  1  0
  1  2  1  0
  1  5  1  0
  1  4  1  0
  6 12  1  0
  6 13  1  0
 16 18  2  0
 16 19  1  0
  3  9  2  0
  3  8  1  0
  5 11  1  0
 10 13  1  0
  2 20  1  0
  9 16  1  0
  4 10  1  0
 11 14  1  0
 13 17  1  0
  8 15  2  0
  8 12  1  0
  7 14  1  0
  2  6  1  0
  2  7  1  0
M  END
>  <SOM>
19

$$$$

SciTegic02211520382D

 28 30  0  0  0  0            999 V2000
   -1.9284   -0.8040    0.0000 C   0  0
   -3.5025   -0.8040    0.0000 C   0  0
   -1.1581    0.5229    0.0000 C   0  0
   -1.1188   -2.1308    0.0000 C   0  0
   -4.2896    0.5453    0.0000 C   0  0
   -4.2896   -2.1532    0.0000 C   0  0
   -1.9059    1.8272    0.0000 C   0  0
    0.3767    0.5229    0.0000 C   0  0
   -1.8215   -3.5025    0.0000 C   0  0
    0.4160   -2.1532    0.0000 C   0  0
   -5.8245    0.5453    0.0000 C   0  0
   -3.5419    1.9115    0.0000 C   0  0
   -5.8694   -2.1532    0.0000 C   0  0
   -1.1581    3.1765    0.0000 C   0  0
    1.1244    1.8721    0.0000 C   0  0
   -1.0345   -4.8069    0.0000 C   0  0
    1.2256   -3.3957    0.0000 C   0  0
   -6.6340    1.8497    0.0000 C   0  0
   -4.3346    3.2214    0.0000 C   0  0
    0.3542    3.1990    0.0000 C   0  0
    0.5004   -4.8069    0.0000 C   0  0
   -5.8863    3.2214    0.0000 C   0  0
    1.1019    4.5482    0.0000 O   0  0
    2.6761    4.5482    0.0000 C   0  0
    3.5307    3.3451    0.0000 C   0  0
    5.1442    3.3620    0.0000 N   0  0
    5.9313    2.2038    0.0000 C   0  0
    5.9987    4.5651    0.0000 C   0  0
 19 22  2  0
  1  3  1  0
  1  2  2  0
 20 23  1  0
  1  4  1  0
  3  7  1  0
  6 13  1  0
 23 24  1  0
  3  8  2  0
  5 12  2  0
  5 11  1  0
  2  5  1  0
 10 17  2  0
  9 16  1  0
  4 10  1  0
 14 20  1  0
 25 26  1  0
 15 20  2  0
 11 18  2  0
 17 21  1  0
 26 28  1  0
 12 19  1  0
  4  9  2  0
 16 21  2  0
 24 25  1  0
 26 27  1  0
 18 22  1  0
  8 15  1  0
  7 14  2  0
  2  6  1  0
M  END
>  <SOM>
6

$$$$

SciTegic02211520382D

 25 28  0  0  0  0            999 V2000
    1.9858    1.1681    0.0000 C   0  0  1  0  0  0
    2.0185   -0.3785    0.0000 C   0  0  2  0  0  0
    3.4435    1.6540    0.0000 C   0  0  1  0  0  0
    0.6635    1.9484    0.0000 C   0  0
    2.0231    2.7006    0.0000 C   0  0
    0.7242   -1.1587    0.0000 C   0  0  1  0  0  0
    3.4669   -0.8364    0.0000 C   0  0
    4.3453    0.3925    0.0000 C   0  0
    4.6770    2.5651    0.0000 C   0  0
    3.2099    3.1725    0.0000 O   0  0
   -0.6354    1.1681    0.0000 C   0  0
    0.7149    3.4996    0.0000 C   0  0
   -0.6354   -0.3785    0.0000 C   0  0
    0.7242   -2.7193    0.0000 C   0  0
    5.8872    3.5043    0.0000 C   0  0
   -1.9577   -1.1587    0.0000 C   0  0
   -0.6354   -3.4949    0.0000 C   0  0
   -1.9577   -2.7193    0.0000 C   0  0
   -3.2520   -0.3785    0.0000 C   0  0
   -3.2520   -3.4949    0.0000 C   0  0
   -4.5976   -1.1587    0.0000 C   0  0
   -4.5696   -2.7193    0.0000 C   0  0
   -5.8872   -3.5043    0.0000 O   0  0
    2.0558   -1.9110    0.0000 H   0  0
    0.7476    0.3691    0.0000 H   0  0
 19 21  1  0
  1  3  1  0
  1  2  1  0
 20 22  1  0
  1  5  1  0
  1  4  1  0
 22 23  2  0
  6 13  1  0
 16 18  1  0
 16 19  1  0
  3  9  1  0
  3  8  1  0
  6 14  1  0
  5 12  1  0
  2 24  1  0
  3 10  1  0
  9 15  3  0
  4 11  2  0
 11 13  1  0
  7  8  1  0
 17 18  1  0
 13 16  2  0
  6 25  1  0
 18 20  2  0
 14 17  1  0
  2  6  1  0
  2  7  1  0
 21 22  1  0
M  END
>  <SOM>
5

$$$$

SciTegic02211520382D

 25 28  0  0  0  0            999 V2000
    1.8907    1.1734    0.0000 C   0  0  1  0  0  0
    1.9239   -0.3753    0.0000 C   0  0  2  0  0  0
    3.3443    1.6626    0.0000 C   0  0  1  0  0  0
    0.5653    1.9524    0.0000 C   0  0
    1.9287    2.7030    0.0000 C   0  0
    0.6271   -1.1543    0.0000 C   0  0  1  0  0  0
    3.3728   -0.8313    0.0000 C   0  0
    4.2469    0.3990    0.0000 C   0  0
    4.5746    2.5700    0.0000 C   0  0
    3.1163    3.1733    0.0000 O   0  0
   -0.7316    1.1734    0.0000 C   0  0
    0.6176    3.5011    0.0000 C   0  0
   -0.7316   -0.3753    0.0000 C   0  0
    0.6271   -2.7172    0.0000 C   0  0
    5.9855    1.9619    0.0000 C   0  0
   -2.0569   -1.1543    0.0000 C   0  0
   -0.7316   -3.4916    0.0000 C   0  0
   -2.0569   -2.7172    0.0000 C   0  0
   -3.3538   -0.3753    0.0000 C   0  0
   -3.3538   -3.4916    0.0000 C   0  0
   -4.6982   -1.1543    0.0000 C   0  0
   -4.6697   -2.7172    0.0000 C   0  0
   -5.9855   -3.5011    0.0000 O   0  0
    1.9619   -1.9097    0.0000 H   0  0
    0.6508    0.3753    0.0000 H   0  0
 19 21  1  0
  1  3  1  0
  1  2  1  0
 20 22  1  0
  1  5  1  0
  1  4  1  0
 22 23  2  0
  6 13  1  0
 16 18  1  0
 16 19  1  0
  3  9  1  0
  3  8  1  0
  6 14  1  0
  5 12  1  0
  2 24  1  0
  3 10  1  0
  9 15  1  0
  4 11  2  0
 11 13  1  0
  7  8  1  0
 17 18  1  0
 13 16  2  0
  6 25  1  0
 18 20  2  0
 14 17  1  0
  2  6  1  0
  2  7  1  0
 21 22  1  0
M  END
>  <SOM>
8

$$$$

SciTegic02211520382D

 25 28  0  0  0  0            999 V2000
    1.8907    1.1734    0.0000 C   0  0  1  0  0  0
    1.9239   -0.3753    0.0000 C   0  0  2  0  0  0
    3.3443    1.6626    0.0000 C   0  0  1  0  0  0
    0.5653    1.9524    0.0000 C   0  0
    1.9287    2.7030    0.0000 C   0  0
    0.6271   -1.1543    0.0000 C   0  0  1  0  0  0
    3.3728   -0.8313    0.0000 C   0  0
    4.2469    0.3990    0.0000 C   0  0
    4.5746    2.5700    0.0000 C   0  0
    3.1163    3.1733    0.0000 O   0  0
   -0.7316    1.1734    0.0000 C   0  0
    0.6176    3.5011    0.0000 C   0  0
   -0.7316   -0.3753    0.0000 C   0  0
    0.6271   -2.7172    0.0000 C   0  0
    5.9855    1.9619    0.0000 C   0  0
   -2.0569   -1.1543    0.0000 C   0  0
   -0.7316   -3.4916    0.0000 C   0  0
   -2.0569   -2.7172    0.0000 C   0  0
   -3.3538   -0.3753    0.0000 C   0  0
   -3.3538   -3.4916    0.0000 C   0  0
   -4.6982   -1.1543    0.0000 C   0  0
   -4.6697   -2.7172    0.0000 C   0  0
   -5.9855   -3.5011    0.0000 O   0  0
    1.9619   -1.9097    0.0000 H   0  0
    0.6508    0.3753    0.0000 H   0  0
 19 21  1  0
  1  3  1  0
  1  2  1  0
 20 22  1  0
  1  5  1  0
  1  4  1  0
 22 23  2  0
  6 13  1  0
 16 18  1  0
 16 19  1  0
  3  9  1  0
  3  8  1  0
  6 14  1  0
  5 12  1  0
  2 24  1  0
  3 10  1  0
  9 15  1  0
  4 11  2  0
 11 13  1  0
  7  8  1  0
 17 18  1  0
 13 16  2  0
  6 25  1  0
 18 20  2  0
 14 17  1  0
  2  6  1  0
  2  7  1  0
 21 22  1  0
M  END
>  <SOM>
5

$$$$

SciTegic02211520382D

 37 41  0  0  0  0            999 V2000
    6.0044    1.4982    0.0000 C   0  0
    6.0044    3.0375    0.0000 C   0  0
    4.6708    0.7285    0.0000 N   0  0
    7.3381    0.7285    0.0000 C   0  0
    7.3381    3.8071    0.0000 C   0  0
    4.6708    3.8071    0.0000 C   0  0
    4.6708   -0.8167    0.0000 C   0  0
    7.3381   -0.8167    0.0000 C   0  0
    7.3381    5.3523    0.0000 C   0  0
    4.6708    5.3523    0.0000 N   0  0
    3.3371   -1.5863    0.0000 N   0  0
    6.0044   -1.5863    0.0000 N   0  0
    6.0044    6.1219    0.0000 C   0  0
    2.0034   -0.8167    0.0000 C   0  0
    2.0034    0.7285    0.0000 C   0  0
    0.6698   -1.5863    0.0000 C   0  0
    0.6698    1.4982    0.0000 C   0  0
   -0.6698   -0.8167    0.0000 C   0  0
    0.6698   -3.1256    0.0000 C   0  0
    0.6698    3.0375    0.0000 N   0  0
   -0.6698    0.7285    0.0000 C   0  0
   -0.6698    3.8071    0.0000 C   0  0
   -2.0034    3.0375    0.0000 C   0  0
   -0.6698    5.3523    0.0000 O   0  0
   -2.0034    1.4982    0.0000 C   0  0
   -3.3371    3.8071    0.0000 C   0  0
   -3.3371    0.7285    0.0000 C   0  0
   -4.6708    3.0375    0.0000 C   0  0
   -4.6708    1.4982    0.0000 C   0  0
   -6.0044    0.7285    0.0000 C   0  0
   -6.0044   -0.8167    0.0000 N   0  0
   -7.3381   -1.5863    0.0000 C   0  0
   -4.6708   -1.5863    0.0000 C   0  0
   -7.3381   -3.1256    0.0000 C   0  0
   -4.6708   -3.1256    0.0000 C   0  0
   -6.0044   -3.8952    0.0000 N   0  0
   -6.0044   -5.4345    0.0000 C   0  0
 29 30  1  0
  1  3  2  0
  1  2  1  0
 20 22  1  0
  4  8  2  0
  1  4  1  0
  3  7  1  0
 22 23  1  0
 22 24  2  0
  5  9  2  0
 35 36  1  0
 23 26  1  0
  6 10  1  0
 16 19  1  0
 16 18  2  0
 10 13  2  0
 32 34  1  0
 30 31  1  0
  9 13  1  0
 23 25  2  0
 25 27  1  0
 36 37  1  0
 11 14  1  0
 33 35  1  0
 15 17  1  0
 17 20  1  0
 17 21  2  0
 27 29  2  0
 26 28  2  0
 31 33  1  0
 31 32  1  0
 28 29  1  0
 18 21  1  0
 14 15  2  0
 14 16  1  0
 34 36  1  0
  8 12  1  0
  2  5  1  0
  2  6  2  0
  7 11  1  0
  7 12  2  0
M  END
>  <SOM>
19

$$$$

SciTegic02211520382D

 31 33  0  0  0  0            999 V2000
   -0.4440   -1.0139    0.0000 N   0  0
   -0.8813    0.3910    0.0000 C   0  0
   -1.7826   -1.9085    0.0000 C   0  0
    1.0006   -1.5241    0.0000 C   0  0
   -2.3657    0.4970    0.0000 C   0  0
    0.0795    1.5970    0.0000 S   0  0
   -3.0284   -0.9145    0.0000 N   0  0
   -1.8422   -3.4393    0.0000 C   0  0
    1.0006   -3.0549    0.0000 C   0  0
   -3.1411    1.8356    0.0000 C   0  0
    1.2458    2.6175    0.0000 C   0  0
   -0.8946    2.8163    0.0000 O   0  0
    1.0073    0.3711    0.0000 O   0  0
   -3.3133   -3.8965    0.0000 O   0  0
    2.3326   -3.8236    0.0000 C   0  0
   -0.3247   -3.8236    0.0000 C   0  0
   -4.6652    1.9681    0.0000 C   0  0
   -2.4983    3.2537    0.0000 C   0  0
    0.9410    4.1284    0.0000 C   0  0
    2.7037    2.1205    0.0000 C   0  0
   -3.3730   -5.4935    0.0000 C   0  0
    2.3326   -5.3610    0.0000 C   0  0
   -0.3247   -5.3610    0.0000 C   0  0
    2.1007    5.1489    0.0000 C   0  0
    3.8634    3.1344    0.0000 C   0  0
   -4.7381   -6.2158    0.0000 N   0  0
   -2.0742   -6.3749    0.0000 O   0  0
    1.0006   -6.1297    0.0000 N   0  0
    3.5652    4.6519    0.0000 C   0  0
    1.8025    6.6665    0.0000 Cl  0  0
    5.3279    2.6440    0.0000 Cl  0  0
 19 24  2  0
  1  3  1  0
  1  2  1  0
 20 25  1  0
  1  4  1  0
 22 28  1  0
  3  7  2  0
 24 30  1  0
  6 12  2  0
  6 13  2  0
 11 20  2  0
  6 11  1  0
  3  8  1  0
  5 10  1  0
 10 17  1  0
 10 18  1  0
 25 29  2  0
  9 16  2  0
  9 15  1  0
 14 21  1  0
 15 22  2  0
 11 19  1  0
 24 29  1  0
  4  9  1  0
 16 23  1  0
 25 31  1  0
  8 14  1  0
  2  5  2  0
  2  6  1  0
  5  7  1  0
 23 28  2  0
 21 27  2  0
 21 26  1  0
M  END
>  <SOM>
10

$$$$

SciTegic02211520382D

 32 34  0  0  0  0            999 V2000
   -0.4017   -0.4017    0.0000 N   0  0
   -0.5490    1.0042    0.0000 C   0  0
   -1.9013   -0.9707    0.0000 C   0  0
    1.0243   -1.1247    0.0000 C   0  0
   -2.1423    1.3389    0.0000 C   0  0
    0.6628    1.9481    0.0000 S   0  0
   -2.9791    0.1205    0.0000 N   0  0
   -2.2561   -2.3632    0.0000 C   0  0
    1.0109   -2.5574    0.0000 C   0  0
   -2.8118    2.6444    0.0000 C   0  0
    1.9615    2.9858    0.0000 C   0  0
   -0.4084    3.0595    0.0000 O   0  0
    1.7406    0.8703    0.0000 O   0  0
   -3.8360   -2.7917    0.0000 O   0  0
   -0.4084   -3.2938    0.0000 C   0  0
    2.4168   -3.2938    0.0000 C   0  0
   -4.4386    2.8118    0.0000 C   0  0
   -1.9816    3.9030    0.0000 C   0  0
    3.6151    2.5172    0.0000 C   0  0
    1.5933    4.4653    0.0000 C   0  0
   -5.0411   -1.8410    0.0000 C   0  0
   -0.4084   -4.7130    0.0000 C   0  0
    2.4168   -4.7130    0.0000 C   0  0
    4.9206    3.5415    0.0000 C   0  0
    2.8854    5.4628    0.0000 C   0  0
   -6.5808   -2.2561    0.0000 N   0  0
   -4.6662   -0.4352    0.0000 O   0  0
    1.0109   -5.4294    0.0000 N   0  3
    4.5524    5.0009    0.0000 C   0  0
    6.5808    3.0862    0.0000 Cl  0  0
    2.4837    6.9758    0.0000 Cl  0  0
    1.0109   -6.9758    0.0000 O   0  5
 19 24  1  0
  1  3  1  0
  1  2  1  0
 20 25  2  0
  1  4  1  0
 22 28  2  0
  3  7  2  0
 24 30  1  0
  6 12  2  0
  6 13  2  0
 11 20  1  0
  6 11  1  0
  3  8  1  0
  5 10  1  0
 10 17  1  0
 10 18  1  0
 25 29  1  0
  9 16  1  0
  9 15  2  0
 14 21  1  0
 15 22  1  0
 11 19  2  0
 24 29  2  0
  4  9  1  0
 16 23  2  0
 25 31  1  0
  8 14  1  0
 28 32  1  0
  2  5  2  0
  2  6  1  0
  5  7  1  0
 23 28  1  0
 21 27  2  0
 21 26  1  0
M  END
>  <SOM>
10

$$$$

SciTegic02211520382D

 19 21  0  0  0  0            999 V2000
    0.6466   -0.0635    0.0000 N   0  0
    1.9846    0.7027    0.0000 C   0  0
   -0.6914    0.7027    0.0000 C   0  0
    0.6466   -1.5922    0.0000 C   0  0
    3.3713   -0.1121    0.0000 C   0  0
    1.9846    2.2313    0.0000 C   0  0
   -2.0332   -0.0635    0.0000 C   0  0
   -0.6914    2.2799    0.0000 O   0  0
   -0.6914   -2.3584    0.0000 N   0  0
    2.0332   -2.3098    0.0000 C   0  0
    4.7093    0.6541    0.0000 C   0  0
    3.3713   -1.6408    0.0000 C   0  0
    3.3713    2.9975    0.0000 C   0  0
   -2.0332   -1.5922    0.0000 C   0  0
   -3.3713    0.7027    0.0000 C   0  0
    4.7093    2.2313    0.0000 C   0  0
   -3.3713   -2.3584    0.0000 C   0  0
   -4.7093   -0.0635    0.0000 C   0  0
   -4.7093   -1.5922    0.0000 C   0  0
 17 19  2  0
  5 12  1  0
  5 11  1  0
 14 17  1  0
  9 14  1  0
 13 16  1  0
  7 14  2  0
  1  3  1  0
  1  2  1  0
 11 16  2  0
  3  7  1  0
  1  4  1  0
  7 15  1  0
  2  5  2  0
  2  6  1  0
 15 18  2  0
 18 19  1  0
  4 10  1  0
  6 13  2  0
  4  9  2  0
  3  8  2  0
M  END
>  <SOM>
10

$$$$

SciTegic02211520382D

 19 21  0  0  0  0            999 V2000
    0.6466   -0.0635    0.0000 N   0  0
    1.9846    0.7027    0.0000 C   0  0
   -0.6914    0.7027    0.0000 C   0  0
    0.6466   -1.5922    0.0000 C   0  0
    3.3713   -0.1121    0.0000 C   0  0
    1.9846    2.2313    0.0000 C   0  0
   -2.0332   -0.0635    0.0000 C   0  0
   -0.6914    2.2799    0.0000 O   0  0
   -0.6914   -2.3584    0.0000 N   0  0
    2.0332   -2.3098    0.0000 C   0  0
    4.7093    0.6541    0.0000 C   0  0
    3.3713   -1.6408    0.0000 C   0  0
    3.3713    2.9975    0.0000 C   0  0
   -2.0332   -1.5922    0.0000 C   0  0
   -3.3713    0.7027    0.0000 C   0  0
    4.7093    2.2313    0.0000 C   0  0
   -3.3713   -2.3584    0.0000 C   0  0
   -4.7093   -0.0635    0.0000 C   0  0
   -4.7093   -1.5922    0.0000 C   0  0
 17 19  2  0
  5 12  1  0
  5 11  1  0
 14 17  1  0
  9 14  1  0
 13 16  1  0
  7 14  2  0
  1  3  1  0
  1  2  1  0
 11 16  2  0
  3  7  1  0
  1  4  1  0
  7 15  1  0
  2  5  2  0
  2  6  1  0
 15 18  2  0
 18 19  1  0
  4 10  1  0
  6 13  2  0
  4  9  2  0
  3  8  2  0
M  END
>  <SOM>
12

$$$$

SciTegic02211520382D

 24 27  0  0  0  0            999 V2000
    1.6409   -0.9135    0.0000 C   0  0  2  0  0  0
    0.3045   -0.1438    0.0000 C   0  0  1  0  0  0
    2.9774   -0.1438    0.0000 C   0  0  1  0  0  0
    1.6409   -2.4572    0.0000 C   0  0
   -1.0319   -0.9135    0.0000 C   0  0  2  0  0  0
    0.3045    1.3999    0.0000 C   0  0
    2.9774    1.3999    0.0000 C   0  0  2  0  0  0
    4.4026   -0.6005    0.0000 C   0  0
    0.3045   -3.2311    0.0000 C   0  0
   -1.0319   -2.4572    0.0000 C   0  0
   -2.3726   -0.1438    0.0000 C   0  0
   -1.0319    0.6259    0.0000 C   0  0
    1.6409    2.1696    0.0000 C   0  0
    4.4195    1.8947    0.0000 C   0  0
    3.1254    2.9309    0.0000 C   0  0
    5.3288    0.6555    0.0000 C   0  0
   -2.3726   -3.2311    0.0000 C   0  0
   -3.7048   -0.9135    0.0000 C   0  0
    4.8848    3.3622    0.0000 O   0  0
   -3.7048   -2.4572    0.0000 C   0  0
   -5.0412   -3.2269    0.0000 O   0  0
    1.6452    0.2707    0.0000 H   0  0
    0.2791   -1.4422    0.0000 H   0  0
    3.0620   -1.4083    0.0000 H   0  0
  1  3  1  0
  1  2  1  0
  3 24  1  0
 20 21  2  0
  3  7  1  0
  6 13  1  0
  3  8  1  0
  5 12  1  0
  5 11  1  0
  5 10  1  0
 10 17  2  0
  1 22  1  0
  9 10  1  0
  2 23  1  0
  7 13  1  0
 11 18  1  0
 17 20  1  0
  1  4  1  0
 18 20  1  0
 14 16  1  0
  8 16  1  0
 14 19  2  0
  7 15  1  0
  7 14  1  0
  2  6  1  0
  2  5  1  0
  4  9  1  0
M  END
>  <SOM>
6

$$$$

SciTegic02211520382D

 24 27  0  0  0  0            999 V2000
    1.6409   -0.9135    0.0000 C   0  0  2  0  0  0
    0.3045   -0.1438    0.0000 C   0  0  1  0  0  0
    2.9774   -0.1438    0.0000 C   0  0  1  0  0  0
    1.6409   -2.4572    0.0000 C   0  0
   -1.0319   -0.9135    0.0000 C   0  0  2  0  0  0
    0.3045    1.3999    0.0000 C   0  0
    2.9774    1.3999    0.0000 C   0  0  2  0  0  0
    4.4026   -0.6005    0.0000 C   0  0
    0.3045   -3.2311    0.0000 C   0  0
   -1.0319   -2.4572    0.0000 C   0  0
   -2.3726   -0.1438    0.0000 C   0  0
   -1.0319    0.6259    0.0000 C   0  0
    1.6409    2.1696    0.0000 C   0  0
    4.4195    1.8947    0.0000 C   0  0
    3.1254    2.9309    0.0000 C   0  0
    5.3288    0.6555    0.0000 C   0  0
   -2.3726   -3.2311    0.0000 C   0  0
   -3.7048   -0.9135    0.0000 C   0  0
    4.8848    3.3622    0.0000 O   0  0
   -3.7048   -2.4572    0.0000 C   0  0
   -5.0412   -3.2269    0.0000 O   0  0
    1.6452    0.2707    0.0000 H   0  0
    0.2791   -1.4422    0.0000 H   0  0
    3.0620   -1.4083    0.0000 H   0  0
  1  3  1  0
  1  2  1  0
  3 24  1  0
 20 21  2  0
  3  7  1  0
  6 13  1  0
  3  8  1  0
  5 12  1  0
  5 11  1  0
  5 10  1  0
 10 17  2  0
  1 22  1  0
  9 10  1  0
  2 23  1  0
  7 13  1  0
 11 18  1  0
 17 20  1  0
  1  4  1  0
 18 20  1  0
 14 16  1  0
  8 16  1  0
 14 19  2  0
  7 15  1  0
  7 14  1  0
  2  6  1  0
  2  5  1  0
  4  9  1  0
M  END
>  <SOM>
17

$$$$

SciTegic02211520382D

 36 38  0  0  0  0            999 V2000
    0.6669    2.1037    0.0000 C   0  0  1  0  0  0
    2.0074    2.8943    0.0000 C   0  0  2  0  0  0
    0.6600    3.6642    0.0000 O   0  0
    0.6669    0.5431    0.0000 C   0  0
    3.3549    2.1037    0.0000 C   0  0
    2.9699    4.0974    0.0000 C   0  0
   -0.6669   -0.2269    0.0000 C   0  0  1  0  0  0
    4.7092    2.8874    0.0000 C   0  0
   -2.0074    0.5431    0.0000 C   0  0
   -0.6669   -1.7806    0.0000 N   0  0
    6.0635    2.0968    0.0000 C   0  0
   -3.3411   -0.2269    0.0000 C   0  0
   -2.0074    2.0899    0.0000 C   0  0
    0.6737   -2.5574    0.0000 C   0  0
    6.0567    0.5362    0.0000 C   0  0  1  0  0  0
   -4.6748    0.5431    0.0000 C   0  0
    2.0212   -1.7737    0.0000 C   0  0
    0.6806   -4.0974    0.0000 O   0  0
    7.3079   -0.2681    0.0000 C   0  0  1  0  0  0
    4.6886   -0.1650    0.0000 C   0  0
   -6.0910   -0.0894    0.0000 N   0  0
   -4.8398    2.0831    0.0000 C   0  0
    3.3755   -2.5299    0.0000 C   0  0  1  0  0  0
    7.3079   -1.8218    0.0000 C   0  0  2  0  0  0
    8.6622    0.4744    0.0000 O   0  0
   -7.1223    1.0587    0.0000 C   0  0
   -6.3523    2.3993    0.0000 S   0  0
    4.6061   -1.7874    0.0000 C   0  0
    3.3961   -4.0699    0.0000 O   0  0
    5.9398   -2.5505    0.0000 C   0  0
    8.6278   -2.6193    0.0000 C   0  0
   -8.6622    0.9006    0.0000 C   0  0
    5.4036   -0.4675    0.0000 C   0  0
    3.7880   -0.5431    0.0000 C   0  0
    5.9192   -4.0905    0.0000 O   0  0
   -0.8662    1.9799    0.0000 H   0  0
  4  7  1  0
 15 19  1  0
 28 33  1  0
 19 24  1  0
 19 25  1  0
  1  3  1  0
  1  2  1  0
 22 27  1  0
  1  4  1  0
 24 31  1  0
 28 30  1  0
 23 29  1  0
  5  8  1  0
 23 28  1  0
 24 30  1  0
  7  9  1  0
 10 14  1  0
 30 35  2  0
 28 34  1  0
  9 13  1  0
  9 12  2  0
 11 15  1  0
 15 20  1  0
 17 23  1  0
 12 16  1  0
 26 27  1  0
 16 22  2  0
 16 21  1  0
 14 17  1  0
 26 32  1  0
 14 18  2  0
  8 11  1  0
  2  5  1  0
  2  6  1  0
  1 36  1  0
  7 10  1  0
  2  3  1  0
 21 26  2  0
M  END
>  <SOM>
8

$$$$

SciTegic02211520382D

 36 38  0  0  0  0            999 V2000
    0.6669    2.1037    0.0000 C   0  0  1  0  0  0
    2.0074    2.8943    0.0000 C   0  0  2  0  0  0
    0.6600    3.6642    0.0000 O   0  0
    0.6669    0.5431    0.0000 C   0  0
    3.3549    2.1037    0.0000 C   0  0
    2.9699    4.0974    0.0000 C   0  0
   -0.6669   -0.2269    0.0000 C   0  0  1  0  0  0
    4.7092    2.8874    0.0000 C   0  0
   -2.0074    0.5431    0.0000 C   0  0
   -0.6669   -1.7806    0.0000 N   0  0
    6.0635    2.0968    0.0000 C   0  0
   -3.3411   -0.2269    0.0000 C   0  0
   -2.0074    2.0899    0.0000 C   0  0
    0.6737   -2.5574    0.0000 C   0  0
    6.0567    0.5362    0.0000 C   0  0  1  0  0  0
   -4.6748    0.5431    0.0000 C   0  0
    2.0212   -1.7737    0.0000 C   0  0
    0.6806   -4.0974    0.0000 O   0  0
    7.3079   -0.2681    0.0000 C   0  0  1  0  0  0
    4.6886   -0.1650    0.0000 C   0  0
   -6.0910   -0.0894    0.0000 N   0  0
   -4.8398    2.0831    0.0000 C   0  0
    3.3755   -2.5299    0.0000 C   0  0  1  0  0  0
    7.3079   -1.8218    0.0000 C   0  0  2  0  0  0
    8.6622    0.4744    0.0000 O   0  0
   -7.1223    1.0587    0.0000 C   0  0
   -6.3523    2.3993    0.0000 S   0  0
    4.6061   -1.7874    0.0000 C   0  0
    3.3961   -4.0699    0.0000 O   0  0
    5.9398   -2.5505    0.0000 C   0  0
    8.6278   -2.6193    0.0000 C   0  0
   -8.6622    0.9006    0.0000 C   0  0
    5.4036   -0.4675    0.0000 C   0  0
    3.7880   -0.5431    0.0000 C   0  0
    5.9192   -4.0905    0.0000 O   0  0
   -0.8662    1.9799    0.0000 H   0  0
  4  7  1  0
 15 19  1  0
 28 33  1  0
 19 24  1  0
 19 25  1  0
  1  3  1  0
  1  2  1  0
 22 27  1  0
  1  4  1  0
 24 31  1  0
 28 30  1  0
 23 29  1  0
  5  8  1  0
 23 28  1  0
 24 30  1  0
  7  9  1  0
 10 14  1  0
 30 35  2  0
 28 34  1  0
  9 13  1  0
  9 12  2  0
 11 15  1  0
 15 20  1  0
 17 23  1  0
 12 16  1  0
 26 27  1  0
 16 22  2  0
 16 21  1  0
 14 17  1  0
 26 32  1  0
 14 18  2  0
  8 11  1  0
  2  5  1  0
  2  6  1  0
  1 36  1  0
  7 10  1  0
  2  3  1  0
 21 26  2  0
M  END
>  <SOM>
11

$$$$

SciTegic02211520382D

 21 24  0  0  0  0            999 V2000
    0.3124    1.8593    0.0000 C   0  0
    0.3124    0.3275    0.0000 C   0  0
    1.4965    2.8721    0.0000 N   0  0
   -1.0027    2.6403    0.0000 C   0  0
    1.5368   -0.6097    0.0000 C   0  0
   -1.0027   -0.4333    0.0000 C   0  0
    3.0081    2.5445    0.0000 C   0  0
    1.3453    4.4341    0.0000 C   0  0
   -2.3430    1.8744    0.0000 C   0  0
    1.5368   -2.1364    0.0000 C   0  0
    3.0635   -0.2469    0.0000 N   0  0
   -2.3430    0.3275    0.0000 C   0  0
    3.7135    1.1287    0.0000 C   0  0
    3.7891    3.9000    0.0000 N   0  0
    2.7411    5.0085    0.0000 N   0  0
    2.8519   -2.8821    0.0000 C   0  0
    0.2167   -2.9023    0.0000 C   0  0
   -3.6631   -0.4333    0.0000 Cl  0  0
    2.8519   -4.4492    0.0000 C   0  0
    0.2167   -4.4643    0.0000 C   0  0
    1.5368   -5.2503    0.0000 C   0  0
 19 21  1  0
  1  3  1  0
  1  2  2  0
  1  4  1  0
  3  7  1  0
  6 12  2  0
 16 19  2  0
  3  8  1  0
  5 11  2  0
  5 10  1  0
 10 16  1  0
 10 17  2  0
  9 12  1  0
 11 13  1  0
  7 13  1  0
 17 20  1  0
 12 18  1  0
  4  9  2  0
 20 21  2  0
 14 15  1  0
  8 15  2  0
  7 14  2  0
  2  6  1  0
  2  5  1  0
M  END
>  <SOM>
13

$$$$

SciTegic02211520382D

 38 41  0  0  0  0            999 V2000
    2.1902   -0.2047    0.0000 C   0  0  2  0  0  0
    0.5646   -0.6887    0.0000 C   0  0  2  0  0  0
    3.1394   -1.5945    0.0000 C   0  0  2  0  0  0
    1.9916    1.3588    0.0000 C   0  0
    2.9037    1.1974    0.0000 O   0  0
    0.5646   -2.2336    0.0000 C   0  0  1  0  0  0
   -0.7818    0.0931    0.0000 C   0  0
    0.5336    0.6266    0.0000 C   0  0
    2.0226   -2.8168    0.0000 C   0  0
    4.0080   -1.2843    0.0000 C   0  0
    0.4653    1.6938    0.0000 C   0  0
    3.1518    2.4197    0.0000 O   0  0
    4.4548    0.9989    0.0000 C   0  0
   -0.7818   -3.0153    0.0000 C   0  0  1  0  0  0
   -2.1281   -0.6887    0.0000 C   0  0  1  0  0  0
    0.2668    3.2511    0.0000 O   0  0
    5.1621    2.4073    0.0000 C   0  0
    5.1931   -0.3909    0.0000 O   0  0
   -2.1281   -2.2336    0.0000 C   0  0  2  0  0  0
   -0.7818   -4.5602    0.0000 C   0  0
   -3.4931    0.1055    0.0000 O   0  0
   -1.2781    3.5861    0.0000 C   0  0
    6.7256    2.2026    0.0000 C   0  0
   -3.4745   -3.0153    0.0000 C   0  0  2  0  0  0
   -2.1281   -3.8095    0.0000 Cl  0  0
   -2.1281   -5.3420    0.0000 C   0  0
   -1.4766    5.1496    0.0000 C   0  0
   -2.4445    2.5252    0.0000 O   0  0
   -3.4745   -4.5602    0.0000 C   0  0
   -4.8146   -2.2336    0.0000 C   0  0
   -3.4745   -1.4456    0.0000 C   0  0
   -3.0091    5.4847    0.0000 C   0  0
   -4.8146   -5.3420    0.0000 C   0  0
   -6.1610   -3.0153    0.0000 C   0  0
   -6.1610   -4.5602    0.0000 C   0  0
   -7.5197   -5.3482    0.0000 O   0  0
    0.5336   -3.8964    0.0000 H   0  0
   -0.7507   -1.8055    0.0000 H   0  0
 15 19  1  0
 29 33  2  0
 19 24  1  0
 19 25  1  0
  1  3  1  0
  1  2  1  0
  1  5  1  0
  1  4  1  0
 24 31  1  0
 22 27  1  0
 22 28  2  0
 24 30  1  0
  6 37  1  0
  3  9  1  0
  6 14  1  0
  5 13  1  0
 35 36  2  0
 27 32  1  0
  6  9  1  0
 30 34  2  0
 13 18  2  0
  3 10  1  0
  4 11  1  0
  4 12  2  0
 14 20  1  0
 11 16  1  0
 33 35  1  0
 24 29  1  0
 15 21  1  0
 13 17  1  0
 17 23  1  0
 26 29  1  0
 16 22  1  0
 20 26  1  0
 34 35  1  0
 14 19  1  0
  7 15  1  0
  2  6  1  0
  2  7  1  0
 14 38  1  0
  2  8  1  0
M  END
>  <SOM>
26

$$$$

SciTegic02211520382D

 18 19  0  0  0  0            999 V2000
   -0.0586   -1.1972    0.0000 C   0  0
    1.2768   -0.4270    0.0000 C   0  0
   -0.0586   -2.7377    0.0000 C   0  0
   -1.3898   -0.4270    0.0000 C   0  0
    2.6079   -1.1972    0.0000 C   0  0
    1.2768    1.1093    0.0000 O   0  0
   -1.3898   -3.5079    0.0000 C   0  0
   -2.7210   -1.1972    0.0000 C   0  0
    3.9433   -0.4270    0.0000 C   0  0
    2.6079   -2.7377    0.0000 C   0  0
   -2.7210   -2.7377    0.0000 C   0  0
    3.9433    1.1093    0.0000 N   0  0
   -4.0563   -3.5079    0.0000 C   0  0
    2.6079    1.8795    0.0000 C   0  0
    5.2745    1.8795    0.0000 C   0  0
    2.6079    3.4200    0.0000 C   0  0
    5.2745    3.4200    0.0000 C   0  0
    3.9433    4.1903    0.0000 C   0  0
 17 18  1  0
 14 16  1  0
  5 10  1  0
 11 13  1  0
  1  3  1  0
  1  2  1  0
 15 17  1  0
  3  7  2  0
  4  8  1  0
  1  4  2  0
  2  5  1  0
  2  6  1  0
  8 11  2  0
  7 11  1  0
  9 12  1  0
  5  9  1  0
 12 14  1  0
 12 15  1  0
 16 18  1  0
M  END
>  <SOM>
13

$$$$

SciTegic02211520382D

 29 33  0  0  0  0            999 V2000
    0.6482   -1.1301    0.0000 C   0  0
    0.6592    0.4099    0.0000 C   0  0
    1.9722   -1.9168    0.0000 C   0  0
   -0.6925   -1.9001    0.0000 C   0  0
   -0.6648    1.1966    0.0000 C   0  0
    2.0054    1.1689    0.0000 C   0  0
    3.3128   -1.1634    0.0000 C   0  0
    1.9722   -3.4624    0.0000 N   0  0
   -0.6925   -3.4513    0.0000 C   0  0
   -2.0220   -1.1246    0.0000 C   0  0
   -0.6703    2.7477    0.0000 C   0  0
   -2.0109    0.4266    0.0000 C   0  0
    3.3405    0.3822    0.0000 C   0  0
    4.6257   -1.9500    0.0000 C   0  0
    0.6315   -4.2213    0.0000 C   0  0
   -2.0220   -4.2213    0.0000 C   0  0
   -3.3516   -1.9001    0.0000 C   0  0
   -1.9777    3.5122    0.0000 C   0  0
   -3.3350    1.2298    0.0000 C   0  0
    4.6811    1.1301    0.0000 C   0  0
    5.9719   -1.2077    0.0000 C   0  0
    0.6260   -5.7725    0.0000 N   0  0
   -3.3516   -3.4513    0.0000 C   0  0
   -3.3239    2.7754    0.0000 C   0  0
   -1.9722    5.0246    0.0000 O   0  0
    5.9996    0.3379    0.0000 C   0  0
   -4.6590    3.5510    0.0000 O   0  0
   -0.6537    5.7725    0.0000 C   0  0
   -5.9996    2.7976    0.0000 C   0  0
 19 24  1  0
  1  3  2  0
  1  2  1  0
 20 26  2  0
  1  4  1  0
  3  7  1  0
  6 13  1  0
 13 20  1  0
  3  8  1  0
  5 12  1  0
  5 11  2  0
  2  5  1  0
 10 17  1  0
  9 16  2  0
  9 15  1  0
  4 10  2  0
 14 21  2  0
 25 28  1  0
 15 22  1  0
 11 18  1  0
 27 29  1  0
 17 23  2  0
 12 19  2  0
  4  9  1  0
 16 23  1  0
 24 27  1  0
 18 25  1  0
 18 24  2  0
  8 15  2  0
  7 14  1  0
  2  6  1  0
  7 13  2  0
 21 26  1  0
M  END
>  <SOM>
2

$$$$

SciTegic02211520382D

 29 33  0  0  0  0            999 V2000
    0.6482   -1.1301    0.0000 C   0  0
    0.6592    0.4099    0.0000 C   0  0
    1.9722   -1.9168    0.0000 C   0  0
   -0.6925   -1.9001    0.0000 C   0  0
   -0.6648    1.1966    0.0000 C   0  0
    2.0054    1.1689    0.0000 C   0  0
    3.3128   -1.1634    0.0000 C   0  0
    1.9722   -3.4624    0.0000 N   0  0
   -0.6925   -3.4513    0.0000 C   0  0
   -2.0220   -1.1246    0.0000 C   0  0
   -0.6703    2.7477    0.0000 C   0  0
   -2.0109    0.4266    0.0000 C   0  0
    3.3405    0.3822    0.0000 C   0  0
    4.6257   -1.9500    0.0000 C   0  0
    0.6315   -4.2213    0.0000 C   0  0
   -2.0220   -4.2213    0.0000 C   0  0
   -3.3516   -1.9001    0.0000 C   0  0
   -1.9777    3.5122    0.0000 C   0  0
   -3.3350    1.2298    0.0000 C   0  0
    4.6811    1.1301    0.0000 C   0  0
    5.9719   -1.2077    0.0000 C   0  0
    0.6260   -5.7725    0.0000 N   0  0
   -3.3516   -3.4513    0.0000 C   0  0
   -3.3239    2.7754    0.0000 C   0  0
   -1.9722    5.0246    0.0000 O   0  0
    5.9996    0.3379    0.0000 C   0  0
   -4.6590    3.5510    0.0000 O   0  0
   -0.6537    5.7725    0.0000 C   0  0
   -5.9996    2.7976    0.0000 C   0  0
 19 24  1  0
  1  3  2  0
  1  2  1  0
 20 26  2  0
  1  4  1  0
  3  7  1  0
  6 13  1  0
 13 20  1  0
  3  8  1  0
  5 12  1  0
  5 11  2  0
  2  5  1  0
 10 17  1  0
  9 16  2  0
  9 15  1  0
  4 10  2  0
 14 21  2  0
 25 28  1  0
 15 22  1  0
 11 18  1  0
 27 29  1  0
 17 23  2  0
 12 19  2  0
  4  9  1  0
 16 23  1  0
 24 27  1  0
 18 25  1  0
 18 24  2  0
  8 15  2  0
  7 14  1  0
  2  6  1  0
  7 13  2  0
 21 26  1  0
M  END
>  <SOM>
6

$$$$

SciTegic02211520382D

 24 28  0  0  0  0            999 V2000
   -0.6755    0.2210    0.0000 C   0  0
    0.6546   -0.5504    0.0000 C   0  0
   -0.6671    1.7388    0.0000 C   0  0
   -2.0306   -0.5337    0.0000 C   0  0
    2.0056    0.1918    0.0000 C   0  0
    0.6546   -2.0682    0.0000 N   0  0
   -2.0139    2.5060    0.0000 C   0  0
    0.6880    2.4893    0.0000 C   0  0
   -2.0306   -2.0598    0.0000 C   0  0
   -3.3774    0.2293    0.0000 C   0  0
    2.0306    1.7096    0.0000 C   0  0
    3.3316   -0.5838    0.0000 C   0  0
   -0.6963   -2.8145    0.0000 C   0  0
   -2.1641    4.0196    0.0000 C   0  0
   -3.4441    1.9014    0.0000 O   0  0
   -3.3774   -2.8145    0.0000 C   0  0
   -4.7159   -0.5337    0.0000 C   0  0
    3.3858    2.4559    0.0000 C   0  0
    4.6909    0.1459    0.0000 C   0  0
   -0.7047   -4.3448    0.0000 N   0  0
   -3.6860    4.3448    0.0000 C   0  0
   -4.4782    3.0397    0.0000 C   0  0
   -4.7159   -2.0598    0.0000 C   0  0
    4.7159    1.6679    0.0000 C   0  0
 19 24  1  0
  1  3  1  0
  1  2  2  0
  1  4  1  0
  3  7  1  0
  6 13  2  0
 13 20  1  0
  3  8  1  0
  5 12  1  0
  5 11  2  0
  2  5  1  0
 10 17  1  0
  9 16  2  0
  9 13  1  0
  4 10  2  0
 14 21  1  0
 15 22  1  0
 11 18  1  0
 17 23  2  0
 12 19  2  0
  4  9  1  0
 16 23  1  0
 18 24  2  0
  8 11  1  0
  7 15  1  0
  7 14  2  0
  2  6  1  0
 21 22  2  0
M  END
>  <SOM>
8

$$$$

SciTegic02211520382D

 24 28  0  0  0  0            999 V2000
   -0.6755    0.2210    0.0000 C   0  0
    0.6546   -0.5504    0.0000 C   0  0
   -0.6671    1.7388    0.0000 C   0  0
   -2.0306   -0.5337    0.0000 C   0  0
    2.0056    0.1918    0.0000 C   0  0
    0.6546   -2.0682    0.0000 N   0  0
   -2.0139    2.5060    0.0000 C   0  0
    0.6880    2.4893    0.0000 C   0  0
   -2.0306   -2.0598    0.0000 C   0  0
   -3.3774    0.2293    0.0000 C   0  0
    2.0306    1.7096    0.0000 C   0  0
    3.3316   -0.5838    0.0000 C   0  0
   -0.6963   -2.8145    0.0000 C   0  0
   -2.1641    4.0196    0.0000 C   0  0
   -3.4441    1.9014    0.0000 O   0  0
   -3.3774   -2.8145    0.0000 C   0  0
   -4.7159   -0.5337    0.0000 C   0  0
    3.3858    2.4559    0.0000 C   0  0
    4.6909    0.1459    0.0000 C   0  0
   -0.7047   -4.3448    0.0000 N   0  0
   -3.6860    4.3448    0.0000 C   0  0
   -4.4782    3.0397    0.0000 C   0  0
   -4.7159   -2.0598    0.0000 C   0  0
    4.7159    1.6679    0.0000 C   0  0
 19 24  1  0
  1  3  1  0
  1  2  2  0
  1  4  1  0
  3  7  1  0
  6 13  2  0
 13 20  1  0
  3  8  1  0
  5 12  1  0
  5 11  2  0
  2  5  1  0
 10 17  1  0
  9 16  2  0
  9 13  1  0
  4 10  2  0
 14 21  1  0
 15 22  1  0
 11 18  1  0
 17 23  2  0
 12 19  2  0
  4  9  1  0
 16 23  1  0
 18 24  2  0
  8 11  1  0
  7 15  1  0
  7 14  2  0
  2  6  1  0
 21 22  2  0
M  END
>  <SOM>
3

$$$$

SciTegic02211520382D

 31 35  0  0  0  0            999 V2000
    0.6479   -1.1296    0.0000 C   0  0
    0.6589    0.4153    0.0000 C   0  0
    1.9713   -1.9159    0.0000 C   0  0
   -0.6922   -1.8993    0.0000 C   0  0
   -0.6645    1.2016    0.0000 C   0  0
    2.0045    1.1739    0.0000 C   0  0
    3.3113   -1.1628    0.0000 C   0  0
    1.9713   -3.4608    0.0000 N   0  0
   -0.6922   -3.4497    0.0000 C   0  0
   -2.0211   -1.1241    0.0000 C   0  0
   -0.6700    2.7520    0.0000 C   0  0
   -2.0100    0.4319    0.0000 C   0  0
    3.3390    0.3876    0.0000 C   0  0
    4.6236   -1.9491    0.0000 C   0  0
    0.6313   -4.2194    0.0000 C   0  0
   -2.0211   -4.2194    0.0000 C   0  0
   -3.3501   -1.8993    0.0000 C   0  0
   -1.9768    3.5162    0.0000 C   0  0
    0.6700    3.5273    0.0000 O   0  0
   -3.3335    1.2348    0.0000 C   0  0
    4.6790    1.1351    0.0000 C   0  0
    5.9692   -1.2071    0.0000 C   0  0
    0.6257   -5.7699    0.0000 N   0  0
   -3.3501   -3.4497    0.0000 C   0  0
   -3.3224    2.7797    0.0000 C   0  0
   -1.9713    5.0168    0.0000 O   0  0
    2.0156    2.7465    0.0000 C   0  0
    5.9969    0.3433    0.0000 C   0  0
   -4.6624    3.5549    0.0000 O   0  0
   -0.6534    5.7699    0.0000 C   0  0
   -5.9969    2.8019    0.0000 C   0  0
 19 27  1  0
 29 31  1  0
  1  3  2  0
  1  2  1  0
 20 25  1  0
  1  4  1  0
  3  7  1  0
 26 30  1  0
 22 28  1  0
  6 13  1  0
 12 20  2  0
 13 21  1  0
  5 12  1  0
  5 11  2  0
  2  5  1  0
 10 17  1  0
  3  8  1  0
 25 29  1  0
  9 16  2  0
  9 15  1  0
  4 10  2  0
 14 22  2  0
 15 23  1  0
 11 19  1  0
 11 18  1  0
 17 24  2  0
  4  9  1  0
 16 24  1  0
 18 25  2  0
 18 26  1  0
  8 15  2  0
  7 14  1  0
  2  6  1  0
 21 28  2  0
  7 13  2  0
M  END
>  <SOM>
2

$$$$

SciTegic02211520382D

 31 35  0  0  0  0            999 V2000
    0.6479   -1.1296    0.0000 C   0  0
    0.6589    0.4153    0.0000 C   0  0
    1.9713   -1.9159    0.0000 C   0  0
   -0.6922   -1.8993    0.0000 C   0  0
   -0.6645    1.2016    0.0000 C   0  0
    2.0045    1.1739    0.0000 C   0  0
    3.3113   -1.1628    0.0000 C   0  0
    1.9713   -3.4608    0.0000 N   0  0
   -0.6922   -3.4497    0.0000 C   0  0
   -2.0211   -1.1241    0.0000 C   0  0
   -0.6700    2.7520    0.0000 C   0  0
   -2.0100    0.4319    0.0000 C   0  0
    3.3390    0.3876    0.0000 C   0  0
    4.6236   -1.9491    0.0000 C   0  0
    0.6313   -4.2194    0.0000 C   0  0
   -2.0211   -4.2194    0.0000 C   0  0
   -3.3501   -1.8993    0.0000 C   0  0
   -1.9768    3.5162    0.0000 C   0  0
    0.6700    3.5273    0.0000 O   0  0
   -3.3335    1.2348    0.0000 C   0  0
    4.6790    1.1351    0.0000 C   0  0
    5.9692   -1.2071    0.0000 C   0  0
    0.6257   -5.7699    0.0000 N   0  0
   -3.3501   -3.4497    0.0000 C   0  0
   -3.3224    2.7797    0.0000 C   0  0
   -1.9713    5.0168    0.0000 O   0  0
    2.0156    2.7465    0.0000 C   0  0
    5.9969    0.3433    0.0000 C   0  0
   -4.6624    3.5549    0.0000 O   0  0
   -0.6534    5.7699    0.0000 C   0  0
   -5.9969    2.8019    0.0000 C   0  0
 19 27  1  0
 29 31  1  0
  1  3  2  0
  1  2  1  0
 20 25  1  0
  1  4  1  0
  3  7  1  0
 26 30  1  0
 22 28  1  0
  6 13  1  0
 12 20  2  0
 13 21  1  0
  5 12  1  0
  5 11  2  0
  2  5  1  0
 10 17  1  0
  3  8  1  0
 25 29  1  0
  9 16  2  0
  9 15  1  0
  4 10  2  0
 14 22  2  0
 15 23  1  0
 11 19  1  0
 11 18  1  0
 17 24  2  0
  4  9  1  0
 16 24  1  0
 18 25  2  0
 18 26  1  0
  8 15  2  0
  7 14  1  0
  2  6  1  0
 21 28  2  0
  7 13  2  0
M  END
>  <SOM>
6

$$$$

SciTegic02211520382D

 22 25  0  0  0  0            999 V2000
   -0.1868    0.1565    0.0000 C   0  0
   -0.4291    1.6759    0.0000 C   0  0
    1.1105   -0.6360    0.0000 C   0  0
   -1.6052   -0.5149    0.0000 C   0  0
    0.6663    2.7712    0.0000 N   0  0
   -1.9283    1.9182    0.0000 S   0  0
    1.1105   -2.1554    0.0000 C   0  0
    2.5693   -0.0909    0.0000 N   0  0
   -2.6602    0.5805    0.0000 C   0  0
    2.2059    2.5895    0.0000 C   0  0
    0.3432    4.2906    0.0000 C   0  0
    2.4886   -2.9479    0.0000 C   0  0
   -0.1868   -2.9479    0.0000 C   0  0
    3.0590    1.3730    0.0000 C   0  0
   -4.1796    0.5603    0.0000 Br  0  0
    2.8167    3.9878    0.0000 N   0  0
    1.6809    5.0226    0.0000 N   0  0
   -1.0398    4.9367    0.0000 C   0  0
    2.4886   -4.4673    0.0000 C   0  0
    3.8464   -2.2362    0.0000 Cl  0  0
   -0.1868   -4.4673    0.0000 C   0  0
    1.1105   -5.2598    0.0000 C   0  0
 19 22  1  0
  1  3  1  0
  1  2  2  0
  1  4  1  0
  3  7  1  0
 16 17  1  0
 12 20  1  0
 13 21  1  0
  5 11  1  0
  5 10  1  0
 10 14  1  0
 10 16  2  0
  3  8  2  0
  6  9  1  0
  9 15  1  0
 11 17  2  0
 11 18  1  0
 12 19  2  0
  4  9  2  0
  8 14  1  0
  2  5  1  0
  2  6  1  0
  7 13  2  0
  7 12  1  0
 21 22  2  0
M  END
>  <SOM>
14

$$$$

SciTegic02211520382D

 22 25  0  0  0  0            999 V2000
   -0.1868    0.1565    0.0000 C   0  0
   -0.4291    1.6759    0.0000 C   0  0
    1.1105   -0.6360    0.0000 C   0  0
   -1.6052   -0.5149    0.0000 C   0  0
    0.6663    2.7712    0.0000 N   0  0
   -1.9283    1.9182    0.0000 S   0  0
    1.1105   -2.1554    0.0000 C   0  0
    2.5693   -0.0909    0.0000 N   0  0
   -2.6602    0.5805    0.0000 C   0  0
    2.2059    2.5895    0.0000 C   0  0
    0.3432    4.2906    0.0000 C   0  0
    2.4886   -2.9479    0.0000 C   0  0
   -0.1868   -2.9479    0.0000 C   0  0
    3.0590    1.3730    0.0000 C   0  0
   -4.1796    0.5603    0.0000 Br  0  0
    2.8167    3.9878    0.0000 N   0  0
    1.6809    5.0226    0.0000 N   0  0
   -1.0398    4.9367    0.0000 C   0  0
    2.4886   -4.4673    0.0000 C   0  0
    3.8464   -2.2362    0.0000 Cl  0  0
   -0.1868   -4.4673    0.0000 C   0  0
    1.1105   -5.2598    0.0000 C   0  0
 19 22  1  0
  1  3  1  0
  1  2  2  0
  1  4  1  0
  3  7  1  0
 16 17  1  0
 12 20  1  0
 13 21  1  0
  5 11  1  0
  5 10  1  0
 10 14  1  0
 10 16  2  0
  3  8  2  0
  6  9  1  0
  9 15  1  0
 11 17  2  0
 11 18  1  0
 12 19  2  0
  4  9  2  0
  8 14  1  0
  2  5  1  0
  2  6  1  0
  7 13  2  0
  7 12  1  0
 21 22  2  0
M  END
>  <SOM>
18

$$$$

SciTegic02211520382D

 33 36  0  0  0  0            999 V2000
    0.8229   -4.1349    0.0000 C   0  0
    0.7509   -5.6777    0.0000 C   0  0
   -0.4731   -3.2914    0.0000 C   0  0
    2.0674   -3.4149    0.0000 O   0  0
   -0.6171   -6.3875    0.0000 C   0  0
    2.0572   -6.5109    0.0000 C   0  0
   -0.3909   -1.7589    0.0000 C   0  0
   -1.8412   -4.0012    0.0000 C   0  0
    2.0160   -1.6046    0.0000 C   0  0
   -0.6994   -7.9303    0.0000 C   0  0
    1.9749   -8.0538    0.0000 C   0  0
   -1.6869   -0.9154    0.0000 C   0  0
   -3.1372   -3.1680    0.0000 C   0  0
    3.3840   -0.9360    0.0000 C   0  0
    0.6069   -8.7635    0.0000 C   0  0
   -3.0549   -1.6252    0.0000 C   0  0
    3.4149    0.6274    0.0000 N   0  0
    0.6377  -10.3372    0.0000 F   0  0
   -4.3509   -0.7817    0.0000 F   0  0
    4.6492    1.4914    0.0000 C   0  0
    2.0572    1.3886    0.0000 C   0  0
    4.6492    3.0343    0.0000 C   0  0
    2.0366    2.9314    0.0000 C   0  0
    3.3326    3.6823    0.0000 N   0  0
    3.3120    5.2560    0.0000 C   0  0
    2.0880    6.0378    0.0000 C   0  0
    2.0674    7.6423    0.0000 C   0  0
    0.6686    8.4035    0.0000 C   0  0
    0.6789    9.9875    0.0000 C   0  0
   -0.6274    7.6218    0.0000 C   0  0
   -0.6686   10.7178    0.0000 C   0  0
   -2.0057    8.3726    0.0000 C   0  0
   -2.0263    9.9052    0.0000 C   0  0
 15 18  1  0
 29 31  1  0
  1  3  1  0
  1  2  1  0
 20 22  1  0
  1  4  1  0
 23 24  1  0
 31 33  2  0
  3  7  1  0
 22 24  1  0
 28 30  1  0
 16 19  1  0
  3  8  2  0
 32 33  1  0
  5 10  2  0
 10 15  1  0
 30 32  2  0
  9 14  1  0
 28 29  2  0
  6 11  1  0
 25 26  1  0
 11 15  2  0
 17 20  1  0
 17 21  1  0
 27 28  1  0
 12 16  1  0
  4  9  1  0
 24 25  1  0
 26 27  1  0
 14 17  1  0
  8 13  1  0
  2  5  1  0
  2  6  2  0
 13 16  2  0
  7 12  2  0
 21 23  1  0
M  END
>  <SOM>
27

$$$$

SciTegic02211520382D

 29 31  0  0  0  0            999 V2000
   -4.7165    0.0000    0.0000 C   0  0
   -4.7224    1.5133    0.0000 O   0  0
   -3.3799   -0.7655    0.0000 C   0  0
   -6.0649   -0.7655    0.0000 C   0  0
   -3.3681    2.2788    0.0000 C   0  0
   -3.3799   -2.2847    0.0000 C   0  0
   -2.0256    0.0059    0.0000 C   0  0
   -6.0649   -2.2788    0.0000 C   0  0
   -7.4192    0.0118    0.0000 C   0  0
   -2.0256    1.5251    0.0000 N   0  0
   -3.3681    3.7803    0.0000 C   0  0
   -4.7165   -3.0325    0.0000 C   0  0
   -2.0197   -3.0442    0.0000 O   0  0
   -0.6772    2.2788    0.0000 C   0  0
   -2.0256    4.5340    0.0000 C   0  0
   -4.7165    4.5634    0.0000 Br  0  0
   -4.7342   -4.5399    0.0000 C   0  0
    0.6772    1.5251    0.0000 N   0  0
   -0.6772    3.7921    0.0000 N   0  0
   -2.0256    6.0532    0.0000 N   0  0
   -4.7518   -6.0532    0.0000 N   0  0
    2.0256    2.2905    0.0000 C   0  0
    3.3681    1.5251    0.0000 C   0  0
    2.0138    3.7921    0.0000 C   0  0
    4.7165    2.2905    0.0000 C   0  0
    3.3563    4.5516    0.0000 C   0  0
    4.7047    3.7921    0.0000 C   0  0
    6.0590    4.5634    0.0000 C   0  0
    7.4192    5.3289    0.0000 N   0  0
 15 19  2  0
  1  3  2  0
  1  2  1  0
  4  8  2  0
  1  4  1  0
  3  7  1  0
  3  6  1  0
 22 24  1  0
  6 12  2  0
  6 13  1  0
 23 25  1  0
  5 11  2  0
  5 10  1  0
 10 14  2  0
 25 27  2  0
 11 16  1  0
 11 15  1  0
 15 20  1  0
 17 21  3  0
 27 28  1  0
 12 17  1  0
  4  9  1  0
 24 26  2  0
 28 29  3  0
 26 27  1  0
 18 22  1  0
 14 18  1  0
 14 19  1  0
  8 12  1  0
  2  5  1  0
 22 23  2  0
M  END
>  <SOM>
7

$$$$

SciTegic02211520382D

 29 31  0  0  0  0            999 V2000
   -4.7165    0.0000    0.0000 C   0  0
   -4.7224    1.5133    0.0000 O   0  0
   -3.3799   -0.7655    0.0000 C   0  0
   -6.0649   -0.7655    0.0000 C   0  0
   -3.3681    2.2788    0.0000 C   0  0
   -3.3799   -2.2847    0.0000 C   0  0
   -2.0256    0.0059    0.0000 C   0  0
   -6.0649   -2.2788    0.0000 C   0  0
   -7.4192    0.0118    0.0000 C   0  0
   -2.0256    1.5251    0.0000 N   0  0
   -3.3681    3.7803    0.0000 C   0  0
   -4.7165   -3.0325    0.0000 C   0  0
   -2.0197   -3.0442    0.0000 O   0  0
   -0.6772    2.2788    0.0000 C   0  0
   -2.0256    4.5340    0.0000 C   0  0
   -4.7165    4.5634    0.0000 Br  0  0
   -4.7342   -4.5399    0.0000 C   0  0
    0.6772    1.5251    0.0000 N   0  0
   -0.6772    3.7921    0.0000 N   0  0
   -2.0256    6.0532    0.0000 N   0  0
   -4.7518   -6.0532    0.0000 N   0  0
    2.0256    2.2905    0.0000 C   0  0
    3.3681    1.5251    0.0000 C   0  0
    2.0138    3.7921    0.0000 C   0  0
    4.7165    2.2905    0.0000 C   0  0
    3.3563    4.5516    0.0000 C   0  0
    4.7047    3.7921    0.0000 C   0  0
    6.0590    4.5634    0.0000 C   0  0
    7.4192    5.3289    0.0000 N   0  0
 15 19  2  0
  1  3  2  0
  1  2  1  0
  4  8  2  0
  1  4  1  0
  3  7  1  0
  3  6  1  0
 22 24  1  0
  6 12  2  0
  6 13  1  0
 23 25  1  0
  5 11  2  0
  5 10  1  0
 10 14  2  0
 25 27  2  0
 11 16  1  0
 11 15  1  0
 15 20  1  0
 17 21  3  0
 27 28  1  0
 12 17  1  0
  4  9  1  0
 24 26  2  0
 28 29  3  0
 26 27  1  0
 18 22  1  0
 14 18  1  0
 14 19  1  0
  8 12  1  0
  2  5  1  0
 22 23  2  0
M  END
>  <SOM>
9

$$$$

SciTegic02211520382D

 30 33  0  0  0  0            999 V2000
   -1.0782   -1.2614    0.0000 C   0  0  1  0  0  0
    0.2826   -2.0099    0.0000 C   0  0  2  0  0  0
   -2.3763   -2.0099    0.0000 C   0  0  2  0  0  0
   -1.0782    0.2931    0.0000 C   0  0  2  0  0  0
   -1.0782   -2.7531    0.0000 F   0  0
    1.5807   -1.2614    0.0000 C   0  0  1  0  0  0
    0.2826   -3.5958    0.0000 C   0  0
   -2.3763   -3.5958    0.0000 C   0  0
   -3.7058   -1.2614    0.0000 C   0  0
   -2.4077   -0.5182    0.0000 C   0  0
    0.2826    1.0730    0.0000 C   0  0
   -2.3763    1.0730    0.0000 O   0  0
    1.5807    0.2931    0.0000 C   0  0  2  0  0  0
    3.0724   -1.7168    0.0000 C   0  0
   -1.0782   -4.3757    0.0000 C   0  0
   -3.7058   -4.3757    0.0000 C   0  0
   -5.0666   -2.0099    0.0000 C   0  0
    3.0724    0.7799    0.0000 C   0  0  2  0  0  0
    1.5807    1.8215    0.0000 C   0  0
    3.9832   -0.4815    0.0000 C   0  0  2  0  0  0
   -5.0038   -3.5958    0.0000 C   0  0
    3.0724    2.2716    0.0000 C   0  0
    4.5328    1.2353    0.0000 O   0  0
    5.5063   -0.4501    0.0000 C   0  0
   -6.3019   -4.4385    0.0000 O   0  0
    1.7430    3.0515    0.0000 C   0  0
    4.4333    3.0515    0.0000 O   0  0
    1.7430    4.5746    0.0000 O   0  0
    0.2669   -0.4868    0.0000 H   0  0
    1.5702   -2.8003    0.0000 H   0  0
  1  3  1  0
  1  2  1  0
 20 24  1  0
  1  5  1  0
  1  4  1  0
 22 26  1  0
 22 27  2  0
  6 13  1  0
  3  9  1  0
  3  8  1  0
  6 14  1  0
  2 29  1  0
  6 30  1  0
  9 17  2  0
  3 10  1  0
  4 11  1  0
  4 12  1  0
 14 20  1  0
 11 13  1  0
 17 21  1  0
 26 28  1  0
 13 19  1  0
 13 18  1  0
 16 21  1  0
 18 20  1  0
 18 23  1  0
 18 22  1  0
  8 15  1  0
  8 16  2  0
  7 15  1  0
  2  6  1  0
  2  7  1  0
 21 25  2  0
M  END
>  <SOM>
15

$$$$

SciTegic02211520382D

 30 33  0  0  0  0            999 V2000
   -1.0782   -1.2614    0.0000 C   0  0  1  0  0  0
    0.2826   -2.0099    0.0000 C   0  0  2  0  0  0
   -2.3763   -2.0099    0.0000 C   0  0  2  0  0  0
   -1.0782    0.2931    0.0000 C   0  0  2  0  0  0
   -1.0782   -2.7531    0.0000 F   0  0
    1.5807   -1.2614    0.0000 C   0  0  1  0  0  0
    0.2826   -3.5958    0.0000 C   0  0
   -2.3763   -3.5958    0.0000 C   0  0
   -3.7058   -1.2614    0.0000 C   0  0
   -2.4077   -0.5182    0.0000 C   0  0
    0.2826    1.0730    0.0000 C   0  0
   -2.3763    1.0730    0.0000 O   0  0
    1.5807    0.2931    0.0000 C   0  0  2  0  0  0
    3.0724   -1.7168    0.0000 C   0  0
   -1.0782   -4.3757    0.0000 C   0  0
   -3.7058   -4.3757    0.0000 C   0  0
   -5.0666   -2.0099    0.0000 C   0  0
    3.0724    0.7799    0.0000 C   0  0  2  0  0  0
    1.5807    1.8215    0.0000 C   0  0
    3.9832   -0.4815    0.0000 C   0  0  2  0  0  0
   -5.0038   -3.5958    0.0000 C   0  0
    3.0724    2.2716    0.0000 C   0  0
    4.5328    1.2353    0.0000 O   0  0
    5.5063   -0.4501    0.0000 C   0  0
   -6.3019   -4.4385    0.0000 O   0  0
    1.7430    3.0515    0.0000 C   0  0
    4.4333    3.0515    0.0000 O   0  0
    1.7430    4.5746    0.0000 O   0  0
    0.2669   -0.4868    0.0000 H   0  0
    1.5702   -2.8003    0.0000 H   0  0
  1  3  1  0
  1  2  1  0
 20 24  1  0
  1  5  1  0
  1  4  1  0
 22 26  1  0
 22 27  2  0
  6 13  1  0
  3  9  1  0
  3  8  1  0
  6 14  1  0
  2 29  1  0
  6 30  1  0
  9 17  2  0
  3 10  1  0
  4 11  1  0
  4 12  1  0
 14 20  1  0
 11 13  1  0
 17 21  1  0
 26 28  1  0
 13 19  1  0
 13 18  1  0
 16 21  1  0
 18 20  1  0
 18 23  1  0
 18 22  1  0
  8 15  1  0
  8 16  2  0
  7 15  1  0
  2  6  1  0
  2  7  1  0
 21 25  2  0
M  END
>  <SOM>
15

$$$$

SciTegic02211520382D

 26 29  0  0  0  0            999 V2000
    1.2808   -0.3524    0.0000 C   0  0  2  0  0  0
    1.2808    1.2137    0.0000 C   0  0  1  0  0  0
   -0.1230   -1.0571    0.0000 C   0  0  1  0  0  0
    2.7070   -0.7942    0.0000 C   0  0
    2.7070    1.6723    0.0000 C   0  0  1  0  0  0
   -0.0224    1.9967    0.0000 C   0  0
    1.2808    2.7182    0.0000 C   0  0
   -1.4094   -0.2908    0.0000 C   0  0  2  0  0  0
   -0.1230   -2.6063    0.0000 C   0  0
    3.5739    0.4530    0.0000 C   0  0
    4.5639    2.0582    0.0000 C   0  0
    3.2943    3.3837    0.0000 O   0  0
   -1.4094    1.2137    0.0000 C   0  0
   -2.7350   -1.0571    0.0000 C   0  0  2  0  0  0
   -1.4654   -3.3446    0.0000 C   0  0
    6.4095    2.4945    0.0000 C   0  0
   -2.7350   -2.5616    0.0000 C   0  0
   -4.0549   -0.2908    0.0000 C   0  0
   -4.0996   -3.3446    0.0000 C   0  0
   -5.3860   -1.0571    0.0000 C   0  0
   -5.3860   -2.5616    0.0000 C   0  0
   -6.7507   -3.2495    0.0000 O   0  0
    1.2976   -1.7282    0.0000 H   0  0
   -0.1622    0.4418    0.0000 H   0  0
   -1.4206   -1.8345    0.0000 H   0  0
   -2.7517    0.5649    0.0000 H   0  0
 19 21  1  0
  1  3  1  0
  1  2  1  0
 15 17  1  0
  1  4  1  0
  8 25  1  0
  6 13  1  0
  3  9  1  0
  3  8  1  0
 17 19  2  0
  5 12  1  0
  5 11  1  0
  5 10  1  0
  1 23  1  0
  9 15  1  0
  4 10  1  0
 14 26  1  0
 11 16  3  0
  3 24  1  0
 20 21  1  0
 18 20  1  0
 14 17  1  0
  8 14  1  0
 14 18  1  0
  8 13  1  0
  2  5  1  0
  2  6  1  0
  2  7  1  0
 21 22  2  0
M  END
>  <SOM>
13

$$$$

SciTegic02211520382D

 26 29  0  0  0  0            999 V2000
    1.2808   -0.3524    0.0000 C   0  0  2  0  0  0
    1.2808    1.2137    0.0000 C   0  0  1  0  0  0
   -0.1230   -1.0571    0.0000 C   0  0  1  0  0  0
    2.7070   -0.7942    0.0000 C   0  0
    2.7070    1.6723    0.0000 C   0  0  1  0  0  0
   -0.0224    1.9967    0.0000 C   0  0
    1.2808    2.7182    0.0000 C   0  0
   -1.4094   -0.2908    0.0000 C   0  0  2  0  0  0
   -0.1230   -2.6063    0.0000 C   0  0
    3.5739    0.4530    0.0000 C   0  0
    4.5639    2.0582    0.0000 C   0  0
    3.2943    3.3837    0.0000 O   0  0
   -1.4094    1.2137    0.0000 C   0  0
   -2.7350   -1.0571    0.0000 C   0  0  2  0  0  0
   -1.4654   -3.3446    0.0000 C   0  0
    6.4095    2.4945    0.0000 C   0  0
   -2.7350   -2.5616    0.0000 C   0  0
   -4.0549   -0.2908    0.0000 C   0  0
   -4.0996   -3.3446    0.0000 C   0  0
   -5.3860   -1.0571    0.0000 C   0  0
   -5.3860   -2.5616    0.0000 C   0  0
   -6.7507   -3.2495    0.0000 O   0  0
    1.2976   -1.7282    0.0000 H   0  0
   -0.1622    0.4418    0.0000 H   0  0
   -1.4206   -1.8345    0.0000 H   0  0
   -2.7517    0.5649    0.0000 H   0  0
 19 21  1  0
  1  3  1  0
  1  2  1  0
 15 17  1  0
  1  4  1  0
  8 25  1  0
  6 13  1  0
  3  9  1  0
  3  8  1  0
 17 19  2  0
  5 12  1  0
  5 11  1  0
  5 10  1  0
  1 23  1  0
  9 15  1  0
  4 10  1  0
 14 26  1  0
 11 16  3  0
  3 24  1  0
 20 21  1  0
 18 20  1  0
 14 17  1  0
  8 14  1  0
 14 18  1  0
  8 13  1  0
  2  5  1  0
  2  6  1  0
  2  7  1  0
 21 22  2  0
M  END
>  <SOM>
13

$$$$

SciTegic02211520382D

 33 37  0  0  0  0            999 V2000
    1.1797    4.0659    0.0000 C   0  0  2  0  0  0
    0.0786    3.2559    0.0000 C   0  0  2  0  0  0
    2.5638    3.2637    0.0000 C   0  0  2  0  0  0
    1.1797    5.6545    0.0000 C   0  0  1  0  0  0
   -0.2674    4.4277    0.0000 O   0  0
    0.0786    1.7852    0.0000 O   0  0
   -1.5336    3.5233    0.0000 O   0  0
    2.6031    1.9347    0.0000 C   0  0  2  0  0  0
    3.9401    4.0659    0.0000 C   0  0
   -0.1494    6.6455    0.0000 C   0  0
    2.5638    6.4567    0.0000 C   0  0  1  0  0  0
   -1.0932    5.1198    0.0000 O   0  0
    1.3212    1.1246    0.0000 C   0  0  1  0  0  0
   -2.3043    4.8130    0.0000 C   0  0  2  0  0  0
    3.9322    1.2269    0.0000 C   0  0
    3.9401    5.6545    0.0000 C   0  0
   -1.7695    6.1893    0.0000 C   0  0
    2.5638    7.9588    0.0000 C   0  0
    1.3841   -0.4090    0.0000 O   0  0
   -3.8064    4.6793    0.0000 C   0  0
    2.8548   -0.8651    0.0000 C   0  0
    2.9098   -2.4065    0.0000 C   0  0
    1.6122   -3.2244    0.0000 C   0  0
    4.2783   -3.1222    0.0000 C   0  0
    1.6751   -4.7580    0.0000 C   0  0
    4.3333   -4.6557    0.0000 C   0  0
    3.0357   -5.4736    0.0000 C   0  0
    3.0986   -7.0151    0.0000 C   0  0
    1.8560   -7.8251    0.0000 O   0  0
    4.4985   -7.7779    0.0000 O   0  0
   -1.4864    2.3436    0.0000 H   0  0
    3.8772    2.5323    0.0000 H   0  0
    1.1246    7.1330    0.0000 H   0  0
 19 21  1  0
  1  3  1  0
  1  2  1  0
  1  5  1  0
  1  4  1  0
 22 23  1  0
 22 24  2  0
 28 30  2  0
  6 13  1  0
 23 25  2  0
  3  9  1  0
  3  8  1  0
  5 12  1  0
  4 33  1  0
 10 17  1  0
 24 26  1  0
  9 16  1  0
  4 10  1  0
  4 11  1  0
 14 20  1  0
 25 27  1  0
 11 16  1  0
  3 32  1  0
 11 18  1  0
 27 28  1  0
 12 14  1  0
 26 27  2  0
 13 19  1  0
 28 29  1  0
 14 17  1  0
  8 15  1  0
  8 13  1  0
  7 14  1  0
  2  6  1  0
  2  7  1  0
  2 31  1  0
 21 22  1  0
M  END
>  <SOM>
18

$$$$

SciTegic02211520382D

 33 37  0  0  0  0            999 V2000
    1.1797    4.0659    0.0000 C   0  0  2  0  0  0
    0.0786    3.2559    0.0000 C   0  0  2  0  0  0
    2.5638    3.2637    0.0000 C   0  0  2  0  0  0
    1.1797    5.6545    0.0000 C   0  0  1  0  0  0
   -0.2674    4.4277    0.0000 O   0  0
    0.0786    1.7852    0.0000 O   0  0
   -1.5336    3.5233    0.0000 O   0  0
    2.6031    1.9347    0.0000 C   0  0  2  0  0  0
    3.9401    4.0659    0.0000 C   0  0
   -0.1494    6.6455    0.0000 C   0  0
    2.5638    6.4567    0.0000 C   0  0  1  0  0  0
   -1.0932    5.1198    0.0000 O   0  0
    1.3212    1.1246    0.0000 C   0  0  1  0  0  0
   -2.3043    4.8130    0.0000 C   0  0  2  0  0  0
    3.9322    1.2269    0.0000 C   0  0
    3.9401    5.6545    0.0000 C   0  0
   -1.7695    6.1893    0.0000 C   0  0
    2.5638    7.9588    0.0000 C   0  0
    1.3841   -0.4090    0.0000 O   0  0
   -3.8064    4.6793    0.0000 C   0  0
    2.8548   -0.8651    0.0000 C   0  0
    2.9098   -2.4065    0.0000 C   0  0
    1.6122   -3.2244    0.0000 C   0  0
    4.2783   -3.1222    0.0000 C   0  0
    1.6751   -4.7580    0.0000 C   0  0
    4.3333   -4.6557    0.0000 C   0  0
    3.0357   -5.4736    0.0000 C   0  0
    3.0986   -7.0151    0.0000 C   0  0
    1.8560   -7.8251    0.0000 O   0  0
    4.4985   -7.7779    0.0000 O   0  0
   -1.4864    2.3436    0.0000 H   0  0
    3.8772    2.5323    0.0000 H   0  0
    1.1246    7.1330    0.0000 H   0  0
 19 21  1  0
  1  3  1  0
  1  2  1  0
  1  5  1  0
  1  4  1  0
 22 23  1  0
 22 24  2  0
 28 30  2  0
  6 13  1  0
 23 25  2  0
  3  9  1  0
  3  8  1  0
  5 12  1  0
  4 33  1  0
 10 17  1  0
 24 26  1  0
  9 16  1  0
  4 10  1  0
  4 11  1  0
 14 20  1  0
 25 27  1  0
 11 16  1  0
  3 32  1  0
 11 18  1  0
 27 28  1  0
 12 14  1  0
 26 27  2  0
 13 19  1  0
 28 29  1  0
 14 17  1  0
  8 15  1  0
  8 13  1  0
  7 14  1  0
  2  6  1  0
  2  7  1  0
  2 31  1  0
 21 22  1  0
M  END
>  <SOM>
10

$$$$

SciTegic02211520382D

 24 27  0  0  0  0            999 V2000
   -1.9645    2.2028    0.0000 N   0  0
   -0.6248    2.9706    0.0000 C   0  0
   -3.3095    2.9706    0.0000 C   0  0
   -1.9645    0.6195    0.0000 C   0  0
   -0.6248    4.5062    0.0000 C   0  0
    0.7201    2.2028    0.0000 C   0  0
   -3.3095    4.5062    0.0000 C   0  0
   -4.6544    2.2028    0.0000 C   0  0
   -0.6248   -0.1483    0.0000 C   0  0
   -1.9645    5.2740    0.0000 S   0  0
    0.7201    5.2740    0.0000 C   0  0
    2.1181    3.0182    0.0000 C   0  0
   -4.6544    5.2740    0.0000 C   0  0
   -5.9994    2.9706    0.0000 C   0  0
   -0.6248   -1.7315    0.0000 C   0  0
    2.1181    4.4585    0.0000 C   0  0
   -5.9994    4.5062    0.0000 C   0  0
    0.7201   -2.4993    0.0000 N   0  0
    0.7201   -4.0349    0.0000 C   0  0
    2.0704   -1.6839    0.0000 C   0  0
    2.0704   -4.8027    0.0000 C   0  0
    3.4154   -2.4517    0.0000 C   0  0
    3.4154   -4.0349    0.0000 N   0  0
    4.8980   -4.8239    0.0000 C   0  0
 19 21  1  0
  1  3  1  0
  1  2  1  0
 20 22  1  0
  1  4  1  0
  3  7  2  0
 15 18  1  0
  6 12  2  0
 23 24  1  0
  3  8  1  0
 18 19  1  0
  5 11  1  0
  5 10  1  0
  9 15  1  0
 11 16  2  0
 13 17  2  0
 12 16  1  0
  4  9  1  0
 18 20  1  0
 14 17  1  0
  8 14  2  0
  2  5  2  0
  2  6  1  0
 22 23  1  0
  7 10  1  0
  7 13  1  0
 21 23  1  0
M  END
>  <SOM>
15

$$$$

SciTegic02211520382D

 39 41  0  0  0  0            999 V2000
   -0.4425    3.0287    0.0000 C   0  0  1  0  0  0
   -2.0129    3.0162    0.0000 C   0  0  1  0  0  0
    0.0374    1.5393    0.0000 C   0  0  2  0  0  0
   -1.1840    4.2750    0.0000 C   0  0
   -2.4927    1.5143    0.0000 C   0  0
   -1.2152    0.6107    0.0000 N   0  0
    1.5081    1.0781    0.0000 C   0  0
   -0.2617    5.5089    0.0000 C   0  0
   -2.0191    5.5650    0.0000 C   0  0
   -1.1965   -0.9285    0.0000 C   0  0
    2.6361    2.1188    0.0000 N   0  0
    1.8384   -0.4300    0.0000 O   0  0
   -2.5177   -1.7138    0.0000 C   0  0  1  0  0  0
    0.1433   -1.6826    0.0000 O   0  0
    4.1068    1.6639    0.0000 C   0  0
   -2.5052   -3.2468    0.0000 N   0  0
   -3.8700   -0.9535    0.0000 C   0  0
    4.4433    0.1558    0.0000 C   0  0
    5.2472    2.7108    0.0000 C   0  0
   -3.8326   -4.0320    0.0000 C   0  0
   -4.5804    0.4113    0.0000 C   0  0
   -3.1159    0.3926    0.0000 C   0  0
   -5.1911   -1.7449    0.0000 C   0  0
    5.7831   -0.6045    0.0000 C   0  0
    6.7179    2.2622    0.0000 C   0  0
    4.9044    4.2127    0.0000 O   0  0
   -5.1786   -3.2779    0.0000 N   0  0
   -3.8076   -5.5650    0.0000 O   0  0
    6.1882   -2.0877    0.0000 C   0  0
    7.2663   -0.1870    0.0000 C   0  0
    7.8521    3.3091    0.0000 N   0  0
    7.0544    0.7541    0.0000 O   0  0
   -6.5060   -4.0631    0.0000 C   0  0
    7.6776   -1.6764    0.0000 C   0  0
   -7.2601   -5.4030    0.0000 C   0  0
   -7.8521   -3.3091    0.0000 C   0  0
   -5.7769   -5.4217    0.0000 C   0  0
    0.8226    3.8949    0.0000 H   0  0
   -3.3091    3.8388    0.0000 H   0  0
 15 19  1  0
 15 18  1  0
 19 26  2  0
 20 28  2  0
 19 25  1  0
  1  3  1  0
  1  2  1  0
 29 34  1  0
  4  8  1  0
  1  4  1  0
  3  7  1  0
  3  6  1  0
  5  6  1  0
 24 30  1  0
  6 10  1  0
 10 13  1  0
 10 14  2  0
 33 37  1  0
 30 34  1  0
 27 33  1  0
 20 27  1  0
 11 15  1  0
 33 35  1  0
 24 29  1  0
 33 36  1  0
 17 21  1  0
 13 17  1  0
 13 16  1  0
  4  9  1  0
  1 38  1  0
 16 20  1  0
  2 39  1  0
 18 24  1  0
 17 22  1  0
  2  4  1  0
  2  5  1  0
 17 23  1  0
  7 11  1  0
  7 12  2  0
 25 32  2  0
 25 31  1  0
M  END
>  <SOM>
24

$$$$

SciTegic02211520382D

 39 41  0  0  0  0            999 V2000
   -0.4425    3.0287    0.0000 C   0  0  1  0  0  0
   -2.0129    3.0162    0.0000 C   0  0  1  0  0  0
    0.0374    1.5393    0.0000 C   0  0  2  0  0  0
   -1.1840    4.2750    0.0000 C   0  0
   -2.4927    1.5143    0.0000 C   0  0
   -1.2152    0.6107    0.0000 N   0  0
    1.5081    1.0781    0.0000 C   0  0
   -0.2617    5.5089    0.0000 C   0  0
   -2.0191    5.5650    0.0000 C   0  0
   -1.1965   -0.9285    0.0000 C   0  0
    2.6361    2.1188    0.0000 N   0  0
    1.8384   -0.4300    0.0000 O   0  0
   -2.5177   -1.7138    0.0000 C   0  0  1  0  0  0
    0.1433   -1.6826    0.0000 O   0  0
    4.1068    1.6639    0.0000 C   0  0
   -2.5052   -3.2468    0.0000 N   0  0
   -3.8700   -0.9535    0.0000 C   0  0
    4.4433    0.1558    0.0000 C   0  0
    5.2472    2.7108    0.0000 C   0  0
   -3.8326   -4.0320    0.0000 C   0  0
   -4.5804    0.4113    0.0000 C   0  0
   -3.1159    0.3926    0.0000 C   0  0
   -5.1911   -1.7449    0.0000 C   0  0
    5.7831   -0.6045    0.0000 C   0  0
    6.7179    2.2622    0.0000 C   0  0
    4.9044    4.2127    0.0000 O   0  0
   -5.1786   -3.2779    0.0000 N   0  0
   -3.8076   -5.5650    0.0000 O   0  0
    6.1882   -2.0877    0.0000 C   0  0
    7.2663   -0.1870    0.0000 C   0  0
    7.8521    3.3091    0.0000 N   0  0
    7.0544    0.7541    0.0000 O   0  0
   -6.5060   -4.0631    0.0000 C   0  0
    7.6776   -1.6764    0.0000 C   0  0
   -7.2601   -5.4030    0.0000 C   0  0
   -7.8521   -3.3091    0.0000 C   0  0
   -5.7769   -5.4217    0.0000 C   0  0
    0.8226    3.8949    0.0000 H   0  0
   -3.3091    3.8388    0.0000 H   0  0
 15 19  1  0
 15 18  1  0
 19 26  2  0
 20 28  2  0
 19 25  1  0
  1  3  1  0
  1  2  1  0
 29 34  1  0
  4  8  1  0
  1  4  1  0
  3  7  1  0
  3  6  1  0
  5  6  1  0
 24 30  1  0
  6 10  1  0
 10 13  1  0
 10 14  2  0
 33 37  1  0
 30 34  1  0
 27 33  1  0
 20 27  1  0
 11 15  1  0
 33 35  1  0
 24 29  1  0
 33 36  1  0
 17 21  1  0
 13 17  1  0
 13 16  1  0
  4  9  1  0
  1 38  1  0
 16 20  1  0
  2 39  1  0
 18 24  1  0
 17 22  1  0
  2  4  1  0
  2  5  1  0
 17 23  1  0
  7 11  1  0
  7 12  2  0
 25 32  2  0
 25 31  1  0
M  END
>  <SOM>
34

$$$$

SciTegic02211520382D

 39 41  0  0  0  0            999 V2000
   -0.4425    3.0287    0.0000 C   0  0  1  0  0  0
   -2.0129    3.0162    0.0000 C   0  0  1  0  0  0
    0.0374    1.5393    0.0000 C   0  0  2  0  0  0
   -1.1840    4.2750    0.0000 C   0  0
   -2.4927    1.5143    0.0000 C   0  0
   -1.2152    0.6107    0.0000 N   0  0
    1.5081    1.0781    0.0000 C   0  0
   -0.2617    5.5089    0.0000 C   0  0
   -2.0191    5.5650    0.0000 C   0  0
   -1.1965   -0.9285    0.0000 C   0  0
    2.6361    2.1188    0.0000 N   0  0
    1.8384   -0.4300    0.0000 O   0  0
   -2.5177   -1.7138    0.0000 C   0  0  1  0  0  0
    0.1433   -1.6826    0.0000 O   0  0
    4.1068    1.6639    0.0000 C   0  0
   -2.5052   -3.2468    0.0000 N   0  0
   -3.8700   -0.9535    0.0000 C   0  0
    4.4433    0.1558    0.0000 C   0  0
    5.2472    2.7108    0.0000 C   0  0
   -3.8326   -4.0320    0.0000 C   0  0
   -4.5804    0.4113    0.0000 C   0  0
   -3.1159    0.3926    0.0000 C   0  0
   -5.1911   -1.7449    0.0000 C   0  0
    5.7831   -0.6045    0.0000 C   0  0
    6.7179    2.2622    0.0000 C   0  0
    4.9044    4.2127    0.0000 O   0  0
   -5.1786   -3.2779    0.0000 N   0  0
   -3.8076   -5.5650    0.0000 O   0  0
    6.1882   -2.0877    0.0000 C   0  0
    7.2663   -0.1870    0.0000 C   0  0
    7.8521    3.3091    0.0000 N   0  0
    7.0544    0.7541    0.0000 O   0  0
   -6.5060   -4.0631    0.0000 C   0  0
    7.6776   -1.6764    0.0000 C   0  0
   -7.2601   -5.4030    0.0000 C   0  0
   -7.8521   -3.3091    0.0000 C   0  0
   -5.7769   -5.4217    0.0000 C   0  0
    0.8226    3.8949    0.0000 H   0  0
   -3.3091    3.8388    0.0000 H   0  0
 15 19  1  0
 15 18  1  0
 19 26  2  0
 20 28  2  0
 19 25  1  0
  1  3  1  0
  1  2  1  0
 29 34  1  0
  4  8  1  0
  1  4  1  0
  3  7  1  0
  3  6  1  0
  5  6  1  0
 24 30  1  0
  6 10  1  0
 10 13  1  0
 10 14  2  0
 33 37  1  0
 30 34  1  0
 27 33  1  0
 20 27  1  0
 11 15  1  0
 33 35  1  0
 24 29  1  0
 33 36  1  0
 17 21  1  0
 13 17  1  0
 13 16  1  0
  4  9  1  0
  1 38  1  0
 16 20  1  0
  2 39  1  0
 18 24  1  0
 17 22  1  0
  2  4  1  0
  2  5  1  0
 17 23  1  0
  7 11  1  0
  7 12  2  0
 25 32  2  0
 25 31  1  0
M  END
>  <SOM>
18

$$$$

SciTegic02211520382D

 26 27  0  0  0  0            999 V2000
    2.8054    4.1171    0.0000 C   0  0
    1.5046    3.3786    0.0000 N   0  0
    2.0834    5.6658    0.0000 C   0  0
    4.0840    3.3620    0.0000 C   0  0
    3.7148    5.6658    0.0000 C   0  0
    0.1764    4.1502    0.0000 C   0  0
   -1.1574    3.3786    0.0000 C   0  0  2  0  0  0
   -2.4857    4.1502    0.0000 C   0  0
   -1.1574    2.2432    0.0000 O   0  0
   -3.8030    3.3786    0.0000 O   0  0
   -3.8030    1.8464    0.0000 C   0  0
   -5.1312    1.0747    0.0000 C   0  0
   -2.4692    1.0747    0.0000 C   0  0
   -5.1312   -0.4685    0.0000 C   0  0
   -2.4692   -0.4685    0.0000 C   0  0
   -3.8030   -1.2401    0.0000 C   0  0
   -3.8030   -2.7668    0.0000 N   0  0
   -2.4857   -3.5384    0.0000 C   0  0
   -1.1574   -2.7668    0.0000 N   0  0
   -2.5022   -4.7730    0.0000 O   0  0
    0.1268   -3.5219    0.0000 C   0  0
    0.1268   -4.9714    0.0000 C   0  0
    1.3724   -2.7833    0.0000 C   0  0
    1.3889   -5.7430    0.0000 C   0  0
    2.6731   -3.5219    0.0000 C   0  0
    2.6896   -5.0375    0.0000 C   0  0
 19 21  1  0
  1  3  1  0
  1  2  1  0
 15 16  1  0
  1  5  1  0
  1  4  1  0
 22 24  1  0
 16 17  1  0
 23 25  1  0
  7  9  1  0
  7  8  1  0
 18 19  1  0
  6  7  1  0
 11 13  1  0
 11 12  2  0
 10 11  1  0
 17 18  1  0
 13 15  2  0
 12 14  1  0
 24 26  1  0
 18 20  2  0
 14 16  2  0
  8 10  1  0
  2  6  1  0
 25 26  1  0
 21 23  1  0
 21 22  1  0
M  END
>  <SOM>
26

$$$$

SciTegic02211520382D

 26 27  0  0  0  0            999 V2000
    2.8054    4.1171    0.0000 C   0  0
    1.5046    3.3786    0.0000 N   0  0
    2.0834    5.6658    0.0000 C   0  0
    4.0840    3.3620    0.0000 C   0  0
    3.7148    5.6658    0.0000 C   0  0
    0.1764    4.1502    0.0000 C   0  0
   -1.1574    3.3786    0.0000 C   0  0  2  0  0  0
   -2.4857    4.1502    0.0000 C   0  0
   -1.1574    2.2432    0.0000 O   0  0
   -3.8030    3.3786    0.0000 O   0  0
   -3.8030    1.8464    0.0000 C   0  0
   -5.1312    1.0747    0.0000 C   0  0
   -2.4692    1.0747    0.0000 C   0  0
   -5.1312   -0.4685    0.0000 C   0  0
   -2.4692   -0.4685    0.0000 C   0  0
   -3.8030   -1.2401    0.0000 C   0  0
   -3.8030   -2.7668    0.0000 N   0  0
   -2.4857   -3.5384    0.0000 C   0  0
   -1.1574   -2.7668    0.0000 N   0  0
   -2.5022   -4.7730    0.0000 O   0  0
    0.1268   -3.5219    0.0000 C   0  0
    0.1268   -4.9714    0.0000 C   0  0
    1.3724   -2.7833    0.0000 C   0  0
    1.3889   -5.7430    0.0000 C   0  0
    2.6731   -3.5219    0.0000 C   0  0
    2.6896   -5.0375    0.0000 C   0  0
 19 21  1  0
  1  3  1  0
  1  2  1  0
 15 16  1  0
  1  5  1  0
  1  4  1  0
 22 24  1  0
 16 17  1  0
 23 25  1  0
  7  9  1  0
  7  8  1  0
 18 19  1  0
  6  7  1  0
 11 13  1  0
 11 12  2  0
 10 11  1  0
 17 18  1  0
 13 15  2  0
 12 14  1  0
 24 26  1  0
 18 20  2  0
 14 16  2  0
  8 10  1  0
  2  6  1  0
 25 26  1  0
 21 23  1  0
 21 22  1  0
M  END
>  <SOM>
26

$$$$

SciTegic02211520382D

 26 27  0  0  0  0            999 V2000
    2.8054    4.1171    0.0000 C   0  0
    1.5046    3.3786    0.0000 N   0  0
    2.0834    5.6658    0.0000 C   0  0
    4.0840    3.3620    0.0000 C   0  0
    3.7148    5.6658    0.0000 C   0  0
    0.1764    4.1502    0.0000 C   0  0
   -1.1574    3.3786    0.0000 C   0  0  1  0  0  0
   -2.4857    4.1502    0.0000 C   0  0
   -1.1574    2.2432    0.0000 O   0  0
   -3.8030    3.3786    0.0000 O   0  0
   -3.8030    1.8464    0.0000 C   0  0
   -5.1312    1.0747    0.0000 C   0  0
   -2.4692    1.0747    0.0000 C   0  0
   -5.1312   -0.4685    0.0000 C   0  0
   -2.4692   -0.4685    0.0000 C   0  0
   -3.8030   -1.2401    0.0000 C   0  0
   -3.8030   -2.7668    0.0000 N   0  0
   -2.4857   -3.5384    0.0000 C   0  0
   -1.1574   -2.7668    0.0000 N   0  0
   -2.5022   -4.7730    0.0000 O   0  0
    0.1268   -3.5219    0.0000 C   0  0
    0.1268   -4.9714    0.0000 C   0  0
    1.3724   -2.7833    0.0000 C   0  0
    1.3889   -5.7430    0.0000 C   0  0
    2.6731   -3.5219    0.0000 C   0  0
    2.6896   -5.0375    0.0000 C   0  0
 19 21  1  0
  1  3  1  0
  1  2  1  0
 15 16  1  0
  1  5  1  0
  1  4  1  0
 22 24  1  0
 16 17  1  0
 23 25  1  0
  7  9  1  0
  7  8  1  0
 18 19  1  0
  6  7  1  0
 11 13  1  0
 11 12  2  0
 10 11  1  0
 17 18  1  0
 13 15  2  0
 12 14  1  0
 24 26  1  0
 18 20  2  0
 14 16  2  0
  8 10  1  0
  2  6  1  0
 25 26  1  0
 21 23  1  0
 21 22  1  0
M  END
>  <SOM>
26

$$$$

SciTegic02211520382D

 26 27  0  0  0  0            999 V2000
    2.8054    4.1171    0.0000 C   0  0
    1.5046    3.3786    0.0000 N   0  0
    2.0834    5.6658    0.0000 C   0  0
    4.0840    3.3620    0.0000 C   0  0
    3.7148    5.6658    0.0000 C   0  0
    0.1764    4.1502    0.0000 C   0  0
   -1.1574    3.3786    0.0000 C   0  0  1  0  0  0
   -2.4857    4.1502    0.0000 C   0  0
   -1.1574    2.2432    0.0000 O   0  0
   -3.8030    3.3786    0.0000 O   0  0
   -3.8030    1.8464    0.0000 C   0  0
   -5.1312    1.0747    0.0000 C   0  0
   -2.4692    1.0747    0.0000 C   0  0
   -5.1312   -0.4685    0.0000 C   0  0
   -2.4692   -0.4685    0.0000 C   0  0
   -3.8030   -1.2401    0.0000 C   0  0
   -3.8030   -2.7668    0.0000 N   0  0
   -2.4857   -3.5384    0.0000 C   0  0
   -1.1574   -2.7668    0.0000 N   0  0
   -2.5022   -4.7730    0.0000 O   0  0
    0.1268   -3.5219    0.0000 C   0  0
    0.1268   -4.9714    0.0000 C   0  0
    1.3724   -2.7833    0.0000 C   0  0
    1.3889   -5.7430    0.0000 C   0  0
    2.6731   -3.5219    0.0000 C   0  0
    2.6896   -5.0375    0.0000 C   0  0
 19 21  1  0
  1  3  1  0
  1  2  1  0
 15 16  1  0
  1  5  1  0
  1  4  1  0
 22 24  1  0
 16 17  1  0
 23 25  1  0
  7  9  1  0
  7  8  1  0
 18 19  1  0
  6  7  1  0
 11 13  1  0
 11 12  2  0
 10 11  1  0
 17 18  1  0
 13 15  2  0
 12 14  1  0
 24 26  1  0
 18 20  2  0
 14 16  2  0
  8 10  1  0
  2  6  1  0
 25 26  1  0
 21 23  1  0
 21 22  1  0
M  END
>  <SOM>
26

$$$$

SciTegic02211520382D

 28 32  0  0  0  0            999 V2000
    2.1113   -1.4427    0.0000 C   0  0  1  0  0  0
    2.7168   -2.7906    0.0000 C   0  0
    0.6476   -1.3110    0.0000 N   0  0
    2.9643   -0.2422    0.0000 C   0  0
    1.8481   -3.9858    0.0000 C   0  0
    4.1806   -2.9380    0.0000 C   0  0
    0.0369    0.0316    0.0000 C   0  0
   -0.2211   -2.5062    0.0000 C   0  0
    4.4280   -0.3844    0.0000 C   0  0
    2.3483    1.0952    0.0000 C   0  0
    0.3844   -3.8436    0.0000 C   0  0
    2.4483   -5.3284    0.0000 C   0  0
    4.7808   -4.2911    0.0000 C   0  0
   -1.4321    0.1738    0.0000 O   0  0
    0.8951    1.2321    0.0000 O   0  0
    5.2863    0.8161    0.0000 C   0  0
    3.1960    2.2956    0.0000 C   0  0
    3.9120   -5.4863    0.0000 C   0  0
   -2.0429    1.5164    0.0000 C   0  0  2  0  0  0
    4.6755    2.1587    0.0000 C   0  0
   -3.6646    2.2430    0.0000 C   0  0  1  0  0  0
   -1.6533    2.8011    0.0000 C   0  0
   -3.6646    4.4807    0.0000 C   0  0
   -5.2863    1.4637    0.0000 C   0  0
   -2.9906    3.5329    0.0000 N   0  0
   -2.9959    5.4863    0.0000 C   0  0
   -4.7808    2.9117    0.0000 C   0  0
   -4.8387    0.8003    0.0000 H   0  0
 19 22  1  0
 19 21  1  0
  1  3  1  0
  1  2  1  0
  1  4  1  0
  3  7  1  0
 22 25  1  0
 23 26  1  0
  6 13  2  0
  3  8  1  0
  5 12  1  0
  5 11  1  0
  2  5  2  0
 10 17  2  0
 13 18  1  0
  9 16  1  0
  4 10  1  0
 25 27  1  0
 25 26  1  0
 17 20  1  0
  8 11  1  0
 12 18  2  0
  4  9  2  0
 24 27  1  0
 16 20  2  0
 14 19  1  0
  7 15  2  0
  7 14  1  0
  2  6  1  0
 21 28  1  0
 21 24  1  0
 21 23  1  0
M  END
>  <SOM>
11

$$$$

SciTegic02211520382D

 28 32  0  0  0  0            999 V2000
    2.1113   -1.4427    0.0000 C   0  0  1  0  0  0
    2.7168   -2.7906    0.0000 C   0  0
    0.6476   -1.3110    0.0000 N   0  0
    2.9643   -0.2422    0.0000 C   0  0
    1.8481   -3.9858    0.0000 C   0  0
    4.1806   -2.9380    0.0000 C   0  0
    0.0369    0.0316    0.0000 C   0  0
   -0.2211   -2.5062    0.0000 C   0  0
    4.4280   -0.3844    0.0000 C   0  0
    2.3483    1.0952    0.0000 C   0  0
    0.3844   -3.8436    0.0000 C   0  0
    2.4483   -5.3284    0.0000 C   0  0
    4.7808   -4.2911    0.0000 C   0  0
   -1.4321    0.1738    0.0000 O   0  0
    0.8951    1.2321    0.0000 O   0  0
    5.2863    0.8161    0.0000 C   0  0
    3.1960    2.2956    0.0000 C   0  0
    3.9120   -5.4863    0.0000 C   0  0
   -2.0429    1.5164    0.0000 C   0  0  2  0  0  0
    4.6755    2.1587    0.0000 C   0  0
   -3.6646    2.2430    0.0000 C   0  0  1  0  0  0
   -1.6533    2.8011    0.0000 C   0  0
   -3.6646    4.4807    0.0000 C   0  0
   -5.2863    1.4637    0.0000 C   0  0
   -2.9906    3.5329    0.0000 N   0  0
   -2.9959    5.4863    0.0000 C   0  0
   -4.7808    2.9117    0.0000 C   0  0
   -4.8387    0.8003    0.0000 H   0  0
 19 22  1  0
 19 21  1  0
  1  3  1  0
  1  2  1  0
  1  4  1  0
  3  7  1  0
 22 25  1  0
 23 26  1  0
  6 13  2  0
  3  8  1  0
  5 12  1  0
  5 11  1  0
  2  5  2  0
 10 17  2  0
 13 18  1  0
  9 16  1  0
  4 10  1  0
 25 27  1  0
 25 26  1  0
 17 20  1  0
  8 11  1  0
 12 18  2  0
  4  9  2  0
 24 27  1  0
 16 20  2  0
 14 19  1  0
  7 15  2  0
  7 14  1  0
  2  6  1  0
 21 28  1  0
 21 24  1  0
 21 23  1  0
M  END
>  <SOM>
11

$$$$

SciTegic02211520382D

 16 18  0  0  0  0            999 V2000
    1.6426    1.3915    0.0000 C   0  0
    0.1070    1.3915    0.0000 C   0  0
    2.1160   -0.0700    0.0000 C   0  0
    2.6677    2.5401    0.0000 C   0  0
   -0.3705   -0.0700    0.0000 C   0  0
   -0.9222    2.5401    0.0000 C   0  0
    0.8728   -0.9757    0.0000 N   0  0
    3.6228   -0.3911    0.0000 C   0  0
    4.1744    2.2189    0.0000 C   0  0
   -1.8773   -0.3911    0.0000 C   0  0
   -2.4289    2.2189    0.0000 C   0  0
    4.6520    0.7534    0.0000 N   0  0
    4.0962   -1.8567    0.0000 C   0  0
   -2.9064    0.7534    0.0000 C   0  0
   -4.4132    0.4364    0.0000 O   0  0
   -4.8907   -1.0251    0.0000 C   0  0
 14 15  1  0
  5 10  1  0
 10 14  2  0
 15 16  1  0
  1  3  2  0
  1  2  1  0
  3  7  1  0
  8 12  2  0
  1  4  1  0
  8 13  1  0
  2  5  2  0
  2  6  1  0
 11 14  1  0
  9 12  1  0
  5  7  1  0
  4  9  2  0
  6 11  2  0
  3  8  1  0
M  END
>  <SOM>
13

$$$$

SciTegic02211520382D

 25 27  0  0  0  0            999 V2000
    0.4652    1.1936    0.0000 C   0  0  2  0  0  0
   -0.8689    0.4257    0.0000 C   0  0
    1.7992    0.4257    0.0000 C   0  0  2  0  0  0
    0.9215    2.6637    0.0000 C   0  0
   -0.2414    2.8392    0.0000 O   0  0
   -2.2029    1.1936    0.0000 C   0  0
   -0.8689   -1.1146    0.0000 C   0  0
    1.7992   -1.1146    0.0000 C   0  0
    3.1332    1.1936    0.0000 C   0  0
    2.4267    2.9972    0.0000 N   0  0
   -3.5370    0.4257    0.0000 C   0  0
   -2.2029    2.7339    0.0000 F   0  0
   -2.2029   -1.8870    0.0000 C   0  0
    3.1332   -1.8870    0.0000 C   0  0
    0.4652   -1.8870    0.0000 N   0  0
    3.0850    4.4585    0.0000 C   0  0
    3.5370    2.0449    0.0000 N   0  0
   -3.5370   -1.1146    0.0000 C   0  0
    3.1332   -3.4273    0.0000 C   0  0
    4.4673   -1.1146    0.0000 F   0  0
    0.4652   -3.4273    0.0000 C   0  0
    4.6648    4.2830    0.0000 N   0  0
    4.8491    2.7339    0.0000 C   0  0
   -4.8710   -1.8870    0.0000 F   0  0
    1.7992   -4.1952    0.0000 N   0  0
 19 25  1  0
  1  3  1  0
  1  2  1  0
  1  5  1  0
  1  4  1  0
 22 23  1  0
  6 12  1  0
  6 11  1  0
  3  9  1  0
  3  8  1  0
 10 16  1  0
 10 17  1  0
 13 18  1  0
  4 10  1  0
 14 20  1  0
 11 18  2  0
 17 23  2  0
 15 21  1  0
 16 22  2  0
 18 24  1  0
  8 14  1  0
  8 15  2  0
 14 19  2  0
  2  6  2  0
  2  7  1  0
  7 13  2  0
 21 25  2  0
M  END
>  <SOM>
9

$$$$

SciTegic02211520382D

 18 19  0  0  0  0            999 V2000
   -0.0586   -1.1972    0.0000 C   0  0
    1.2768   -0.4270    0.0000 C   0  0
   -0.0586   -2.7377    0.0000 C   0  0
   -1.3898   -0.4270    0.0000 C   0  0
    2.6079   -1.1972    0.0000 C   0  0
    1.2768    1.1093    0.0000 O   0  0
   -1.3898   -3.5079    0.0000 C   0  0
   -2.7210   -1.1972    0.0000 C   0  0
    3.9433   -0.4270    0.0000 C   0  0
    2.6079   -2.7377    0.0000 C   0  0
   -2.7210   -2.7377    0.0000 C   0  0
    3.9433    1.1093    0.0000 N   0  0
   -4.0563   -3.5079    0.0000 C   0  0
    2.6079    1.8795    0.0000 C   0  0
    5.2745    1.8795    0.0000 C   0  0
    2.6079    3.4200    0.0000 C   0  0
    5.2745    3.4200    0.0000 C   0  0
    3.9433    4.1903    0.0000 C   0  0
 17 18  1  0
 14 16  1  0
  5 10  1  0
 11 13  1  0
  1  3  1  0
  1  2  1  0
 15 17  1  0
  3  7  2  0
  4  8  1  0
  1  4  2  0
  2  5  1  0
  2  6  2  0
  8 11  2  0
  7 11  1  0
  9 12  1  0
  5  9  1  0
 12 14  1  0
 12 15  1  0
 16 18  1  0
M  END
>  <SOM>
13

$$$$

SciTegic02211520382D

 18 18  0  0  0  0            999 V2000
    3.9550    0.9219    0.0000 C   0  0
    2.7061    1.7842    0.0000 N   0  0
    3.3702   -0.5650    0.0000 C   0  0
    5.2139    1.7991    0.0000 C   0  0
    4.6192   -0.5303    0.0000 C   0  0
    1.4670    0.9516    0.0000 C   0  0
    0.1685    1.7545    0.0000 C   0  0  2  0  0  0
   -1.0755    0.9665    0.0000 C   0  0
    0.1437    3.2909    0.0000 O   0  0
   -2.2650    1.7446    0.0000 O   0  0
   -3.5932    0.9813    0.0000 C   0  0
   -4.9215    1.7446    0.0000 C   0  0
   -3.5932   -0.5551    0.0000 C   0  0
   -6.2448    0.9813    0.0000 C   0  0
   -4.9215    3.2760    0.0000 Cl  0  0
   -4.9215   -1.3183    0.0000 C   0  0
   -6.2448   -0.5551    0.0000 C   0  0
   -4.9215   -2.8498    0.0000 C   0  0
  7  9  1  0
  7  8  1  0
 14 17  1  0
 11 13  2  0
 11 12  1  0
 10 11  1  0
  1  3  1  0
  1  2  1  0
  8 10  1  0
  1  5  1  0
  1  4  1  0
  2  6  1  0
 13 16  1  0
 16 17  2  0
 12 14  2  0
 12 15  1  0
 16 18  1  0
  6  7  1  0
M  END
>  <SOM>
18

$$$$

SciTegic02211520382D

 18 18  0  0  0  0            999 V2000
    3.9249    0.8706    0.0000 C   0  0
    2.7002    1.7116    0.0000 N   0  0
    3.2904   -0.6886    0.0000 C   0  0
    5.2430    1.6231    0.0000 C   0  0
    4.5151   -0.6640    0.0000 C   0  0
    1.4214    0.9394    0.0000 C   0  0
    0.1377    1.7362    0.0000 C   0  0
   -1.0870    0.9542    0.0000 C   0  0
    0.1131    3.2511    0.0000 O   0  0
   -2.2625    1.7215    0.0000 O   0  0
   -3.5806    0.9689    0.0000 C   0  0
   -4.8889    1.7215    0.0000 C   0  0
   -3.5806   -0.5459    0.0000 C   0  0
   -6.1972    0.9689    0.0000 C   0  0
   -4.8889    3.2363    0.0000 Cl  0  0
   -4.8889   -1.3034    0.0000 C   0  0
   -6.1972   -0.5459    0.0000 C   0  0
   -4.8889   -2.8183    0.0000 C   0  0
  7  9  1  0
  7  8  1  0
 14 17  1  0
 11 13  2  0
 11 12  1  0
 10 11  1  0
  1  3  1  0
  1  2  1  0
  8 10  1  0
  1  5  1  0
  1  4  1  0
  2  6  1  0
 13 16  1  0
 16 17  2  0
 12 14  2  0
 12 15  1  0
 16 18  1  0
  6  7  1  0
M  END
>  <SOM>
18

$$$$

SciTegic02211520382D

 18 18  0  0  0  0            999 V2000
    3.9609    0.9232    0.0000 C   0  0
    2.7200    1.7819    0.0000 N   0  0
    3.2312   -0.5063    0.0000 C   0  0
    5.3606    1.7323    0.0000 C   0  0
    4.5366   -0.5063    0.0000 C   0  0
    1.4344    0.9480    0.0000 C   0  0
    0.1390    1.7521    0.0000 C   0  0  1  0  0  0
   -1.0969    0.9629    0.0000 C   0  0
    0.1142    3.2809    0.0000 O   0  0
   -2.2882    1.7372    0.0000 O   0  0
   -3.6134    0.9778    0.0000 C   0  0
   -4.9337    1.7372    0.0000 C   0  0
   -3.6134   -0.5509    0.0000 C   0  0
   -6.2540    0.9778    0.0000 C   0  0
   -4.9337    3.2660    0.0000 Cl  0  0
   -4.9337   -1.3153    0.0000 C   0  0
   -6.2540   -0.5509    0.0000 C   0  0
   -4.9337   -2.8441    0.0000 C   0  0
  7  9  1  0
  7  8  1  0
 14 17  1  0
 11 13  2  0
 11 12  1  0
 10 11  1  0
  1  3  1  0
  1  2  1  0
  8 10  1  0
  1  5  1  0
  1  4  1  0
  2  6  1  0
 13 16  1  0
 16 17  2  0
 12 14  2  0
 12 15  1  0
 16 18  1  0
  6  7  1  0
M  END
>  <SOM>
18

$$$$

SciTegic02211520382D

 26 28  0  0  0  0            999 V2000
   -0.8371    0.2864    0.0000 C   0  0
   -0.8371    1.8230    0.0000 C   0  0
    0.4957   -0.4847    0.0000 N   0  0
   -2.1699   -0.4847    0.0000 C   0  0
    0.4957    2.5940    0.0000 C   0  0
   -2.1699    2.5940    0.0000 C   0  0
    0.4957   -2.0267    0.0000 C   0  0
    1.8340    0.2864    0.0000 C   0  0
   -3.5027    0.2864    0.0000 C   0  0
    1.8340    1.8230    0.0000 C   0  0
    0.4957    4.1361    0.0000 N   0  0
   -3.5027    1.8230    0.0000 C   0  0
   -0.8371   -2.7923    0.0000 C   0  0
    1.8560   -2.8418    0.0000 O   0  0
   -4.8355   -0.4847    0.0000 Cl  0  0
    1.8340    4.9071    0.0000 O   0  0
   -0.8371   -4.3343    0.0000 C   0  0
   -2.1699   -2.0212    0.0000 C   0  0
    3.1723    4.1471    0.0000 S   0  0
   -2.1754   -5.1054    0.0000 C   0  0
    0.4957   -5.1054    0.0000 C   0  0
   -3.5082   -2.7923    0.0000 C   0  0
    4.5051    3.3981    0.0000 O   0  0
    2.4178    2.8033    0.0000 O   0  0
    3.9323    5.4964    0.0000 O   0  0
   -3.5082   -4.3343    0.0000 C   0  0
 19 23  1  0
 19 24  2  0
 19 25  2  0
  1  3  1  0
  1  2  2  0
  1  4  1  0
  3  7  1  0
 22 26  2  0
  6 12  2  0
 16 19  1  0
  3  8  1  0
  5 11  2  0
  5 10  1  0
  2  5  1  0
 20 26  1  0
  9 15  1  0
  9 12  1  0
 11 16  1  0
 17 20  2  0
 17 21  1  0
 13 17  1  0
  4  9  2  0
 13 18  2  0
 18 22  1  0
  8 10  1  0
  7 14  2  0
  2  6  1  0
  7 13  1  0
M  END
>  <SOM>
21

$$$$

SciTegic02211520382D

 16 18  0  0  0  0            999 V2000
   -1.2983   -0.0084    0.0000 C   0  0
   -1.2941    1.5378    0.0000 C   0  0
    0.0294   -0.7815    0.0000 C   0  0
   -2.6260   -0.7731    0.0000 C   0  0
    0.0420    2.3067    0.0000 N   0  0
   -2.6260    2.3151    0.0000 C   0  0
    1.3739   -0.0168    0.0000 N   0  0
   -3.9580   -0.0084    0.0000 C   0  0
   -2.6218   -2.3151    0.0000 Cl  0  0
    1.3739    1.5252    0.0000 C   0  0
   -3.9580    1.5378    0.0000 C   0  0
    2.8403   -0.5000    0.0000 C   0  0
   -5.2941   -0.7815    0.0000 Cl  0  0
    2.8445    2.0000    0.0000 N   0  0
    3.7479    0.7479    0.0000 C   0  0
    5.2941    0.7479    0.0000 O   0  0
 14 15  1  0
  5 10  2  0
 10 14  1  0
 15 16  2  0
  1  3  1  0
  1  2  2  0
  3  7  1  0
  4  8  2  0
  1  4  1  0
  8 13  1  0
  2  5  1  0
  2  6  1  0
  8 11  1  0
  7 10  1  0
  7 12  1  0
  4  9  1  0
  6 11  2  0
 12 15  1  0
M  END
>  <SOM>
12

$$$$

SciTegic02211520382D

 31 34  0  0  0  0            999 V2000
    2.2163    2.2577    0.0000 C   0  0  1  0  0  0
    0.7763    1.8133    0.0000 C   0  0  2  0  0  0
    3.1170    0.9600    0.0000 C   0  0
    3.7155    1.8963    0.0000 O   0  0
    2.4237    3.7866    0.0000 C   0  0
    0.7348    0.2607    0.0000 C   0  0  1  0  0  0
   -0.5155    2.6488    0.0000 C   0  0
    0.9896    3.3422    0.0000 C   0  0
    2.1451   -0.2785    0.0000 C   0  0
    5.0843    2.5955    0.0000 C   0  0
    3.8458    4.3732    0.0000 C   0  0
    1.2029    4.7288    0.0000 O   0  0
   -0.4978   -0.4385    0.0000 C   0  0  1  0  0  0
   -1.8607    1.9081    0.0000 C   0  0
    6.3762    1.7540    0.0000 C   0  0
    5.1732    4.1303    0.0000 O   0  0
   -1.8607    0.3615    0.0000 C   0  0  2  0  0  0
   -0.4859   -1.9851    0.0000 C   0  0
   -3.1466   -0.3674    0.0000 C   0  0  2  0  0  0
   -1.8311   -2.7436    0.0000 C   0  0  1  0  0  0
   -3.1644   -1.9318    0.0000 C   0  0
   -4.4562    0.4385    0.0000 C   0  0
   -3.1822    1.1911    0.0000 C   0  0
   -1.8548   -4.2844    0.0000 C   0  0
   -4.4858   -2.6725    0.0000 C   0  0
   -5.7895   -0.2963    0.0000 C   0  0
   -5.8251   -1.8726    0.0000 C   0  0
   -7.1702   -2.6192    0.0000 O   0  0
    0.6933   -1.2622    0.0000 H   0  0
   -0.5392    1.0785    0.0000 H   0  0
   -1.8666   -1.1792    0.0000 H   0  0
 19 22  1  0
 19 23  1  0
 19 21  1  0
 17 31  1  0
  1  3  1  0
  1  2  1  0
 20 24  1  0
  1  5  1  0
  1  4  1  0
 22 26  1  0
  6 13  1  0
  3  9  1  0
 17 19  1  0
  5 12  2  0
  5 11  1  0
 26 27  1  0
 10 15  1  0
 10 16  2  0
 13 30  1  0
  6  9  1  0
  4 10  1  0
 25 27  1  0
 13 17  1  0
 27 28  2  0
  6 29  1  0
 20 21  1  0
 13 18  1  0
 18 20  1  0
 14 17  1  0
  7 14  1  0
  2  6  1  0
  2  7  1  0
 21 25  2  0
  2  8  1  0
M  END
>  <SOM>
22

$$$$

SciTegic02211520382D

 31 34  0  0  0  0            999 V2000
    2.2163    2.2577    0.0000 C   0  0  1  0  0  0
    0.7763    1.8133    0.0000 C   0  0  2  0  0  0
    3.1170    0.9600    0.0000 C   0  0
    3.7155    1.8963    0.0000 O   0  0
    2.4237    3.7866    0.0000 C   0  0
    0.7348    0.2607    0.0000 C   0  0  1  0  0  0
   -0.5155    2.6488    0.0000 C   0  0
    0.9896    3.3422    0.0000 C   0  0
    2.1451   -0.2785    0.0000 C   0  0
    5.0843    2.5955    0.0000 C   0  0
    3.8458    4.3732    0.0000 C   0  0
    1.2029    4.7288    0.0000 O   0  0
   -0.4978   -0.4385    0.0000 C   0  0  1  0  0  0
   -1.8607    1.9081    0.0000 C   0  0
    6.3762    1.7540    0.0000 C   0  0
    5.1732    4.1303    0.0000 O   0  0
   -1.8607    0.3615    0.0000 C   0  0  2  0  0  0
   -0.4859   -1.9851    0.0000 C   0  0
   -3.1466   -0.3674    0.0000 C   0  0  2  0  0  0
   -1.8311   -2.7436    0.0000 C   0  0  1  0  0  0
   -3.1644   -1.9318    0.0000 C   0  0
   -4.4562    0.4385    0.0000 C   0  0
   -3.1822    1.1911    0.0000 C   0  0
   -1.8548   -4.2844    0.0000 C   0  0
   -4.4858   -2.6725    0.0000 C   0  0
   -5.7895   -0.2963    0.0000 C   0  0
   -5.8251   -1.8726    0.0000 C   0  0
   -7.1702   -2.6192    0.0000 O   0  0
    0.6933   -1.2622    0.0000 H   0  0
   -0.5392    1.0785    0.0000 H   0  0
   -1.8666   -1.1792    0.0000 H   0  0
 19 22  1  0
 19 23  1  0
 19 21  1  0
 17 31  1  0
  1  3  1  0
  1  2  1  0
 20 24  1  0
  1  5  1  0
  1  4  1  0
 22 26  1  0
  6 13  1  0
  3  9  1  0
 17 19  1  0
  5 12  2  0
  5 11  1  0
 26 27  1  0
 10 15  1  0
 10 16  2  0
 13 30  1  0
  6  9  1  0
  4 10  1  0
 25 27  1  0
 13 17  1  0
 27 28  2  0
  6 29  1  0
 20 21  1  0
 13 18  1  0
 18 20  1  0
 14 17  1  0
  7 14  1  0
  2  6  1  0
  2  7  1  0
 21 25  2  0
  2  8  1  0
M  END
>  <SOM>
26

$$$$

SciTegic02211520382D

 31 34  0  0  0  0            999 V2000
    2.2163    2.2577    0.0000 C   0  0  1  0  0  0
    0.7763    1.8133    0.0000 C   0  0  2  0  0  0
    3.1170    0.9600    0.0000 C   0  0
    3.7155    1.8963    0.0000 O   0  0
    2.4237    3.7866    0.0000 C   0  0
    0.7348    0.2607    0.0000 C   0  0  1  0  0  0
   -0.5155    2.6488    0.0000 C   0  0
    0.9896    3.3422    0.0000 C   0  0
    2.1451   -0.2785    0.0000 C   0  0
    5.0843    2.5955    0.0000 C   0  0
    3.8458    4.3732    0.0000 C   0  0
    1.2029    4.7288    0.0000 O   0  0
   -0.4978   -0.4385    0.0000 C   0  0  1  0  0  0
   -1.8607    1.9081    0.0000 C   0  0
    6.3762    1.7540    0.0000 C   0  0
    5.1732    4.1303    0.0000 O   0  0
   -1.8607    0.3615    0.0000 C   0  0  2  0  0  0
   -0.4859   -1.9851    0.0000 C   0  0
   -3.1466   -0.3674    0.0000 C   0  0  2  0  0  0
   -1.8311   -2.7436    0.0000 C   0  0  1  0  0  0
   -3.1644   -1.9318    0.0000 C   0  0
   -4.4562    0.4385    0.0000 C   0  0
   -3.1822    1.1911    0.0000 C   0  0
   -1.8548   -4.2844    0.0000 C   0  0
   -4.4858   -2.6725    0.0000 C   0  0
   -5.7895   -0.2963    0.0000 C   0  0
   -5.8251   -1.8726    0.0000 C   0  0
   -7.1702   -2.6192    0.0000 O   0  0
    0.6933   -1.2622    0.0000 H   0  0
   -0.5392    1.0785    0.0000 H   0  0
   -1.8666   -1.1792    0.0000 H   0  0
 19 22  1  0
 19 23  1  0
 19 21  1  0
 17 31  1  0
  1  3  1  0
  1  2  1  0
 20 24  1  0
  1  5  1  0
  1  4  1  0
 22 26  1  0
  6 13  1  0
  3  9  1  0
 17 19  1  0
  5 12  2  0
  5 11  1  0
 26 27  1  0
 10 15  1  0
 10 16  2  0
 13 30  1  0
  6  9  1  0
  4 10  1  0
 25 27  1  0
 13 17  1  0
 27 28  2  0
  6 29  1  0
 20 21  1  0
 13 18  1  0
 18 20  1  0
 14 17  1  0
  7 14  1  0
  2  6  1  0
  2  7  1  0
 21 25  2  0
  2  8  1  0
M  END
>  <SOM>
20

$$$$

SciTegic02211520382D

 32 36  0  0  0  0            999 V2000
    1.2501    2.9102    0.0000 C   0  0
    2.5809    2.1440    0.0000 N   0  0
    1.2501    4.4493    0.0000 C   0  0
   -0.0874    2.1440    0.0000 N   0  0
    2.5809    0.6049    0.0000 C   0  0
    3.9116    2.9102    0.0000 C   0  0
    2.5809    5.2222    0.0000 C   0  0
   -0.0874    5.2222    0.0000 C   0  0
   -1.4181    2.9102    0.0000 C   0  0
    1.2501   -0.1680    0.0000 C   0  0
    3.9116    4.4493    0.0000 C   0  0
    5.2491    2.1440    0.0000 O   0  0
    2.5809    6.7614    0.0000 O   0  0
   -1.4181    4.4493    0.0000 N   0  0
   -0.0874    6.7614    0.0000 C   0  0
   -2.7556    2.1440    0.0000 C   0  0
   -0.0874    0.5982    0.0000 C   0  0
    1.2501   -1.7139    0.0000 C   0  0
   -1.4181   -0.1747    0.0000 C   0  0
   -0.0807   -2.4868    0.0000 C   0  0
   -1.4181   -1.7206    0.0000 C   0  0
   -2.7489   -2.4935    0.0000 C   0  0
   -2.7422   -4.0326    0.0000 C   0  0
   -4.0797   -1.7206    0.0000 C   0  0
   -1.4114   -4.7988    0.0000 C   0  0
   -4.0729   -4.8055    0.0000 C   0  0
   -5.4172   -2.5002    0.0000 C   0  0
   -1.2299   -6.2506    0.0000 N   0  0
    0.0605   -4.1603    0.0000 N   0  0
   -5.4104   -4.0393    0.0000 C   0  0
    0.2016   -6.6269    0.0000 N   0  0
    1.1157   -5.3567    0.0000 N   0  0
 19 21  1  0
 29 32  1  0
  1  3  2  0
  1  2  1  0
  1  4  1  0
  3  7  1  0
 22 23  2  0
 22 24  1  0
  6 12  2  0
 23 26  1  0
 23 25  1  0
  6 11  1  0
  3  8  1  0
 17 19  2  0
  5 10  1  0
 10 17  1  0
 10 18  2  0
 25 29  2  0
  9 16  1  0
  9 14  1  0
 25 28  1  0
 31 32  2  0
  4  9  2  0
 24 27  2  0
 20 21  2  0
 18 20  1  0
 27 30  1  0
  8 14  2  0
  8 15  1  0
  2  5  1  0
  2  6  1  0
 26 30  2  0
  7 11  2  0
  7 13  1  0
 28 31  1  0
 21 22  1  0
M  END
>  <SOM>
16

$$$$

SciTegic02211520382D

 18 20  0  0  0  0            999 V2000
    0.0497    1.7442    0.0000 C   0  0
    0.0497    3.2290    0.0000 C   0  0
   -1.2364    1.0046    0.0000 C   0  0
    1.4517    1.1922    0.0000 C   0  0
   -1.2364    3.9741    0.0000 C   0  0
    1.6117    3.6871    0.0000 C   0  0
   -1.2364   -0.5354    0.0000 O   0  0
   -2.5225    1.7442    0.0000 C   0  0
    2.5225    2.3569    0.0000 C   0  0
   -2.5225    3.2290    0.0000 C   0  0
   -1.2364    5.5141    0.0000 F   0  0
    0.0331   -1.1702    0.0000 C   0  0
   -0.0221   -2.7046    0.0000 C   0  0  2  0  0  0
    1.2806   -3.5270    0.0000 C   0  0
   -1.3854   -3.4277    0.0000 O   0  0
    1.2198   -5.0615    0.0000 N   0  0
   -1.4406   -4.9621    0.0000 C   0  0
   -0.1380   -5.7846    0.0000 C   0  0
  6  9  1  0
  5 11  1  0
  5 10  2  0
 13 14  1  0
  1  3  1  0
  1  2  2  0
 15 17  1  0
  3  7  1  0
 14 16  1  0
  1  4  1  0
 13 15  1  0
  2  5  1  0
  2  6  1  0
  8 10  1  0
 17 18  1  0
  7 12  1  0
 12 13  1  0
  4  9  1  0
  3  8  2  0
 16 18  1  0
M  END
>  <SOM>
6

$$$$

SciTegic02211520382D

 18 20  0  0  0  0            999 V2000
    0.0497    1.7442    0.0000 C   0  0
    0.0497    3.2290    0.0000 C   0  0
   -1.2364    1.0046    0.0000 C   0  0
    1.4517    1.1922    0.0000 C   0  0
   -1.2364    3.9741    0.0000 C   0  0
    1.6117    3.6871    0.0000 C   0  0
   -1.2364   -0.5354    0.0000 O   0  0
   -2.5225    1.7442    0.0000 C   0  0
    2.5225    2.3569    0.0000 C   0  0
   -2.5225    3.2290    0.0000 C   0  0
   -1.2364    5.5141    0.0000 F   0  0
    0.0331   -1.1702    0.0000 C   0  0
   -0.0221   -2.7046    0.0000 C   0  0  2  0  0  0
    1.2806   -3.5270    0.0000 C   0  0
   -1.3854   -3.4277    0.0000 O   0  0
    1.2198   -5.0615    0.0000 N   0  0
   -1.4406   -4.9621    0.0000 C   0  0
   -0.1380   -5.7846    0.0000 C   0  0
  6  9  1  0
  5 11  1  0
  5 10  2  0
 13 14  1  0
  1  3  1  0
  1  2  2  0
 15 17  1  0
  3  7  1  0
 14 16  1  0
  1  4  1  0
 13 15  1  0
  2  5  1  0
  2  6  1  0
  8 10  1  0
 17 18  1  0
  7 12  1  0
 12 13  1  0
  4  9  1  0
  3  8  2  0
 16 18  1  0
M  END
>  <SOM>
6

$$$$

SciTegic02211520382D

 18 20  0  0  0  0            999 V2000
    0.0497    1.7442    0.0000 C   0  0
    0.0497    3.2290    0.0000 C   0  0
   -1.2364    1.0046    0.0000 C   0  0
    1.4517    1.1922    0.0000 C   0  0
   -1.2364    3.9741    0.0000 C   0  0
    1.6117    3.6871    0.0000 C   0  0
   -1.2364   -0.5354    0.0000 O   0  0
   -2.5225    1.7442    0.0000 C   0  0
    2.5225    2.3569    0.0000 C   0  0
   -2.5225    3.2290    0.0000 C   0  0
   -1.2364    5.5141    0.0000 F   0  0
    0.0331   -1.1702    0.0000 C   0  0
   -0.0221   -2.7046    0.0000 C   0  0  2  0  0  0
    1.2806   -3.5270    0.0000 C   0  0
   -1.3854   -3.4277    0.0000 O   0  0
    1.2198   -5.0615    0.0000 N   0  0
   -1.4406   -4.9621    0.0000 C   0  0
   -0.1380   -5.7846    0.0000 C   0  0
  6  9  1  0
  5 11  1  0
  5 10  2  0
 13 14  1  0
  1  3  1  0
  1  2  2  0
 15 17  1  0
  3  7  1  0
 14 16  1  0
  1  4  1  0
 13 15  1  0
  2  5  1  0
  2  6  1  0
  8 10  1  0
 17 18  1  0
  7 12  1  0
 12 13  1  0
  4  9  1  0
  3  8  2  0
 16 18  1  0
M  END
>  <SOM>
9

$$$$

SciTegic02211520382D

 41 42  0  0  0  0            999 V2000
    3.1573   -0.9918    0.0000 C   0  0  1  0  0  0
    3.1077    1.2480    0.0000 C   0  0
    2.0002   -1.7357    0.0000 C   0  0  1  0  0  0
    4.2401   -1.8266    0.0000 N   0  0
    4.4384    1.8927    0.0000 C   0  0
    0.9009   -0.9009    0.0000 C   0  0
    1.9589   -3.1077    0.0000 O   0  0
    5.5046   -1.1075    0.0000 C   0  0
    5.6203    1.1819    0.0000 C   0  0
    4.4549    3.2730    0.0000 C   0  0
   -0.2480   -1.6448    0.0000 N   0  0
    6.7361   -1.7853    0.0000 C   0  0  2  0  0  0
    5.5294    0.5290    0.0000 O   0  0
    6.8188    1.8597    0.0000 C   0  0
    5.6617    3.9425    0.0000 C   0  0
   -1.3390   -0.8100    0.0000 C   0  0
    7.9842   -0.9340    0.0000 C   0  0
    7.3230   -3.4053    0.0000 C   0  0
    5.9096   -3.3309    0.0000 O   0  0
    6.8353    3.2317    0.0000 C   0  0
   -2.4961   -1.5539    0.0000 C   0  0  2  0  0  0
    9.3562   -1.7440    0.0000 C   0  0
    7.3560    0.6860    0.0000 C   0  0
    8.8024    0.6860    0.0000 C   0  0
   -3.5871   -0.7108    0.0000 C   0  0  2  0  0  0
   -2.5292   -3.1077    0.0000 O   0  0
   -3.6202    1.3555    0.0000 C   0  0
   -4.7442   -1.4629    0.0000 N   0  0
   -4.8351    2.0250    0.0000 C   0  0
   -5.8352   -0.6199    0.0000 C   0  0
   -6.0088    1.3224    0.0000 C   0  0
   -4.8517    3.3970    0.0000 C   0  0
   -6.9841   -1.3720    0.0000 O   0  0
   -5.8683    0.8017    0.0000 O   0  0
   -7.2155    1.9837    0.0000 C   0  0
   -6.0501    4.0665    0.0000 C   0  0
   -8.0751   -0.5290    0.0000 C   0  0
   -7.2321    3.3639    0.0000 C   0  0
   -9.2322   -1.2728    0.0000 C   0  0
   -7.4800    1.0249    0.0000 C   0  0
   -8.7942    0.9670    0.0000 C   0  0
 37 40  1  0
 37 41  1  0
 29 32  2  0
 29 31  1  0
  1  3  1  0
  1  2  1  0
  4  8  1  0
  1  4  1  0
  3  7  1  0
  3  6  1  0
 28 30  1  0
  5  9  1  0
 35 38  1  0
  6 11  1  0
  5 10  2  0
 32 36  1  0
 10 15  1  0
 30 34  2  0
 30 33  1  0
 25 28  1  0
  9 14  2  0
 31 35  2  0
 14 20  1  0
 25 27  1  0
 11 16  1  0
 33 37  1  0
 15 20  2  0
 17 22  1  0
 17 23  1  0
 17 24  1  0
 36 38  2  0
 12 18  1  0
 12 19  1  0
 12 17  1  0
 37 39  1  0
 16 21  1  0
 27 29  1  0
  8 12  1  0
  8 13  2  0
  2  5  1  0
 21 25  1  0
 21 26  1  0
M  END
>  <SOM>
20

$$$$

SciTegic02211520382D

 36 38  0  0  0  0            999 V2000
    1.2175   -0.5470    0.0000 C   0  0  1  0  0  0
    1.2116    0.9352    0.0000 C   0  0  2  0  0  0
    2.5056    0.2000    0.0000 O   0  0
   -0.6352   -1.3528    0.0000 C   0  0
    0.0765    1.6586    0.0000 C   0  0
   -0.6352   -2.8408    0.0000 C   0  0  1  0  0  0
    0.0471    3.2702    0.0000 C   0  0
    0.7234   -3.6231    0.0000 C   0  0
   -2.2821   -3.7054    0.0000 O   0  0
   -1.0704    4.0171    0.0000 C   0  0
    2.0409   -2.7996    0.0000 C   0  0
    0.7528   -5.1817    0.0000 C   0  0
   -4.0289   -2.7820    0.0000 C   0  0
   -2.3056    3.3172    0.0000 C   0  0  1  0  0  0
    3.3819   -3.6113    0.0000 C   0  0
   -4.0289   -1.2881    0.0000 C   0  0
   -5.3817   -3.5701    0.0000 O   0  0
   -3.5172    4.0583    0.0000 C   0  0  1  0  0  0
   -2.3056    1.8527    0.0000 C   0  0
    4.8288   -3.0055    0.0000 N   0  0
    3.5172   -5.1699    0.0000 C   0  0
   -5.7875   -0.4470    0.0000 C   0  0  1  0  0  0
   -4.7641    3.2819    0.0000 C   0  0  2  0  0  0
   -3.5172    5.5287    0.0000 O   0  0
    5.8522   -4.1877    0.0000 C   0  0
    5.0405   -5.5287    0.0000 S   0  0
   -5.7875    1.0587    0.0000 C   0  0
   -7.1226   -1.2293    0.0000 O   0  0
   -4.7758    1.7292    0.0000 C   0  0
   -6.1169    4.0583    0.0000 C   0  0
    7.4108   -4.0583    0.0000 C   0  0
   -7.4108    1.3822    0.0000 C   0  0
   -7.0109    2.1291    0.0000 C   0  0
   -3.4054    0.9940    0.0000 O   0  0
    2.3409   -1.6410    0.0000 H   0  0
    2.5173    1.7939    0.0000 H   0  0
  4  6  1  0
 29 34  2  0
 27 32  1  0
 27 33  1  0
  1  3  1  0
  1  2  1  0
 20 25  2  0
  1  4  1  0
 22 28  1  0
  2 36  1  0
 23 29  1  0
 22 27  1  0
  5  7  1  0
 10 14  1  0
  6  8  1  0
  6  9  1  0
  9 13  1  0
 25 26  1  0
 11 15  1  0
 15 20  1  0
 15 21  2  0
  1 35  1  0
 13 17  2  0
 13 16  1  0
 23 30  1  0
 16 22  1  0
 18 23  1  0
 25 31  1  0
 18 24  1  0
 14 19  1  0
 14 18  1  0
  8 11  2  0
  8 12  1  0
  2  5  1  0
 27 29  1  0
  7 10  1  0
  2  3  1  0
 21 26  1  0
M  END
>  <SOM>
7

$$$$

SciTegic02211520382D

 36 38  0  0  0  0            999 V2000
    1.2175   -0.5470    0.0000 C   0  0  1  0  0  0
    1.2116    0.9352    0.0000 C   0  0  2  0  0  0
    2.5056    0.2000    0.0000 O   0  0
   -0.6352   -1.3528    0.0000 C   0  0
    0.0765    1.6586    0.0000 C   0  0
   -0.6352   -2.8408    0.0000 C   0  0  1  0  0  0
    0.0471    3.2702    0.0000 C   0  0
    0.7234   -3.6231    0.0000 C   0  0
   -2.2821   -3.7054    0.0000 O   0  0
   -1.0704    4.0171    0.0000 C   0  0
    2.0409   -2.7996    0.0000 C   0  0
    0.7528   -5.1817    0.0000 C   0  0
   -4.0289   -2.7820    0.0000 C   0  0
   -2.3056    3.3172    0.0000 C   0  0  1  0  0  0
    3.3819   -3.6113    0.0000 C   0  0
   -4.0289   -1.2881    0.0000 C   0  0
   -5.3817   -3.5701    0.0000 O   0  0
   -3.5172    4.0583    0.0000 C   0  0  1  0  0  0
   -2.3056    1.8527    0.0000 C   0  0
    4.8288   -3.0055    0.0000 N   0  0
    3.5172   -5.1699    0.0000 C   0  0
   -5.7875   -0.4470    0.0000 C   0  0  1  0  0  0
   -4.7641    3.2819    0.0000 C   0  0  2  0  0  0
   -3.5172    5.5287    0.0000 O   0  0
    5.8522   -4.1877    0.0000 C   0  0
    5.0405   -5.5287    0.0000 S   0  0
   -5.7875    1.0587    0.0000 C   0  0
   -7.1226   -1.2293    0.0000 O   0  0
   -4.7758    1.7292    0.0000 C   0  0
   -6.1169    4.0583    0.0000 C   0  0
    7.4108   -4.0583    0.0000 C   0  0
   -7.4108    1.3822    0.0000 C   0  0
   -7.0109    2.1291    0.0000 C   0  0
   -3.4054    0.9940    0.0000 O   0  0
    2.3409   -1.6410    0.0000 H   0  0
    2.5173    1.7939    0.0000 H   0  0
  4  6  1  0
 29 34  2  0
 27 32  1  0
 27 33  1  0
  1  3  1  0
  1  2  1  0
 20 25  2  0
  1  4  1  0
 22 28  1  0
  2 36  1  0
 23 29  1  0
 22 27  1  0
  5  7  1  0
 10 14  1  0
  6  8  1  0
  6  9  1  0
  9 13  1  0
 25 26  1  0
 11 15  1  0
 15 20  1  0
 15 21  2  0
  1 35  1  0
 13 17  2  0
 13 16  1  0
 23 30  1  0
 16 22  1  0
 18 23  1  0
 25 31  1  0
 18 24  1  0
 14 19  1  0
 14 18  1  0
  8 11  2  0
  8 12  1  0
  2  5  1  0
 27 29  1  0
  7 10  1  0
  2  3  1  0
 21 26  1  0
M  END
>  <SOM>
12

$$$$

SciTegic02211520382D

 20 21  0  0  0  0            999 V2000
    4.4412    0.9428    0.0000 C   0  0
    4.4412   -0.5989    0.0000 C   0  0
    3.1130    1.7314    0.0000 C   0  0
    5.9117    1.4053    0.0000 N   0  0
    3.1130   -1.3934    0.0000 N   0  0
    5.9117   -1.0673    0.0000 N   0  0
    1.7492    0.9428    0.0000 N   0  0
    3.1130    3.2731    0.0000 O   0  0
    6.7714    0.1482    0.0000 C   0  0
    6.3742    2.8758    0.0000 C   0  0
    1.7492   -0.6404    0.0000 C   0  0
    3.1130   -2.9351    0.0000 C   0  0
    0.3854    1.8026    0.0000 C   0  0
    0.3854   -1.4646    0.0000 O   0  0
   -0.9369    1.0139    0.0000 C   0  0
   -2.2650    1.8026    0.0000 C   0  0
   -3.5932    1.0495    0.0000 C   0  0
   -4.9214    1.8381    0.0000 C   0  0  1  0  0  0
   -6.2437    1.0495    0.0000 C   0  0
   -4.9214    3.3798    0.0000 O   0  0
  5 12  1  0
  5 11  1  0
 11 14  2  0
 15 16  1  0
  6  9  2  0
 17 18  1  0
  1  3  1  0
  1  2  2  0
 18 19  1  0
  3  7  1  0
  1  4  1  0
 13 15  1  0
  2  5  1  0
  2  6  1  0
  7 11  1  0
 16 17  1  0
  7 13  1  0
  4 10  1  0
  4  9  1  0
  3  8  2  0
 18 20  1  0
M  END
>  <SOM>
17

$$$$

SciTegic02211520382D

 33 35  0  0  0  0            999 V2000
    4.6755   -0.0069    0.0000 C   0  0
    6.0045   -0.7643    0.0000 C   0  0
    4.6824    1.5355    0.0000 O   0  0
    3.3603   -0.7781    0.0000 C   0  0
    6.0182   -2.2999    0.0000 C   0  0
    3.3465    2.2930    0.0000 C   0  0
    3.3603   -2.3068    0.0000 C   0  0
    4.6962   -3.0642    0.0000 N   0  3
    7.3472   -3.0504    0.0000 C   0  0
    3.3396    3.8423    0.0000 C   0  0
    2.0107    1.5218    0.0000 C   0  0
    4.7030   -4.5929    0.0000 O   0  5
    8.6762   -2.2792    0.0000 N   0  0
    7.3610   -4.5791    0.0000 O   0  0
    1.9969    4.5929    0.0000 C   0  0
    0.6748    2.2861    0.0000 C   0  0
    8.6624   -0.7368    0.0000 C   0  0
    0.6748    3.8216    0.0000 C   0  0
   -0.6748    4.5860    0.0000 N   0  0
   -2.0038    3.8010    0.0000 C   0  0
   -3.3534    4.5653    0.0000 N   0  0
   -1.9900    2.2517    0.0000 O   0  0
   -4.6755    3.7803    0.0000 C   0  0
   -4.6617    2.2310    0.0000 C   0  0
   -6.0114    4.5447    0.0000 C   0  0
   -5.9976    1.4391    0.0000 C   0  0
   -7.3472    3.7666    0.0000 C   0  0
   -7.3472    2.2241    0.0000 C   0  0
   -5.9907   -0.1033    0.0000 C   0  0
   -8.6762    1.4460    0.0000 Cl  0  0
   -4.6755   -1.3978    0.0000 F   0  0
   -7.3265   -0.8883    0.0000 F   0  0
   -4.2141   -0.5233    0.0000 F   0  0
  4  7  1  0
 19 20  1  0
 15 18  2  0
 29 32  1  0
 29 33  1  0
 29 31  1  0
  1  3  1  0
  1  2  1  0
 20 22  2  0
 20 21  1  0
  3  6  1  0
 28 30  1  0
  5  9  1  0
  5  8  1  0
  6 10  2  0
  6 11  1  0
 23 25  2  0
 18 19  1  0
 23 24  1  0
 10 15  1  0
 16 18  1  0
  9 14  2  0
  9 13  1  0
 25 27  1  0
 11 16  2  0
  7  8  2  0
 13 17  1  0
 27 28  2  0
 26 28  1  0
 26 29  1  0
  1  4  2  0
 24 26  2  0
  8 12  1  0
  2  5  2  0
 21 23  1  0
M  END
>  <SOM>
17

$$$$

SciTegic02211520382D

 33 35  0  0  0  0            999 V2000
    4.6755   -0.0069    0.0000 C   0  0
    6.0045   -0.7643    0.0000 C   0  0
    4.6824    1.5355    0.0000 O   0  0
    3.3603   -0.7781    0.0000 C   0  0
    6.0182   -2.2999    0.0000 C   0  0
    3.3465    2.2930    0.0000 C   0  0
    3.3603   -2.3068    0.0000 C   0  0
    4.6962   -3.0642    0.0000 N   0  3
    7.3472   -3.0504    0.0000 C   0  0
    3.3396    3.8423    0.0000 C   0  0
    2.0107    1.5218    0.0000 C   0  0
    4.7030   -4.5929    0.0000 O   0  5
    8.6762   -2.2792    0.0000 N   0  0
    7.3610   -4.5791    0.0000 O   0  0
    1.9969    4.5929    0.0000 C   0  0
    0.6748    2.2861    0.0000 C   0  0
    8.6624   -0.7368    0.0000 C   0  0
    0.6748    3.8216    0.0000 C   0  0
   -0.6748    4.5860    0.0000 N   0  0
   -2.0038    3.8010    0.0000 C   0  0
   -3.3534    4.5653    0.0000 N   0  0
   -1.9900    2.2517    0.0000 O   0  0
   -4.6755    3.7803    0.0000 C   0  0
   -4.6617    2.2310    0.0000 C   0  0
   -6.0114    4.5447    0.0000 C   0  0
   -5.9976    1.4391    0.0000 C   0  0
   -7.3472    3.7666    0.0000 C   0  0
   -7.3472    2.2241    0.0000 C   0  0
   -5.9907   -0.1033    0.0000 C   0  0
   -8.6762    1.4460    0.0000 Cl  0  0
   -4.6755   -1.3978    0.0000 F   0  0
   -7.3265   -0.8883    0.0000 F   0  0
   -4.2141   -0.5233    0.0000 F   0  0
  4  7  1  0
 19 20  1  0
 15 18  2  0
 29 32  1  0
 29 33  1  0
 29 31  1  0
  1  3  1  0
  1  2  1  0
 20 22  2  0
 20 21  1  0
  3  6  1  0
 28 30  1  0
  5  9  1  0
  5  8  1  0
  6 10  2  0
  6 11  1  0
 23 25  2  0
 18 19  1  0
 23 24  1  0
 10 15  1  0
 16 18  1  0
  9 14  2  0
  9 13  1  0
 25 27  1  0
 11 16  2  0
  7  8  2  0
 13 17  1  0
 27 28  2  0
 26 28  1  0
 26 29  1  0
  1  4  2  0
 24 26  2  0
  8 12  1  0
  2  5  2  0
 21 23  1  0
M  END
>  <SOM>
17

$$$$

SciTegic02211520382D

 34 37  0  0  0  0            999 V2000
    1.3236    1.6942    0.0000 C   0  0  1  0  0  0
   -0.0993    1.2111    0.0000 C   0  0  2  0  0  0
    2.1707    0.4037    0.0000 C   0  0
    2.7928    1.9457    0.0000 O   0  0
    1.9193    3.4613    0.0000 C   0  0
   -0.0993   -0.3772    0.0000 C   0  0  1  0  0  0
   -1.4560    1.9457    0.0000 C   0  0
   -0.0993    2.6340    0.0000 C   0  0
    1.3236   -0.8537    0.0000 C   0  0
    4.5797    1.3501    0.0000 C   0  0
    1.0920    4.8378    0.0000 C   0  0
    3.3422    3.7591    0.0000 O   0  0
   -1.4560   -1.1317    0.0000 C   0  0  1  0  0  0
   -2.8326    1.2111    0.0000 C   0  0
    4.5797   -0.0993    0.0000 C   0  0
    5.8901    2.1509    0.0000 O   0  0
   -2.8326   -0.3772    0.0000 C   0  0  2  0  0  0
   -1.4560   -2.6671    0.0000 C   0  0
    5.8703   -0.8537    0.0000 C   0  0
   -4.1429   -1.1317    0.0000 C   0  0  2  0  0  0
   -2.8061   -3.4480    0.0000 C   0  0
    5.8703   -2.3031    0.0000 C   0  0
   -4.1429   -2.6671    0.0000 C   0  0
   -5.4269   -0.3772    0.0000 C   0  0
   -4.1429    0.4302    0.0000 C   0  0
    7.2468   -2.8987    0.0000 C   0  0
   -5.4004   -3.4480    0.0000 C   0  0
   -6.7571   -1.1317    0.0000 C   0  0
    7.2468   -4.3944    0.0000 C   0  0
   -6.7571   -2.6671    0.0000 C   0  0
   -8.0410   -3.5208    0.0000 O   0  0
   -0.0596   -1.8465    0.0000 H   0  0
   -1.4692    0.3375    0.0000 H   0  0
   -2.8127   -1.9060    0.0000 H   0  0
 19 22  1  0
 15 19  1  0
 27 30  1  0
  1  3  1  0
  1  2  1  0
 20 24  1  0
 20 25  1  0
 20 23  1  0
  1  5  1  0
  1  4  1  0
 17 34  1  0
 28 30  1  0
 22 26  1  0
 23 27  2  0
  6 13  1  0
  3  9  1  0
  6 32  1  0
  5 12  2  0
  5 11  1  0
 10 15  1  0
 10 16  2  0
 30 31  2  0
  6  9  1  0
  4 10  1  0
 17 20  1  0
 13 17  1  0
 26 29  1  0
 13 18  1  0
 18 21  1  0
 13 33  1  0
 14 17  1  0
 24 28  1  0
  7 14  1  0
  2  6  1  0
  2  7  1  0
  2  8  1  0
 21 23  1  0
M  END
>  <SOM>
29

$$$$

SciTegic02211520382D

 34 37  0  0  0  0            999 V2000
    1.3236    1.6942    0.0000 C   0  0  1  0  0  0
   -0.0993    1.2111    0.0000 C   0  0  2  0  0  0
    2.1707    0.4037    0.0000 C   0  0
    2.7928    1.9457    0.0000 O   0  0
    1.9193    3.4613    0.0000 C   0  0
   -0.0993   -0.3772    0.0000 C   0  0  1  0  0  0
   -1.4560    1.9457    0.0000 C   0  0
   -0.0993    2.6340    0.0000 C   0  0
    1.3236   -0.8537    0.0000 C   0  0
    4.5797    1.3501    0.0000 C   0  0
    1.0920    4.8378    0.0000 C   0  0
    3.3422    3.7591    0.0000 O   0  0
   -1.4560   -1.1317    0.0000 C   0  0  1  0  0  0
   -2.8326    1.2111    0.0000 C   0  0
    4.5797   -0.0993    0.0000 C   0  0
    5.8901    2.1509    0.0000 O   0  0
   -2.8326   -0.3772    0.0000 C   0  0  2  0  0  0
   -1.4560   -2.6671    0.0000 C   0  0
    5.8703   -0.8537    0.0000 C   0  0
   -4.1429   -1.1317    0.0000 C   0  0  2  0  0  0
   -2.8061   -3.4480    0.0000 C   0  0
    5.8703   -2.3031    0.0000 C   0  0
   -4.1429   -2.6671    0.0000 C   0  0
   -5.4269   -0.3772    0.0000 C   0  0
   -4.1429    0.4302    0.0000 C   0  0
    7.2468   -2.8987    0.0000 C   0  0
   -5.4004   -3.4480    0.0000 C   0  0
   -6.7571   -1.1317    0.0000 C   0  0
    7.2468   -4.3944    0.0000 C   0  0
   -6.7571   -2.6671    0.0000 C   0  0
   -8.0410   -3.5208    0.0000 O   0  0
   -0.0596   -1.8465    0.0000 H   0  0
   -1.4692    0.3375    0.0000 H   0  0
   -2.8127   -1.9060    0.0000 H   0  0
 19 22  1  0
 15 19  1  0
 27 30  1  0
  1  3  1  0
  1  2  1  0
 20 24  1  0
 20 25  1  0
 20 23  1  0
  1  5  1  0
  1  4  1  0
 17 34  1  0
 28 30  1  0
 22 26  1  0
 23 27  2  0
  6 13  1  0
  3  9  1  0
  6 32  1  0
  5 12  2  0
  5 11  1  0
 10 15  1  0
 10 16  2  0
 30 31  2  0
  6  9  1  0
  4 10  1  0
 17 20  1  0
 13 17  1  0
 26 29  1  0
 13 18  1  0
 18 21  1  0
 13 33  1  0
 14 17  1  0
 24 28  1  0
  7 14  1  0
  2  6  1  0
  2  7  1  0
  2  8  1  0
 21 23  1  0
M  END
>  <SOM>
21

$$$$

SciTegic02211520382D

 26 28  0  0  0  0            999 V2000
    0.9393    0.1187    0.0000 C   0  0  2  0  0  0
    1.4400    1.4193    0.0000 C   0  0  2  0  0  0
    2.6167    0.6503    0.0000 C   0  0  2  0  0  0
    0.0155   -0.7432    0.0000 N   0  0
    3.2154    2.0077    0.0000 C   0  0  1  0  0  0
    0.5574    1.9303    0.0000 C   0  0
    3.0038    3.8192    0.0000 C   0  0
    4.0102   -0.1290    0.0000 C   0  0
    0.5161   -1.9045    0.0000 S   0  0
    4.5366    1.3419    0.0000 C   0  0
   -0.2323    1.2593    0.0000 C   0  0
    1.0219   -3.0657    0.0000 C   0  0
    1.7032   -1.3625    0.0000 O   0  0
   -0.6090   -2.3690    0.0000 O   0  0
   -1.1096    1.7703    0.0000 C   0  0
    2.2761   -3.1999    0.0000 C   0  0
    0.2684   -4.0773    0.0000 C   0  0
   -0.9187    2.7818    0.0000 C   0  0
    2.7818   -4.3560    0.0000 C   0  0
    0.7690   -5.2282    0.0000 C   0  0
   -2.2554    3.5560    0.0000 C   0  0
    2.0283   -5.3779    0.0000 C   0  0
   -3.5509    2.8386    0.0000 O   0  0
   -2.2761    5.1508    0.0000 O   0  0
    2.2296   -1.0322    0.0000 H   0  0
    3.8296    3.2412    0.0000 H   0  0
 19 22  2  0
 15 18  1  0
  1  3  1  0
  1  2  1  0
 20 22  1  0
  3 25  1  0
  1  4  1  0
  3  7  1  0
  5  7  1  0
 16 19  1  0
  3  8  1  0
  5 10  1  0
  9 14  2  0
  9 13  2  0
  9 12  1  0
  6 11  1  0
 11 15  2  0
 17 20  2  0
 12 16  2  0
 12 17  1  0
  4  9  1  0
 18 21  1  0
  5 26  1  0
  8 10  1  0
  2  5  1  0
  2  6  1  0
 21 24  2  0
 21 23  1  0
M  END
>  <SOM>
8

$$$$

SciTegic02211520382D

 26 28  0  0  0  0            999 V2000
    0.9393    0.1187    0.0000 C   0  0  2  0  0  0
    1.4400    1.4193    0.0000 C   0  0  2  0  0  0
    2.6167    0.6503    0.0000 C   0  0  2  0  0  0
    0.0155   -0.7432    0.0000 N   0  0
    3.2154    2.0077    0.0000 C   0  0  1  0  0  0
    0.5574    1.9303    0.0000 C   0  0
    3.0038    3.8192    0.0000 C   0  0
    4.0102   -0.1290    0.0000 C   0  0
    0.5161   -1.9045    0.0000 S   0  0
    4.5366    1.3419    0.0000 C   0  0
   -0.2323    1.2593    0.0000 C   0  0
    1.0219   -3.0657    0.0000 C   0  0
    1.7032   -1.3625    0.0000 O   0  0
   -0.6090   -2.3690    0.0000 O   0  0
   -1.1096    1.7703    0.0000 C   0  0
    2.2761   -3.1999    0.0000 C   0  0
    0.2684   -4.0773    0.0000 C   0  0
   -0.9187    2.7818    0.0000 C   0  0
    2.7818   -4.3560    0.0000 C   0  0
    0.7690   -5.2282    0.0000 C   0  0
   -2.2554    3.5560    0.0000 C   0  0
    2.0283   -5.3779    0.0000 C   0  0
   -3.5509    2.8386    0.0000 O   0  0
   -2.2761    5.1508    0.0000 O   0  0
    2.2296   -1.0322    0.0000 H   0  0
    3.8296    3.2412    0.0000 H   0  0
 19 22  2  0
 15 18  1  0
  1  3  1  0
  1  2  1  0
 20 22  1  0
  3 25  1  0
  1  4  1  0
  3  7  1  0
  5  7  1  0
 16 19  1  0
  3  8  1  0
  5 10  1  0
  9 14  2  0
  9 13  2  0
  9 12  1  0
  6 11  1  0
 11 15  2  0
 17 20  2  0
 12 16  2  0
 12 17  1  0
  4  9  1  0
 18 21  1  0
  5 26  1  0
  8 10  1  0
  2  5  1  0
  2  6  1  0
 21 24  2  0
 21 23  1  0
M  END
>  <SOM>
10

$$$$

SciTegic02211520382D

 10 10  0  0  0  0            999 V2000
    0.0641   -0.9348    0.0000 C   0  0  2  0  0  0
    0.0641   -2.4728    0.0000 C   0  0
   -1.2703   -0.1621    0.0000 C   0  0
    1.3985   -0.1621    0.0000 C   0  0
   -1.2703   -3.2456    0.0000 C   0  0
    1.3985   -3.2456    0.0000 C   0  0
   -1.2703    1.3759    0.0000 C   0  0
    1.3985    1.3759    0.0000 C   0  0
    0.0641    2.1486    0.0000 C   0  0
    0.0641    3.6866    0.0000 C   0  0
  7  9  1  0
  8  9  2  0
  1  3  1  0
  1  2  1  0
  3  7  1  0
  4  8  1  0
  1  4  1  0
  2  5  1  0
  2  6  2  0
  9 10  1  0
M  END
>  <SOM>
10

$$$$

SciTegic02211520382D

 10 10  0  0  0  0            999 V2000
    0.0641   -0.9348    0.0000 C   0  0  2  0  0  0
    0.0641   -2.4728    0.0000 C   0  0
   -1.2703   -0.1621    0.0000 C   0  0
    1.3985   -0.1621    0.0000 C   0  0
   -1.2703   -3.2456    0.0000 C   0  0
    1.3985   -3.2456    0.0000 C   0  0
   -1.2703    1.3759    0.0000 C   0  0
    1.3985    1.3759    0.0000 C   0  0
    0.0641    2.1486    0.0000 C   0  0
    0.0641    3.6866    0.0000 C   0  0
  7  9  1  0
  8  9  2  0
  1  3  1  0
  1  2  1  0
  3  7  1  0
  4  8  1  0
  1  4  1  0
  2  5  1  0
  2  6  2  0
  9 10  1  0
M  END
>  <SOM>
7

$$$$

SciTegic02211520382D

 31 33  0  0  0  0            999 V2000
   -0.3921   -0.7007    0.0000 C   0  0
   -0.3921    0.8357    0.0000 C   0  0
    0.6879   -1.7871    0.0000 C   0  0
   -1.8771   -1.0993    0.0000 C   0  0
    0.6879    1.9157    0.0000 C   0  0
   -1.8771    1.2279    0.0000 C   0  0
    0.2957   -3.2722    0.0000 C   0  0
    2.2243   -1.7871    0.0000 C   0  0
   -2.2757   -2.5843    0.0000 C   0  0
   -3.1950   -0.3086    0.0000 O   0  0
    0.2957    3.4007    0.0000 C   0  0
    2.2243    1.9157    0.0000 C   0  0
   -2.2757    2.7129    0.0000 C   0  0
   -3.1950    0.4436    0.0000 O   0  0
   -1.1893   -3.6643    0.0000 C   0  0
    3.3107   -0.7007    0.0000 C   0  0  2  0  0  0
   -3.7543   -2.9764    0.0000 O   0  0
   -4.5964   -0.9257    0.0000 C   0  0
   -1.1893    3.7993    0.0000 C   0  0
    3.3107    0.8357    0.0000 C   0  0  1  0  0  0
   -3.7543    3.1114    0.0000 O   0  0
   -4.5964    1.0736    0.0000 C   0  0
   -1.5879   -5.1493    0.0000 O   0  0
    4.3329   -1.9414    0.0000 C   0  0
    4.8279   -0.5014    0.0000 O   0  0
   -3.8764   -4.5064    0.0000 C   0  0
   -1.5879    5.2779    0.0000 O   0  0
    4.7250    1.4207    0.0000 C   0  0
   -4.2879    4.5514    0.0000 C   0  0
   -0.3214   -6.0172    0.0000 C   0  0
   -0.6043    6.4607    0.0000 C   0  0
 19 27  1  0
 20 28  1  0
  1  3  2  0
  1  2  1  0
  1  4  1  0
  3  7  1  0
  6 13  1  0
 12 20  1  0
 13 21  1  0
  6 14  1  0
 27 31  1  0
  5 12  1  0
  5 11  2  0
 16 24  1  0
 10 18  1  0
  3  8  1  0
  9 17  1  0
  9 15  1  0
  4 10  1  0
 14 22  1  0
 15 23  1  0
 11 19  1  0
 17 26  1  0
 23 30  1  0
 16 25  1  0
  4  9  2  0
 13 19  2  0
 16 20  1  0
  8 16  1  0
  7 15  2  0
  2  5  1  0
  2  6  2  0
 21 29  1  0
M  END
>  <SOM>
20

$$$$

SciTegic02211520382D

 31 35  0  0  0  0            999 V2000
   -0.7818   -0.4403    0.0000 C   0  0
   -2.3543   -0.9076    0.0000 C   0  0
   -0.2696    1.0064    0.0000 C   0  0
    0.1348   -1.7792    0.0000 C   0  0
   -2.3543   -2.3992    0.0000 C   0  0
   -3.6482   -0.1617    0.0000 C   0  0
    1.2490    1.2760    0.0000 C   0  0
   -1.2580    2.1746    0.0000 C   0  0
   -0.9435   -2.9563    0.0000 N   0  0
   -3.6482   -3.1450    0.0000 C   0  0
   -4.9332   -0.9076    0.0000 C   0  0
    1.7612    2.7317    0.0000 C   0  0
   -0.7458    3.6213    0.0000 C   0  0
   -0.6020   -4.4659    0.0000 C   0  0
   -4.9332   -2.3992    0.0000 C   0  0
   -6.2721   -0.1348    0.0000 Cl  0  0
    0.7638    3.8998    0.0000 N   0  0
   -1.7342   -5.5173    0.0000 C   0  0
    0.8806   -4.9152    0.0000 C   0  0
    1.2850    5.3465    0.0000 C   0  0
   -1.3838   -7.0269    0.0000 C   0  0
    1.2221   -6.4248    0.0000 C   0  0
    2.8215    5.3375    0.0000 C   0  0
    0.0899   -7.4761    0.0000 C   0  0
    3.3337    6.7842    0.0000 N   0  0
    0.4403   -8.9858    0.0000 F   0  0
    4.7355    7.2156    0.0000 C   0  0
    2.4531    8.1231    0.0000 C   0  0
    4.8433    8.6982    0.0000 N   0  0
    5.9396    6.2541    0.0000 O   0  0
    3.4415    9.3632    0.0000 C   0  0
 19 22  1  0
 27 30  2  0
 29 31  1  0
  1  3  1  0
  1  2  1  0
 13 17  1  0
 20 23  1  0
  1  4  2  0
  3  7  1  0
 28 31  1  0
  5  9  1  0
 23 25  1  0
  6 11  2  0
  3  8  1  0
  5 10  1  0
 10 15  2  0
 22 24  2  0
 25 28  1  0
  9 14  1  0
 25 27  1  0
 11 16  1  0
 11 15  1  0
 17 20  1  0
 27 29  1  0
 12 17  1  0
  4  9  1  0
 24 26  1  0
 18 21  2  0
 14 18  1  0
 14 19  2  0
  8 13  1  0
  2  5  2  0
  2  6  1  0
  7 12  1  0
 21 24  1  0
M  END
>  <SOM>
31

$$$$

SciTegic02211520382D

 31 35  0  0  0  0            999 V2000
   -0.7818   -0.4403    0.0000 C   0  0
   -2.3543   -0.9076    0.0000 C   0  0
   -0.2696    1.0064    0.0000 C   0  0
    0.1348   -1.7792    0.0000 C   0  0
   -2.3543   -2.3992    0.0000 C   0  0
   -3.6482   -0.1617    0.0000 C   0  0
    1.2490    1.2760    0.0000 C   0  0
   -1.2580    2.1746    0.0000 C   0  0
   -0.9435   -2.9563    0.0000 N   0  0
   -3.6482   -3.1450    0.0000 C   0  0
   -4.9332   -0.9076    0.0000 C   0  0
    1.7612    2.7317    0.0000 C   0  0
   -0.7458    3.6213    0.0000 C   0  0
   -0.6020   -4.4659    0.0000 C   0  0
   -4.9332   -2.3992    0.0000 C   0  0
   -6.2721   -0.1348    0.0000 Cl  0  0
    0.7638    3.8998    0.0000 N   0  0
   -1.7342   -5.5173    0.0000 C   0  0
    0.8806   -4.9152    0.0000 C   0  0
    1.2850    5.3465    0.0000 C   0  0
   -1.3838   -7.0269    0.0000 C   0  0
    1.2221   -6.4248    0.0000 C   0  0
    2.8215    5.3375    0.0000 C   0  0
    0.0899   -7.4761    0.0000 C   0  0
    3.3337    6.7842    0.0000 N   0  0
    0.4403   -8.9858    0.0000 F   0  0
    4.7355    7.2156    0.0000 C   0  0
    2.4531    8.1231    0.0000 C   0  0
    4.8433    8.6982    0.0000 N   0  0
    5.9396    6.2541    0.0000 O   0  0
    3.4415    9.3632    0.0000 C   0  0
 19 22  1  0
 27 30  2  0
 29 31  1  0
  1  3  1  0
  1  2  1  0
 13 17  1  0
 20 23  1  0
  1  4  2  0
  3  7  1  0
 28 31  1  0
  5  9  1  0
 23 25  1  0
  6 11  2  0
  3  8  1  0
  5 10  1  0
 10 15  2  0
 22 24  2  0
 25 28  1  0
  9 14  1  0
 25 27  1  0
 11 16  1  0
 11 15  1  0
 17 20  1  0
 27 29  1  0
 12 17  1  0
  4  9  1  0
 24 26  1  0
 18 21  2  0
 14 18  1  0
 14 19  2  0
  8 13  1  0
  2  5  2  0
  2  6  1  0
  7 12  1  0
 21 24  1  0
M  END
>  <SOM>
28

$$$$

SciTegic02211520382D

 16 17  0  0  0  0            999 V2000
   -0.3862   -0.0498    0.0000 C   0  0  1  0  0  0
    0.9623    0.7069    0.0000 C   0  0
   -1.7315    0.7069    0.0000 C   0  0
   -0.3862   -1.5571    0.0000 C   0  0
    1.0277   -1.1087    0.0000 N   0  0
    0.9623    2.2547    0.0000 C   0  0
    2.3077   -0.0903    0.0000 C   0  0
   -3.0551   -0.0498    0.0000 C   0  0
   -1.7222    2.2049    0.0000 O   0  0
   -1.7315   -2.3357    0.0000 C   0  0
    1.0277   -2.5568    0.0000 C   0  0
    2.3077    3.0520    0.0000 C   0  0
   -0.3862    3.0021    0.0000 Cl  0  0
    3.6499    0.7069    0.0000 C   0  0
   -3.0551   -1.5789    0.0000 C   0  0
    3.6499    2.2547    0.0000 C   0  0
  5 11  1  0
 12 16  1  0
 10 15  1  0
  7 14  1  0
  1  3  1  0
  1  2  1  0
 14 16  2  0
  1  5  1  0
  1  4  1  0
  6 12  2  0
  2  6  1  0
  2  7  2  0
  8 15  1  0
  4 10  1  0
  6 13  1  0
  3  9  2  0
  3  8  1  0
M  END
>  <SOM>
8

$$$$

SciTegic02211520382D

 31 33  0  0  0  0            999 V2000
    1.0807   -2.3594    0.0000 C   0  0  1  0  0  0
   -0.2622   -1.5837    0.0000 C   0  0  1  0  0  0
    1.0807   -3.9110    0.0000 C   0  0
    2.4237   -1.5837    0.0000 C   0  0  1  0  0  0
   -0.2622   -0.0375    0.0000 O   0  0
   -1.6051   -2.3594    0.0000 C   0  0
    2.4237   -4.6868    0.0000 C   0  0
   -0.2622   -4.6868    0.0000 C   0  0
    2.4237   -0.0321    0.0000 C   0  0
    3.7666   -2.3594    0.0000 C   0  0  2  0  0  0
   -1.6318    0.8025    0.0000 C   0  0
   -1.6051   -3.9110    0.0000 C   0  0  2  0  0  0
    3.7666   -3.9110    0.0000 C   0  0
    3.8896    0.4815    0.0000 C   0  0
    5.1095   -1.5837    0.0000 C   0  0
   -2.9961    0.0749    0.0000 C   0  0
   -1.6532    2.4129    0.0000 O   0  0
   -2.9480   -4.6868    0.0000 C   0  0
    3.8896    2.0331    0.0000 C   0  0  2  0  0  0
   -4.1357    1.1235    0.0000 C   0  0
   -3.6542   -1.1449    0.0000 C   0  0
   -2.2738   -1.1931    0.0000 C   0  0
    2.5414    2.8089    0.0000 C   0  0
    5.2325    2.8089    0.0000 O   0  0
   -5.5054    0.3906    0.0000 C   0  0
    2.5414    4.3604    0.0000 C   0  0  2  0  0  0
    5.2325    4.3604    0.0000 C   0  0
    3.8896    5.1309    0.0000 C   0  0
    1.1984    5.1309    0.0000 O   0  0
    6.5754    5.1309    0.0000 O   0  0
    1.0112   -0.6474    0.0000 H   0  0
 19 23  1  0
 27 30  2  0
 19 24  1  0
  1  3  1  0
  1  2  1  0
 20 25  1  0
  1  4  1  0
  3  7  1  0
  6 12  1  0
 23 26  1  0
  3  8  2  0
  5 11  1  0
 10 13  1  0
 10 15  1  0
 24 27  1  0
  9 14  1  0
  4 10  1  0
 11 17  2  0
 11 16  1  0
 27 28  1  0
 26 28  1  0
 26 29  1  0
 12 18  1  0
  4  9  1  0
 16 22  1  0
 16 21  1  0
 16 20  1  0
 14 19  1  0
  8 12  1  0
  2  5  1  0
  2  6  1  0
  7 13  2  0
  1 31  1  0
M  END
>  <SOM>
12

$$$$

SciTegic02211520382D

 31 33  0  0  0  0            999 V2000
    1.0807   -2.3594    0.0000 C   0  0  1  0  0  0
   -0.2622   -1.5837    0.0000 C   0  0  1  0  0  0
    1.0807   -3.9110    0.0000 C   0  0
    2.4237   -1.5837    0.0000 C   0  0  1  0  0  0
   -0.2622   -0.0375    0.0000 O   0  0
   -1.6051   -2.3594    0.0000 C   0  0
    2.4237   -4.6868    0.0000 C   0  0
   -0.2622   -4.6868    0.0000 C   0  0
    2.4237   -0.0321    0.0000 C   0  0
    3.7666   -2.3594    0.0000 C   0  0  2  0  0  0
   -1.6318    0.8025    0.0000 C   0  0
   -1.6051   -3.9110    0.0000 C   0  0  2  0  0  0
    3.7666   -3.9110    0.0000 C   0  0
    3.8896    0.4815    0.0000 C   0  0
    5.1095   -1.5837    0.0000 C   0  0
   -2.9961    0.0749    0.0000 C   0  0
   -1.6532    2.4129    0.0000 O   0  0
   -2.9480   -4.6868    0.0000 C   0  0
    3.8896    2.0331    0.0000 C   0  0  2  0  0  0
   -4.1357    1.1235    0.0000 C   0  0
   -3.6542   -1.1449    0.0000 C   0  0
   -2.2738   -1.1931    0.0000 C   0  0
    2.5414    2.8089    0.0000 C   0  0
    5.2325    2.8089    0.0000 O   0  0
   -5.5054    0.3906    0.0000 C   0  0
    2.5414    4.3604    0.0000 C   0  0  2  0  0  0
    5.2325    4.3604    0.0000 C   0  0
    3.8896    5.1309    0.0000 C   0  0
    1.1984    5.1309    0.0000 O   0  0
    6.5754    5.1309    0.0000 O   0  0
    1.0112   -0.6474    0.0000 H   0  0
 19 23  1  0
 27 30  2  0
 19 24  1  0
  1  3  1  0
  1  2  1  0
 20 25  1  0
  1  4  1  0
  3  7  1  0
  6 12  1  0
 23 26  1  0
  3  8  2  0
  5 11  1  0
 10 13  1  0
 10 15  1  0
 24 27  1  0
  9 14  1  0
  4 10  1  0
 11 17  2  0
 11 16  1  0
 27 28  1  0
 26 28  1  0
 26 29  1  0
 12 18  1  0
  4  9  1  0
 16 22  1  0
 16 21  1  0
 16 20  1  0
 14 19  1  0
  8 12  1  0
  2  5  1  0
  2  6  1  0
  7 13  2  0
  1 31  1  0
M  END
>  <SOM>
13

$$$$

SciTegic02211520382D

 31 33  0  0  0  0            999 V2000
    1.0807   -2.3594    0.0000 C   0  0  1  0  0  0
   -0.2622   -1.5837    0.0000 C   0  0  1  0  0  0
    1.0807   -3.9110    0.0000 C   0  0
    2.4237   -1.5837    0.0000 C   0  0  1  0  0  0
   -0.2622   -0.0375    0.0000 O   0  0
   -1.6051   -2.3594    0.0000 C   0  0
    2.4237   -4.6868    0.0000 C   0  0
   -0.2622   -4.6868    0.0000 C   0  0
    2.4237   -0.0321    0.0000 C   0  0
    3.7666   -2.3594    0.0000 C   0  0  2  0  0  0
   -1.6318    0.8025    0.0000 C   0  0
   -1.6051   -3.9110    0.0000 C   0  0  2  0  0  0
    3.7666   -3.9110    0.0000 C   0  0
    3.8896    0.4815    0.0000 C   0  0
    5.1095   -1.5837    0.0000 C   0  0
   -2.9961    0.0749    0.0000 C   0  0
   -1.6532    2.4129    0.0000 O   0  0
   -2.9480   -4.6868    0.0000 C   0  0
    3.8896    2.0331    0.0000 C   0  0  2  0  0  0
   -4.1357    1.1235    0.0000 C   0  0
   -3.6542   -1.1449    0.0000 C   0  0
   -2.2738   -1.1931    0.0000 C   0  0
    2.5414    2.8089    0.0000 C   0  0
    5.2325    2.8089    0.0000 O   0  0
   -5.5054    0.3906    0.0000 C   0  0
    2.5414    4.3604    0.0000 C   0  0  2  0  0  0
    5.2325    4.3604    0.0000 C   0  0
    3.8896    5.1309    0.0000 C   0  0
    1.1984    5.1309    0.0000 O   0  0
    6.5754    5.1309    0.0000 O   0  0
    1.0112   -0.6474    0.0000 H   0  0
 19 23  1  0
 27 30  2  0
 19 24  1  0
  1  3  1  0
  1  2  1  0
 20 25  1  0
  1  4  1  0
  3  7  1  0
  6 12  1  0
 23 26  1  0
  3  8  2  0
  5 11  1  0
 10 13  1  0
 10 15  1  0
 24 27  1  0
  9 14  1  0
  4 10  1  0
 11 17  2  0
 11 16  1  0
 27 28  1  0
 26 28  1  0
 26 29  1  0
 12 18  1  0
  4  9  1  0
 16 22  1  0
 16 21  1  0
 16 20  1  0
 14 19  1  0
  8 12  1  0
  2  5  1  0
  2  6  1  0
  7 13  2  0
  1 31  1  0
M  END
>  <SOM>
20

$$$$

SciTegic02211520382D

 32 36  0  0  0  0            999 V2000
   -2.3062   -2.0535    0.0000 C   0  0  1  0  0  0
   -2.8380   -3.1539    0.0000 C   0  0  2  0  0  0
   -3.6963   -1.2900    0.0000 C   0  0  2  0  0  0
   -1.1005   -2.2378    0.0000 C   0  0
   -4.1228   -2.5590    0.0000 C   0  0  1  0  0  0
   -1.9692   -4.0017    0.0000 C   0  0
   -4.1175    0.2685    0.0000 C   0  0
   -5.0600   -1.8113    0.0000 C   0  0
   -0.8898   -3.4330    0.0000 N   0  0
   -0.0579   -1.1584    0.0000 O   0  0
   -5.6497   -3.1592    0.0000 C   0  0
   -2.1798   -5.4865    0.0000 O   0  0
    0.4476   -4.1859    0.0000 C   0  0
    1.7586   -3.4383    0.0000 C   0  0
    3.0486   -4.1859    0.0000 C   0  0
    4.3702   -3.4804    0.0000 C   0  0
    4.3702   -1.9903    0.0000 N   0  0
    5.6497   -1.2374    0.0000 C   0  0
    3.0644   -1.2479    0.0000 C   0  0
    5.6444    0.2580    0.0000 C   0  0
    3.0486    0.2422    0.0000 C   0  0
    4.3334    1.0004    0.0000 N   0  0
    4.3334    2.4905    0.0000 C   0  0
    3.0170    3.2329    0.0000 N   0  0
    5.6234    3.2540    0.0000 N   0  0
    3.0170    4.7335    0.0000 C   0  0
    5.6076    4.7493    0.0000 C   0  0
    4.2965    5.4865    0.0000 C   0  0
   -1.8165   -0.6424    0.0000 H   0  0
   -3.3909   -4.5387    0.0000 H   0  0
   -3.0276    0.0474    0.0000 H   0  0
   -4.8546   -3.7963    0.0000 H   0  0
 19 21  1  0
  1  3  1  0
  1  2  1  0
 20 22  1  0
 15 16  1  0
  1  4  1  0
  5  7  1  0
  3  7  1  0
 22 23  1  0
 16 17  1  0
  6 12  2  0
 23 25  2  0
 23 24  1  0
  3  8  1  0
 17 19  1  0
 17 18  1  0
  5 11  1  0
  1 29  1  0
  5 32  1  0
  6  9  1  0
  9 13  1  0
  4 10  2  0
 25 27  1  0
 18 20  1  0
  3 31  1  0
 13 14  1  0
 27 28  2  0
 26 28  1  0
  4  9  1  0
 24 26  2  0
 14 15  1  0
  2 30  1  0
  8 11  1  0
  2  5  1  0
  2  6  1  0
 21 22  1  0
M  END
>  <SOM>
16

$$$$

SciTegic02211520382D

 23 26  0  0  0  0            999 V2000
   -0.0816    1.9255    0.0000 C   0  0
   -1.4165    2.6937    0.0000 C   0  0
    1.2484    2.6937    0.0000 N   0  0
   -0.0816    0.3841    0.0000 C   0  0
   -1.4165    4.2351    0.0000 C   0  0
   -2.7514    1.9255    0.0000 C   0  0
    2.5833    1.9255    0.0000 C   0  0
    1.2484    4.2351    0.0000 C   0  0
    1.2484   -0.3841    0.0000 N   0  0
   -0.0816    5.0033    0.0000 C   0  0
   -2.7514    5.0033    0.0000 C   0  0
   -4.0814    2.6937    0.0000 C   0  0
    2.5833    0.3841    0.0000 C   0  0
    3.9182    2.6937    0.0000 O   0  0
    1.2484   -1.9255    0.0000 C   0  0
   -4.0814    4.2351    0.0000 C   0  0
   -0.0816   -2.6937    0.0000 C   0  0
    2.5833   -2.6937    0.0000 O   0  0
   -0.0816   -4.2351    0.0000 C   0  0
   -1.4165   -1.9255    0.0000 C   0  0
   -1.4165   -5.0033    0.0000 C   0  0
   -2.7514   -2.6937    0.0000 C   0  0
   -2.7514   -4.2351    0.0000 C   0  0
 19 21  1  0
  1  3  1  0
  1  2  1  0
 20 22  1  0
  1  4  1  0
  3  7  1  0
 15 18  2  0
  6 12  2  0
  3  8  1  0
 17 19  1  0
  5 11  1  0
  5 10  1  0
  2  5  2  0
  9 15  1  0
  9 13  1  0
 11 16  2  0
 15 17  1  0
 17 20  1  0
 12 16  1  0
  4  9  1  0
  8 10  1  0
  7 14  2  0
  2  6  1  0
 22 23  1  0
  7 13  1  0
 21 23  1  0
M  END
>  <SOM>
23

$$$$

SciTegic02211520382D

 23 26  0  0  0  0            999 V2000
   -0.0816    1.9255    0.0000 C   0  0
   -1.4165    2.6937    0.0000 C   0  0
    1.2484    2.6937    0.0000 N   0  0
   -0.0816    0.3841    0.0000 C   0  0
   -1.4165    4.2351    0.0000 C   0  0
   -2.7514    1.9255    0.0000 C   0  0
    2.5833    1.9255    0.0000 C   0  0
    1.2484    4.2351    0.0000 C   0  0
    1.2484   -0.3841    0.0000 N   0  0
   -0.0816    5.0033    0.0000 C   0  0
   -2.7514    5.0033    0.0000 C   0  0
   -4.0814    2.6937    0.0000 C   0  0
    2.5833    0.3841    0.0000 C   0  0
    3.9182    2.6937    0.0000 O   0  0
    1.2484   -1.9255    0.0000 C   0  0
   -4.0814    4.2351    0.0000 C   0  0
   -0.0816   -2.6937    0.0000 C   0  0
    2.5833   -2.6937    0.0000 O   0  0
   -0.0816   -4.2351    0.0000 C   0  0
   -1.4165   -1.9255    0.0000 C   0  0
   -1.4165   -5.0033    0.0000 C   0  0
   -2.7514   -2.6937    0.0000 C   0  0
   -2.7514   -4.2351    0.0000 C   0  0
 19 21  1  0
  1  3  1  0
  1  2  1  0
 20 22  1  0
  1  4  1  0
  3  7  1  0
 15 18  2  0
  6 12  2  0
  3  8  1  0
 17 19  1  0
  5 11  1  0
  5 10  1  0
  2  5  2  0
  9 15  1  0
  9 13  1  0
 11 16  2  0
 15 17  1  0
 17 20  1  0
 12 16  1  0
  4  9  1  0
  8 10  1  0
  7 14  2  0
  2  6  1  0
 22 23  1  0
  7 13  1  0
 21 23  1  0
M  END
>  <SOM>
16

$$$$

SciTegic02211520382D

 11 11  0  0  0  0            999 V2000
   -0.6334   -0.5675    0.0000 C   0  0
   -1.8782   -1.4645    0.0000 S   0  0
    0.8275   -1.0288    0.0000 C   0  0
   -1.1240    0.8604    0.0000 C   0  0
   -3.1634   -0.5675    0.0000 C   0  0
    1.9881   -0.0293    0.0000 C   0  0
   -2.6874    0.8604    0.0000 C   0  0
   -4.6132   -1.0508    0.0000 O   0  0
    3.4526   -0.4723    0.0000 N   0  0
    1.6439    1.4645    0.0000 C   0  0
    4.6132    0.5272    0.0000 C   0  0
  4  7  1  0
  6  9  1  0
  1  3  1  0
  1  2  1  0
  1  4  2  0
  2  5  1  0
  3  6  1  0
  9 11  1  0
  5  8  1  0
  5  7  2  0
  6 10  1  0
M  END
>  <SOM>
3

$$$$

SciTegic02211520382D

 33 36  0  0  0  0            999 V2000
   -1.5834    3.0404    0.0000 C   0  0  2  0  0  0
   -0.3459    2.3285    0.0000 C   0  0  1  0  0  0
   -2.5880    4.5106    0.0000 C   0  0
   -0.7052    4.5106    0.0000 O   0  0
   -2.8275    2.3285    0.0000 C   0  0
    1.0179    3.1135    0.0000 C   0  0  2  0  0  0
   -0.3459    0.8981    0.0000 C   0  0  1  0  0  0
   -2.8275    0.8981    0.0000 C   0  0
    2.6013    3.1135    0.0000 C   0  0  2  0  0  0
    1.8096    4.4774    0.0000 O   0  0
   -0.0266    4.2977    0.0000 C   0  0
   -1.5834    0.1796    0.0000 C   0  0  1  0  0  0
    1.0179    0.1198    0.0000 O   0  0
    3.9584    2.3285    0.0000 C   0  0
   -1.5900   -1.3904    0.0000 O   0  0
    1.0179   -1.4570    0.0000 C   0  0
    5.3223    3.1202    0.0000 C   0  0  2  0  0  0
   -2.9672   -2.1555    0.0000 C   0  0
    6.8924    3.1202    0.0000 C   0  0
    6.1007    4.4907    0.0000 O   0  0
   -4.3244   -1.3572    0.0000 N   0  0
   -2.9871   -3.7322    0.0000 O   0  0
    8.3826    3.6325    0.0000 C   0  0
    8.1431    2.1688    0.0000 C   0  0
   -5.6815   -2.1489    0.0000 C   0  0  2  0  0  0
   -5.6815   -3.7189    0.0000 C   0  0
   -7.0454   -1.3572    0.0000 C   0  0
   -7.0454   -4.5106    0.0000 C   0  0
   -4.3244   -4.5040    0.0000 C   0  0
   -8.3826   -2.1888    0.0000 N   0  0
   -7.0720    0.2129    0.0000 O   0  0
    1.0711    1.6366    0.0000 H   0  0
    4.0250    4.0117    0.0000 H   0  0
 19 23  1  0
 19 20  1  0
 15 18  1  0
 27 30  1  0
 27 31  2  0
 19 24  1  0
  1  3  1  0
  1  2  1  0
  1  5  1  0
  1  4  1  0
  3  4  1  0
 17 33  1  0
  5  8  1  0
  6 10  1  0
  6 11  1  0
 17 19  1  0
  6  9  1  0
  9 14  1  0
  9 10  1  0
 18 22  2  0
 25 27  1  0
 25 26  1  0
 17 20  1  0
 13 16  1  0
 26 28  1  0
 26 29  1  0
 12 15  1  0
 18 21  1  0
 14 17  1  0
  2 32  1  0
  8 12  1  0
  2  6  1  0
  2  7  1  0
  7 13  1  0
  7 12  1  0
 21 25  1  0
M  END
>  <SOM>
26

$$$$

SciTegic02211520382D

 19 20  0  0  0  0            999 V2000
   -3.5486    0.5175    0.0000 C   0  0
   -3.5486    2.0552    0.0000 C   0  0
   -4.8793   -0.2514    0.0000 C   0  0
   -2.0848    0.0542    0.0000 O   0  0
   -2.0503    2.5235    0.0000 C   0  0
   -4.8793    2.8241    0.0000 C   0  0
   -6.2101    0.5175    0.0000 C   0  0
   -4.8793   -1.7891    0.0000 C   0  0
   -1.1681    1.3061    0.0000 C   0  0
   -6.2101    2.0552    0.0000 C   0  0
   -3.4303   -2.3017    0.0000 C   0  0
    0.3696    1.2962    0.0000 C   0  0  2  0  0  0
    1.2519    0.0394    0.0000 C   0  0
    0.8872    2.7452    0.0000 O   0  0
    2.7354    0.4534    0.0000 N   0  0
    3.6176   -0.8083    0.0000 C   0  0
    2.6270   -2.0158    0.0000 C   0  0
    5.1209   -0.2809    0.0000 C   0  0
    4.0661   -2.1932    0.0000 C   0  0
 12 14  1  0
 16 19  1  0
 15 16  1  0
  1  3  1  0
  1  2  2  0
  3  7  2  0
 16 18  1  0
  1  4  1  0
 13 15  1  0
  2  5  1  0
  2  6  1  0
  8 11  1  0
  9 12  1  0
  5  9  2  0
 16 17  1  0
  7 10  1  0
  6 10  2  0
  4  9  1  0
  3  8  1  0
 12 13  1  0
M  END
>  <SOM>
8

$$$$

SciTegic02211520382D

 19 20  0  0  0  0            999 V2000
   -3.5486    0.5175    0.0000 C   0  0
   -3.5486    2.0552    0.0000 C   0  0
   -4.8793   -0.2514    0.0000 C   0  0
   -2.0848    0.0542    0.0000 O   0  0
   -2.0503    2.5235    0.0000 C   0  0
   -4.8793    2.8241    0.0000 C   0  0
   -6.2101    0.5175    0.0000 C   0  0
   -4.8793   -1.7891    0.0000 C   0  0
   -1.1681    1.3061    0.0000 C   0  0
   -6.2101    2.0552    0.0000 C   0  0
   -3.4303   -2.3017    0.0000 C   0  0
    0.3696    1.2962    0.0000 C   0  0  2  0  0  0
    1.2519    0.0394    0.0000 C   0  0
    0.8872    2.7452    0.0000 O   0  0
    2.7354    0.4534    0.0000 N   0  0
    3.6176   -0.8083    0.0000 C   0  0
    2.6270   -2.0158    0.0000 C   0  0
    5.1209   -0.2809    0.0000 C   0  0
    4.0661   -2.1932    0.0000 C   0  0
 12 14  1  0
 16 19  1  0
 15 16  1  0
  1  3  1  0
  1  2  2  0
  3  7  2  0
 16 18  1  0
  1  4  1  0
 13 15  1  0
  2  5  1  0
  2  6  1  0
  8 11  1  0
  9 12  1  0
  5  9  2  0
 16 17  1  0
  7 10  1  0
  6 10  2  0
  4  9  1  0
  3  8  1  0
 12 13  1  0
M  END
>  <SOM>
8

$$$$

SciTegic02211520382D

 19 20  0  0  0  0            999 V2000
   -3.5486    0.5175    0.0000 C   0  0
   -3.5486    2.0552    0.0000 C   0  0
   -4.8793   -0.2514    0.0000 C   0  0
   -2.0848    0.0542    0.0000 O   0  0
   -2.0503    2.5235    0.0000 C   0  0
   -4.8793    2.8241    0.0000 C   0  0
   -6.2101    0.5175    0.0000 C   0  0
   -4.8793   -1.7891    0.0000 C   0  0
   -1.1681    1.3061    0.0000 C   0  0
   -6.2101    2.0552    0.0000 C   0  0
   -3.4303   -2.3017    0.0000 C   0  0
    0.3696    1.2962    0.0000 C   0  0  2  0  0  0
    1.2519    0.0394    0.0000 C   0  0
    0.8872    2.7452    0.0000 O   0  0
    2.7354    0.4534    0.0000 N   0  0
    3.6176   -0.8083    0.0000 C   0  0
    2.6270   -2.0158    0.0000 C   0  0
    5.1209   -0.2809    0.0000 C   0  0
    4.0661   -2.1932    0.0000 C   0  0
 12 14  1  0
 16 19  1  0
 15 16  1  0
  1  3  1  0
  1  2  2  0
  3  7  2  0
 16 18  1  0
  1  4  1  0
 13 15  1  0
  2  5  1  0
  2  6  1  0
  8 11  1  0
  9 12  1  0
  5  9  2  0
 16 17  1  0
  7 10  1  0
  6 10  2  0
  4  9  1  0
  3  8  1  0
 12 13  1  0
M  END
>  <SOM>
8

$$$$

SciTegic02211520382D

 19 20  0  0  0  0            999 V2000
   -3.5486    0.5175    0.0000 C   0  0
   -3.5486    2.0552    0.0000 C   0  0
   -4.8793   -0.2514    0.0000 C   0  0
   -2.0848    0.0542    0.0000 O   0  0
   -2.0503    2.5235    0.0000 C   0  0
   -4.8793    2.8241    0.0000 C   0  0
   -6.2101    0.5175    0.0000 C   0  0
   -4.8793   -1.7891    0.0000 C   0  0
   -1.1681    1.3061    0.0000 C   0  0
   -6.2101    2.0552    0.0000 C   0  0
   -3.4303   -2.3017    0.0000 C   0  0
    0.3696    1.2962    0.0000 C   0  0  2  0  0  0
    1.2519    0.0394    0.0000 C   0  0
    0.8872    2.7452    0.0000 O   0  0
    2.7354    0.4534    0.0000 N   0  0
    3.6176   -0.8083    0.0000 C   0  0
    2.6270   -2.0158    0.0000 C   0  0
    5.1209   -0.2809    0.0000 C   0  0
    4.0661   -2.1932    0.0000 C   0  0
 12 14  1  0
 16 19  1  0
 15 16  1  0
  1  3  1  0
  1  2  2  0
  3  7  2  0
 16 18  1  0
  1  4  1  0
 13 15  1  0
  2  5  1  0
  2  6  1  0
  8 11  1  0
  9 12  1  0
  5  9  2  0
 16 17  1  0
  7 10  1  0
  6 10  2  0
  4  9  1  0
  3  8  1  0
 12 13  1  0
M  END
>  <SOM>
8

$$$$

SciTegic02211520382D

 19 20  0  0  0  0            999 V2000
   -0.6703   -0.7679    0.0000 C   0  0
    0.6614    0.0044    0.0000 C   0  0
   -2.0064    0.0000    0.0000 C   0  0
   -0.6703   -2.3083    0.0000 C   0  0
    1.9975   -0.7635    0.0000 C   0  0  2  0  0  0
    0.6614    1.5403    0.0000 O   0  0
   -3.3381   -0.7679    0.0000 C   0  0
   -1.9975   -3.0806    0.0000 C   0  0
    3.3381    0.0044    0.0000 C   0  0
    1.9975   -2.3083    0.0000 C   0  0
   -3.3381   -2.3127    0.0000 C   0  0
    3.3381    1.5448    0.0000 N   0  0
   -4.6653   -3.0851    0.0000 C   0  0
    1.9975    2.3171    0.0000 C   0  0
    4.6653    2.3171    0.0000 C   0  0
   -4.6653   -4.6254    0.0000 C   0  0
    1.9975    3.8486    0.0000 C   0  0
    4.6653    3.8530    0.0000 C   0  0
    3.3381    4.6254    0.0000 C   0  0
 17 19  1  0
 18 19  1  0
  5 10  1  0
 11 13  1  0
 14 17  1  0
  1  3  1  0
  1  2  1  0
  8 11  2  0
  3  7  2  0
  4  8  1  0
  1  4  2  0
  2  5  1  0
  2  6  2  0
 13 16  1  0
  7 11  1  0
  9 12  1  0
  5  9  1  0
 15 18  1  0
 12 14  1  0
 12 15  1  0
M  END
>  <SOM>
13

$$$$

SciTegic02211520382D

 26 29  0  0  0  0            999 V2000
   -0.7894   -0.7028    0.0000 C   0  0  1  0  0  0
    0.5449   -1.4769    0.0000 C   0  0  2  0  0  0
   -2.1186   -1.4769    0.0000 C   0  0  2  0  0  0
   -0.7894    0.8352    0.0000 C   0  0
    1.8792   -0.7028    0.0000 C   0  0  1  0  0  0
    0.5449   -3.0149    0.0000 C   0  0
   -2.1186   -3.0149    0.0000 C   0  0
   -3.4529   -0.7028    0.0000 C   0  0
   -2.1186    0.0662    0.0000 C   0  0
    0.5449    1.6042    0.0000 C   0  0
    1.8792    0.8352    0.0000 C   0  0  2  0  0  0
    3.3459   -1.1815    0.0000 C   0  0
   -0.7894   -3.7839    0.0000 C   0  0
   -3.4529   -3.7839    0.0000 C   0  0
   -4.7872   -1.4769    0.0000 C   0  0
    3.3459    1.3088    0.0000 C   0  0  2  0  0  0
    2.0422    2.3681    0.0000 C   0  0
    4.2473    0.0662    0.0000 C   0  0
   -4.7872   -3.0149    0.0000 C   0  0
    3.8195    2.7755    0.0000 C   0  0
   -6.1215   -3.7839    0.0000 O   0  0
    5.3270    3.0964    0.0000 C   0  0
    2.7908    3.9214    0.0000 O   0  0
   -0.7894   -2.2459    0.0000 H   0  0
    0.5449    0.0662    0.0000 H   0  0
    2.0422   -2.2357    0.0000 H   0  0
 15 19  1  0
 19 21  2  0
  1  3  1  0
  1  2  1  0
 20 22  1  0
 20 23  2  0
  1  4  1  0
  3  7  1  0
  2 25  1  0
  6 13  1  0
 16 18  1  0
  3  9  1  0
  3  8  1  0
  5 12  1  0
  5 11  1  0
  2  5  1  0
  1 24  1  0
  4 10  1  0
 11 17  1  0
 11 16  1  0
 10 11  1  0
 12 18  1  0
 16 20  1  0
  5 26  1  0
  8 15  1  0
 14 19  1  0
  7 14  2  0
  2  6  1  0
  7 13  1  0
M  END
>  <SOM>
22

$$$$

SciTegic02211520382D

 26 29  0  0  0  0            999 V2000
   -0.7894   -0.7028    0.0000 C   0  0  1  0  0  0
    0.5449   -1.4769    0.0000 C   0  0  2  0  0  0
   -2.1186   -1.4769    0.0000 C   0  0  2  0  0  0
   -0.7894    0.8352    0.0000 C   0  0
    1.8792   -0.7028    0.0000 C   0  0  1  0  0  0
    0.5449   -3.0149    0.0000 C   0  0
   -2.1186   -3.0149    0.0000 C   0  0
   -3.4529   -0.7028    0.0000 C   0  0
   -2.1186    0.0662    0.0000 C   0  0
    0.5449    1.6042    0.0000 C   0  0
    1.8792    0.8352    0.0000 C   0  0  2  0  0  0
    3.3459   -1.1815    0.0000 C   0  0
   -0.7894   -3.7839    0.0000 C   0  0
   -3.4529   -3.7839    0.0000 C   0  0
   -4.7872   -1.4769    0.0000 C   0  0
    3.3459    1.3088    0.0000 C   0  0  2  0  0  0
    2.0422    2.3681    0.0000 C   0  0
    4.2473    0.0662    0.0000 C   0  0
   -4.7872   -3.0149    0.0000 C   0  0
    3.8195    2.7755    0.0000 C   0  0
   -6.1215   -3.7839    0.0000 O   0  0
    5.3270    3.0964    0.0000 C   0  0
    2.7908    3.9214    0.0000 O   0  0
   -0.7894   -2.2459    0.0000 H   0  0
    0.5449    0.0662    0.0000 H   0  0
    2.0422   -2.2357    0.0000 H   0  0
 15 19  1  0
 19 21  2  0
  1  3  1  0
  1  2  1  0
 20 22  1  0
 20 23  2  0
  1  4  1  0
  3  7  1  0
  2 25  1  0
  6 13  1  0
 16 18  1  0
  3  9  1  0
  3  8  1  0
  5 12  1  0
  5 11  1  0
  2  5  1  0
  1 24  1  0
  4 10  1  0
 11 17  1  0
 11 16  1  0
 10 11  1  0
 12 18  1  0
 16 20  1  0
  5 26  1  0
  8 15  1  0
 14 19  1  0
  7 14  2  0
  2  6  1  0
  7 13  1  0
M  END
>  <SOM>
13

$$$$

SciTegic02211520382D

 26 29  0  0  0  0            999 V2000
   -0.7894   -0.7028    0.0000 C   0  0  1  0  0  0
    0.5449   -1.4769    0.0000 C   0  0  2  0  0  0
   -2.1186   -1.4769    0.0000 C   0  0  2  0  0  0
   -0.7894    0.8352    0.0000 C   0  0
    1.8792   -0.7028    0.0000 C   0  0  1  0  0  0
    0.5449   -3.0149    0.0000 C   0  0
   -2.1186   -3.0149    0.0000 C   0  0
   -3.4529   -0.7028    0.0000 C   0  0
   -2.1186    0.0662    0.0000 C   0  0
    0.5449    1.6042    0.0000 C   0  0
    1.8792    0.8352    0.0000 C   0  0  2  0  0  0
    3.3459   -1.1815    0.0000 C   0  0
   -0.7894   -3.7839    0.0000 C   0  0
   -3.4529   -3.7839    0.0000 C   0  0
   -4.7872   -1.4769    0.0000 C   0  0
    3.3459    1.3088    0.0000 C   0  0  2  0  0  0
    2.0422    2.3681    0.0000 C   0  0
    4.2473    0.0662    0.0000 C   0  0
   -4.7872   -3.0149    0.0000 C   0  0
    3.8195    2.7755    0.0000 C   0  0
   -6.1215   -3.7839    0.0000 O   0  0
    5.3270    3.0964    0.0000 C   0  0
    2.7908    3.9214    0.0000 O   0  0
   -0.7894   -2.2459    0.0000 H   0  0
    0.5449    0.0662    0.0000 H   0  0
    2.0422   -2.2357    0.0000 H   0  0
 15 19  1  0
 19 21  2  0
  1  3  1  0
  1  2  1  0
 20 22  1  0
 20 23  2  0
  1  4  1  0
  3  7  1  0
  2 25  1  0
  6 13  1  0
 16 18  1  0
  3  9  1  0
  3  8  1  0
  5 12  1  0
  5 11  1  0
  2  5  1  0
  1 24  1  0
  4 10  1  0
 11 17  1  0
 11 16  1  0
 10 11  1  0
 12 18  1  0
 16 20  1  0
  5 26  1  0
  8 15  1  0
 14 19  1  0
  7 14  2  0
  2  6  1  0
  7 13  1  0
M  END
>  <SOM>
15

$$$$

SciTegic02211520382D

 26 29  0  0  0  0            999 V2000
   -0.7894   -0.7028    0.0000 C   0  0  1  0  0  0
    0.5449   -1.4769    0.0000 C   0  0  2  0  0  0
   -2.1186   -1.4769    0.0000 C   0  0  2  0  0  0
   -0.7894    0.8352    0.0000 C   0  0
    1.8792   -0.7028    0.0000 C   0  0  1  0  0  0
    0.5449   -3.0149    0.0000 C   0  0
   -2.1186   -3.0149    0.0000 C   0  0
   -3.4529   -0.7028    0.0000 C   0  0
   -2.1186    0.0662    0.0000 C   0  0
    0.5449    1.6042    0.0000 C   0  0
    1.8792    0.8352    0.0000 C   0  0  2  0  0  0
    3.3459   -1.1815    0.0000 C   0  0
   -0.7894   -3.7839    0.0000 C   0  0
   -3.4529   -3.7839    0.0000 C   0  0
   -4.7872   -1.4769    0.0000 C   0  0
    3.3459    1.3088    0.0000 C   0  0  2  0  0  0
    2.0422    2.3681    0.0000 C   0  0
    4.2473    0.0662    0.0000 C   0  0
   -4.7872   -3.0149    0.0000 C   0  0
    3.8195    2.7755    0.0000 C   0  0
   -6.1215   -3.7839    0.0000 O   0  0
    5.3270    3.0964    0.0000 C   0  0
    2.7908    3.9214    0.0000 O   0  0
   -0.7894   -2.2459    0.0000 H   0  0
    0.5449    0.0662    0.0000 H   0  0
    2.0422   -2.2357    0.0000 H   0  0
 15 19  1  0
 19 21  2  0
  1  3  1  0
  1  2  1  0
 20 22  1  0
 20 23  2  0
  1  4  1  0
  3  7  1  0
  2 25  1  0
  6 13  1  0
 16 18  1  0
  3  9  1  0
  3  8  1  0
  5 12  1  0
  5 11  1  0
  2  5  1  0
  1 24  1  0
  4 10  1  0
 11 17  1  0
 11 16  1  0
 10 11  1  0
 12 18  1  0
 16 20  1  0
  5 26  1  0
  8 15  1  0
 14 19  1  0
  7 14  2  0
  2  6  1  0
  7 13  1  0
M  END
>  <SOM>
18

$$$$

SciTegic02211520382D

 49 55  0  0  0  0            999 V2000
   -3.4643    0.0110    0.0000 C   0  0  1  0  0  0
   -3.4643   -1.3197    0.0000 C   0  0  1  0  0  0
   -2.4195    0.8358    0.0000 C   0  0  1  0  0  0
   -3.4643    1.3417    0.0000 C   0  0
   -4.6191    0.6764    0.0000 C   0  0  2  0  0  0
   -4.6191   -1.9851    0.0000 C   0  0  2  0  0  0
   -2.4195   -2.1446    0.0000 C   0  0  2  0  0  0
   -1.1163    0.5444    0.0000 C   0  0  1  0  0  0
   -2.5350    2.1666    0.0000 C   0  0
   -1.1163   -1.8531    0.0000 C   0  0  2  0  0  0
   -5.2899   -0.5224    0.0000 N   0  0
   -5.7793    0.0110    0.0000 C   0  0
   -4.6191    2.0071    0.0000 O   0  0
   -5.2844   -3.1344    0.0000 C   0  0
   -5.7793   -1.3197    0.0000 C   0  0  1  0  0  0
   -3.9537   -3.1344    0.0000 C   0  0
   -2.4195   -3.4753    0.0000 O   0  0
   -0.5334   -0.6489    0.0000 C   0  0  1  0  0  0
   -0.4234    1.6827    0.0000 C   0  0  2  0  0  0
   -1.3032    2.6890    0.0000 C   0  0  1  0  0  0
   -6.6207   -0.5224    0.0000 C   0  0
   -5.7793    2.6725    0.0000 C   0  0
   -6.9286   -1.9851    0.0000 O   0  0
   -4.6191   -4.2836    0.0000 O   0  0
   -1.2592   -4.1407    0.0000 C   0  0
    1.4132    0.4674    0.0000 C   0  0  2  0  0  0
    0.1320   -1.8036    0.0000 O   0  0
    2.2436    1.6827    0.0000 O   0  0
    0.8193    3.1399    0.0000 C   0  0  2  0  0  0
   -1.9741    3.8437    0.0000 O   0  0
   -3.9537   -5.4384    0.0000 C   0  0
    2.8264   -0.0385    0.0000 O   0  0
    1.4572   -2.0071    0.0000 C   0  0
    2.9144    2.8374    0.0000 C   0  0
    1.4902    4.2891    0.0000 O   0  0
    2.2930   -0.9733    0.0000 C   0  0
    1.9466   -3.2499    0.0000 O   0  0
    4.2561    2.8374    0.0000 C   0  0
    2.2436    3.9812    0.0000 O   0  0
    0.8193    5.4384    0.0000 C   0  0
    4.9270    1.6827    0.0000 C   0  0
    4.9270    3.9812    0.0000 C   0  0
    6.2577    1.6827    0.0000 C   0  0
    6.2577    3.9812    0.0000 C   0  0
    6.9286    2.8374    0.0000 C   0  0
   -3.4643   -2.6450    0.0000 H   0  0
   -1.2592    1.5067    0.0000 H   0  0
    0.2255    0.5444    0.0000 H   0  0
   -0.4399   -3.0024    0.0000 H   0  0
 38 41  1  0
 19 20  1  0
 29 35  1  0
  3 47  1  0
 20 29  1  0
  1  3  1  0
  1  2  1  0
 19 28  1  0
  1  5  1  0
  1  4  1  0
  8 48  1  0
 26 32  1  0
 38 42  2  0
 24 31  1  0
 11 21  1  0
  6 16  1  0
  3  8  1  0
 13 22  1  0
  6 15  1  0
  5 13  1  0
  5 12  1  0
 12 15  1  0
 10 18  1  0
  3  9  1  0
 27 33  1  0
  2  6  1  0
 43 45  1  0
  6 14  1  0
  4 10  1  0
  4 11  1  0
 44 45  2  0
  9 20  1  0
 11 14  1  0
 42 44  1  0
  2 46  1  0
 33 37  2  0
 33 36  1  0
 15 23  1  0
 20 30  1  0
 17 25  1  0
 28 34  1  0
 16 24  1  0
  8 18  1  0
  8 19  1  0
 18 27  1  0
 18 26  1  0
 34 38  1  0
 34 39  2  0
 35 40  1  0
  7 17  1  0
  2  7  1  0
  7 10  1  0
 41 43  2  0
 10 49  1  0
 26 29  1  0
M  END
>  <SOM>
12

$$$$

SciTegic02211520382D

 32 36  0  0  0  0            999 V2000
   -0.8846   -1.1146    0.0000 C   0  0
    0.4541   -1.8872    0.0000 C   0  0  2  0  0  0
   -0.8846    0.4305    0.0000 C   0  0  2  0  0  0
   -2.2175   -1.8872    0.0000 C   0  0
    1.7870   -1.1146    0.0000 C   0  0  1  0  0  0
    0.4541   -3.4324    0.0000 C   0  0
    0.4541    1.2031    0.0000 C   0  0
   -2.2116    1.1972    0.0000 C   0  0
   -2.2175   -3.4324    0.0000 C   0  0
   -3.5562   -1.1146    0.0000 C   0  0
    1.7870    0.4305    0.0000 C   0  0  2  0  0  0
    3.2142   -1.5747    0.0000 C   0  0
   -0.8846   -4.1991    0.0000 C   0  0
   -2.2116    2.7365    0.0000 C   0  0
   -3.5503    0.4305    0.0000 C   0  0
   -3.5562   -4.1991    0.0000 C   0  0
   -4.8891   -1.8872    0.0000 C   0  0
    3.2319    0.9200    0.0000 C   0  0  1  0  0  0
    1.9403    1.9639    0.0000 C   0  0
    4.1401   -0.3126    0.0000 C   0  0
   -3.5503    3.5091    0.0000 C   0  0
   -4.8832    1.1972    0.0000 C   0  0
   -4.8891   -3.4324    0.0000 C   0  0
    4.2699    2.0583    0.0000 C   0  0
    2.9665    2.6244    0.0000 O   0  0
   -4.8832    2.7365    0.0000 C   0  0
   -6.2279   -4.1991    0.0000 O   0  0
    5.3078    3.1965    0.0000 C   0  0
   -6.2220    3.5091    0.0000 N   0  0
    6.3517    4.3347    0.0000 C   0  0
    0.4600   -0.6959    0.0000 H   0  0
    1.8754   -2.3767    0.0000 H   0  0
  1  3  1  0
  1  2  1  0
  1  4  2  0
  3  7  1  0
 28 30  1  0
 22 26  2  0
 23 27  2  0
  6 13  1  0
 12 20  1  0
  3  8  1  0
  5 12  1  0
  5 11  1  0
 10 17  1  0
  5 32  1  0
  9 16  2  0
  9 13  1  0
  4 10  1  0
 14 21  2  0
 15 22  1  0
 11 19  1  0
 11 18  1  0
 24 28  3  0
 17 23  1  0
 26 29  1  0
  4  9  1  0
 16 23  1  0
 18 20  1  0
 18 25  1  0
 18 24  1  0
  8 14  1  0
  8 15  2  0
  2  5  1  0
  2  6  1  0
  7 11  1  0
  2 31  1  0
 21 26  1  0
M  END
>  <SOM>
30

$$$$

SciTegic02211520382D

 23 25  0  0  0  0            999 V2000
   -0.7591    1.2321    0.0000 C   0  0
    0.1343    2.5110    0.0000 C   0  0
   -2.2015    1.6993    0.0000 N   0  0
   -0.7591   -0.3037    0.0000 C   0  0
    1.6467    2.5110    0.0000 C   0  0
   -0.7591    3.7372    0.0000 N   0  0
   -2.2015    3.2701    0.0000 C   0  0
   -3.5212    0.9401    0.0000 C   0  0
    0.5606   -1.0628    0.0000 C   0  0
    2.4467    1.2730    0.0000 C   0  0
    2.3650    3.8715    0.0000 C   0  0
   -3.5212    4.0292    0.0000 C   0  0
   -4.8467    1.6993    0.0000 C   0  0
    0.5781   -2.5985    0.0000 N   0  0
    1.8453   -0.3037    0.0000 O   0  0
    4.0175    1.2730    0.0000 C   0  0
    3.9241    3.8715    0.0000 C   0  0
   -4.8467    3.2701    0.0000 C   0  0
   -6.1489    0.9051    0.0000 C   0  0
    1.9037   -3.3518    0.0000 C   0  0
   -0.7416   -3.3343    0.0000 C   0  0
    4.6832    2.5694    0.0000 C   0  0
    6.2774    2.5694    0.0000 C   0  0
  1  3  1  0
  1  2  2  0
  1  4  1  0
  3  7  1  0
 22 23  1  0
  3  8  1  0
  5 11  1  0
  5 10  2  0
 10 16  1  0
 13 18  1  0
  9 15  2  0
  9 14  1  0
 14 21  1  0
 14 20  1  0
  6  7  2  0
 11 17  2  0
 17 22  1  0
 12 18  2  0
  4  9  1  0
 13 19  1  0
 16 22  2  0
  8 13  2  0
  2  5  1  0
  2  6  1  0
  7 12  1  0
M  END
>  <SOM>
19

$$$$

SciTegic02211520382D

 23 25  0  0  0  0            999 V2000
   -0.7591    1.2321    0.0000 C   0  0
    0.1343    2.5110    0.0000 C   0  0
   -2.2015    1.6993    0.0000 N   0  0
   -0.7591   -0.3037    0.0000 C   0  0
    1.6467    2.5110    0.0000 C   0  0
   -0.7591    3.7372    0.0000 N   0  0
   -2.2015    3.2701    0.0000 C   0  0
   -3.5212    0.9401    0.0000 C   0  0
    0.5606   -1.0628    0.0000 C   0  0
    2.4467    1.2730    0.0000 C   0  0
    2.3650    3.8715    0.0000 C   0  0
   -3.5212    4.0292    0.0000 C   0  0
   -4.8467    1.6993    0.0000 C   0  0
    0.5781   -2.5985    0.0000 N   0  0
    1.8453   -0.3037    0.0000 O   0  0
    4.0175    1.2730    0.0000 C   0  0
    3.9241    3.8715    0.0000 C   0  0
   -4.8467    3.2701    0.0000 C   0  0
   -6.1489    0.9051    0.0000 C   0  0
    1.9037   -3.3518    0.0000 C   0  0
   -0.7416   -3.3343    0.0000 C   0  0
    4.6832    2.5694    0.0000 C   0  0
    6.2774    2.5694    0.0000 C   0  0
  1  3  1  0
  1  2  2  0
  1  4  1  0
  3  7  1  0
 22 23  1  0
  3  8  1  0
  5 11  1  0
  5 10  2  0
 10 16  1  0
 13 18  1  0
  9 15  2  0
  9 14  1  0
 14 21  1  0
 14 20  1  0
  6  7  2  0
 11 17  2  0
 17 22  1  0
 12 18  2  0
  4  9  1  0
 13 19  1  0
 16 22  2  0
  8 13  2  0
  2  5  1  0
  2  6  1  0
  7 12  1  0
M  END
>  <SOM>
23

$$$$

SciTegic02211520382D

 23 26  0  0  0  0            999 V2000
    0.4280   -1.9726    0.0000 C   0  0
    0.4280   -0.4280    0.0000 C   0  0
    1.6922   -2.8876    0.0000 N   0  0
   -1.0281   -2.4547    0.0000 S   0  0
    1.5889    0.5657    0.0000 C   0  0
   -1.0872    0.0098    0.0000 C   0  0
    3.1926   -2.4646    0.0000 C   0  0
    1.5840   -4.3536    0.0000 C   0  0
   -1.9579   -1.2446    0.0000 C   0  0
    1.3479    2.0809    0.0000 C   0  0
    3.1238    0.2558    0.0000 N   0  0
    3.8420   -1.1167    0.0000 C   0  0
    4.0142   -3.7534    0.0000 N   0  0
    3.0500   -4.9538    0.0000 N   0  0
    0.2558   -5.1259    0.0000 C   0  0
   -3.4730   -1.4709    0.0000 C   0  0
    2.5728    3.0697    0.0000 C   0  0
   -0.0590    2.6515    0.0000 C   0  0
   -4.0338   -2.8975    0.0000 C   0  0
    2.3367    4.5602    0.0000 C   0  0
    4.0338    2.5826    0.0000 Cl  0  0
   -0.2902    4.1421    0.0000 C   0  0
    0.8609    5.1259    0.0000 C   0  0
  1  3  1  0
  1  2  2  0
 20 23  1  0
  1  4  1  0
  3  7  1  0
 22 23  2  0
 16 19  1  0
  3  8  1  0
  5 11  2  0
  5 10  1  0
 10 17  1  0
 10 18  2  0
  9 16  1  0
  6  9  2  0
 11 12  1  0
 17 20  2  0
 17 21  1  0
  4  9  1  0
 18 22  1  0
 13 14  1  0
  8 14  2  0
  8 15  1  0
  2  5  1  0
  2  6  1  0
  7 13  2  0
  7 12  1  0
M  END
>  <SOM>
15

$$$$

SciTegic02211520382D

 19 21  0  0  0  0            999 V2000
   -2.0617   -1.6046    0.0000 C   0  0
   -3.4051   -0.8349    0.0000 C   0  0
   -2.0524   -3.1485    0.0000 C   0  0
   -0.5971   -1.1195    0.0000 C   0  0  1  0  0  0
   -4.7344   -1.6046    0.0000 C   0  0
   -3.7222    0.6670    0.0000 C   0  0
   -0.5784   -3.6150    0.0000 C   0  0
   -3.3957   -3.9228    0.0000 C   0  0
    0.3218   -2.3602    0.0000 C   0  0
   -0.1306    0.3498    0.0000 C   0  0
   -4.7251   -3.1578    0.0000 C   0  0
   -5.8772   -0.5784    0.0000 O   0  0
   -5.2522    0.8256    0.0000 C   0  0
    1.3714    0.6717    0.0000 C   0  0
    1.8378    2.1363    0.0000 N   0  0
    3.3398    2.4628    0.0000 C   0  0
    4.3753    1.3200    0.0000 C   0  0
    3.8062    3.9228    0.0000 O   0  0
    5.8772    1.6419    0.0000 C   0  0
 17 19  1  0
  5 12  1  0
  5 11  2  0
 10 14  1  0
 14 15  1  0
  1  3  1  0
  1  2  2  0
  3  7  1  0
  1  4  1  0
 15 16  1  0
  2  5  1  0
  2  6  1  0
  8 11  1  0
 16 17  1  0
  4 10  1  0
  6 13  1  0
 16 18  2  0
  4  9  1  0
 12 13  1  0
  3  8  2  0
  7  9  1  0
M  END
>  <SOM>
6

$$$$

SciTegic02211520382D

 19 21  0  0  0  0            999 V2000
   -2.0617   -1.6046    0.0000 C   0  0
   -3.4051   -0.8349    0.0000 C   0  0
   -2.0524   -3.1485    0.0000 C   0  0
   -0.5971   -1.1195    0.0000 C   0  0  1  0  0  0
   -4.7344   -1.6046    0.0000 C   0  0
   -3.7222    0.6670    0.0000 C   0  0
   -0.5784   -3.6150    0.0000 C   0  0
   -3.3957   -3.9228    0.0000 C   0  0
    0.3218   -2.3602    0.0000 C   0  0
   -0.1306    0.3498    0.0000 C   0  0
   -4.7251   -3.1578    0.0000 C   0  0
   -5.8772   -0.5784    0.0000 O   0  0
   -5.2522    0.8256    0.0000 C   0  0
    1.3714    0.6717    0.0000 C   0  0
    1.8378    2.1363    0.0000 N   0  0
    3.3398    2.4628    0.0000 C   0  0
    4.3753    1.3200    0.0000 C   0  0
    3.8062    3.9228    0.0000 O   0  0
    5.8772    1.6419    0.0000 C   0  0
 17 19  1  0
  5 12  1  0
  5 11  2  0
 10 14  1  0
 14 15  1  0
  1  3  1  0
  1  2  2  0
  3  7  1  0
  1  4  1  0
 15 16  1  0
  2  5  1  0
  2  6  1  0
  8 11  1  0
 16 17  1  0
  4 10  1  0
  6 13  1  0
 16 18  2  0
  4  9  1  0
 12 13  1  0
  3  8  2  0
  7  9  1  0
M  END
>  <SOM>
4

$$$$

SciTegic02211520382D

 19 21  0  0  0  0            999 V2000
   -2.0617   -1.6046    0.0000 C   0  0
   -3.4051   -0.8349    0.0000 C   0  0
   -2.0524   -3.1485    0.0000 C   0  0
   -0.5971   -1.1195    0.0000 C   0  0  1  0  0  0
   -4.7344   -1.6046    0.0000 C   0  0
   -3.7222    0.6670    0.0000 C   0  0
   -0.5784   -3.6150    0.0000 C   0  0
   -3.3957   -3.9228    0.0000 C   0  0
    0.3218   -2.3602    0.0000 C   0  0
   -0.1306    0.3498    0.0000 C   0  0
   -4.7251   -3.1578    0.0000 C   0  0
   -5.8772   -0.5784    0.0000 O   0  0
   -5.2522    0.8256    0.0000 C   0  0
    1.3714    0.6717    0.0000 C   0  0
    1.8378    2.1363    0.0000 N   0  0
    3.3398    2.4628    0.0000 C   0  0
    4.3753    1.3200    0.0000 C   0  0
    3.8062    3.9228    0.0000 O   0  0
    5.8772    1.6419    0.0000 C   0  0
 17 19  1  0
  5 12  1  0
  5 11  2  0
 10 14  1  0
 14 15  1  0
  1  3  1  0
  1  2  2  0
  3  7  1  0
  1  4  1  0
 15 16  1  0
  2  5  1  0
  2  6  1  0
  8 11  1  0
 16 17  1  0
  4 10  1  0
  6 13  1  0
 16 18  2  0
  4  9  1  0
 12 13  1  0
  3  8  2  0
  7  9  1  0
M  END
>  <SOM>
13

$$$$

SciTegic02211520382D

 19 21  0  0  0  0            999 V2000
   -2.0617   -1.6046    0.0000 C   0  0
   -3.4051   -0.8349    0.0000 C   0  0
   -2.0524   -3.1485    0.0000 C   0  0
   -0.5971   -1.1195    0.0000 C   0  0  1  0  0  0
   -4.7344   -1.6046    0.0000 C   0  0
   -3.7222    0.6670    0.0000 C   0  0
   -0.5784   -3.6150    0.0000 C   0  0
   -3.3957   -3.9228    0.0000 C   0  0
    0.3218   -2.3602    0.0000 C   0  0
   -0.1306    0.3498    0.0000 C   0  0
   -4.7251   -3.1578    0.0000 C   0  0
   -5.8772   -0.5784    0.0000 O   0  0
   -5.2522    0.8256    0.0000 C   0  0
    1.3714    0.6717    0.0000 C   0  0
    1.8378    2.1363    0.0000 N   0  0
    3.3398    2.4628    0.0000 C   0  0
    4.3753    1.3200    0.0000 C   0  0
    3.8062    3.9228    0.0000 O   0  0
    5.8772    1.6419    0.0000 C   0  0
 17 19  1  0
  5 12  1  0
  5 11  2  0
 10 14  1  0
 14 15  1  0
  1  3  1  0
  1  2  2  0
  3  7  1  0
  1  4  1  0
 15 16  1  0
  2  5  1  0
  2  6  1  0
  8 11  1  0
 16 17  1  0
  4 10  1  0
  6 13  1  0
 16 18  2  0
  4  9  1  0
 12 13  1  0
  3  8  2  0
  7  9  1  0
M  END
>  <SOM>
17

$$$$

SciTegic02211520382D

 19 20  0  0  0  0            999 V2000
    0.0913   -0.3891    0.0000 C   0  0
    1.4219    0.3843    0.0000 C   0  0
   -1.2442    0.3795    0.0000 C   0  0
    0.0913   -1.9263    0.0000 C   0  0
    2.7573   -0.3843    0.0000 C   0  0
    1.4219    1.9215    0.0000 O   0  0
   -2.5748   -0.3891    0.0000 C   0  0
   -1.2394   -2.6997    0.0000 C   0  0
    4.0928    0.3843    0.0000 C   0  0
    2.7573   -1.9263    0.0000 C   0  0
   -2.5748   -1.9311    0.0000 C   0  0
    4.0928    1.9263    0.0000 N   0  0
   -3.9054   -2.7045    0.0000 C   0  0
    2.7573    2.6949    0.0000 C   0  0
    5.4234    2.6949    0.0000 C   0  0
   -3.9054   -4.2417    0.0000 C   0  0
    2.7573    4.2321    0.0000 C   0  0
    5.4234    4.2369    0.0000 C   0  0
    4.0928    5.0055    0.0000 C   0  0
 17 19  1  0
 18 19  1  0
  5 10  1  0
 11 13  1  0
 14 17  1  0
  1  3  1  0
  1  2  1  0
  8 11  2  0
  3  7  2  0
  4  8  1  0
  1  4  2  0
  2  5  1  0
  2  6  2  0
 13 16  1  0
  7 11  1  0
  9 12  1  0
  5  9  1  0
 15 18  1  0
 12 14  1  0
 12 15  1  0
M  END
>  <SOM>
13

$$$$

SciTegic02211520382D

 17 17  0  0  0  0            999 V2000
   -3.2741    0.7158    0.0000 C   0  0
   -1.8659    1.4904    0.0000 N   0  0
   -3.2741   -0.9447    0.0000 C   0  0
   -4.6824    1.4258    0.0000 C   0  0
   -0.5398    0.7158    0.0000 C   0  0
   -4.6824   -1.6899    0.0000 C   0  0
   -6.0260    0.6454    0.0000 C   0  0
    0.8039    1.4904    0.0000 N   0  0
   -0.5398   -0.5809    0.0000 N   0  0
   -6.0260   -0.9095    0.0000 C   0  0
    2.1299    0.7158    0.0000 C   0  0
   -7.1057   -1.4258    0.0000 Cl  0  0
    3.5088    1.4904    0.0000 N   0  0
    2.1299   -0.6161    0.0000 N   0  0
    4.8349    0.7158    0.0000 C   0  0
    4.8349   -0.5457    0.0000 C   0  0
    6.3253    1.5608    0.0000 C   0  0
  4  7  2  0
 10 12  1  0
 11 14  2  0
 11 13  1  0
 15 16  1  0
  1  3  2  0
  1  2  1  0
 15 17  1  0
  8 11  1  0
  1  4  1  0
 13 15  1  0
  2  5  1  0
  3  6  1  0
  7 10  1  0
  5  9  2  0
  5  8  1  0
  6 10  2  0
M  END
>  <SOM>
15

$$$$

SciTegic02211520382D

 12 13  0  0  0  0            999 V2000
    1.5085   -0.6889    0.0000 C   0  0
    1.5085    0.8783    0.0000 C   0  0
    0.1469   -1.4726    0.0000 C   0  0
    2.9844   -1.2734    0.0000 O   0  0
    0.1469    1.6652    0.0000 C   0  0
    3.1541    1.3648    0.0000 O   0  0
   -1.2081   -0.6889    0.0000 C   0  0
    4.1141   -0.0424    0.0000 C   0  0
   -1.2081    0.8783    0.0000 C   0  0
   -2.5664   -1.4726    0.0000 C   0  0
   -3.8268   -0.8163    0.0000 C   0  0
   -3.8072    0.9404    0.0000 C   0  0
  7  9  1  0
 10 11  1  0
 11 12  2  0
  1  3  1  0
  1  2  2  0
  3  7  2  0
  4  8  1  0
  1  4  1  0
  6  8  1  0
  2  5  1  0
  2  6  1  0
  7 10  1  0
  5  9  2  0
M  END
>  <SOM>
10

$$$$

SciTegic02211520382D

 46 49  0  0  0  0            999 V2000
   -7.3648    0.0634    0.0000 N   0  0
   -6.1057    0.7682    0.0000 C   0  0  2  0  0  0
   -7.3965   -1.4255    0.0000 C   0  0
   -8.6398    0.8553    0.0000 C   0  0
   -4.8149    0.1109    0.0000 C   0  0
   -6.2245    2.2332    0.0000 C   0  0
   -8.6873   -2.1303    0.0000 N   0  0
   -6.0978   -2.2015    0.0000 O   0  0
   -9.9465    0.1505    0.0000 C   0  0
   -3.6428    0.9265    0.0000 N   0  0
   -4.7198   -1.3859    0.0000 O   0  0
   -7.5707    3.2073    0.0000 C   0  0
   -4.8940    3.0885    0.0000 C   0  0
   -9.9782   -1.3542    0.0000 C   0  0
   -2.4470    0.1109    0.0000 C   0  0  1  0  0  0
   -2.5104   -2.2886    0.0000 C   0  0
   -1.2196    0.8790    0.0000 C   0  0
   -1.1245   -3.0330    0.0000 C   0  0
   -0.0713    0.1109    0.0000 C   0  0  1  0  0  0
   -1.1483   -4.5694    0.0000 C   0  0
    0.1821   -2.3045    0.0000 C   0  0
    1.1800    0.8315    0.0000 C   0  0  2  0  0  0
   -0.1267   -1.3859    0.0000 O   0  0
    0.1425   -5.3454    0.0000 C   0  0
    1.4809   -3.0885    0.0000 C   0  0
    1.2037    2.3678    0.0000 C   0  0
    2.4153    0.0871    0.0000 N   0  0
    1.4571   -4.6169    0.0000 C   0  0
   -0.1663    3.1043    0.0000 C   0  0
    3.7062    0.7761    0.0000 C   0  0
   -1.4571    2.3441    0.0000 C   0  0
   -0.1901    4.6010    0.0000 C   0  0
    4.9099   -0.0238    0.0000 C   0  0
    3.5715    2.4787    0.0000 O   0  0
   -2.7796    3.0726    0.0000 C   0  0
   -1.5046    5.3454    0.0000 C   0  0
    6.0978    0.8236    0.0000 O   0  0
   -2.7955    4.5773    0.0000 C   0  0
    7.3807    0.1188    0.0000 C   0  0
    7.3965   -1.3859    0.0000 C   0  0
    8.6715    0.8790    0.0000 C   0  0
    8.6953   -2.1223    0.0000 C   0  0
    6.0978   -2.1461    0.0000 C   0  0
    9.9702    0.1425    0.0000 C   0  0
    8.6557    2.3837    0.0000 C   0  0
    9.9782   -1.3700    0.0000 C   0  0
 19 22  1  0
 19 23  1  0
 27 30  1  0
 29 31  1  0
  1  3  1  0
  1  2  1  0
 20 24  2  0
 35 38  1  0
 15 17  1  0
 15 16  1  0
  1  4  1  0
  3  7  1  0
 22 26  1  0
 22 27  1  0
  6 12  1  0
  6 13  1  0
 16 18  1  0
 39 41  2  0
  3  8  2  0
 17 19  1  0
  5 11  2  0
  5 10  1  0
 32 36  1  0
 10 15  1  0
  2  5  1  0
 30 34  2  0
 41 44  1  0
 40 42  2  0
 40 43  1  0
 30 33  1  0
 42 46  1  0
 25 28  2  0
 29 32  2  0
  9 14  1  0
 44 46  2  0
 33 37  1  0
 36 38  2  0
 24 28  1  0
 26 29  1  0
  4  9  1  0
 37 39  1  0
 31 35  2  0
 18 21  2  0
 18 20  1  0
 39 40  1  0
 41 45  1  0
  7 14  1  0
  2  6  1  0
 21 25  1  0
M  END
>  <SOM>
14

$$$$

SciTegic02211520382D

 46 49  0  0  0  0            999 V2000
   -7.3648    0.0634    0.0000 N   0  0
   -6.1057    0.7682    0.0000 C   0  0  2  0  0  0
   -7.3965   -1.4255    0.0000 C   0  0
   -8.6398    0.8553    0.0000 C   0  0
   -4.8149    0.1109    0.0000 C   0  0
   -6.2245    2.2332    0.0000 C   0  0
   -8.6873   -2.1303    0.0000 N   0  0
   -6.0978   -2.2015    0.0000 O   0  0
   -9.9465    0.1505    0.0000 C   0  0
   -3.6428    0.9265    0.0000 N   0  0
   -4.7198   -1.3859    0.0000 O   0  0
   -7.5707    3.2073    0.0000 C   0  0
   -4.8940    3.0885    0.0000 C   0  0
   -9.9782   -1.3542    0.0000 C   0  0
   -2.4470    0.1109    0.0000 C   0  0  1  0  0  0
   -2.5104   -2.2886    0.0000 C   0  0
   -1.2196    0.8790    0.0000 C   0  0
   -1.1245   -3.0330    0.0000 C   0  0
   -0.0713    0.1109    0.0000 C   0  0  1  0  0  0
   -1.1483   -4.5694    0.0000 C   0  0
    0.1821   -2.3045    0.0000 C   0  0
    1.1800    0.8315    0.0000 C   0  0  2  0  0  0
   -0.1267   -1.3859    0.0000 O   0  0
    0.1425   -5.3454    0.0000 C   0  0
    1.4809   -3.0885    0.0000 C   0  0
    1.2037    2.3678    0.0000 C   0  0
    2.4153    0.0871    0.0000 N   0  0
    1.4571   -4.6169    0.0000 C   0  0
   -0.1663    3.1043    0.0000 C   0  0
    3.7062    0.7761    0.0000 C   0  0
   -1.4571    2.3441    0.0000 C   0  0
   -0.1901    4.6010    0.0000 C   0  0
    4.9099   -0.0238    0.0000 C   0  0
    3.5715    2.4787    0.0000 O   0  0
   -2.7796    3.0726    0.0000 C   0  0
   -1.5046    5.3454    0.0000 C   0  0
    6.0978    0.8236    0.0000 O   0  0
   -2.7955    4.5773    0.0000 C   0  0
    7.3807    0.1188    0.0000 C   0  0
    7.3965   -1.3859    0.0000 C   0  0
    8.6715    0.8790    0.0000 C   0  0
    8.6953   -2.1223    0.0000 C   0  0
    6.0978   -2.1461    0.0000 C   0  0
    9.9702    0.1425    0.0000 C   0  0
    8.6557    2.3837    0.0000 C   0  0
    9.9782   -1.3700    0.0000 C   0  0
 19 22  1  0
 19 23  1  0
 27 30  1  0
 29 31  1  0
  1  3  1  0
  1  2  1  0
 20 24  2  0
 35 38  1  0
 15 17  1  0
 15 16  1  0
  1  4  1  0
  3  7  1  0
 22 26  1  0
 22 27  1  0
  6 12  1  0
  6 13  1  0
 16 18  1  0
 39 41  2  0
  3  8  2  0
 17 19  1  0
  5 11  2  0
  5 10  1  0
 32 36  1  0
 10 15  1  0
  2  5  1  0
 30 34  2  0
 41 44  1  0
 40 42  2  0
 40 43  1  0
 30 33  1  0
 42 46  1  0
 25 28  2  0
 29 32  2  0
  9 14  1  0
 44 46  2  0
 33 37  1  0
 36 38  2  0
 24 28  1  0
 26 29  1  0
  4  9  1  0
 37 39  1  0
 31 35  2  0
 18 21  2  0
 18 20  1  0
 39 40  1  0
 41 45  1  0
  7 14  1  0
  2  6  1  0
 21 25  1  0
M  END
>  <SOM>
14

$$$$

SciTegic02211520382D

 29 33  0  0  0  0            999 V2000
    2.1302   -1.3301    0.0000 C   0  0  1  0  0  0
    2.7485   -2.6914    0.0000 C   0  0
    0.6547   -1.1950    0.0000 N   0  0
    2.9979   -0.1143    0.0000 C   0  0
    1.8652   -3.8968    0.0000 C   0  0
    4.2293   -2.8420    0.0000 C   0  0
    0.0416    0.1663    0.0000 C   0  0
   -0.2182   -2.4004    0.0000 C   0  0
    4.4839   -0.2598    0.0000 C   0  0
    2.3744    1.2418    0.0000 C   0  0
    0.3897   -3.7513    0.0000 C   0  0
    2.4731   -5.2528    0.0000 C   0  0
    4.8372   -4.2085    0.0000 C   0  0
   -1.4392    0.3065    0.0000 O   0  0
    0.9040    1.3769    0.0000 O   0  0
    5.3411    0.9612    0.0000 C   0  0
    3.2369    2.4524    0.0000 C   0  0
    3.9539   -5.4139    0.0000 C   0  0
   -2.0627    1.6678    0.0000 C   0  0  2  0  0  0
    4.7333    2.3173    0.0000 C   0  0
   -3.6993    2.4004    0.0000 C   0  0  1  0  0  0
   -1.6678    2.9615    0.0000 C   0  0
   -3.6785    4.4683    0.0000 C   0  0
   -5.3411    1.6159    0.0000 C   0  0
   -3.0187    3.7097    0.0000 N   0  3
   -3.0239    5.4139    0.0000 C   0  0
   -4.8268    3.0758    0.0000 C   0  0
   -2.0783    4.8839    0.0000 O   0  5
   -4.7540    1.1482    0.0000 H   0  0
 19 22  1  0
 19 21  1  0
  1  3  1  0
  1  2  1  0
  1  4  1  0
  3  7  1  0
 22 25  1  0
 23 26  1  0
  6 13  2  0
  3  8  1  0
  5 12  1  0
  5 11  1  0
  2  5  2  0
 10 17  2  0
 13 18  1  0
  9 16  1  0
  4 10  1  0
 25 27  1  0
 25 26  1  0
 25 28  1  0
 17 20  1  0
  8 11  1  0
 12 18  2  0
  4  9  2  0
 24 27  1  0
 16 20  2  0
 14 19  1  0
  7 15  2  0
  7 14  1  0
  2  6  1  0
 21 29  1  0
 21 24  1  0
 21 23  1  0
M  END
>  <SOM>
11

$$$$

SciTegic02211520382D

 27 30  0  0  0  0            999 V2000
    2.2817   -0.5221    0.0000 C   0  0  1  0  0  0
    0.8895   -1.2907    0.0000 C   0  0  1  0  0  0
    2.3156    0.9475    0.0000 C   0  0  1  0  0  0
    3.8142   -1.0007    0.0000 C   0  0
   -0.5124   -0.5221    0.0000 C   0  0  1  0  0  0
    0.8895   -2.7652    0.0000 C   0  0
    3.8142    1.3874    0.0000 C   0  0  1  0  0  0
    0.8895    1.6823    0.0000 C   0  0
    2.2817    2.4171    0.0000 C   0  0
    4.6988    0.2175    0.0000 C   0  0
   -1.9143   -1.2907    0.0000 C   0  0  2  0  0  0
   -0.5124    0.9475    0.0000 C   0  0
   -0.5124   -3.4999    0.0000 C   0  0
    4.9309    2.4219    0.0000 C   0  0
    4.0800    3.0020    0.0000 O   0  0
   -1.9143   -2.7652    0.0000 C   0  0
   -3.2534   -0.5221    0.0000 C   0  0
   -1.8853    1.7161    0.0000 O   0  0
    6.0911    3.4999    0.0000 C   0  0
   -3.2969   -3.4999    0.0000 C   0  0
   -4.6456   -1.2907    0.0000 C   0  0
   -4.6843   -2.7652    0.0000 C   0  0
   -6.0911   -3.4999    0.0000 O   0  0
    2.2817   -1.9868    0.0000 H   0  0
    0.8895    0.1837    0.0000 H   0  0
   -0.5076   -1.9288    0.0000 H   0  0
   -1.8853    0.1837    0.0000 H   0  0
  1  3  1  0
  1  2  1  0
 20 22  1  0
  1  4  1  0
  3  7  1  0
 22 23  2  0
  2 25  1  0
  6 13  1  0
  3  9  1  0
  3  8  1  0
  5 12  1  0
  5 11  1  0
  2  5  1  0
  1 24  1  0
 11 27  1  0
  4 10  1  0
 11 17  1  0
 11 16  1  0
 17 21  1  0
 13 16  1  0
 12 18  1  0
 16 20  2  0
  5 26  1  0
 14 19  3  0
  8 12  1  0
  7 15  1  0
  7 14  1  0
  2  6  1  0
  7 10  1  0
 21 22  1  0
M  END
>  <SOM>
4

$$$$

SciTegic02211520382D

 10 10  0  0  0  0            999 V2000
   -1.3702   -0.5811    0.0000 C   0  0
    0.0979   -1.0582    0.0000 C   0  0
   -1.8443    0.8900    0.0000 C   0  0
   -2.5997   -1.4834    0.0000 S   0  0
    1.2417   -0.0245    0.0000 C   0  0
   -3.3765    0.8900    0.0000 C   0  0
   -3.8537   -0.5811    0.0000 C   0  0
    2.7098   -0.4985    0.0000 N   0  0
    0.9175    1.4834    0.0000 C   0  0
    3.8537    0.5352    0.0000 C   0  0
  4  7  1  0
  1  3  2  0
  1  2  1  0
  8 10  1  0
  1  4  1  0
  2  5  1  0
  3  6  1  0
  5  9  1  0
  5  8  1  0
  6  7  2  0
M  END
>  <SOM>
2

$$$$

SciTegic02211520382D

 24 27  0  0  0  0            999 V2000
   -0.8621   -0.1447    0.0000 C   0  0
    0.0463   -1.3829    0.0000 C   0  0
   -2.4071   -0.1504    0.0000 S   0  0
   -0.3992    1.3308    0.0000 C   0  0
    1.5970   -1.3713    0.0000 N   0  0
   -0.4108   -2.8468    0.0000 C   0  0
   -2.8931    1.3077    0.0000 C   0  0
   -1.6548    2.2219    0.0000 C   0  0
    2.0830   -2.8352    0.0000 C   0  0
    0.8390   -3.7437    0.0000 S   0  0
   -4.3628    1.7764    0.0000 C   0  0
    3.5469   -3.2981    0.0000 N   0  0
   -4.6868    3.2808    0.0000 C   0  0
   -5.4853    0.7348    0.0000 N   0  0
    4.6868   -2.2624    0.0000 C   0  0
   -6.1507    3.7437    0.0000 C   0  0
   -6.9550    1.1977    0.0000 C   0  0
    4.3512   -0.7638    0.0000 C   0  0
    6.1507   -2.7311    0.0000 N   0  0
   -7.2906    2.7079    0.0000 C   0  0
    5.4853    0.2777    0.0000 C   0  0
    7.2906   -1.6954    0.0000 C   0  0
    6.9608   -0.1909    0.0000 C   0  0
    5.1497    1.7764    0.0000 C   0  0
 19 22  1  0
 15 19  2  0
 15 18  1  0
  1  3  1  0
  1  2  1  0
  4  8  1  0
  1  4  2  0
  3  7  1  0
 22 23  2  0
  5  9  2  0
  6 10  1  0
  7  8  2  0
  9 12  1  0
  9 10  1  0
 11 14  1  0
 11 13  2  0
 17 20  1  0
 13 16  1  0
 12 15  1  0
 16 20  2  0
 18 21  2  0
 14 17  2  0
  2  5  1  0
  2  6  2  0
  7 11  1  0
 21 24  1  0
 21 23  1  0
M  END
>  <SOM>
24

$$$$

SciTegic02211520382D

 28 31  0  0  0  0            999 V2000
   -1.7346    2.7596    0.0000 C   0  0
   -1.7346    4.2971    0.0000 C   0  0
   -3.0684    1.9843    0.0000 N   0  0
   -0.2694    2.2800    0.0000 N   0  0
   -0.2694    4.7702    0.0000 N   0  0
   -3.0684    5.0659    0.0000 C   0  0
   -3.0684    0.4402    0.0000 C   0  0
   -4.4022    2.7596    0.0000 C   0  0
    0.6373    3.5284    0.0000 C   0  0
   -4.4022    4.2971    0.0000 N   0  0
   -3.0684    6.6034    0.0000 N   0  0
   -1.7346   -0.3285    0.0000 C   0  0
    2.1814    3.5284    0.0000 C   0  0
   -1.7346   -1.8660    0.0000 C   0  0
   -0.4008    0.4402    0.0000 C   0  0
    3.0684    4.7768    0.0000 C   0  0
    3.0750    2.2668    0.0000 C   0  0
   -0.4008   -2.6348    0.0000 C   0  0
    0.9396   -0.3285    0.0000 C   0  0
    0.9396   -1.8660    0.0000 C   0  0
   -0.4008   -4.1788    0.0000 O   0  0
    2.2668   -2.6348    0.0000 O   0  0
   -1.7346   -4.9476    0.0000 C   0  0
    3.6072   -1.8660    0.0000 C   0  0
   -3.0816   -4.3694    0.0000 C   0  0
   -1.9252   -6.5376    0.0000 C   0  0
   -4.1263   -5.4207    0.0000 C   0  0
   -3.4889   -6.8465    0.0000 C   0  0
 15 19  2  0
  1  3  1  0
  1  2  1  0
 20 22  1  0
 19 20  1  0
  1  4  2  0
  3  7  1  0
 22 24  1  0
  5  9  2  0
 23 26  1  0
  6 10  1  0
  6 11  1  0
  3  8  1  0
 12 15  1  0
  9 13  1  0
  8 10  2  0
 23 25  1  0
 25 27  1  0
 13 17  1  0
 13 16  1  0
 26 28  1  0
 12 14  2  0
  4  9  1  0
 18 21  1  0
 18 20  2  0
 14 18  1  0
  2  5  1  0
  2  6  2  0
 27 28  1  0
  7 12  1  0
 21 23  1  0
M  END
>  <SOM>
13

$$$$

SciTegic02211520382D

 13 14  0  0  0  0            999 V2000
   -1.9949   -0.7698    0.0000 C   0  0
   -1.9949    0.7698    0.0000 C   0  0
   -0.6625   -1.5397    0.0000 N   0  0
   -3.3347   -1.5397    0.0000 C   0  0
   -0.6625    1.5397    0.0000 C   0  0
   -3.3347    1.5397    0.0000 C   0  0
    0.6699   -0.7698    0.0000 C   0  0
   -4.6634   -0.7698    0.0000 C   0  0
    0.6699    0.7698    0.0000 C   0  0
   -4.6634    0.7698    0.0000 C   0  0
    2.0023   -1.5360    0.0000 C   0  0
    3.3310   -0.7661    0.0000 C   0  0
    4.6634   -1.5360    0.0000 C   0  0
  7  9  1  0
 11 12  1  0
  1  3  1  0
  1  2  2  0
  8 10  1  0
  3  7  2  0
  4  8  2  0
  1  4  1  0
  2  5  1  0
  2  6  1  0
  7 11  1  0
  5  9  2  0
  6 10  2  0
 12 13  1  0
M  END
>  <SOM>
13

$$$$

SciTegic02211520382D

 13 14  0  0  0  0            999 V2000
   -1.9949   -0.7698    0.0000 C   0  0
   -1.9949    0.7698    0.0000 C   0  0
   -0.6625   -1.5397    0.0000 N   0  0
   -3.3347   -1.5397    0.0000 C   0  0
   -0.6625    1.5397    0.0000 C   0  0
   -3.3347    1.5397    0.0000 C   0  0
    0.6699   -0.7698    0.0000 C   0  0
   -4.6634   -0.7698    0.0000 C   0  0
    0.6699    0.7698    0.0000 C   0  0
   -4.6634    0.7698    0.0000 C   0  0
    2.0023   -1.5360    0.0000 C   0  0
    3.3310   -0.7661    0.0000 C   0  0
    4.6634   -1.5360    0.0000 C   0  0
  7  9  1  0
 11 12  1  0
  1  3  1  0
  1  2  2  0
  8 10  1  0
  3  7  2  0
  4  8  2  0
  1  4  1  0
  2  5  1  0
  2  6  1  0
  7 11  1  0
  5  9  2  0
  6 10  2  0
 12 13  1  0
M  END
>  <SOM>
11

$$$$

SciTegic02211520382D

 31 34  0  0  0  0            999 V2000
   -3.1699   -2.9217    0.0000 C   0  0
   -4.7442   -3.3826    0.0000 C   0  0
   -2.6593   -1.4750    0.0000 C   0  0
   -2.2551   -4.2691    0.0000 N   0  0
   -4.7442   -4.8860    0.0000 C   0  0
   -6.0419   -2.6380    0.0000 C   0  0
   -1.1488   -1.1985    0.0000 C   0  0
   -3.6521   -0.3049    0.0000 C   0  0
   -3.3330   -5.4462    0.0000 O   0  0
   -6.0419   -5.6306    0.0000 C   0  0
   -7.3397   -3.3826    0.0000 C   0  0
   -0.6311    0.2411    0.0000 C   0  0
   -3.1344    1.1346    0.0000 C   0  0
   -7.3397   -4.8860    0.0000 C   0  0
   -1.6239    1.4112    0.0000 N   0  0
   -8.6374   -5.6306    0.0000 F   0  0
   -1.1063    2.8579    0.0000 C   0  0
    0.4255    2.8508    0.0000 C   0  0
    0.9432    4.2974    0.0000 C   0  0
    2.4749    4.2974    0.0000 O   0  0
    3.4394    3.0990    0.0000 C   0  0
    4.9569    3.3401    0.0000 C   0  0
    2.8862    1.6665    0.0000 C   0  0
    5.9214    2.1487    0.0000 C   0  0
    5.5101    4.7726    0.0000 O   0  0
    3.8507    0.4751    0.0000 C   0  0
    5.3682    0.7162    0.0000 C   0  0
    4.5527    6.0348    0.0000 C   0  0
    6.3327   -0.4822    0.0000 C   0  0
    7.9566   -0.3617    0.0000 C   0  0
    5.7795   -1.9147    0.0000 O   0  0
 26 27  2  0
 19 20  1  0
 29 30  1  0
 29 31  2  0
  1  3  1  0
  1  2  1  0
 15 17  1  0
 20 21  1  0
  3  7  1  0
 22 24  2  0
 22 25  1  0
  5  9  1  0
 23 26  1  0
  6 11  2  0
  3  8  1  0
 17 18  1  0
  5 10  1  0
 10 14  2  0
 25 28  1  0
 12 15  1  0
 11 14  1  0
 18 19  1  0
 13 15  1  0
 27 29  1  0
  1  4  2  0
 24 27  1  0
 14 16  1  0
  8 13  1  0
  2  5  2  0
  2  6  1  0
  7 12  1  0
  4  9  1  0
 21 23  2  0
 21 22  1  0
M  END
>  <SOM>
30

$$$$

SciTegic02211520382D

 13 15  0  0  0  0            999 V2000
   -1.6477   -0.3800    0.0000 C   0  0
   -3.1823   -0.3800    0.0000 C   0  0
   -0.3191    0.3974    0.0000 C   0  0
   -2.4107    0.9573    0.0000 C   0  0
   -1.1749   -1.8566    0.0000 C   0  0
   -3.6552   -1.8421    0.0000 C   0  0
    1.0124   -0.3655    0.0000 C   0  0
   -0.3423    1.9320    0.0000 C   0  0
   -2.4049   -2.7356    0.0000 N   0  0
    2.3381    0.4090    0.0000 C   0  0
    0.9805    2.7124    0.0000 C   0  0
    2.3294    1.9552    0.0000 C   0  0
    3.6552    2.7356    0.0000 C   0  0
 10 12  2  0
 11 12  1  0
  1  3  1  0
  1  2  1  0
  3  7  2  0
  1  5  1  0
  1  4  1  0
  2  4  1  0
  6  9  1  0
  2  6  1  0
  8 11  2  0
  7 10  1  0
  5  9  1  0
 12 13  1  0
  3  8  1  0
M  END
>  <SOM>
13

$$$$

SciTegic02211520382D

 30 33  0  0  0  0            999 V2000
    2.7958    3.0282    0.0000 C   0  0
    4.2654    2.5565    0.0000 N   0  0
    2.7958    4.5730    0.0000 C   0  0
    1.4628    2.2626    0.0000 C   0  0
    4.7439    1.0869    0.0000 C   0  0
    5.1745    3.8006    0.0000 C   0  0
    1.4628    5.3386    0.0000 C   0  0
    4.2654    5.0515    0.0000 C   0  0
    0.1299    3.0282    0.0000 C   0  0
    3.7117   -0.0615    0.0000 C   0  0
    6.2477    0.7656    0.0000 C   0  0
    0.1299    4.5730    0.0000 C   0  0
    1.4628    6.8834    0.0000 O   0  0
   -1.2031    2.2626    0.0000 C   0  0
    4.1834   -1.5243    0.0000 C   0  0
    6.7262   -0.6972    0.0000 C   0  0
   -2.5360    3.0282    0.0000 C   0  0
    5.6940   -1.8388    0.0000 N   0  0
   -3.8758    2.2626    0.0000 N   0  0
   -2.5360    4.5730    0.0000 O   0  0
    6.1725   -3.3153    0.0000 C   0  0
   -5.2087    3.0282    0.0000 C   0  0
    5.1335   -4.4568    0.0000 C   0  0
    3.6297   -4.1355    0.0000 C   0  0
    2.5975   -5.2839    0.0000 C   0  0
    3.1580   -2.6659    0.0000 C   0  0
    1.0937   -4.9558    0.0000 C   0  0
    3.0760   -6.7467    0.0000 F   0  0
    1.6474   -2.3514    0.0000 C   0  0
    0.6152   -3.4930    0.0000 C   0  0
 19 22  1  0
 15 18  1  0
 27 30  2  0
 29 30  1  0
  1  3  2  0
  1  2  1  0
  1  4  1  0
  3  7  1  0
 16 18  1  0
 23 24  1  0
  3  8  1  0
 17 19  1  0
  5 11  1  0
  5 10  1  0
 10 15  1  0
  6  8  2  0
 25 28  1  0
  9 14  1  0
  9 12  1  0
 25 27  1  0
 11 16  1  0
 17 20  2  0
 26 29  2  0
  4  9  2  0
 24 26  1  0
 24 25  2  0
 18 21  1  0
 14 17  1  0
  2  5  1  0
  2  6  1  0
  7 13  1  0
  7 12  2  0
 21 23  1  0
M  END
>  <SOM>
14

$$$$

SciTegic02211520382D

 38 40  0  0  0  0            999 V2000
    5.8883   -0.2262    0.0000 C   0  0
    5.8732    1.1988    0.0000 C   0  0
    4.4709   -0.9274    0.0000 C   0  0
    7.4414   -0.6484    0.0000 O   0  0
    7.4188    1.6436    0.0000 C   0  0
    4.4709    1.9226    0.0000 C   0  0
    3.0610   -0.2262    0.0000 C   0  0
    4.4709   -2.3523    0.0000 C   0  0
    8.3688    0.5051    0.0000 N   0  0
    7.9013    3.0007    0.0000 C   0  0
    3.0610    1.1988    0.0000 C   0  0
    1.6587   -0.9500    0.0000 O   0  0
    3.0610   -3.0610    0.0000 C   0  0
    9.4997    3.3098    0.0000 F   0  0
    6.3407    3.6265    0.0000 F   0  0
    7.3283    4.4860    0.0000 F   0  0
    1.6587    1.8999    0.0000 C   0  0
    0.2639   -0.2262    0.0000 C   0  0
    3.0610   -4.4860    0.0000 C   0  0
    1.6662    3.3174    0.0000 C   0  0
   -1.1460   -0.9198    0.0000 C   0  0
    0.9801    1.4250    0.0000 C   0  0
   -0.4976    1.3496    0.0000 C   0  0
    0.2714    4.0336    0.0000 C   0  0
   -2.5257   -0.2036    0.0000 O   0  0
   -1.1611   -2.3448    0.0000 O   0  0
   -3.9356   -0.9274    0.0000 C   0  0  2  0  0  0
   -5.3455   -0.2262    0.0000 O   0  0
   -3.9356   -2.3221    0.0000 C   0  0  1  0  0  0
   -6.7327   -0.9424    0.0000 C   0  0  1  0  0  0
   -5.3304   -3.0535    0.0000 C   0  0  2  0  0  0
   -2.5182   -3.0384    0.0000 O   0  0
   -6.7327   -2.3448    0.0000 C   0  0  2  0  0  0
   -8.1426   -0.2262    0.0000 C   0  0
   -5.3153   -4.4784    0.0000 O   0  0
   -8.1275   -3.0610    0.0000 O   0  0
   -9.4997   -0.9047    0.0000 O   0  0
   -8.1652    1.1988    0.0000 O   0  0
 29 32  1  0
 29 31  1  0
  1  3  1  0
  1  2  2  0
 20 24  1  0
  1  4  1  0
  3  7  2  0
 28 30  1  0
  5  9  2  0
  6 11  2  0
  3  8  1  0
  5 10  1  0
 10 14  1  0
 10 15  1  0
 10 16  1  0
 30 34  1  0
 30 33  1  0
 25 27  1  0
 11 17  1  0
 33 36  1  0
 17 20  1  0
 27 29  1  0
 27 28  1  0
 12 18  1  0
 31 33  1  0
  4  9  1  0
 13 19  1  0
 31 35  1  0
 18 21  1  0
 18 23  1  0
 18 22  1  0
 34 37  1  0
 34 38  2  0
  8 13  1  0
  2  5  1  0
  2  6  1  0
  7 11  1  0
  7 12  1  0
 21 25  1  0
 21 26  2  0
M  END
>  <SOM>
19

$$$$

SciTegic02211520382D

 14 14  0  0  0  0            999 V2000
   -1.8747    1.0081    0.0000 C   0  0
   -0.5729    1.8384    0.0000 C   0  0
   -1.8747   -0.5512    0.0000 C   0  0
   -3.2236    1.7804    0.0000 C   0  0
    0.8413    0.9972    0.0000 N   0  0
   -0.5729    3.3179    0.0000 O   0  0
   -3.2200   -1.3308    0.0000 C   0  0
   -4.5689    1.0044    0.0000 C   0  0
    0.8449   -0.5983    0.0000 C   0  0
    2.1902    1.8167    0.0000 C   0  0
   -4.5689   -0.5512    0.0000 C   0  0
   -3.2200   -2.8719    0.0000 C   0  0
    2.1756   -1.3525    0.0000 C   0  0
    3.4702    1.0443    0.0000 C   0  0
  5 10  1  0
 10 14  1  0
  1  3  1  0
  1  2  1  0
  3  7  2  0
  4  8  1  0
  1  4  2  0
  2  5  1  0
  2  6  2  0
  8 11  2  0
  7 11  1  0
  5  9  1  0
  7 12  1  0
  9 13  1  0
M  END
>  <SOM>
12

$$$$

SciTegic02211520382D

 16 17  0  0  0  0            999 V2000
    0.9736    1.3245    0.0000 C   0  0
    0.9736    3.0392    0.0000 C   0  0
   -0.3991    0.5175    0.0000 C   0  0
    2.3288    0.8727    0.0000 O   0  0
    2.3156    3.5085    0.0000 C   0  0
   -0.3421    3.8067    0.0000 C   0  0
   -0.3903   -1.0438    0.0000 O   0  0
   -1.7893    1.3157    0.0000 C   0  0
    3.2673    2.2235    0.0000 C   0  0
   -1.7893    2.9778    0.0000 C   0  0
   -1.7411   -1.8200    0.0000 C   0  0
    4.4163    1.4078    0.0000 C   0  0
    4.3593    3.3550    0.0000 C   0  0
   -3.0962   -1.0131    0.0000 N   0  0
   -1.7279   -3.4252    0.0000 O   0  0
   -4.2848   -2.0086    0.0000 C   0  0
 11 15  2  0
 11 14  1  0
  1  3  1  0
  1  2  2  0
  8 10  1  0
  3  7  1  0
 14 16  1  0
  1  4  1  0
  2  5  1  0
  2  6  1  0
  7 11  1  0
  9 12  1  0
  5  9  1  0
  9 13  1  0
  6 10  2  0
  4  9  1  0
  3  8  2  0
M  END
>  <SOM>
5

$$$$

SciTegic02211520382D

 16 17  0  0  0  0            999 V2000
    0.9736    1.3245    0.0000 C   0  0
    0.9736    3.0392    0.0000 C   0  0
   -0.3991    0.5175    0.0000 C   0  0
    2.3288    0.8727    0.0000 O   0  0
    2.3156    3.5085    0.0000 C   0  0
   -0.3421    3.8067    0.0000 C   0  0
   -0.3903   -1.0438    0.0000 O   0  0
   -1.7893    1.3157    0.0000 C   0  0
    3.2673    2.2235    0.0000 C   0  0
   -1.7893    2.9778    0.0000 C   0  0
   -1.7411   -1.8200    0.0000 C   0  0
    4.4163    1.4078    0.0000 C   0  0
    4.3593    3.3550    0.0000 C   0  0
   -3.0962   -1.0131    0.0000 N   0  0
   -1.7279   -3.4252    0.0000 O   0  0
   -4.2848   -2.0086    0.0000 C   0  0
 11 15  2  0
 11 14  1  0
  1  3  1  0
  1  2  2  0
  8 10  1  0
  3  7  1  0
 14 16  1  0
  1  4  1  0
  2  5  1  0
  2  6  1  0
  7 11  1  0
  9 12  1  0
  5  9  1  0
  9 13  1  0
  6 10  2  0
  4  9  1  0
  3  8  2  0
M  END
>  <SOM>
5

$$$$

SciTegic02211520382D

 19 19  0  0  0  0            999 V2000
   -1.6448   -0.8317    0.0000 C   0  0
   -2.9625   -0.0701    0.0000 C   0  0
   -0.3271   -0.0701    0.0000 C   0  0
   -1.6448   -2.3691    0.0000 C   0  0
   -2.9625    1.4485    0.0000 C   0  0
   -4.2942   -0.8411    0.0000 N   0  3
   -0.3271    1.4485    0.0000 C   0  0
   -0.3411   -2.8223    0.0000 F   0  0
   -2.9018   -3.2662    0.0000 F   0  0
   -0.9719   -3.6634    0.0000 F   0  0
   -1.6448    2.2102    0.0000 C   0  0
   -4.3129   -2.3223    0.0000 O   0  0
   -5.5979   -0.0654    0.0000 O   0  5
    0.9859    2.2102    0.0000 N   0  0
    2.1074    1.4532    0.0000 C   0  0
    3.4485    2.1681    0.0000 C   0  0
    2.1074   -0.0607    0.0000 O   0  0
    3.4158    3.7943    0.0000 C   0  0
    4.8223    1.4859    0.0000 C   0  0
 14 15  1  0
  5 11  2  0
  6 12  2  0
 15 16  1  0
 16 19  1  0
  7 14  1  0
  1  3  1  0
  1  2  2  0
 15 17  2  0
  3  7  2  0
  4  8  1  0
  1  4  1  0
  2  5  1  0
  2  6  1  0
  7 11  1  0
  4 10  1  0
  6 13  1  0
 16 18  1  0
  4  9  1  0
M  END
>  <SOM>
16

$$$$

SciTegic02211520382D

 23 24  0  0  0  0            999 V2000
   -1.7027   -0.3180    0.0000 C   0  0
   -1.7027    1.2206    0.0000 C   0  0
   -3.0362   -1.0873    0.0000 C   0  0
   -0.3693   -1.0873    0.0000 C   0  0
   -3.0362    1.9899    0.0000 C   0  0
   -0.3693    1.9899    0.0000 C   0  0
   -4.3696   -0.3180    0.0000 C   0  0
   -0.3693   -2.6259    0.0000 C   0  0
   -4.3696    1.2206    0.0000 C   0  0
   -3.0362    3.5336    0.0000 O   0  0
    0.9642    1.2206    0.0000 O   0  0
   -0.3693    3.5336    0.0000 O   0  0
   -5.7031   -1.0873    0.0000 O   0  0
    0.8924   -3.4003    0.0000 C   0  0
    2.2976    1.9899    0.0000 C   0  0  2  0  0  0
    2.2976   -2.6259    0.0000 C   0  0
    3.6311    1.2206    0.0000 C   0  0
    2.2976    3.5336    0.0000 C   0  0
    3.6311   -3.3952    0.0000 C   0  0
    3.6311   -0.3180    0.0000 C   0  0
    4.9645   -2.6259    0.0000 C   0  0  2  0  0  0
    4.9645   -1.0873    0.0000 C   0  0
    6.2980   -3.3952    0.0000 O   0  0
 19 21  1  0
  1  3  1  0
  1  2  2  0
 20 22  1  0
  4  8  2  0
  1  4  1  0
  3  7  2  0
 15 18  1  0
  5  9  2  0
  6 12  2  0
 16 19  1  0
  7  9  1  0
  5 10  1  0
  6 11  1  0
 11 15  1  0
 15 17  1  0
 17 20  1  0
 14 16  1  0
  8 14  1  0
  2  5  1  0
  2  6  1  0
  7 13  1  0
 21 23  1  0
 21 22  1  0
M  END
>  <SOM>
19

$$$$

SciTegic02211520382D

 23 24  0  0  0  0            999 V2000
   -1.7027   -0.3180    0.0000 C   0  0
   -1.7027    1.2206    0.0000 C   0  0
   -3.0362   -1.0873    0.0000 C   0  0
   -0.3693   -1.0873    0.0000 C   0  0
   -3.0362    1.9899    0.0000 C   0  0
   -0.3693    1.9899    0.0000 C   0  0
   -4.3696   -0.3180    0.0000 C   0  0
   -0.3693   -2.6259    0.0000 C   0  0
   -4.3696    1.2206    0.0000 C   0  0
   -3.0362    3.5336    0.0000 O   0  0
    0.9642    1.2206    0.0000 O   0  0
   -0.3693    3.5336    0.0000 O   0  0
   -5.7031   -1.0873    0.0000 O   0  0
    0.8924   -3.4003    0.0000 C   0  0
    2.2976    1.9899    0.0000 C   0  0  2  0  0  0
    2.2976   -2.6259    0.0000 C   0  0
    3.6311    1.2206    0.0000 C   0  0
    2.2976    3.5336    0.0000 C   0  0
    3.6311   -3.3952    0.0000 C   0  0
    3.6311   -0.3180    0.0000 C   0  0
    4.9645   -2.6259    0.0000 C   0  0  2  0  0  0
    4.9645   -1.0873    0.0000 C   0  0
    6.2980   -3.3952    0.0000 O   0  0
 19 21  1  0
  1  3  1  0
  1  2  2  0
 20 22  1  0
  4  8  2  0
  1  4  1  0
  3  7  2  0
 15 18  1  0
  5  9  2  0
  6 12  2  0
 16 19  1  0
  7  9  1  0
  5 10  1  0
  6 11  1  0
 11 15  1  0
 15 17  1  0
 17 20  1  0
 14 16  1  0
  8 14  1  0
  2  5  1  0
  2  6  1  0
  7 13  1  0
 21 23  1  0
 21 22  1  0
M  END
>  <SOM>
19

$$$$

SciTegic02211520382D

 23 24  0  0  0  0            999 V2000
   -1.7027   -0.3180    0.0000 C   0  0
   -1.7027    1.2206    0.0000 C   0  0
   -3.0362   -1.0873    0.0000 C   0  0
   -0.3693   -1.0873    0.0000 C   0  0
   -3.0362    1.9899    0.0000 C   0  0
   -0.3693    1.9899    0.0000 C   0  0
   -4.3696   -0.3180    0.0000 C   0  0
   -0.3693   -2.6259    0.0000 C   0  0
   -4.3696    1.2206    0.0000 C   0  0
   -3.0362    3.5336    0.0000 O   0  0
    0.9642    1.2206    0.0000 O   0  0
   -0.3693    3.5336    0.0000 O   0  0
   -5.7031   -1.0873    0.0000 O   0  0
    0.8924   -3.4003    0.0000 C   0  0
    2.2976    1.9899    0.0000 C   0  0  2  0  0  0
    2.2976   -2.6259    0.0000 C   0  0
    3.6311    1.2206    0.0000 C   0  0
    2.2976    3.5336    0.0000 C   0  0
    3.6311   -3.3952    0.0000 C   0  0
    3.6311   -0.3180    0.0000 C   0  0
    4.9645   -2.6259    0.0000 C   0  0  2  0  0  0
    4.9645   -1.0873    0.0000 C   0  0
    6.2980   -3.3952    0.0000 O   0  0
 19 21  1  0
  1  3  1  0
  1  2  2  0
 20 22  1  0
  4  8  2  0
  1  4  1  0
  3  7  2  0
 15 18  1  0
  5  9  2  0
  6 12  2  0
 16 19  1  0
  7  9  1  0
  5 10  1  0
  6 11  1  0
 11 15  1  0
 15 17  1  0
 17 20  1  0
 14 16  1  0
  8 14  1  0
  2  5  1  0
  2  6  1  0
  7 13  1  0
 21 23  1  0
 21 22  1  0
M  END
>  <SOM>
22

$$$$

SciTegic02211520382D

 32 35  0  0  0  0            999 V2000
    3.7660   -2.2862    0.0000 C   0  0
    5.1211   -1.5297    0.0000 C   0  0
    3.7660   -3.7992    0.0000 C   0  0
    2.4275   -1.5297    0.0000 C   0  0
    5.1211   -0.0166    0.0000 N   0  0
    6.4762   -2.2862    0.0000 N   0  0
    2.4275   -4.5558    0.0000 C   0  0
    5.1211   -4.5558    0.0000 N   0  0
    1.0724   -2.2862    0.0000 C   0  0
    6.4595    0.7565    0.0000 C   0  0
    6.4762   -3.7992    0.0000 C   0  0
    1.0724   -3.7992    0.0000 C   0  0
   -0.2743   -1.5297    0.0000 C   0  0
    6.4512    2.2779    0.0000 C   0  0
    7.8063    0.0166    0.0000 C   0  0
   -1.6959   -2.1449    0.0000 O   0  0
   -0.4406   -0.0166    0.0000 C   0  0
    7.7897    3.0427    0.0000 C   0  0
    9.1448    0.7898    0.0000 C   0  0
   -2.7351   -1.0142    0.0000 C   0  0
   -1.9620    0.3076    0.0000 C   0  0
    9.1448    2.3028    0.0000 C   0  0
    7.7730    4.5558    0.0000 Cl  0  0
   -4.2897   -1.1805    0.0000 C   0  0
   10.4749    3.0593    0.0000 O   0  0
   -5.2042    0.0499    0.0000 N   0  0
   -6.7505   -0.0998    0.0000 C   0  0
   -7.3823   -1.4881    0.0000 C   0  0
   -8.9369   -1.6461    0.0000 S   0  0
  -10.4749   -1.8206    0.0000 C   0  0
   -8.8122   -3.1757    0.0000 O   0  0
   -9.0866   -0.1330    0.0000 O   0  0
 26 27  1  0
 19 22  2  0
 15 19  1  0
 29 32  2  0
 29 30  1  0
 29 31  2  0
  1  3  2  0
  1  2  1  0
 20 24  1  0
  1  4  1  0
  3  7  1  0
 22 25  1  0
  6 11  1  0
  3  8  1  0
  5 10  1  0
 10 14  1  0
 10 15  2  0
  9 13  1  0
  9 12  1  0
 28 29  1  0
 17 21  1  0
 13 17  2  0
 13 16  1  0
  4  9  2  0
 24 26  1  0
 16 20  1  0
 20 21  2  0
 18 23  1  0
 18 22  1  0
 14 18  2  0
  8 11  2  0
  2  5  1  0
  2  6  2  0
 27 28  1  0
  7 12  2  0
M  END
>  <SOM>
24

$$$$

SciTegic02211520382D

 24 27  0  0  0  0            999 V2000
    0.3211   -0.5087    0.0000 C   0  0
   -0.8715    0.4503    0.0000 C   0  0
    1.8388   -0.1876    0.0000 N   0  0
   -0.8256   -1.5678    0.0000 C   0  0
    0.1835   -2.0723    0.0000 O   0  0
   -0.8715    2.0139    0.0000 C   0  0
   -2.2016   -0.3252    0.0000 C   0  0
    2.6185   -1.5177    0.0000 C   0  0
    2.5268    1.2342    0.0000 C   0  0
   -0.5045   -3.0814    0.0000 C   0  0
   -2.2474   -1.0591    0.0000 C   0  0
    1.6553   -2.6686    0.0000 C   0  0
    0.3211    2.9771    0.0000 N   0  0
   -2.2016    2.7937    0.0000 C   0  0
   -3.5775    0.4503    0.0000 C   0  0
    4.1530   -1.6470    0.0000 C   0  0
    1.8388    2.6102    0.0000 C   0  0
   -1.6970   -4.0904    0.0000 C   0  0
    0.9674   -3.5859    0.0000 Cl  0  0
   -3.4399   -2.0723    0.0000 C   0  0
   -3.5775    2.0139    0.0000 C   0  0
   -4.9577   -0.3252    0.0000 Cl  0  0
    2.8020    3.8486    0.0000 O   0  0
   -3.1231   -3.5859    0.0000 C   0  0
  1  3  1  0
  1  2  1  0
 20 24  2  0
  1  5  1  0
  1  4  1  0
  6 13  1  0
 11 20  1  0
  3  9  1  0
  3  8  1  0
  6 14  1  0
  5 12  1  0
 10 18  2  0
 10 19  1  0
  9 17  1  0
  4 10  1  0
  4 11  2  0
 14 21  2  0
 15 22  1  0
 15 21  1  0
 13 17  1  0
 17 23  2  0
 18 24  1  0
  8 16  1  0
  8 12  1  0
  7 15  2  0
  2  6  2  0
  2  7  1  0
M  END
>  <SOM>
8

$$$$

SciTegic02211520382D

 41 45  0  0  0  0            999 V2000
    7.0930   -1.5422    0.0000 C   0  0
    8.4653   -2.6157    0.0000 C   0  0
    8.4653   -0.4960    0.0000 C   0  0
    5.8293   -0.7541    0.0000 C   0  0
    6.0739   -2.7720    0.0000 C   0  0
    4.6471   -1.5898    0.0000 S   0  0
    6.5291   -4.2055    0.0000 C   0  0
    3.3291   -0.8153    0.0000 C   0  0  1  0  0  0
    7.9422   -4.5316    0.0000 O   0  0
    5.5099   -5.3673    0.0000 O   0  0
    3.3291    0.6726    0.0000 C   0  0
    2.0110   -1.5898    0.0000 C   0  0
    2.0450    1.4132    0.0000 C   0  0
    4.6199    1.4132    0.0000 C   0  0
    0.8221   -0.8153    0.0000 C   0  0
    2.0450    2.9078    0.0000 C   0  0
    4.6199    2.9078    0.0000 C   0  0
   -0.4484   -1.5354    0.0000 C   0  0
    0.7541    3.6552    0.0000 C   0  0
    3.3359    3.6484    0.0000 C   0  0
   -0.4756   -3.0301    0.0000 C   0  0
   -1.7121   -0.7609    0.0000 C   0  0
   -0.5367    2.9146    0.0000 C   0  0
   -1.7936   -3.7231    0.0000 C   0  0
    0.7745   -3.7979    0.0000 C   0  0
   -3.0165   -1.4675    0.0000 C   0  0
   -1.8208    3.6552    0.0000 C   0  0
   -3.0573   -2.9486    0.0000 C   0  0
    0.0272   -5.2110    0.0000 C   0  0
    1.4811   -5.1906    0.0000 C   0  0
    2.1673   -2.9282    0.0000 O   0  0
   -3.1117    2.9146    0.0000 N   0  0
   -1.8208    5.1431    0.0000 C   0  0
   -4.3957    3.6552    0.0000 C   0  0
   -3.1117    5.8836    0.0000 C   0  0
   -4.3957    5.1431    0.0000 C   0  0
   -5.6934    2.9146    0.0000 C   0  0
   -5.6934    5.8836    0.0000 C   0  0
   -6.9775    3.6552    0.0000 C   0  0
   -6.9775    5.1431    0.0000 C   0  0
   -8.2683    2.9146    0.0000 Cl  0  0
  4  6  1  0
 19 23  2  0
 15 18  1  0
 27 32  2  0
 27 33  1  0
  1  3  1  0
  1  2  1  0
  1  5  1  0
  1  4  1  0
 23 27  1  0
 22 26  2  0
 35 36  1  0
  5  7  1  0
 33 35  2  0
 39 40  1  0
 16 19  1  0
  7  9  1  0
 25 29  1  0
 39 41  1  0
 32 34  1  0
  6  8  1  0
 18 22  1  0
 11 14  1  0
 11 13  2  0
 38 40  2  0
 36 38  1  0
 17 20  1  0
 24 28  2  0
 13 16  1  0
 26 28  1  0
 12 15  1  0
 37 39  2  0
 16 20  2  0
 18 21  2  0
 14 17  2  0
 34 36  2  0
 34 37  1  0
  8 11  1  0
  8 12  1  0
  7 10  2  0
  2  3  1  0
 21 25  1  0
 21 24  1  0
 25 30  1  0
 25 31  1  0
M  END
>  <SOM>
15

$$$$

SciTegic02211520382D

 41 45  0  0  0  0            999 V2000
    7.0930   -1.5422    0.0000 C   0  0
    8.4653   -2.6157    0.0000 C   0  0
    8.4653   -0.4960    0.0000 C   0  0
    5.8293   -0.7541    0.0000 C   0  0
    6.0739   -2.7720    0.0000 C   0  0
    4.6471   -1.5898    0.0000 S   0  0
    6.5291   -4.2055    0.0000 C   0  0
    3.3291   -0.8153    0.0000 C   0  0  1  0  0  0
    7.9422   -4.5316    0.0000 O   0  0
    5.5099   -5.3673    0.0000 O   0  0
    3.3291    0.6726    0.0000 C   0  0
    2.0110   -1.5898    0.0000 C   0  0
    2.0450    1.4132    0.0000 C   0  0
    4.6199    1.4132    0.0000 C   0  0
    0.8221   -0.8153    0.0000 C   0  0
    2.0450    2.9078    0.0000 C   0  0
    4.6199    2.9078    0.0000 C   0  0
   -0.4484   -1.5354    0.0000 C   0  0
    0.7541    3.6552    0.0000 C   0  0
    3.3359    3.6484    0.0000 C   0  0
   -0.4756   -3.0301    0.0000 C   0  0
   -1.7121   -0.7609    0.0000 C   0  0
   -0.5367    2.9146    0.0000 C   0  0
   -1.7936   -3.7231    0.0000 C   0  0
    0.7745   -3.7979    0.0000 C   0  0
   -3.0165   -1.4675    0.0000 C   0  0
   -1.8208    3.6552    0.0000 C   0  0
   -3.0573   -2.9486    0.0000 C   0  0
    0.0272   -5.2110    0.0000 C   0  0
    1.4811   -5.1906    0.0000 C   0  0
    2.1673   -2.9282    0.0000 O   0  0
   -3.1117    2.9146    0.0000 N   0  0
   -1.8208    5.1431    0.0000 C   0  0
   -4.3957    3.6552    0.0000 C   0  0
   -3.1117    5.8836    0.0000 C   0  0
   -4.3957    5.1431    0.0000 C   0  0
   -5.6934    2.9146    0.0000 C   0  0
   -5.6934    5.8836    0.0000 C   0  0
   -6.9775    3.6552    0.0000 C   0  0
   -6.9775    5.1431    0.0000 C   0  0
   -8.2683    2.9146    0.0000 Cl  0  0
  4  6  1  0
 19 23  2  0
 15 18  1  0
 27 32  2  0
 27 33  1  0
  1  3  1  0
  1  2  1  0
  1  5  1  0
  1  4  1  0
 23 27  1  0
 22 26  2  0
 35 36  1  0
  5  7  1  0
 33 35  2  0
 39 40  1  0
 16 19  1  0
  7  9  1  0
 25 29  1  0
 39 41  1  0
 32 34  1  0
  6  8  1  0
 18 22  1  0
 11 14  1  0
 11 13  2  0
 38 40  2  0
 36 38  1  0
 17 20  1  0
 24 28  2  0
 13 16  1  0
 26 28  1  0
 12 15  1  0
 37 39  2  0
 16 20  2  0
 18 21  2  0
 14 17  2  0
 34 36  2  0
 34 37  1  0
  8 11  1  0
  8 12  1  0
  7 10  2  0
  2  3  1  0
 21 25  1  0
 21 24  1  0
 25 30  1  0
 25 31  1  0
M  END
>  <SOM>
15

$$$$

SciTegic02211520382D

 41 45  0  0  0  0            999 V2000
    7.0930   -1.5422    0.0000 C   0  0
    8.4653   -2.6157    0.0000 C   0  0
    8.4653   -0.4960    0.0000 C   0  0
    5.8293   -0.7541    0.0000 C   0  0
    6.0739   -2.7720    0.0000 C   0  0
    4.6471   -1.5898    0.0000 S   0  0
    6.5291   -4.2055    0.0000 C   0  0
    3.3291   -0.8153    0.0000 C   0  0  1  0  0  0
    7.9422   -4.5316    0.0000 O   0  0
    5.5099   -5.3673    0.0000 O   0  0
    3.3291    0.6726    0.0000 C   0  0
    2.0110   -1.5898    0.0000 C   0  0
    2.0450    1.4132    0.0000 C   0  0
    4.6199    1.4132    0.0000 C   0  0
    0.8221   -0.8153    0.0000 C   0  0
    2.0450    2.9078    0.0000 C   0  0
    4.6199    2.9078    0.0000 C   0  0
   -0.4484   -1.5354    0.0000 C   0  0
    0.7541    3.6552    0.0000 C   0  0
    3.3359    3.6484    0.0000 C   0  0
   -0.4756   -3.0301    0.0000 C   0  0
   -1.7121   -0.7609    0.0000 C   0  0
   -0.5367    2.9146    0.0000 C   0  0
   -1.7936   -3.7231    0.0000 C   0  0
    0.7745   -3.7979    0.0000 C   0  0
   -3.0165   -1.4675    0.0000 C   0  0
   -1.8208    3.6552    0.0000 C   0  0
   -3.0573   -2.9486    0.0000 C   0  0
    0.0272   -5.2110    0.0000 C   0  0
    1.4811   -5.1906    0.0000 C   0  0
    2.1673   -2.9282    0.0000 O   0  0
   -3.1117    2.9146    0.0000 N   0  0
   -1.8208    5.1431    0.0000 C   0  0
   -4.3957    3.6552    0.0000 C   0  0
   -3.1117    5.8836    0.0000 C   0  0
   -4.3957    5.1431    0.0000 C   0  0
   -5.6934    2.9146    0.0000 C   0  0
   -5.6934    5.8836    0.0000 C   0  0
   -6.9775    3.6552    0.0000 C   0  0
   -6.9775    5.1431    0.0000 C   0  0
   -8.2683    2.9146    0.0000 Cl  0  0
  4  6  1  0
 19 23  2  0
 15 18  1  0
 27 32  2  0
 27 33  1  0
  1  3  1  0
  1  2  1  0
  1  5  1  0
  1  4  1  0
 23 27  1  0
 22 26  2  0
 35 36  1  0
  5  7  1  0
 33 35  2  0
 39 40  1  0
 16 19  1  0
  7  9  1  0
 25 29  1  0
 39 41  1  0
 32 34  1  0
  6  8  1  0
 18 22  1  0
 11 14  1  0
 11 13  2  0
 38 40  2  0
 36 38  1  0
 17 20  1  0
 24 28  2  0
 13 16  1  0
 26 28  1  0
 12 15  1  0
 37 39  2  0
 16 20  2  0
 18 21  2  0
 14 17  2  0
 34 36  2  0
 34 37  1  0
  8 11  1  0
  8 12  1  0
  7 10  2  0
  2  3  1  0
 21 25  1  0
 21 24  1  0
 25 30  1  0
 25 31  1  0
M  END
>  <SOM>
15

$$$$

SciTegic02211520382D

 20 22  0  0  0  0            999 V2000
    0.2249    0.9613    0.0000 C   0  0
    1.3891   -0.0397    0.0000 C   0  0
    0.2249    2.5136    0.0000 C   0  0
   -1.1289    0.2161    0.0000 C   0  0
    1.3891   -1.5567    0.0000 C   0  0
    2.8752    0.3484    0.0000 N   0  0
    1.3891    3.4793    0.0000 N   0  0
   -1.1289    3.3206    0.0000 C   0  0
   -2.4871    0.9613    0.0000 C   0  0
    2.7473   -2.3019    0.0000 C   0  0
    0.0309   -2.3019    0.0000 C   0  0
    3.5543    1.7683    0.0000 C   0  0
    2.8752    3.1265    0.0000 C   0  0
   -2.4871    2.5136    0.0000 C   0  0
   -3.9423    0.2161    0.0000 Cl  0  0
    2.7473   -3.8497    0.0000 C   0  0
    4.0702   -1.4949    0.0000 F   0  0
    0.0309   -3.8189    0.0000 C   0  0
    3.9071    4.3525    0.0000 O   0  0
    1.3891   -4.5950    0.0000 C   0  0
  1  3  2  0
  1  2  1  0
  1  4  1  0
  3  7  1  0
  6 12  1  0
  3  8  1  0
  5 11  2  0
  5 10  1  0
 10 16  2  0
 10 17  1  0
  9 15  1  0
  9 14  1  0
 11 18  1  0
  4  9  2  0
 13 19  2  0
 12 13  1  0
 16 20  1  0
 18 20  2  0
  8 14  2  0
  2  5  1  0
  2  6  2  0
  7 13  1  0
M  END
>  <SOM>
12

$$$$

SciTegic02211520382D

 22 25  0  0  0  0            999 V2000
    0.3595    1.7975    0.0000 C   0  0
    0.3595    0.2734    0.0000 C   0  0
    1.5392    2.7291    0.0000 N   0  0
   -0.9823    2.5316    0.0000 C   0  0
    1.5392   -0.6582    0.0000 C   0  0
   -0.9823   -0.4608    0.0000 C   0  0
    2.9772    2.4354    0.0000 C   0  0
    1.3722    4.2532    0.0000 C   0  0
   -2.2937    1.7975    0.0000 C   0  0
    1.5190   -2.2127    0.0000 C   0  0
    2.9772   -0.3646    0.0000 N   0  0
   -2.2937    0.2734    0.0000 C   0  0
    3.6658    1.0127    0.0000 C   0  0
    3.7620    3.7114    0.0000 N   0  0
    2.7797    4.8405    0.0000 N   0  0
    0.0658    5.0380    0.0000 C   0  0
    0.2127   -3.0177    0.0000 C   0  0
    2.8658   -2.9823    0.0000 C   0  0
   -3.6354   -0.4608    0.0000 Cl  0  0
    0.2127   -4.5873    0.0000 C   0  0
    2.8658   -4.5063    0.0000 C   0  0
    1.5392   -5.2760    0.0000 C   0  0
  1  3  1  0
  1  2  2  0
 20 22  2  0
  1  4  1  0
  3  7  1  0
  6 12  2  0
  3  8  1  0
  5 11  2  0
  5 10  1  0
 10 17  2  0
 10 18  1  0
  9 12  1  0
 11 13  1  0
  7 13  1  0
 17 20  1  0
 12 19  1  0
  4  9  2  0
 18 21  2  0
 14 15  1  0
  8 15  2  0
  8 16  1  0
  7 14  2  0
  2  6  1  0
  2  5  1  0
 21 22  1  0
M  END
>  <SOM>
13

$$$$

SciTegic02211520382D

 22 25  0  0  0  0            999 V2000
    0.3595    1.7975    0.0000 C   0  0
    0.3595    0.2734    0.0000 C   0  0
    1.5392    2.7291    0.0000 N   0  0
   -0.9823    2.5316    0.0000 C   0  0
    1.5392   -0.6582    0.0000 C   0  0
   -0.9823   -0.4608    0.0000 C   0  0
    2.9772    2.4354    0.0000 C   0  0
    1.3722    4.2532    0.0000 C   0  0
   -2.2937    1.7975    0.0000 C   0  0
    1.5190   -2.2127    0.0000 C   0  0
    2.9772   -0.3646    0.0000 N   0  0
   -2.2937    0.2734    0.0000 C   0  0
    3.6658    1.0127    0.0000 C   0  0
    3.7620    3.7114    0.0000 N   0  0
    2.7797    4.8405    0.0000 N   0  0
    0.0658    5.0380    0.0000 C   0  0
    0.2127   -3.0177    0.0000 C   0  0
    2.8658   -2.9823    0.0000 C   0  0
   -3.6354   -0.4608    0.0000 Cl  0  0
    0.2127   -4.5873    0.0000 C   0  0
    2.8658   -4.5063    0.0000 C   0  0
    1.5392   -5.2760    0.0000 C   0  0
  1  3  1  0
  1  2  2  0
 20 22  2  0
  1  4  1  0
  3  7  1  0
  6 12  2  0
  3  8  1  0
  5 11  2  0
  5 10  1  0
 10 17  2  0
 10 18  1  0
  9 12  1  0
 11 13  1  0
  7 13  1  0
 17 20  1  0
 12 19  1  0
  4  9  2  0
 18 21  2  0
 14 15  1  0
  8 15  2  0
  8 16  1  0
  7 14  2  0
  2  6  1  0
  2  5  1  0
 21 22  1  0
M  END
>  <SOM>
16

$$$$

SciTegic02211520382D

 26 28  0  0  0  0            999 V2000
    6.1696    0.2471    0.0000 N   0  0
    5.1813   -0.8910    0.0000 C   0  0
    5.3684    1.5948    0.0000 C   0  0
    7.7045    0.1048    0.0000 C   0  0
    3.7587   -0.2845    0.0000 N   0  0
    5.5332   -2.3960    0.0000 C   0  0
    3.8710    1.2429    0.0000 N   0  0
    5.9749    3.0099    0.0000 O   0  0
    8.3409    1.5050    0.0000 C   0  0
    7.0606   -2.5682    0.0000 C   0  0
    2.7029    2.2462    0.0000 C   0  0
    1.3702    1.4750    0.0000 C   0  0
    0.1947    2.4783    0.0000 C   0  0
   -1.1381    1.7071    0.0000 N   0  0
   -1.1381    0.1647    0.0000 C   0  0
   -2.4708    2.4783    0.0000 C   0  0
   -2.4708   -0.6065    0.0000 C   0  0
   -3.8036    1.7071    0.0000 C   0  0
   -3.8036    0.1647    0.0000 N   0  0
   -5.1363   -0.6065    0.0000 C   0  0
   -6.4691    0.1647    0.0000 C   0  0
   -5.1363   -2.1414    0.0000 C   0  0
   -7.8018   -0.6065    0.0000 C   0  0
   -6.4691   -2.9126    0.0000 C   0  0
   -7.8018   -2.1414    0.0000 C   0  0
   -9.1421    0.1647    0.0000 Cl  0  0
 19 20  1  0
  1  3  1  0
  1  2  1  0
 20 22  2  0
 20 21  1  0
  3  7  1  0
 22 24  1  0
  5  7  1  0
 23 26  1  0
 16 18  1  0
  6 10  1  0
 17 19  1  0
 18 19  1  0
  3  8  2  0
 23 25  1  0
 11 12  1  0
 15 17  1  0
 13 14  1  0
  1  4  1  0
 12 13  1  0
 24 25  2  0
 14 15  1  0
 14 16  1  0
  2  5  2  0
  2  6  1  0
  7 11  1  0
  4  9  1  0
 21 23  2  0
M  END
>  <SOM>
6

$$$$

SciTegic02211520382D

 32 34  0  0  0  0            999 V2000
    4.6863   -0.0138    0.0000 C   0  0
    4.6863    1.5299    0.0000 O   0  0
    6.0095   -0.7719    0.0000 C   0  0
    3.3631   -0.7856    0.0000 C   0  0
    3.3493    2.2880    0.0000 C   0  0
    6.0233   -2.3087    0.0000 C   0  0
    3.3631   -2.3156    0.0000 C   0  0
    3.3424    3.8386    0.0000 C   0  0
    2.0192    1.5162    0.0000 C   0  0
    4.7001   -3.0737    0.0000 N   0  0
    7.3534   -3.0599    0.0000 C   0  0
    2.0055    4.5898    0.0000 C   0  0
    0.6823    2.2742    0.0000 C   0  0
    8.6834   -2.2880    0.0000 N   0  0
    7.3671   -4.5898    0.0000 O   0  0
    0.6754    3.8111    0.0000 C   0  0
    8.6697   -0.7443    0.0000 C   0  0
   -0.6754    4.5829    0.0000 N   0  0
   -2.0055    3.7973    0.0000 C   0  0
   -3.3493    4.5623    0.0000 N   0  0
   -1.9848    2.2467    0.0000 O   0  0
   -4.6794    3.7766    0.0000 C   0  0
   -4.6656    2.2260    0.0000 C   0  0
   -6.0095    4.5347    0.0000 C   0  0
   -5.9957    1.4335    0.0000 C   0  0
   -7.3603    3.7628    0.0000 C   0  0
   -7.3465    2.2122    0.0000 C   0  0
   -5.9888   -0.1103    0.0000 C   0  0
   -8.6834    1.4403    0.0000 Cl  0  0
   -4.6725   -1.4059    0.0000 F   0  0
   -7.3258   -0.8959    0.0000 F   0  0
   -4.2108   -0.5307    0.0000 F   0  0
  4  7  1  0
 19 20  1  0
 19 21  2  0
  1  3  1  0
  1  2  1  0
 28 32  1  0
 20 22  1  0
  1  4  2  0
 22 23  1  0
 22 24  2  0
 28 30  1  0
  5  9  1  0
  5  8  2  0
  6 10  1  0
  6 11  1  0
 16 18  1  0
 18 19  1  0
 25 28  1  0
  9 13  2  0
 25 27  1  0
 11 15  2  0
 11 14  1  0
 27 29  1  0
 13 16  1  0
 12 16  2  0
 26 27  2  0
 24 26  1  0
 14 17  1  0
  8 12  1  0
  2  5  1  0
 23 25  2  0
  3  6  2  0
  7 10  2  0
 28 31  1  0
M  END
>  <SOM>
17

$$$$

SciTegic02211520382D

 49 55  0  0  0  0            999 V2000
  -10.0333    4.4939    0.0000 C   0  0
  -10.8787    3.4483    0.0000 C   0  0
   -9.0211    3.2258    0.0000 O   0  0
  -11.5016    5.1946    0.0000 C   0  0
   -9.0767    5.8509    0.0000 O   0  0
  -12.4360    3.6707    0.0000 C   0  0
  -10.2892    2.0022    0.0000 C   0  0
   -7.4861    3.7708    0.0000 C   0  0
  -11.6907    6.6629    0.0000 N   0  0
   -7.5083    5.3615    0.0000 C   0  0
  -13.3815    2.4583    0.0000 C   0  0
  -13.0144    5.0945    0.0000 Cl  0  0
  -11.2235    0.7898    0.0000 C   0  0
   -6.2180    2.8921    0.0000 C   0  0
  -13.1368    7.3415    0.0000 C   0  0
  -10.6340    7.7530    0.0000 N   0  0
  -12.7808    1.0011    0.0000 C   0  0
   -4.9722    3.8042    0.0000 O   0  0
  -12.9477    8.8654    0.0000 N   0  0
  -11.3682    9.1435    0.0000 C   0  0
  -13.7152   -0.2225    0.0000 Cl  0  0
   -3.6374    3.0256    0.0000 C   0  0
   -2.3026    3.8042    0.0000 C   0  0
   -3.6374    1.4905    0.0000 C   0  0
   -0.9677    3.0256    0.0000 C   0  0
   -2.3026    0.7230    0.0000 C   0  0
   -0.9677    1.4905    0.0000 C   0  0
    0.3671    0.7230    0.0000 N   0  0
    0.3671   -0.8231    0.0000 C   0  0
    1.6908    1.4905    0.0000 C   0  0
    1.6908   -1.5907    0.0000 C   0  0
    3.0256    0.7230    0.0000 C   0  0
    3.0256   -0.8231    0.0000 N   0  0
    4.3604   -1.5907    0.0000 C   0  0
    4.3604   -3.1257    0.0000 C   0  0
    5.6952   -0.8231    0.0000 C   0  0
    5.6952   -3.8932    0.0000 C   0  0
    7.0300   -1.5907    0.0000 C   0  0
    7.0300   -3.1257    0.0000 C   0  0
    8.3648   -3.8932    0.0000 N   0  0
    8.5206   -5.3949    0.0000 C   0  0
    9.7441   -3.2925    0.0000 C   0  0
   10.0111   -5.7174    0.0000 N   0  0
    7.3748   -6.4182    0.0000 O   0  0
   10.7564   -4.4494    0.0000 N   0  0
   10.6229   -7.1301    0.0000 C   0  0
   12.1245   -7.4527    0.0000 C   0  0
    9.8220   -8.4649    0.0000 C   0  0
   12.9254   -6.1290    0.0000 C   0  0
 15 19  2  0
 29 31  1  0
  1  3  1  0
  1  2  1  0
 19 20  1  0
  1  5  1  0
  1  4  1  0
 35 37  2  0
 22 23  1  0
 22 24  2  0
 28 30  1  0
  6 12  1  0
 23 25  2  0
  6 11  1  0
  3  8  1  0
 42 45  2  0
 32 33  1  0
  5 10  1  0
 43 46  1  0
 37 39  1  0
 40 42  1  0
 47 49  1  0
 30 32  1  0
 40 41  1  0
  9 16  1  0
  9 15  1  0
  8 10  1  0
 28 29  1  0
 25 27  1  0
 11 17  2  0
 41 43  1  0
 46 47  1  0
 33 34  1  0
 46 48  1  0
 38 39  2  0
 36 38  1  0
 17 21  1  0
 13 17  1  0
 27 28  1  0
 43 45  1  0
 31 33  1  0
  4  9  1  0
 24 26  1  0
 16 20  2  0
 26 27  2  0
 18 22  1  0
 34 35  1  0
 34 36  2  0
  8 14  1  0
 39 40  1  0
 14 18  1  0
 41 44  2  0
  2  6  2  0
  2  7  1  0
  7 13  2  0
M  END
>  <SOM>
47

$$$$

SciTegic02211520382D

 49 55  0  0  0  0            999 V2000
  -10.0333    4.4939    0.0000 C   0  0
  -10.8787    3.4483    0.0000 C   0  0
   -9.0211    3.2258    0.0000 O   0  0
  -11.5016    5.1946    0.0000 C   0  0
   -9.0767    5.8509    0.0000 O   0  0
  -12.4360    3.6707    0.0000 C   0  0
  -10.2892    2.0022    0.0000 C   0  0
   -7.4861    3.7708    0.0000 C   0  0
  -11.6907    6.6629    0.0000 N   0  0
   -7.5083    5.3615    0.0000 C   0  0
  -13.3815    2.4583    0.0000 C   0  0
  -13.0144    5.0945    0.0000 Cl  0  0
  -11.2235    0.7898    0.0000 C   0  0
   -6.2180    2.8921    0.0000 C   0  0
  -13.1368    7.3415    0.0000 C   0  0
  -10.6340    7.7530    0.0000 N   0  0
  -12.7808    1.0011    0.0000 C   0  0
   -4.9722    3.8042    0.0000 O   0  0
  -12.9477    8.8654    0.0000 N   0  0
  -11.3682    9.1435    0.0000 C   0  0
  -13.7152   -0.2225    0.0000 Cl  0  0
   -3.6374    3.0256    0.0000 C   0  0
   -2.3026    3.8042    0.0000 C   0  0
   -3.6374    1.4905    0.0000 C   0  0
   -0.9677    3.0256    0.0000 C   0  0
   -2.3026    0.7230    0.0000 C   0  0
   -0.9677    1.4905    0.0000 C   0  0
    0.3671    0.7230    0.0000 N   0  0
    0.3671   -0.8231    0.0000 C   0  0
    1.6908    1.4905    0.0000 C   0  0
    1.6908   -1.5907    0.0000 C   0  0
    3.0256    0.7230    0.0000 C   0  0
    3.0256   -0.8231    0.0000 N   0  0
    4.3604   -1.5907    0.0000 C   0  0
    4.3604   -3.1257    0.0000 C   0  0
    5.6952   -0.8231    0.0000 C   0  0
    5.6952   -3.8932    0.0000 C   0  0
    7.0300   -1.5907    0.0000 C   0  0
    7.0300   -3.1257    0.0000 C   0  0
    8.3648   -3.8932    0.0000 N   0  0
    8.5206   -5.3949    0.0000 C   0  0
    9.7441   -3.2925    0.0000 C   0  0
   10.0111   -5.7174    0.0000 N   0  0
    7.3748   -6.4182    0.0000 O   0  0
   10.7564   -4.4494    0.0000 N   0  0
   10.6229   -7.1301    0.0000 C   0  0
   12.1245   -7.4527    0.0000 C   0  0
    9.8220   -8.4649    0.0000 C   0  0
   12.9254   -6.1290    0.0000 C   0  0
 15 19  2  0
 29 31  1  0
  1  3  1  0
  1  2  1  0
 19 20  1  0
  1  5  1  0
  1  4  1  0
 35 37  2  0
 22 23  1  0
 22 24  2  0
 28 30  1  0
  6 12  1  0
 23 25  2  0
  6 11  1  0
  3  8  1  0
 42 45  2  0
 32 33  1  0
  5 10  1  0
 43 46  1  0
 37 39  1  0
 40 42  1  0
 47 49  1  0
 30 32  1  0
 40 41  1  0
  9 16  1  0
  9 15  1  0
  8 10  1  0
 28 29  1  0
 25 27  1  0
 11 17  2  0
 41 43  1  0
 46 47  1  0
 33 34  1  0
 46 48  1  0
 38 39  2  0
 36 38  1  0
 17 21  1  0
 13 17  1  0
 27 28  1  0
 43 45  1  0
 31 33  1  0
  4  9  1  0
 24 26  1  0
 16 20  2  0
 26 27  2  0
 18 22  1  0
 34 35  1  0
 34 36  2  0
  8 14  1  0
 39 40  1  0
 14 18  1  0
 41 44  2  0
  2  6  2  0
  2  7  1  0
  7 13  2  0
M  END
>  <SOM>
47

$$$$

SciTegic02211520382D

 49 55  0  0  0  0            999 V2000
  -10.0333    4.4939    0.0000 C   0  0
  -10.8787    3.4483    0.0000 C   0  0
   -9.0211    3.2258    0.0000 O   0  0
  -11.5016    5.1946    0.0000 C   0  0
   -9.0767    5.8509    0.0000 O   0  0
  -12.4360    3.6707    0.0000 C   0  0
  -10.2892    2.0022    0.0000 C   0  0
   -7.4861    3.7708    0.0000 C   0  0
  -11.6907    6.6629    0.0000 N   0  0
   -7.5083    5.3615    0.0000 C   0  0
  -13.3815    2.4583    0.0000 C   0  0
  -13.0144    5.0945    0.0000 Cl  0  0
  -11.2235    0.7898    0.0000 C   0  0
   -6.2180    2.8921    0.0000 C   0  0
  -13.1368    7.3415    0.0000 C   0  0
  -10.6340    7.7530    0.0000 N   0  0
  -12.7808    1.0011    0.0000 C   0  0
   -4.9722    3.8042    0.0000 O   0  0
  -12.9477    8.8654    0.0000 N   0  0
  -11.3682    9.1435    0.0000 C   0  0
  -13.7152   -0.2225    0.0000 Cl  0  0
   -3.6374    3.0256    0.0000 C   0  0
   -2.3026    3.8042    0.0000 C   0  0
   -3.6374    1.4905    0.0000 C   0  0
   -0.9677    3.0256    0.0000 C   0  0
   -2.3026    0.7230    0.0000 C   0  0
   -0.9677    1.4905    0.0000 C   0  0
    0.3671    0.7230    0.0000 N   0  0
    0.3671   -0.8231    0.0000 C   0  0
    1.6908    1.4905    0.0000 C   0  0
    1.6908   -1.5907    0.0000 C   0  0
    3.0256    0.7230    0.0000 C   0  0
    3.0256   -0.8231    0.0000 N   0  0
    4.3604   -1.5907    0.0000 C   0  0
    4.3604   -3.1257    0.0000 C   0  0
    5.6952   -0.8231    0.0000 C   0  0
    5.6952   -3.8932    0.0000 C   0  0
    7.0300   -1.5907    0.0000 C   0  0
    7.0300   -3.1257    0.0000 C   0  0
    8.3648   -3.8932    0.0000 N   0  0
    8.5206   -5.3949    0.0000 C   0  0
    9.7441   -3.2925    0.0000 C   0  0
   10.0111   -5.7174    0.0000 N   0  0
    7.3748   -6.4182    0.0000 O   0  0
   10.7564   -4.4494    0.0000 N   0  0
   10.6229   -7.1301    0.0000 C   0  0
   12.1245   -7.4527    0.0000 C   0  0
    9.8220   -8.4649    0.0000 C   0  0
   12.9254   -6.1290    0.0000 C   0  0
 15 19  2  0
 29 31  1  0
  1  3  1  0
  1  2  1  0
 19 20  1  0
  1  5  1  0
  1  4  1  0
 35 37  2  0
 22 23  1  0
 22 24  2  0
 28 30  1  0
  6 12  1  0
 23 25  2  0
  6 11  1  0
  3  8  1  0
 42 45  2  0
 32 33  1  0
  5 10  1  0
 43 46  1  0
 37 39  1  0
 40 42  1  0
 47 49  1  0
 30 32  1  0
 40 41  1  0
  9 16  1  0
  9 15  1  0
  8 10  1  0
 28 29  1  0
 25 27  1  0
 11 17  2  0
 41 43  1  0
 46 47  1  0
 33 34  1  0
 46 48  1  0
 38 39  2  0
 36 38  1  0
 17 21  1  0
 13 17  1  0
 27 28  1  0
 43 45  1  0
 31 33  1  0
  4  9  1  0
 24 26  1  0
 16 20  2  0
 26 27  2  0
 18 22  1  0
 34 35  1  0
 34 36  2  0
  8 14  1  0
 39 40  1  0
 14 18  1  0
 41 44  2  0
  2  6  2  0
  2  7  1  0
  7 13  2  0
M  END
>  <SOM>
47

$$$$

SciTegic02211520382D

 25 27  0  0  0  0            999 V2000
    0.2204    1.0792    0.0000 C   0  0
    0.2204   -0.4859    0.0000 C   0  0
    1.4125    2.0284    0.0000 N   0  0
   -1.1244    1.8476    0.0000 C   0  0
    1.4125   -1.4351    0.0000 C   0  0
   -1.1244   -1.2600    0.0000 C   0  0
    2.9155    1.6725    0.0000 C   0  0
    1.3730    3.6105    0.0000 C   0  0
   -2.4691    1.0792    0.0000 C   0  0
    1.0566   -2.8985    0.0000 C   0  0
    2.9155   -1.1413    0.0000 N   0  0
   -2.4691   -0.5481    0.0000 C   0  0
    3.5879    0.2486    0.0000 C   0  0
    3.8647    2.8590    0.0000 O   0  0
   -0.0170    4.2602    0.0000 C   0  0
    2.1245   -3.9664    0.0000 C   0  0
   -0.4125   -3.3562    0.0000 C   0  0
   -3.7348   -1.3786    0.0000 Cl  0  0
   -1.4012    4.9552    0.0000 F   0  0
   -0.7063    2.9155    0.0000 F   0  0
    0.6950    5.6502    0.0000 F   0  0
    1.7855   -5.4298    0.0000 C   0  0
    3.5879   -3.5540    0.0000 F   0  0
   -0.7684   -4.8196    0.0000 C   0  0
    0.3390   -5.8875    0.0000 C   0  0
 15 19  1  0
  1  3  1  0
  1  2  2  0
  1  4  1  0
  3  7  1  0
 22 25  1  0
  6 12  2  0
  3  8  1  0
  5 11  2  0
  5 10  1  0
 10 16  1  0
 10 17  2  0
  9 12  1  0
 11 13  1  0
  7 13  1  0
 15 20  1  0
 15 21  1  0
 17 24  1  0
 12 18  1  0
  4  9  2  0
 16 23  1  0
 16 22  2  0
 24 25  2  0
  8 15  1  0
  7 14  2  0
  2  6  1  0
  2  5  1  0
M  END
>  <SOM>
13

$$$$

SciTegic02211520382D

 25 27  0  0  0  0            999 V2000
    0.2204    1.0792    0.0000 C   0  0
    0.2204   -0.4859    0.0000 C   0  0
    1.4125    2.0284    0.0000 N   0  0
   -1.1244    1.8476    0.0000 C   0  0
    1.4125   -1.4351    0.0000 C   0  0
   -1.1244   -1.2600    0.0000 C   0  0
    2.9155    1.6725    0.0000 C   0  0
    1.3730    3.6105    0.0000 C   0  0
   -2.4691    1.0792    0.0000 C   0  0
    1.0566   -2.8985    0.0000 C   0  0
    2.9155   -1.1413    0.0000 N   0  0
   -2.4691   -0.5481    0.0000 C   0  0
    3.5879    0.2486    0.0000 C   0  0
    3.8647    2.8590    0.0000 O   0  0
   -0.0170    4.2602    0.0000 C   0  0
    2.1245   -3.9664    0.0000 C   0  0
   -0.4125   -3.3562    0.0000 C   0  0
   -3.7348   -1.3786    0.0000 Cl  0  0
   -1.4012    4.9552    0.0000 F   0  0
   -0.7063    2.9155    0.0000 F   0  0
    0.6950    5.6502    0.0000 F   0  0
    1.7855   -5.4298    0.0000 C   0  0
    3.5879   -3.5540    0.0000 F   0  0
   -0.7684   -4.8196    0.0000 C   0  0
    0.3390   -5.8875    0.0000 C   0  0
 15 19  1  0
  1  3  1  0
  1  2  2  0
  1  4  1  0
  3  7  1  0
 22 25  1  0
  6 12  2  0
  3  8  1  0
  5 11  2  0
  5 10  1  0
 10 16  1  0
 10 17  2  0
  9 12  1  0
 11 13  1  0
  7 13  1  0
 15 20  1  0
 15 21  1  0
 17 24  1  0
 12 18  1  0
  4  9  2  0
 16 23  1  0
 16 22  2  0
 24 25  2  0
  8 15  1  0
  7 14  2  0
  2  6  1  0
  2  5  1  0
M  END
>  <SOM>
13

$$$$

SciTegic02211520382D

 31 35  0  0  0  0            999 V2000
    1.1763   -1.5442    0.0000 C   0  0  2  0  0  0
   -0.1503   -2.3525    0.0000 C   0  0
    2.5080   -2.3473    0.0000 C   0  0  2  0  0  0
    1.1711   -0.0052    0.0000 C   0  0
   -0.1451   -3.8760    0.0000 C   0  0
   -1.4716   -1.5442    0.0000 C   0  0
    2.5080   -3.8604    0.0000 C   0  0  1  0  0  0
    3.9848   -1.8136    0.0000 C   0  0
    2.5028    0.7876    0.0000 C   0  0
   -0.1555    0.7824    0.0000 C   0  0
    1.1814   -4.6273    0.0000 C   0  0
   -1.4613   -4.6273    0.0000 C   0  0
   -2.7982   -2.3525    0.0000 C   0  0
    3.9900   -4.3371    0.0000 C   0  0
    4.8968   -3.0935    0.0000 O   0  0
    4.4770   -0.3524    0.0000 O   0  0
    2.5028    2.3266    0.0000 C   0  0
   -0.1606    2.3162    0.0000 C   0  0
   -2.7982   -3.8811    0.0000 C   0  0
   -4.2853   -1.8343    0.0000 O   0  0
    1.1659    3.0883    0.0000 C   0  0
    3.8241    3.1091    0.0000 O   0  0
   -1.4975    3.0780    0.0000 O   0  0
   -4.2750   -4.3630    0.0000 O   0  0
   -5.1610   -3.1246    0.0000 C   0  0
    1.1659    4.6273    0.0000 O   0  0
    5.1610    2.3422    0.0000 C   0  0
   -2.8396    2.3162    0.0000 C   0  0
    2.4976    5.3994    0.0000 C   0  0
    2.5235   -0.8084    0.0000 H   0  0
    2.5183   -5.3994    0.0000 H   0  0
 19 24  1  0
  1  3  1  0
  1  2  1  0
 20 25  1  0
  7 31  1  0
  1  4  1  0
  3  7  1  0
 22 27  1  0
 23 28  1  0
  6 13  2  0
 13 20  1  0
  3  8  1  0
  5 12  1  0
  5 11  1  0
  2  5  2  0
 10 18  1  0
  9 17  2  0
  4 10  2  0
  3 30  1  0
 17 21  1  0
 17 22  1  0
 26 29  1  0
 12 19  2  0
  4  9  1  0
 13 19  1  0
 24 25  1  0
 18 21  2  0
 14 15  1  0
 18 23  1  0
  8 15  1  0
  8 16  2  0
  7 14  1  0
  2  6  1  0
  7 11  1  0
 21 26  1  0
M  END
>  <SOM>
11

$$$$

SciTegic02211520382D

 40 43  0  0  0  0            999 V2000
   -5.4992    0.5974    0.0000 C   0  0  2  0  0  0
   -5.4992    2.0571    0.0000 C   0  0
   -4.2364   -0.1358    0.0000 O   0  0
   -6.4090   -0.9097    0.0000 C   0  0
   -7.1897    0.3734    0.0000 C   0  0
   -4.2364    2.7836    0.0000 C   0  0
   -2.9669    0.5974    0.0000 C   0  0
   -5.4313   -2.0979    0.0000 C   0  0
   -7.8890    1.7380    0.0000 C   0  0
   -2.9669    2.0571    0.0000 C   0  0
   -4.2364    4.2432    0.0000 O   0  0
   -1.6769   -0.1494    0.0000 O   0  0
   -6.2257   -3.4082    0.0000 C   0  0
   -6.8299    2.8514    0.0000 C   0  0
   -1.7041    2.7836    0.0000 C   0  0  2  0  0  0
   -7.7600   -3.3810    0.0000 C   0  0
   -5.4856   -4.7524    0.0000 C   0  0
   -0.4549    2.0300    0.0000 C   0  0
   -1.6905    4.4469    0.0000 C   0  0
   -8.5543   -4.6981    0.0000 C   0  0
   -6.2800   -6.0695    0.0000 C   0  0
   -0.4888    0.5703    0.0000 C   0  0
    0.8215    2.7292    0.0000 C   0  0
   -0.1222    4.8610    0.0000 C   0  0
   -2.7903    5.4042    0.0000 C   0  0
   -0.6925    5.8319    0.0000 C   0  0
   -7.8143   -6.0424    0.0000 C   0  0
    0.7604   -0.1901    0.0000 C   0  0
    2.0707    1.9756    0.0000 C   0  0
    0.7332   -1.6837    0.0000 N   0  0
    2.0435    0.5160    0.0000 C   0  0
    2.1318   -2.2065    0.0000 S   0  0
    3.5304   -2.7360    0.0000 C   0  0
    1.5819   -3.7001    0.0000 O   0  0
    2.6546   -0.8690    0.0000 O   0  0
    3.9241   -4.1007    0.0000 N   0  0
    4.8407   -1.9010    0.0000 C   0  0
    5.3567   -4.2364    0.0000 C   0  0
    6.0288   -2.8786    0.0000 N   0  0
    7.4817   -2.5731    0.0000 C   0  0
 15 19  1  0
 15 18  1  0
 19 26  1  0
 23 29  1  0
 19 24  1  0
 19 25  1  0
  1  3  1  0
  1  2  1  0
  1  5  1  0
  1  4  1  0
  3  7  1  0
 28 31  1  0
 28 30  1  0
  5  9  1  0
 22 28  2  0
  6 10  2  0
  6 11  1  0
 39 40  1  0
 32 33  1  0
 10 15  1  0
 32 34  2  0
 32 35  2  0
 29 31  2  0
 30 32  1  0
  9 14  1  0
 20 27  1  0
 33 37  2  0
 33 36  1  0
 38 39  1  0
 36 38  2  0
 17 21  1  0
 13 17  2  0
 13 16  1  0
  4  8  1  0
 37 39  1  0
 16 20  2  0
 18 23  2  0
 18 22  1  0
  8 13  1  0
  2  6  1  0
  7 10  1  0
  7 12  2  0
 21 27  2  0
M  END
>  <SOM>
8

$$$$

SciTegic02211520382D

 11 11  0  0  0  0            999 V2000
   -0.3152    1.6465    0.0000 C   0  0
   -1.6502    2.4142    0.0000 C   0  0
   -0.3152    0.1075    0.0000 C   0  0
    1.0198    2.4142    0.0000 C   0  0
   -2.9853    1.6465    0.0000 C   0  0
   -1.6502   -0.6601    0.0000 C   0  0
    2.3474    1.6317    0.0000 C   0  0
   -2.9853    0.1075    0.0000 C   0  0
    3.5786    2.5180    0.0000 C   0  0
   -4.3203   -0.6638    0.0000 O   0  0
   -4.3314   -2.3623    0.0000 C   0  0
  7  9  2  0
  4  7  1  0
 10 11  1  0
  1  3  2  0
  1  2  1  0
  8 10  1  0
  1  4  1  0
  6  8  2  0
  2  5  2  0
  3  6  1  0
  5  8  1  0
M  END
>  <SOM>
4

$$$$

SciTegic02211520382D

 40 43  0  0  0  0            999 V2000
   -5.4992    0.5974    0.0000 C   0  0
   -5.4992    2.0571    0.0000 C   0  0
   -4.2364   -0.1358    0.0000 O   0  0
   -6.4090   -0.9097    0.0000 C   0  0
   -7.1897    0.3734    0.0000 C   0  0
   -4.2364    2.7836    0.0000 C   0  0
   -2.9669    0.5974    0.0000 C   0  0
   -5.4313   -2.0979    0.0000 C   0  0
   -7.8890    1.7380    0.0000 C   0  0
   -2.9669    2.0571    0.0000 C   0  0
   -4.2364    4.2432    0.0000 O   0  0
   -1.6769   -0.1494    0.0000 O   0  0
   -6.2257   -3.4082    0.0000 C   0  0
   -6.8299    2.8514    0.0000 C   0  0
   -1.7041    2.7836    0.0000 C   0  0
   -7.7600   -3.3810    0.0000 C   0  0
   -5.4856   -4.7524    0.0000 C   0  0
   -0.4549    2.0300    0.0000 C   0  0
   -1.6905    4.4469    0.0000 C   0  0
   -8.5543   -4.6981    0.0000 C   0  0
   -6.2800   -6.0695    0.0000 C   0  0
   -0.4888    0.5703    0.0000 C   0  0
    0.8215    2.7292    0.0000 C   0  0
   -0.1222    4.8610    0.0000 C   0  0
   -2.7903    5.4042    0.0000 C   0  0
   -0.6925    5.8319    0.0000 C   0  0
   -7.8143   -6.0424    0.0000 C   0  0
    0.7604   -0.1901    0.0000 C   0  0
    2.0707    1.9756    0.0000 C   0  0
    0.7332   -1.6837    0.0000 N   0  0
    2.0435    0.5160    0.0000 C   0  0
    2.1318   -2.2065    0.0000 S   0  0
    3.5304   -2.7360    0.0000 C   0  0
    1.5819   -3.7001    0.0000 O   0  0
    2.6546   -0.8690    0.0000 O   0  0
    3.9241   -4.1007    0.0000 N   0  0
    4.8407   -1.9010    0.0000 C   0  0
    5.3567   -4.2364    0.0000 C   0  0
    6.0288   -2.8786    0.0000 N   0  0
    7.4817   -2.5731    0.0000 C   0  0
 15 19  1  0
 15 18  1  0
 19 26  1  0
 23 29  1  0
 19 24  1  0
 19 25  1  0
  1  3  1  0
  1  2  1  0
  1  5  1  0
  1  4  1  0
  3  7  1  0
 28 31  1  0
 28 30  1  0
  5  9  1  0
 22 28  2  0
  6 10  2  0
  6 11  1  0
 39 40  1  0
 32 33  1  0
 10 15  1  0
 32 34  2  0
 32 35  2  0
 29 31  2  0
 30 32  1  0
  9 14  1  0
 20 27  1  0
 33 37  2  0
 33 36  1  0
 38 39  1  0
 36 38  2  0
 17 21  1  0
 13 17  2  0
 13 16  1  0
  4  8  1  0
 37 39  1  0
 16 20  2  0
 18 23  2  0
 18 22  1  0
  8 13  1  0
  2  6  1  0
  7 10  1  0
  7 12  2  0
 21 27  2  0
M  END
>  <SOM>
8

$$$$

SciTegic02211520382D

 40 43  0  0  0  0            999 V2000
   -5.4992    0.5974    0.0000 C   0  0
   -5.4992    2.0571    0.0000 C   0  0
   -4.2364   -0.1358    0.0000 O   0  0
   -6.4090   -0.9097    0.0000 C   0  0
   -7.1897    0.3734    0.0000 C   0  0
   -4.2364    2.7836    0.0000 C   0  0
   -2.9669    0.5974    0.0000 C   0  0
   -5.4313   -2.0979    0.0000 C   0  0
   -7.8890    1.7380    0.0000 C   0  0
   -2.9669    2.0571    0.0000 C   0  0
   -4.2364    4.2432    0.0000 O   0  0
   -1.6769   -0.1494    0.0000 O   0  0
   -6.2257   -3.4082    0.0000 C   0  0
   -6.8299    2.8514    0.0000 C   0  0
   -1.7041    2.7836    0.0000 C   0  0
   -7.7600   -3.3810    0.0000 C   0  0
   -5.4856   -4.7524    0.0000 C   0  0
   -0.4549    2.0300    0.0000 C   0  0
   -1.6905    4.4469    0.0000 C   0  0
   -8.5543   -4.6981    0.0000 C   0  0
   -6.2800   -6.0695    0.0000 C   0  0
   -0.4888    0.5703    0.0000 C   0  0
    0.8215    2.7292    0.0000 C   0  0
   -0.1222    4.8610    0.0000 C   0  0
   -2.7903    5.4042    0.0000 C   0  0
   -0.6925    5.8319    0.0000 C   0  0
   -7.8143   -6.0424    0.0000 C   0  0
    0.7604   -0.1901    0.0000 C   0  0
    2.0707    1.9756    0.0000 C   0  0
    0.7332   -1.6837    0.0000 N   0  0
    2.0435    0.5160    0.0000 C   0  0
    2.1318   -2.2065    0.0000 S   0  0
    3.5304   -2.7360    0.0000 C   0  0
    1.5819   -3.7001    0.0000 O   0  0
    2.6546   -0.8690    0.0000 O   0  0
    3.9241   -4.1007    0.0000 N   0  0
    4.8407   -1.9010    0.0000 C   0  0
    5.3567   -4.2364    0.0000 C   0  0
    6.0288   -2.8786    0.0000 N   0  0
    7.4817   -2.5731    0.0000 C   0  0
 15 19  1  0
 15 18  1  0
 19 26  1  0
 23 29  1  0
 19 24  1  0
 19 25  1  0
  1  3  1  0
  1  2  1  0
  1  5  1  0
  1  4  1  0
  3  7  1  0
 28 31  1  0
 28 30  1  0
  5  9  1  0
 22 28  2  0
  6 10  2  0
  6 11  1  0
 39 40  1  0
 32 33  1  0
 10 15  1  0
 32 34  2  0
 32 35  2  0
 29 31  2  0
 30 32  1  0
  9 14  1  0
 20 27  1  0
 33 37  2  0
 33 36  1  0
 38 39  1  0
 36 38  2  0
 17 21  1  0
 13 17  2  0
 13 16  1  0
  4  8  1  0
 37 39  1  0
 16 20  2  0
 18 23  2  0
 18 22  1  0
  8 13  1  0
  2  6  1  0
  7 10  1  0
  7 12  2  0
 21 27  2  0
M  END
>  <SOM>
8

$$$$

SciTegic02211520382D

 40 43  0  0  0  0            999 V2000
   -5.4992    0.5974    0.0000 C   0  0  2  0  0  0
   -5.4992    2.0571    0.0000 C   0  0
   -4.2364   -0.1358    0.0000 O   0  0
   -6.4090   -0.9097    0.0000 C   0  0
   -7.1897    0.3734    0.0000 C   0  0
   -4.2364    2.7836    0.0000 C   0  0
   -2.9669    0.5974    0.0000 C   0  0
   -5.4313   -2.0979    0.0000 C   0  0
   -7.8890    1.7380    0.0000 C   0  0
   -2.9669    2.0571    0.0000 C   0  0
   -4.2364    4.2432    0.0000 O   0  0
   -1.6769   -0.1494    0.0000 O   0  0
   -6.2257   -3.4082    0.0000 C   0  0
   -6.8299    2.8514    0.0000 C   0  0
   -1.7041    2.7836    0.0000 C   0  0  1  0  0  0
   -7.7600   -3.3810    0.0000 C   0  0
   -5.4856   -4.7524    0.0000 C   0  0
   -0.4549    2.0300    0.0000 C   0  0
   -1.6905    4.4469    0.0000 C   0  0
   -8.5543   -4.6981    0.0000 C   0  0
   -6.2800   -6.0695    0.0000 C   0  0
   -0.4888    0.5703    0.0000 C   0  0
    0.8215    2.7292    0.0000 C   0  0
   -0.1222    4.8610    0.0000 C   0  0
   -2.7903    5.4042    0.0000 C   0  0
   -0.6925    5.8319    0.0000 C   0  0
   -7.8143   -6.0424    0.0000 C   0  0
    0.7604   -0.1901    0.0000 C   0  0
    2.0707    1.9756    0.0000 C   0  0
    0.7332   -1.6837    0.0000 N   0  0
    2.0435    0.5160    0.0000 C   0  0
    2.1318   -2.2065    0.0000 S   0  0
    3.5304   -2.7360    0.0000 C   0  0
    1.5819   -3.7001    0.0000 O   0  0
    2.6546   -0.8690    0.0000 O   0  0
    3.9241   -4.1007    0.0000 N   0  0
    4.8407   -1.9010    0.0000 C   0  0
    5.3567   -4.2364    0.0000 C   0  0
    6.0288   -2.8786    0.0000 N   0  0
    7.4817   -2.5731    0.0000 C   0  0
 15 19  1  0
 15 18  1  0
 19 26  1  0
 23 29  1  0
 19 24  1  0
 19 25  1  0
  1  3  1  0
  1  2  1  0
  1  5  1  0
  1  4  1  0
  3  7  1  0
 28 31  1  0
 28 30  1  0
  5  9  1  0
 22 28  2  0
  6 10  2  0
  6 11  1  0
 39 40  1  0
 32 33  1  0
 10 15  1  0
 32 34  2  0
 32 35  2  0
 29 31  2  0
 30 32  1  0
  9 14  1  0
 20 27  1  0
 33 37  2  0
 33 36  1  0
 38 39  1  0
 36 38  2  0
 17 21  1  0
 13 17  2  0
 13 16  1  0
  4  8  1  0
 37 39  1  0
 16 20  2  0
 18 23  2  0
 18 22  1  0
  8 13  1  0
  2  6  1  0
  7 10  1  0
  7 12  2  0
 21 27  2  0
M  END
>  <SOM>
8

$$$$

SciTegic02211520382D

 25 27  0  0  0  0            999 V2000
    3.8911    1.3052    0.0000 C   0  0
    2.3691    1.3003    0.0000 C   0  0
    4.7974    2.5514    0.0000 C   0  0
    4.3688   -0.1625    0.0000 N   0  0
    1.8914   -0.1625    0.0000 C   0  0
    1.4628    2.5464    0.0000 O   0  0
    6.2060    3.1818    0.0000 C   0  0
    4.9550    4.0881    0.0000 C   0  0
    3.1326   -1.0688    0.0000 N   0  0
    0.4285   -0.6403    0.0000 C   0  0
   -0.0690    2.3790    0.0000 C   0  0
    3.1326   -2.6105    0.0000 C   0  0
   -0.9605    3.6399    0.0000 C   0  0
   -0.6994    0.9703    0.0000 C   0  0
    1.7978   -3.3838    0.0000 S   0  0
   -2.4873    3.4872    0.0000 C   0  0
   -2.2411    0.8275    0.0000 C   0  0
    0.2955   -3.9896    0.0000 C   0  0
    2.5711   -4.7432    0.0000 O   0  0
    1.0590   -2.0440    0.0000 O   0  0
   -3.1424    2.0834    0.0000 C   0  0
   -3.3936    4.7432    0.0000 C   0  0
   -2.8715   -0.5763    0.0000 C   0  0
   -4.6693    1.9357    0.0000 C   0  0
   -6.2060    1.7929    0.0000 N   0  0
 15 19  2  0
 15 18  1  0
  1  3  1  0
  1  2  1  0
  1  4  2  0
  3  7  1  0
  5  9  1  0
  6 11  1  0
  3  8  1  0
  7  8  1  0
  5 10  1  0
  9 12  1  0
 12 15  1  0
 11 14  1  0
 11 13  2  0
 15 20  2  0
 17 21  1  0
 13 16  1  0
  4  9  1  0
 16 22  1  0
 16 21  2  0
 24 25  3  0
 14 17  2  0
  2  5  2  0
  2  6  1  0
 17 23  1  0
 21 24  1  0
M  END
>  <SOM>
10

$$$$

SciTegic02211520382D

 22 24  0  0  0  0            999 V2000
    0.1453   -3.2959    0.0000 C   0  0
    1.6509   -3.2959    0.0000 C   0  0
   -0.7324   -2.0229    0.0000 C   0  0
   -0.4243   -4.7782    0.0000 C   0  0
    2.5170   -2.0171    0.0000 C   0  0
    2.1973   -4.6794    0.0000 N   0  0
   -0.0639   -0.6336    0.0000 C   0  0
   -2.2670   -2.1450    0.0000 C   0  0
    0.9126   -5.6792    0.0000 O   0  0
   -1.8950   -5.2375    0.0000 C   0  0
    4.0574   -2.1333    0.0000 C   0  0
    1.8427   -0.6278    0.0000 C   0  0
   -0.9417    0.6394    0.0000 C   0  0
   -3.1448   -0.8719    0.0000 C   0  0
    4.9236   -0.8545    0.0000 C   0  0
    2.7146    0.6452    0.0000 C   0  0
   -2.4821    0.5174    0.0000 C   0  0
    4.2551    0.5348    0.0000 C   0  0
   -3.3541    1.7904    0.0000 S   0  0
   -4.2202    3.0460    0.0000 N   0  0
   -4.6271    0.9126    0.0000 O   0  0
   -2.0752    2.6623    0.0000 O   0  0
 19 22  2  0
 19 20  1  0
 15 18  1  0
  1  3  1  0
  1  2  1  0
  1  4  2  0
  3  7  1  0
 19 21  2  0
 16 18  2  0
  3  8  2  0
 17 19  1  0
  5 12  2  0
  5 11  1  0
  6  9  1  0
  4 10  1  0
 11 15  2  0
 13 17  1  0
 12 16  1  0
  4  9  1  0
 14 17  2  0
  8 14  1  0
  2  5  1  0
  2  6  2  0
  7 13  2  0
M  END
>  <SOM>
10

$$$$

SciTegic02211520382D

 22 24  0  0  0  0            999 V2000
    0.1453   -3.2959    0.0000 C   0  0
    1.6509   -3.2959    0.0000 C   0  0
   -0.7324   -2.0229    0.0000 C   0  0
   -0.4243   -4.7782    0.0000 C   0  0
    2.5170   -2.0171    0.0000 C   0  0
    2.1973   -4.6794    0.0000 N   0  0
   -0.0639   -0.6336    0.0000 C   0  0
   -2.2670   -2.1450    0.0000 C   0  0
    0.9126   -5.6792    0.0000 O   0  0
   -1.8950   -5.2375    0.0000 C   0  0
    4.0574   -2.1333    0.0000 C   0  0
    1.8427   -0.6278    0.0000 C   0  0
   -0.9417    0.6394    0.0000 C   0  0
   -3.1448   -0.8719    0.0000 C   0  0
    4.9236   -0.8545    0.0000 C   0  0
    2.7146    0.6452    0.0000 C   0  0
   -2.4821    0.5174    0.0000 C   0  0
    4.2551    0.5348    0.0000 C   0  0
   -3.3541    1.7904    0.0000 S   0  0
   -4.2202    3.0460    0.0000 N   0  0
   -4.6271    0.9126    0.0000 O   0  0
   -2.0752    2.6623    0.0000 O   0  0
 19 22  2  0
 19 20  1  0
 15 18  1  0
  1  3  1  0
  1  2  1  0
  1  4  2  0
  3  7  1  0
 19 21  2  0
 16 18  2  0
  3  8  2  0
 17 19  1  0
  5 12  2  0
  5 11  1  0
  6  9  1  0
  4 10  1  0
 11 15  2  0
 13 17  1  0
 12 16  1  0
  4  9  1  0
 14 17  2  0
  8 14  1  0
  2  5  1  0
  2  6  2  0
  7 13  2  0
M  END
>  <SOM>
10

$$$$

SciTegic02211520382D

 29 32  0  0  0  0            999 V2000
   -0.5249   -0.0907    0.0000 N   0  0
   -1.9945    0.3769    0.0000 C   0  0
    0.3722    1.1690    0.0000 C   0  0
   -0.0382   -1.5603    0.0000 C   0  0
   -2.0040    1.9133    0.0000 C   0  0
   -3.3352   -0.3960    0.0000 C   0  0
   -0.5392    2.4000    0.0000 C   0  0
    1.8275    1.6557    0.0000 C   0  0  2  0  0  0
    1.4744   -1.8704    0.0000 C   0  0
   -3.3352    2.6959    0.0000 C   0  0
   -4.6712    0.3674    0.0000 C   0  0
   -3.3257   -1.9420    0.0000 S   0  0
    0.3483    3.6501    0.0000 C   0  0
    1.8131    3.1921    0.0000 C   0  0
    3.1539    0.9066    0.0000 C   0  0
    1.9563   -3.3352    0.0000 C   0  0
    2.4907   -0.7157    0.0000 C   0  0
   -4.6712    1.9133    0.0000 C   0  0
   -3.3448   -3.4688    0.0000 C   0  0
   -1.7654   -1.9563    0.0000 O   0  0
   -4.8716   -1.9229    0.0000 O   0  0
    4.4756    1.6843    0.0000 C   0  0
    3.4688   -3.6501    0.0000 C   0  0
    4.0032   -1.0163    0.0000 C   0  0
   -6.0120    2.6815    0.0000 F   0  0
    5.8212    0.9209    0.0000 O   0  0
    4.4613    3.2159    0.0000 O   0  0
    4.4995   -2.4907    0.0000 C   0  0
    6.0120   -2.8008    0.0000 Cl  0  0
  1  3  1  0
  1  2  1  0
 23 28  2  0
  1  4  1  0
  5  7  1  0
  3  7  2  0
 22 26  1  0
 22 27  2  0
  6 12  1  0
 12 21  2  0
  6 11  2  0
  3  8  1  0
  5 10  1  0
 10 18  2  0
  9 17  1  0
  9 16  2  0
 15 22  1  0
 11 18  1  0
 12 20  2  0
 13 14  1  0
 24 28  1  0
 17 24  2  0
 12 19  1  0
  4  9  1  0
 16 23  1  0
 28 29  1  0
 18 25  1  0
  8 14  1  0
  8 15  1  0
  2  5  2  0
  2  6  1  0
  7 13  1  0
M  END
>  <SOM>
13

$$$$

SciTegic02211520382D

 29 32  0  0  0  0            999 V2000
   -0.5249   -0.0907    0.0000 N   0  0
   -1.9945    0.3769    0.0000 C   0  0
    0.3722    1.1690    0.0000 C   0  0
   -0.0382   -1.5603    0.0000 C   0  0
   -2.0040    1.9133    0.0000 C   0  0
   -3.3352   -0.3960    0.0000 C   0  0
   -0.5392    2.4000    0.0000 C   0  0
    1.8275    1.6557    0.0000 C   0  0  2  0  0  0
    1.4744   -1.8704    0.0000 C   0  0
   -3.3352    2.6959    0.0000 C   0  0
   -4.6712    0.3674    0.0000 C   0  0
   -3.3257   -1.9420    0.0000 S   0  0
    0.3483    3.6501    0.0000 C   0  0
    1.8131    3.1921    0.0000 C   0  0
    3.1539    0.9066    0.0000 C   0  0
    1.9563   -3.3352    0.0000 C   0  0
    2.4907   -0.7157    0.0000 C   0  0
   -4.6712    1.9133    0.0000 C   0  0
   -3.3448   -3.4688    0.0000 C   0  0
   -1.7654   -1.9563    0.0000 O   0  0
   -4.8716   -1.9229    0.0000 O   0  0
    4.4756    1.6843    0.0000 C   0  0
    3.4688   -3.6501    0.0000 C   0  0
    4.0032   -1.0163    0.0000 C   0  0
   -6.0120    2.6815    0.0000 F   0  0
    5.8212    0.9209    0.0000 O   0  0
    4.4613    3.2159    0.0000 O   0  0
    4.4995   -2.4907    0.0000 C   0  0
    6.0120   -2.8008    0.0000 Cl  0  0
  1  3  1  0
  1  2  1  0
 23 28  2  0
  1  4  1  0
  5  7  1  0
  3  7  2  0
 22 26  1  0
 22 27  2  0
  6 12  1  0
 12 21  2  0
  6 11  2  0
  3  8  1  0
  5 10  1  0
 10 18  2  0
  9 17  1  0
  9 16  2  0
 15 22  1  0
 11 18  1  0
 12 20  2  0
 13 14  1  0
 24 28  1  0
 17 24  2  0
 12 19  1  0
  4  9  1  0
 16 23  1  0
 28 29  1  0
 18 25  1  0
  8 14  1  0
  8 15  1  0
  2  5  2  0
  2  6  1  0
  7 13  1  0
M  END
>  <SOM>
13

$$$$

SciTegic02211520382D

 46 52  0  0  0  0            999 V2000
    3.4407   -1.3640    0.0000 N   0  0
    2.2376   -0.4061    0.0000 C   0  0  2  0  0  0
    2.7587   -2.7894    0.0000 C   0  0
    4.8891   -0.8123    0.0000 C   0  0  2  0  0  0
    2.4752    1.1341    0.0000 C   0  0  1  0  0  0
    0.9732   -1.1418    0.0000 O   0  0
    0.9809   -0.0766    0.0000 O   0  0
    1.1801   -2.5748    0.0000 C   0  0  1  0  0  0
    3.4867   -4.1381    0.0000 O   0  0
    5.1266    0.7203    0.0000 C   0  0
    6.0845   -1.7702    0.0000 C   0  0
    3.9158    1.6859    0.0000 N   0  0
    1.4407    2.4752    0.0000 C   0  0
   -0.3295   -2.4905    0.0000 N   0  0
    1.4637   -4.0921    0.0000 C   0  0
    6.5596    1.2721    0.0000 O   0  0
    7.3872   -0.9656    0.0000 C   0  0
    3.9312    3.2568    0.0000 C   0  0
    2.3909    3.8545    0.0000 C   0  0
   -1.1112   -1.1495    0.0000 C   0  0
    0.1226   -4.8431    0.0000 C   0  0
    2.4599   -4.8891    0.0000 C   0  0
    8.5827   -1.9234    0.0000 C   0  0
    7.4792    0.5671    0.0000 C   0  0
    1.9388    5.3259    0.0000 O   0  0
   -2.6361   -1.1495    0.0000 C   0  0  2  0  0  0
   -0.7357    0.1916    0.0000 O   0  0
   -3.4024    0.1686    0.0000 C   0  0
   -3.4024   -2.4752    0.0000 C   0  0
   -4.9274    0.1686    0.0000 C   0  0  2  0  0  0
   -4.9274   -2.4752    0.0000 N   0  0
   -5.6937    1.4943    0.0000 C   0  0
   -5.6937   -1.1495    0.0000 C   0  0  2  0  0  0
   -5.6937   -3.7932    0.0000 C   0  0
   -7.2110    1.4943    0.0000 C   0  0
   -4.9274    2.8124    0.0000 C   0  0
   -7.2110   -1.1495    0.0000 C   0  0
   -7.9696    0.1686    0.0000 C   0  0
   -7.9696    2.8124    0.0000 C   0  0
   -5.6937    4.1304    0.0000 C   0  0
   -9.3643    0.7740    0.0000 C   0  0
   -9.3643    2.3296    0.0000 N   0  0
   -7.2110    4.1304    0.0000 C   0  0
    1.2874    1.2184    0.0000 H   0  0
   -4.1534    1.5020    0.0000 H   0  0
   -6.4523   -2.4752    0.0000 H   0  0
 38 41  2  0
 33 46  1  0
 19 25  1  0
  1  3  1  0
  1  2  1  0
  1  4  1  0
 28 30  1  0
 35 39  2  0
 35 38  1  0
 39 42  1  0
 39 43  1  0
  3  9  2  0
  3  8  1  0
  5 13  1  0
  5 12  1  0
 10 12  1  0
 32 36  2  0
 10 16  2  0
 32 35  1  0
 29 31  1  0
 40 43  2  0
 30 32  1  0
 30 33  1  0
  6  8  1  0
 20 26  1  0
 20 27  2  0
  4 10  1  0
  4 11  1  0
 14 20  1  0
 11 17  1  0
 33 37  1  0
 18 19  1  0
 41 42  1  0
 15 22  1  0
 15 21  1  0
 17 23  1  0
 17 24  1  0
 26 29  1  0
 12 18  1  0
 31 33  1  0
 13 19  1  0
 37 38  1  0
 31 34  1  0
  8 14  1  0
  8 15  1  0
 30 45  1  0
  2  5  1  0
  2  6  1  0
  2  7  1  0
 36 40  1  0
  5 44  1  0
 26 28  1  0
M  END
>  <SOM>
18

$$$$

SciTegic02211520382D

 23 25  0  0  0  0            999 V2000
   -4.5275    0.6908    0.0000 C   0  0
   -4.5275   -0.8450    0.0000 C   0  0
   -3.1915    1.4616    0.0000 C   0  0
   -5.8577    1.4616    0.0000 C   0  0
   -3.1915   -1.6157    0.0000 S   0  0
   -5.8577   -1.6157    0.0000 C   0  0
   -1.8555    0.6908    0.0000 C   0  0
   -3.1915    3.0031    0.0000 O   0  0
   -7.1937    0.6965    0.0000 C   0  0
   -1.8555   -0.8450    0.0000 N   0  0
   -4.1621   -3.1629    0.0000 O   0  0
   -2.3180   -3.1629    0.0000 O   0  0
   -7.1937   -0.8450    0.0000 C   0  0
   -0.5195    1.4616    0.0000 C   0  0
   -0.5195   -1.6157    0.0000 C   0  0
    0.8336    0.6851    0.0000 N   0  0
   -0.5195    2.9802    0.0000 O   0  0
    2.0896    1.5758    0.0000 C   0  0
    2.1296    3.0373    0.0000 N   0  0
    3.6197    1.0791    0.0000 S   0  0
    3.5226    3.5455    0.0000 C   0  0
    4.5503    2.3694    0.0000 C   0  0
    6.0861    2.4436    0.0000 C   0  0
 19 21  1  0
  1  3  1  0
  1  2  1  0
 20 22  1  0
  1  4  2  0
  3  7  2  0
 22 23  1  0
  6 13  1  0
 16 18  1  0
  3  8  1  0
  5 12  2  0
  5 11  2  0
  5 10  1  0
 10 15  1  0
  2  5  1  0
  9 13  2  0
 18 19  2  0
  4  9  1  0
 18 20  1  0
 14 16  1  0
 14 17  2  0
  7 14  1  0
  2  6  2  0
  7 10  1  0
 21 22  2  0
M  END
>  <SOM>
23

$$$$

SciTegic02211520382D

 32 35  0  0  0  0            999 V2000
    0.6262   -0.3938    0.0000 C   0  0  1  0  0  0
   -0.7102   -1.1685    0.0000 C   0  0  1  0  0  0
    0.6262    1.1492    0.0000 C   0  0  1  0  0  0
    2.0530   -0.8522    0.0000 C   0  0
   -2.0466   -0.3938    0.0000 C   0  0  1  0  0  0
   -0.7102   -2.7115    0.0000 C   0  0  1  0  0  0
    2.0659    1.6398    0.0000 C   0  0  2  0  0  0
   -0.7102    1.9175    0.0000 C   0  0
    0.7747    2.6793    0.0000 C   0  0
    2.9762    0.4067    0.0000 C   0  0
   -3.3830   -1.1685    0.0000 C   0  0  2  0  0  0
   -2.0466    1.1492    0.0000 C   0  0
   -2.0466   -3.4798    0.0000 C   0  0
    0.6262   -3.4863    0.0000 O   0  0
    2.5308    3.1054    0.0000 C   0  0  1  0  0  0
   -3.3830   -2.7115    0.0000 C   0  0  2  0  0  0
   -4.7194   -0.3938    0.0000 C   0  0
   -3.3830    0.3745    0.0000 C   0  0
    3.9963    3.5767    0.0000 C   0  0
    1.2977    4.0350    0.0000 C   0  0
   -4.7194   -3.4798    0.0000 C   0  0
   -6.0558   -1.1685    0.0000 C   0  0
    4.9324    2.3565    0.0000 C   0  0
   -6.0558   -2.7115    0.0000 C   0  0  1  0  0  0
    6.3980    2.8278    0.0000 C   0  0
   -7.3857   -3.4798    0.0000 O   0  0
    7.5149    1.8529    0.0000 O   0  0
    6.7595    4.3837    0.0000 O   0  0
    0.7166   -1.6592    0.0000 H   0  0
   -0.7037    0.0194    0.0000 H   0  0
   -2.0659   -1.6915    0.0000 H   0  0
   -3.3830   -4.2481    0.0000 H   0  0
 19 23  1  0
 15 19  1  0
  1  3  1  0
  1  2  1  0
  1  4  1  0
  3  7  1  0
 22 24  1  0
  6 13  1  0
 23 25  1  0
  3  9  1  0
  3  8  1  0
  6 14  1  0
  5 12  1  0
  5 11  1  0
  1 29  1  0
  5 31  1  0
 25 28  2  0
  4 10  1  0
 16 32  1  0
 25 27  1  0
 11 17  1  0
 11 16  1  0
 15 20  1  0
 11 18  1  0
 17 22  1  0
 13 16  1  0
 24 26  1  0
 16 21  1  0
  2 30  1  0
  8 12  1  0
  7 15  1  0
  2  5  1  0
  2  6  1  0
  7 10  1  0
 21 24  1  0
M  END
>  <SOM>
13

$$$$

SciTegic02211520382D

 22 26  0  0  0  0            999 V2000
   -0.8424   -0.8424    0.0000 C   0  0
    0.4761   -0.0595    0.0000 C   0  0
   -2.1791   -0.0778    0.0000 C   0  0
   -1.1399   -2.3577    0.0000 N   0  0
    0.4761    1.4695    0.0000 N   0  0
    1.7946   -0.8240    0.0000 N   0  0
   -3.3190   -1.1262    0.0000 C   0  0
   -2.1974    1.4558    0.0000 C   0  0
   -2.6781   -2.5362    0.0000 C   0  0
    1.7946    2.2432    0.0000 C   0  0
   -0.8652    2.2341    0.0000 C   0  0
    3.1130   -0.0595    0.0000 C   0  0
   -4.8664   -0.9614    0.0000 C   0  0
   -3.5891   -3.7952    0.0000 C   0  0
    3.1222    1.4741    0.0000 C   0  0
    1.7900    3.7952    0.0000 O   0  0
    4.4315   -0.8286    0.0000 C   0  0
   -5.7683   -2.2295    0.0000 C   0  0
   -5.1319   -3.6441    0.0000 C   0  0
    4.4452    2.2341    0.0000 C   0  0
    5.7637   -0.0732    0.0000 C   0  0
    5.7683    1.4604    0.0000 C   0  0
  1  3  2  0
  1  2  1  0
 20 22  2  0
  1  4  1  0
  3  7  1  0
  6 12  1  0
  3  8  1  0
  7  9  2  0
 18 19  1  0
  5 11  1  0
  5 10  1  0
 10 15  1  0
 10 16  2  0
  9 14  1  0
 12 15  2  0
 15 20  1  0
 17 21  2  0
  8 11  1  0
 12 17  1  0
  4  9  1  0
 13 18  2  0
 14 19  2  0
  2  5  1  0
  2  6  2  0
  7 13  1  0
 21 22  1  0
M  END
>  <SOM>
8

$$$$

SciTegic02211520382D

 30 34  0  0  0  0            999 V2000
   -2.3280    0.9477    0.0000 C   0  0  2  0  0  0
   -2.3510   -0.6487    0.0000 C   0  0  2  0  0  0
   -0.9615    1.6839    0.0000 C   0  0  2  0  0  0
   -3.6208    1.8495    0.0000 C   0  0  1  0  0  0
   -3.5333    0.5797    0.0000 O   0  0
   -0.9339   -1.3986    0.0000 O   0  0
   -3.4597   -1.6148    0.0000 O   0  0
    0.3957    0.8879    0.0000 C   0  0  2  0  0  0
   -0.9799    3.3217    0.0000 C   0  0
   -5.1252    1.3388    0.0000 C   0  0
   -3.6208    3.3631    0.0000 C   0  0  1  0  0  0
   -3.7496   -0.6809    0.0000 O   0  0
    0.3957   -0.6303    0.0000 C   0  0  2  0  0  0
   -4.9320   -1.3572    0.0000 C   0  0  2  0  0  0
    1.6931    1.6471    0.0000 C   0  0
   -2.3003    4.1452    0.0000 C   0  0
   -5.6681   -0.0736    0.0000 C   0  0
   -4.9320    4.1084    0.0000 C   0  0
    1.6977   -1.3848    0.0000 N   0  0
   -5.7969   -2.5948    0.0000 C   0  0
    2.9997   -0.6211    0.0000 C   0  0
    1.6885   -2.8938    0.0000 C   0  0
    4.3063   -1.3848    0.0000 C   0  0
    2.9905   -3.6484    0.0000 C   0  0
    4.3017   -2.8984    0.0000 S   0  0
    5.1528   -4.1452    0.0000 O   0  0
    5.7969   -2.6914    0.0000 O   0  0
   -2.3188   -2.1531    0.0000 H   0  0
    0.3036    2.5028    0.0000 H   0  0
   -4.7663    2.8294    0.0000 H   0  0
 19 22  1  0
  3 29  1  0
 19 21  1  0
  1  3  1  0
  1  2  1  0
  1  5  1  0
  1  4  1  0
 22 24  1  0
  6 13  1  0
 23 25  1  0
  3  9  1  0
  3  8  1  0
  5 12  1  0
  2 28  1  0
  4 30  1  0
 10 17  1  0
  9 16  1  0
  4 10  1  0
  4 11  1  0
 14 20  1  0
 25 27  2  0
 25 26  2  0
 11 16  1  0
 11 18  1  0
 12 14  1  0
 13 19  1  0
 24 25  1  0
 14 17  1  0
  8 15  1  0
  8 13  1  0
  7 14  1  0
  2  6  1  0
  2  7  1  0
 21 23  1  0
M  END
>  <SOM>
16

$$$$

SciTegic02211520382D

 30 34  0  0  0  0            999 V2000
   -2.3280    0.9477    0.0000 C   0  0  2  0  0  0
   -2.3510   -0.6487    0.0000 C   0  0  2  0  0  0
   -0.9615    1.6839    0.0000 C   0  0  2  0  0  0
   -3.6208    1.8495    0.0000 C   0  0  1  0  0  0
   -3.5333    0.5797    0.0000 O   0  0
   -0.9339   -1.3986    0.0000 O   0  0
   -3.4597   -1.6148    0.0000 O   0  0
    0.3957    0.8879    0.0000 C   0  0  2  0  0  0
   -0.9799    3.3217    0.0000 C   0  0
   -5.1252    1.3388    0.0000 C   0  0
   -3.6208    3.3631    0.0000 C   0  0  1  0  0  0
   -3.7496   -0.6809    0.0000 O   0  0
    0.3957   -0.6303    0.0000 C   0  0  2  0  0  0
   -4.9320   -1.3572    0.0000 C   0  0  2  0  0  0
    1.6931    1.6471    0.0000 C   0  0
   -2.3003    4.1452    0.0000 C   0  0
   -5.6681   -0.0736    0.0000 C   0  0
   -4.9320    4.1084    0.0000 C   0  0
    1.6977   -1.3848    0.0000 N   0  0
   -5.7969   -2.5948    0.0000 C   0  0
    2.9997   -0.6211    0.0000 C   0  0
    1.6885   -2.8938    0.0000 C   0  0
    4.3063   -1.3848    0.0000 C   0  0
    2.9905   -3.6484    0.0000 C   0  0
    4.3017   -2.8984    0.0000 S   0  0
    5.1528   -4.1452    0.0000 O   0  0
    5.7969   -2.6914    0.0000 O   0  0
   -2.3188   -2.1531    0.0000 H   0  0
    0.3036    2.5028    0.0000 H   0  0
   -4.7663    2.8294    0.0000 H   0  0
 19 22  1  0
  3 29  1  0
 19 21  1  0
  1  3  1  0
  1  2  1  0
  1  5  1  0
  1  4  1  0
 22 24  1  0
  6 13  1  0
 23 25  1  0
  3  9  1  0
  3  8  1  0
  5 12  1  0
  2 28  1  0
  4 30  1  0
 10 17  1  0
  9 16  1  0
  4 10  1  0
  4 11  1  0
 14 20  1  0
 25 27  2  0
 25 26  2  0
 11 16  1  0
 11 18  1  0
 12 14  1  0
 13 19  1  0
 24 25  1  0
 14 17  1  0
  8 15  1  0
  8 13  1  0
  7 14  1  0
  2  6  1  0
  2  7  1  0
 21 23  1  0
M  END
>  <SOM>
10

$$$$

SciTegic02211520382D

 31 33  0  0  0  0            999 V2000
   -0.7601    2.6400    0.0000 C   0  0  2  0  0  0
    0.5512    1.8799    0.0000 C   0  0  1  0  0  0
   -1.7522    4.3516    0.0000 C   0  0
    0.2263    4.3516    0.0000 O   0  0
   -2.0772    1.8799    0.0000 C   0  0
    1.8625    2.6342    0.0000 C   0  0  2  0  0  0
    0.5512    0.3655    0.0000 C   0  0  1  0  0  0
   -2.0772    0.3655    0.0000 C   0  0
    3.3826    2.6342    0.0000 C   0  0  2  0  0  0
    2.6226    3.9454    0.0000 O   0  0
    0.8761    3.7540    0.0000 C   0  0
   -0.7601   -0.3945    0.0000 C   0  0  1  0  0  0
    1.8625   -0.3887    0.0000 O   0  0
    4.6939    1.8799    0.0000 C   0  0
   -0.7659   -1.9147    0.0000 O   0  0
    1.8625   -1.9031    0.0000 C   0  0
    6.0052    2.6400    0.0000 C   0  0
   -2.0946   -2.6516    0.0000 C   0  0
    5.9994    4.1485    0.0000 C   0  0
   -3.4000   -1.8799    0.0000 N   0  0
   -2.1178   -4.1659    0.0000 O   0  0
    4.6881    4.9086    0.0000 C   0  0
    7.3107    4.9086    0.0000 C   0  0
   -4.7113   -2.6400    0.0000 C   0  0  2  0  0  0
   -4.7113   -4.1485    0.0000 C   0  0
   -6.0226   -1.8799    0.0000 C   0  0
   -6.0226   -4.9086    0.0000 C   0  0
   -3.4000   -4.9086    0.0000 C   0  0
   -7.3107   -2.6806    0.0000 N   0  0
   -6.0516   -0.3655    0.0000 O   0  0
    1.8857    1.2242    0.0000 H   0  0
 19 22  1  0
 19 23  1  0
 15 18  1  0
  1  3  1  0
  1  2  1  0
 20 24  1  0
  1  5  1  0
  1  4  1  0
  3  4  1  0
 26 30  2  0
  5  8  1  0
  6 10  1  0
  6 11  1  0
 17 19  2  0
 25 28  1  0
  6  9  1  0
  9 14  1  0
  9 10  1  0
 25 27  1  0
 13 16  1  0
 26 29  1  0
 12 15  1  0
 24 26  1  0
 24 25  1  0
 18 21  2  0
 18 20  1  0
 14 17  1  0
  2 31  1  0
  8 12  1  0
  2  6  1  0
  2  7  1  0
  7 13  1  0
  7 12  1  0
M  END
>  <SOM>
25

$$$$

SciTegic02211520382D

 28 31  0  0  0  0            999 V2000
    1.0322   -1.1868    0.0000 C   0  0  2  0  0  0
   -0.3092   -0.4138    0.0000 C   0  0  1  0  0  0
    2.3691   -0.4138    0.0000 C   0  0  1  0  0  0
    1.0322   -2.7329    0.0000 C   0  0
   -1.6507   -1.1868    0.0000 C   0  0  2  0  0  0
   -0.3092    1.1368    0.0000 C   0  0
    2.3691    1.1368    0.0000 C   0  0  2  0  0  0
    3.8015   -0.8685    0.0000 C   0  0
   -0.3092   -3.5059    0.0000 C   0  0
   -1.6507   -2.7329    0.0000 C   0  0  1  0  0  0
   -2.9921   -0.4138    0.0000 C   0  0
   -1.6507    0.3547    0.0000 C   0  0
    1.0322    1.9053    0.0000 C   0  0
    3.8152    1.6279    0.0000 C   0  0  2  0  0  0
    2.3828    2.7056    0.0000 C   0  0
    4.7246    0.3911    0.0000 C   0  0
   -2.9921   -3.5059    0.0000 C   0  0
   -4.3290   -1.1868    0.0000 C   0  0
    4.1562    3.1376    0.0000 C   0  0
   -4.3290   -2.7329    0.0000 C   0  0  2  0  0  0
    3.0330    4.1926    0.0000 C   0  0
    5.7295    3.6605    0.0000 O   0  0
   -5.7295   -2.9921    0.0000 C   0  0
   -5.4931   -3.8288    0.0000 O   0  0
    1.0368    0.0091    0.0000 H   0  0
   -0.3319   -1.7098    0.0000 H   0  0
    2.3828   -1.8189    0.0000 H   0  0
   -1.6416   -4.1926    0.0000 H   0  0
 19 22  2  0
 19 21  1  0
  1  3  1  0
  1  2  1  0
 20 24  1  0
 20 23  1  0
  1  4  1  0
  3  7  1  0
  6 13  1  0
  3  8  1  0
  5 12  1  0
  5 11  1  0
  5 10  1  0
 10 17  1  0
  2 26  1  0
 10 28  1  0
  1 25  1  0
  9 10  1  0
  7 13  1  0
 11 18  1  0
 17 20  1  0
  3 27  1  0
  4  9  1  0
 18 20  1  0
 14 16  1  0
  8 16  1  0
 14 19  1  0
  7 15  1  0
  7 14  1  0
  2  6  1  0
  2  5  1  0
M  END
>  <SOM>
16

$$$$

SciTegic02211520382D

 48 53  0  0  0  0            999 V2000
    2.1280   -2.0875    0.0000 C   0  0  1  0  0  0
[truncated: 599,919 more chars]
