# Supplementary material for: QNA-Based Prediction of Sites of Metabolism
Source: Molecules. 2017 Dec 1;22(12):2123. doi: 10.3390/molecules22122123 (PMC6149875; doi:10.3390/molecules22122123)
Supplement: Supplementary file 1 [file molecules-22-02123-s001.zip › SupplementaryMaterials/SDF/BY-REACTION/AromaticHydroxylation.sdf]

SciTegic02211520382D

 21 23  0  0  0  0            999 V2000
    0.5832    0.7493    0.0000 C   0  0
    1.9195    1.5319    0.0000 C   0  0
    0.5759   -0.7826    0.0000 O   0  0
   -0.7493    1.5171    0.0000 C   0  0
    1.9195    3.0749    0.0000 C   0  0
    3.2595    0.7641    0.0000 C   0  0
   -0.7530   -1.5467    0.0000 C   0  0  2  0  0  0
   -0.7493    3.0675    0.0000 C   0  0
    0.5795    3.8390    0.0000 C   0  0
    3.2484    3.8464    0.0000 C   0  0
    4.5957    1.5356    0.0000 C   0  0
   -2.0893   -0.7826    0.0000 C   0  0
   -0.7530   -3.0823    0.0000 C   0  0
    4.5884    3.0897    0.0000 C   0  0
   -2.5433    0.6903    0.0000 C   0  0
   -3.3628   -1.6648    0.0000 S   0  0
    0.5759   -3.8464    0.0000 C   0  0
   -4.0826    0.7198    0.0000 C   0  0
   -4.5957   -0.7383    0.0000 C   0  0
    1.9084   -3.0675    0.0000 N   0  0
    3.2373   -3.8316    0.0000 C   0  0
 15 18  1  0
  1  3  1  0
  1  2  2  0
  4  8  2  0
 20 21  1  0
  3  7  1  0
  8  9  1  0
  5  9  2  0
 16 19  1  0
 18 19  2  0
  5 10  1  0
 10 14  2  0
  6 11  2  0
 12 15  2  0
 11 14  1  0
 17 20  1  0
 13 17  1  0
 12 16  1  0
  1  4  1  0
  2  5  1  0
  2  6  1  0
  7 13  1  0
  7 12  1  0
M  END
>  <SOM>
9

$$$$

SciTegic02211520382D

 21 23  0  0  0  0            999 V2000
    0.5832    0.7493    0.0000 C   0  0
    1.9195    1.5319    0.0000 C   0  0
    0.5759   -0.7826    0.0000 O   0  0
   -0.7493    1.5171    0.0000 C   0  0
    1.9195    3.0749    0.0000 C   0  0
    3.2595    0.7641    0.0000 C   0  0
   -0.7530   -1.5467    0.0000 C   0  0  2  0  0  0
   -0.7493    3.0675    0.0000 C   0  0
    0.5795    3.8390    0.0000 C   0  0
    3.2484    3.8464    0.0000 C   0  0
    4.5957    1.5356    0.0000 C   0  0
   -2.0893   -0.7826    0.0000 C   0  0
   -0.7530   -3.0823    0.0000 C   0  0
    4.5884    3.0897    0.0000 C   0  0
   -2.5433    0.6903    0.0000 C   0  0
   -3.3628   -1.6648    0.0000 S   0  0
    0.5759   -3.8464    0.0000 C   0  0
   -4.0826    0.7198    0.0000 C   0  0
   -4.5957   -0.7383    0.0000 C   0  0
    1.9084   -3.0675    0.0000 N   0  0
    3.2373   -3.8316    0.0000 C   0  0
 15 18  1  0
  1  3  1  0
  1  2  2  0
  4  8  2  0
 20 21  1  0
  3  7  1  0
  8  9  1  0
  5  9  2  0
 16 19  1  0
 18 19  2  0
  5 10  1  0
 10 14  2  0
  6 11  2  0
 12 15  2  0
 11 14  1  0
 17 20  1  0
 13 17  1  0
 12 16  1  0
  1  4  1  0
  2  5  1  0
  2  6  1  0
  7 13  1  0
  7 12  1  0
M  END
>  <SOM>
14

$$$$

SciTegic02211520382D

 21 23  0  0  0  0            999 V2000
    0.5832    0.7493    0.0000 C   0  0
    1.9195    1.5319    0.0000 C   0  0
    0.5759   -0.7826    0.0000 O   0  0
   -0.7493    1.5171    0.0000 C   0  0
    1.9195    3.0749    0.0000 C   0  0
    3.2595    0.7641    0.0000 C   0  0
   -0.7530   -1.5467    0.0000 C   0  0  2  0  0  0
   -0.7493    3.0675    0.0000 C   0  0
    0.5795    3.8390    0.0000 C   0  0
    3.2484    3.8464    0.0000 C   0  0
    4.5957    1.5356    0.0000 C   0  0
   -2.0893   -0.7826    0.0000 C   0  0
   -0.7530   -3.0823    0.0000 C   0  0
    4.5884    3.0897    0.0000 C   0  0
   -2.5433    0.6903    0.0000 C   0  0
   -3.3628   -1.6648    0.0000 S   0  0
    0.5759   -3.8464    0.0000 C   0  0
   -4.0826    0.7198    0.0000 C   0  0
   -4.5957   -0.7383    0.0000 C   0  0
    1.9084   -3.0675    0.0000 N   0  0
    3.2373   -3.8316    0.0000 C   0  0
 15 18  1  0
  1  3  1  0
  1  2  2  0
  4  8  2  0
 20 21  1  0
  3  7  1  0
  8  9  1  0
  5  9  2  0
 16 19  1  0
 18 19  2  0
  5 10  1  0
 10 14  2  0
  6 11  2  0
 12 15  2  0
 11 14  1  0
 17 20  1  0
 13 17  1  0
 12 16  1  0
  1  4  1  0
  2  5  1  0
  2  6  1  0
  7 13  1  0
  7 12  1  0
M  END
>  <SOM>
10

$$$$

SciTegic02211520382D

 32 36  0  0  0  0            999 V2000
    3.9801   -4.6225    0.0000 C   0  0
    2.6583   -3.8398    0.0000 N   0  0
    5.3092   -3.8619    0.0000 N   0  0
    3.9579   -6.1658    0.0000 C   0  0
    1.3144   -4.6004    0.0000 C   0  0
    2.6731   -2.2965    0.0000 C   0  0
    6.6384   -4.6373    0.0000 C   0  0
    5.2871   -6.9485    0.0000 C   0  0
   -0.0074   -3.8176    0.0000 C   0  0
    1.3439   -1.5138    0.0000 C   0  0
    6.6310   -6.1806    0.0000 C   0  0
    7.9749   -3.8767    0.0000 C   0  0
    0.0074   -2.2817    0.0000 N   0  0
    7.9602   -6.9559    0.0000 C   0  0
    9.3041   -4.6447    0.0000 C   0  0
   -1.3144   -1.5064    0.0000 C   0  0
    9.3041   -6.1953    0.0000 C   0  0
   -1.3070    0.0295    0.0000 C   0  0
   -2.6362    0.8049    0.0000 C   0  0
   -2.6362    2.3334    0.0000 C   0  0
   -3.9579    3.1161    0.0000 C   0  0
   -5.3019    2.3408    0.0000 N   0  0
   -3.9579    4.6520    0.0000 N   0  0
   -6.6384    3.1161    0.0000 C   0  0
   -5.3019    5.4274    0.0000 C   0  0
   -2.6214    5.4126    0.0000 N   0  0
   -6.6384    4.6520    0.0000 C   0  0
   -7.9676    2.3408    0.0000 C   0  0
   -5.3019    6.9559    0.0000 O   0  0
   -7.9676    5.4274    0.0000 C   0  0
   -9.3041    3.1161    0.0000 C   0  0
   -9.3041    4.6520    0.0000 C   0  0
 19 20  1  0
 27 30  1  0
  1  3  1  0
  1  2  1  0
 15 17  1  0
  4  8  1  0
 20 21  1  0
  3  7  2  0
 22 24  1  0
  5  9  1  0
 23 26  1  0
  6 10  1  0
 16 18  1  0
 18 19  1  0
 12 15  2  0
 30 32  1  0
 25 29  2  0
  9 13  1  0
 23 25  1  0
 25 27  1  0
 11 14  1  0
 24 28  1  0
 13 16  1  0
 31 32  1  0
  1  4  2  0
 24 27  2  0
 14 17  2  0
  8 11  2  0
  2  5  1  0
  2  6  1  0
  7 11  1  0
  7 12  1  0
 28 31  1  0
 10 13  1  0
 21 23  1  0
 21 22  2  0
M  END
>  <SOM>
17

$$$$

SciTegic02211520382D

 32 36  0  0  0  0            999 V2000
    3.9801   -4.6225    0.0000 C   0  0
    2.6583   -3.8398    0.0000 N   0  0
    5.3092   -3.8619    0.0000 N   0  0
    3.9579   -6.1658    0.0000 C   0  0
    1.3144   -4.6004    0.0000 C   0  0
    2.6731   -2.2965    0.0000 C   0  0
    6.6384   -4.6373    0.0000 C   0  0
    5.2871   -6.9485    0.0000 C   0  0
   -0.0074   -3.8176    0.0000 C   0  0
    1.3439   -1.5138    0.0000 C   0  0
    6.6310   -6.1806    0.0000 C   0  0
    7.9749   -3.8767    0.0000 C   0  0
    0.0074   -2.2817    0.0000 N   0  0
    7.9602   -6.9559    0.0000 C   0  0
    9.3041   -4.6447    0.0000 C   0  0
   -1.3144   -1.5064    0.0000 C   0  0
    9.3041   -6.1953    0.0000 C   0  0
   -1.3070    0.0295    0.0000 C   0  0
   -2.6362    0.8049    0.0000 C   0  0
   -2.6362    2.3334    0.0000 C   0  0
   -3.9579    3.1161    0.0000 C   0  0
   -5.3019    2.3408    0.0000 N   0  0
   -3.9579    4.6520    0.0000 N   0  0
   -6.6384    3.1161    0.0000 C   0  0
   -5.3019    5.4274    0.0000 C   0  0
   -2.6214    5.4126    0.0000 N   0  0
   -6.6384    4.6520    0.0000 C   0  0
   -7.9676    2.3408    0.0000 C   0  0
   -5.3019    6.9559    0.0000 O   0  0
   -7.9676    5.4274    0.0000 C   0  0
   -9.3041    3.1161    0.0000 C   0  0
   -9.3041    4.6520    0.0000 C   0  0
 19 20  1  0
 27 30  1  0
  1  3  1  0
  1  2  1  0
 15 17  1  0
  4  8  1  0
 20 21  1  0
  3  7  2  0
 22 24  1  0
  5  9  1  0
 23 26  1  0
  6 10  1  0
 16 18  1  0
 18 19  1  0
 12 15  2  0
 30 32  1  0
 25 29  2  0
  9 13  1  0
 23 25  1  0
 25 27  1  0
 11 14  1  0
 24 28  1  0
 13 16  1  0
 31 32  1  0
  1  4  2  0
 24 27  2  0
 14 17  2  0
  8 11  2  0
  2  5  1  0
  2  6  1  0
  7 11  1  0
  7 12  1  0
 28 31  1  0
 10 13  1  0
 21 23  1  0
 21 22  2  0
M  END
>  <SOM>
15

$$$$

SciTegic02211520382D

 32 36  0  0  0  0            999 V2000
    3.9801   -4.6225    0.0000 C   0  0
    2.6583   -3.8398    0.0000 N   0  0
    5.3092   -3.8619    0.0000 N   0  0
    3.9579   -6.1658    0.0000 C   0  0
    1.3144   -4.6004    0.0000 C   0  0
    2.6731   -2.2965    0.0000 C   0  0
    6.6384   -4.6373    0.0000 C   0  0
    5.2871   -6.9485    0.0000 C   0  0
   -0.0074   -3.8176    0.0000 C   0  0
    1.3439   -1.5138    0.0000 C   0  0
    6.6310   -6.1806    0.0000 C   0  0
    7.9749   -3.8767    0.0000 C   0  0
    0.0074   -2.2817    0.0000 N   0  0
    7.9602   -6.9559    0.0000 C   0  0
    9.3041   -4.6447    0.0000 C   0  0
   -1.3144   -1.5064    0.0000 C   0  0
    9.3041   -6.1953    0.0000 C   0  0
   -1.3070    0.0295    0.0000 C   0  0
   -2.6362    0.8049    0.0000 C   0  0
   -2.6362    2.3334    0.0000 C   0  0
   -3.9579    3.1161    0.0000 C   0  0
   -5.3019    2.3408    0.0000 N   0  0
   -3.9579    4.6520    0.0000 N   0  0
   -6.6384    3.1161    0.0000 C   0  0
   -5.3019    5.4274    0.0000 C   0  0
   -2.6214    5.4126    0.0000 N   0  0
   -6.6384    4.6520    0.0000 C   0  0
   -7.9676    2.3408    0.0000 C   0  0
   -5.3019    6.9559    0.0000 O   0  0
   -7.9676    5.4274    0.0000 C   0  0
   -9.3041    3.1161    0.0000 C   0  0
   -9.3041    4.6520    0.0000 C   0  0
 19 20  1  0
 27 30  1  0
  1  3  1  0
  1  2  1  0
 15 17  1  0
  4  8  1  0
 20 21  1  0
  3  7  2  0
 22 24  1  0
  5  9  1  0
 23 26  1  0
  6 10  1  0
 16 18  1  0
 18 19  1  0
 12 15  2  0
 30 32  1  0
 25 29  2  0
  9 13  1  0
 23 25  1  0
 25 27  1  0
 11 14  1  0
 24 28  1  0
 13 16  1  0
 31 32  1  0
  1  4  2  0
 24 27  2  0
 14 17  2  0
  8 11  2  0
  2  5  1  0
  2  6  1  0
  7 11  1  0
  7 12  1  0
 28 31  1  0
 10 13  1  0
 21 23  1  0
 21 22  2  0
M  END
>  <SOM>
4

$$$$

SciTegic02211520382D

 22 23  0  0  0  0            999 V2000
   -0.8301    0.4765    0.0000 C   0  0
    0.5022   -0.2921    0.0000 C   0  0
   -0.8301    2.0189    0.0000 N   0  0
   -2.1675   -0.2921    0.0000 C   0  0
    0.5022   -1.8344    0.0000 C   0  0
    1.8344    0.4765    0.0000 C   0  0
   -2.1675    2.7875    0.0000 C   0  0
   -2.1675   -1.8344    0.0000 C   0  0
   -0.8301   -2.6030    0.0000 C   0  0
    3.1718   -0.2921    0.0000 C   0  0
   -3.4998    2.0189    0.0000 C   0  0
   -2.1675    4.3299    0.0000 C   0  0
   -0.8301   -4.1454    0.0000 C   0  0
    4.5041    0.4765    0.0000 O   0  0
    3.1718   -1.8344    0.0000 O   0  0
   -4.8371    2.7875    0.0000 C   0  0
   -3.4998    0.4765    0.0000 F   0  0
   -3.4998    5.0985    0.0000 C   0  0
   -0.8301    5.0985    0.0000 Cl  0  0
   -2.1060   -4.9038    0.0000 O   0  0
    0.5380   -4.9653    0.0000 O   0  0
   -4.8371    4.3299    0.0000 C   0  0
  1  3  1  0
  1  2  1  0
  4  8  1  0
  1  4  2  0
  3  7  1  0
  5  9  1  0
  6 10  1  0
 13 20  1  0
 13 21  2  0
 10 14  1  0
 10 15  2  0
  9 13  1  0
 11 17  1  0
 11 16  2  0
  8  9  2  0
 12 18  1  0
 12 19  1  0
 16 22  1  0
 18 22  2  0
  2  5  2  0
  2  6  1  0
  7 11  1  0
  7 12  2  0
M  END
>  <SOM>
22

$$$$

SciTegic02211520382D

 23 24  0  0  0  0            999 V2000
   -1.7027   -0.3180    0.0000 C   0  0
   -1.7027    1.2206    0.0000 C   0  0
   -3.0362   -1.0873    0.0000 C   0  0
   -0.3693   -1.0873    0.0000 C   0  0
   -3.0362    1.9899    0.0000 C   0  0
   -0.3693    1.9899    0.0000 C   0  0
   -4.3696   -0.3180    0.0000 C   0  0
   -0.3693   -2.6259    0.0000 C   0  0
   -4.3696    1.2206    0.0000 C   0  0
   -3.0362    3.5336    0.0000 O   0  0
    0.9642    1.2206    0.0000 O   0  0
   -0.3693    3.5336    0.0000 O   0  0
   -5.7031   -1.0873    0.0000 O   0  0
    0.8924   -3.4003    0.0000 C   0  0
    2.2976    1.9899    0.0000 C   0  0  2  0  0  0
    2.2976   -2.6259    0.0000 C   0  0
    3.6311    1.2206    0.0000 C   0  0
    2.2976    3.5336    0.0000 C   0  0
    3.6311   -3.3952    0.0000 C   0  0
    3.6311   -0.3180    0.0000 C   0  0
    4.9645   -2.6259    0.0000 C   0  0
    4.9645   -1.0873    0.0000 C   0  0
    6.2980   -3.3952    0.0000 O   0  0
 19 21  1  0
  1  3  1  0
  1  2  2  0
 20 22  1  0
  4  8  2  0
  1  4  1  0
  3  7  2  0
 15 18  1  0
  5  9  2  0
  6 12  2  0
 16 19  1  0
  7  9  1  0
  5 10  1  0
  6 11  1  0
 11 15  1  0
 15 17  1  0
 17 20  1  0
 14 16  1  0
  8 14  1  0
  2  5  1  0
  2  6  1  0
  7 13  1  0
 21 23  2  0
 21 22  1  0
M  END
>  <SOM>
3

$$$$

SciTegic02211520382D

 23 24  0  0  0  0            999 V2000
   -1.7027   -0.3180    0.0000 C   0  0
   -1.7027    1.2206    0.0000 C   0  0
   -3.0362   -1.0873    0.0000 C   0  0
   -0.3693   -1.0873    0.0000 C   0  0
   -3.0362    1.9899    0.0000 C   0  0
   -0.3693    1.9899    0.0000 C   0  0
   -4.3696   -0.3180    0.0000 C   0  0
   -0.3693   -2.6259    0.0000 C   0  0
   -4.3696    1.2206    0.0000 C   0  0
   -3.0362    3.5336    0.0000 O   0  0
    0.9642    1.2206    0.0000 O   0  0
   -0.3693    3.5336    0.0000 O   0  0
   -5.7031   -1.0873    0.0000 O   0  0
    0.8924   -3.4003    0.0000 C   0  0
    2.2976    1.9899    0.0000 C   0  0  2  0  0  0
    2.2976   -2.6259    0.0000 C   0  0
    3.6311    1.2206    0.0000 C   0  0
    2.2976    3.5336    0.0000 C   0  0
    3.6311   -3.3952    0.0000 C   0  0
    3.6311   -0.3180    0.0000 C   0  0
    4.9645   -2.6259    0.0000 C   0  0
    4.9645   -1.0873    0.0000 C   0  0
    6.2980   -3.3952    0.0000 O   0  0
 19 21  1  0
  1  3  1  0
  1  2  2  0
 20 22  1  0
  4  8  2  0
  1  4  1  0
  3  7  2  0
 15 18  1  0
  5  9  2  0
  6 12  2  0
 16 19  1  0
  7  9  1  0
  5 10  1  0
  6 11  1  0
 11 15  1  0
 15 17  1  0
 17 20  1  0
 14 16  1  0
  8 14  1  0
  2  5  1  0
  2  6  1  0
  7 13  1  0
 21 23  2  0
 21 22  1  0
M  END
>  <SOM>
3

$$$$

SciTegic02211520382D

 23 24  0  0  0  0            999 V2000
   -1.7027   -0.3180    0.0000 C   0  0
   -1.7027    1.2206    0.0000 C   0  0
   -3.0362   -1.0873    0.0000 C   0  0
   -0.3693   -1.0873    0.0000 C   0  0
   -3.0362    1.9899    0.0000 C   0  0
   -0.3693    1.9899    0.0000 C   0  0
   -4.3696   -0.3180    0.0000 C   0  0
   -0.3693   -2.6259    0.0000 C   0  0
   -4.3696    1.2206    0.0000 C   0  0
   -3.0362    3.5336    0.0000 O   0  0
    0.9642    1.2206    0.0000 O   0  0
   -0.3693    3.5336    0.0000 O   0  0
   -5.7031   -1.0873    0.0000 O   0  0
    0.8924   -3.4003    0.0000 C   0  0
    2.2976    1.9899    0.0000 C   0  0  2  0  0  0
    2.2976   -2.6259    0.0000 C   0  0
    3.6311    1.2206    0.0000 C   0  0
    2.2976    3.5336    0.0000 C   0  0
    3.6311   -3.3952    0.0000 C   0  0
    3.6311   -0.3180    0.0000 C   0  0
    4.9645   -2.6259    0.0000 C   0  0
    4.9645   -1.0873    0.0000 C   0  0
    6.2980   -3.3952    0.0000 O   0  0
 19 21  1  0
  1  3  1  0
  1  2  2  0
 20 22  1  0
  4  8  2  0
  1  4  1  0
  3  7  2  0
 15 18  1  0
  5  9  2  0
  6 12  2  0
 16 19  1  0
  7  9  1  0
  5 10  1  0
  6 11  1  0
 11 15  1  0
 15 17  1  0
 17 20  1  0
 14 16  1  0
  8 14  1  0
  2  5  1  0
  2  6  1  0
  7 13  1  0
 21 23  2  0
 21 22  1  0
M  END
>  <SOM>
9

$$$$

SciTegic02211520382D

 34 37  0  0  0  0            999 V2000
   -8.1022   -0.6218    0.0000 C   0  0
   -6.6769   -1.1957    0.0000 C   0  0
   -9.3649   -1.5018    0.0000 S   0  0
   -8.5518    0.8418    0.0000 C   0  0
   -5.3568   -0.4113    0.0000 C   0  0
   -6.6578   -2.7358    0.0000 C   0  0
  -10.5797   -0.5739    0.0000 C   0  0
  -10.0823    0.8705    0.0000 N   0  0
   -7.6143    2.0758    0.0000 O   0  0
   -4.0176   -1.1670    0.0000 C   0  0
   -5.3186   -3.4819    0.0000 C   0  0
  -12.0528   -1.0427    0.0000 O   0  0
   -3.9985   -2.7071    0.0000 C   0  0
   -2.6784   -0.3826    0.0000 O   0  0
   -1.3488   -1.1479    0.0000 C   0  0
   -0.0191   -0.3635    0.0000 C   0  0
    1.3296   -1.1383    0.0000 C   0  0
    2.6593   -0.3635    0.0000 O   0  0
    4.0080   -1.1288    0.0000 C   0  0
    5.3377   -0.3539    0.0000 C   0  0
    4.0080   -2.6688    0.0000 C   0  0
    6.6865   -1.1192    0.0000 C   0  0
    5.3377    1.1862    0.0000 C   0  0
    5.3472   -3.4245    0.0000 C   0  0
    6.6960   -2.6593    0.0000 C   0  0
    4.0080    1.9418    0.0000 C   0  0
    8.0544   -3.4341    0.0000 O   0  0
    3.9985    3.4819    0.0000 C   0  0
    9.3840   -2.6497    0.0000 C   0  0
    9.3744   -1.1096    0.0000 C   0  0
   10.7232   -3.4150    0.0000 C   0  0
   10.6945   -0.3348    0.0000 C   0  0
   12.0528   -2.6306    0.0000 C   0  0
   12.0528   -1.0905    0.0000 C   0  0
 19 20  1  0
 19 21  2  0
 29 30  1  0
 29 31  2  0
  1  3  1  0
  1  2  1  0
 20 22  2  0
 20 23  1  0
  4  8  1  0
  1  4  1  0
  3  7  1  0
 16 17  1  0
 23 26  1  0
  6 11  2  0
 17 18  1  0
  5 10  1  0
 10 14  1  0
 32 34  1  0
 30 32  2  0
 25 27  1  0
 11 13  1  0
 33 34  2  0
 18 19  1  0
 15 16  1  0
 27 29  1  0
 10 13  2  0
 26 28  1  0
 31 33  1  0
  4  9  2  0
  7  8  1  0
 24 25  2  0
 14 15  1  0
  2  5  2  0
  2  6  1  0
  7 12  2  0
 21 24  1  0
 22 25  1  0
M  END
>  <SOM>
34

$$$$

SciTegic02211520382D

 30 34  0  0  0  0            999 V2000
   -2.9375   -0.9902    0.0000 C   0  0
   -1.6007   -1.7603    0.0000 C   0  0
   -4.2632   -1.7603    0.0000 C   0  0
   -2.9375    0.5446    0.0000 C   0  0
   -1.6007   -3.3005    0.0000 C   0  0
   -0.2695   -0.9902    0.0000 C   0  0
   -4.2632   -3.3005    0.0000 C   0  0
   -5.5999   -0.9902    0.0000 C   0  0
   -1.6007    1.3147    0.0000 C   0  0
   -4.2632    1.3147    0.0000 C   0  0
   -0.2695   -4.0651    0.0000 C   0  0
   -2.9375   -4.0651    0.0000 N   0  0
    0.9681   -1.7218    0.0000 C   0  0
   -5.5999   -4.0651    0.0000 C   0  0
   -6.9311   -1.7603    0.0000 C   0  0
   -1.6007    2.8494    0.0000 C   0  0
   -4.2632    2.8494    0.0000 C   0  0
    0.5006   -5.4018    0.0000 C   0  0
    1.2707   -4.0651    0.0000 C   0  0
    2.3104   -0.9681    0.0000 C   0  0  2  0  0  0
   -6.9311   -3.3005    0.0000 C   0  0
   -2.9375    3.6196    0.0000 C   0  0
    2.3269    0.5721    0.0000 C   0  0
    3.6361   -1.7493    0.0000 O   0  0
   -2.9375    5.1653    0.0000 F   0  0
    3.6691    1.3312    0.0000 C   0  0  2  0  0  0
    4.9783   -0.9902    0.0000 C   0  0
    4.9948    0.5501    0.0000 C   0  0
    3.6856    2.8714    0.0000 O   0  0
    6.3040   -1.7768    0.0000 O   0  0
 27 30  2  0
  1  3  2  0
  1  2  1  0
 20 24  1  0
 20 23  1  0
  1  4  1  0
  3  7  1  0
 22 25  1  0
 23 26  1  0
  6 13  2  0
 13 20  1  0
  3  8  1  0
  5 12  1  0
  5 11  1  0
  2  5  2  0
 10 17  1  0
 15 21  1  0
 24 27  1  0
  9 16  2  0
  4 10  2  0
 14 21  2  0
 18 19  1  0
 11 19  1  0
 11 18  1  0
 17 22  2  0
 27 28  1  0
 26 28  1  0
 26 29  1  0
  4  9  1  0
 16 22  1  0
  8 15  2  0
  7 14  1  0
  2  6  1  0
  7 12  2  0
M  END
>  <SOM>
14

$$$$

SciTegic02211520382D

 29 32  0  0  0  0            999 V2000
    2.0388    3.9161    0.0000 C   0  0
    3.5036    3.4438    0.0000 N   0  0
    2.0388    5.4587    0.0000 C   0  0
    0.7055    3.1508    0.0000 C   0  0
    3.9819    1.9790    0.0000 C   0  0
    4.4124    4.6874    0.0000 C   0  0
    3.5036    5.9370    0.0000 C   0  0
    0.7055    6.2299    0.0000 C   0  0
   -0.6278    3.9161    0.0000 C   0  0
    2.9535    0.8311    0.0000 C   0  0
    5.4886    1.6561    0.0000 C   0  0
   -0.6278    5.4587    0.0000 C   0  0
   -1.9611    3.1508    0.0000 C   0  0
    3.4259   -0.6338    0.0000 C   0  0
    5.9669    0.1913    0.0000 C   0  0
   -3.2943    3.9161    0.0000 C   0  0
    4.9325   -0.9506    0.0000 N   0  0
   -4.6336    3.1508    0.0000 N   0  0
   -3.2943    5.4587    0.0000 O   0  0
    5.4108   -2.4214    0.0000 C   0  0
   -5.9669    3.9161    0.0000 C   0  0
    4.3765   -3.5634    0.0000 C   0  0
    2.8698   -3.2405    0.0000 C   0  0
    1.8415   -4.3884    0.0000 C   0  0
    2.3975   -1.7757    0.0000 C   0  0
    0.3348   -4.0656    0.0000 C   0  0
    2.3198   -5.8533    0.0000 F   0  0
    0.8908   -1.4588    0.0000 C   0  0
   -0.1435   -2.6008    0.0000 C   0  0
  1  3  2  0
  1  2  1  0
 20 22  1  0
  1  4  1  0
 23 24  2  0
  3  7  1  0
 22 23  1  0
 16 18  1  0
 16 19  2  0
  3  8  1  0
  5 11  1  0
  5 10  1  0
 10 14  1  0
 25 28  2  0
  9 13  1  0
  9 12  1  0
 23 25  1  0
  6  7  2  0
 11 15  1  0
 15 17  1  0
 17 20  1  0
 13 16  1  0
 26 29  2  0
  4  9  2  0
 24 26  1  0
 24 27  1  0
 28 29  1  0
 18 21  1  0
 14 17  1  0
  8 12  2  0
  2  5  1  0
  2  6  1  0
M  END
>  <SOM>
8

$$$$

SciTegic02211520382D

 15 17  0  0  0  0            999 V2000
   -1.3353   -1.4725    0.0000 C   0  0
   -1.3353    0.0668    0.0000 C   0  0
    0.0000   -2.2440    0.0000 N   0  0
   -2.6669   -2.2440    0.0000 C   0  0
    0.0000    0.8383    0.0000 C   0  0
   -2.6669    0.8383    0.0000 C   0  0
    1.3353   -1.4725    0.0000 C   0  0
   -4.0021   -1.4725    0.0000 C   0  0
    1.3353    0.0668    0.0000 C   0  0
    0.0000    2.3775    0.0000 N   0  0
   -4.0021    0.0668    0.0000 C   0  0
    2.6669   -2.2440    0.0000 C   0  0
    2.6669    0.8383    0.0000 C   0  0
    4.0021   -1.4725    0.0000 C   0  0
    4.0021    0.0668    0.0000 C   0  0
  7  9  1  0
 14 15  1  0
  5 10  1  0
  1  3  1  0
  1  2  2  0
  3  7  2  0
  4  8  2  0
  1  4  1  0
 13 15  1  0
  2  5  1  0
  2  6  1  0
  8 11  1  0
  9 13  1  0
  5  9  2  0
  7 12  1  0
 12 14  1  0
  6 11  2  0
M  END
>  <SOM>
11

$$$$

SciTegic02211520382D

 36 40  0  0  0  0            999 V2000
   -1.9638    3.9275    0.0000 C   0  0
   -1.9638    5.4481    0.0000 C   0  0
   -3.2857    3.1710    0.0000 C   0  0
   -0.6495    3.1710    0.0000 O   0  0
   -0.6495    6.2045    0.0000 C   0  0
   -3.2857    6.2045    0.0000 C   0  0
   -3.2857    1.6505    0.0000 N   0  0
   -4.5923    3.9275    0.0000 C   0  0
    0.6571    3.9275    0.0000 C   0  0
    0.6571    5.4481    0.0000 C   0  0
   -0.6495    7.7251    0.0000 O   0  0
   -4.5923    5.4481    0.0000 C   0  0
   -4.7145    1.1538    0.0000 C   0  0
    1.9790    3.1710    0.0000 C   0  0
   -4.7145   -0.3668    0.0000 C   0  0
   -5.9448    2.0249    0.0000 O   0  0
    3.4308    3.7900    0.0000 N   0  0
    2.1395    1.7422    0.0000 N   0  0
   -6.0212   -1.1232    0.0000 C   0  0
   -3.3926   -1.1232    0.0000 C   0  0
    4.4547    2.6209    0.0000 N   0  0
    3.5607    1.3678    0.0000 N   0  0
   -6.0212   -2.6438    0.0000 C   0  0
   -3.3926   -2.6438    0.0000 C   0  0
   -4.7145   -3.4003    0.0000 C   0  0
   -4.7145   -4.9208    0.0000 O   0  0
   -3.2857   -5.4252    0.0000 C   0  0
   -2.0249   -4.5617    0.0000 C   0  0
   -0.8023   -5.4634    0.0000 C   0  0
    0.4890   -4.5006    0.0000 C   0  0
    1.6505   -5.2418    0.0000 C   0  0
    1.6810   -6.9228    0.0000 C   0  0
    2.8883   -4.3019    0.0000 C   0  0
    2.9647   -7.7251    0.0000 C   0  0
    4.2790   -5.3105    0.0000 C   0  0
    4.2790   -6.8693    0.0000 C   0  0
 19 23  2  0
 15 19  1  0
 29 30  1  0
  1  3  1  0
  1  2  2  0
 20 24  1  0
  1  4  1  0
  3  7  1  0
  6 12  2  0
 35 36  2  0
 23 25  1  0
  3  8  2  0
  5 11  2  0
  5 10  1  0
 32 34  2  0
 30 31  1  0
 24 25  2  0
  9 14  1  0
  9 10  2  0
 18 22  1  0
 25 26  1  0
 33 35  1  0
 15 20  2  0
 13 15  1  0
 17 21  1  0
 13 16  2  0
 31 33  2  0
 31 32  1  0
  4  9  1  0
 28 29  1  0
 26 27  1  0
 14 17  1  0
 34 36  1  0
 14 18  2  0
  8 12  1  0
  2  5  1  0
  2  6  1  0
 27 28  1  0
  7 13  1  0
 21 22  2  0
M  END
>  <SOM>
36

$$$$

SciTegic02211520382D

 23 27  0  0  0  0            999 V2000
    0.7244    0.4627    0.0000 C   0  0
   -0.6870    1.0188    0.0000 C   0  0
    1.8087    1.6264    0.0000 N   0  0
    1.2058   -1.0375    0.0000 N   0  0
   -0.6870    2.4957    0.0000 C   0  0
   -1.9909    0.2804    0.0000 N   0  0
    0.8927    2.9443    0.0000 C   0  0
    3.3743    1.2899    0.0000 C   0  0
    2.7667   -1.3880    0.0000 C   0  0
   -1.9909    3.2341    0.0000 C   0  0
   -3.2902    1.0188    0.0000 C   0  0
    3.8557   -0.2150    0.0000 C   0  0
    4.4118    2.3975    0.0000 O   0  0
    3.2481   -2.8929    0.0000 C   0  0
   -3.2902    2.4957    0.0000 C   0  0
   -4.5941    0.2804    0.0000 C   0  0
    5.4073   -0.5702    0.0000 C   0  0
    4.8091   -3.2341    0.0000 C   0  0
   -4.5941    3.2341    0.0000 C   0  0
   -5.8887    1.0188    0.0000 C   0  0
   -4.5941   -1.2058    0.0000 O   0  0
    5.8887   -2.0751    0.0000 C   0  0
   -5.8887    2.4957    0.0000 C   0  0
 19 23  2  0
 15 19  1  0
  1  3  1  0
  1  2  1  0
 20 23  1  0
  1  4  2  0
  3  7  1  0
  5  7  1  0
  6 11  1  0
  3  8  1  0
  5 10  2  0
 10 15  1  0
  9 14  1  0
  9 12  2  0
 11 16  1  0
 11 15  2  0
 17 22  2  0
 12 17  1  0
  4  9  1  0
 16 21  1  0
 16 20  2  0
 18 22  1  0
 14 18  2  0
  8 12  1  0
  8 13  2  0
  2  5  1  0
  2  6  2  0
M  END
>  <SOM>
23

$$$$

SciTegic02211520382D

 23 27  0  0  0  0            999 V2000
   -0.6898    1.7665    0.0000 C   0  0
    0.7225    1.2212    0.0000 C   0  0
   -0.6898    3.2487    0.0000 C   0  0
   -1.9809    1.0301    0.0000 N   0  0
    1.7992    2.3771    0.0000 N   0  0
    1.2025   -0.2890    0.0000 N   0  0
    0.8856    3.6962    0.0000 C   0  0
   -1.9809    3.9805    0.0000 C   0  0
   -3.2767    1.7665    0.0000 C   0  0
    3.3559    2.0369    0.0000 C   0  0
    2.7593   -0.6386    0.0000 C   0  0
   -3.2767    3.2487    0.0000 C   0  0
   -4.5771    1.0301    0.0000 C   0  0
    3.8360    0.5267    0.0000 C   0  0
    4.3954    3.1509    0.0000 O   0  0
    3.2394   -2.1441    0.0000 C   0  0
   -4.5771    3.9805    0.0000 C   0  0
   -5.8729    1.7665    0.0000 C   0  0
    5.3928    0.1818    0.0000 C   0  0
    4.7916   -2.4843    0.0000 C   0  0
   -5.8729    3.2487    0.0000 C   0  0
    5.8729   -1.3191    0.0000 C   0  0
    5.2623   -3.9805    0.0000 O   0  0
 19 22  2  0
  1  3  1  0
  1  2  1  0
 20 22  1  0
 20 23  1  0
  1  4  2  0
  3  7  1  0
  5  7  1  0
  6 11  1  0
  3  8  2  0
  5 10  1  0
 10 14  1  0
 10 15  2  0
  9 13  1  0
  9 12  2  0
 11 16  1  0
 11 14  2  0
 17 21  2  0
 12 17  1  0
  4  9  1  0
 13 18  2  0
 16 20  2  0
 18 21  1  0
 14 19  1  0
  8 12  1  0
  2  5  1  0
  2  6  2  0
M  END
>  <SOM>
22

$$$$

SciTegic02211520382D

 16 17  0  0  0  0            999 V2000
    0.1682   -0.2744    0.0000 C   0  0
    0.1372    1.3099    0.0000 C   0  0
   -0.3230   -1.8454    0.0000 C   0  0
    1.7568   -0.2744    0.0000 N   0  0
   -1.3143    0.1859    0.0000 C   0  0
   -1.2347    2.1330    0.0000 C   0  0
    1.5090    2.1330    0.0000 C   0  0
    1.0134   -2.7525    0.0000 N   0  0
   -1.4648   -2.3897    0.0000 O   0  0
    2.3012   -1.7790    0.0000 C   0  0
   -2.3366   -0.3894    0.0000 C   0  0
   -1.2347    3.7704    0.0000 C   0  0
    1.5223    3.7836    0.0000 C   0  0
    1.0134   -3.9385    0.0000 C   0  0
    3.3721   -2.2392    0.0000 O   0  0
    0.1682    4.6112    0.0000 C   0  0
  5 11  1  0
 12 16  2  0
  8 14  1  0
  1  3  1  0
  1  2  1  0
 13 16  1  0
  8 10  1  0
  1  5  1  0
  1  4  1  0
  6 12  1  0
  2  6  2  0
  2  7  1  0
  7 13  2  0
  4 10  1  0
  3  9  2  0
  3  8  1  0
 10 15  2  0
M  END
>  <SOM>
16

$$$$

SciTegic02211520382D

 16 17  0  0  0  0            999 V2000
    0.1682   -0.2744    0.0000 C   0  0
    0.1372    1.3099    0.0000 C   0  0
   -0.3230   -1.8454    0.0000 C   0  0
    1.7568   -0.2744    0.0000 N   0  0
   -1.3143    0.1859    0.0000 C   0  0
   -1.2347    2.1330    0.0000 C   0  0
    1.5090    2.1330    0.0000 C   0  0
    1.0134   -2.7525    0.0000 N   0  0
   -1.4648   -2.3897    0.0000 O   0  0
    2.3012   -1.7790    0.0000 C   0  0
   -2.3366   -0.3894    0.0000 C   0  0
   -1.2347    3.7704    0.0000 C   0  0
    1.5223    3.7836    0.0000 C   0  0
    1.0134   -3.9385    0.0000 C   0  0
    3.3721   -2.2392    0.0000 O   0  0
    0.1682    4.6112    0.0000 C   0  0
  5 11  1  0
 12 16  2  0
  8 14  1  0
  1  3  1  0
  1  2  1  0
 13 16  1  0
  8 10  1  0
  1  5  1  0
  1  4  1  0
  6 12  1  0
  2  6  2  0
  2  7  1  0
  7 13  2  0
  4 10  1  0
  3  9  2  0
  3  8  1  0
 10 15  2  0
M  END
>  <SOM>
16

$$$$

SciTegic02211520382D

 16 17  0  0  0  0            999 V2000
    0.1682   -0.2744    0.0000 C   0  0
    0.1372    1.3099    0.0000 C   0  0
   -0.3230   -1.8454    0.0000 C   0  0
    1.7568   -0.2744    0.0000 N   0  0
   -1.3143    0.1859    0.0000 C   0  0
   -1.2347    2.1330    0.0000 C   0  0
    1.5090    2.1330    0.0000 C   0  0
    1.0134   -2.7525    0.0000 N   0  0
   -1.4648   -2.3897    0.0000 O   0  0
    2.3012   -1.7790    0.0000 C   0  0
   -2.3366   -0.3894    0.0000 C   0  0
   -1.2347    3.7704    0.0000 C   0  0
    1.5223    3.7836    0.0000 C   0  0
    1.0134   -3.9385    0.0000 C   0  0
    3.3721   -2.2392    0.0000 O   0  0
    0.1682    4.6112    0.0000 C   0  0
  5 11  1  0
 12 16  2  0
  8 14  1  0
  1  3  1  0
  1  2  1  0
 13 16  1  0
  8 10  1  0
  1  5  1  0
  1  4  1  0
  6 12  1  0
  2  6  2  0
  2  7  1  0
  7 13  2  0
  4 10  1  0
  3  9  2  0
  3  8  1  0
 10 15  2  0
M  END
>  <SOM>
16

$$$$

SciTegic02211520382D

 23 26  0  0  0  0            999 V2000
    0.8862   -1.4990    0.0000 N   0  0
   -0.4453   -2.2662    0.0000 C   0  0
    2.2132   -2.2706    0.0000 C   0  0
    1.2124    0.0044    0.0000 C   0  0
   -0.4497   -3.8093    0.0000 C   0  0
   -1.7724   -1.4902    0.0000 C   0  0
    2.2088   -3.8181    0.0000 C   0  0
    3.3595   -1.2477    0.0000 N   0  0
    2.7379    0.1587    0.0000 C   0  0
    0.1852    1.1507    0.0000 C   0  0
    0.8730   -4.5764    0.0000 N   0  0
   -1.7724   -4.5676    0.0000 C   0  0
   -3.1038   -2.2662    0.0000 C   0  0
    3.5403   -4.5940    0.0000 N   0  0
   -1.3227    0.8377    0.0000 C   0  0
   -3.1038   -3.8093    0.0000 C   0  0
    4.8806   -3.8313    0.0000 C   0  0
   -2.3499    1.9840    0.0000 C   0  0
   -1.8649    3.4477    0.0000 C   0  0
   -3.8489    1.6665    0.0000 C   0  0
   -2.8878    4.5940    0.0000 C   0  0
   -4.8806    2.8084    0.0000 C   0  0
   -4.4000    4.2810    0.0000 C   0  0
 19 21  1  0
  1  3  1  0
  1  2  1  0
 20 22  2  0
  1  4  1  0
  3  7  1  0
 15 18  1  0
  6 13  1  0
  3  8  2  0
  5 12  2  0
  5 11  1  0
 10 15  1  0
  2  5  1  0
  4 10  1  0
  8  9  1  0
 18 19  2  0
 13 16  2  0
 12 16  1  0
  4  9  2  0
 18 20  1  0
 14 17  1  0
  7 14  1  0
  2  6  2  0
 22 23  1  0
  7 11  2  0
 21 23  2  0
M  END
>  <SOM>
23

$$$$

SciTegic02211520382D

 23 26  0  0  0  0            999 V2000
    0.8862   -1.4990    0.0000 N   0  0
   -0.4453   -2.2662    0.0000 C   0  0
    2.2132   -2.2706    0.0000 C   0  0
    1.2124    0.0044    0.0000 C   0  0
   -0.4497   -3.8093    0.0000 C   0  0
   -1.7724   -1.4902    0.0000 C   0  0
    2.2088   -3.8181    0.0000 C   0  0
    3.3595   -1.2477    0.0000 N   0  0
    2.7379    0.1587    0.0000 C   0  0
    0.1852    1.1507    0.0000 C   0  0
    0.8730   -4.5764    0.0000 N   0  0
   -1.7724   -4.5676    0.0000 C   0  0
   -3.1038   -2.2662    0.0000 C   0  0
    3.5403   -4.5940    0.0000 N   0  0
   -1.3227    0.8377    0.0000 C   0  0
   -3.1038   -3.8093    0.0000 C   0  0
    4.8806   -3.8313    0.0000 C   0  0
   -2.3499    1.9840    0.0000 C   0  0
   -1.8649    3.4477    0.0000 C   0  0
   -3.8489    1.6665    0.0000 C   0  0
   -2.8878    4.5940    0.0000 C   0  0
   -4.8806    2.8084    0.0000 C   0  0
   -4.4000    4.2810    0.0000 C   0  0
 19 21  1  0
  1  3  1  0
  1  2  1  0
 20 22  2  0
  1  4  1  0
  3  7  1  0
 15 18  1  0
  6 13  1  0
  3  8  2  0
  5 12  2  0
  5 11  1  0
 10 15  1  0
  2  5  1  0
  4 10  1  0
  8  9  1  0
 18 19  2  0
 13 16  2  0
 12 16  1  0
  4  9  2  0
 18 20  1  0
 14 17  1  0
  7 14  1  0
  2  6  2  0
 22 23  1  0
  7 11  2  0
 21 23  2  0
M  END
>  <SOM>
16

$$$$

SciTegic02211520382D

 17 19  0  0  0  0            999 V2000
    0.7494   -0.2435    0.0000 C   0  0
    0.7494   -1.7470    0.0000 C   0  0
   -0.5527    0.5058    0.0000 C   0  0
    2.3277    0.2201    0.0000 N   0  0
    2.1638   -2.3090    0.0000 N   0  0
   -0.5527   -2.4963    0.0000 N   0  0
   -1.8500   -0.2435    0.0000 C   0  0
    3.2504   -1.1287    0.0000 C   0  0
    2.8523    1.6861    0.0000 C   0  0
   -1.8500   -1.7470    0.0000 C   0  0
   -3.2035    0.5339    0.0000 C   0  0
    4.8053   -1.2365    0.0000 N   0  0
   -3.2035    2.0935    0.0000 C   0  0
   -4.5524   -0.2435    0.0000 C   0  0
   -4.5524    2.8710    0.0000 C   0  0
   -5.9013    0.5339    0.0000 C   0  0
   -5.9013    2.0935    0.0000 C   0  0
 14 16  1  0
 11 14  2  0
 11 13  1  0
  1  3  1  0
  1  2  2  0
 15 17  1  0
  3  7  2  0
  4  8  1  0
  1  4  1  0
 13 15  2  0
  2  5  1  0
  2  6  1  0
  7 11  1  0
  8 12  1  0
  5  8  2  0
 16 17  2  0
  6 10  2  0
  4  9  1  0
  7 10  1  0
M  END
>  <SOM>
17

$$$$

SciTegic02211520382D

 25 27  0  0  0  0            999 V2000
   -0.4882   -2.9855    0.0000 C   0  0
    0.9764   -2.5160    0.0000 N   0  0
   -0.4882   -4.5564    0.0000 C   0  0
   -1.8589   -2.2156    0.0000 C   0  0
    1.8714   -3.7553    0.0000 C   0  0
    1.4395   -0.9764    0.0000 N   0  0
    0.9826   -5.0509    0.0000 C   0  0
   -1.8714   -5.3513    0.0000 C   0  0
   -3.2233   -3.0167    0.0000 C   0  0
    3.2233   -3.7803    0.0000 C   0  0
    0.3693    0.1815    0.0000 C   0  0
    1.4771   -6.5217    0.0000 O   0  0
   -3.2170   -4.5877    0.0000 C   0  0
    0.8825    1.6273    0.0000 C   0  0
   -1.0202   -0.1314    0.0000 O   0  0
   -0.1627    2.7476    0.0000 C   0  0
    2.3783    1.9590    0.0000 C   0  0
    0.2942    4.2310    0.0000 C   0  0
    2.8728    3.4173    0.0000 C   0  0
    1.8338    4.5877    0.0000 C   0  0
   -0.7824    5.3763    0.0000 S   0  0
    2.3533    6.1086    0.0000 Cl  0  0
   -1.8401    6.5217    0.0000 N   0  0
    0.2754    6.3402    0.0000 O   0  0
   -1.7775    4.4312    0.0000 O   0  0
 19 20  2  0
  1  3  2  0
  1  2  1  0
 20 22  1  0
  1  4  1  0
  3  7  1  0
  5  7  1  0
 16 18  2  0
  6 11  1  0
  3  8  1  0
 17 19  1  0
  5 10  1  0
  9 13  1  0
 11 15  2  0
 11 14  1  0
  4  9  2  0
 18 21  1  0
 18 20  1  0
 14 16  1  0
 14 17  2  0
  8 13  2  0
  2  5  1  0
  2  6  1  0
  7 12  2  0
 21 25  2  0
 21 24  2  0
 21 23  1  0
M  END
>  <SOM>
13

$$$$

SciTegic02211520382D

 11 12  0  0  0  0            999 V2000
   -0.7518   -0.5808    0.0000 C   0  0
   -0.7518    0.9581    0.0000 C   0  0
    0.5835   -1.3543    0.0000 O   0  0
   -2.0844   -1.3543    0.0000 C   0  0
    0.5835    1.7289    0.0000 C   0  0
   -2.0844    1.7289    0.0000 C   0  0
    1.9189   -0.5808    0.0000 C   0  0
   -3.4198   -0.5808    0.0000 C   0  0
    1.9189    0.9581    0.0000 C   0  0
   -3.4198    0.9581    0.0000 C   0  0
    3.2542   -1.3543    0.0000 O   0  0
  7  9  1  0
  1  3  1  0
  1  2  2  0
  8 10  1  0
  3  7  1  0
  4  8  2  0
  1  4  1  0
  2  5  1  0
  2  6  1  0
  7 11  2  0
  5  9  2  0
  6 10  2  0
M  END
>  <SOM>
8

$$$$

SciTegic02211520382D

 23 25  0  0  0  0            999 V2000
   -1.9363    1.3741    0.0000 C   0  0
   -1.9363   -0.1647    0.0000 C   0  0
   -3.2706    2.1464    0.0000 C   0  0
   -0.6019    2.1464    0.0000 C   0  0
   -0.6019   -0.9312    0.0000 O   0  0
   -3.2706   -0.9312    0.0000 C   0  0
   -4.5993    1.3741    0.0000 C   0  0
   -3.2706    3.6851    0.0000 N   0  0
    0.7325    1.3741    0.0000 C   0  0
   -0.6019    3.6851    0.0000 O   0  0
    0.7325   -0.1647    0.0000 C   0  0
   -4.5993   -0.1647    0.0000 C   0  0
   -3.2706   -2.4700    0.0000 F   0  0
   -5.9337    2.1464    0.0000 F   0  0
    2.0669   -0.9312    0.0000 C   0  0
   -5.9337   -0.9312    0.0000 C   0  0
    3.3956   -0.1647    0.0000 C   0  0
    2.0669   -2.4700    0.0000 C   0  0
    4.7299   -0.9312    0.0000 C   0  0
    3.3956   -3.2422    0.0000 C   0  0
    4.7299   -2.4700    0.0000 C   0  0
    6.0643   -0.1647    0.0000 F   0  0
    6.0643   -3.2422    0.0000 N   0  0
 19 22  1  0
 15 18  1  0
  1  3  1  0
  1  2  2  0
 15 17  2  0
  1  4  1  0
  3  7  2  0
 19 21  2  0
  6 12  2  0
  6 13  1  0
  3  8  1  0
 17 19  1  0
  5 11  1  0
  2  5  1  0
  9 11  2  0
  4 10  2  0
 11 15  1  0
 12 16  1  0
  4  9  1  0
 20 21  1  0
 18 20  2  0
  7 14  1  0
  2  6  1  0
  7 12  1  0
 21 23  1  0
M  END
>  <SOM>
9

$$$$

SciTegic02211520382D

 18 19  0  0  0  0            999 V2000
    0.5822   -0.2197    0.0000 C   0  0  2  0  0  0
    1.3365    1.0583    0.0000 C   0  0
   -0.7324    0.5419    0.0000 C   0  0
    0.5822   -1.7430    0.0000 C   0  0
    2.1312   -0.0293    0.0000 C   0  0
    0.6225    2.4204    0.0000 C   0  0
    2.8745    1.0766    0.0000 C   0  0
   -2.0469   -0.2197    0.0000 N   0  0
   -0.7324    2.0652    0.0000 O   0  0
   -0.7324   -2.5047    0.0000 N   0  0
    1.9334   -2.5376    0.0000 O   0  0
    3.6032   -0.8678    0.0000 C   0  0
    1.3915    3.7021    0.0000 C   0  0
    3.6325    2.3362    0.0000 C   0  0
   -2.0469   -1.7430    0.0000 C   0  0
   -3.3981    0.5786    0.0000 C   0  0
    2.9221    3.7021    0.0000 C   0  0
   -3.3981   -2.5376    0.0000 O   0  0
  5 12  1  0
 15 18  2  0
 14 17  2  0
 10 15  1  0
  1  3  1  0
  1  2  1  0
  8 16  1  0
 13 17  1  0
  1  5  1  0
  1  4  1  0
  7 14  1  0
  2  6  1  0
  2  7  2  0
  6 13  2  0
  4 10  1  0
  4 11  2  0
  8 15  1  0
  3  9  2  0
  3  8  1  0
M  END
>  <SOM>
17

$$$$

SciTegic02211520382D

 21 22  0  0  0  0            999 V2000
   -0.6641    0.3850    0.0000 C   0  0
    0.6641   -0.3802    0.0000 C   0  0
   -0.6641    1.9298    0.0000 N   0  0
   -2.0068   -0.3802    0.0000 C   0  0
    0.6641   -1.9250    0.0000 C   0  0
    2.0020    0.3850    0.0000 C   0  0
   -2.0068    2.7046    0.0000 C   0  0
   -2.0068   -1.9250    0.0000 C   0  0
   -0.6641   -2.6998    0.0000 C   0  0
    3.3351   -0.3802    0.0000 C   0  0
   -3.3399    1.9298    0.0000 C   0  0
   -2.0068    4.2447    0.0000 C   0  0
   -0.6641   -4.2447    0.0000 C   0  0
    4.6730    0.3850    0.0000 O   0  0
    3.3351   -1.9250    0.0000 O   0  0
   -4.6730    2.7046    0.0000 C   0  0
   -3.3399    0.3850    0.0000 F   0  0
   -3.3399    5.0147    0.0000 C   0  0
   -0.6641    5.0147    0.0000 Cl  0  0
    0.6689   -5.0147    0.0000 O   0  0
   -4.6730    4.2447    0.0000 C   0  0
  1  3  1  0
  1  2  1  0
  4  8  1  0
  1  4  2  0
  3  7  1  0
  5  9  1  0
  6 10  1  0
 13 20  1  0
 10 14  1  0
 10 15  2  0
  9 13  1  0
 11 17  1  0
 11 16  2  0
  8  9  2  0
 12 18  1  0
 12 19  1  0
 16 21  1  0
 18 21  2  0
  2  5  2  0
  2  6  1  0
  7 11  1  0
  7 12  2  0
M  END
>  <SOM>
21

$$$$

SciTegic02211520382D

 21 23  0  0  0  0            999 V2000
    1.9042    0.0416    0.0000 N   0  0
    0.4366    0.5031    0.0000 C   0  0
    2.4031   -1.4219    0.0000 C   0  0
    2.8064    1.3013    0.0000 C   0  0
    0.4199    2.0539    0.0000 C   0  0
   -0.8980   -0.2744    0.0000 C   0  0
    1.3762   -2.5694    0.0000 C   0  0
    3.9082   -1.7171    0.0000 C   0  0
    1.8834    2.5362    0.0000 C   0  0
    4.3406    1.3180    0.0000 O   0  0
   -0.9188    2.8064    0.0000 C   0  0
   -2.2326    0.4864    0.0000 C   0  0
    1.8585   -4.0287    0.0000 C   0  0
   -0.1289   -2.2576    0.0000 F   0  0
    4.3946   -3.1764    0.0000 C   0  0
    4.9102   -0.5613    0.0000 Cl  0  0
   -2.2368    2.0289    0.0000 C   0  0
    3.3718   -4.3322    0.0000 C   0  0
   -3.5756    2.8022    0.0000 C   0  0
   -4.9102    2.0289    0.0000 O   0  0
   -3.5797    4.3322    0.0000 O   0  0
 19 20  1  0
 19 21  2  0
  1  3  1  0
  1  2  1  0
  1  4  1  0
  3  7  2  0
 15 18  1  0
  5  9  1  0
  6 12  1  0
  3  8  1  0
 17 19  1  0
  5 11  2  0
  2  5  1  0
  4 10  2  0
 11 17  1  0
 12 17  2  0
  4  9  1  0
 13 18  2  0
  8 15  2  0
  8 16  1  0
  7 14  1  0
  2  6  2  0
  7 13  1  0
M  END
>  <SOM>
18

$$$$

SciTegic02211520382D

 23 24  0  0  0  0            999 V2000
    3.3272   -1.1576    0.0000 C   0  0
    2.0010   -0.3781    0.0000 C   0  0
    4.6593   -0.3955    0.0000 C   0  0
    3.3156   -2.6932    0.0000 C   0  0
    0.6748   -1.1401    0.0000 C   0  0
    5.9855   -1.1808    0.0000 C   0  0
    4.6360   -3.4668    0.0000 C   0  0
   -0.6573   -0.3606    0.0000 N   0  0
    5.9739   -2.7165    0.0000 C   0  0
    7.3292   -0.4188    0.0000 Cl  0  0
   -1.9894   -1.1285    0.0000 C   0  0
   -0.6573    1.1866    0.0000 C   0  0
    7.3060   -3.5017    0.0000 Cl  0  0
   -3.3272   -0.3490    0.0000 C   0  0
    0.6864    1.9545    0.0000 C   0  0
   -4.6593   -1.1168    0.0000 C   0  0
   -3.3214    1.1983    0.0000 O   0  0
    0.6922    3.5017    0.0000 C   0  0
   -5.9972   -0.3374    0.0000 C   0  0
   -4.6709   -2.6641    0.0000 C   0  0
   -7.3292   -1.1168    0.0000 C   0  0
   -5.9972   -3.4261    0.0000 N   0  0
   -7.3292   -2.6641    0.0000 C   0  0
  4  7  1  0
 19 21  1  0
  1  3  1  0
  1  2  1  0
 20 22  2  0
  1  4  2  0
  3  6  2  0
  5  8  1  0
  6 10  1  0
 16 19  2  0
  7  9  2  0
  6  9  1  0
  9 13  1  0
 11 14  1  0
 15 18  1  0
 12 15  1  0
 16 20  1  0
 14 16  1  0
 14 17  1  0
  8 11  1  0
  8 12  1  0
  2  5  1  0
 22 23  1  0
 21 23  2  0
M  END
>  <SOM>
23

$$$$

SciTegic02211520382D

 43 46  0  0  0  0            999 V2000
   -1.4010    4.8881    0.0000 C   0  0
   -1.4087    3.3870    0.0000 C   0  0
   -0.0770    5.6424    0.0000 C   0  0
   -2.7250    5.6501    0.0000 C   0  0
   -0.0924    2.6172    0.0000 C   0  0
   -2.7404    2.6480    0.0000 C   0  0
    1.3163    4.7957    0.0000 C   0  0
   -0.0770    7.1435    0.0000 C   0  0
   -4.0490    4.9189    0.0000 C   0  0
   -0.1001    1.1239    0.0000 N   0  0
   -4.0567    3.4101    0.0000 C   0  0
    2.7173    5.5809    0.0000 C   0  0
    1.3163    8.0211    0.0000 C   0  0
   -1.3933    7.8979    0.0000 O   0  0
    1.1008    0.2309    0.0000 C   0  0  2  0  0  0
   -1.3471    0.2463    0.0000 C   0  0
   -5.3961    2.6711    0.0000 C   0  0
    2.7173    7.1974    0.0000 C   0  0
    4.1337    4.7726    0.0000 C   0  0
    0.6466   -1.2008    0.0000 C   0  0  2  0  0  0
    2.5403    0.6928    0.0000 C   0  0
   -0.8852   -1.1855    0.0000 O   0  0
   -2.7866    0.7236    0.0000 O   0  0
   -6.7124    3.4409    0.0000 F   0  0
   -6.0196    1.1778    0.0000 F   0  0
   -4.8342    1.1162    0.0000 F   0  0
    4.1337    8.0134    0.0000 F   0  0
    5.5578    5.5809    0.0000 C   0  0
    4.1337    3.1638    0.0000 C   0  0
    1.5472   -2.4094    0.0000 C   0  0
    0.9160   -3.7873    0.0000 C   0  0
    3.0560   -2.2477    0.0000 C   0  0
    1.8090   -4.9958    0.0000 C   0  0
    3.9566   -3.4794    0.0000 C   0  0
    3.3331   -4.8496    0.0000 C   0  0
    1.1855   -6.3583    0.0000 C   0  0
    5.4808   -3.3177    0.0000 C   0  0
   -0.3233   -6.5123    0.0000 F   0  0
    1.5165   -8.0211    0.0000 F   0  0
    2.5864   -7.4591    0.0000 F   0  0
    6.3660   -4.5417    0.0000 F   0  0
    6.7124   -2.2477    0.0000 F   0  0
    5.5809   -1.7705    0.0000 F   0  0
 37 41  1  0
 37 42  1  0
 37 43  1  0
 17 26  1  0
  1  3  1  0
  1  2  1  0
 19 28  1  0
 19 29  1  0
 20 22  1  0
 36 39  1  0
  1  4  2  0
 36 38  1  0
  3  7  2  0
  6 11  1  0
  3  8  1  0
  5 10  1  0
 10 15  1  0
 10 16  1  0
 30 31  2  0
 30 32  1  0
 13 18  1  0
  9 11  2  0
 11 17  1  0
 33 35  2  0
 33 36  1  0
 36 40  1  0
 20 30  1  0
 15 20  1  0
 15 21  1  0
 17 24  1  0
 17 25  1  0
 12 18  2  0
 12 19  1  0
 31 33  1  0
  4  9  1  0
 16 23  2  0
 16 22  1  0
 34 35  1  0
 32 34  2  0
 18 27  1  0
 34 37  1  0
  8 14  1  0
  8 13  2  0
  2  5  1  0
  2  6  2  0
  7 12  1  0
M  END
>  <SOM>
13

$$$$

SciTegic02211520382D

 28 31  0  0  0  0            999 V2000
   -2.0350   -1.5164    0.0000 C   0  0
   -2.9370   -2.7622    0.0000 N   0  0
   -0.5073   -1.6686    0.0000 C   0  0
   -2.9483   -0.2762    0.0000 N   0  0
   -4.4027   -2.3000    0.0000 C   0  0
   -2.3113   -4.1603    0.0000 C   0  0
    0.3890   -0.4228    0.0000 C   0  0
    0.1127   -3.0723    0.0000 C   0  0
   -4.4083   -0.7610    0.0000 C   0  0
   -2.4747    1.2007    0.0000 C   0  0
   -5.7443   -3.0666    0.0000 C   0  0
   -0.7836   -4.3237    0.0000 C   0  0
    1.9223   -0.5919    0.0000 N   0  0
   -0.2368    0.9922    0.0000 O   0  0
    1.6348   -3.2358    0.0000 O   0  0
   -5.7500    0.0225    0.0000 C   0  0
   -7.0747   -2.3056    0.0000 C   0  0
    2.8299    0.6426    0.0000 C   0  0
   -7.0747   -0.7610    0.0000 C   0  0
   -5.7669    1.5559    0.0000 O   0  0
    4.3576    0.4623    0.0000 C   0  0
    2.2154    2.0463    0.0000 C   0  0
   -7.1029    2.3113    0.0000 C   0  0
    5.2652    1.6968    0.0000 C   0  0
    3.1399    3.2809    0.0000 C   0  0
    4.6676    3.1061    0.0000 C   0  0
    5.5808    4.3237    0.0000 O   0  0
    7.1029    4.1321    0.0000 C   0  0
  1  3  2  0
  1  2  1  0
 20 23  1  0
  1  4  1  0
  3  7  1  0
 22 25  1  0
  5  9  2  0
  6 12  1  0
 16 19  2  0
  3  8  1  0
 17 19  1  0
  5 11  1  0
 26 27  1  0
  2  5  1  0
  9 16  1  0
  4 10  1  0
 25 26  2  0
 11 17  2  0
 27 28  1  0
  4  9  1  0
 24 26  1  0
 13 18  1  0
 16 20  1  0
 18 21  1  0
 18 22  2  0
  8 15  2  0
  8 12  1  0
  7 14  2  0
  2  6  1  0
  7 13  1  0
 21 24  2  0
M  END
>  <SOM>
17

$$$$

SciTegic02211520382D

 12 13  0  0  0  0            999 V2000
    0.9601    0.3808    0.0000 C   0  0
   -0.3594   -0.4398    0.0000 N   0  0
    0.9601    1.9175    0.0000 N   0  0
    2.3198   -0.3808    0.0000 N   0  0
   -1.7593    0.3808    0.0000 C   0  0
   -0.3996   -2.0194    0.0000 C   0  0
    2.2795    2.7381    0.0000 C   0  0
    3.6392    0.3808    0.0000 C   0  0
   -3.0787   -0.4398    0.0000 C   0  0
   -1.6788   -2.7381    0.0000 C   0  0
    3.6794    1.9792    0.0000 C   0  0
   -3.0787   -2.0194    0.0000 N   0  0
 10 12  1  0
  1  3  2  0
  1  2  1  0
  3  7  1  0
  4  8  2  0
  1  4  1  0
  2  5  1  0
  2  6  1  0
  8 11  1  0
  7 11  2  0
  9 12  1  0
  5  9  1  0
  6 10  1  0
M  END
>  <SOM>
11

$$$$

SciTegic02211520382D

 12 13  0  0  0  0            999 V2000
    0.9601    0.3808    0.0000 C   0  0
   -0.3594   -0.4398    0.0000 N   0  0
    0.9601    1.9175    0.0000 N   0  0
    2.3198   -0.3808    0.0000 N   0  0
   -1.7593    0.3808    0.0000 C   0  0
   -0.3996   -2.0194    0.0000 C   0  0
    2.2795    2.7381    0.0000 C   0  0
    3.6392    0.3808    0.0000 C   0  0
   -3.0787   -0.4398    0.0000 C   0  0
   -1.6788   -2.7381    0.0000 C   0  0
    3.6794    1.9792    0.0000 C   0  0
   -3.0787   -2.0194    0.0000 N   0  0
 10 12  1  0
  1  3  2  0
  1  2  1  0
  3  7  1  0
  4  8  2  0
  1  4  1  0
  2  5  1  0
  2  6  1  0
  8 11  1  0
  7 11  2  0
  9 12  1  0
  5  9  1  0
  6 10  1  0
M  END
>  <SOM>
11

$$$$

SciTegic02211520382D

 12 13  0  0  0  0            999 V2000
    0.9601    0.3808    0.0000 C   0  0
   -0.3594   -0.4398    0.0000 N   0  0
    0.9601    1.9175    0.0000 N   0  0
    2.3198   -0.3808    0.0000 N   0  0
   -1.7593    0.3808    0.0000 C   0  0
   -0.3996   -2.0194    0.0000 C   0  0
    2.2795    2.7381    0.0000 C   0  0
    3.6392    0.3808    0.0000 C   0  0
   -3.0787   -0.4398    0.0000 C   0  0
   -1.6788   -2.7381    0.0000 C   0  0
    3.6794    1.9792    0.0000 C   0  0
   -3.0787   -2.0194    0.0000 N   0  0
 10 12  1  0
  1  3  2  0
  1  2  1  0
  3  7  1  0
  4  8  2  0
  1  4  1  0
  2  5  1  0
  2  6  1  0
  8 11  1  0
  7 11  2  0
  9 12  1  0
  5  9  1  0
  6 10  1  0
M  END
>  <SOM>
11

$$$$

SciTegic02211520382D

 26 28  0  0  0  0            999 V2000
   -0.6740    0.0238    0.0000 C   0  0
    0.6423    0.7929    0.0000 C   0  0
   -2.0141    0.7929    0.0000 C   0  0
   -0.6819   -1.5224    0.0000 C   0  0
    1.9824    0.0396    0.0000 C   0  0
   -3.3383    0.0159    0.0000 N   0  0
    0.6581   -2.2837    0.0000 C   0  0
    3.3066    0.8167    0.0000 O   0  0
    1.9982   -1.5145    0.0000 C   0  0
   -4.6704    0.7771    0.0000 C   0  0
    4.6466    0.0555    0.0000 C   0  0
   -5.9946    0.0079    0.0000 C   0  0
   -4.6784    2.3154    0.0000 O   0  0
    5.9709    0.8326    0.0000 C   0  0
   -5.9946   -1.5383    0.0000 C   0  0
   -7.3347    0.7612    0.0000 C   0  0
    7.3189    0.0714    0.0000 C   0  0
   -7.3268   -2.3154    0.0000 C   0  0
   -8.6589    0.0000    0.0000 C   0  0
    7.3189   -1.4669    0.0000 C   0  0
    8.6351    0.8643    0.0000 C   0  0
   -8.6589   -1.5383    0.0000 C   0  0
    8.6589   -2.2282    0.0000 C   0  0
    9.9752    0.1031    0.0000 C   0  0
   -9.9911   -2.3075    0.0000 O   0  0
    9.9911   -1.4432    0.0000 C   0  0
 19 22  2  0
  4  7  1  0
 15 18  2  0
  1  3  1  0
  1  2  1  0
 20 23  1  0
  1  4  2  0
  3  6  1  0
 22 25  1  0
  5  9  1  0
  5  8  1  0
 23 26  2  0
  6 10  1  0
 16 19  1  0
  7  9  2  0
 10 12  1  0
 10 13  2  0
 11 14  1  0
 17 20  2  0
 17 21  1  0
 18 22  1  0
 12 16  2  0
 12 15  1  0
 24 26  1  0
 14 17  1  0
  8 11  1  0
  2  5  2  0
 21 24  2  0
M  END
>  <SOM>
4

$$$$

SciTegic02211520382D

 26 28  0  0  0  0            999 V2000
   -0.6740    0.0238    0.0000 C   0  0
    0.6423    0.7929    0.0000 C   0  0
   -2.0141    0.7929    0.0000 C   0  0
   -0.6819   -1.5224    0.0000 C   0  0
    1.9824    0.0396    0.0000 C   0  0
   -3.3383    0.0159    0.0000 N   0  0
    0.6581   -2.2837    0.0000 C   0  0
    3.3066    0.8167    0.0000 O   0  0
    1.9982   -1.5145    0.0000 C   0  0
   -4.6704    0.7771    0.0000 C   0  0
    4.6466    0.0555    0.0000 C   0  0
   -5.9946    0.0079    0.0000 C   0  0
   -4.6784    2.3154    0.0000 O   0  0
    5.9709    0.8326    0.0000 C   0  0
   -5.9946   -1.5383    0.0000 C   0  0
   -7.3347    0.7612    0.0000 C   0  0
    7.3189    0.0714    0.0000 C   0  0
   -7.3268   -2.3154    0.0000 C   0  0
   -8.6589    0.0000    0.0000 C   0  0
    7.3189   -1.4669    0.0000 C   0  0
    8.6351    0.8643    0.0000 C   0  0
   -8.6589   -1.5383    0.0000 C   0  0
    8.6589   -2.2282    0.0000 C   0  0
    9.9752    0.1031    0.0000 C   0  0
   -9.9911   -2.3075    0.0000 O   0  0
    9.9911   -1.4432    0.0000 C   0  0
 19 22  2  0
  4  7  1  0
 15 18  2  0
  1  3  1  0
  1  2  1  0
 20 23  1  0
  1  4  2  0
  3  6  1  0
 22 25  1  0
  5  9  1  0
  5  8  1  0
 23 26  2  0
  6 10  1  0
 16 19  1  0
  7  9  2  0
 10 12  1  0
 10 13  2  0
 11 14  1  0
 17 20  2  0
 17 21  1  0
 18 22  1  0
 12 16  2  0
 12 15  1  0
 24 26  1  0
 14 17  1  0
  8 11  1  0
  2  5  2  0
 21 24  2  0
M  END
>  <SOM>
26

$$$$

SciTegic02211520382D

 26 28  0  0  0  0            999 V2000
   -0.6740    0.0238    0.0000 C   0  0
    0.6423    0.7929    0.0000 C   0  0
   -2.0141    0.7929    0.0000 C   0  0
   -0.6819   -1.5224    0.0000 C   0  0
    1.9824    0.0396    0.0000 C   0  0
   -3.3383    0.0159    0.0000 N   0  0
    0.6581   -2.2837    0.0000 C   0  0
    3.3066    0.8167    0.0000 O   0  0
    1.9982   -1.5145    0.0000 C   0  0
   -4.6704    0.7771    0.0000 C   0  0
    4.6466    0.0555    0.0000 C   0  0
   -5.9946    0.0079    0.0000 C   0  0
   -4.6784    2.3154    0.0000 O   0  0
    5.9709    0.8326    0.0000 C   0  0
   -5.9946   -1.5383    0.0000 C   0  0
   -7.3347    0.7612    0.0000 C   0  0
    7.3189    0.0714    0.0000 C   0  0
   -7.3268   -2.3154    0.0000 C   0  0
   -8.6589    0.0000    0.0000 C   0  0
    7.3189   -1.4669    0.0000 C   0  0
    8.6351    0.8643    0.0000 C   0  0
   -8.6589   -1.5383    0.0000 C   0  0
    8.6589   -2.2282    0.0000 C   0  0
    9.9752    0.1031    0.0000 C   0  0
   -9.9911   -2.3075    0.0000 O   0  0
    9.9911   -1.4432    0.0000 C   0  0
 19 22  2  0
  4  7  1  0
 15 18  2  0
  1  3  1  0
  1  2  1  0
 20 23  1  0
  1  4  2  0
  3  6  1  0
 22 25  1  0
  5  9  1  0
  5  8  1  0
 23 26  2  0
  6 10  1  0
 16 19  1  0
  7  9  2  0
 10 12  1  0
 10 13  2  0
 11 14  1  0
 17 20  2  0
 17 21  1  0
 18 22  1  0
 12 16  2  0
 12 15  1  0
 24 26  1  0
 14 17  1  0
  8 11  1  0
  2  5  2  0
 21 24  2  0
M  END
>  <SOM>
9

$$$$

SciTegic02211520382D

 33 36  0  0  0  0            999 V2000
   -5.2512    0.0000    0.0000 N   0  0
   -3.9237   -0.7730    0.0000 C   0  0
   -6.5787   -0.7730    0.0000 C   0  0
   -5.2512    1.5375    0.0000 C   0  0
   -2.5962    0.0000    0.0000 C   0  0
   -3.9237   -2.3105    0.0000 N   0  0
   -7.9230    0.0000    0.0000 C   0  0
   -6.5787    2.3105    0.0000 C   0  0
   -1.2603   -0.7730    0.0000 C   0  0
   -2.5962   -3.0751    0.0000 C   0  0
   -7.9230    1.5375    0.0000 N   0  0
    0.0756    0.0000    0.0000 N   0  0
   -1.2603   -2.3105    0.0000 N   0  0
   -2.5962   -4.6126    0.0000 C   0  0
   -9.2505    2.3105    0.0000 C   0  0
    1.4031   -0.7730    0.0000 C   0  0
   -9.2505    3.8481    0.0000 C   0  0
    2.8146   -0.1344    0.0000 S   0  0
    1.5628   -2.2937    0.0000 N   0  0
  -10.5864    4.6126    0.0000 O   0  0
    3.8397   -1.2855    0.0000 C   0  0
    3.0751   -2.6130    0.0000 C   0  0
    5.3688   -1.1259    0.0000 C   0  0
    5.9990    0.2857    0.0000 N   0  0
    6.2678   -2.3693    0.0000 O   0  0
    7.5197    0.4369    0.0000 C   0  0
    8.1498    1.8316    0.0000 C   0  0
    8.4271   -0.8066    0.0000 C   0  0
    9.6790    2.0081    0.0000 C   0  0
    7.2508    3.0919    0.0000 C   0  0
    9.9563   -0.6385    0.0000 C   0  0
    7.7970   -2.2013    0.0000 Cl  0  0
   10.5864    0.7562    0.0000 C   0  0
 19 22  1  0
 27 30  1  0
 29 33  2  0
  1  3  1  0
  1  2  1  0
 15 17  1  0
  4  8  1  0
  1  4  1  0
 31 33  1  0
  3  7  1  0
 28 31  2  0
  5  9  1  0
 28 32  1  0
  6 10  2  0
 16 19  2  0
 16 18  1  0
 23 24  1  0
 10 14  1  0
  9 13  2  0
  9 12  1  0
 23 25  2  0
 11 15  1  0
 17 20  1  0
 27 29  1  0
 10 13  1  0
 26 28  1  0
 12 16  1  0
 26 27  2  0
 24 26  1  0
 18 21  1  0
  8 11  1  0
  2  5  2  0
  2  6  1  0
  7 11  1  0
 21 23  1  0
 21 22  2  0
M  END
>  <SOM>
33

$$$$

SciTegic02211520382D

 22 25  0  0  0  0            999 V2000
   -1.4682   -0.2009    0.0000 C   0  0
   -3.0034   -0.2009    0.0000 C   0  0
   -0.9852   -1.6786    0.0000 C   0  0
   -0.4256    0.9326    0.0000 C   0  0
   -3.4768   -1.6691    0.0000 C   0  0
   -4.0412    0.9326    0.0000 C   0  0
   -2.2430   -2.5777    0.0000 N   0  0
    0.5213   -1.9991    0.0000 C   0  0
    1.0713    0.6026    0.0000 C   0  0  2  0  0  0
   -0.8848    2.4295    0.0000 O   0  0
   -4.9833   -1.9991    0.0000 C   0  0
   -5.5381    0.6074    0.0000 C   0  0
   -2.2621   -4.1225    0.0000 C   0  0
    1.5543   -0.8561    0.0000 C   0  0
    2.0947    1.7791    0.0000 C   0  0
   -6.0259   -0.8513    0.0000 C   0  0
    3.5916    1.4778    0.0000 N   0  0
    4.6246    2.6160    0.0000 C   0  0
    4.3807    0.1435    0.0000 C   0  0
    6.0259    1.9847    0.0000 N   0  0
    4.3138    4.1225    0.0000 C   0  0
    5.8920    0.4687    0.0000 C   0  0
 19 22  2  0
  1  3  2  0
  1  2  1  0
 15 17  1  0
  1  4  1  0
  5  7  1  0
  3  7  1  0
  6 12  2  0
  3  8  1  0
 17 19  1  0
 17 18  1  0
  5 11  1  0
  9 15  1  0
  9 14  1  0
  4 10  2  0
 11 16  2  0
 20 22  1  0
 12 16  1  0
  4  9  1  0
 18 21  1  0
 18 20  2  0
  8 14  1  0
  2  5  2  0
  2  6  1  0
  7 13  1  0
M  END
>  <SOM>
11

$$$$

SciTegic02211520382D

 34 38  0  0  0  0            999 V2000
   -3.0073    4.0461    0.0000 N   0  0
   -4.4653    3.5723    0.0000 C   0  0
   -2.1051    2.7977    0.0000 C   0  0
   -2.5334    5.5133    0.0000 C   0  0
   -4.4653    2.0322    0.0000 C   0  0
   -5.8049    4.3377    0.0000 C   0  0
   -3.0073    1.5583    0.0000 N   0  0
   -0.5650    2.7977    0.0000 N   0  0
   -3.7545    6.4428    0.0000 C   0  0
   -5.8049    1.2576    0.0000 C   0  0
   -7.1354    3.5723    0.0000 C   0  0
   -0.0456    1.3487    0.0000 C   0  0
   -5.1761    5.8596    0.0000 C   0  0
   -3.5540    7.9738    0.0000 C   0  0
   -7.1354    2.0322    0.0000 C   0  0
   -1.0480    0.1823    0.0000 C   0  0
    1.4672    1.0662    0.0000 C   0  0
   -6.3972    6.7891    0.0000 C   0  0
   -4.7752    8.9124    0.0000 C   0  0
   -0.5377   -1.2758    0.0000 C   0  0
    1.9775   -0.3827    0.0000 C   0  0
   -6.1968    8.3201    0.0000 C   0  0
    0.9751   -1.5583    0.0000 N   0  0
   -7.4179    9.2587    0.0000 F   0  0
    1.4945   -3.0073    0.0000 C   0  0
    3.0346   -3.0073    0.0000 C   0  0
    3.5449   -4.4562    0.0000 C   0  0
    2.5425   -5.6318    0.0000 C   0  0
    5.0577   -4.7387    0.0000 C   0  0
    3.0528   -7.0807    0.0000 C   0  0
    5.5680   -6.1877    0.0000 C   0  0
    4.5656   -7.3632    0.0000 C   0  0
    5.0850   -8.8122    0.0000 O   0  0
    6.6251   -8.8122    0.0000 C   0  0
 19 22  2  0
 29 31  1  0
  1  3  1  0
  1  2  1  0
 20 23  1  0
  1  4  1  0
  3  7  2  0
 22 24  1  0
 28 30  2  0
 31 32  2  0
  5  7  1  0
 23 25  1  0
  6 11  2  0
  3  8  1  0
 32 33  1  0
  5 10  1  0
 10 15  2  0
 30 32  1  0
  9 14  2  0
  9 13  1  0
 25 26  1  0
 11 15  1  0
 33 34  1  0
 17 21  1  0
 27 29  2  0
 27 28  1  0
 12 16  1  0
 12 17  1  0
  4  9  1  0
 13 18  2  0
 16 20  1  0
 26 27  1  0
 18 22  1  0
 14 19  1  0
  8 12  1  0
  2  5  2  0
  2  6  1  0
 21 23  1  0
M  END
>  <SOM>
11

$$$$

SciTegic02211520382D

 16 17  0  0  0  0            999 V2000
   -1.4221   -0.0089    0.0000 C   0  0
   -1.4221   -1.5462    0.0000 N   0  0
   -0.0842    0.7620    0.0000 C   0  0
   -2.7556    0.7620    0.0000 C   0  0
   -2.7556   -2.3082    0.0000 C   0  0
   -0.0842   -2.3037    0.0000 C   0  0
   -0.0886    2.3126    0.0000 C   0  0
   -2.7556    2.3082    0.0000 C   0  0
   -2.7600   -3.8366    0.0000 C   0  0
   -0.0930   -3.8499    0.0000 C   0  0
   -1.4221    3.0746    0.0000 C   0  0
    1.2405    3.0834    0.0000 C   0  0
   -1.4310   -4.6163    0.0000 N   0  0
    2.7600    2.8354    0.0000 F   0  0
    1.2316    4.6163    0.0000 F   0  0
    2.1044    1.8164    0.0000 F   0  0
 10 13  1  0
  1  3  2  0
  1  2  1  0
  3  7  1  0
  4  8  2  0
  1  4  1  0
  2  5  1  0
  2  6  1  0
  8 11  1  0
  7 11  2  0
  5  9  1  0
  7 12  1  0
 12 16  1  0
  9 13  1  0
  6 10  1  0
 12 15  1  0
 12 14  1  0
M  END
>  <SOM>
8

$$$$

SciTegic02211520382D

 26 29  0  0  0  0            999 V2000
    5.3305   -1.5389    0.0000 C   0  0
    5.3305    0.0053    0.0000 C   0  0
    3.9979   -2.3004    0.0000 C   0  0
    6.6631   -2.3004    0.0000 C   0  0
    3.9979    0.7721    0.0000 C   0  0
    6.6631    0.7721    0.0000 C   0  0
    3.9979   -3.8445    0.0000 C   0  0
    6.6631   -3.8445    0.0000 N   0  0
    3.9979    2.3162    0.0000 C   0  0
    6.6631    2.3162    0.0000 C   0  0
    5.3305   -4.6166    0.0000 C   0  0
    2.6599   -4.6166    0.0000 C   0  0
    5.3305    3.0830    0.0000 C   0  0
    1.3273   -3.8445    0.0000 N   0  0
    5.3305    4.6166    0.0000 F   0  0
   -0.0053   -4.6166    0.0000 C   0  0
   -1.3326   -3.8445    0.0000 C   0  0  2  0  0  0
   -2.6705   -4.6166    0.0000 O   0  0
   -1.3326   -2.3004    0.0000 C   0  0
   -4.0031   -3.8445    0.0000 C   0  0
   -2.6705   -1.5389    0.0000 C   0  0
   -4.0031   -2.3004    0.0000 C   0  0
   -5.3358   -4.6166    0.0000 C   0  0
   -5.3358   -1.5389    0.0000 C   0  0
   -6.6631   -3.8445    0.0000 C   0  0
   -6.6631   -2.3004    0.0000 C   0  0
 19 21  1  0
  1  3  2  0
  1  2  1  0
 20 22  2  0
 20 23  1  0
  4  8  2  0
  1  4  1  0
  3  7  1  0
 22 24  1  0
 16 17  1  0
  5  9  1  0
  6 10  2  0
 23 25  2  0
 17 19  1  0
 17 18  1  0
 10 13  1  0
  9 13  2  0
 25 26  1  0
 13 15  1  0
 12 14  1  0
 24 26  2  0
 18 20  1  0
 14 16  1  0
  8 11  1  0
  2  5  2  0
  2  6  1  0
  7 11  2  0
  7 12  1  0
 21 22  1  0
M  END
>  <SOM>
26

$$$$

SciTegic02211520382D

 19 22  0  0  0  0            999 V2000
    0.3592   -1.0302    0.0000 C   0  0
   -0.9749   -1.7999    0.0000 C   0  0
    0.3592    0.5092    0.0000 C   0  0
    1.6933   -1.7999    0.0000 C   0  0
   -2.3130   -1.0302    0.0000 C   0  0
   -0.9749   -3.3392    0.0000 C   0  0
    1.6933    1.2828    0.0000 C   0  0
   -0.9749    1.2828    0.0000 C   0  0
    1.6933   -3.3392    0.0000 C   0  0
    3.0274   -1.0302    0.0000 C   0  0
   -2.3130    0.5092    0.0000 C   0  0
   -3.6431   -1.7999    0.0000 C   0  0
    0.3592   -4.1128    0.0000 C   0  0
   -2.3130   -4.1128    0.0000 C   0  0
    3.0274    0.5092    0.0000 C   0  0
    1.6933    2.8222    0.0000 N   0  3
   -3.6431   -3.3392    0.0000 C   0  0
    0.3276    3.5918    0.0000 O   0  0
    3.0156    3.5642    0.0000 O   0  5
  1  3  1  0
  1  2  1  0
  1  4  2  0
  3  7  2  0
  6 13  1  0
 16 18  2  0
 16 19  1  0
  3  8  1  0
  6 14  2  0
  5 12  1  0
  5 11  1  0
 10 15  2  0
  9 13  2  0
  4 10  1  0
 12 17  2  0
  4  9  1  0
 14 17  1  0
  8 11  2  0
  7 15  1  0
  2  5  2  0
  2  6  1  0
  7 16  1  0
M  END
>  <SOM>
10

$$$$

SciTegic02211520382D

 19 22  0  0  0  0            999 V2000
    0.3592   -1.0302    0.0000 C   0  0
   -0.9749   -1.7999    0.0000 C   0  0
    0.3592    0.5092    0.0000 C   0  0
    1.6933   -1.7999    0.0000 C   0  0
   -2.3130   -1.0302    0.0000 C   0  0
   -0.9749   -3.3392    0.0000 C   0  0
    1.6933    1.2828    0.0000 C   0  0
   -0.9749    1.2828    0.0000 C   0  0
    1.6933   -3.3392    0.0000 C   0  0
    3.0274   -1.0302    0.0000 C   0  0
   -2.3130    0.5092    0.0000 C   0  0
   -3.6431   -1.7999    0.0000 C   0  0
    0.3592   -4.1128    0.0000 C   0  0
   -2.3130   -4.1128    0.0000 C   0  0
    3.0274    0.5092    0.0000 C   0  0
    1.6933    2.8222    0.0000 N   0  3
   -3.6431   -3.3392    0.0000 C   0  0
    0.3276    3.5918    0.0000 O   0  0
    3.0156    3.5642    0.0000 O   0  5
  1  3  1  0
  1  2  1  0
  1  4  2  0
  3  7  2  0
  6 13  1  0
 16 18  2  0
 16 19  1  0
  3  8  1  0
  6 14  2  0
  5 12  1  0
  5 11  1  0
 10 15  2  0
  9 13  2  0
  4 10  1  0
 12 17  2  0
  4  9  1  0
 14 17  1  0
  8 11  2  0
  7 15  1  0
  2  5  2  0
  2  6  1  0
  7 16  1  0
M  END
>  <SOM>
12

$$$$

SciTegic02211520382D

 19 22  0  0  0  0            999 V2000
    0.3592   -1.0302    0.0000 C   0  0
   -0.9749   -1.7999    0.0000 C   0  0
    0.3592    0.5092    0.0000 C   0  0
    1.6933   -1.7999    0.0000 C   0  0
   -2.3130   -1.0302    0.0000 C   0  0
   -0.9749   -3.3392    0.0000 C   0  0
    1.6933    1.2828    0.0000 C   0  0
   -0.9749    1.2828    0.0000 C   0  0
    1.6933   -3.3392    0.0000 C   0  0
    3.0274   -1.0302    0.0000 C   0  0
   -2.3130    0.5092    0.0000 C   0  0
   -3.6431   -1.7999    0.0000 C   0  0
    0.3592   -4.1128    0.0000 C   0  0
   -2.3130   -4.1128    0.0000 C   0  0
    3.0274    0.5092    0.0000 C   0  0
    1.6933    2.8222    0.0000 N   0  3
   -3.6431   -3.3392    0.0000 C   0  0
    0.3276    3.5918    0.0000 O   0  0
    3.0156    3.5642    0.0000 O   0  5
  1  3  1  0
  1  2  1  0
  1  4  2  0
  3  7  2  0
  6 13  1  0
 16 18  2  0
 16 19  1  0
  3  8  1  0
  6 14  2  0
  5 12  1  0
  5 11  1  0
 10 15  2  0
  9 13  2  0
  4 10  1  0
 12 17  2  0
  4  9  1  0
 14 17  1  0
  8 11  2  0
  7 15  1  0
  2  5  2  0
  2  6  1  0
  7 16  1  0
M  END
>  <SOM>
14

$$$$

SciTegic02211520382D

 31 31  0  0  0  0            999 V2000
    0.6369   -0.3715    0.0000 C   0  0
    0.6310   -1.8989    0.0000 O   0  0
    1.9873    0.3951    0.0000 C   0  0
   -0.6900    0.3951    0.0000 C   0  0
    1.9696   -2.6537    0.0000 P   0  0
    1.9932    1.9048    0.0000 O   0  0
   -2.0463   -0.3656    0.0000 O   0  0
    3.4734   -2.3117    0.0000 O   0  0
    2.8660   -1.4094    0.0000 O   0  0
    1.9932   -4.1751    0.0000 O   0  0
    3.3378    2.6655    0.0000 P   0  0
   -3.3790    0.4187    0.0000 C   0  0
    4.5467   -3.4203    0.0000 C   0  0
    4.4110   -1.5450    0.0000 C   0  0
    4.8238    2.2350    0.0000 O   0  0
    4.1751    1.3976    0.0000 O   0  0
    3.3496    4.1751    0.0000 O   0  0
   -4.7413   -0.3361    0.0000 C   0  0
   -3.3613    1.9225    0.0000 O   0  0
    6.0504   -3.0724    0.0000 C   0  0
    5.3074   -0.3125    0.0000 C   0  0
    5.9443    3.2847    0.0000 C   0  0
    5.7202    1.2561    0.0000 C   0  0
   -6.0681    0.4423    0.0000 C   0  0
   -4.7472   -1.8635    0.0000 C   0  0
    7.4303    2.8542    0.0000 C   0  0
    6.3630   -0.1297    0.0000 C   0  0
   -7.4186   -0.3125    0.0000 C   0  0
   -6.0622    1.9637    0.0000 O   0  0
   -6.1035   -2.6124    0.0000 C   0  0
   -7.4303   -1.8399    0.0000 C   0  0
  4  7  1  0
 22 26  1  0
  1  3  1  0
  1  2  1  0
  1  4  1  0
  3  6  1  0
 28 31  1  0
  5  9  1  0
  5  8  1  0
 23 27  1  0
  6 11  1  0
 13 20  1  0
  5 10  2  0
 30 31  2  0
  9 14  1  0
 14 21  1  0
 11 17  2  0
 11 16  1  0
 11 15  1  0
 15 22  1  0
 24 28  2  0
 24 29  1  0
 12 18  1  0
 12 19  2  0
 16 23  1  0
 18 25  2  0
 18 24  1  0
  8 13  1  0
  2  5  1  0
  7 12  1  0
 25 30  1  0
M  END
>  <SOM>
28

$$$$

SciTegic02211520382D

 31 31  0  0  0  0            999 V2000
    0.6369   -0.3715    0.0000 C   0  0
    0.6310   -1.8989    0.0000 O   0  0
    1.9873    0.3951    0.0000 C   0  0
   -0.6900    0.3951    0.0000 C   0  0
    1.9696   -2.6537    0.0000 P   0  0
    1.9932    1.9048    0.0000 O   0  0
   -2.0463   -0.3656    0.0000 O   0  0
    3.4734   -2.3117    0.0000 O   0  0
    2.8660   -1.4094    0.0000 O   0  0
    1.9932   -4.1751    0.0000 O   0  0
    3.3378    2.6655    0.0000 P   0  0
   -3.3790    0.4187    0.0000 C   0  0
    4.5467   -3.4203    0.0000 C   0  0
    4.4110   -1.5450    0.0000 C   0  0
    4.8238    2.2350    0.0000 O   0  0
    4.1751    1.3976    0.0000 O   0  0
    3.3496    4.1751    0.0000 O   0  0
   -4.7413   -0.3361    0.0000 C   0  0
   -3.3613    1.9225    0.0000 O   0  0
    6.0504   -3.0724    0.0000 C   0  0
    5.3074   -0.3125    0.0000 C   0  0
    5.9443    3.2847    0.0000 C   0  0
    5.7202    1.2561    0.0000 C   0  0
   -6.0681    0.4423    0.0000 C   0  0
   -4.7472   -1.8635    0.0000 C   0  0
    7.4303    2.8542    0.0000 C   0  0
    6.3630   -0.1297    0.0000 C   0  0
   -7.4186   -0.3125    0.0000 C   0  0
   -6.0622    1.9637    0.0000 O   0  0
   -6.1035   -2.6124    0.0000 C   0  0
   -7.4303   -1.8399    0.0000 C   0  0
  4  7  1  0
 22 26  1  0
  1  3  1  0
  1  2  1  0
  1  4  1  0
  3  6  1  0
 28 31  1  0
  5  9  1  0
  5  8  1  0
 23 27  1  0
  6 11  1  0
 13 20  1  0
  5 10  2  0
 30 31  2  0
  9 14  1  0
 14 21  1  0
 11 17  2  0
 11 16  1  0
 11 15  1  0
 15 22  1  0
 24 28  2  0
 24 29  1  0
 12 18  1  0
 12 19  2  0
 16 23  1  0
 18 25  2  0
 18 24  1  0
  8 13  1  0
  2  5  1  0
  7 12  1  0
 25 30  1  0
M  END
>  <SOM>
30

$$$$

SciTegic02211520382D

 24 25  0  0  0  0            999 V2000
   -0.5258    1.4280    0.0000 C   0  0
   -1.8462    0.6513    0.0000 C   0  0
    0.8126    0.6513    0.0000 S   0  0
   -0.5497    2.9755    0.0000 C   0  0
   -1.8462   -0.8962    0.0000 N   0  0
   -3.1607    1.4041    0.0000 C   0  0
    2.1510    1.4041    0.0000 N   0  0
   -0.0060   -0.7708    0.0000 O   0  0
    1.7745   -0.7050    0.0000 O   0  0
   -1.8881    3.7463    0.0000 N   0  0
   -3.1846   -1.6491    0.0000 C   0  0
   -3.1846    2.9516    0.0000 C   0  0
    2.1510    2.9337    0.0000 C   0  0
   -3.1846   -3.2145    0.0000 C   0  0
   -4.5170   -0.8305    0.0000 C   0  0
    3.4475    3.6865    0.0000 N   0  0
    0.8544    3.7044    0.0000 O   0  0
   -4.5170   -3.9673    0.0000 C   0  0
   -5.8554   -1.6491    0.0000 C   0  0
    3.4475    5.2101    0.0000 C   0  0
   -5.8554   -3.2145    0.0000 C   0  0
   -4.5170   -5.5387    0.0000 C   0  0
    4.7620    5.9869    0.0000 C   0  0
    2.1271    5.9211    0.0000 C   0  0
 15 19  2  0
 19 21  1  0
  1  3  1  0
  1  2  2  0
 20 24  1  0
 20 23  1  0
  1  4  1  0
  3  7  1  0
  6 12  2  0
  3  9  2  0
  3  8  2  0
  5 11  1  0
  4 10  2  0
 11 15  1  0
 11 14  2  0
 10 12  1  0
 13 17  2  0
 13 16  1  0
 16 20  1  0
 18 21  2  0
 18 22  1  0
 14 18  1  0
  2  5  1  0
  2  6  1  0
  7 13  1  0
M  END
>  <SOM>
21

$$$$

SciTegic02211520382D

 23 24  0  0  0  0            999 V2000
   -1.7183   -0.2058    0.0000 C   0  0
   -1.7183    1.3376    0.0000 C   0  0
   -3.0559   -0.9775    0.0000 C   0  0
   -0.3241   -0.8489    0.0000 C   0  0
   -3.0559    2.1093    0.0000 C   0  0
   -0.3293    1.9910    0.0000 C   0  0
   -4.3935   -0.2058    0.0000 C   0  0
   -0.5710   -2.3665    0.0000 C   0  0
   -4.3935    1.3376    0.0000 C   0  0
   -3.0559    3.6475    0.0000 O   0  0
    0.8386    1.0135    0.0000 O   0  0
   -0.1286    3.5189    0.0000 O   0  0
   -5.7259   -0.9775    0.0000 O   0  0
    0.7202   -3.1896    0.0000 C   0  0
    2.1144    1.8829    0.0000 C   0  0  2  0  0  0
    2.0012   -2.3356    0.0000 C   0  0
    3.4211    1.0546    0.0000 C   0  0
    2.0887    3.4211    0.0000 C   0  0
    3.1639   -3.3285    0.0000 C   0  0
    3.1691   -0.4733    0.0000 C   0  0
    4.5581   -2.6803    0.0000 C   0  0  2  0  0  0
    4.5581   -1.1267    0.0000 C   0  0
    5.8545   -3.5086    0.0000 O   0  0
 19 21  1  0
  1  3  1  0
  1  2  2  0
 20 22  1  0
  4  8  1  0
  1  4  1  0
  3  7  2  0
 15 18  1  0
  5  9  2  0
  6 12  2  0
 16 19  1  0
  7  9  1  0
  5 10  1  0
  6 11  1  0
 11 15  1  0
 15 17  1  0
 17 20  1  0
 14 16  1  0
  8 14  1  0
  2  5  1  0
  2  6  1  0
  7 13  1  0
 21 23  1  0
 21 22  1  0
M  END
>  <SOM>
3

$$$$

SciTegic02211520382D

 23 24  0  0  0  0            999 V2000
   -1.7183   -0.2058    0.0000 C   0  0
   -1.7183    1.3376    0.0000 C   0  0
   -3.0559   -0.9775    0.0000 C   0  0
   -0.3241   -0.8489    0.0000 C   0  0
   -3.0559    2.1093    0.0000 C   0  0
   -0.3293    1.9910    0.0000 C   0  0
   -4.3935   -0.2058    0.0000 C   0  0
   -0.5710   -2.3665    0.0000 C   0  0
   -4.3935    1.3376    0.0000 C   0  0
   -3.0559    3.6475    0.0000 O   0  0
    0.8386    1.0135    0.0000 O   0  0
   -0.1286    3.5189    0.0000 O   0  0
   -5.7259   -0.9775    0.0000 O   0  0
    0.7202   -3.1896    0.0000 C   0  0
    2.1144    1.8829    0.0000 C   0  0  2  0  0  0
    2.0012   -2.3356    0.0000 C   0  0
    3.4211    1.0546    0.0000 C   0  0
    2.0887    3.4211    0.0000 C   0  0
    3.1639   -3.3285    0.0000 C   0  0
    3.1691   -0.4733    0.0000 C   0  0
    4.5581   -2.6803    0.0000 C   0  0  2  0  0  0
    4.5581   -1.1267    0.0000 C   0  0
    5.8545   -3.5086    0.0000 O   0  0
 19 21  1  0
  1  3  1  0
  1  2  2  0
 20 22  1  0
  4  8  1  0
  1  4  1  0
  3  7  2  0
 15 18  1  0
  5  9  2  0
  6 12  2  0
 16 19  1  0
  7  9  1  0
  5 10  1  0
  6 11  1  0
 11 15  1  0
 15 17  1  0
 17 20  1  0
 14 16  1  0
  8 14  1  0
  2  5  1  0
  2  6  1  0
  7 13  1  0
 21 23  1  0
 21 22  1  0
M  END
>  <SOM>
9

$$$$

SciTegic02211520382D

 31 33  0  0  0  0            999 V2000
   -5.9937   -1.1575    0.0000 C   0  0
   -7.3306   -0.3858    0.0000 O   0  0
   -5.9937   -2.6918    0.0000 C   0  0
   -4.6657   -0.3679    0.0000 C   0  0
   -8.6495   -1.1575    0.0000 C   0  0
   -4.6568   -3.4544    0.0000 C   0  0
   -3.3288   -1.1305    0.0000 C   0  0
   -8.6495   -2.7007    0.0000 C   0  0
   -9.9864   -0.4038    0.0000 C   0  0
   -3.3198   -2.6828    0.0000 C   0  0
   -9.9775   -3.4724    0.0000 C   0  0
  -11.3054   -1.1664    0.0000 C   0  0
   -1.9919   -3.4455    0.0000 O   0  0
  -11.3054   -2.7007    0.0000 C   0  0
   -0.6640   -2.6738    0.0000 C   0  0
    0.6640   -3.4455    0.0000 C   0  0
    1.9919   -2.6738    0.0000 C   0  0
    1.9919   -1.1395    0.0000 O   0  0
    3.3198   -0.3768    0.0000 C   0  0
    4.6478   -1.1485    0.0000 C   0  0
    3.3109    1.1575    0.0000 C   0  0
    5.9847   -0.3768    0.0000 C   0  0
    4.6388    1.9381    0.0000 C   0  0
    5.9847    1.1664    0.0000 C   0  0
    7.3126    1.9381    0.0000 C   0  0
    8.6495    1.1664    0.0000 C   0  0  1  0  0  0
    9.9775    1.9470    0.0000 C   0  0
    8.6406   -0.3589    0.0000 O   0  0
   11.3054    1.1754    0.0000 O   0  0
    9.9685    3.4724    0.0000 O   0  0
    9.9864   -1.1305    0.0000 C   0  0
  4  7  2  0
 19 20  2  0
 19 21  1  0
 27 30  2  0
  1  3  2  0
  1  2  1  0
 20 22  1  0
 15 16  1  0
  1  4  1  0
  3  6  1  0
 22 24  2  0
 16 17  1  0
  5  9  2  0
  5  8  1  0
  6 10  2  0
 23 24  1  0
 17 18  1  0
 10 13  1  0
  9 12  1  0
 25 26  1  0
 11 14  1  0
 18 19  1  0
 13 15  1  0
 27 29  1  0
 26 28  1  0
 12 14  2  0
 26 27  1  0
 24 25  1  0
  8 11  2  0
  2  5  1  0
  7 10  1  0
 28 31  1  0
 21 23  2  0
M  END
>  <SOM>
14

$$$$

SciTegic02211520382D

 14 16  0  0  0  0            999 V2000
   -0.8633    0.6426    0.0000 C   0  0
   -2.4125    0.1892    0.0000 C   0  0
    0.0394   -0.6741    0.0000 C   0  0
   -0.1695    2.0853    0.0000 C   0  0
   -2.4125   -1.2851    0.0000 C   0  0
   -3.6897    0.9264    0.0000 C   0  0
   -1.0210   -1.8370    0.0000 N   0  0
    1.6359   -0.5519    0.0000 C   0  0
    1.4270    2.2115    0.0000 C   0  0
   -3.6897   -2.0223    0.0000 C   0  0
   -4.9670    0.1892    0.0000 C   0  0
    2.3297    0.8909    0.0000 N   0  3
   -4.9670   -1.2851    0.0000 C   0  0
    3.8750    1.0052    0.0000 C   0  0
  5 10  1  0
 11 13  1  0
  1  3  2  0
  1  2  1  0
  3  7  1  0
  8 12  2  0
  1  4  1  0
  2  5  2  0
  2  6  1  0
 10 13  2  0
  9 12  1  0
  5  7  1  0
 12 14  1  0
  4  9  2  0
  6 11  2  0
  3  8  1  0
M  END
>  <SOM>
13

$$$$

SciTegic02211520382D

 18 20  0  0  0  0            999 V2000
   -0.1281   -0.4246    0.0000 C   0  0
   -0.9739    0.8459    0.0000 C   0  0
    0.8459    0.7616    0.0000 N   0  0
   -1.4795   -1.2267    0.0000 C   0  0
    1.1863   -1.1863    0.0000 C   0  0
   -2.4972    0.7616    0.0000 C   0  0
   -0.2966    2.2411    0.0000 C   0  0
    2.3691    0.5089    0.0000 C   0  0
    0.2966    2.2006    0.0000 C   0  0
   -1.4795   -2.7938    0.0000 C   0  0
    1.1863   -2.7500    0.0000 C   0  0
   -3.3431    2.0726    0.0000 C   0  0
   -1.1424    3.5116    0.0000 C   0  0
    3.3431    1.7356    0.0000 C   0  0
    1.2705    3.3835    0.0000 C   0  0
   -0.1281   -3.5116    0.0000 C   0  0
   -2.6219    3.4273    0.0000 C   0  0
    2.7938    3.1746    0.0000 C   0  0
 11 16  1  0
  5 11  1  0
 15 18  1  0
  8 14  1  0
 10 16  1  0
  1  3  1  0
  1  2  1  0
 13 17  2  0
 14 18  1  0
  9 15  1  0
  1  5  1  0
  1  4  1  0
  6 12  2  0
  2  6  1  0
  2  7  2  0
  7 13  1  0
  4 10  1  0
 12 17  1  0
  3  9  1  0
  3  8  1  0
M  END
>  <SOM>
17

$$$$

SciTegic02211520382D

 17 19  0  0  0  0            999 V2000
    1.3270   -0.7716    0.0000 C   0  0
    1.3355    0.7716    0.0000 C   0  0
   -0.0170   -1.5390    0.0000 O   0  0
    2.6541   -1.5433    0.0000 C   0  0
    0.0000    1.5560    0.0000 O   0  0
    2.6668    1.5390    0.0000 C   0  0
   -1.3440   -0.7632    0.0000 C   0  0
    3.9939   -0.7844    0.0000 C   0  0
   -1.3355    0.7844    0.0000 C   0  0
    3.9981    0.7589    0.0000 C   0  0
   -2.6710   -1.5263    0.0000 C   0  0
    5.3251   -1.5645    0.0000 Cl  0  0
   -2.6710    1.5645    0.0000 C   0  0
    5.3421    1.5263    0.0000 Cl  0  0
   -4.0066   -0.7632    0.0000 C   0  0
   -4.0066    0.7844    0.0000 C   0  0
   -5.3421   -1.5390    0.0000 Cl  0  0
  7  9  2  0
 11 15  2  0
 10 14  1  0
  1  3  1  0
  1  2  2  0
 15 17  1  0
  3  7  1  0
  4  8  2  0
  1  4  1  0
 15 16  1  0
  2  5  1  0
  2  6  1  0
 13 16  2  0
  7 11  1  0
  8 12  1  0
  5  9  1  0
  9 13  1  0
  6 10  2  0
  8 10  1  0
M  END
>  <SOM>
16

$$$$

SciTegic02211520382D

 14 16  0  0  0  0            999 V2000
   -0.5248    0.7630    0.0000 C   0  0
   -2.0225    0.7630    0.0000 C   0  0
   -0.0565   -0.7065    0.0000 C   0  0
    0.5167    1.9014    0.0000 C   0  0
   -2.4948   -0.6903    0.0000 C   0  0
   -3.0600    1.9619    0.0000 C   0  0
   -1.2837   -1.5825    0.0000 N   0  0
    1.4452   -1.0375    0.0000 C   0  0
    2.0225    1.5704    0.0000 C   0  0
   -4.0248   -1.0173    0.0000 C   0  0
   -4.5738    1.6672    0.0000 C   0  0
    2.4908    0.0969    0.0000 N   0  0
   -5.0865    0.1655    0.0000 C   0  0
    3.9925   -0.2341    0.0000 C   0  0
  5 10  2  0
 11 13  2  0
  1  3  2  0
  1  2  1  0
  3  7  1  0
  8 12  1  0
  1  4  1  0
  2  5  1  0
  2  6  2  0
 10 13  1  0
  9 12  1  0
  5  7  1  0
 12 14  1  0
  4  9  1  0
  6 11  1  0
  3  8  1  0
M  END
>  <SOM>
13

$$$$

SciTegic02211520382D

 25 27  0  0  0  0            999 V2000
   -2.4117   -1.1233    0.0000 C   0  0
   -0.9477   -0.6495    0.0000 C   0  0
   -2.4117   -2.6673    0.0000 C   0  0
   -3.7480   -0.3567    0.0000 C   0  0
   -0.0426   -1.8953    0.0000 C   0  0
   -0.3194    0.7560    0.0000 C   0  0
   -0.9477   -3.1411    0.0000 N   0  0
   -3.7480   -3.4339    0.0000 C   0  0
   -5.0790   -1.1233    0.0000 C   0  0
   -3.7480    1.1819    0.0000 Cl  0  0
    1.4960   -1.8953    0.0000 C   0  0
    1.2085    0.9157    0.0000 C   0  0
   -5.0790   -2.6673    0.0000 C   0  0
    2.2573   -3.1677    0.0000 O   0  0
    2.3159   -0.5271    0.0000 O   0  0
    1.8368    2.3266    0.0000 C   0  0
   -6.4100   -3.4339    0.0000 Cl  0  0
    3.3647    2.4863    0.0000 N   0  0
    0.9317    3.5723    0.0000 O   0  0
    4.2698    1.2405    0.0000 C   0  0
    3.6469   -0.1650    0.0000 C   0  0
    5.8031    1.4002    0.0000 C   0  0
    4.5519   -1.4108    0.0000 C   0  0
    6.7081    0.1544    0.0000 C   0  0
    6.0799   -1.2511    0.0000 C   0  0
  1  3  2  0
  1  2  1  0
 20 22  2  0
 20 21  1  0
  5  7  1  0
  3  7  1  0
 22 24  1  0
  6 12  2  0
 16 18  1  0
 16 19  2  0
  3  8  1  0
  5 11  1  0
  9 13  1  0
  4 10  1  0
 23 25  1  0
 11 15  2  0
 11 14  1  0
 13 17  1  0
 12 16  1  0
  1  4  1  0
 24 25  2  0
 18 20  1  0
  8 13  2  0
  2  5  2  0
  2  6  1  0
  4  9  2  0
 21 23  2  0
M  END
>  <SOM>
25

$$$$

SciTegic02211520382D

 21 23  0  0  0  0            999 V2000
   -0.9775    1.7683    0.0000 N   0  0
    0.3438    2.5198    0.0000 C   0  0
   -2.3430    2.5198    0.0000 C   0  0
   -0.9775    0.1179    0.0000 C   0  0
    0.3438    4.0769    0.0000 C   0  0
    1.6602    1.7683    0.0000 C   0  0
   -2.3430    4.0769    0.0000 C   0  0
   -3.6594    1.7683    0.0000 C   0  0
    0.3880   -0.5403    0.0000 C   0  0
   -0.9775    4.8776    0.0000 S   0  0
    1.6602    4.8776    0.0000 C   0  0
    3.0258    2.5198    0.0000 C   0  0
   -3.6594    4.8776    0.0000 C   0  0
   -4.9807    2.5198    0.0000 C   0  0
    0.3880   -2.1171    0.0000 C   0  0
    3.0258    4.0769    0.0000 C   0  0
    4.3471    1.7192    0.0000 Cl  0  0
   -4.9807    4.0769    0.0000 C   0  0
    1.8027   -2.7998    0.0000 N   0  0
    3.1191   -1.9550    0.0000 C   0  0
    1.8273   -4.4257    0.0000 C   0  0
 15 19  1  0
 19 21  1  0
  1  3  1  0
  1  2  1  0
 19 20  1  0
  1  4  1  0
  3  7  2  0
  6 12  2  0
  3  8  1  0
  5 11  1  0
  5 10  1  0
  9 15  1  0
 11 16  2  0
 12 16  1  0
 12 17  1  0
  4  9  1  0
 13 18  2  0
  8 14  2  0
 14 18  1  0
  2  5  2  0
  2  6  1  0
  7 10  1  0
  7 13  1  0
M  END
>  <SOM>
18

$$$$

SciTegic02211520382D

  9  9  0  0  0  0            999 V2000
    0.3807    0.2205    0.0000 C   0  0
   -0.3958   -1.1057    0.0000 C   0  0
   -0.3958    1.5498    0.0000 C   0  0
    1.8973    0.2205    0.0000 N   0  0
   -1.9184   -1.1057    0.0000 C   0  0
    0.3807   -2.4652    0.0000 C   0  0
   -1.9486    1.5498    0.0000 C   0  0
    0.3474    2.9093    0.0000 C   0  0
   -2.6918    0.2205    0.0000 C   0  0
  7  9  1  0
  1  3  1  0
  1  2  2  0
  3  7  2  0
  1  4  1  0
  2  5  1  0
  2  6  1  0
  5  9  2  0
  3  8  1  0
M  END
>  <SOM>
9

$$$$

SciTegic02211520382D

 25 28  0  0  0  0            999 V2000
   -2.0973    1.8160    0.0000 N   0  0
   -0.7896    2.5612    0.0000 C   0  0
   -3.4495    2.5612    0.0000 C   0  0
   -2.0973    0.1826    0.0000 C   0  0
   -0.7896    4.1058    0.0000 C   0  0
    0.5182    1.8160    0.0000 C   0  0
   -3.4495    4.1058    0.0000 C   0  0
   -4.7572    1.8160    0.0000 C   0  0
   -0.7402   -0.4737    0.0000 C   0  0
   -2.0973    4.8954    0.0000 S   0  0
    0.5182    4.8954    0.0000 C   0  0
    1.8752    2.5612    0.0000 C   0  0
   -4.7572    4.8954    0.0000 C   0  0
   -6.0650    2.5612    0.0000 C   0  0
   -0.7402   -2.0381    0.0000 C   0  0
    1.8752    4.1058    0.0000 C   0  0
    3.1781    1.7667    0.0000 S   0  0
   -6.0650    4.1058    0.0000 C   0  0
    0.6119   -2.7833    0.0000 N   0  0
   -2.0973   -2.7833    0.0000 C   0  0
    4.9546    2.6550    0.0000 C   0  0
    0.6119   -4.3723    0.0000 C   0  0
    2.2454   -2.0825    0.0000 C   0  0
   -2.0973   -4.3723    0.0000 C   0  0
   -0.7402   -5.1421    0.0000 C   0  0
 19 22  1  0
 19 23  1  0
 15 19  1  0
  1  3  1  0
  1  2  1  0
 20 24  1  0
  1  4  1  0
  3  7  2  0
 22 25  1  0
  6 12  2  0
  3  8  1  0
  5 11  1  0
  5 10  1  0
  9 15  1  0
 11 16  2  0
 15 20  1  0
 17 21  1  0
 12 16  1  0
 12 17  1  0
  4  9  1  0
 13 18  2  0
 24 25  1  0
  8 14  2  0
 14 18  1  0
  2  5  2  0
  2  6  1  0
  7 10  1  0
  7 13  1  0
M  END
>  <SOM>
18

$$$$

SciTegic02211520382D

 30 33  0  0  0  0            999 V2000
   -4.1798   -2.5232    0.0000 C   0  0
   -5.5939   -1.9617    0.0000 C   0  0
   -4.1798   -4.0273    0.0000 C   0  0
   -2.8697   -1.7676    0.0000 C   0  0
   -6.6822   -3.1470    0.0000 C   0  0
   -6.0791   -0.4228    0.0000 C   0  0
   -5.7603   -4.4918    0.0000 N   0  0
   -2.8697   -4.7829    0.0000 C   0  0
   -1.5666   -2.5232    0.0000 C   0  0
   -2.8697   -0.2634    0.0000 O   0  0
   -8.2557   -2.7935    0.0000 C   0  0
   -7.6457   -0.0762    0.0000 C   0  0
   -1.5666   -4.0273    0.0000 C   0  0
   -1.5666    0.4922    0.0000 C   0  0
   -8.7340   -1.2616    0.0000 C   0  0
   -0.2565   -0.2634    0.0000 C   0  0  2  0  0  0
   -0.2565   -1.7676    0.0000 C   0  0
    1.0467    0.4922    0.0000 O   0  0
    1.0467   -2.5232    0.0000 N   0  0
    2.3499   -1.7676    0.0000 C   0  0
    2.3499   -0.2634    0.0000 C   0  0
    3.8055    0.2565    0.0000 O   0  0
    3.8055    1.7953    0.0000 C   0  0
    5.1364    2.5647    0.0000 C   0  0
    2.4677    2.5647    0.0000 C   0  0
    5.1364    4.1036    0.0000 C   0  0
    6.4673    1.7953    0.0000 O   0  0
    2.4677    4.1036    0.0000 C   0  0
    3.8055    4.8730    0.0000 C   0  0
    7.6388    2.7935    0.0000 C   0  0
 19 20  1  0
 27 30  1  0
  1  3  2  0
  1  2  1  0
 20 21  1  0
  5  7  1  0
  3  7  1  0
 22 23  1  0
 16 17  1  0
  6 12  2  0
 16 18  1  0
 23 24  1  0
  3  8  1  0
 17 19  1  0
  5 11  1  0
 12 15  1  0
 10 14  1  0
 25 28  1  0
  9 13  1  0
  4 10  1  0
 23 25  2  0
 11 15  2  0
 26 29  1  0
  1  4  1  0
 24 26  2  0
 24 27  1  0
 28 29  2  0
 14 16  1  0
  8 13  2  0
  2  5  2  0
  2  6  1  0
  4  9  2  0
 21 22  1  0
M  END
>  <SOM>
28

$$$$

SciTegic02211520382D

 30 33  0  0  0  0            999 V2000
   -4.1798   -2.5232    0.0000 C   0  0
   -5.5939   -1.9617    0.0000 C   0  0
   -4.1798   -4.0273    0.0000 C   0  0
   -2.8697   -1.7676    0.0000 C   0  0
   -6.6822   -3.1470    0.0000 C   0  0
   -6.0791   -0.4228    0.0000 C   0  0
   -5.7603   -4.4918    0.0000 N   0  0
   -2.8697   -4.7829    0.0000 C   0  0
   -1.5666   -2.5232    0.0000 C   0  0
   -2.8697   -0.2634    0.0000 O   0  0
   -8.2557   -2.7935    0.0000 C   0  0
   -7.6457   -0.0762    0.0000 C   0  0
   -1.5666   -4.0273    0.0000 C   0  0
   -1.5666    0.4922    0.0000 C   0  0
   -8.7340   -1.2616    0.0000 C   0  0
   -0.2565   -0.2634    0.0000 C   0  0  2  0  0  0
   -0.2565   -1.7676    0.0000 C   0  0
    1.0467    0.4922    0.0000 O   0  0
    1.0467   -2.5232    0.0000 N   0  0
    2.3499   -1.7676    0.0000 C   0  0
    2.3499   -0.2634    0.0000 C   0  0
    3.8055    0.2565    0.0000 O   0  0
    3.8055    1.7953    0.0000 C   0  0
    5.1364    2.5647    0.0000 C   0  0
    2.4677    2.5647    0.0000 C   0  0
    5.1364    4.1036    0.0000 C   0  0
    6.4673    1.7953    0.0000 O   0  0
    2.4677    4.1036    0.0000 C   0  0
    3.8055    4.8730    0.0000 C   0  0
    7.6388    2.7935    0.0000 C   0  0
 19 20  1  0
 27 30  1  0
  1  3  2  0
  1  2  1  0
 20 21  1  0
  5  7  1  0
  3  7  1  0
 22 23  1  0
 16 17  1  0
  6 12  2  0
 16 18  1  0
 23 24  1  0
  3  8  1  0
 17 19  1  0
  5 11  1  0
 12 15  1  0
 10 14  1  0
 25 28  1  0
  9 13  1  0
  4 10  1  0
 23 25  2  0
 11 15  2  0
 26 29  1  0
  1  4  1  0
 24 26  2  0
 24 27  1  0
 28 29  2  0
 14 16  1  0
  8 13  2  0
  2  5  2  0
  2  6  1  0
  4  9  2  0
 21 22  1  0
M  END
>  <SOM>
8

$$$$

SciTegic02211520382D

 30 33  0  0  0  0            999 V2000
   -4.1798   -2.5232    0.0000 C   0  0
   -5.5939   -1.9617    0.0000 C   0  0
   -4.1798   -4.0273    0.0000 C   0  0
   -2.8697   -1.7676    0.0000 C   0  0
   -6.6822   -3.1470    0.0000 C   0  0
   -6.0791   -0.4228    0.0000 C   0  0
   -5.7603   -4.4918    0.0000 N   0  0
   -2.8697   -4.7829    0.0000 C   0  0
   -1.5666   -2.5232    0.0000 C   0  0
   -2.8697   -0.2634    0.0000 O   0  0
   -8.2557   -2.7935    0.0000 C   0  0
   -7.6457   -0.0762    0.0000 C   0  0
   -1.5666   -4.0273    0.0000 C   0  0
   -1.5666    0.4922    0.0000 C   0  0
   -8.7340   -1.2616    0.0000 C   0  0
   -0.2565   -0.2634    0.0000 C   0  0  2  0  0  0
   -0.2565   -1.7676    0.0000 C   0  0
    1.0467    0.4922    0.0000 O   0  0
    1.0467   -2.5232    0.0000 N   0  0
    2.3499   -1.7676    0.0000 C   0  0
    2.3499   -0.2634    0.0000 C   0  0
    3.8055    0.2565    0.0000 O   0  0
    3.8055    1.7953    0.0000 C   0  0
    5.1364    2.5647    0.0000 C   0  0
    2.4677    2.5647    0.0000 C   0  0
    5.1364    4.1036    0.0000 C   0  0
    6.4673    1.7953    0.0000 O   0  0
    2.4677    4.1036    0.0000 C   0  0
    3.8055    4.8730    0.0000 C   0  0
    7.6388    2.7935    0.0000 C   0  0
 19 20  1  0
 27 30  1  0
  1  3  2  0
  1  2  1  0
 20 21  1  0
  5  7  1  0
  3  7  1  0
 22 23  1  0
 16 17  1  0
  6 12  2  0
 16 18  1  0
 23 24  1  0
  3  8  1  0
 17 19  1  0
  5 11  1  0
 12 15  1  0
 10 14  1  0
 25 28  1  0
  9 13  1  0
  4 10  1  0
 23 25  2  0
 11 15  2  0
 26 29  1  0
  1  4  1  0
 24 26  2  0
 24 27  1  0
 28 29  2  0
 14 16  1  0
  8 13  2  0
  2  5  2  0
  2  6  1  0
  4  9  2  0
 21 22  1  0
M  END
>  <SOM>
11

$$$$

SciTegic02211520382D

 30 33  0  0  0  0            999 V2000
   -4.1798   -2.5232    0.0000 C   0  0
   -5.5939   -1.9617    0.0000 C   0  0
   -4.1798   -4.0273    0.0000 C   0  0
   -2.8697   -1.7676    0.0000 C   0  0
   -6.6822   -3.1470    0.0000 C   0  0
   -6.0791   -0.4228    0.0000 C   0  0
   -5.7603   -4.4918    0.0000 N   0  0
   -2.8697   -4.7829    0.0000 C   0  0
   -1.5666   -2.5232    0.0000 C   0  0
   -2.8697   -0.2634    0.0000 O   0  0
   -8.2557   -2.7935    0.0000 C   0  0
   -7.6457   -0.0762    0.0000 C   0  0
   -1.5666   -4.0273    0.0000 C   0  0
   -1.5666    0.4922    0.0000 C   0  0
   -8.7340   -1.2616    0.0000 C   0  0
   -0.2565   -0.2634    0.0000 C   0  0  2  0  0  0
   -0.2565   -1.7676    0.0000 C   0  0
    1.0467    0.4922    0.0000 O   0  0
    1.0467   -2.5232    0.0000 N   0  0
    2.3499   -1.7676    0.0000 C   0  0
    2.3499   -0.2634    0.0000 C   0  0
    3.8055    0.2565    0.0000 O   0  0
    3.8055    1.7953    0.0000 C   0  0
    5.1364    2.5647    0.0000 C   0  0
    2.4677    2.5647    0.0000 C   0  0
    5.1364    4.1036    0.0000 C   0  0
    6.4673    1.7953    0.0000 O   0  0
    2.4677    4.1036    0.0000 C   0  0
    3.8055    4.8730    0.0000 C   0  0
    7.6388    2.7935    0.0000 C   0  0
 19 20  1  0
 27 30  1  0
  1  3  2  0
  1  2  1  0
 20 21  1  0
  5  7  1  0
  3  7  1  0
 22 23  1  0
 16 17  1  0
  6 12  2  0
 16 18  1  0
 23 24  1  0
  3  8  1  0
 17 19  1  0
  5 11  1  0
 12 15  1  0
 10 14  1  0
 25 28  1  0
  9 13  1  0
  4 10  1  0
 23 25  2  0
 11 15  2  0
 26 29  1  0
  1  4  1  0
 24 26  2  0
 24 27  1  0
 28 29  2  0
 14 16  1  0
  8 13  2  0
  2  5  2  0
  2  6  1  0
  4  9  2  0
 21 22  1  0
M  END
>  <SOM>
29

$$$$

SciTegic02211520382D

 16 17  0  0  0  0            999 V2000
    0.1365    0.0088    0.0000 C   0  0  2  0  0  0
   -0.0220    1.5327    0.0000 C   0  0
   -0.3568   -1.4622    0.0000 C   0  0
    1.6252    0.0088    0.0000 N   0  0
   -1.2640    0.6386    0.0000 C   0  0
   -1.4226    2.1625    0.0000 C   0  0
    1.2244    2.4312    0.0000 C   0  0
    0.8809   -2.3563    0.0000 N   0  0
   -1.8322   -1.9423    0.0000 O   0  0
    2.0965   -1.4490    0.0000 C   0  0
   -2.5237   -0.2687    0.0000 C   0  0
   -1.5768    3.6908    0.0000 C   0  0
    1.0703    3.9595    0.0000 C   0  0
    0.8897   -3.9067    0.0000 C   0  0
    3.5719   -1.9203    0.0000 O   0  0
   -0.3303    4.5893    0.0000 C   0  0
  5 11  1  0
 12 16  2  0
  8 14  1  0
  1  3  1  0
  1  2  1  0
 13 16  1  0
  8 10  1  0
  1  5  1  0
  1  4  1  0
  6 12  1  0
  2  6  2  0
  2  7  1  0
  7 13  2  0
  4 10  1  0
  3  9  2  0
  3  8  1  0
 10 15  2  0
M  END
>  <SOM>
16

$$$$

SciTegic02211520382D

 16 17  0  0  0  0            999 V2000
    0.1365    0.0088    0.0000 C   0  0  2  0  0  0
   -0.0220    1.5327    0.0000 C   0  0
   -0.3568   -1.4622    0.0000 C   0  0
    1.6252    0.0088    0.0000 N   0  0
   -1.2640    0.6386    0.0000 C   0  0
   -1.4226    2.1625    0.0000 C   0  0
    1.2244    2.4312    0.0000 C   0  0
    0.8809   -2.3563    0.0000 N   0  0
   -1.8322   -1.9423    0.0000 O   0  0
    2.0965   -1.4490    0.0000 C   0  0
   -2.5237   -0.2687    0.0000 C   0  0
   -1.5768    3.6908    0.0000 C   0  0
    1.0703    3.9595    0.0000 C   0  0
    0.8897   -3.9067    0.0000 C   0  0
    3.5719   -1.9203    0.0000 O   0  0
   -0.3303    4.5893    0.0000 C   0  0
  5 11  1  0
 12 16  2  0
  8 14  1  0
  1  3  1  0
  1  2  1  0
 13 16  1  0
  8 10  1  0
  1  5  1  0
  1  4  1  0
  6 12  1  0
  2  6  2  0
  2  7  1  0
  7 13  2  0
  4 10  1  0
  3  9  2  0
  3  8  1  0
 10 15  2  0
M  END
>  <SOM>
16

$$$$

SciTegic02211520382D

 28 31  0  0  0  0            999 V2000
   -5.2392   -0.4643    0.0000 C   0  0
   -5.2392   -2.0016    0.0000 C   0  0
   -3.7773    0.0125    0.0000 C   0  0
   -6.5757    0.3075    0.0000 C   0  0
   -3.7773   -2.4784    0.0000 S   0  0
   -6.5757   -2.7733    0.0000 C   0  0
   -2.8675   -1.2361    0.0000 N   0  0
   -3.3004    1.4745    0.0000 O   0  0
   -7.9059   -0.4643    0.0000 C   0  0
   -4.0659   -4.0785    0.0000 O   0  0
   -2.7294   -3.6643    0.0000 O   0  0
   -7.9059   -2.0016    0.0000 C   0  0
   -1.3302   -1.2361    0.0000 C   0  0
   -0.8157   -2.6855    0.0000 C   0  0
    0.7216   -2.6855    0.0000 C   0  0
    1.2361   -1.2361    0.0000 C   0  0
    2.7733   -1.2361    0.0000 N   0  0
    3.2879   -2.6855    0.0000 C   0  0
    4.8251   -2.6855    0.0000 C   0  0  2  0  0  0
    5.5969   -4.0157    0.0000 O   0  0
    5.5969   -1.3490    0.0000 C   0  0
    7.1342   -4.0157    0.0000 C   0  0
    7.1342   -1.3490    0.0000 C   0  0
    7.9059   -2.6855    0.0000 C   0  0
    7.9059   -5.3522    0.0000 C   0  0
    9.4432   -2.6855    0.0000 C   0  0
    9.4432   -5.3522    0.0000 C   0  0
   10.2150   -4.0157    0.0000 C   0  0
 19 20  1  0
 19 21  1  0
  1  3  1  0
  1  2  2  0
 20 22  1  0
 15 16  1  0
  1  4  1  0
  5  7  1  0
  3  7  1  0
 22 24  2  0
 16 17  1  0
  6 12  2  0
 23 24  1  0
  3  8  2  0
 17 18  1  0
  5 11  2  0
  5 10  2  0
  9 12  1  0
 25 27  2  0
 18 19  1  0
 13 14  1  0
 27 28  1  0
 26 28  2  0
  4  9  2  0
 24 26  1  0
 14 15  1  0
  2  5  1  0
  2  6  1  0
  7 13  1  0
 21 23  1  0
 22 25  1  0
M  END
>  <SOM>
28

$$$$

SciTegic02211520382D

 21 23  0  0  0  0            999 V2000
   -0.7087    1.7840    0.0000 N   0  0
    0.7136    2.4580    0.0000 C   0  0
   -2.0517    2.4977    0.0000 C   0  0
   -0.7483    0.2428    0.0000 C   0  0
    1.0902    3.9199    0.0000 C   0  0
    1.8386    1.3876    0.0000 C   0  0
   -2.4085    3.9992    0.0000 C   0  0
   -3.2212    1.4867    0.0000 C   0  0
    0.5749   -0.5451    0.0000 C   0  0
    0.0991    5.1638    0.0000 C   0  0
    2.5720    4.3709    0.0000 C   0  0
    3.3005    1.8435    0.0000 C   0  0
   -1.4223    5.1638    0.0000 C   0  0
   -3.8307    4.4898    0.0000 C   0  0
   -4.7029    1.9624    0.0000 C   0  0
    0.5352   -2.1062    0.0000 C   0  0
    3.6969    3.3054    0.0000 C   0  0
    4.3858    0.7384    0.0000 Cl  0  0
   -5.0151    3.4640    0.0000 C   0  0
    1.8584   -2.9189    0.0000 N   0  0
    1.8782   -4.4799    0.0000 C   0  0
 15 19  1  0
  1  3  1  0
  1  2  1  0
 20 21  1  0
  3  7  2  0
  6 12  2  0
  3  8  1  0
  5 11  1  0
  5 10  1  0
  2  5  2  0
  9 16  1  0
 11 17  2  0
 10 13  1  0
 12 18  1  0
 12 17  1  0
  1  4  1  0
 16 20  1  0
  8 15  2  0
 14 19  2  0
  7 14  1  0
  2  6  1  0
  7 13  1  0
  4  9  1  0
M  END
>  <SOM>
19

$$$$

SciTegic02211520382D

 21 23  0  0  0  0            999 V2000
   -0.7087    1.7840    0.0000 N   0  0
    0.7136    2.4580    0.0000 C   0  0
   -2.0517    2.4977    0.0000 C   0  0
   -0.7483    0.2428    0.0000 C   0  0
    1.0902    3.9199    0.0000 C   0  0
    1.8386    1.3876    0.0000 C   0  0
   -2.4085    3.9992    0.0000 C   0  0
   -3.2212    1.4867    0.0000 C   0  0
    0.5749   -0.5451    0.0000 C   0  0
    0.0991    5.1638    0.0000 C   0  0
    2.5720    4.3709    0.0000 C   0  0
    3.3005    1.8435    0.0000 C   0  0
   -1.4223    5.1638    0.0000 C   0  0
   -3.8307    4.4898    0.0000 C   0  0
   -4.7029    1.9624    0.0000 C   0  0
    0.5352   -2.1062    0.0000 C   0  0
    3.6969    3.3054    0.0000 C   0  0
    4.3858    0.7384    0.0000 Cl  0  0
   -5.0151    3.4640    0.0000 C   0  0
    1.8584   -2.9189    0.0000 N   0  0
    1.8782   -4.4799    0.0000 C   0  0
 15 19  1  0
  1  3  1  0
  1  2  1  0
 20 21  1  0
  3  7  2  0
  6 12  2  0
  3  8  1  0
  5 11  1  0
  5 10  1  0
  2  5  2  0
  9 16  1  0
 11 17  2  0
 10 13  1  0
 12 18  1  0
 12 17  1  0
  1  4  1  0
 16 20  1  0
  8 15  2  0
 14 19  2  0
  7 14  1  0
  2  6  1  0
  7 13  1  0
  4  9  1  0
M  END
>  <SOM>
19

$$$$

SciTegic02211520382D

 10 10  0  0  0  0            999 V2000
   -1.1822    0.5729    0.0000 C   0  0
   -1.1822   -0.9397    0.0000 C   0  0
   -2.5008    1.3459    0.0000 C   0  0
    0.1031    1.4065    0.0000 C   0  0
   -2.4341   -1.7399    0.0000 C   0  0
   -3.8194    0.4729    0.0000 C   0  0
    1.4823    0.6972    0.0000 C   0  0  2  0  0  0
   -3.8194   -1.0367    0.0000 C   0  0
    1.4823   -0.8124    0.0000 C   0  0
    2.7403    1.5035    0.0000 N   0  0
  7  9  1  0
  4  7  1  0
  1  3  2  0
  1  2  1  0
  1  4  1  0
  6  8  2  0
  2  5  2  0
  3  6  1  0
  7 10  1  0
  5  8  1  0
M  END
>  <SOM>
8

$$$$

SciTegic02211520382D

 22 25  0  0  0  0            999 V2000
   -1.4682   -0.2009    0.0000 C   0  0
   -3.0034   -0.2009    0.0000 C   0  0
   -0.9852   -1.6786    0.0000 C   0  0
   -0.4256    0.9326    0.0000 C   0  0
   -3.4768   -1.6691    0.0000 C   0  0
   -4.0412    0.9326    0.0000 C   0  0
   -2.2430   -2.5777    0.0000 N   0  0
    0.5213   -1.9991    0.0000 C   0  0
    1.0713    0.6026    0.0000 C   0  0  1  0  0  0
   -0.8848    2.4295    0.0000 O   0  0
   -4.9833   -1.9991    0.0000 C   0  0
   -5.5381    0.6074    0.0000 C   0  0
   -2.2621   -4.1225    0.0000 C   0  0
    1.5543   -0.8561    0.0000 C   0  0
    2.0947    1.7791    0.0000 C   0  0
   -6.0259   -0.8513    0.0000 C   0  0
    3.5916    1.4778    0.0000 N   0  0
    4.6246    2.6160    0.0000 C   0  0
    4.3807    0.1435    0.0000 C   0  0
    6.0259    1.9847    0.0000 N   0  0
    4.3138    4.1225    0.0000 C   0  0
    5.8920    0.4687    0.0000 C   0  0
 19 22  2  0
  1  3  2  0
  1  2  1  0
 15 17  1  0
  1  4  1  0
  5  7  1  0
  3  7  1  0
  6 12  2  0
  3  8  1  0
 17 19  1  0
 17 18  1  0
  5 11  1  0
  9 15  1  0
  9 14  1  0
  4 10  2  0
 11 16  2  0
 20 22  1  0
 12 16  1  0
  4  9  1  0
 18 21  1  0
 18 20  2  0
  8 14  1  0
  2  5  2  0
  2  6  1  0
  7 13  1  0
M  END
>  <SOM>
11

$$$$

SciTegic02211520382D

 12 12  0  0  0  0            999 V2000
   -2.1275    0.0901    0.0000 C   0  0
   -0.8267   -0.6817    0.0000 N   0  0
   -2.1275    1.6260    0.0000 C   0  0
   -3.4557   -0.6778    0.0000 C   0  0
    0.3174    0.3213    0.0000 C   0  0
   -3.4557    2.3939    0.0000 C   0  0
   -4.7879    0.0901    0.0000 C   0  0
    1.6495   -0.4819    0.0000 C   0  0
   -4.7879    1.6260    0.0000 C   0  0
    2.9856    0.2703    0.0000 C   0  0
    1.6652   -1.9120    0.0000 O   0  0
    4.1610   -0.7209    0.0000 O   0  0
  7  9  2  0
  4  7  1  0
 10 12  1  0
  6  9  1  0
  1  3  1  0
  1  2  1  0
  8 10  1  0
  8 11  1  0
  1  4  2  0
  2  5  1  0
  3  6  2  0
  5  8  1  0
M  END
>  <SOM>
9

$$$$

SciTegic02211520382D

 26 28  0  0  0  0            999 V2000
   -0.6520   -2.3065    0.0000 C   0  0
    0.6875   -1.5392    0.0000 C   0  0
   -0.6520   -3.8546    0.0000 C   0  0
   -1.9827   -1.5392    0.0000 C   0  0
    0.6875   -0.0044    0.0000 N   0  0
    2.0182   -2.3065    0.0000 C   0  0
    0.6875   -4.6219    0.0000 N   0  0
   -1.9827   -4.6219    0.0000 C   0  0
   -3.3179   -2.3065    0.0000 C   0  0
    2.0182    0.7807    0.0000 C   0  0
    2.0182   -3.8546    0.0000 C   0  0
   -3.3179   -3.8546    0.0000 C   0  0
    2.0005    2.3243    0.0000 C   0  0
    3.3578    0.0266    0.0000 C   0  0
   -4.6530   -4.6219    0.0000 Cl  0  0
    0.6609    3.0783    0.0000 C   0  0
    3.3312    3.1049    0.0000 C   0  0
    4.6796    0.8029    0.0000 C   0  0
   -0.6565    2.2932    0.0000 O   0  0
    0.6476    4.6219    0.0000 O   0  0
    4.6707    2.3420    0.0000 C   0  0
   -1.9960    3.0428    0.0000 C   0  0
   -3.3179    2.2533    0.0000 C   0  0
   -4.6574    2.9985    0.0000 C   0  0
   -3.2957    0.7097    0.0000 O   0  0
   -4.6796    4.5332    0.0000 O   0  0
 19 22  1  0
  1  3  2  0
  1  2  1  0
  1  4  1  0
 23 24  1  0
  3  7  1  0
 22 23  1  0
 23 25  1  0
 16 19  1  0
  3  8  1  0
 10 13  1  0
  5 10  1  0
 10 14  2  0
  9 12  1  0
  6 11  1  0
 12 15  1  0
 17 21  1  0
 13 17  2  0
 13 16  1  0
  4  9  2  0
 24 26  1  0
 16 20  2  0
 18 21  2  0
 14 18  1  0
  8 12  2  0
  2  5  1  0
  2  6  2  0
  7 11  2  0
M  END
>  <SOM>
21

$$$$

SciTegic02211520382D

 29 32  0  0  0  0            999 V2000
   -2.1333   -1.4438    0.0000 C   0  0
   -3.0704   -2.6402    0.0000 N   0  0
   -0.5304   -1.5912    0.0000 C   0  0
   -3.0821   -0.2534    0.0000 N   0  0
   -4.6026   -2.1982    0.0000 C   0  0
   -2.4162   -3.9838    0.0000 C   0  0
    0.4125   -0.4066    0.0000 C   0  0
    0.1179   -2.9348    0.0000 C   0  0
   -4.6085   -0.7190    0.0000 C   0  0
   -2.5871    1.1551    0.0000 C   0  0
   -5.9993   -2.9348    0.0000 C   0  0
   -0.8133   -4.1429    0.0000 C   0  0
    2.0155   -0.5599    0.0000 N   0  0
   -0.2416    0.9547    0.0000 O   0  0
    1.7090   -3.0939    0.0000 O   0  0
   -6.0111    0.0236    0.0000 C   0  0
   -7.3960   -2.1982    0.0000 C   0  0
    2.9643    0.6129    0.0000 C   0  0
   -7.3960   -0.7190    0.0000 C   0  0
   -6.0288    1.4851    0.0000 O   0  0
    4.5555    0.4479    0.0000 C   0  0
    2.3160    1.9624    0.0000 C   0  0
   -7.4254    2.2158    0.0000 C   0  0
    5.5102    1.6324    0.0000 C   0  0
    5.1978   -0.9076    0.0000 O   0  0
    3.2825    3.1470    0.0000 C   0  0
    4.8796    2.9761    0.0000 C   0  0
    5.8343    4.1429    0.0000 O   0  0
    7.4254    3.9543    0.0000 C   0  0
  5  9  2  0
  1  3  2  0
  1  2  1  0
 20 23  1  0
  1  4  1  0
  3  7  1  0
 22 26  1  0
  6 12  1  0
 16 19  2  0
  3  8  1  0
 17 19  1  0
  5 11  1  0
 26 27  2  0
  2  5  1  0
 24 27  1  0
  9 16  1  0
  4 10  1  0
 28 29  1  0
 11 17  2  0
 27 28  1  0
  4  9  1  0
 13 18  1  0
 16 20  1  0
 18 21  1  0
 18 22  2  0
  8 15  2  0
  8 12  1  0
  7 14  2  0
  2  6  1  0
  7 13  1  0
 21 25  1  0
 21 24  2  0
M  END
>  <SOM>
17

$$$$

SciTegic02211520382D

 26 29  0  0  0  0            999 V2000
   -1.2551   -2.2405    0.0000 C   0  0
    0.0232   -1.5014    0.0000 C   0  0
   -1.2551   -3.7234    0.0000 C   0  0
   -2.5380   -1.4968    0.0000 C   0  0
    0.0232   -0.0186    0.0000 C   0  0  2  0  0  0
    1.3155   -2.2405    0.0000 C   0  0
   -2.5380   -4.4718    0.0000 C   0  0
    0.0232   -4.4718    0.0000 N   0  0
   -3.8210   -2.2405    0.0000 C   0  0
    1.1714    0.9343    0.0000 C   0  0  1  0  0  0
   -1.2551    0.7252    0.0000 O   0  0
    1.3109   -3.7327    0.0000 C   0  0
   -3.8210   -3.7234    0.0000 C   0  0
   -5.1086   -1.4968    0.0000 O   0  0
    2.8681    1.0134    0.0000 N   0  0
    2.0128    2.2870    0.0000 C   0  0
   -5.1086    0.0697    0.0000 C   0  0
    2.9285    2.9703    0.0000 C   0  0
    4.2626   -0.0511    0.0000 C   0  0
    3.8814    2.4032    0.0000 C   0  0  1  0  0  0
    3.9326    3.8907    0.0000 C   0  0  1  0  0  0
    5.1737    1.2737    0.0000 C   0  0
    2.7379    4.8390    0.0000 C   0  0
    1.2644    4.4346    0.0000 C   0  0
    0.0930    1.5433    0.0000 H   0  0
    5.0528    2.9378    0.0000 H   0  0
 19 22  1  0
 15 19  1  0
 15 18  1  0
  1  3  2  0
  1  2  1  0
 20 22  1  0
  1  4  1  0
  3  7  1  0
  6 12  1  0
 23 24  2  0
  3  8  1  0
  5 11  1  0
  5 10  1  0
 10 15  1  0
 10 16  1  0
 20 26  1  0
  9 14  1  0
  9 13  1  0
  4  9  2  0
 16 20  1  0
 18 21  1  0
 14 17  1  0
  8 12  2  0
  2  5  1  0
  2  6  2  0
  7 13  2  0
 10 25  1  0
 20 21  1  0
 21 23  1  0
M  END
>  <SOM>
6

$$$$

SciTegic02211520382D

 26 28  0  0  0  0            999 V2000
   -1.4667   -0.1510    0.0000 C   0  0
   -0.0755    0.5069    0.0000 C   0  0  2  0  0  0
   -2.7986    0.6147    0.0000 C   0  0
   -1.4667   -1.6878    0.0000 C   0  0
    1.2618   -0.2427    0.0000 C   0  0
   -0.0971    2.0760    0.0000 C   0  0
   -4.1305   -0.1510    0.0000 C   0  0
   -2.7986    2.1569    0.0000 O   0  0
   -2.7986   -2.4589    0.0000 O   0  0
   -0.1348   -2.4589    0.0000 O   0  0
    1.2834   -1.7795    0.0000 C   0  0
    2.5883    0.5446    0.0000 C   0  0
    1.3481    2.6099    0.0000 C   0  0
   -4.1305   -1.6878    0.0000 C   0  0
   -5.4624    0.6147    0.0000 C   0  0
    2.6261   -2.5344    0.0000 C   0  0
    3.9256   -0.2103    0.0000 C   0  0
    1.3319    4.1521    0.0000 C   0  0
    2.6153    1.7363    0.0000 O   0  0
   -5.4624   -2.4589    0.0000 C   0  0
   -6.7943   -0.1510    0.0000 C   0  0
    3.9472   -1.7471    0.0000 C   0  0
   -6.7943   -1.6878    0.0000 C   0  0
    5.2899   -2.4967    0.0000 N   0  3
    6.6272   -1.6824    0.0000 O   0  0
    5.2899   -4.0119    0.0000 O   0  5
  1  3  2  0
  1  2  1  0
 20 23  2  0
  1  4  1  0
  3  7  1  0
 22 24  1  0
  6 13  1  0
  3  8  1  0
  5 12  2  0
  5 11  1  0
  2  5  1  0
 24 26  1  0
 16 22  1  0
  9 14  1  0
  4 10  2  0
 14 20  1  0
 11 16  2  0
 15 21  2  0
 17 22  2  0
 12 17  1  0
  4  9  1  0
 13 19  2  0
 13 18  1  0
 24 25  2  0
  7 15  1  0
  7 14  2  0
  2  6  1  0
 21 23  1  0
M  END
>  <SOM>
21

$$$$

SciTegic02211520382D

 26 28  0  0  0  0            999 V2000
   -1.4667   -0.1510    0.0000 C   0  0
   -0.0755    0.5069    0.0000 C   0  0  2  0  0  0
   -2.7986    0.6147    0.0000 C   0  0
   -1.4667   -1.6878    0.0000 C   0  0
    1.2618   -0.2427    0.0000 C   0  0
   -0.0971    2.0760    0.0000 C   0  0
   -4.1305   -0.1510    0.0000 C   0  0
   -2.7986    2.1569    0.0000 O   0  0
   -2.7986   -2.4589    0.0000 O   0  0
   -0.1348   -2.4589    0.0000 O   0  0
    1.2834   -1.7795    0.0000 C   0  0
    2.5883    0.5446    0.0000 C   0  0
    1.3481    2.6099    0.0000 C   0  0
   -4.1305   -1.6878    0.0000 C   0  0
   -5.4624    0.6147    0.0000 C   0  0
    2.6261   -2.5344    0.0000 C   0  0
    3.9256   -0.2103    0.0000 C   0  0
    1.3319    4.1521    0.0000 C   0  0
    2.6153    1.7363    0.0000 O   0  0
   -5.4624   -2.4589    0.0000 C   0  0
   -6.7943   -0.1510    0.0000 C   0  0
    3.9472   -1.7471    0.0000 C   0  0
   -6.7943   -1.6878    0.0000 C   0  0
    5.2899   -2.4967    0.0000 N   0  3
    6.6272   -1.6824    0.0000 O   0  0
    5.2899   -4.0119    0.0000 O   0  5
  1  3  2  0
  1  2  1  0
 20 23  2  0
  1  4  1  0
  3  7  1  0
 22 24  1  0
  6 13  1  0
  3  8  1  0
  5 12  2  0
  5 11  1  0
  2  5  1  0
 24 26  1  0
 16 22  1  0
  9 14  1  0
  4 10  2  0
 14 20  1  0
 11 16  2  0
 15 21  2  0
 17 22  2  0
 12 17  1  0
  4  9  1  0
 13 19  2  0
 13 18  1  0
 24 25  2  0
  7 15  1  0
  7 14  2  0
  2  6  1  0
 21 23  1  0
M  END
>  <SOM>
23

$$$$

SciTegic02211520382D

 26 28  0  0  0  0            999 V2000
   -1.4667   -0.1510    0.0000 C   0  0
   -0.0755    0.5069    0.0000 C   0  0  2  0  0  0
   -2.7986    0.6147    0.0000 C   0  0
   -1.4667   -1.6878    0.0000 C   0  0
    1.2618   -0.2427    0.0000 C   0  0
   -0.0971    2.0760    0.0000 C   0  0
   -4.1305   -0.1510    0.0000 C   0  0
   -2.7986    2.1569    0.0000 O   0  0
   -2.7986   -2.4589    0.0000 O   0  0
   -0.1348   -2.4589    0.0000 O   0  0
    1.2834   -1.7795    0.0000 C   0  0
    2.5883    0.5446    0.0000 C   0  0
    1.3481    2.6099    0.0000 C   0  0
   -4.1305   -1.6878    0.0000 C   0  0
   -5.4624    0.6147    0.0000 C   0  0
    2.6261   -2.5344    0.0000 C   0  0
    3.9256   -0.2103    0.0000 C   0  0
    1.3319    4.1521    0.0000 C   0  0
    2.6153    1.7363    0.0000 O   0  0
   -5.4624   -2.4589    0.0000 C   0  0
   -6.7943   -0.1510    0.0000 C   0  0
    3.9472   -1.7471    0.0000 C   0  0
   -6.7943   -1.6878    0.0000 C   0  0
    5.2899   -2.4967    0.0000 N   0  3
    6.6272   -1.6824    0.0000 O   0  0
    5.2899   -4.0119    0.0000 O   0  5
  1  3  2  0
  1  2  1  0
 20 23  2  0
  1  4  1  0
  3  7  1  0
 22 24  1  0
  6 13  1  0
  3  8  1  0
  5 12  2  0
  5 11  1  0
  2  5  1  0
 24 26  1  0
 16 22  1  0
  9 14  1  0
  4 10  2  0
 14 20  1  0
 11 16  2  0
 15 21  2  0
 17 22  2  0
 12 17  1  0
  4  9  1  0
 13 19  2  0
 13 18  1  0
 24 25  2  0
  7 15  1  0
  7 14  2  0
  2  6  1  0
 21 23  1  0
M  END
>  <SOM>
20

$$$$

SciTegic02211520382D

 26 28  0  0  0  0            999 V2000
   -1.4667   -0.1510    0.0000 C   0  0
   -0.0755    0.5069    0.0000 C   0  0  2  0  0  0
   -2.7986    0.6147    0.0000 C   0  0
   -1.4667   -1.6878    0.0000 C   0  0
    1.2618   -0.2427    0.0000 C   0  0
   -0.0971    2.0760    0.0000 C   0  0
   -4.1305   -0.1510    0.0000 C   0  0
   -2.7986    2.1569    0.0000 O   0  0
   -2.7986   -2.4589    0.0000 O   0  0
   -0.1348   -2.4589    0.0000 O   0  0
    1.2834   -1.7795    0.0000 C   0  0
    2.5883    0.5446    0.0000 C   0  0
    1.3481    2.6099    0.0000 C   0  0
   -4.1305   -1.6878    0.0000 C   0  0
   -5.4624    0.6147    0.0000 C   0  0
    2.6261   -2.5344    0.0000 C   0  0
    3.9256   -0.2103    0.0000 C   0  0
    1.3319    4.1521    0.0000 C   0  0
    2.6153    1.7363    0.0000 O   0  0
   -5.4624   -2.4589    0.0000 C   0  0
   -6.7943   -0.1510    0.0000 C   0  0
    3.9472   -1.7471    0.0000 C   0  0
   -6.7943   -1.6878    0.0000 C   0  0
    5.2899   -2.4967    0.0000 N   0  3
    6.6272   -1.6824    0.0000 O   0  0
    5.2899   -4.0119    0.0000 O   0  5
  1  3  2  0
  1  2  1  0
 20 23  2  0
  1  4  1  0
  3  7  1  0
 22 24  1  0
  6 13  1  0
  3  8  1  0
  5 12  2  0
  5 11  1  0
  2  5  1  0
 24 26  1  0
 16 22  1  0
  9 14  1  0
  4 10  2  0
 14 20  1  0
 11 16  2  0
 15 21  2  0
 17 22  2  0
 12 17  1  0
  4  9  1  0
 13 19  2  0
 13 18  1  0
 24 25  2  0
  7 15  1  0
  7 14  2  0
  2  6  1  0
 21 23  1  0
M  END
>  <SOM>
23

$$$$

SciTegic02211520382D

 26 28  0  0  0  0            999 V2000
   -1.4667   -0.1510    0.0000 C   0  0
   -0.0755    0.5069    0.0000 C   0  0  2  0  0  0
   -2.7986    0.6147    0.0000 C   0  0
   -1.4667   -1.6878    0.0000 C   0  0
    1.2618   -0.2427    0.0000 C   0  0
   -0.0971    2.0760    0.0000 C   0  0
   -4.1305   -0.1510    0.0000 C   0  0
   -2.7986    2.1569    0.0000 O   0  0
   -2.7986   -2.4589    0.0000 O   0  0
   -0.1348   -2.4589    0.0000 O   0  0
    1.2834   -1.7795    0.0000 C   0  0
    2.5883    0.5446    0.0000 C   0  0
    1.3481    2.6099    0.0000 C   0  0
   -4.1305   -1.6878    0.0000 C   0  0
   -5.4624    0.6147    0.0000 C   0  0
    2.6261   -2.5344    0.0000 C   0  0
    3.9256   -0.2103    0.0000 C   0  0
    1.3319    4.1521    0.0000 C   0  0
    2.6153    1.7363    0.0000 O   0  0
   -5.4624   -2.4589    0.0000 C   0  0
   -6.7943   -0.1510    0.0000 C   0  0
    3.9472   -1.7471    0.0000 C   0  0
   -6.7943   -1.6878    0.0000 C   0  0
    5.2899   -2.4967    0.0000 N   0  3
    6.6272   -1.6824    0.0000 O   0  0
    5.2899   -4.0119    0.0000 O   0  5
  1  3  2  0
  1  2  1  0
 20 23  2  0
  1  4  1  0
  3  7  1  0
 22 24  1  0
  6 13  1  0
  3  8  1  0
  5 12  2  0
  5 11  1  0
  2  5  1  0
 24 26  1  0
 16 22  1  0
  9 14  1  0
  4 10  2  0
 14 20  1  0
 11 16  2  0
 15 21  2  0
 17 22  2  0
 12 17  1  0
  4  9  1  0
 13 19  2  0
 13 18  1  0
 24 25  2  0
  7 15  1  0
  7 14  2  0
  2  6  1  0
 21 23  1  0
M  END
>  <SOM>
21

$$$$

SciTegic02211520382D

 13 14  0  0  0  0            999 V2000
   -1.0155   -0.1707    0.0000 C   0  0
   -1.0155    1.3540    0.0000 C   0  0
    0.4562   -0.6417    0.0000 S   0  0
   -2.3548   -0.9301    0.0000 C   0  0
    0.4562    1.8220    0.0000 C   0  0
   -2.3607    2.1134    0.0000 C   0  0
    1.3746    0.5828    0.0000 C   0  0
    0.9272   -2.1134    0.0000 O   0  0
   -3.7088   -0.1707    0.0000 C   0  0
   -3.7088    1.3540    0.0000 C   0  0
    2.9199    0.5769    0.0000 C   0  0
    3.7029    1.9044    0.0000 C   0  0
    3.7088   -0.7447    0.0000 O   0  0
 11 13  2  0
 11 12  1  0
  1  3  1  0
  1  2  2  0
  3  7  1  0
  1  4  1  0
  2  5  1  0
  2  6  1  0
  7 11  1  0
  9 10  1  0
  5  7  2  0
  6 10  2  0
  4  9  2  0
  3  8  2  0
M  END
>  <SOM>
10

$$$$

SciTegic02211520382D

 23 25  0  0  0  0            999 V2000
    0.0000   -1.0883    0.0000 C   0  0
    1.3339   -0.3176    0.0000 C   0  0  1  0  0  0
   -1.3339   -0.3176    0.0000 C   0  0
    0.0000   -2.6296    0.0000 C   0  0
    2.6677   -1.0883    0.0000 C   0  0
    1.3339    1.2238    0.0000 C   0  0
   -2.6677   -1.0883    0.0000 C   0  0
   -1.3339    1.2238    0.0000 O   0  0
   -1.3339   -3.3961    0.0000 O   0  0
    1.3339   -3.3961    0.0000 O   0  0
    2.6677   -2.6296    0.0000 C   0  0
    4.0016   -0.3176    0.0000 C   0  0
    2.6677    1.9945    0.0000 C   0  0
   -2.6677   -2.6296    0.0000 C   0  0
   -4.0016   -0.3176    0.0000 C   0  0
    4.0016   -3.3961    0.0000 C   0  0
    5.3355   -1.0883    0.0000 C   0  0
    3.9974    1.2280    0.0000 C   0  0
    2.6677    3.5358    0.0000 O   0  0
   -4.0016   -3.3961    0.0000 C   0  0
   -5.3355   -1.0883    0.0000 C   0  0
    5.3355   -2.6296    0.0000 C   0  0
   -5.3355   -2.6296    0.0000 C   0  0
  1  3  2  0
  1  2  1  0
 20 23  2  0
  1  4  1  0
  3  7  1  0
  6 13  1  0
  3  8  1  0
  5 12  1  0
  5 11  2  0
  2  5  1  0
 16 22  2  0
  9 14  1  0
  4 10  2  0
 14 20  1  0
 11 16  1  0
 15 21  2  0
 17 22  1  0
 12 17  2  0
  4  9  1  0
 13 19  2  0
 13 18  1  0
  7 15  1  0
  7 14  2  0
  2  6  1  0
 21 23  1  0
M  END
>  <SOM>
23

$$$$

SciTegic02211520382D

 23 25  0  0  0  0            999 V2000
    0.0000   -1.0883    0.0000 C   0  0
    1.3339   -0.3176    0.0000 C   0  0  1  0  0  0
   -1.3339   -0.3176    0.0000 C   0  0
    0.0000   -2.6296    0.0000 C   0  0
    2.6677   -1.0883    0.0000 C   0  0
    1.3339    1.2238    0.0000 C   0  0
   -2.6677   -1.0883    0.0000 C   0  0
   -1.3339    1.2238    0.0000 O   0  0
   -1.3339   -3.3961    0.0000 O   0  0
    1.3339   -3.3961    0.0000 O   0  0
    2.6677   -2.6296    0.0000 C   0  0
    4.0016   -0.3176    0.0000 C   0  0
    2.6677    1.9945    0.0000 C   0  0
   -2.6677   -2.6296    0.0000 C   0  0
   -4.0016   -0.3176    0.0000 C   0  0
    4.0016   -3.3961    0.0000 C   0  0
    5.3355   -1.0883    0.0000 C   0  0
    3.9974    1.2280    0.0000 C   0  0
    2.6677    3.5358    0.0000 O   0  0
   -4.0016   -3.3961    0.0000 C   0  0
   -5.3355   -1.0883    0.0000 C   0  0
    5.3355   -2.6296    0.0000 C   0  0
   -5.3355   -2.6296    0.0000 C   0  0
  1  3  2  0
  1  2  1  0
 20 23  2  0
  1  4  1  0
  3  7  1  0
  6 13  1  0
  3  8  1  0
  5 12  1  0
  5 11  2  0
  2  5  1  0
 16 22  2  0
  9 14  1  0
  4 10  2  0
 14 20  1  0
 11 16  1  0
 15 21  2  0
 17 22  1  0
 12 17  2  0
  4  9  1  0
 13 19  2  0
 13 18  1  0
  7 15  1  0
  7 14  2  0
  2  6  1  0
 21 23  1  0
M  END
>  <SOM>
20

$$$$

SciTegic02211520382D

 23 25  0  0  0  0            999 V2000
    0.0000   -1.0883    0.0000 C   0  0
    1.3339   -0.3176    0.0000 C   0  0  1  0  0  0
   -1.3339   -0.3176    0.0000 C   0  0
    0.0000   -2.6296    0.0000 C   0  0
    2.6677   -1.0883    0.0000 C   0  0
    1.3339    1.2238    0.0000 C   0  0
   -2.6677   -1.0883    0.0000 C   0  0
   -1.3339    1.2238    0.0000 O   0  0
   -1.3339   -3.3961    0.0000 O   0  0
    1.3339   -3.3961    0.0000 O   0  0
    2.6677   -2.6296    0.0000 C   0  0
    4.0016   -0.3176    0.0000 C   0  0
    2.6677    1.9945    0.0000 C   0  0
   -2.6677   -2.6296    0.0000 C   0  0
   -4.0016   -0.3176    0.0000 C   0  0
    4.0016   -3.3961    0.0000 C   0  0
    5.3355   -1.0883    0.0000 C   0  0
    3.9974    1.2280    0.0000 C   0  0
    2.6677    3.5358    0.0000 O   0  0
   -4.0016   -3.3961    0.0000 C   0  0
   -5.3355   -1.0883    0.0000 C   0  0
    5.3355   -2.6296    0.0000 C   0  0
   -5.3355   -2.6296    0.0000 C   0  0
  1  3  2  0
  1  2  1  0
 20 23  2  0
  1  4  1  0
  3  7  1  0
  6 13  1  0
  3  8  1  0
  5 12  1  0
  5 11  2  0
  2  5  1  0
 16 22  2  0
  9 14  1  0
  4 10  2  0
 14 20  1  0
 11 16  1  0
 15 21  2  0
 17 22  1  0
 12 17  2  0
  4  9  1  0
 13 19  2  0
 13 18  1  0
  7 15  1  0
  7 14  2  0
  2  6  1  0
 21 23  1  0
M  END
>  <SOM>
22

$$$$

SciTegic02211520382D

 23 25  0  0  0  0            999 V2000
    0.0000   -1.0883    0.0000 C   0  0
    1.3339   -0.3176    0.0000 C   0  0  1  0  0  0
   -1.3339   -0.3176    0.0000 C   0  0
    0.0000   -2.6296    0.0000 C   0  0
    2.6677   -1.0883    0.0000 C   0  0
    1.3339    1.2238    0.0000 C   0  0
   -2.6677   -1.0883    0.0000 C   0  0
   -1.3339    1.2238    0.0000 O   0  0
   -1.3339   -3.3961    0.0000 O   0  0
    1.3339   -3.3961    0.0000 O   0  0
    2.6677   -2.6296    0.0000 C   0  0
    4.0016   -0.3176    0.0000 C   0  0
    2.6677    1.9945    0.0000 C   0  0
   -2.6677   -2.6296    0.0000 C   0  0
   -4.0016   -0.3176    0.0000 C   0  0
    4.0016   -3.3961    0.0000 C   0  0
    5.3355   -1.0883    0.0000 C   0  0
    3.9974    1.2280    0.0000 C   0  0
    2.6677    3.5358    0.0000 O   0  0
   -4.0016   -3.3961    0.0000 C   0  0
   -5.3355   -1.0883    0.0000 C   0  0
    5.3355   -2.6296    0.0000 C   0  0
   -5.3355   -2.6296    0.0000 C   0  0
  1  3  2  0
  1  2  1  0
 20 23  2  0
  1  4  1  0
  3  7  1  0
  6 13  1  0
  3  8  1  0
  5 12  1  0
  5 11  2  0
  2  5  1  0
 16 22  2  0
  9 14  1  0
  4 10  2  0
 14 20  1  0
 11 16  1  0
 15 21  2  0
 17 22  1  0
 12 17  2  0
  4  9  1  0
 13 19  2  0
 13 18  1  0
  7 15  1  0
  7 14  2  0
  2  6  1  0
 21 23  1  0
M  END
>  <SOM>
21

$$$$

SciTegic02211520382D

 23 25  0  0  0  0            999 V2000
    0.0000   -1.0883    0.0000 C   0  0
    1.3339   -0.3176    0.0000 C   0  0  1  0  0  0
   -1.3339   -0.3176    0.0000 C   0  0
    0.0000   -2.6296    0.0000 C   0  0
    2.6677   -1.0883    0.0000 C   0  0
    1.3339    1.2238    0.0000 C   0  0
   -2.6677   -1.0883    0.0000 C   0  0
   -1.3339    1.2238    0.0000 O   0  0
   -1.3339   -3.3961    0.0000 O   0  0
    1.3339   -3.3961    0.0000 O   0  0
    2.6677   -2.6296    0.0000 C   0  0
    4.0016   -0.3176    0.0000 C   0  0
    2.6677    1.9945    0.0000 C   0  0
   -2.6677   -2.6296    0.0000 C   0  0
   -4.0016   -0.3176    0.0000 C   0  0
    4.0016   -3.3961    0.0000 C   0  0
    5.3355   -1.0883    0.0000 C   0  0
    3.9974    1.2280    0.0000 C   0  0
    2.6677    3.5358    0.0000 O   0  0
   -4.0016   -3.3961    0.0000 C   0  0
   -5.3355   -1.0883    0.0000 C   0  0
    5.3355   -2.6296    0.0000 C   0  0
   -5.3355   -2.6296    0.0000 C   0  0
  1  3  2  0
  1  2  1  0
 20 23  2  0
  1  4  1  0
  3  7  1  0
  6 13  1  0
  3  8  1  0
  5 12  1  0
  5 11  2  0
  2  5  1  0
 16 22  2  0
  9 14  1  0
  4 10  2  0
 14 20  1  0
 11 16  1  0
 15 21  2  0
 17 22  1  0
 12 17  2  0
  4  9  1  0
 13 19  2  0
 13 18  1  0
  7 15  1  0
  7 14  2  0
  2  6  1  0
 21 23  1  0
M  END
>  <SOM>
22

$$$$

SciTegic02211520382D

 23 25  0  0  0  0            999 V2000
    0.0000   -1.0883    0.0000 C   0  0
    1.3339   -0.3176    0.0000 C   0  0  1  0  0  0
   -1.3339   -0.3176    0.0000 C   0  0
    0.0000   -2.6296    0.0000 C   0  0
    2.6677   -1.0883    0.0000 C   0  0
    1.3339    1.2238    0.0000 C   0  0
   -2.6677   -1.0883    0.0000 C   0  0
   -1.3339    1.2238    0.0000 O   0  0
   -1.3339   -3.3961    0.0000 O   0  0
    1.3339   -3.3961    0.0000 O   0  0
    2.6677   -2.6296    0.0000 C   0  0
    4.0016   -0.3176    0.0000 C   0  0
    2.6677    1.9945    0.0000 C   0  0
   -2.6677   -2.6296    0.0000 C   0  0
   -4.0016   -0.3176    0.0000 C   0  0
    4.0016   -3.3961    0.0000 C   0  0
    5.3355   -1.0883    0.0000 C   0  0
    3.9974    1.2280    0.0000 C   0  0
    2.6677    3.5358    0.0000 O   0  0
   -4.0016   -3.3961    0.0000 C   0  0
   -5.3355   -1.0883    0.0000 C   0  0
    5.3355   -2.6296    0.0000 C   0  0
   -5.3355   -2.6296    0.0000 C   0  0
  1  3  2  0
  1  2  1  0
 20 23  2  0
  1  4  1  0
  3  7  1  0
  6 13  1  0
  3  8  1  0
  5 12  1  0
  5 11  2  0
  2  5  1  0
 16 22  2  0
  9 14  1  0
  4 10  2  0
 14 20  1  0
 11 16  1  0
 15 21  2  0
 17 22  1  0
 12 17  2  0
  4  9  1  0
 13 19  2  0
 13 18  1  0
  7 15  1  0
  7 14  2  0
  2  6  1  0
 21 23  1  0
M  END
>  <SOM>
20

$$$$

SciTegic02211520382D

 23 25  0  0  0  0            999 V2000
    0.0000   -1.0883    0.0000 C   0  0
    1.3339   -0.3176    0.0000 C   0  0  1  0  0  0
   -1.3339   -0.3176    0.0000 C   0  0
    0.0000   -2.6296    0.0000 C   0  0
    2.6677   -1.0883    0.0000 C   0  0
    1.3339    1.2238    0.0000 C   0  0
   -2.6677   -1.0883    0.0000 C   0  0
   -1.3339    1.2238    0.0000 O   0  0
   -1.3339   -3.3961    0.0000 O   0  0
    1.3339   -3.3961    0.0000 O   0  0
    2.6677   -2.6296    0.0000 C   0  0
    4.0016   -0.3176    0.0000 C   0  0
    2.6677    1.9945    0.0000 C   0  0
   -2.6677   -2.6296    0.0000 C   0  0
   -4.0016   -0.3176    0.0000 C   0  0
    4.0016   -3.3961    0.0000 C   0  0
    5.3355   -1.0883    0.0000 C   0  0
    3.9974    1.2280    0.0000 C   0  0
    2.6677    3.5358    0.0000 O   0  0
   -4.0016   -3.3961    0.0000 C   0  0
   -5.3355   -1.0883    0.0000 C   0  0
    5.3355   -2.6296    0.0000 C   0  0
   -5.3355   -2.6296    0.0000 C   0  0
  1  3  2  0
  1  2  1  0
 20 23  2  0
  1  4  1  0
  3  7  1  0
  6 13  1  0
  3  8  1  0
  5 12  1  0
  5 11  2  0
  2  5  1  0
 16 22  2  0
  9 14  1  0
  4 10  2  0
 14 20  1  0
 11 16  1  0
 15 21  2  0
 17 22  1  0
 12 17  2  0
  4  9  1  0
 13 19  2  0
 13 18  1  0
  7 15  1  0
  7 14  2  0
  2  6  1  0
 21 23  1  0
M  END
>  <SOM>
23

$$$$

SciTegic02211520382D

 23 25  0  0  0  0            999 V2000
    0.0000   -1.0883    0.0000 C   0  0
    1.3339   -0.3176    0.0000 C   0  0  1  0  0  0
   -1.3339   -0.3176    0.0000 C   0  0
    0.0000   -2.6296    0.0000 C   0  0
    2.6677   -1.0883    0.0000 C   0  0
    1.3339    1.2238    0.0000 C   0  0
   -2.6677   -1.0883    0.0000 C   0  0
   -1.3339    1.2238    0.0000 O   0  0
   -1.3339   -3.3961    0.0000 O   0  0
    1.3339   -3.3961    0.0000 O   0  0
    2.6677   -2.6296    0.0000 C   0  0
    4.0016   -0.3176    0.0000 C   0  0
    2.6677    1.9945    0.0000 C   0  0
   -2.6677   -2.6296    0.0000 C   0  0
   -4.0016   -0.3176    0.0000 C   0  0
    4.0016   -3.3961    0.0000 C   0  0
    5.3355   -1.0883    0.0000 C   0  0
    3.9974    1.2280    0.0000 C   0  0
    2.6677    3.5358    0.0000 O   0  0
   -4.0016   -3.3961    0.0000 C   0  0
   -5.3355   -1.0883    0.0000 C   0  0
    5.3355   -2.6296    0.0000 C   0  0
   -5.3355   -2.6296    0.0000 C   0  0
  1  3  2  0
  1  2  1  0
 20 23  2  0
  1  4  1  0
  3  7  1  0
  6 13  1  0
  3  8  1  0
  5 12  1  0
  5 11  2  0
  2  5  1  0
 16 22  2  0
  9 14  1  0
  4 10  2  0
 14 20  1  0
 11 16  1  0
 15 21  2  0
 17 22  1  0
 12 17  2  0
  4  9  1  0
 13 19  2  0
 13 18  1  0
  7 15  1  0
  7 14  2  0
  2  6  1  0
 21 23  1  0
M  END
>  <SOM>
21

$$$$

SciTegic02211520382D

 26 28  0  0  0  0            999 V2000
   -1.4667   -0.1510    0.0000 C   0  0
   -0.0755    0.5069    0.0000 C   0  0  1  0  0  0
   -2.7986    0.6147    0.0000 C   0  0
   -1.4667   -1.6878    0.0000 C   0  0
    1.2618   -0.2427    0.0000 C   0  0
   -0.0971    2.0760    0.0000 C   0  0
   -4.1305   -0.1510    0.0000 C   0  0
   -2.7986    2.1569    0.0000 O   0  0
   -2.7986   -2.4589    0.0000 O   0  0
   -0.1348   -2.4589    0.0000 O   0  0
    1.2834   -1.7795    0.0000 C   0  0
    2.5883    0.5446    0.0000 C   0  0
    1.3481    2.6099    0.0000 C   0  0
   -4.1305   -1.6878    0.0000 C   0  0
   -5.4624    0.6147    0.0000 C   0  0
    2.6261   -2.5344    0.0000 C   0  0
    3.9256   -0.2103    0.0000 C   0  0
    1.3319    4.1521    0.0000 C   0  0
    2.6153    1.7363    0.0000 O   0  0
   -5.4624   -2.4589    0.0000 C   0  0
   -6.7943   -0.1510    0.0000 C   0  0
    3.9472   -1.7471    0.0000 C   0  0
   -6.7943   -1.6878    0.0000 C   0  0
    5.2899   -2.4967    0.0000 N   0  3
    6.6272   -1.6824    0.0000 O   0  0
    5.2899   -4.0119    0.0000 O   0  5
  1  3  2  0
  1  2  1  0
 20 23  2  0
  1  4  1  0
  3  7  1  0
 22 24  1  0
  6 13  1  0
  3  8  1  0
  5 12  2  0
  5 11  1  0
  2  5  1  0
 24 26  1  0
 16 22  1  0
  9 14  1  0
  4 10  2  0
 14 20  1  0
 11 16  2  0
 15 21  2  0
 17 22  2  0
 12 17  1  0
  4  9  1  0
 13 19  2  0
 13 18  1  0
 24 25  2  0
  7 15  1  0
  7 14  2  0
  2  6  1  0
 21 23  1  0
M  END
>  <SOM>
20

$$$$

SciTegic02211520382D

 26 28  0  0  0  0            999 V2000
   -1.4667   -0.1510    0.0000 C   0  0
   -0.0755    0.5069    0.0000 C   0  0  1  0  0  0
   -2.7986    0.6147    0.0000 C   0  0
   -1.4667   -1.6878    0.0000 C   0  0
    1.2618   -0.2427    0.0000 C   0  0
   -0.0971    2.0760    0.0000 C   0  0
   -4.1305   -0.1510    0.0000 C   0  0
   -2.7986    2.1569    0.0000 O   0  0
   -2.7986   -2.4589    0.0000 O   0  0
   -0.1348   -2.4589    0.0000 O   0  0
    1.2834   -1.7795    0.0000 C   0  0
    2.5883    0.5446    0.0000 C   0  0
    1.3481    2.6099    0.0000 C   0  0
   -4.1305   -1.6878    0.0000 C   0  0
   -5.4624    0.6147    0.0000 C   0  0
    2.6261   -2.5344    0.0000 C   0  0
    3.9256   -0.2103    0.0000 C   0  0
    1.3319    4.1521    0.0000 C   0  0
    2.6153    1.7363    0.0000 O   0  0
   -5.4624   -2.4589    0.0000 C   0  0
   -6.7943   -0.1510    0.0000 C   0  0
    3.9472   -1.7471    0.0000 C   0  0
   -6.7943   -1.6878    0.0000 C   0  0
    5.2899   -2.4967    0.0000 N   0  3
    6.6272   -1.6824    0.0000 O   0  0
    5.2899   -4.0119    0.0000 O   0  5
  1  3  2  0
  1  2  1  0
 20 23  2  0
  1  4  1  0
  3  7  1  0
 22 24  1  0
  6 13  1  0
  3  8  1  0
  5 12  2  0
  5 11  1  0
  2  5  1  0
 24 26  1  0
 16 22  1  0
  9 14  1  0
  4 10  2  0
 14 20  1  0
 11 16  2  0
 15 21  2  0
 17 22  2  0
 12 17  1  0
  4  9  1  0
 13 19  2  0
 13 18  1  0
 24 25  2  0
  7 15  1  0
  7 14  2  0
  2  6  1  0
 21 23  1  0
M  END
>  <SOM>
23

$$$$

SciTegic02211520382D

 26 28  0  0  0  0            999 V2000
   -1.4667   -0.1510    0.0000 C   0  0
   -0.0755    0.5069    0.0000 C   0  0  1  0  0  0
   -2.7986    0.6147    0.0000 C   0  0
   -1.4667   -1.6878    0.0000 C   0  0
    1.2618   -0.2427    0.0000 C   0  0
   -0.0971    2.0760    0.0000 C   0  0
   -4.1305   -0.1510    0.0000 C   0  0
   -2.7986    2.1569    0.0000 O   0  0
   -2.7986   -2.4589    0.0000 O   0  0
   -0.1348   -2.4589    0.0000 O   0  0
    1.2834   -1.7795    0.0000 C   0  0
    2.5883    0.5446    0.0000 C   0  0
    1.3481    2.6099    0.0000 C   0  0
   -4.1305   -1.6878    0.0000 C   0  0
   -5.4624    0.6147    0.0000 C   0  0
    2.6261   -2.5344    0.0000 C   0  0
    3.9256   -0.2103    0.0000 C   0  0
    1.3319    4.1521    0.0000 C   0  0
    2.6153    1.7363    0.0000 O   0  0
   -5.4624   -2.4589    0.0000 C   0  0
   -6.7943   -0.1510    0.0000 C   0  0
    3.9472   -1.7471    0.0000 C   0  0
   -6.7943   -1.6878    0.0000 C   0  0
    5.2899   -2.4967    0.0000 N   0  3
    6.6272   -1.6824    0.0000 O   0  0
    5.2899   -4.0119    0.0000 O   0  5
  1  3  2  0
  1  2  1  0
 20 23  2  0
  1  4  1  0
  3  7  1  0
 22 24  1  0
  6 13  1  0
  3  8  1  0
  5 12  2  0
  5 11  1  0
  2  5  1  0
 24 26  1  0
 16 22  1  0
  9 14  1  0
  4 10  2  0
 14 20  1  0
 11 16  2  0
 15 21  2  0
 17 22  2  0
 12 17  1  0
  4  9  1  0
 13 19  2  0
 13 18  1  0
 24 25  2  0
  7 15  1  0
  7 14  2  0
  2  6  1  0
 21 23  1  0
M  END
>  <SOM>
23

$$$$

SciTegic02211520382D

 26 28  0  0  0  0            999 V2000
   -1.4667   -0.1510    0.0000 C   0  0
   -0.0755    0.5069    0.0000 C   0  0  1  0  0  0
   -2.7986    0.6147    0.0000 C   0  0
   -1.4667   -1.6878    0.0000 C   0  0
    1.2618   -0.2427    0.0000 C   0  0
   -0.0971    2.0760    0.0000 C   0  0
   -4.1305   -0.1510    0.0000 C   0  0
   -2.7986    2.1569    0.0000 O   0  0
   -2.7986   -2.4589    0.0000 O   0  0
   -0.1348   -2.4589    0.0000 O   0  0
    1.2834   -1.7795    0.0000 C   0  0
    2.5883    0.5446    0.0000 C   0  0
    1.3481    2.6099    0.0000 C   0  0
   -4.1305   -1.6878    0.0000 C   0  0
   -5.4624    0.6147    0.0000 C   0  0
    2.6261   -2.5344    0.0000 C   0  0
    3.9256   -0.2103    0.0000 C   0  0
    1.3319    4.1521    0.0000 C   0  0
    2.6153    1.7363    0.0000 O   0  0
   -5.4624   -2.4589    0.0000 C   0  0
   -6.7943   -0.1510    0.0000 C   0  0
    3.9472   -1.7471    0.0000 C   0  0
   -6.7943   -1.6878    0.0000 C   0  0
    5.2899   -2.4967    0.0000 N   0  3
    6.6272   -1.6824    0.0000 O   0  0
    5.2899   -4.0119    0.0000 O   0  5
  1  3  2  0
  1  2  1  0
 20 23  2  0
  1  4  1  0
  3  7  1  0
 22 24  1  0
  6 13  1  0
  3  8  1  0
  5 12  2  0
  5 11  1  0
  2  5  1  0
 24 26  1  0
 16 22  1  0
  9 14  1  0
  4 10  2  0
 14 20  1  0
 11 16  2  0
 15 21  2  0
 17 22  2  0
 12 17  1  0
  4  9  1  0
 13 19  2  0
 13 18  1  0
 24 25  2  0
  7 15  1  0
  7 14  2  0
  2  6  1  0
 21 23  1  0
M  END
>  <SOM>
21

$$$$

SciTegic02211520382D

 26 28  0  0  0  0            999 V2000
   -1.4667   -0.1510    0.0000 C   0  0
   -0.0755    0.5069    0.0000 C   0  0  1  0  0  0
   -2.7986    0.6147    0.0000 C   0  0
   -1.4667   -1.6878    0.0000 C   0  0
    1.2618   -0.2427    0.0000 C   0  0
   -0.0971    2.0760    0.0000 C   0  0
   -4.1305   -0.1510    0.0000 C   0  0
   -2.7986    2.1569    0.0000 O   0  0
   -2.7986   -2.4589    0.0000 O   0  0
   -0.1348   -2.4589    0.0000 O   0  0
    1.2834   -1.7795    0.0000 C   0  0
    2.5883    0.5446    0.0000 C   0  0
    1.3481    2.6099    0.0000 C   0  0
   -4.1305   -1.6878    0.0000 C   0  0
   -5.4624    0.6147    0.0000 C   0  0
    2.6261   -2.5344    0.0000 C   0  0
    3.9256   -0.2103    0.0000 C   0  0
    1.3319    4.1521    0.0000 C   0  0
    2.6153    1.7363    0.0000 O   0  0
   -5.4624   -2.4589    0.0000 C   0  0
   -6.7943   -0.1510    0.0000 C   0  0
    3.9472   -1.7471    0.0000 C   0  0
   -6.7943   -1.6878    0.0000 C   0  0
    5.2899   -2.4967    0.0000 N   0  3
    6.6272   -1.6824    0.0000 O   0  0
    5.2899   -4.0119    0.0000 O   0  5
  1  3  2  0
  1  2  1  0
 20 23  2  0
  1  4  1  0
  3  7  1  0
 22 24  1  0
  6 13  1  0
  3  8  1  0
  5 12  2  0
  5 11  1  0
  2  5  1  0
 24 26  1  0
 16 22  1  0
  9 14  1  0
  4 10  2  0
 14 20  1  0
 11 16  2  0
 15 21  2  0
 17 22  2  0
 12 17  1  0
  4  9  1  0
 13 19  2  0
 13 18  1  0
 24 25  2  0
  7 15  1  0
  7 14  2  0
  2  6  1  0
 21 23  1  0
M  END
>  <SOM>
21

$$$$

SciTegic02211520382D

 23 25  0  0  0  0            999 V2000
    0.0000   -1.0879    0.0000 C   0  0
    1.3334   -0.3175    0.0000 C   0  0  2  0  0  0
   -1.3376   -0.3175    0.0000 C   0  0
    0.0000   -2.6287    0.0000 C   0  0
    2.6668   -1.0879    0.0000 C   0  0
    1.3334    1.2233    0.0000 C   0  0
   -2.6668   -1.0879    0.0000 C   0  0
   -1.3376    1.2233    0.0000 O   0  0
   -1.3376   -3.3948    0.0000 O   0  0
    1.3334   -3.3948    0.0000 O   0  0
    2.6668   -2.6287    0.0000 C   0  0
    4.0001   -0.3175    0.0000 C   0  0
    2.6668    1.9895    0.0000 C   0  0
   -2.6668   -2.6287    0.0000 C   0  0
   -4.0044   -0.3217    0.0000 C   0  0
    4.0001   -3.3991    0.0000 C   0  0
    5.3335   -1.0879    0.0000 C   0  0
    4.0001    1.2191    0.0000 C   0  0
    2.6668    3.5303    0.0000 O   0  0
   -4.0044   -3.3948    0.0000 C   0  0
   -5.3335   -1.0879    0.0000 C   0  0
    5.3335   -2.6287    0.0000 C   0  0
   -5.3335   -2.6287    0.0000 C   0  0
  1  3  2  0
  1  2  1  0
 20 23  2  0
  1  4  1  0
  3  7  1  0
  6 13  1  0
  3  8  1  0
  5 12  2  0
  5 11  1  0
  2  5  1  0
 16 22  1  0
  9 14  1  0
  4 10  2  0
 14 20  1  0
 11 16  2  0
 15 21  2  0
 17 22  2  0
 12 17  1  0
  4  9  1  0
 13 19  2  0
 13 18  1  0
  7 15  1  0
  7 14  2  0
  2  6  1  0
 21 23  1  0
M  END
>  <SOM>
22

$$$$

SciTegic02211520382D

 23 25  0  0  0  0            999 V2000
    0.0000   -1.0879    0.0000 C   0  0
    1.3334   -0.3175    0.0000 C   0  0  2  0  0  0
   -1.3376   -0.3175    0.0000 C   0  0
    0.0000   -2.6287    0.0000 C   0  0
    2.6668   -1.0879    0.0000 C   0  0
    1.3334    1.2233    0.0000 C   0  0
   -2.6668   -1.0879    0.0000 C   0  0
   -1.3376    1.2233    0.0000 O   0  0
   -1.3376   -3.3948    0.0000 O   0  0
    1.3334   -3.3948    0.0000 O   0  0
    2.6668   -2.6287    0.0000 C   0  0
    4.0001   -0.3175    0.0000 C   0  0
    2.6668    1.9895    0.0000 C   0  0
   -2.6668   -2.6287    0.0000 C   0  0
   -4.0044   -0.3217    0.0000 C   0  0
    4.0001   -3.3991    0.0000 C   0  0
    5.3335   -1.0879    0.0000 C   0  0
    4.0001    1.2191    0.0000 C   0  0
    2.6668    3.5303    0.0000 O   0  0
   -4.0044   -3.3948    0.0000 C   0  0
   -5.3335   -1.0879    0.0000 C   0  0
    5.3335   -2.6287    0.0000 C   0  0
   -5.3335   -2.6287    0.0000 C   0  0
  1  3  2  0
  1  2  1  0
 20 23  2  0
  1  4  1  0
  3  7  1  0
  6 13  1  0
  3  8  1  0
  5 12  2  0
  5 11  1  0
  2  5  1  0
 16 22  1  0
  9 14  1  0
  4 10  2  0
 14 20  1  0
 11 16  2  0
 15 21  2  0
 17 22  2  0
 12 17  1  0
  4  9  1  0
 13 19  2  0
 13 18  1  0
  7 15  1  0
  7 14  2  0
  2  6  1  0
 21 23  1  0
M  END
>  <SOM>
22

$$$$

SciTegic02211520382D

 23 25  0  0  0  0            999 V2000
    0.0000   -1.0879    0.0000 C   0  0
    1.3334   -0.3175    0.0000 C   0  0  2  0  0  0
   -1.3376   -0.3175    0.0000 C   0  0
    0.0000   -2.6287    0.0000 C   0  0
    2.6668   -1.0879    0.0000 C   0  0
    1.3334    1.2233    0.0000 C   0  0
   -2.6668   -1.0879    0.0000 C   0  0
   -1.3376    1.2233    0.0000 O   0  0
   -1.3376   -3.3948    0.0000 O   0  0
    1.3334   -3.3948    0.0000 O   0  0
    2.6668   -2.6287    0.0000 C   0  0
    4.0001   -0.3175    0.0000 C   0  0
    2.6668    1.9895    0.0000 C   0  0
   -2.6668   -2.6287    0.0000 C   0  0
   -4.0044   -0.3217    0.0000 C   0  0
    4.0001   -3.3991    0.0000 C   0  0
    5.3335   -1.0879    0.0000 C   0  0
    4.0001    1.2191    0.0000 C   0  0
    2.6668    3.5303    0.0000 O   0  0
   -4.0044   -3.3948    0.0000 C   0  0
   -5.3335   -1.0879    0.0000 C   0  0
    5.3335   -2.6287    0.0000 C   0  0
   -5.3335   -2.6287    0.0000 C   0  0
  1  3  2  0
  1  2  1  0
 20 23  2  0
  1  4  1  0
  3  7  1  0
  6 13  1  0
  3  8  1  0
  5 12  2  0
  5 11  1  0
  2  5  1  0
 16 22  1  0
  9 14  1  0
  4 10  2  0
 14 20  1  0
 11 16  2  0
 15 21  2  0
 17 22  2  0
 12 17  1  0
  4  9  1  0
 13 19  2  0
 13 18  1  0
  7 15  1  0
  7 14  2  0
  2  6  1  0
 21 23  1  0
M  END
>  <SOM>
21

$$$$

SciTegic02211520382D

 23 25  0  0  0  0            999 V2000
    0.0000   -1.0879    0.0000 C   0  0
    1.3334   -0.3175    0.0000 C   0  0  2  0  0  0
   -1.3376   -0.3175    0.0000 C   0  0
    0.0000   -2.6287    0.0000 C   0  0
    2.6668   -1.0879    0.0000 C   0  0
    1.3334    1.2233    0.0000 C   0  0
   -2.6668   -1.0879    0.0000 C   0  0
   -1.3376    1.2233    0.0000 O   0  0
   -1.3376   -3.3948    0.0000 O   0  0
    1.3334   -3.3948    0.0000 O   0  0
    2.6668   -2.6287    0.0000 C   0  0
    4.0001   -0.3175    0.0000 C   0  0
    2.6668    1.9895    0.0000 C   0  0
   -2.6668   -2.6287    0.0000 C   0  0
   -4.0044   -0.3217    0.0000 C   0  0
    4.0001   -3.3991    0.0000 C   0  0
    5.3335   -1.0879    0.0000 C   0  0
    4.0001    1.2191    0.0000 C   0  0
    2.6668    3.5303    0.0000 O   0  0
   -4.0044   -3.3948    0.0000 C   0  0
   -5.3335   -1.0879    0.0000 C   0  0
    5.3335   -2.6287    0.0000 C   0  0
   -5.3335   -2.6287    0.0000 C   0  0
  1  3  2  0
  1  2  1  0
 20 23  2  0
  1  4  1  0
  3  7  1  0
  6 13  1  0
  3  8  1  0
  5 12  2  0
  5 11  1  0
  2  5  1  0
 16 22  1  0
  9 14  1  0
  4 10  2  0
 14 20  1  0
 11 16  2  0
 15 21  2  0
 17 22  2  0
 12 17  1  0
  4  9  1  0
 13 19  2  0
 13 18  1  0
  7 15  1  0
  7 14  2  0
  2  6  1  0
 21 23  1  0
M  END
>  <SOM>
20

$$$$

SciTegic02211520382D

 23 25  0  0  0  0            999 V2000
    0.0000   -1.0879    0.0000 C   0  0
    1.3334   -0.3175    0.0000 C   0  0  2  0  0  0
   -1.3376   -0.3175    0.0000 C   0  0
    0.0000   -2.6287    0.0000 C   0  0
    2.6668   -1.0879    0.0000 C   0  0
    1.3334    1.2233    0.0000 C   0  0
   -2.6668   -1.0879    0.0000 C   0  0
   -1.3376    1.2233    0.0000 O   0  0
   -1.3376   -3.3948    0.0000 O   0  0
    1.3334   -3.3948    0.0000 O   0  0
    2.6668   -2.6287    0.0000 C   0  0
    4.0001   -0.3175    0.0000 C   0  0
    2.6668    1.9895    0.0000 C   0  0
   -2.6668   -2.6287    0.0000 C   0  0
   -4.0044   -0.3217    0.0000 C   0  0
    4.0001   -3.3991    0.0000 C   0  0
    5.3335   -1.0879    0.0000 C   0  0
    4.0001    1.2191    0.0000 C   0  0
    2.6668    3.5303    0.0000 O   0  0
   -4.0044   -3.3948    0.0000 C   0  0
   -5.3335   -1.0879    0.0000 C   0  0
    5.3335   -2.6287    0.0000 C   0  0
   -5.3335   -2.6287    0.0000 C   0  0
  1  3  2  0
  1  2  1  0
 20 23  2  0
  1  4  1  0
  3  7  1  0
  6 13  1  0
  3  8  1  0
  5 12  2  0
  5 11  1  0
  2  5  1  0
 16 22  1  0
  9 14  1  0
  4 10  2  0
 14 20  1  0
 11 16  2  0
 15 21  2  0
 17 22  2  0
 12 17  1  0
  4  9  1  0
 13 19  2  0
 13 18  1  0
  7 15  1  0
  7 14  2  0
  2  6  1  0
 21 23  1  0
M  END
>  <SOM>
20

$$$$

SciTegic02211520382D

 23 25  0  0  0  0            999 V2000
    0.0000   -1.0879    0.0000 C   0  0
    1.3334   -0.3175    0.0000 C   0  0  2  0  0  0
   -1.3376   -0.3175    0.0000 C   0  0
    0.0000   -2.6287    0.0000 C   0  0
    2.6668   -1.0879    0.0000 C   0  0
    1.3334    1.2233    0.0000 C   0  0
   -2.6668   -1.0879    0.0000 C   0  0
   -1.3376    1.2233    0.0000 O   0  0
   -1.3376   -3.3948    0.0000 O   0  0
    1.3334   -3.3948    0.0000 O   0  0
    2.6668   -2.6287    0.0000 C   0  0
    4.0001   -0.3175    0.0000 C   0  0
    2.6668    1.9895    0.0000 C   0  0
   -2.6668   -2.6287    0.0000 C   0  0
   -4.0044   -0.3217    0.0000 C   0  0
    4.0001   -3.3991    0.0000 C   0  0
    5.3335   -1.0879    0.0000 C   0  0
    4.0001    1.2191    0.0000 C   0  0
    2.6668    3.5303    0.0000 O   0  0
   -4.0044   -3.3948    0.0000 C   0  0
   -5.3335   -1.0879    0.0000 C   0  0
    5.3335   -2.6287    0.0000 C   0  0
   -5.3335   -2.6287    0.0000 C   0  0
  1  3  2  0
  1  2  1  0
 20 23  2  0
  1  4  1  0
  3  7  1  0
  6 13  1  0
  3  8  1  0
  5 12  2  0
  5 11  1  0
  2  5  1  0
 16 22  1  0
  9 14  1  0
  4 10  2  0
 14 20  1  0
 11 16  2  0
 15 21  2  0
 17 22  2  0
 12 17  1  0
  4  9  1  0
 13 19  2  0
 13 18  1  0
  7 15  1  0
  7 14  2  0
  2  6  1  0
 21 23  1  0
M  END
>  <SOM>
23

$$$$

SciTegic02211520382D

 23 25  0  0  0  0            999 V2000
    0.0000   -1.0879    0.0000 C   0  0
    1.3334   -0.3175    0.0000 C   0  0  2  0  0  0
   -1.3376   -0.3175    0.0000 C   0  0
    0.0000   -2.6287    0.0000 C   0  0
    2.6668   -1.0879    0.0000 C   0  0
    1.3334    1.2233    0.0000 C   0  0
   -2.6668   -1.0879    0.0000 C   0  0
   -1.3376    1.2233    0.0000 O   0  0
   -1.3376   -3.3948    0.0000 O   0  0
    1.3334   -3.3948    0.0000 O   0  0
    2.6668   -2.6287    0.0000 C   0  0
    4.0001   -0.3175    0.0000 C   0  0
    2.6668    1.9895    0.0000 C   0  0
   -2.6668   -2.6287    0.0000 C   0  0
   -4.0044   -0.3217    0.0000 C   0  0
    4.0001   -3.3991    0.0000 C   0  0
    5.3335   -1.0879    0.0000 C   0  0
    4.0001    1.2191    0.0000 C   0  0
    2.6668    3.5303    0.0000 O   0  0
   -4.0044   -3.3948    0.0000 C   0  0
   -5.3335   -1.0879    0.0000 C   0  0
    5.3335   -2.6287    0.0000 C   0  0
   -5.3335   -2.6287    0.0000 C   0  0
  1  3  2  0
  1  2  1  0
 20 23  2  0
  1  4  1  0
  3  7  1  0
  6 13  1  0
  3  8  1  0
  5 12  2  0
  5 11  1  0
  2  5  1  0
 16 22  1  0
  9 14  1  0
  4 10  2  0
 14 20  1  0
 11 16  2  0
 15 21  2  0
 17 22  2  0
 12 17  1  0
  4  9  1  0
 13 19  2  0
 13 18  1  0
  7 15  1  0
  7 14  2  0
  2  6  1  0
 21 23  1  0
M  END
>  <SOM>
23

$$$$

SciTegic02211520382D

 23 25  0  0  0  0            999 V2000
    0.0000   -1.0879    0.0000 C   0  0
    1.3334   -0.3175    0.0000 C   0  0  2  0  0  0
   -1.3376   -0.3175    0.0000 C   0  0
    0.0000   -2.6287    0.0000 C   0  0
    2.6668   -1.0879    0.0000 C   0  0
    1.3334    1.2233    0.0000 C   0  0
   -2.6668   -1.0879    0.0000 C   0  0
   -1.3376    1.2233    0.0000 O   0  0
   -1.3376   -3.3948    0.0000 O   0  0
    1.3334   -3.3948    0.0000 O   0  0
    2.6668   -2.6287    0.0000 C   0  0
    4.0001   -0.3175    0.0000 C   0  0
    2.6668    1.9895    0.0000 C   0  0
   -2.6668   -2.6287    0.0000 C   0  0
   -4.0044   -0.3217    0.0000 C   0  0
    4.0001   -3.3991    0.0000 C   0  0
    5.3335   -1.0879    0.0000 C   0  0
    4.0001    1.2191    0.0000 C   0  0
    2.6668    3.5303    0.0000 O   0  0
   -4.0044   -3.3948    0.0000 C   0  0
   -5.3335   -1.0879    0.0000 C   0  0
    5.3335   -2.6287    0.0000 C   0  0
   -5.3335   -2.6287    0.0000 C   0  0
  1  3  2  0
  1  2  1  0
 20 23  2  0
  1  4  1  0
  3  7  1  0
  6 13  1  0
  3  8  1  0
  5 12  2  0
  5 11  1  0
  2  5  1  0
 16 22  1  0
  9 14  1  0
  4 10  2  0
 14 20  1  0
 11 16  2  0
 15 21  2  0
 17 22  2  0
 12 17  1  0
  4  9  1  0
 13 19  2  0
 13 18  1  0
  7 15  1  0
  7 14  2  0
  2  6  1  0
 21 23  1  0
M  END
>  <SOM>
21

$$$$

SciTegic02211520382D

 32 36  0  0  0  0            999 V2000
   -0.3327    1.9072    0.0000 C   0  0
   -0.1608    0.3770    0.0000 C   0  0
   -1.6633    2.6723    0.0000 C   0  0
    1.0811    2.5337    0.0000 N   0  0
   -1.2973   -0.6598    0.0000 C   0  0
    1.3472    0.0610    0.0000 N   0  0
   -2.9883    1.9017    0.0000 C   0  0
   -1.6633    4.2136    0.0000 C   0  0
    2.1124    1.3916    0.0000 C   0  0
   -0.9647   -2.1512    0.0000 N   0  0
   -2.7555   -0.1830    0.0000 C   0  0
   -4.3245    2.6723    0.0000 C   0  0
   -2.9883    4.9787    0.0000 C   0  0
    3.6426    1.5579    0.0000 C   0  0
   -2.0957   -3.1879    0.0000 C   0  0
   -3.8976   -1.2142    0.0000 C   0  0
   -4.3245    4.2136    0.0000 C   0  0
   -5.6551    1.9017    0.0000 N   0  0
    4.5518    0.3160    0.0000 C   0  0
   -3.5705   -2.7167    0.0000 C   0  0
   -1.7631   -4.6960    0.0000 C   0  0
   -5.6551    4.9787    0.0000 N   0  0
   -6.9857    2.6723    0.0000 C   0  0
    3.9253   -1.0867    0.0000 C   0  0
    6.0765    0.4823    0.0000 C   0  0
   -6.9857    4.2136    0.0000 C   0  0
    4.8290   -2.3341    0.0000 C   0  0
    6.9857   -0.7540    0.0000 C   0  0
    6.3648   -2.1678    0.0000 C   0  0
    4.2081   -3.7368    0.0000 C   0  0
    2.6834   -3.8976    0.0000 N   0  0
    5.1173   -4.9787    0.0000 O   0  0
 27 30  1  0
 19 24  2  0
 19 25  1  0
  1  3  1  0
  1  2  2  0
  1  4  1  0
  3  7  2  0
 22 26  2  0
 23 26  1  0
  3  8  1  0
  5 11  2  0
  5 10  1  0
 10 15  2  0
  6  9  1  0
 30 31  1  0
 30 32  2  0
 25 28  2  0
  9 14  1  0
 28 29  1  0
 11 16  1  0
 15 20  1  0
 15 21  1  0
 17 22  1  0
 12 18  1  0
 12 17  2  0
  4  9  2  0
 24 27  1  0
 16 20  2  0
 18 23  2  0
 13 17  1  0
 14 19  1  0
  8 13  2  0
  2  5  1  0
  2  6  1  0
 27 29  2  0
  7 12  1  0
M  END
>  <SOM>
23

$$$$

SciTegic02211520382D

 29 32  0  0  0  0            999 V2000
   -7.4777    1.3523    0.0000 C   0  0
   -7.4777   -0.1851    0.0000 C   0  0
   -6.0128    1.8272    0.0000 C   0  0
   -8.8059    2.1250    0.0000 C   0  0
   -6.0128   -0.6600    0.0000 S   0  0
   -8.8059   -0.9579    0.0000 C   0  0
   -5.1113    0.5795    0.0000 N   0  0
   -5.5379    3.2921    0.0000 O   0  0
  -10.1420    1.3523    0.0000 C   0  0
   -6.3026   -2.2618    0.0000 O   0  0
   -4.9664   -1.8433    0.0000 O   0  0
  -10.1420   -0.1851    0.0000 C   0  0
   -3.5658    0.5795    0.0000 C   0  0
   -3.0587   -0.8693    0.0000 C   0  0
   -1.5133   -0.8693    0.0000 C   0  0
   -1.0062    0.5876    0.0000 C   0  0
    0.5312    0.5876    0.0000 N   0  0
    1.0464   -0.8693    0.0000 C   0  0
    2.5838   -0.8693    0.0000 C   0  0  2  0  0  0
    3.3565   -2.1974    0.0000 O   0  0
    3.3565    0.4669    0.0000 C   0  0
    4.8939   -2.1974    0.0000 C   0  0
    4.8939    0.4669    0.0000 C   0  0
    5.6667   -0.8693    0.0000 C   0  0
    5.6667   -3.5336    0.0000 C   0  0
    7.2041   -0.8693    0.0000 C   0  0
    7.2041   -3.5336    0.0000 C   0  0
    7.9768   -2.1974    0.0000 C   0  0
    9.5142   -2.1974    0.0000 O   0  0
 19 20  1  0
 19 21  1  0
  1  3  1  0
  1  2  2  0
 20 22  1  0
 15 16  1  0
  1  4  1  0
  5  7  1  0
  3  7  1  0
 22 24  2  0
 16 17  1  0
  6 12  2  0
 23 24  1  0
  3  8  2  0
 17 18  1  0
  5 11  2  0
  5 10  2  0
  9 12  1  0
 25 27  2  0
 18 19  1  0
 13 14  1  0
 27 28  1  0
 26 28  2  0
  4  9  2  0
 24 26  1  0
 28 29  1  0
 14 15  1  0
  2  5  1  0
  2  6  1  0
  7 13  1  0
 21 23  1  0
 22 25  1  0
M  END
>  <SOM>
27

$$$$

SciTegic02211520382D

 28 30  0  0  0  0            999 V2000
   -1.9284   -0.8040    0.0000 C   0  0
   -3.5025   -0.8040    0.0000 C   0  0
   -1.1581    0.5229    0.0000 C   0  0
   -1.1188   -2.1308    0.0000 C   0  0
   -4.2896    0.5453    0.0000 C   0  0
   -4.2896   -2.1532    0.0000 C   0  0
   -1.9059    1.8272    0.0000 C   0  0
    0.3767    0.5229    0.0000 C   0  0
   -1.8215   -3.5025    0.0000 C   0  0
    0.4160   -2.1532    0.0000 C   0  0
   -5.8245    0.5453    0.0000 C   0  0
   -3.5419    1.9115    0.0000 C   0  0
   -5.8694   -2.1532    0.0000 C   0  0
   -1.1581    3.1765    0.0000 C   0  0
    1.1244    1.8721    0.0000 C   0  0
   -1.0345   -4.8069    0.0000 C   0  0
    1.2256   -3.3957    0.0000 C   0  0
   -6.6340    1.8497    0.0000 C   0  0
   -4.3346    3.2214    0.0000 C   0  0
    0.3542    3.1990    0.0000 C   0  0
    0.5004   -4.8069    0.0000 C   0  0
   -5.8863    3.2214    0.0000 C   0  0
    1.1019    4.5482    0.0000 O   0  0
    2.6761    4.5482    0.0000 C   0  0
    3.5307    3.3451    0.0000 C   0  0
    5.1442    3.3620    0.0000 N   0  0
    5.9313    2.2038    0.0000 C   0  0
    5.9987    4.5651    0.0000 C   0  0
 19 22  2  0
  1  3  1  0
  1  2  2  0
 20 23  1  0
  1  4  1  0
  3  7  1  0
  6 13  1  0
 23 24  1  0
  3  8  2  0
  5 12  2  0
  5 11  1  0
  2  5  1  0
 10 17  2  0
  9 16  1  0
  4 10  1  0
 14 20  1  0
 25 26  1  0
 15 20  2  0
 11 18  2  0
 17 21  1  0
 26 28  1  0
 12 19  1  0
  4  9  2  0
 16 21  2  0
 24 25  1  0
 26 27  1  0
 18 22  1  0
  8 15  1  0
  7 14  2  0
  2  6  1  0
M  END
>  <SOM>
22

$$$$

SciTegic02211520382D

 28 30  0  0  0  0            999 V2000
   -1.9284   -0.8040    0.0000 C   0  0
   -3.5025   -0.8040    0.0000 C   0  0
   -1.1581    0.5229    0.0000 C   0  0
   -1.1188   -2.1308    0.0000 C   0  0
   -4.2896    0.5453    0.0000 C   0  0
   -4.2896   -2.1532    0.0000 C   0  0
   -1.9059    1.8272    0.0000 C   0  0
    0.3767    0.5229    0.0000 C   0  0
   -1.8215   -3.5025    0.0000 C   0  0
    0.4160   -2.1532    0.0000 C   0  0
   -5.8245    0.5453    0.0000 C   0  0
   -3.5419    1.9115    0.0000 C   0  0
   -5.8694   -2.1532    0.0000 C   0  0
   -1.1581    3.1765    0.0000 C   0  0
    1.1244    1.8721    0.0000 C   0  0
   -1.0345   -4.8069    0.0000 C   0  0
    1.2256   -3.3957    0.0000 C   0  0
   -6.6340    1.8497    0.0000 C   0  0
   -4.3346    3.2214    0.0000 C   0  0
    0.3542    3.1990    0.0000 C   0  0
    0.5004   -4.8069    0.0000 C   0  0
   -5.8863    3.2214    0.0000 C   0  0
    1.1019    4.5482    0.0000 O   0  0
    2.6761    4.5482    0.0000 C   0  0
    3.5307    3.3451    0.0000 C   0  0
    5.1442    3.3620    0.0000 N   0  0
    5.9313    2.2038    0.0000 C   0  0
    5.9987    4.5651    0.0000 C   0  0
 19 22  2  0
  1  3  1  0
  1  2  2  0
 20 23  1  0
  1  4  1  0
  3  7  1  0
  6 13  1  0
 23 24  1  0
  3  8  2  0
  5 12  2  0
  5 11  1  0
  2  5  1  0
 10 17  2  0
  9 16  1  0
  4 10  1  0
 14 20  1  0
 25 26  1  0
 15 20  2  0
 11 18  2  0
 17 21  1  0
 26 28  1  0
 12 19  1  0
  4  9  2  0
 16 21  2  0
 24 25  1  0
 26 27  1  0
 18 22  1  0
  8 15  1  0
  7 14  2  0
  2  6  1  0
M  END
>  <SOM>
21

$$$$

SciTegic02211520382D

 37 41  0  0  0  0            999 V2000
    6.0044    1.4982    0.0000 C   0  0
    6.0044    3.0375    0.0000 C   0  0
    4.6708    0.7285    0.0000 N   0  0
    7.3381    0.7285    0.0000 C   0  0
    7.3381    3.8071    0.0000 C   0  0
    4.6708    3.8071    0.0000 C   0  0
    4.6708   -0.8167    0.0000 C   0  0
    7.3381   -0.8167    0.0000 C   0  0
    7.3381    5.3523    0.0000 C   0  0
    4.6708    5.3523    0.0000 N   0  0
    3.3371   -1.5863    0.0000 N   0  0
    6.0044   -1.5863    0.0000 N   0  0
    6.0044    6.1219    0.0000 C   0  0
    2.0034   -0.8167    0.0000 C   0  0
    2.0034    0.7285    0.0000 C   0  0
    0.6698   -1.5863    0.0000 C   0  0
    0.6698    1.4982    0.0000 C   0  0
   -0.6698   -0.8167    0.0000 C   0  0
    0.6698   -3.1256    0.0000 C   0  0
    0.6698    3.0375    0.0000 N   0  0
   -0.6698    0.7285    0.0000 C   0  0
   -0.6698    3.8071    0.0000 C   0  0
   -2.0034    3.0375    0.0000 C   0  0
   -0.6698    5.3523    0.0000 O   0  0
   -2.0034    1.4982    0.0000 C   0  0
   -3.3371    3.8071    0.0000 C   0  0
   -3.3371    0.7285    0.0000 C   0  0
   -4.6708    3.0375    0.0000 C   0  0
   -4.6708    1.4982    0.0000 C   0  0
   -6.0044    0.7285    0.0000 C   0  0
   -6.0044   -0.8167    0.0000 N   0  0
   -7.3381   -1.5863    0.0000 C   0  0
   -4.6708   -1.5863    0.0000 C   0  0
   -7.3381   -3.1256    0.0000 C   0  0
   -4.6708   -3.1256    0.0000 C   0  0
   -6.0044   -3.8952    0.0000 N   0  0
   -6.0044   -5.4345    0.0000 C   0  0
 29 30  1  0
  1  3  2  0
  1  2  1  0
 20 22  1  0
  4  8  2  0
  1  4  1  0
  3  7  1  0
 22 23  1  0
 22 24  2  0
  5  9  2  0
 35 36  1  0
 23 26  1  0
  6 10  1  0
 16 19  1  0
 16 18  2  0
 10 13  2  0
 32 34  1  0
 30 31  1  0
  9 13  1  0
 23 25  2  0
 25 27  1  0
 36 37  1  0
 11 14  1  0
 33 35  1  0
 15 17  1  0
 17 20  1  0
 17 21  2  0
 27 29  2  0
 26 28  2  0
 31 33  1  0
 31 32  1  0
 28 29  1  0
 18 21  1  0
 14 15  2  0
 14 16  1  0
 34 36  1  0
  8 12  1  0
  2  5  1  0
  2  6  2  0
  7 11  1  0
  7 12  2  0
M  END
>  <SOM>
9

$$$$

SciTegic02211520382D

 28 30  0  0  0  0            999 V2000
    0.8914   -1.1936    0.0000 C   0  0
    0.8914   -2.7197    0.0000 C   0  0
    2.2286   -0.4155    0.0000 C   0  0
   -0.4382   -0.4155    0.0000 C   0  0
   -0.4382   -3.4902    0.0000 C   0  0
    2.2286   -3.4902    0.0000 N   0  0
    2.2286    1.1181    0.0000 N   0  0
    3.5582   -1.1936    0.0000 N   0  0
   -1.7678   -1.1936    0.0000 C   0  0
   -1.7678   -2.7197    0.0000 C   0  0
    3.5582   -2.7272    0.0000 C   0  0
    3.5431    1.9038    0.0000 C   0  0
   -3.0974   -0.4155    0.0000 O   0  0
   -3.0974   -3.4902    0.0000 O   0  0
    4.8879    1.1483    0.0000 C   0  0
    3.5280    3.4374    0.0000 C   0  0
   -4.4044   -1.2314    0.0000 C   0  0
   -4.3817   -2.6441    0.0000 C   0  0
    6.2099    1.9340    0.0000 C   0  0
    4.8425    4.2306    0.0000 C   0  0
   -5.6056   -0.2720    0.0000 C   0  0
   -5.6056   -3.5734    0.0000 C   0  0
    6.2250    3.4827    0.0000 C   0  0
    7.5471    1.1861    0.0000 C   0  0
   -6.9050   -1.0803    0.0000 O   0  0
   -6.8898   -2.7272    0.0000 O   0  0
    8.8918    0.4382    0.0000 C   0  0
   -8.2950   -3.5431    0.0000 C   0  0
 19 23  2  0
 15 19  1  0
 19 24  1  0
  1  3  1  0
  1  2  2  0
 20 23  1  0
  1  4  1  0
  3  7  1  0
 22 26  1  0
  6 11  2  0
  3  8  2  0
  5 10  2  0
 10 14  1  0
  9 13  1  0
  9 10  1  0
 12 15  2  0
 17 21  1  0
 13 17  1  0
 26 28  1  0
 12 16  1  0
  4  9  2  0
 24 27  3  0
 16 20  2  0
 18 22  1  0
 14 18  1  0
  8 11  1  0
  2  5  1  0
  2  6  1  0
  7 12  1  0
 21 25  1  0
M  END
>  <SOM>
23

$$$$

SciTegic02211520382D

 22 24  0  0  0  0            999 V2000
   -0.7056    1.7987    0.0000 N   0  0
    0.7106    2.4596    0.0000 C   0  0
   -2.0571    2.5093    0.0000 C   0  0
   -0.7404    0.2435    0.0000 C   0  0
    1.0932    3.9304    0.0000 C   0  0
    1.8385    1.4012    0.0000 C   0  0
   -2.4050    4.0149    0.0000 C   0  0
   -3.2199    1.4907    0.0000 C   0  0
    0.5764   -0.5565    0.0000 C   0  0
    0.1043    5.1776    0.0000 C   0  0
    2.5640    4.3826    0.0000 C   0  0
    3.3093    1.8534    0.0000 C   0  0
   -1.4161    5.1776    0.0000 C   0  0
   -3.8410    4.5018    0.0000 C   0  0
   -4.7056    1.9727    0.0000 C   0  0
    0.5416   -2.1118    0.0000 C   0  0
    3.6919    3.3242    0.0000 C   0  0
    4.3826    0.7453    0.0000 Cl  0  0
   -5.0186    3.4782    0.0000 C   0  0
    1.8534   -2.9267    0.0000 N   0  0
    3.4683   -2.0273    0.0000 C   0  0
    1.8733   -4.4869    0.0000 C   0  0
 15 19  1  0
  1  3  1  0
  1  2  1  0
 20 22  1  0
 20 21  1  0
  3  7  2  0
  6 12  2  0
  3  8  1  0
  5 11  1  0
  5 10  1  0
  2  5  2  0
  9 16  1  0
 11 17  2  0
 10 13  1  0
 12 18  1  0
 12 17  1  0
  1  4  1  0
 16 20  1  0
  8 15  2  0
 14 19  2  0
  7 14  1  0
  2  6  1  0
  7 13  1  0
  4  9  1  0
M  END
>  <SOM>
17

$$$$

SciTegic02211520382D

 22 24  0  0  0  0            999 V2000
   -0.7056    1.7987    0.0000 N   0  0
    0.7106    2.4596    0.0000 C   0  0
   -2.0571    2.5093    0.0000 C   0  0
   -0.7404    0.2435    0.0000 C   0  0
    1.0932    3.9304    0.0000 C   0  0
    1.8385    1.4012    0.0000 C   0  0
   -2.4050    4.0149    0.0000 C   0  0
   -3.2199    1.4907    0.0000 C   0  0
    0.5764   -0.5565    0.0000 C   0  0
    0.1043    5.1776    0.0000 C   0  0
    2.5640    4.3826    0.0000 C   0  0
    3.3093    1.8534    0.0000 C   0  0
   -1.4161    5.1776    0.0000 C   0  0
   -3.8410    4.5018    0.0000 C   0  0
   -4.7056    1.9727    0.0000 C   0  0
    0.5416   -2.1118    0.0000 C   0  0
    3.6919    3.3242    0.0000 C   0  0
    4.3826    0.7453    0.0000 Cl  0  0
   -5.0186    3.4782    0.0000 C   0  0
    1.8534   -2.9267    0.0000 N   0  0
    3.4683   -2.0273    0.0000 C   0  0
    1.8733   -4.4869    0.0000 C   0  0
 15 19  1  0
  1  3  1  0
  1  2  1  0
 20 22  1  0
 20 21  1  0
  3  7  2  0
  6 12  2  0
  3  8  1  0
  5 11  1  0
  5 10  1  0
  2  5  2  0
  9 16  1  0
 11 17  2  0
 10 13  1  0
 12 18  1  0
 12 17  1  0
  1  4  1  0
 16 20  1  0
  8 15  2  0
 14 19  2  0
  7 14  1  0
  2  6  1  0
  7 13  1  0
  4  9  1  0
M  END
>  <SOM>
19

$$$$

SciTegic02211520382D

 21 23  0  0  0  0            999 V2000
   -0.0368    0.6350    0.0000 C   0  0
    1.4127   -0.1657    0.0000 N   0  0
   -0.0368    2.0247    0.0000 C   0  0
   -1.2608   -0.0598    0.0000 C   0  0
    1.4127   -1.6796    0.0000 C   0  0
    3.2027   -0.1657    0.0000 C   0  0
    1.4541    2.7794    0.0000 N   0  0
   -1.2608    2.7195    0.0000 C   0  0
   -2.4803    0.6350    0.0000 C   0  0
    2.7610   -2.4388    0.0000 C   0  0
    0.1104   -2.4803    0.0000 C   0  0
    4.1046    1.4771    0.0000 C   0  0
    4.0862   -1.5737    0.0000 O   0  0
    3.2027    2.7794    0.0000 C   0  0
    1.0354    4.5464    0.0000 C   0  0
   -2.4803    2.0247    0.0000 C   0  0
   -3.9528   -0.2071    0.0000 Cl  0  0
    2.7794   -3.9942    0.0000 C   0  0
    0.1104   -4.0770    0.0000 C   0  0
    4.0448    4.1691    0.0000 O   0  0
    1.4955   -4.7949    0.0000 C   0  0
 19 21  2  0
  1  3  2  0
  1  2  1  0
  1  4  1  0
  3  7  1  0
  6 12  1  0
  6 13  2  0
  3  8  1  0
  5 11  2  0
  5 10  1  0
  2  5  1  0
 10 18  2  0
  9 17  1  0
  9 16  1  0
 14 20  2  0
 11 19  1  0
 12 14  1  0
  4  9  2  0
 18 21  1  0
  8 16  2  0
  7 15  1  0
  7 14  1  0
  2  6  1  0
M  END
>  <SOM>
21

$$$$

SciTegic02211520382D

 31 34  0  0  0  0            999 V2000
   -3.1435   -0.2877    0.0000 C   0  0
   -1.8103    0.4842    0.0000 C   0  0
   -3.1435   -1.8314    0.0000 C   0  0
   -4.4766    0.4842    0.0000 C   0  0
   -0.4771   -0.2877    0.0000 C   0  0
   -1.8103    2.0208    0.0000 C   0  0
   -4.4766   -2.6032    0.0000 C   0  0
   -1.8103   -2.6032    0.0000 C   0  0
   -5.8098   -0.2877    0.0000 C   0  0
    0.8560    0.4842    0.0000 C   0  0
   -0.4771    2.7926    0.0000 C   0  0
   -5.8098   -1.8314    0.0000 C   0  0
   -0.5122   -1.8805    0.0000 O   0  0
   -1.7822   -4.1960    0.0000 O   0  0
   -7.1430    0.4842    0.0000 C   0  0
    0.8560    2.0208    0.0000 C   0  0
    2.1892   -0.2877    0.0000 O   0  0
   -7.4517    2.1541    0.0000 F   0  0
   -8.5463   -0.1614    0.0000 F   0  0
   -6.5395    2.0208    0.0000 F   0  0
    2.1892    2.7926    0.0000 C   0  0  1  0  0  0
    3.5224    0.4842    0.0000 C   0  0
    3.5224    2.0208    0.0000 C   0  0  2  0  0  0
    2.1892    4.3293    0.0000 O   0  0
    4.8626    2.7926    0.0000 C   0  0
    6.1747    1.9857    0.0000 C   0  0
    7.5289    2.7295    0.0000 C   0  0
    6.1396    0.4491    0.0000 C   0  0
    8.8410    1.9226    0.0000 C   0  0
    7.4517   -0.3508    0.0000 C   0  0
    8.8761    0.3929    0.0000 C   0  0
 15 19  1  0
 15 18  1  0
 29 31  1  0
  1  3  1  0
  1  2  1  0
  1  4  2  0
  3  7  2  0
 22 23  1  0
 28 30  1  0
 23 25  1  0
  6 11  2  0
  3  8  1  0
  5 10  1  0
 10 16  2  0
 10 17  1  0
 30 31  2  0
  9 15  1  0
  9 12  2  0
 25 26  1  0
 11 16  1  0
 15 20  1  0
 17 22  1  0
 26 28  2  0
  4  9  1  0
 16 21  1  0
 26 27  1  0
  8 14  2  0
 27 29  2  0
  8 13  1  0
  2  5  2  0
  2  6  1  0
  7 12  1  0
 21 24  1  0
 21 23  1  0
M  END
>  <SOM>
31

$$$$

SciTegic02211520382D

 23 26  0  0  0  0            999 V2000
    1.5883   -1.0313    0.0000 C   0  0
    2.5644   -2.1822    0.0000 C   0  0
    2.2329    0.3683    0.0000 N   0  0
    0.0599   -1.0313    0.0000 N   0  0
    2.2053   -3.7982    0.0000 C   0  0
    4.0468   -1.6942    0.0000 C   0  0
    3.7660    0.5064    0.0000 C   0  0
    1.3489    1.6252    0.0000 C   0  0
   -0.8701   -2.2927    0.0000 C   0  0
    0.8563   -4.4197    0.0000 N   0  0
    3.3378   -4.7973    0.0000 C   0  0
    5.1748   -2.7347    0.0000 C   0  0
    4.4151    1.9014    0.0000 C   0  0
    1.9981    3.0202    0.0000 C   0  0
   -0.5156   -3.7338    0.0000 C   0  0
   -2.3296   -1.8508    0.0000 C   0  0
    4.7788   -4.3139    0.0000 C   0  0
    3.5312    3.1583    0.0000 N   0  0
   -1.6252   -4.7742    0.0000 C   0  0
   -3.4161   -2.8912    0.0000 C   0  0
    4.1757    4.5579    0.0000 C   0  0
   -3.0616   -4.3783    0.0000 C   0  0
   -4.9722   -2.3618    0.0000 Cl  0  0
 19 22  2  0
 15 19  1  0
  1  3  1  0
  1  2  1  0
 20 22  1  0
 20 23  1  0
  1  4  2  0
  3  7  1  0
  6 12  2  0
  3  8  1  0
  5 11  1  0
  5 10  1  0
 10 15  1  0
  9 16  1  0
  9 15  2  0
 11 17  2  0
 12 17  1  0
  4  9  1  0
 13 18  1  0
 16 20  2  0
 18 21  1  0
  8 14  1  0
 14 18  1  0
  2  5  2  0
  2  6  1  0
  7 13  1  0
M  END
>  <SOM>
17

$$$$

SciTegic02211520382D

 23 26  0  0  0  0            999 V2000
    1.5883   -1.0313    0.0000 C   0  0
    2.5644   -2.1822    0.0000 C   0  0
    2.2329    0.3683    0.0000 N   0  0
    0.0599   -1.0313    0.0000 N   0  0
    2.2053   -3.7982    0.0000 C   0  0
    4.0468   -1.6942    0.0000 C   0  0
    3.7660    0.5064    0.0000 C   0  0
    1.3489    1.6252    0.0000 C   0  0
   -0.8701   -2.2927    0.0000 C   0  0
    0.8563   -4.4197    0.0000 N   0  0
    3.3378   -4.7973    0.0000 C   0  0
    5.1748   -2.7347    0.0000 C   0  0
    4.4151    1.9014    0.0000 C   0  0
    1.9981    3.0202    0.0000 C   0  0
   -0.5156   -3.7338    0.0000 C   0  0
   -2.3296   -1.8508    0.0000 C   0  0
    4.7788   -4.3139    0.0000 C   0  0
    3.5312    3.1583    0.0000 N   0  0
   -1.6252   -4.7742    0.0000 C   0  0
   -3.4161   -2.8912    0.0000 C   0  0
    4.1757    4.5579    0.0000 C   0  0
   -3.0616   -4.3783    0.0000 C   0  0
   -4.9722   -2.3618    0.0000 Cl  0  0
 19 22  2  0
 15 19  1  0
  1  3  1  0
  1  2  1  0
 20 22  1  0
 20 23  1  0
  1  4  2  0
  3  7  1  0
  6 12  2  0
  3  8  1  0
  5 11  1  0
  5 10  1  0
 10 15  1  0
  9 16  1  0
  9 15  2  0
 11 17  2  0
 12 17  1  0
  4  9  1  0
 13 18  1  0
 16 20  2  0
 18 21  1  0
  8 14  1  0
 14 18  1  0
  2  5  2  0
  2  6  1  0
  7 13  1  0
M  END
>  <SOM>
16

$$$$

SciTegic02211520382D

 23 26  0  0  0  0            999 V2000
    1.5883   -1.0313    0.0000 C   0  0
    2.5644   -2.1822    0.0000 C   0  0
    2.2329    0.3683    0.0000 N   0  0
    0.0599   -1.0313    0.0000 N   0  0
    2.2053   -3.7982    0.0000 C   0  0
    4.0468   -1.6942    0.0000 C   0  0
    3.7660    0.5064    0.0000 C   0  0
    1.3489    1.6252    0.0000 C   0  0
   -0.8701   -2.2927    0.0000 C   0  0
    0.8563   -4.4197    0.0000 N   0  0
    3.3378   -4.7973    0.0000 C   0  0
    5.1748   -2.7347    0.0000 C   0  0
    4.4151    1.9014    0.0000 C   0  0
    1.9981    3.0202    0.0000 C   0  0
   -0.5156   -3.7338    0.0000 C   0  0
   -2.3296   -1.8508    0.0000 C   0  0
    4.7788   -4.3139    0.0000 C   0  0
    3.5312    3.1583    0.0000 N   0  0
   -1.6252   -4.7742    0.0000 C   0  0
   -3.4161   -2.8912    0.0000 C   0  0
    4.1757    4.5579    0.0000 C   0  0
   -3.0616   -4.3783    0.0000 C   0  0
   -4.9722   -2.3618    0.0000 Cl  0  0
 19 22  2  0
 15 19  1  0
  1  3  1  0
  1  2  1  0
 20 22  1  0
 20 23  1  0
  1  4  2  0
  3  7  1  0
  6 12  2  0
  3  8  1  0
  5 11  1  0
  5 10  1  0
 10 15  1  0
  9 16  1  0
  9 15  2  0
 11 17  2  0
 12 17  1  0
  4  9  1  0
 13 18  1  0
 16 20  2  0
 18 21  1  0
  8 14  1  0
 14 18  1  0
  2  5  2  0
  2  6  1  0
  7 13  1  0
M  END
>  <SOM>
22

$$$$

SciTegic02211520382D

 41 45  0  0  0  0            999 V2000
    0.1644    2.0513    0.0000 C   0  0
   -0.4217    0.5360    0.0000 C   0  0
    1.7010    2.0513    0.0000 C   0  0
   -0.7147    3.3235    0.0000 C   0  0
    0.9506   -0.3860    0.0000 N   0  0
   -1.8869    0.0786    0.0000 C   0  0
    2.2585    0.6361    0.0000 C   0  0
    2.5659    3.3306    0.0000 C   0  0
   -0.0500    4.7100    0.0000 C   0  0
   -2.2442    3.2020    0.0000 C   0  0
    0.9434   -1.9226    0.0000 C   0  0
   -3.0233    1.1150    0.0000 C   0  0
   -2.2228   -1.4295    0.0000 C   0  0
    3.7452    0.2359    0.0000 C   0  0
    4.1240    3.2163    0.0000 N   0  0
    1.9083    4.6957    0.0000 O   0  0
   -0.9220    5.9823    0.0000 C   0  0
   -3.1234    4.4670    0.0000 C   0  0
    2.3943   -2.4444    0.0000 C   0  0
   -4.4956    0.6504    0.0000 C   0  0
   -3.6880   -1.8940    0.0000 C   0  0
    4.6243    1.5009    0.0000 C   0  0
    4.2741   -1.2150    0.0000 C   0  0
    4.7458    4.6243    0.0000 C   0  0
   -2.4587    5.8607    0.0000 C   0  0
    2.3943   -3.9810    0.0000 C   0  0  2  0  0  0
   -4.8244   -0.8505    0.0000 C   0  0
    3.8309    5.8679    0.0000 C   0  0
    6.2753    4.7958    0.0000 C   0  0
    3.7237   -4.7529    0.0000 C   0  0
    1.0578   -4.7529    0.0000 O   0  0
   -6.2967   -1.3151    0.0000 F   0  0
    4.4456    7.2759    0.0000 C   0  0
    6.8900    6.2038    0.0000 C   0  0
    3.7237   -6.2967    0.0000 C   0  0  2  0  0  0
    1.0506   -6.2896    0.0000 C   0  0
    5.9751    7.4474    0.0000 C   0  0
    2.3872   -7.0615    0.0000 C   0  0
    5.0531   -7.0686    0.0000 O   0  0
   -0.2859   -7.0543    0.0000 O   0  0
    3.7309   -3.2163    0.0000 H   0  0
 29 34  1  0
 19 26  1  0
 35 39  1  0
 27 32  1  0
  1  3  1  0
  1  2  2  0
  1  4  1  0
 36 38  1  0
  5  7  1  0
  3  7  2  0
 26 30  1  0
 28 33  2  0
 35 38  1  0
  6 12  1  0
  6 13  2  0
 12 20  2  0
 13 21  1  0
  5 11  1  0
 26 41  1  0
  2  5  1  0
 10 18  1  0
 30 35  1  0
  3  8  1  0
  9 17  2  0
 20 27  1  0
  4 10  2  0
 14 23  1  0
 14 22  1  0
 33 37  1  0
 15 24  1  0
 11 19  1  0
 24 28  1  0
 24 29  2  0
 17 25  1  0
  4  9  1  0
 31 36  1  0
 18 25  2  0
 34 37  2  0
  8 15  1  0
  8 16  2  0
 26 31  1  0
  7 14  1  0
  2  6  1  0
 36 40  2  0
 21 27  2  0
M  END
>  <SOM>
25

$$$$

SciTegic02211520382D

 29 33  0  0  0  0            999 V2000
    0.6483   -1.1304    0.0000 C   0  0
    0.6594    0.4100    0.0000 C   0  0
    1.9726   -1.9172    0.0000 C   0  0
   -0.6926   -1.9006    0.0000 C   0  0
   -0.6649    1.1969    0.0000 C   0  0
    2.0059    1.1692    0.0000 C   0  0
    3.3136   -1.1636    0.0000 C   0  0
    1.9726   -3.4632    0.0000 N   0  0
   -0.6926   -3.4521    0.0000 C   0  0
   -2.0225   -1.1248    0.0000 C   0  0
   -0.6705    2.7484    0.0000 C   0  0
   -2.0114    0.4267    0.0000 C   0  0
    3.3413    0.3823    0.0000 C   0  0
    4.6268   -1.9505    0.0000 C   0  0
    0.6317   -4.2223    0.0000 C   0  0
   -2.0225   -4.2223    0.0000 C   0  0
   -3.3524   -1.9006    0.0000 C   0  0
   -1.9782    3.5130    0.0000 C   0  0
   -3.3357    1.2301    0.0000 C   0  0
    4.6822    1.1304    0.0000 C   0  0
    5.9733   -1.2080    0.0000 C   0  0
    0.6261   -5.7738    0.0000 N   0  0
   -3.3524   -3.4521    0.0000 C   0  0
   -3.3246    2.7761    0.0000 C   0  0
   -1.9726    5.0202    0.0000 O   0  0
    6.0010    0.3380    0.0000 C   0  0
   -4.6600    3.5518    0.0000 O   0  0
   -0.6538    5.7738    0.0000 C   0  0
   -6.0010    2.7982    0.0000 C   0  0
 19 24  1  0
  1  3  2  0
  1  2  1  0
 20 26  2  0
  1  4  1  0
  3  7  1  0
  6 13  1  0
 13 20  1  0
  3  8  1  0
  5 12  1  0
  5 11  2  0
  2  5  1  0
 10 17  1  0
  9 16  2  0
  9 15  1  0
  4 10  2  0
 14 21  2  0
 25 28  1  0
 15 22  1  0
 11 18  1  0
 27 29  1  0
 17 23  2  0
 12 19  2  0
  4  9  1  0
 16 23  1  0
 24 27  1  0
 18 25  1  0
 18 24  2  0
  8 15  2  0
  7 14  1  0
  2  6  2  0
  7 13  2  0
 21 26  1  0
M  END
>  <SOM>
20

$$$$

SciTegic02211520382D

 29 33  0  0  0  0            999 V2000
    0.6482   -1.1301    0.0000 C   0  0
    0.6592    0.4099    0.0000 C   0  0
    1.9722   -1.9168    0.0000 C   0  0
   -0.6925   -1.9001    0.0000 C   0  0
   -0.6648    1.1966    0.0000 C   0  0
    2.0054    1.1689    0.0000 C   0  0
    3.3128   -1.1634    0.0000 C   0  0
    1.9722   -3.4624    0.0000 N   0  0
   -0.6925   -3.4513    0.0000 C   0  0
   -2.0220   -1.1246    0.0000 C   0  0
   -0.6703    2.7477    0.0000 C   0  0
   -2.0109    0.4266    0.0000 C   0  0
    3.3405    0.3822    0.0000 C   0  0
    4.6257   -1.9500    0.0000 C   0  0
    0.6315   -4.2213    0.0000 C   0  0
   -2.0220   -4.2213    0.0000 C   0  0
   -3.3516   -1.9001    0.0000 C   0  0
   -1.9777    3.5122    0.0000 C   0  0
   -3.3350    1.2298    0.0000 C   0  0
    4.6811    1.1301    0.0000 C   0  0
    5.9719   -1.2077    0.0000 C   0  0
    0.6260   -5.7725    0.0000 N   0  0
   -3.3516   -3.4513    0.0000 C   0  0
   -3.3239    2.7754    0.0000 C   0  0
   -1.9722    5.0246    0.0000 O   0  0
    5.9996    0.3379    0.0000 C   0  0
   -4.6590    3.5510    0.0000 O   0  0
   -0.6537    5.7725    0.0000 C   0  0
   -5.9996    2.7976    0.0000 C   0  0
 19 24  1  0
  1  3  2  0
  1  2  1  0
 20 26  2  0
  1  4  1  0
  3  7  1  0
  6 13  1  0
 13 20  1  0
  3  8  1  0
  5 12  1  0
  5 11  2  0
  2  5  1  0
 10 17  1  0
  9 16  2  0
  9 15  1  0
  4 10  2  0
 14 21  2  0
 25 28  1  0
 15 22  1  0
 11 18  1  0
 27 29  1  0
 17 23  2  0
 12 19  2  0
  4  9  1  0
 16 23  1  0
 24 27  1  0
 18 25  1  0
 18 24  2  0
  8 15  2  0
  7 14  1  0
  2  6  1  0
  7 13  2  0
 21 26  1  0
M  END
>  <SOM>
20

$$$$

SciTegic02211520382D

 29 33  0  0  0  0            999 V2000
    0.6478   -0.0191    0.0000 C   0  0
    0.6573    1.5195    0.0000 C   0  0
    1.9720   -0.8097    0.0000 C   0  0
   -0.6907   -0.7955    0.0000 C   0  0
   -0.6669    2.3054    0.0000 C   0  0
    2.0053    2.2768    0.0000 C   0  0
    3.3152   -0.0572    0.0000 C   0  0
    1.9720   -2.3530    0.0000 N   0  0
   -0.6954   -2.3435    0.0000 C   0  0
   -2.0244   -0.0191    0.0000 C   0  0
   -0.6621    3.8534    0.0000 C   0  0
   -2.0101    1.5385    0.0000 C   0  0
    3.3438    1.4909    0.0000 C   0  0
    4.6251   -0.8431    0.0000 C   0  0
    0.6287   -3.1151    0.0000 C   0  0
   -2.0244   -3.1104    0.0000 C   0  0
   -3.3533   -0.7955    0.0000 C   0  0
   -1.9767    4.6251    0.0000 C   0  0
    0.6621    4.5965    0.0000 O   0  0
   -3.3343    2.3387    0.0000 C   0  0
    4.6823    2.2387    0.0000 C   0  0
    5.9731   -0.1000    0.0000 C   0  0
    0.6240   -4.6632    0.0000 N   0  0
   -3.3533   -2.3435    0.0000 C   0  0
   -3.3247    3.8868    0.0000 C   0  0
    1.9720    3.8296    0.0000 C   0  0
    6.0017    1.4480    0.0000 C   0  0
   -4.6584    4.6632    0.0000 O   0  0
   -6.0017    3.9058    0.0000 C   0  0
 19 26  1  0
  1  3  2  0
  1  2  1  0
 20 25  1  0
  1  4  1  0
  3  7  1  0
 22 27  1  0
  6 13  1  0
 12 20  2  0
 13 21  1  0
  5 12  1  0
  5 11  2  0
  2  5  1  0
 10 17  1  0
  3  8  1  0
  9 16  2  0
  9 15  1  0
  4 10  2  0
 14 22  2  0
 25 28  1  0
 15 23  1  0
 11 19  1  0
 11 18  1  0
 17 24  2  0
  4  9  1  0
 16 24  1  0
 28 29  1  0
 18 25  2  0
  8 15  2  0
  7 14  1  0
  2  6  2  0
  7 13  2  0
 21 27  2  0
M  END
>  <SOM>
21

$$$$

SciTegic02211520382D

 24 28  0  0  0  0            999 V2000
   -0.6755    0.2210    0.0000 C   0  0
    0.6546   -0.5504    0.0000 C   0  0
   -0.6671    1.7388    0.0000 C   0  0
   -2.0306   -0.5337    0.0000 C   0  0
    2.0056    0.1918    0.0000 C   0  0
    0.6546   -2.0682    0.0000 N   0  0
   -2.0139    2.5060    0.0000 C   0  0
    0.6880    2.4893    0.0000 C   0  0
   -2.0306   -2.0598    0.0000 C   0  0
   -3.3774    0.2293    0.0000 C   0  0
    2.0306    1.7096    0.0000 C   0  0
    3.3316   -0.5838    0.0000 C   0  0
   -0.6963   -2.8145    0.0000 C   0  0
   -2.1641    4.0196    0.0000 C   0  0
   -3.4441    1.9014    0.0000 O   0  0
   -3.3774   -2.8145    0.0000 C   0  0
   -4.7159   -0.5337    0.0000 C   0  0
    3.3858    2.4559    0.0000 C   0  0
    4.6909    0.1459    0.0000 C   0  0
   -0.7047   -4.3448    0.0000 N   0  0
   -3.6860    4.3448    0.0000 C   0  0
   -4.4782    3.0397    0.0000 C   0  0
   -4.7159   -2.0598    0.0000 C   0  0
    4.7159    1.6679    0.0000 C   0  0
 19 24  1  0
  1  3  1  0
  1  2  2  0
  1  4  1  0
  3  7  1  0
  6 13  2  0
 13 20  1  0
  3  8  1  0
  5 12  1  0
  5 11  2  0
  2  5  1  0
 10 17  1  0
  9 16  2  0
  9 13  1  0
  4 10  2  0
 14 21  1  0
 15 22  1  0
 11 18  1  0
 17 23  2  0
 12 19  2  0
  4  9  1  0
 16 23  1  0
 18 24  2  0
  8 11  1  0
  7 15  1  0
  7 14  2  0
  2  6  1  0
 21 22  2  0
M  END
>  <SOM>
18

$$$$

SciTegic02211520382D

 24 28  0  0  0  0            999 V2000
   -0.6737    0.2203    0.0000 C   0  0
    0.6483   -0.5636    0.0000 C   0  0
   -0.6653    1.7670    0.0000 C   0  0
   -2.0127   -0.5466    0.0000 C   0  0
    1.9873    0.1907    0.0000 C   0  0
    0.6483   -2.1060    0.0000 N   0  0
   -1.9958    2.5424    0.0000 C   0  0
    0.6822    2.5255    0.0000 C   0  0
   -2.0127   -2.0975    0.0000 C   0  0
   -3.3433    0.2288    0.0000 C   0  0
    2.0127    1.7373    0.0000 C   0  0
    3.2967   -0.5975    0.0000 C   0  0
   -0.6907   -2.8644    0.0000 C   0  0
   -2.1441    4.0806    0.0000 C   0  0
   -3.4111    1.9280    0.0000 O   0  0
   -3.3433   -2.8644    0.0000 C   0  0
   -4.6696   -0.5466    0.0000 C   0  0
    3.3517    2.4873    0.0000 C   0  0
    4.6441    0.1441    0.0000 C   0  0
   -0.6992   -4.4153    0.0000 N   0  0
   -3.6526    4.4153    0.0000 C   0  0
   -4.4323    3.0848    0.0000 C   0  0
   -4.6696   -2.0975    0.0000 C   0  0
    4.6696    1.6949    0.0000 C   0  0
 19 24  1  0
  1  3  1  0
  1  2  2  0
  1  4  1  0
  3  7  1  0
  6 13  2  0
 13 20  1  0
  3  8  2  0
  5 12  1  0
  5 11  2  0
  2  5  1  0
 10 17  1  0
  9 16  2  0
  9 13  1  0
  4 10  2  0
 14 21  1  0
 15 22  1  0
 11 18  1  0
 17 23  2  0
 12 19  2  0
  4  9  1  0
 16 23  1  0
 18 24  2  0
  8 11  1  0
  7 15  1  0
  7 14  2  0
  2  6  1  0
 21 22  2  0
M  END
>  <SOM>
18

$$$$

SciTegic02211520382D

 31 35  0  0  0  0            999 V2000
    0.6477   -1.1293    0.0000 C   0  0
    0.6588    0.4207    0.0000 C   0  0
    1.9707   -1.9154    0.0000 C   0  0
   -0.6920   -1.8988    0.0000 C   0  0
   -0.6643    1.2068    0.0000 C   0  0
    2.0039    1.1791    0.0000 C   0  0
    3.3104   -1.1625    0.0000 C   0  0
    1.9707   -3.4599    0.0000 N   0  0
   -0.6920   -3.4488    0.0000 C   0  0
   -2.0206   -1.1238    0.0000 C   0  0
   -0.6698    2.7568    0.0000 C   0  0
   -2.0095    0.4373    0.0000 C   0  0
    3.3381    0.3930    0.0000 C   0  0
    4.6224   -1.9486    0.0000 C   0  0
    0.6311   -4.2183    0.0000 C   0  0
   -2.0206   -4.2183    0.0000 C   0  0
   -3.3491   -1.8988    0.0000 C   0  0
   -1.9763    3.5207    0.0000 C   0  0
    0.6698    3.5318    0.0000 O   0  0
   -3.3325    1.2400    0.0000 C   0  0
    4.6777    1.1404    0.0000 C   0  0
    5.9731   -1.2068    0.0000 C   0  0
    0.6255   -5.7683    0.0000 N   0  0
   -3.3491   -3.4488    0.0000 C   0  0
   -3.3215    2.7845    0.0000 C   0  0
   -1.9707    5.0209    0.0000 O   0  0
    2.0150    2.7513    0.0000 C   0  0
    6.0008    0.3488    0.0000 C   0  0
   -4.6611    3.5595    0.0000 O   0  0
   -0.6532    5.7683    0.0000 C   0  0
   -6.0008    2.8066    0.0000 C   0  0
 19 27  1  0
 29 31  1  0
  1  3  2  0
  1  2  1  0
 20 25  1  0
  1  4  1  0
  3  7  1  0
 26 30  1  0
 22 28  1  0
  6 13  1  0
 12 20  2  0
 13 21  1  0
  5 12  1  0
  5 11  2  0
  2  5  1  0
 10 17  1  0
  3  8  1  0
 25 29  1  0
  9 16  2  0
  9 15  1  0
  4 10  2  0
 14 22  2  0
 15 23  1  0
 11 19  1  0
 11 18  1  0
 17 24  2  0
  4  9  1  0
 16 24  1  0
 18 25  2  0
 18 26  1  0
  8 15  2  0
  7 14  1  0
  2  6  2  0
 21 28  2  0
  7 13  2  0
M  END
>  <SOM>
21

$$$$

SciTegic02211520382D

 31 35  0  0  0  0            999 V2000
    0.6479   -1.1296    0.0000 C   0  0
    0.6589    0.4153    0.0000 C   0  0
    1.9713   -1.9159    0.0000 C   0  0
   -0.6922   -1.8993    0.0000 C   0  0
   -0.6645    1.2016    0.0000 C   0  0
    2.0045    1.1739    0.0000 C   0  0
    3.3113   -1.1628    0.0000 C   0  0
    1.9713   -3.4608    0.0000 N   0  0
   -0.6922   -3.4497    0.0000 C   0  0
   -2.0211   -1.1241    0.0000 C   0  0
   -0.6700    2.7520    0.0000 C   0  0
   -2.0100    0.4319    0.0000 C   0  0
    3.3390    0.3876    0.0000 C   0  0
    4.6236   -1.9491    0.0000 C   0  0
    0.6313   -4.2194    0.0000 C   0  0
   -2.0211   -4.2194    0.0000 C   0  0
   -3.3501   -1.8993    0.0000 C   0  0
   -1.9768    3.5162    0.0000 C   0  0
    0.6700    3.5273    0.0000 O   0  0
   -3.3335    1.2348    0.0000 C   0  0
    4.6790    1.1351    0.0000 C   0  0
    5.9692   -1.2071    0.0000 C   0  0
    0.6257   -5.7699    0.0000 N   0  0
   -3.3501   -3.4497    0.0000 C   0  0
   -3.3224    2.7797    0.0000 C   0  0
   -1.9713    5.0168    0.0000 O   0  0
    2.0156    2.7465    0.0000 C   0  0
    5.9969    0.3433    0.0000 C   0  0
   -4.6624    3.5549    0.0000 O   0  0
   -0.6534    5.7699    0.0000 C   0  0
   -5.9969    2.8019    0.0000 C   0  0
 19 27  1  0
 29 31  1  0
  1  3  2  0
  1  2  1  0
 20 25  1  0
  1  4  1  0
  3  7  1  0
 26 30  1  0
 22 28  1  0
  6 13  1  0
 12 20  2  0
 13 21  1  0
  5 12  1  0
  5 11  2  0
  2  5  1  0
 10 17  1  0
  3  8  1  0
 25 29  1  0
  9 16  2  0
  9 15  1  0
  4 10  2  0
 14 22  2  0
 15 23  1  0
 11 19  1  0
 11 18  1  0
 17 24  2  0
  4  9  1  0
 16 24  1  0
 18 25  2  0
 18 26  1  0
  8 15  2  0
  7 14  1  0
  2  6  1  0
 21 28  2  0
  7 13  2  0
M  END
>  <SOM>
21

$$$$

SciTegic02211520382D

 28 31  0  0  0  0            999 V2000
   -5.4361   -4.8385    0.0000 C   0  0
   -5.4361   -3.3028    0.0000 C   0  0
   -4.1060   -5.6096    0.0000 C   0  0
   -5.5968   -6.3743    0.0000 C   0  0
   -6.8498   -4.2088    0.0000 C   0  0
   -4.1060   -2.5317    0.0000 C   0  0
   -2.7759   -4.8385    0.0000 C   0  0
   -7.1068   -6.6955    0.0000 C   0  0
   -7.8779   -5.3590    0.0000 C   0  0
   -2.7759   -3.3028    0.0000 N   0  0
   -4.1060   -0.9960    0.0000 O   0  0
   -1.4458   -5.6096    0.0000 O   0  0
   -1.4458   -2.5317    0.0000 C   0  0
   -1.4458   -0.9960    0.0000 C   0  0
   -0.1092   -0.2249    0.0000 C   0  0
   -0.1092    1.3108    0.0000 C   0  0
    1.2209    2.0819    0.0000 N   0  0
    1.2209    3.6176    0.0000 C   0  0
    2.5510    1.3108    0.0000 C   0  0
    2.5510    4.3887    0.0000 C   0  0
    3.8875    2.0819    0.0000 C   0  0
    3.8875    3.6176    0.0000 N   0  0
    5.2176    4.3887    0.0000 C   0  0
    6.5477    3.6176    0.0000 N   0  0
    5.2176    5.9245    0.0000 N   0  0
    7.8779    4.3887    0.0000 C   0  0
    6.5477    6.6955    0.0000 C   0  0
    7.8779    5.9245    0.0000 C   0  0
 19 21  1  0
  1  3  1  0
  1  2  1  0
 20 22  1  0
 15 16  1  0
  1  5  1  0
  1  4  1  0
 23 24  1  0
  3  7  1  0
 22 23  1  0
 16 17  1  0
  5  9  1  0
  6 10  1  0
  6 11  2  0
 23 25  2  0
 17 19  1  0
 17 18  1  0
 10 13  1  0
 25 27  1  0
  8  9  1  0
 18 20  1  0
 13 14  1  0
 27 28  2  0
 26 28  1  0
  4  8  1  0
 24 26  2  0
 14 15  1  0
  2  6  1  0
  7 10  1  0
  7 12  2  0
 21 22  1  0
M  END
>  <SOM>
28

$$$$

SciTegic02211520382D

 31 35  0  0  0  0            999 V2000
   -0.5604    2.0859    0.0000 C   0  0  1  0  0  0
   -1.8939    2.8590    0.0000 C   0  0  1  0  0  0
    0.7731    2.8590    0.0000 C   0  0
   -0.5604    0.5500    0.0000 C   0  0
   -3.2223    2.0859    0.0000 C   0  0
   -1.8939    4.3949    0.0000 C   0  0
    0.7731    4.3949    0.0000 C   0  0
    2.1067    2.0859    0.0000 C   0  0
   -1.8939   -0.2231    0.0000 C   0  0
    0.7731   -0.2231    0.0000 C   0  0
   -4.5558    2.8590    0.0000 C   0  0
   -3.2223    0.5500    0.0000 C   0  0
   -0.5604    5.1681    0.0000 C   0  0
    2.1067    5.1681    0.0000 C   0  0
    3.4402    2.8590    0.0000 C   0  0
   -1.8939   -1.7590    0.0000 C   0  0
    0.7731   -1.7590    0.0000 C   0  0
   -5.8893    2.0859    0.0000 C   0  0
   -4.5558   -0.2231    0.0000 C   0  0
    3.4402    4.3949    0.0000 C   0  0
   -0.5604   -2.5321    0.0000 C   0  0
   -5.8893    0.5500    0.0000 C   0  0
    4.7737    5.1681    0.0000 O   0  0
   -0.5604   -4.0680    0.0000 O   0  0
    0.8925   -4.5817    0.0000 C   0  0
    2.0340   -3.5492    0.0000 C   0  0
    3.3883   -4.2808    0.0000 N   0  0
    3.6062   -5.7285    0.0000 C   0  0
    4.8412   -3.6062    0.0000 C   0  0
    5.0487   -6.0657    0.0000 C   0  0
    5.9205   -4.7737    0.0000 C   0  0
 19 22  2  0
 29 31  1  0
  1  3  1  0
  1  2  1  0
 20 23  1  0
  1  4  1  0
  3  7  2  0
 28 30  1  0
  6 13  1  0
  3  8  1  0
  5 12  2  0
  5 11  1  0
  2  5  1  0
 10 17  1  0
 30 31  1  0
  9 16  2  0
  4 10  2  0
 14 20  2  0
 25 26  1  0
 15 20  1  0
 11 18  2  0
 17 21  2  0
 27 29  1  0
 27 28  1  0
 12 19  1  0
  4  9  1  0
 16 21  1  0
 24 25  1  0
 26 27  1  0
 18 22  1  0
  8 15  2  0
  7 14  1  0
  2  6  1  0
  7 13  1  0
 21 24  1  0
M  END
>  <SOM>
14

$$$$

SciTegic02211520382D

 31 35  0  0  0  0            999 V2000
   -0.5604    2.0859    0.0000 C   0  0  1  0  0  0
   -1.8939    2.8590    0.0000 C   0  0  1  0  0  0
    0.7731    2.8590    0.0000 C   0  0
   -0.5604    0.5500    0.0000 C   0  0
   -3.2223    2.0859    0.0000 C   0  0
   -1.8939    4.3949    0.0000 C   0  0
    0.7731    4.3949    0.0000 C   0  0
    2.1067    2.0859    0.0000 C   0  0
   -1.8939   -0.2231    0.0000 C   0  0
    0.7731   -0.2231    0.0000 C   0  0
   -4.5558    2.8590    0.0000 C   0  0
   -3.2223    0.5500    0.0000 C   0  0
   -0.5604    5.1681    0.0000 C   0  0
    2.1067    5.1681    0.0000 C   0  0
    3.4402    2.8590    0.0000 C   0  0
   -1.8939   -1.7590    0.0000 C   0  0
    0.7731   -1.7590    0.0000 C   0  0
   -5.8893    2.0859    0.0000 C   0  0
   -4.5558   -0.2231    0.0000 C   0  0
    3.4402    4.3949    0.0000 C   0  0
   -0.5604   -2.5321    0.0000 C   0  0
   -5.8893    0.5500    0.0000 C   0  0
    4.7737    5.1681    0.0000 O   0  0
   -0.5604   -4.0680    0.0000 O   0  0
    0.8925   -4.5817    0.0000 C   0  0
    2.0340   -3.5492    0.0000 C   0  0
    3.3883   -4.2808    0.0000 N   0  0
    3.6062   -5.7285    0.0000 C   0  0
    4.8412   -3.6062    0.0000 C   0  0
    5.0487   -6.0657    0.0000 C   0  0
    5.9205   -4.7737    0.0000 C   0  0
 19 22  2  0
 29 31  1  0
  1  3  1  0
  1  2  1  0
 20 23  1  0
  1  4  1  0
  3  7  2  0
 28 30  1  0
  6 13  1  0
  3  8  1  0
  5 12  2  0
  5 11  1  0
  2  5  1  0
 10 17  1  0
 30 31  1  0
  9 16  2  0
  4 10  2  0
 14 20  2  0
 25 26  1  0
 15 20  1  0
 11 18  2  0
 17 21  2  0
 27 29  1  0
 27 28  1  0
 12 19  1  0
  4  9  1  0
 16 21  1  0
 24 25  1  0
 26 27  1  0
 18 22  1  0
  8 15  2  0
  7 14  1  0
  2  6  1  0
  7 13  1  0
 21 24  1  0
M  END
>  <SOM>
15

$$$$

SciTegic02211520382D

 33 36  0  0  0  0            999 V2000
    0.8229   -4.1349    0.0000 C   0  0
    0.7509   -5.6777    0.0000 C   0  0
   -0.4731   -3.2914    0.0000 C   0  0
    2.0674   -3.4149    0.0000 O   0  0
   -0.6171   -6.3875    0.0000 C   0  0
    2.0572   -6.5109    0.0000 C   0  0
   -0.3909   -1.7589    0.0000 C   0  0
   -1.8412   -4.0012    0.0000 C   0  0
    2.0160   -1.6046    0.0000 C   0  0
   -0.6994   -7.9303    0.0000 C   0  0
    1.9749   -8.0538    0.0000 C   0  0
   -1.6869   -0.9154    0.0000 C   0  0
   -3.1372   -3.1680    0.0000 C   0  0
    3.3840   -0.9360    0.0000 C   0  0
    0.6069   -8.7635    0.0000 C   0  0
   -3.0549   -1.6252    0.0000 C   0  0
    3.4149    0.6274    0.0000 N   0  0
    0.6377  -10.3372    0.0000 F   0  0
   -4.3509   -0.7817    0.0000 F   0  0
    4.6492    1.4914    0.0000 C   0  0
    2.0572    1.3886    0.0000 C   0  0
    4.6492    3.0343    0.0000 C   0  0
    2.0366    2.9314    0.0000 C   0  0
    3.3326    3.6823    0.0000 N   0  0
    3.3120    5.2560    0.0000 C   0  0
    2.0880    6.0378    0.0000 C   0  0
    2.0674    7.6423    0.0000 C   0  0
    0.6686    8.4035    0.0000 C   0  0
    0.6789    9.9875    0.0000 C   0  0
   -0.6274    7.6218    0.0000 C   0  0
   -0.6686   10.7178    0.0000 C   0  0
   -2.0057    8.3726    0.0000 C   0  0
   -2.0263    9.9052    0.0000 C   0  0
 15 18  1  0
 29 31  1  0
  1  3  1  0
  1  2  1  0
 20 22  1  0
  1  4  1  0
 23 24  1  0
 31 33  2  0
  3  7  1  0
 22 24  1  0
 28 30  1  0
 16 19  1  0
  3  8  2  0
 32 33  1  0
  5 10  2  0
 10 15  1  0
 30 32  2  0
  9 14  1  0
 28 29  2  0
  6 11  1  0
 25 26  1  0
 11 15  2  0
 17 20  1  0
 17 21  1  0
 27 28  1  0
 12 16  1  0
  4  9  1  0
 24 25  1  0
 26 27  1  0
 14 17  1  0
  8 13  1  0
  2  5  1  0
  2  6  2  0
 13 16  2  0
  7 12  2  0
 21 23  1  0
M  END
>  <SOM>
33

$$$$

SciTegic02211520382D

 16 18  0  0  0  0            999 V2000
   -1.0526    0.3182    0.0000 C   0  0
   -2.5949   -0.1346    0.0000 C   0  0
   -0.1510   -0.9996    0.0000 C   0  0
   -0.3590    1.7544    0.0000 C   0  0
   -2.5949   -1.6075    0.0000 C   0  0
   -3.8679    0.5998    0.0000 C   0  0
   -1.2118   -2.1542    0.0000 C   0  0
    1.4402   -0.8772    0.0000 C   0  0
    1.2322    1.8768    0.0000 C   0  0
   -3.8679   -2.3419    0.0000 C   0  0
   -5.1408   -0.1346    0.0000 C   0  0
    2.1298    0.5590    0.0000 C   0  0
   -5.1408   -1.6075    0.0000 C   0  0
    3.6720    0.6773    0.0000 N   0  3
    4.3330    2.1012    0.0000 O   0  0
    4.5125   -0.5875    0.0000 O   0  5
 14 15  2  0
 14 16  1  0
  5 10  1  0
 11 13  1  0
  1  3  2  0
  1  2  1  0
  3  7  1  0
  8 12  2  0
  1  4  1  0
  2  5  2  0
  2  6  1  0
 10 13  2  0
  9 12  1  0
  5  7  1  0
 12 14  1  0
  4  9  2  0
  6 11  2  0
  3  8  1  0
M  END
>  <SOM>
13

$$$$

SciTegic02211520382D

 26 28  0  0  0  0            999 V2000
   -1.6458   -4.5484    0.0000 C   0  0
   -0.3125   -3.7776    0.0000 C   0  0
   -1.6458   -6.0901    0.0000 C   0  0
   -2.9791   -3.7776    0.0000 C   0  0
   -0.3125   -2.2430    0.0000 C   0  0
    1.0208   -4.5484    0.0000 C   0  0
   -0.3125   -6.8609    0.0000 N   0  0
   -2.9791   -6.8609    0.0000 C   0  0
   -4.3123   -4.5484    0.0000 C   0  0
    1.0208   -1.4722    0.0000 C   0  0
    1.0208   -6.0901    0.0000 C   0  0
   -4.3123   -6.0901    0.0000 C   0  0
    1.0208    0.0694    0.0000 N   0  0
    2.3541   -2.2430    0.0000 C   0  0
    2.3541   -6.8609    0.0000 O   0  0
   -0.3125    0.8402    0.0000 C   0  0
    3.6874   -1.4722    0.0000 O   0  0
    2.3541   -3.7776    0.0000 O   0  0
   -1.6458    0.0694    0.0000 C   0  0
   -0.3125    2.3749    0.0000 O   0  0
   -2.9791    0.8402    0.0000 C   0  0
   -1.6458   -1.4722    0.0000 C   0  0
   -4.3123    0.0694    0.0000 C   0  0
   -2.9791   -2.2430    0.0000 C   0  0
   -4.3123   -1.4722    0.0000 C   0  0
   -5.6456   -2.2430    0.0000 Cl  0  0
 19 22  1  0
 19 21  2  0
  1  3  2  0
  1  2  1  0
  1  4  1  0
  3  7  1  0
 22 24  2  0
 23 25  2  0
 16 19  1  0
  3  8  1  0
 10 13  1  0
  5 10  1  0
 10 14  1  0
  9 12  1  0
 24 25  1  0
  6 11  1  0
 25 26  1  0
 11 15  2  0
 13 16  1  0
  4  9  2  0
 16 20  2  0
 14 17  1  0
 14 18  2  0
  8 12  2  0
  2  5  1  0
  2  6  2  0
  7 11  1  0
 21 23  1  0
M  END
>  <SOM>
8

$$$$

SciTegic02211520382D

 26 28  0  0  0  0            999 V2000
   -1.6458   -4.5484    0.0000 C   0  0
   -0.3125   -3.7776    0.0000 C   0  0
   -1.6458   -6.0901    0.0000 C   0  0
   -2.9791   -3.7776    0.0000 C   0  0
   -0.3125   -2.2430    0.0000 C   0  0
    1.0208   -4.5484    0.0000 C   0  0
   -0.3125   -6.8609    0.0000 N   0  0
   -2.9791   -6.8609    0.0000 C   0  0
   -4.3123   -4.5484    0.0000 C   0  0
    1.0208   -1.4722    0.0000 C   0  0
    1.0208   -6.0901    0.0000 C   0  0
   -4.3123   -6.0901    0.0000 C   0  0
    1.0208    0.0694    0.0000 N   0  0
    2.3541   -2.2430    0.0000 C   0  0
    2.3541   -6.8609    0.0000 O   0  0
   -0.3125    0.8402    0.0000 C   0  0
    3.6874   -1.4722    0.0000 O   0  0
    2.3541   -3.7776    0.0000 O   0  0
   -1.6458    0.0694    0.0000 C   0  0
   -0.3125    2.3749    0.0000 O   0  0
   -2.9791    0.8402    0.0000 C   0  0
   -1.6458   -1.4722    0.0000 C   0  0
   -4.3123    0.0694    0.0000 C   0  0
   -2.9791   -2.2430    0.0000 C   0  0
   -4.3123   -1.4722    0.0000 C   0  0
   -5.6456   -2.2430    0.0000 Cl  0  0
 19 22  1  0
 19 21  2  0
  1  3  2  0
  1  2  1  0
  1  4  1  0
  3  7  1  0
 22 24  2  0
 23 25  2  0
 16 19  1  0
  3  8  1  0
 10 13  1  0
  5 10  1  0
 10 14  1  0
  9 12  1  0
 24 25  1  0
  6 11  1  0
 25 26  1  0
 11 15  2  0
 13 16  1  0
  4  9  2  0
 16 20  2  0
 14 17  1  0
 14 18  2  0
  8 12  2  0
  2  5  1  0
  2  6  2  0
  7 11  1  0
 21 23  1  0
M  END
>  <SOM>
9

$$$$

SciTegic02211520382D

 25 28  0  0  0  0            999 V2000
    1.5856   -0.3624    0.0000 C   0  0  2  0  0  0
    1.5856    1.2288    0.0000 C   0  0  1  0  0  0
    0.3171   -1.0589    0.0000 C   0  0  1  0  0  0
    3.0805   -0.7645    0.0000 C   0  0
    3.0465    1.7328    0.0000 C   0  0  1  0  0  0
    0.2548    1.9989    0.0000 C   0  0
    1.5516    2.7917    0.0000 C   0  0
   -1.0419   -0.3001    0.0000 C   0  0  2  0  0  0
    0.3171   -2.5879    0.0000 C   0  0
    3.9412    0.4700    0.0000 C   0  0
    4.7114    1.9650    0.0000 C   0  0
    3.5109    3.5618    0.0000 O   0  0
   -1.0419    1.2288    0.0000 C   0  0
   -2.3727   -1.0589    0.0000 C   0  0
   -1.0419   -3.3580    0.0000 C   0  0
    6.5008    2.1292    0.0000 C   0  0
   -2.3727   -2.5879    0.0000 C   0  0
   -3.6694   -0.3001    0.0000 C   0  0
   -3.6694   -3.3580    0.0000 C   0  0
   -5.0398   -1.0589    0.0000 C   0  0
   -5.0681   -2.5879    0.0000 C   0  0
   -6.3705   -3.4259    0.0000 O   0  0
    1.5856   -1.8234    0.0000 H   0  0
    0.2831    0.3851    0.0000 H   0  0
   -1.0702   -1.8234    0.0000 H   0  0
 19 21  2  0
  1  3  1  0
  1  2  1  0
 15 17  1  0
  1  4  1  0
  8 25  1  0
  6 13  1  0
  3  9  1  0
  3  8  1  0
 17 19  1  0
  5 12  1  0
  5 11  1  0
  5 10  1  0
  1 23  1  0
  9 15  1  0
  4 10  1  0
 11 16  3  0
  3 24  1  0
 20 21  1  0
 18 20  2  0
 14 17  2  0
  8 14  1  0
 14 18  1  0
  8 13  1  0
  2  5  1  0
  2  6  1  0
  2  7  1  0
 21 22  1  0
M  END
>  <SOM>
20

$$$$

SciTegic02211520382D

 18 18  0  0  0  0            999 V2000
   -3.8480   -1.0490    0.0000 C   0  0
   -5.1887   -0.3173    0.0000 C   0  0
   -2.4971   -0.2098    0.0000 O   0  0
   -3.8480   -2.5483    0.0000 C   0  0
   -6.4474   -1.0899    0.0000 C   0  0
   -5.2040    1.2793    0.0000 C   0  0
   -1.1820   -0.9978    0.0000 C   0  0
   -5.0812   -3.3312    0.0000 C   0  0
   -6.4167   -2.6148    0.0000 C   0  0
   -5.2296    3.0856    0.0000 N   0  0
    0.1228   -0.2098    0.0000 C   0  0  2  0  0  0
    1.4583   -0.9518    0.0000 C   0  0
    0.0972    1.2793    0.0000 O   0  0
    2.7990   -0.1382    0.0000 N   0  0
    4.0885   -0.9108    0.0000 C   0  0
    5.3524   -0.1689    0.0000 C   0  0
    3.5563   -2.3692    0.0000 C   0  0
    4.9226   -2.3692    0.0000 C   0  0
 14 15  1  0
 15 18  1  0
 11 13  1  0
 11 12  1  0
  1  3  1  0
  1  2  1  0
 15 17  1  0
  3  7  1  0
  4  8  1  0
  1  4  2  0
 15 16  1  0
  2  5  2  0
  2  6  1  0
  8  9  2  0
  7 11  1  0
  5  9  1  0
  6 10  3  0
 12 14  1  0
M  END
>  <SOM>
9

$$$$

SciTegic02211520382D

 21 23  0  0  0  0            999 V2000
    1.1609   -1.1921    0.0000 C   0  0  2  0  0  0
   -0.1646   -1.9615    0.0000 C   0  0
    1.7214    0.2313    0.0000 C   0  0
    2.4864   -1.9615    0.0000 O   0  0
    0.5871    0.2268    0.0000 C   0  0
   -0.1646   -3.4916    0.0000 C   0  0
   -1.4945   -1.1921    0.0000 C   0  0
    2.2818    1.6591    0.0000 C   0  0
    2.4864   -3.4916    0.0000 C   0  0
   -1.0230   -0.0623    0.0000 F   0  0
    1.3566    1.6146    0.0000 F   0  0
   -0.9029    0.6405    0.0000 F   0  0
    1.1609   -4.2567    0.0000 N   0  0
   -1.4945   -4.2567    0.0000 C   0  0
   -2.8200   -1.9615    0.0000 C   0  0
    2.8511    3.1002    0.0000 C   0  0
    3.8163   -4.2567    0.0000 O   0  0
   -2.8200   -3.4916    0.0000 C   0  0
   -4.1499   -1.1921    0.0000 Cl  0  0
    4.0654    4.0654    0.0000 C   0  0
    2.6198    4.6348    0.0000 C   0  0
 15 19  1  0
 15 18  1  0
  1  3  1  0
  1  2  1  0
  1  5  1  0
  1  4  1  0
  6 13  1  0
  3  8  3  0
  6 14  1  0
  5 12  1  0
  5 11  1  0
  5 10  1  0
  9 17  2  0
  9 13  1  0
  4  9  1  0
 16 21  1  0
 16 20  1  0
 20 21  1  0
  8 16  1  0
 14 18  2  0
  7 15  2  0
  2  6  2  0
  2  7  1  0
M  END
>  <SOM>
14

$$$$

SciTegic02211520382D

 26 28  0  0  0  0            999 V2000
   -2.2684    4.6162    0.0000 N   0  0
   -2.2684    6.1432    0.0000 C   0  0
   -3.5924    3.8483    0.0000 C   0  0
   -0.9444    3.8483    0.0000 C   0  0
   -0.9444    6.9023    0.0000 N   0  0
   -3.5924    6.9023    0.0000 N   0  0
   -3.5924    2.3214    0.0000 C   0  0
   -0.9444    2.3214    0.0000 C   0  0
   -0.9444    8.4293    0.0000 C   0  0
   -3.5924    8.4293    0.0000 C   0  0
   -2.2684    1.5623    0.0000 N   0  0
   -2.2684    9.1972    0.0000 C   0  0
   -2.2684    0.0265    0.0000 C   0  0
   -0.8297   -0.4766    0.0000 C   0  0
   -0.8297   -2.0036    0.0000 C   0  0
    0.6179   -2.5155    0.0000 C   0  0
    0.6179   -4.0425    0.0000 N   0  0
   -0.7061   -4.8104    0.0000 C   0  0
    1.9330   -4.8104    0.0000 C   0  0
   -0.7061   -6.3374    0.0000 C   0  0
   -2.0301   -4.0425    0.0000 O   0  0
    1.9330   -6.3374    0.0000 C   0  0
    3.2570   -4.0425    0.0000 O   0  0
    0.6179   -7.0965    0.0000 C   0  0
    1.3063   -8.4999    0.0000 C   0  0
    0.0000   -8.6234    0.0000 C   0  0
 19 22  1  0
 19 23  2  0
  1  3  1  0
  1  2  1  0
 20 24  1  0
 15 16  1  0
  4  8  1  0
  1  4  1  0
  3  7  1  0
 22 24  1  0
 16 17  1  0
  5  9  2  0
  6 10  1  0
 17 19  1  0
 17 18  1  0
 10 12  2  0
  9 12  1  0
 11 13  1  0
 18 20  1  0
 13 14  1  0
 24 26  1  0
 24 25  1  0
 18 21  2  0
 14 15  1  0
  8 11  1  0
  2  5  1  0
  2  6  2  0
  7 11  1  0
M  END
>  <SOM>
12

$$$$

SciTegic02211520382D

 30 34  0  0  0  0            999 V2000
    1.7542    3.7974    0.0000 N   0  0
    0.2759    4.2770    0.0000 C   0  0
    2.2338    2.3192    0.0000 C   0  0
    2.6674    5.0523    0.0000 C   0  0
    0.2759    5.8275    0.0000 C   0  0
   -1.0709    3.4952    0.0000 C   0  0
    3.7514    1.9907    0.0000 C   0  0
    1.1892    1.1629    0.0000 C   0  0
    1.7542    6.3072    0.0000 N   0  0
    4.2179    5.0523    0.0000 O   0  0
   -1.0709    6.6028    0.0000 C   0  0
   -2.4177    4.2770    0.0000 C   0  0
    4.2310    0.5190    0.0000 C   0  0
    1.6688   -0.3154    0.0000 C   0  0
   -2.4177    5.8275    0.0000 C   0  0
    3.1930   -0.6373    0.0000 N   0  0
   -3.7646    6.6028    0.0000 Cl  0  0
    3.6726   -2.1155    0.0000 C   0  0
    2.6477   -3.2850    0.0000 C   0  0
    1.1235   -2.9828    0.0000 C   0  0
    0.0985   -4.1522    0.0000 N   0  0
   -1.3731   -4.0405    0.0000 C   0  0
    0.4402   -5.7356    0.0000 C   0  0
   -2.0235   -5.3808    0.0000 C   0  0
   -2.2075   -2.7988    0.0000 C   0  0
   -0.9526   -6.5371    0.0000 N   0  0
    1.8330   -6.3597    0.0000 O   0  0
   -3.5215   -5.4859    0.0000 C   0  0
   -3.6989   -2.9039    0.0000 C   0  0
   -4.3559   -4.2508    0.0000 C   0  0
 19 20  1  0
 29 30  1  0
  1  3  1  0
  1  2  1  0
 15 17  1  0
 20 21  1  0
 28 30  2  0
 23 27  2  0
  3  7  1  0
 22 24  2  0
 22 25  1  0
  5  9  1  0
  6 12  2  0
 23 26  1  0
 16 18  1  0
  3  8  1  0
 18 19  1  0
  5 11  1  0
 12 15  1  0
 25 29  2  0
  4 10  2  0
 11 15  2  0
 24 28  1  0
 13 16  1  0
  1  4  1  0
 24 26  1  0
 14 16  1  0
  8 14  1  0
  2  5  2  0
  2  6  1  0
  7 13  1  0
  4  9  1  0
 21 23  1  0
 21 22  1  0
M  END
>  <SOM>
29

$$$$

SciTegic02211520382D

 30 34  0  0  0  0            999 V2000
    1.7542    3.7974    0.0000 N   0  0
    0.2759    4.2770    0.0000 C   0  0
    2.2338    2.3192    0.0000 C   0  0
    2.6674    5.0523    0.0000 C   0  0
    0.2759    5.8275    0.0000 C   0  0
   -1.0709    3.4952    0.0000 C   0  0
    3.7514    1.9907    0.0000 C   0  0
    1.1892    1.1629    0.0000 C   0  0
    1.7542    6.3072    0.0000 N   0  0
    4.2179    5.0523    0.0000 O   0  0
   -1.0709    6.6028    0.0000 C   0  0
   -2.4177    4.2770    0.0000 C   0  0
    4.2310    0.5190    0.0000 C   0  0
    1.6688   -0.3154    0.0000 C   0  0
   -2.4177    5.8275    0.0000 C   0  0
    3.1930   -0.6373    0.0000 N   0  0
   -3.7646    6.6028    0.0000 Cl  0  0
    3.6726   -2.1155    0.0000 C   0  0
    2.6477   -3.2850    0.0000 C   0  0
    1.1235   -2.9828    0.0000 C   0  0
    0.0985   -4.1522    0.0000 N   0  0
   -1.3731   -4.0405    0.0000 C   0  0
    0.4402   -5.7356    0.0000 C   0  0
   -2.0235   -5.3808    0.0000 C   0  0
   -2.2075   -2.7988    0.0000 C   0  0
   -0.9526   -6.5371    0.0000 N   0  0
    1.8330   -6.3597    0.0000 O   0  0
   -3.5215   -5.4859    0.0000 C   0  0
   -3.6989   -2.9039    0.0000 C   0  0
   -4.3559   -4.2508    0.0000 C   0  0
 19 20  1  0
 29 30  1  0
  1  3  1  0
  1  2  1  0
 15 17  1  0
 20 21  1  0
 28 30  2  0
 23 27  2  0
  3  7  1  0
 22 24  2  0
 22 25  1  0
  5  9  1  0
  6 12  2  0
 23 26  1  0
 16 18  1  0
  3  8  1  0
 18 19  1  0
  5 11  1  0
 12 15  1  0
 25 29  2  0
  4 10  2  0
 11 15  2  0
 24 28  1  0
 13 16  1  0
  1  4  1  0
 24 26  1  0
 14 16  1  0
  8 14  1  0
  2  5  2  0
  2  6  1  0
  7 13  1  0
  4  9  1  0
 21 23  1  0
 21 22  1  0
M  END
>  <SOM>
25

$$$$

SciTegic02211520382D

 30 34  0  0  0  0            999 V2000
    1.7542    3.7974    0.0000 N   0  0
    0.2759    4.2770    0.0000 C   0  0
    2.2338    2.3192    0.0000 C   0  0
    2.6674    5.0523    0.0000 C   0  0
    0.2759    5.8275    0.0000 C   0  0
   -1.0709    3.4952    0.0000 C   0  0
    3.7514    1.9907    0.0000 C   0  0
    1.1892    1.1629    0.0000 C   0  0
    1.7542    6.3072    0.0000 N   0  0
    4.2179    5.0523    0.0000 O   0  0
   -1.0709    6.6028    0.0000 C   0  0
   -2.4177    4.2770    0.0000 C   0  0
    4.2310    0.5190    0.0000 C   0  0
    1.6688   -0.3154    0.0000 C   0  0
   -2.4177    5.8275    0.0000 C   0  0
    3.1930   -0.6373    0.0000 N   0  0
   -3.7646    6.6028    0.0000 Cl  0  0
    3.6726   -2.1155    0.0000 C   0  0
    2.6477   -3.2850    0.0000 C   0  0
    1.1235   -2.9828    0.0000 C   0  0
    0.0985   -4.1522    0.0000 N   0  0
   -1.3731   -4.0405    0.0000 C   0  0
    0.4402   -5.7356    0.0000 C   0  0
   -2.0235   -5.3808    0.0000 C   0  0
   -2.2075   -2.7988    0.0000 C   0  0
   -0.9526   -6.5371    0.0000 N   0  0
    1.8330   -6.3597    0.0000 O   0  0
   -3.5215   -5.4859    0.0000 C   0  0
   -3.6989   -2.9039    0.0000 C   0  0
   -4.3559   -4.2508    0.0000 C   0  0
 19 20  1  0
 29 30  1  0
  1  3  1  0
  1  2  1  0
 15 17  1  0
 20 21  1  0
 28 30  2  0
 23 27  2  0
  3  7  1  0
 22 24  2  0
 22 25  1  0
  5  9  1  0
  6 12  2  0
 23 26  1  0
 16 18  1  0
  3  8  1  0
 18 19  1  0
  5 11  1  0
 12 15  1  0
 25 29  2  0
  4 10  2  0
 11 15  2  0
 24 28  1  0
 13 16  1  0
  1  4  1  0
 24 26  1  0
 14 16  1  0
  8 14  1  0
  2  5  2  0
  2  6  1  0
  7 13  1  0
  4  9  1  0
 21 23  1  0
 21 22  1  0
M  END
>  <SOM>
28

$$$$

SciTegic02211520382D

 30 34  0  0  0  0            999 V2000
    1.7542    3.7974    0.0000 N   0  0
    0.2759    4.2770    0.0000 C   0  0
    2.2338    2.3192    0.0000 C   0  0
    2.6674    5.0523    0.0000 C   0  0
    0.2759    5.8275    0.0000 C   0  0
   -1.0709    3.4952    0.0000 C   0  0
    3.7514    1.9907    0.0000 C   0  0
    1.1892    1.1629    0.0000 C   0  0
    1.7542    6.3072    0.0000 N   0  0
    4.2179    5.0523    0.0000 O   0  0
   -1.0709    6.6028    0.0000 C   0  0
   -2.4177    4.2770    0.0000 C   0  0
    4.2310    0.5190    0.0000 C   0  0
    1.6688   -0.3154    0.0000 C   0  0
   -2.4177    5.8275    0.0000 C   0  0
    3.1930   -0.6373    0.0000 N   0  0
   -3.7646    6.6028    0.0000 Cl  0  0
    3.6726   -2.1155    0.0000 C   0  0
    2.6477   -3.2850    0.0000 C   0  0
    1.1235   -2.9828    0.0000 C   0  0
    0.0985   -4.1522    0.0000 N   0  0
   -1.3731   -4.0405    0.0000 C   0  0
    0.4402   -5.7356    0.0000 C   0  0
   -2.0235   -5.3808    0.0000 C   0  0
   -2.2075   -2.7988    0.0000 C   0  0
   -0.9526   -6.5371    0.0000 N   0  0
    1.8330   -6.3597    0.0000 O   0  0
   -3.5215   -5.4859    0.0000 C   0  0
   -3.6989   -2.9039    0.0000 C   0  0
   -4.3559   -4.2508    0.0000 C   0  0
 19 20  1  0
 29 30  1  0
  1  3  1  0
  1  2  1  0
 15 17  1  0
 20 21  1  0
 28 30  2  0
 23 27  2  0
  3  7  1  0
 22 24  2  0
 22 25  1  0
  5  9  1  0
  6 12  2  0
 23 26  1  0
 16 18  1  0
  3  8  1  0
 18 19  1  0
  5 11  1  0
 12 15  1  0
 25 29  2  0
  4 10  2  0
 11 15  2  0
 24 28  1  0
 13 16  1  0
  1  4  1  0
 24 26  1  0
 14 16  1  0
  8 14  1  0
  2  5  2  0
  2  6  1  0
  7 13  1  0
  4  9  1  0
 21 23  1  0
 21 22  1  0
M  END
>  <SOM>
30

$$$$

SciTegic02211520382D

 25 27  0  0  0  0            999 V2000
    0.4652    1.1936    0.0000 C   0  0  2  0  0  0
   -0.8689    0.4257    0.0000 C   0  0
    1.7992    0.4257    0.0000 C   0  0  2  0  0  0
    0.9215    2.6637    0.0000 C   0  0
   -0.2414    2.8392    0.0000 O   0  0
   -2.2029    1.1936    0.0000 C   0  0
   -0.8689   -1.1146    0.0000 C   0  0
    1.7992   -1.1146    0.0000 C   0  0
    3.1332    1.1936    0.0000 C   0  0
    2.4267    2.9972    0.0000 N   0  0
   -3.5370    0.4257    0.0000 C   0  0
   -2.2029    2.7339    0.0000 F   0  0
   -2.2029   -1.8870    0.0000 C   0  0
    3.1332   -1.8870    0.0000 C   0  0
    0.4652   -1.8870    0.0000 N   0  0
    3.0850    4.4585    0.0000 C   0  0
    3.5370    2.0449    0.0000 N   0  0
   -3.5370   -1.1146    0.0000 C   0  0
    3.1332   -3.4273    0.0000 C   0  0
    4.4673   -1.1146    0.0000 F   0  0
    0.4652   -3.4273    0.0000 C   0  0
    4.6648    4.2830    0.0000 N   0  0
    4.8491    2.7339    0.0000 C   0  0
   -4.8710   -1.8870    0.0000 F   0  0
    1.7992   -4.1952    0.0000 N   0  0
 19 25  1  0
  1  3  1  0
  1  2  1  0
  1  5  1  0
  1  4  1  0
 22 23  1  0
  6 12  1  0
  6 11  1  0
  3  9  1  0
  3  8  1  0
 10 16  1  0
 10 17  1  0
 13 18  1  0
  4 10  1  0
 14 20  1  0
 11 18  2  0
 17 23  2  0
 15 21  1  0
 16 22  2  0
 18 24  1  0
  8 14  1  0
  8 15  2  0
 14 19  2  0
  2  6  2  0
  2  7  1  0
  7 13  2  0
 21 25  2  0
M  END
>  <SOM>
19

$$$$

SciTegic02211520382D

 19 22  0  0  0  0            999 V2000
   -0.1587    1.2661    0.0000 C   0  0
   -1.4212    0.4540    0.0000 C   0  0
    1.2440    0.5168    0.0000 C   0  0
   -0.1403    2.7685    0.0000 C   0  0
   -1.4212   -1.0410    0.0000 C   0  0
   -2.7242    1.2477    0.0000 C   0  0
    1.2440   -0.9598    0.0000 C   0  0
    2.5212    1.2661    0.0000 C   0  0
   -1.4618    3.5511    0.0000 C   0  0
    1.2440    3.5917    0.0000 C   0  0
   -0.0997   -1.8088    0.0000 C   0  0
   -2.7242   -1.8494    0.0000 C   0  0
   -2.7242    2.7685    0.0000 C   0  0
   -4.0864    0.4762    0.0000 C   0  0
    2.5914   -1.7054    0.0000 N   0  3
    2.5434    2.8091    0.0000 C   0  0
   -4.0864   -1.0631    0.0000 C   0  0
    2.6024   -3.2706    0.0000 O   0  0
    3.8760   -0.9044    0.0000 O   0  5
 15 19  1  0
 15 18  2  0
  1  3  1  0
  1  2  1  0
  1  4  2  0
  3  7  1  0
  6 13  1  0
  3  8  2  0
  6 14  1  0
  5 12  2  0
  5 11  1  0
 10 16  2  0
  9 13  2  0
  4 10  1  0
 12 17  1  0
  4  9  1  0
 14 17  2  0
  8 16  1  0
  7 15  1  0
  2  5  1  0
  2  6  2  0
  7 11  2  0
M  END
>  <SOM>
13

$$$$

SciTegic02211520382D

 19 22  0  0  0  0            999 V2000
   -0.1587    1.2661    0.0000 C   0  0
   -1.4212    0.4540    0.0000 C   0  0
    1.2440    0.5168    0.0000 C   0  0
   -0.1403    2.7685    0.0000 C   0  0
   -1.4212   -1.0410    0.0000 C   0  0
   -2.7242    1.2477    0.0000 C   0  0
    1.2440   -0.9598    0.0000 C   0  0
    2.5212    1.2661    0.0000 C   0  0
   -1.4618    3.5511    0.0000 C   0  0
    1.2440    3.5917    0.0000 C   0  0
   -0.0997   -1.8088    0.0000 C   0  0
   -2.7242   -1.8494    0.0000 C   0  0
   -2.7242    2.7685    0.0000 C   0  0
   -4.0864    0.4762    0.0000 C   0  0
    2.5914   -1.7054    0.0000 N   0  3
    2.5434    2.8091    0.0000 C   0  0
   -4.0864   -1.0631    0.0000 C   0  0
    2.6024   -3.2706    0.0000 O   0  0
    3.8760   -0.9044    0.0000 O   0  5
 15 19  1  0
 15 18  2  0
  1  3  1  0
  1  2  1  0
  1  4  2  0
  3  7  1  0
  6 13  1  0
  3  8  2  0
  6 14  1  0
  5 12  2  0
  5 11  1  0
 10 16  2  0
  9 13  2  0
  4 10  1  0
 12 17  1  0
  4  9  1  0
 14 17  2  0
  8 16  1  0
  7 15  1  0
  2  5  1  0
  2  6  2  0
  7 11  2  0
M  END
>  <SOM>
12

$$$$

SciTegic02211520382D

 22 26  0  0  0  0            999 V2000
   -1.3321    0.2329    0.0000 C   0  0
   -1.3321   -1.3088    0.0000 C   0  0
   -0.0047    1.0014    0.0000 C   0  0
   -2.8085    0.6986    0.0000 C   0  0
    0.0000   -2.0773    0.0000 C   0  0
   -2.7945   -1.7978    0.0000 N   0  0
    1.3274    0.2422    0.0000 C   0  0
   -0.0093    2.5477    0.0000 C   0  0
   -3.7074   -0.5496    0.0000 C   0  0
   -3.4419    2.1006    0.0000 C   0  0
    1.3367   -1.3041    0.0000 C   0  0
    2.7945    0.7266    0.0000 N   0  0
    1.3227    3.3255    0.0000 O   0  0
   -5.2304   -0.4005    0.0000 C   0  0
   -4.9743    2.2542    0.0000 C   0  0
    2.8085   -1.7699    0.0000 C   0  0
    3.7121   -0.5216    0.0000 C   0  0
   -5.8685    0.9921    0.0000 C   0  0
    3.4373   -3.1671    0.0000 C   0  0
    5.2351   -0.6707    0.0000 C   0  0
    4.9696   -3.3255    0.0000 C   0  0
    5.8685   -2.0679    0.0000 C   0  0
 19 21  2  0
  1  3  1  0
  1  2  2  0
 20 22  2  0
  1  4  1  0
  3  7  2  0
 15 18  1  0
 16 17  2  0
 16 19  1  0
  3  8  1  0
  5 11  2  0
 10 15  2  0
  6  9  1  0
  9 14  1  0
  4 10  1  0
 11 16  1  0
 17 20  1  0
 12 17  1  0
  4  9  2  0
 14 18  2  0
  8 13  2  0
  2  5  1  0
  2  6  1  0
  7 11  1  0
  7 12  1  0
 21 22  1  0
M  END
>  <SOM>
21

$$$$

SciTegic02211520382D

 22 26  0  0  0  0            999 V2000
   -1.3321    0.2329    0.0000 C   0  0
   -1.3321   -1.3088    0.0000 C   0  0
   -0.0047    1.0014    0.0000 C   0  0
   -2.8085    0.6986    0.0000 C   0  0
    0.0000   -2.0773    0.0000 C   0  0
   -2.7945   -1.7978    0.0000 N   0  0
    1.3274    0.2422    0.0000 C   0  0
   -0.0093    2.5477    0.0000 C   0  0
   -3.7074   -0.5496    0.0000 C   0  0
   -3.4419    2.1006    0.0000 C   0  0
    1.3367   -1.3041    0.0000 C   0  0
    2.7945    0.7266    0.0000 N   0  0
    1.3227    3.3255    0.0000 O   0  0
   -5.2304   -0.4005    0.0000 C   0  0
   -4.9743    2.2542    0.0000 C   0  0
    2.8085   -1.7699    0.0000 C   0  0
    3.7121   -0.5216    0.0000 C   0  0
   -5.8685    0.9921    0.0000 C   0  0
    3.4373   -3.1671    0.0000 C   0  0
    5.2351   -0.6707    0.0000 C   0  0
    4.9696   -3.3255    0.0000 C   0  0
    5.8685   -2.0679    0.0000 C   0  0
 19 21  2  0
  1  3  1  0
  1  2  2  0
 20 22  2  0
  1  4  1  0
  3  7  2  0
 15 18  1  0
 16 17  2  0
 16 19  1  0
  3  8  1  0
  5 11  2  0
 10 15  2  0
  6  9  1  0
  9 14  1  0
  4 10  1  0
 11 16  1  0
 17 20  1  0
 12 17  1  0
  4  9  2  0
 14 18  2  0
  8 13  2  0
  2  5  1  0
  2  6  1  0
  7 11  1  0
  7 12  1  0
 21 22  1  0
M  END
>  <SOM>
15

$$$$

SciTegic02211520382D

 23 27  0  0  0  0            999 V2000
   -1.3321    0.9362    0.0000 C   0  0
   -1.3321   -0.6055    0.0000 C   0  0
   -0.0047    1.7047    0.0000 C   0  0
   -2.8085    1.4019    0.0000 C   0  0
    0.0000   -1.3740    0.0000 C   0  0
   -2.7945   -1.0945    0.0000 N   0  0
    1.3274    0.9455    0.0000 C   0  0
   -0.0093    3.2510    0.0000 C   0  0
   -3.7074    0.1537    0.0000 C   0  0
   -3.4419    2.8038    0.0000 C   0  0
    1.3367   -0.6008    0.0000 C   0  0
    2.7945    1.4299    0.0000 N   0  0
    1.3227    4.0288    0.0000 O   0  0
   -5.2304    0.3027    0.0000 C   0  0
   -4.9743    2.9575    0.0000 C   0  0
    2.8085   -1.0666    0.0000 C   0  0
    3.7121    0.1816    0.0000 C   0  0
   -5.8685    1.6953    0.0000 C   0  0
    3.4373   -2.4638    0.0000 C   0  0
    5.2351    0.0326    0.0000 C   0  0
    4.9696   -2.6222    0.0000 C   0  0
    5.8685   -1.3647    0.0000 C   0  0
    5.6030   -4.0288    0.0000 O   0  0
 19 21  2  0
  1  3  1  0
  1  2  2  0
 20 22  2  0
  1  4  1  0
  3  7  2  0
 15 18  1  0
 16 17  2  0
 16 19  1  0
  3  8  1  0
  5 11  2  0
 10 15  2  0
  6  9  1  0
  9 14  1  0
  4 10  1  0
 11 16  1  0
 17 20  1  0
 12 17  1  0
  4  9  2  0
 14 18  2  0
  8 13  2  0
  2  5  1  0
  2  6  1  0
  7 11  1  0
  7 12  1  0
 21 23  1  0
 21 22  1  0
M  END
>  <SOM>
14

$$$$

SciTegic02211520382D

 23 27  0  0  0  0            999 V2000
   -1.3250    0.0046    0.0000 C   0  0
   -1.3250   -1.5288    0.0000 C   0  0
   -0.0046    0.7691    0.0000 C   0  0
   -2.7936    0.4679    0.0000 C   0  0
    0.0000   -2.2933    0.0000 C   0  0
   -2.7797   -2.0153    0.0000 N   0  0
    1.3204    0.0139    0.0000 C   0  0
   -0.0093    2.3025    0.0000 C   0  0
   -3.6877   -0.7737    0.0000 C   0  0
   -3.4237    1.8624    0.0000 C   0  0
    1.3296   -1.5242    0.0000 C   0  0
    2.7797    0.4957    0.0000 N   0  0
    1.3204    3.0716    0.0000 O   0  0
   -5.1981   -0.6301    0.0000 C   0  0
   -4.8969    2.1172    0.0000 C   0  0
    2.7936   -1.9875    0.0000 C   0  0
    3.6970   -0.7459    0.0000 C   0  0
   -5.8374    0.7598    0.0000 C   0  0
   -5.4853    3.5349    0.0000 O   0  0
    3.4190   -3.3773    0.0000 C   0  0
    5.2073   -0.8895    0.0000 C   0  0
    4.9432   -3.5349    0.0000 C   0  0
    5.8374   -2.2840    0.0000 C   0  0
 15 19  1  0
 15 18  1  0
  1  3  1  0
  1  2  2  0
 20 22  2  0
  1  4  1  0
  3  7  2  0
 22 23  1  0
 16 17  2  0
  3  8  1  0
  5 11  2  0
 10 15  2  0
  6  9  1  0
  9 14  1  0
  4 10  1  0
 11 16  1  0
 17 21  1  0
 12 17  1  0
  4  9  2  0
 16 20  1  0
 14 18  2  0
  8 13  2  0
  2  5  1  0
  2  6  1  0
  7 11  1  0
  7 12  1  0
 21 23  2  0
M  END
>  <SOM>
21

$$$$

SciTegic02211520382D

 13 14  0  0  0  0            999 V2000
   -0.1630   -0.3899    0.0000 C   0  0
    1.1697    0.3828    0.0000 N   0  0
   -1.4958    0.3828    0.0000 C   0  0
   -0.1630   -1.9247    0.0000 C   0  0
    2.5024   -0.3899    0.0000 C   0  0
    1.1697    1.9247    0.0000 C   0  0
   -2.8285   -0.3899    0.0000 C   0  0
   -1.4958   -2.6974    0.0000 C   0  0
    3.8387    0.3828    0.0000 C   0  0
    2.5024    2.6974    0.0000 C   0  0
   -2.8285   -1.9247    0.0000 C   0  0
   -4.1719    0.3828    0.0000 Cl  0  0
    3.8387    1.9247    0.0000 N   0  0
 10 13  1  0
  1  3  1  0
  1  2  1  0
  3  7  2  0
  4  8  1  0
  1  4  2  0
  2  5  1  0
  2  6  1  0
  8 11  2  0
  7 11  1  0
  5  9  1  0
  7 12  1  0
  9 13  1  0
  6 10  1  0
M  END
>  <SOM>
11

$$$$

SciTegic02211520382D

 13 14  0  0  0  0            999 V2000
   -0.1630   -0.3899    0.0000 C   0  0
    1.1697    0.3828    0.0000 N   0  0
   -1.4958    0.3828    0.0000 C   0  0
   -0.1630   -1.9247    0.0000 C   0  0
    2.5024   -0.3899    0.0000 C   0  0
    1.1697    1.9247    0.0000 C   0  0
   -2.8285   -0.3899    0.0000 C   0  0
   -1.4958   -2.6974    0.0000 C   0  0
    3.8387    0.3828    0.0000 C   0  0
    2.5024    2.6974    0.0000 C   0  0
   -2.8285   -1.9247    0.0000 C   0  0
   -4.1719    0.3828    0.0000 Cl  0  0
    3.8387    1.9247    0.0000 N   0  0
 10 13  1  0
  1  3  1  0
  1  2  1  0
  3  7  2  0
  4  8  1  0
  1  4  2  0
  2  5  1  0
  2  6  1  0
  8 11  2  0
  7 11  1  0
  5  9  1  0
  7 12  1  0
  9 13  1  0
  6 10  1  0
M  END
>  <SOM>
11

$$$$

SciTegic02211520382D

 13 14  0  0  0  0            999 V2000
   -0.1630   -0.3899    0.0000 C   0  0
    1.1697    0.3828    0.0000 N   0  0
   -1.4958    0.3828    0.0000 C   0  0
   -0.1630   -1.9247    0.0000 C   0  0
    2.5024   -0.3899    0.0000 C   0  0
    1.1697    1.9247    0.0000 C   0  0
   -2.8285   -0.3899    0.0000 C   0  0
   -1.4958   -2.6974    0.0000 C   0  0
    3.8387    0.3828    0.0000 C   0  0
    2.5024    2.6974    0.0000 C   0  0
   -2.8285   -1.9247    0.0000 C   0  0
   -4.1719    0.3828    0.0000 Cl  0  0
    3.8387    1.9247    0.0000 N   0  0
 10 13  1  0
  1  3  1  0
  1  2  1  0
  3  7  2  0
  4  8  1  0
  1  4  2  0
  2  5  1  0
  2  6  1  0
  8 11  2  0
  7 11  1  0
  5  9  1  0
  7 12  1  0
  9 13  1  0
  6 10  1  0
M  END
>  <SOM>
11

$$$$

SciTegic02211520382D

 19 20  0  0  0  0            999 V2000
    1.0298   -0.8901    0.0000 C   0  0
   -0.3073   -1.6605    0.0000 C   0  0
    1.0298    0.6506    0.0000 N   0  0
    2.3630   -1.6605    0.0000 C   0  0
   -0.3073   -3.2012    0.0000 C   0  0
   -1.6405   -0.8901    0.0000 C   0  0
    2.3590    1.4250    0.0000 C   0  0
    2.3630   -3.2012    0.0000 C   0  0
    1.0298   -3.9716    0.0000 C   0  0
   -2.9737   -1.6605    0.0000 C   0  0
    3.6962    0.6626    0.0000 C   0  0
    2.3550    2.9657    0.0000 C   0  0
   -4.2709   -0.9380    0.0000 O   0  0
   -2.9697   -3.2092    0.0000 O   0  0
    5.0293    1.4370    0.0000 C   0  0
    3.7041   -0.8821    0.0000 Cl  0  0
    3.6842    3.7441    0.0000 C   0  0
    1.0178    3.7321    0.0000 Cl  0  0
    5.0253    2.9777    0.0000 C   0  0
 17 19  2  0
 11 16  1  0
 11 15  2  0
 10 13  1  0
 10 14  2  0
 12 18  1  0
  1  3  1  0
  1  2  2  0
  3  7  1  0
  4  8  2  0
  1  4  1  0
  2  5  1  0
  2  6  1  0
  8  9  1  0
  7 11  1  0
  5  9  2  0
  7 12  2  0
 12 17  1  0
  6 10  1  0
 15 19  1  0
M  END
>  <SOM>
19

$$$$

SciTegic02211520382D

 19 20  0  0  0  0            999 V2000
    1.0298   -0.8901    0.0000 C   0  0
   -0.3073   -1.6605    0.0000 C   0  0
    1.0298    0.6506    0.0000 N   0  0
    2.3630   -1.6605    0.0000 C   0  0
   -0.3073   -3.2012    0.0000 C   0  0
   -1.6405   -0.8901    0.0000 C   0  0
    2.3590    1.4250    0.0000 C   0  0
    2.3630   -3.2012    0.0000 C   0  0
    1.0298   -3.9716    0.0000 C   0  0
   -2.9737   -1.6605    0.0000 C   0  0
    3.6962    0.6626    0.0000 C   0  0
    2.3550    2.9657    0.0000 C   0  0
   -4.2709   -0.9380    0.0000 O   0  0
   -2.9697   -3.2092    0.0000 O   0  0
    5.0293    1.4370    0.0000 C   0  0
    3.7041   -0.8821    0.0000 Cl  0  0
    3.6842    3.7441    0.0000 C   0  0
    1.0178    3.7321    0.0000 Cl  0  0
    5.0253    2.9777    0.0000 C   0  0
 17 19  2  0
 11 16  1  0
 11 15  2  0
 10 13  1  0
 10 14  2  0
 12 18  1  0
  1  3  1  0
  1  2  2  0
  3  7  1  0
  4  8  2  0
  1  4  1  0
  2  5  1  0
  2  6  1  0
  8  9  1  0
  7 11  1  0
  5  9  2  0
  7 12  2  0
 12 17  1  0
  6 10  1  0
 15 19  1  0
M  END
>  <SOM>
8

$$$$

SciTegic02211520382D

 19 20  0  0  0  0            999 V2000
    1.0298   -0.8901    0.0000 C   0  0
   -0.3073   -1.6605    0.0000 C   0  0
    1.0298    0.6506    0.0000 N   0  0
    2.3630   -1.6605    0.0000 C   0  0
   -0.3073   -3.2012    0.0000 C   0  0
   -1.6405   -0.8901    0.0000 C   0  0
    2.3590    1.4250    0.0000 C   0  0
    2.3630   -3.2012    0.0000 C   0  0
    1.0298   -3.9716    0.0000 C   0  0
   -2.9737   -1.6605    0.0000 C   0  0
    3.6962    0.6626    0.0000 C   0  0
    2.3550    2.9657    0.0000 C   0  0
   -4.2709   -0.9380    0.0000 O   0  0
   -2.9697   -3.2092    0.0000 O   0  0
    5.0293    1.4370    0.0000 C   0  0
    3.7041   -0.8821    0.0000 Cl  0  0
    3.6842    3.7441    0.0000 C   0  0
    1.0178    3.7321    0.0000 Cl  0  0
    5.0253    2.9777    0.0000 C   0  0
 17 19  2  0
 11 16  1  0
 11 15  2  0
 10 13  1  0
 10 14  2  0
 12 18  1  0
  1  3  1  0
  1  2  2  0
  3  7  1  0
  4  8  2  0
  1  4  1  0
  2  5  1  0
  2  6  1  0
  8  9  1  0
  7 11  1  0
  5  9  2  0
  7 12  2  0
 12 17  1  0
  6 10  1  0
 15 19  1  0
M  END
>  <SOM>
9

$$$$

SciTegic02211520382D

 19 20  0  0  0  0            999 V2000
    1.0298   -0.8901    0.0000 C   0  0
   -0.3073   -1.6605    0.0000 C   0  0
    1.0298    0.6506    0.0000 N   0  0
    2.3630   -1.6605    0.0000 C   0  0
   -0.3073   -3.2012    0.0000 C   0  0
   -1.6405   -0.8901    0.0000 C   0  0
    2.3590    1.4250    0.0000 C   0  0
    2.3630   -3.2012    0.0000 C   0  0
    1.0298   -3.9716    0.0000 C   0  0
   -2.9737   -1.6605    0.0000 C   0  0
    3.6962    0.6626    0.0000 C   0  0
    2.3550    2.9657    0.0000 C   0  0
   -4.2709   -0.9380    0.0000 O   0  0
   -2.9697   -3.2092    0.0000 O   0  0
    5.0293    1.4370    0.0000 C   0  0
    3.7041   -0.8821    0.0000 Cl  0  0
    3.6842    3.7441    0.0000 C   0  0
    1.0178    3.7321    0.0000 Cl  0  0
    5.0253    2.9777    0.0000 C   0  0
 17 19  2  0
 11 16  1  0
 11 15  2  0
 10 13  1  0
 10 14  2  0
 12 18  1  0
  1  3  1  0
  1  2  2  0
  3  7  1  0
  4  8  2  0
  1  4  1  0
  2  5  1  0
  2  6  1  0
  8  9  1  0
  7 11  1  0
  5  9  2  0
  7 12  2  0
 12 17  1  0
  6 10  1  0
 15 19  1  0
M  END
>  <SOM>
19

$$$$

SciTegic02211520382D

 19 20  0  0  0  0            999 V2000
    1.0298   -0.8901    0.0000 C   0  0
   -0.3073   -1.6605    0.0000 C   0  0
    1.0298    0.6506    0.0000 N   0  0
    2.3630   -1.6605    0.0000 C   0  0
   -0.3073   -3.2012    0.0000 C   0  0
   -1.6405   -0.8901    0.0000 C   0  0
    2.3590    1.4250    0.0000 C   0  0
    2.3630   -3.2012    0.0000 C   0  0
    1.0298   -3.9716    0.0000 C   0  0
   -2.9737   -1.6605    0.0000 C   0  0
    3.6962    0.6626    0.0000 C   0  0
    2.3550    2.9657    0.0000 C   0  0
   -4.2709   -0.9380    0.0000 O   0  0
   -2.9697   -3.2092    0.0000 O   0  0
    5.0293    1.4370    0.0000 C   0  0
    3.7041   -0.8821    0.0000 Cl  0  0
    3.6842    3.7441    0.0000 C   0  0
    1.0178    3.7321    0.0000 Cl  0  0
    5.0253    2.9777    0.0000 C   0  0
 17 19  2  0
 11 16  1  0
 11 15  2  0
 10 13  1  0
 10 14  2  0
 12 18  1  0
  1  3  1  0
  1  2  2  0
  3  7  1  0
  4  8  2  0
  1  4  1  0
  2  5  1  0
  2  6  1  0
  8  9  1  0
  7 11  1  0
  5  9  2  0
  7 12  2  0
 12 17  1  0
  6 10  1  0
 15 19  1  0
M  END
>  <SOM>
9

$$$$

SciTegic02211520382D

 26 28  0  0  0  0            999 V2000
   -1.5974   -0.3532    0.0000 C   0  0
   -0.2499    0.5162    0.0000 C   0  0
   -2.9014    0.4184    0.0000 C   0  0
   -1.5974   -1.9397    0.0000 C   0  0
    1.0976   -0.2065    0.0000 C   0  0
   -0.2771    2.0538    0.0000 C   0  0
   -4.2489   -0.3532    0.0000 C   0  0
   -2.9014    1.9560    0.0000 O   0  0
   -2.9014   -2.6624    0.0000 O   0  0
   -0.2988   -2.8091    0.0000 O   0  0
    2.3961    0.6085    0.0000 C   0  0
    1.0704   -1.7496    0.0000 C   0  0
    0.9019    2.9177    0.0000 C   0  0
   -4.2489   -1.8908    0.0000 C   0  0
   -5.5475    0.4184    0.0000 C   0  0
    3.7436   -0.0652    0.0000 C   0  0
    2.4885   -2.4722    0.0000 C   0  0
    2.2983    2.2440    0.0000 C   0  0
    0.9291    4.3902    0.0000 O   0  0
   -5.5475   -2.6624    0.0000 C   0  0
   -6.8461   -0.3532    0.0000 C   0  0
    3.7925   -1.6518    0.0000 C   0  0
   -6.8461   -1.9397    0.0000 C   0  0
    5.1400   -2.4722    0.0000 N   0  3
    6.6777   -1.5322    0.0000 O   0  0
    5.1128   -4.2489    0.0000 O   0  5
  1  3  2  0
  1  2  1  0
 20 23  2  0
  1  4  1  0
  3  7  1  0
 22 24  1  0
  6 13  1  0
  3  8  1  0
  5 12  1  0
  5 11  2  0
  2  5  1  0
 24 26  1  0
 16 22  2  0
  9 14  1  0
  4 10  2  0
 14 20  1  0
 11 16  1  0
 15 21  2  0
 17 22  1  0
 12 17  2  0
  4  9  1  0
 13 19  2  0
 13 18  1  0
 24 25  2  0
  7 15  1  0
  7 14  2  0
  2  6  1  0
 21 23  1  0
M  END
>  <SOM>
21

$$$$

SciTegic02211520382D

 26 28  0  0  0  0            999 V2000
   -1.5974   -0.3532    0.0000 C   0  0
   -0.2499    0.5162    0.0000 C   0  0
   -2.9014    0.4184    0.0000 C   0  0
   -1.5974   -1.9397    0.0000 C   0  0
    1.0976   -0.2065    0.0000 C   0  0
   -0.2771    2.0538    0.0000 C   0  0
   -4.2489   -0.3532    0.0000 C   0  0
   -2.9014    1.9560    0.0000 O   0  0
   -2.9014   -2.6624    0.0000 O   0  0
   -0.2988   -2.8091    0.0000 O   0  0
    2.3961    0.6085    0.0000 C   0  0
    1.0704   -1.7496    0.0000 C   0  0
    0.9019    2.9177    0.0000 C   0  0
   -4.2489   -1.8908    0.0000 C   0  0
   -5.5475    0.4184    0.0000 C   0  0
    3.7436   -0.0652    0.0000 C   0  0
    2.4885   -2.4722    0.0000 C   0  0
    2.2983    2.2440    0.0000 C   0  0
    0.9291    4.3902    0.0000 O   0  0
   -5.5475   -2.6624    0.0000 C   0  0
   -6.8461   -0.3532    0.0000 C   0  0
    3.7925   -1.6518    0.0000 C   0  0
   -6.8461   -1.9397    0.0000 C   0  0
    5.1400   -2.4722    0.0000 N   0  3
    6.6777   -1.5322    0.0000 O   0  0
    5.1128   -4.2489    0.0000 O   0  5
  1  3  2  0
  1  2  1  0
 20 23  2  0
  1  4  1  0
  3  7  1  0
 22 24  1  0
  6 13  1  0
  3  8  1  0
  5 12  1  0
  5 11  2  0
  2  5  1  0
 24 26  1  0
 16 22  2  0
  9 14  1  0
  4 10  2  0
 14 20  1  0
 11 16  1  0
 15 21  2  0
 17 22  1  0
 12 17  2  0
  4  9  1  0
 13 19  2  0
 13 18  1  0
 24 25  2  0
  7 15  1  0
  7 14  2  0
  2  6  1  0
 21 23  1  0
M  END
>  <SOM>
23

$$$$

SciTegic02211520382D

 33 36  0  0  0  0            999 V2000
   -0.0065   -0.7387    0.0000 C   0  0  2  0  0  0
   -1.3412   -1.5097    0.0000 C   0  0
    0.0000    0.7970    0.0000 N   0  0
    1.3283   -1.5227    0.0000 C   0  0  2  0  0  0
   -1.3477   -3.0518    0.0000 C   0  0
   -2.6760   -0.7257    0.0000 C   0  0
    1.3348    1.5680    0.0000 C   0  0
   -1.3283    1.5745    0.0000 C   0  0
    1.3283   -3.0648    0.0000 C   0  0  2  0  0  0
    2.6760   -0.7581    0.0000 O   0  0
   -0.0194   -3.8293    0.0000 O   0  0
   -2.6760   -3.8228    0.0000 C   0  0
   -4.0043   -1.5097    0.0000 C   0  0
    2.6630    0.7840    0.0000 C   0  0
    1.3283    3.1036    0.0000 C   0  0
   -1.3283    3.1166    0.0000 C   0  0
    2.4168   -4.1598    0.0000 C   0  0
    2.7473   -2.5982    0.0000 C   0  0
   -4.0043   -3.0583    0.0000 C   0  0
   -5.3390   -0.7451    0.0000 N   0  0
    4.0043    1.5551    0.0000 C   0  0
    2.6630    3.8812    0.0000 C   0  0
   -2.5788    4.0302    0.0000 N   0  0
   -0.0778    4.0237    0.0000 N   0  0
    2.0151   -5.6565    0.0000 O   0  0
    3.9136   -3.7645    0.0000 O   0  0
    4.0043    3.0971    0.0000 C   0  0
   -2.0993    5.5010    0.0000 N   0  0
   -0.5507    5.4945    0.0000 N   0  0
    3.1036   -6.7515    0.0000 C   0  0
    5.0021   -4.8595    0.0000 C   0  0
    5.3390    3.8682    0.0000 Cl  0  0
   -3.0000    6.7515    0.0000 C   0  0
 27 32  1  0
  1  3  1  0
  1  2  1  0
 22 27  1  0
  1  4  1  0
  3  7  1  0
 28 33  1  0
 23 28  1  0
  6 13  2  0
 13 20  1  0
  3  8  1  0
  5 12  1  0
  5 11  1  0
 16 24  1  0
  2  5  2  0
 13 19  1  0
  9 17  1  0
  9 11  1  0
  4 10  1  0
 14 21  1  0
  9 18  1  0
 15 22  2  0
 24 29  2  0
 17 25  1  0
 17 26  1  0
 12 19  2  0
  4  9  1  0
 16 23  2  0
 25 30  1  0
 28 29  1  0
  8 16  1  0
 26 31  1  0
  7 15  1  0
  7 14  2  0
  2  6  1  0
 21 27  2  0
M  END
>  <SOM>
19

$$$$

SciTegic02211520382D

 26 28  0  0  0  0            999 V2000
   -1.2656   -1.9639    0.0000 C   0  0
   -1.2656   -0.4219    0.0000 C   0  0
    0.2037   -2.4367    0.0000 N   0  0
   -2.5967   -2.7349    0.0000 C   0  0
    0.2037    0.0582    0.0000 N   0  0
   -2.5967    0.3491    0.0000 C   0  0
    1.1129   -1.1929    0.0000 C   0  0
   -3.9351   -1.9639    0.0000 C   0  0
   -3.9351   -0.4219    0.0000 C   0  0
    2.6549   -1.1929    0.0000 S   0  0
   -5.2662    0.3491    0.0000 O   0  0
    3.5423    0.0655    0.0000 C   0  0
    3.1641   -2.6404    0.0000 O   0  0
   -6.5973   -0.4292    0.0000 C   0  0
    5.0262   -0.3491    0.0000 C   0  0
   -6.6773   -1.7966    0.0000 F   0  0
   -8.0084    0.2037    0.0000 F   0  0
    6.1318    0.7274    0.0000 C   0  0
    5.4044   -1.8475    0.0000 N   0  0
    7.6156    0.3055    0.0000 C   0  0
    5.7535    2.2185    0.0000 O   0  0
    6.8883   -2.2621    0.0000 C   0  0
    7.9939   -1.1929    0.0000 C   0  0
    8.7212    1.3820    0.0000 O   0  0
    4.2188    2.3567    0.0000 C   0  0
    8.0739    2.7786    0.0000 C   0  0
 19 22  2  0
 15 19  1  0
 15 18  2  0
  1  3  1  0
  1  2  2  0
 20 24  1  0
 20 23  2  0
  4  8  2  0
  1  4  1  0
  3  7  1  0
  8  9  1  0
  5  7  2  0
 10 12  1  0
 10 13  2  0
  6  9  2  0
  9 11  1  0
 11 14  1  0
 12 15  1  0
 24 26  1  0
 18 21  1  0
 18 20  1  0
 14 16  1  0
 14 17  1  0
  2  5  1  0
  2  6  1  0
 22 23  1  0
  7 10  1  0
 21 25  1  0
M  END
>  <SOM>
8

$$$$

SciTegic02211520382D

 21 24  0  0  0  0            999 V2000
    0.7747    0.4115    0.0000 N   0  0
   -0.7303    0.4115    0.0000 C   0  0  1  0  0  0
    1.7309    1.5977    0.0000 C   0  0
    1.4848   -0.8675    0.0000 C   0  0
   -1.7107    1.5977    0.0000 C   0  0
   -1.5291   -0.8675    0.0000 C   0  0
    1.3637    3.1632    0.0000 C   0  0
    3.1955    1.1055    0.0000 C   0  0
    0.7303   -2.1949    0.0000 C   0  0
   -1.3879    3.1269    0.0000 C   0  0
   -3.1793    1.1499    0.0000 C   0  0
   -0.7747   -2.1949    0.0000 N   0  0
   -0.0605    3.8168    0.0000 C   0  0
    2.5055    4.2041    0.0000 C   0  0
    4.2969    2.1868    0.0000 C   0  0
   -2.5257    4.1234    0.0000 C   0  0
   -4.2969    2.1263    0.0000 C   0  0
   -1.5493   -3.5223    0.0000 C   0  0
    3.9741    3.7563    0.0000 C   0  0
   -3.9741    3.6554    0.0000 C   0  0
   -2.2312    0.3752    0.0000 H   0  0
 15 19  1  0
  1  3  1  0
  1  2  1  0
  1  4  1  0
  3  7  2  0
  6 12  1  0
  3  8  1  0
  5 11  1  0
  5 10  2  0
 10 16  1  0
  2  5  1  0
  2 21  1  0
  9 12  1  0
 11 17  2  0
 17 20  1  0
 10 13  1  0
 12 18  1  0
  4  9  1  0
 16 20  2  0
  8 15  2  0
 14 19  2  0
  7 14  1  0
  2  6  1  0
  7 13  1  0
M  END
>  <SOM>
19

$$$$

SciTegic02211520382D

 19 21  0  0  0  0            999 V2000
   -2.0271   -1.0783    0.0000 C   0  0
   -2.0271   -2.6148    0.0000 C   0  0
   -0.6955   -0.3073    0.0000 C   0  0
   -3.3641   -0.3073    0.0000 C   0  0
   -0.6955   -3.3857    0.0000 O   0  0
   -3.3641   -3.3857    0.0000 C   0  0
    0.6416   -1.0729    0.0000 C   0  0
   -0.6955    1.2346    0.0000 O   0  0
   -4.7012   -1.0783    0.0000 C   0  0
    0.6416   -2.6148    0.0000 C   0  0
   -4.7012   -2.6148    0.0000 C   0  0
    1.9786   -0.3073    0.0000 C   0  0
   -6.0328   -3.3857    0.0000 O   0  0
    3.3102   -1.0729    0.0000 C   0  0
    1.9786    1.2346    0.0000 C   0  0
    4.6473   -0.3073    0.0000 C   0  0
    3.3102    2.0055    0.0000 C   0  0
    4.6473    1.2346    0.0000 C   0  0
    5.9843    2.0055    0.0000 O   0  0
 18 19  1  0
 14 16  2  0
  5 10  1  0
 11 13  1  0
 17 18  2  0
  1  3  1  0
  1  2  2  0
 15 17  1  0
  3  7  1  0
 16 18  1  0
  1  4  1  0
  2  5  1  0
  2  6  1  0
  7 10  2  0
  9 11  1  0
  7 12  1  0
 12 14  1  0
  4  9  2  0
  6 11  2  0
  3  8  2  0
 12 15  2  0
M  END
>  <SOM>
4

$$$$

SciTegic02211520382D

 19 21  0  0  0  0            999 V2000
   -2.0271   -1.0783    0.0000 C   0  0
   -2.0271   -2.6148    0.0000 C   0  0
   -0.6955   -0.3073    0.0000 C   0  0
   -3.3641   -0.3073    0.0000 C   0  0
   -0.6955   -3.3857    0.0000 O   0  0
   -3.3641   -3.3857    0.0000 C   0  0
    0.6416   -1.0729    0.0000 C   0  0
   -0.6955    1.2346    0.0000 O   0  0
   -4.7012   -1.0783    0.0000 C   0  0
    0.6416   -2.6148    0.0000 C   0  0
   -4.7012   -2.6148    0.0000 C   0  0
    1.9786   -0.3073    0.0000 C   0  0
   -6.0328   -3.3857    0.0000 O   0  0
    3.3102   -1.0729    0.0000 C   0  0
    1.9786    1.2346    0.0000 C   0  0
    4.6473   -0.3073    0.0000 C   0  0
    3.3102    2.0055    0.0000 C   0  0
    4.6473    1.2346    0.0000 C   0  0
    5.9843    2.0055    0.0000 O   0  0
 18 19  1  0
 14 16  2  0
  5 10  1  0
 11 13  1  0
 17 18  2  0
  1  3  1  0
  1  2  2  0
 15 17  1  0
  3  7  1  0
 16 18  1  0
  1  4  1  0
  2  5  1  0
  2  6  1  0
  7 10  2  0
  9 11  1  0
  7 12  1  0
 12 14  1  0
  4  9  2  0
  6 11  2  0
  3  8  2  0
 12 15  2  0
M  END
>  <SOM>
4

$$$$

SciTegic02211520382D

 19 21  0  0  0  0            999 V2000
   -2.0271   -1.0783    0.0000 C   0  0
   -2.0271   -2.6148    0.0000 C   0  0
   -0.6955   -0.3073    0.0000 C   0  0
   -3.3641   -0.3073    0.0000 C   0  0
   -0.6955   -3.3857    0.0000 O   0  0
   -3.3641   -3.3857    0.0000 C   0  0
    0.6416   -1.0729    0.0000 C   0  0
   -0.6955    1.2346    0.0000 O   0  0
   -4.7012   -1.0783    0.0000 C   0  0
    0.6416   -2.6148    0.0000 C   0  0
   -4.7012   -2.6148    0.0000 C   0  0
    1.9786   -0.3073    0.0000 C   0  0
   -6.0328   -3.3857    0.0000 O   0  0
    3.3102   -1.0729    0.0000 C   0  0
    1.9786    1.2346    0.0000 C   0  0
    4.6473   -0.3073    0.0000 C   0  0
    3.3102    2.0055    0.0000 C   0  0
    4.6473    1.2346    0.0000 C   0  0
    5.9843    2.0055    0.0000 O   0  0
 18 19  1  0
 14 16  2  0
  5 10  1  0
 11 13  1  0
 17 18  2  0
  1  3  1  0
  1  2  2  0
 15 17  1  0
  3  7  1  0
 16 18  1  0
  1  4  1  0
  2  5  1  0
  2  6  1  0
  7 10  2  0
  9 11  1  0
  7 12  1  0
 12 14  1  0
  4  9  2  0
  6 11  2  0
  3  8  2  0
 12 15  2  0
M  END
>  <SOM>
9

$$$$

SciTegic02211520382D

 19 21  0  0  0  0            999 V2000
   -2.0271   -1.0783    0.0000 C   0  0
   -2.0271   -2.6148    0.0000 C   0  0
   -0.6955   -0.3073    0.0000 C   0  0
   -3.3641   -0.3073    0.0000 C   0  0
   -0.6955   -3.3857    0.0000 O   0  0
   -3.3641   -3.3857    0.0000 C   0  0
    0.6416   -1.0729    0.0000 C   0  0
   -0.6955    1.2346    0.0000 O   0  0
   -4.7012   -1.0783    0.0000 C   0  0
    0.6416   -2.6148    0.0000 C   0  0
   -4.7012   -2.6148    0.0000 C   0  0
    1.9786   -0.3073    0.0000 C   0  0
   -6.0328   -3.3857    0.0000 O   0  0
    3.3102   -1.0729    0.0000 C   0  0
    1.9786    1.2346    0.0000 C   0  0
    4.6473   -0.3073    0.0000 C   0  0
    3.3102    2.0055    0.0000 C   0  0
    4.6473    1.2346    0.0000 C   0  0
    5.9843    2.0055    0.0000 O   0  0
 18 19  1  0
 14 16  2  0
  5 10  1  0
 11 13  1  0
 17 18  2  0
  1  3  1  0
  1  2  2  0
 15 17  1  0
  3  7  1  0
 16 18  1  0
  1  4  1  0
  2  5  1  0
  2  6  1  0
  7 10  2  0
  9 11  1  0
  7 12  1  0
 12 14  1  0
  4  9  2  0
  6 11  2  0
  3  8  2  0
 12 15  2  0
M  END
>  <SOM>
6

$$$$

SciTegic02211520382D

 26 28  0  0  0  0            999 V2000
    0.4738    1.0640    0.0000 C   0  0  2  0  0  0
   -0.8603    0.2951    0.0000 C   0  0
    1.8121    0.2951    0.0000 C   0  0  2  0  0  0
    0.9310    2.5353    0.0000 C   0  0
   -0.2286    2.7098    0.0000 O   0  0
   -2.1945    1.0640    0.0000 C   0  0
   -0.8603   -1.2469    0.0000 C   0  0
    1.8121   -1.2469    0.0000 C   0  0
    3.1462    1.0640    0.0000 C   0  0
    2.4355    2.8678    0.0000 N   0  0
   -3.5244    0.2951    0.0000 C   0  0
   -2.1945    2.6059    0.0000 F   0  0
   -2.1945   -2.0157    0.0000 C   0  0
    3.1462   -2.0157    0.0000 C   0  0
    0.4738   -2.0157    0.0000 N   0  0
    3.0964    4.3307    0.0000 C   0  0
    3.5494    1.9202    0.0000 N   0  0
   -3.5244   -1.2469    0.0000 C   0  0
    3.1462   -3.5577    0.0000 C   0  0
    4.4804   -1.2469    0.0000 F   0  0
    0.4738   -3.5577    0.0000 C   0  0
    4.6757    4.1479    0.0000 N   0  0
    4.8627    2.6059    0.0000 C   0  0
   -4.8627   -2.0157    0.0000 F   0  0
    1.8121   -4.3266    0.0000 N   0  0
    4.4804   -4.3307    0.0000 O   0  0
 19 26  1  0
 19 25  1  0
  1  3  1  0
  1  2  1  0
  1  5  1  0
  1  4  1  0
 22 23  1  0
  6 12  1  0
  6 11  1  0
  3  9  1  0
  3  8  1  0
 10 16  1  0
 10 17  1  0
 13 18  1  0
  4 10  1  0
 14 20  1  0
 11 18  2  0
 17 23  2  0
 15 21  1  0
 16 22  2  0
 18 24  1  0
  8 14  1  0
  8 15  2  0
 14 19  2  0
  2  6  2  0
  2  7  1  0
  7 13  2  0
 21 25  2  0
M  END
>  <SOM>
21

$$$$

SciTegic02211520382D

 13 13  0  0  0  0            999 V2000
   -1.2946    0.2059    0.0000 C   0  0
   -2.0693    1.5563    0.0000 C   0  0
   -2.1216   -1.1131    0.0000 C   0  0
    0.2059    0.2059    0.0000 O   0  0
   -3.6221    1.5563    0.0000 C   0  0
   -1.3434    2.9102    0.0000 C   0  0
   -3.6221   -1.1131    0.0000 C   0  0
   -1.3783   -2.4671    0.0000 C   0  0
    0.9805    1.5563    0.0000 C   0  0
   -4.3967    0.2059    0.0000 C   0  0
    2.5299    1.5563    0.0000 C   0  0
    3.1929    0.1710    0.0000 C   0  0
    3.3080    2.8788    0.0000 N   0  0
  5 10  1  0
 11 13  1  0
 11 12  1  0
  1  3  2  0
  1  2  1  0
  3  7  1  0
  1  4  1  0
  2  5  2  0
  2  6  1  0
  7 10  2  0
  9 11  1  0
  4  9  1  0
  3  8  1  0
M  END
>  <SOM>
10

$$$$

SciTegic02211520382D

 21 22  0  0  0  0            999 V2000
   -1.2378   -3.4422    0.0000 C   0  0
   -1.2378   -4.9923    0.0000 C   0  0
   -2.5875   -2.6700    0.0000 C   0  0
    0.1120   -2.6700    0.0000 C   0  0
   -2.5875   -5.7644    0.0000 C   0  0
    0.1120   -5.7644    0.0000 N   0  0
   -3.9432   -3.4422    0.0000 C   0  0
   -2.5875   -1.0786    0.0000 O   0  0
    1.4676   -3.4422    0.0000 C   0  0
   -3.9432   -4.9923    0.0000 C   0  0
    1.4676   -4.9923    0.0000 C   0  0
   -1.2378   -0.3065    0.0000 C   0  0
    2.8645   -5.7114    0.0000 O   0  0
   -1.2378    1.2378    0.0000 C   0  0
    0.1120    2.0099    0.0000 C   0  0
   -2.5875    2.0629    0.0000 O   0  0
    0.1120    3.6072    0.0000 N   0  0
    1.4676    4.3793    0.0000 C   0  0
    1.7093    5.9000    0.0000 C   0  0
    2.8410    3.6308    0.0000 C   0  0
    2.7938    4.8626    0.0000 C   0  0
  1  3  1  0
  1  2  2  0
 15 17  1  0
  1  4  1  0
  3  7  2  0
  6 11  1  0
  3  8  1  0
 17 18  1  0
  5 10  2  0
  9 11  1  0
 11 13  2  0
 18 19  1  0
 12 14  1  0
  4  9  1  0
 18 21  1  0
 14 15  1  0
 14 16  1  0
  8 12  1  0
  2  5  1  0
  2  6  1  0
  7 10  1  0
 18 20  1  0
M  END
>  <SOM>
5

$$$$

SciTegic02211520382D

 27 31  0  0  0  0            999 V2000
    1.0380   -2.4565    0.0000 C   0  0  1  0  0  0
    2.2588   -1.7497    0.0000 N   0  0
    1.6706   -0.7167    0.0000 C   0  0
   -0.1928   -1.7497    0.0000 C   0  0
    2.2588   -0.3361    0.0000 C   0  0  2  0  0  0
    3.4895   -2.4565    0.0000 C   0  0
    4.7153   -0.3361    0.0000 C   0  0  2  0  0  0
   -0.1928   -0.3361    0.0000 C   0  0  2  0  0  0
    3.4895    0.3756    0.0000 C   0  0
    1.0380    0.3756    0.0000 C   0  0
    4.7153   -1.7497    0.0000 C   0  0
   -1.4136    0.3756    0.0000 O   0  0
    5.9311   -2.4515    0.0000 O   0  0
   -2.6492   -0.4053    0.0000 C   0  0
   -3.8898    0.2669    0.0000 C   0  0
   -2.6344   -1.8485    0.0000 O   0  0
   -4.0925    1.6014    0.0000 C   0  0
   -5.2342   -0.3559    0.0000 C   0  0
   -5.4171    1.9079    0.0000 C   0  0
   -3.1583    2.5899    0.0000 C   0  0
   -6.2277    0.7216    0.0000 N   0  0
   -5.8125    3.2127    0.0000 C   0  0
   -3.5488    3.8948    0.0000 C   0  0
   -4.8734    4.2062    0.0000 C   0  0
    1.0380   -4.2062    0.0000 H   0  0
    2.2588    1.4136    0.0000 H   0  0
    6.2277    0.5437    0.0000 H   0  0
 19 22  1  0
 15 18  2  0
  1  3  1  0
  1  2  1  0
 15 17  1  0
 20 23  2  0
  4  8  1  0
  1  4  1  0
 23 24  1  0
  3  7  1  0
 19 21  1  0
 22 24  2  0
  5  9  1  0
  6 11  1  0
 17 19  2  0
  5 10  1  0
  1 25  1  0
  7  9  1  0
 11 13  1  0
  7 27  1  0
 17 20  1  0
 12 14  1  0
 18 21  1  0
 14 15  1  0
 14 16  2  0
  5 26  1  0
  8 10  1  0
  8 12  1  0
  2  5  1  0
  2  6  1  0
  7 11  1  0
M  END
>  <SOM>
23

$$$$

SciTegic02211520382D

 27 31  0  0  0  0            999 V2000
    1.0380   -2.4565    0.0000 C   0  0  1  0  0  0
    2.2588   -1.7497    0.0000 N   0  0
    1.6706   -0.7167    0.0000 C   0  0
   -0.1928   -1.7497    0.0000 C   0  0
    2.2588   -0.3361    0.0000 C   0  0  2  0  0  0
    3.4895   -2.4565    0.0000 C   0  0
    4.7153   -0.3361    0.0000 C   0  0  2  0  0  0
   -0.1928   -0.3361    0.0000 C   0  0  2  0  0  0
    3.4895    0.3756    0.0000 C   0  0
    1.0380    0.3756    0.0000 C   0  0
    4.7153   -1.7497    0.0000 C   0  0
   -1.4136    0.3756    0.0000 O   0  0
    5.9311   -2.4515    0.0000 O   0  0
   -2.6492   -0.4053    0.0000 C   0  0
   -3.8898    0.2669    0.0000 C   0  0
   -2.6344   -1.8485    0.0000 O   0  0
   -4.0925    1.6014    0.0000 C   0  0
   -5.2342   -0.3559    0.0000 C   0  0
   -5.4171    1.9079    0.0000 C   0  0
   -3.1583    2.5899    0.0000 C   0  0
   -6.2277    0.7216    0.0000 N   0  0
   -5.8125    3.2127    0.0000 C   0  0
   -3.5488    3.8948    0.0000 C   0  0
   -4.8734    4.2062    0.0000 C   0  0
    1.0380   -4.2062    0.0000 H   0  0
    2.2588    1.4136    0.0000 H   0  0
    6.2277    0.5437    0.0000 H   0  0
 19 22  1  0
 15 18  2  0
  1  3  1  0
  1  2  1  0
 15 17  1  0
 20 23  2  0
  4  8  1  0
  1  4  1  0
 23 24  1  0
  3  7  1  0
 19 21  1  0
 22 24  2  0
  5  9  1  0
  6 11  1  0
 17 19  2  0
  5 10  1  0
  1 25  1  0
  7  9  1  0
 11 13  1  0
  7 27  1  0
 17 20  1  0
 12 14  1  0
 18 21  1  0
 14 15  1  0
 14 16  2  0
  5 26  1  0
  8 10  1  0
  8 12  1  0
  2  5  1  0
  2  6  1  0
  7 11  1  0
M  END
>  <SOM>
24

$$$$

SciTegic02211520382D

 27 31  0  0  0  0            999 V2000
    1.0380   -2.4565    0.0000 C   0  0  1  0  0  0
    2.2588   -1.7497    0.0000 N   0  0
    1.6706   -0.7167    0.0000 C   0  0
   -0.1928   -1.7497    0.0000 C   0  0
    2.2588   -0.3361    0.0000 C   0  0  2  0  0  0
    3.4895   -2.4565    0.0000 C   0  0
    4.7153   -0.3361    0.0000 C   0  0  2  0  0  0
   -0.1928   -0.3361    0.0000 C   0  0  2  0  0  0
    3.4895    0.3756    0.0000 C   0  0
    1.0380    0.3756    0.0000 C   0  0
    4.7153   -1.7497    0.0000 C   0  0
   -1.4136    0.3756    0.0000 O   0  0
    5.9311   -2.4515    0.0000 O   0  0
   -2.6492   -0.4053    0.0000 C   0  0
   -3.8898    0.2669    0.0000 C   0  0
   -2.6344   -1.8485    0.0000 O   0  0
   -4.0925    1.6014    0.0000 C   0  0
   -5.2342   -0.3559    0.0000 C   0  0
   -5.4171    1.9079    0.0000 C   0  0
   -3.1583    2.5899    0.0000 C   0  0
   -6.2277    0.7216    0.0000 N   0  0
   -5.8125    3.2127    0.0000 C   0  0
   -3.5488    3.8948    0.0000 C   0  0
   -4.8734    4.2062    0.0000 C   0  0
    1.0380   -4.2062    0.0000 H   0  0
    2.2588    1.4136    0.0000 H   0  0
    6.2277    0.5437    0.0000 H   0  0
 19 22  1  0
 15 18  2  0
  1  3  1  0
  1  2  1  0
 15 17  1  0
 20 23  2  0
  4  8  1  0
  1  4  1  0
 23 24  1  0
  3  7  1  0
 19 21  1  0
 22 24  2  0
  5  9  1  0
  6 11  1  0
 17 19  2  0
  5 10  1  0
  1 25  1  0
  7  9  1  0
 11 13  1  0
  7 27  1  0
 17 20  1  0
 12 14  1  0
 18 21  1  0
 14 15  1  0
 14 16  2  0
  5 26  1  0
  8 10  1  0
  8 12  1  0
  2  5  1  0
  2  6  1  0
  7 11  1  0
M  END
>  <SOM>
24

$$$$

SciTegic02211520382D

 27 31  0  0  0  0            999 V2000
    1.0380   -2.4565    0.0000 C   0  0  1  0  0  0
    2.2588   -1.7497    0.0000 N   0  0
    1.6706   -0.7167    0.0000 C   0  0
   -0.1928   -1.7497    0.0000 C   0  0
    2.2588   -0.3361    0.0000 C   0  0  2  0  0  0
    3.4895   -2.4565    0.0000 C   0  0
    4.7153   -0.3361    0.0000 C   0  0  2  0  0  0
   -0.1928   -0.3361    0.0000 C   0  0  2  0  0  0
    3.4895    0.3756    0.0000 C   0  0
    1.0380    0.3756    0.0000 C   0  0
    4.7153   -1.7497    0.0000 C   0  0
   -1.4136    0.3756    0.0000 O   0  0
    5.9311   -2.4515    0.0000 O   0  0
   -2.6492   -0.4053    0.0000 C   0  0
   -3.8898    0.2669    0.0000 C   0  0
   -2.6344   -1.8485    0.0000 O   0  0
   -4.0925    1.6014    0.0000 C   0  0
   -5.2342   -0.3559    0.0000 C   0  0
   -5.4171    1.9079    0.0000 C   0  0
   -3.1583    2.5899    0.0000 C   0  0
   -6.2277    0.7216    0.0000 N   0  0
   -5.8125    3.2127    0.0000 C   0  0
   -3.5488    3.8948    0.0000 C   0  0
   -4.8734    4.2062    0.0000 C   0  0
    1.0380   -4.2062    0.0000 H   0  0
    2.2588    1.4136    0.0000 H   0  0
    6.2277    0.5437    0.0000 H   0  0
 19 22  1  0
 15 18  2  0
  1  3  1  0
  1  2  1  0
 15 17  1  0
 20 23  2  0
  4  8  1  0
  1  4  1  0
 23 24  1  0
  3  7  1  0
 19 21  1  0
 22 24  2  0
  5  9  1  0
  6 11  1  0
 17 19  2  0
  5 10  1  0
  1 25  1  0
  7  9  1  0
 11 13  1  0
  7 27  1  0
 17 20  1  0
 12 14  1  0
 18 21  1  0
 14 15  1  0
 14 16  2  0
  5 26  1  0
  8 10  1  0
  8 12  1  0
  2  5  1  0
  2  6  1  0
  7 11  1  0
M  END
>  <SOM>
23

$$$$

SciTegic02211520382D

 27 31  0  0  0  0            999 V2000
    1.0380   -2.4565    0.0000 C   0  0  1  0  0  0
    2.2588   -1.7497    0.0000 N   0  0
    1.6706   -0.7167    0.0000 C   0  0
   -0.1928   -1.7497    0.0000 C   0  0
    2.2588   -0.3361    0.0000 C   0  0  2  0  0  0
    3.4895   -2.4565    0.0000 C   0  0
    4.7153   -0.3361    0.0000 C   0  0  2  0  0  0
   -0.1928   -0.3361    0.0000 C   0  0  2  0  0  0
    3.4895    0.3756    0.0000 C   0  0
    1.0380    0.3756    0.0000 C   0  0
    4.7153   -1.7497    0.0000 C   0  0
   -1.4136    0.3756    0.0000 O   0  0
    5.9311   -2.4515    0.0000 O   0  0
   -2.6492   -0.4053    0.0000 C   0  0
   -3.8898    0.2669    0.0000 C   0  0
   -2.6344   -1.8485    0.0000 O   0  0
   -4.0925    1.6014    0.0000 C   0  0
   -5.2342   -0.3559    0.0000 C   0  0
   -5.4171    1.9079    0.0000 C   0  0
   -3.1583    2.5899    0.0000 C   0  0
   -6.2277    0.7216    0.0000 N   0  0
   -5.8125    3.2127    0.0000 C   0  0
   -3.5488    3.8948    0.0000 C   0  0
   -4.8734    4.2062    0.0000 C   0  0
    1.0380   -4.2062    0.0000 H   0  0
    2.2588    1.4136    0.0000 H   0  0
    6.2277    0.5437    0.0000 H   0  0
 19 22  1  0
 15 18  2  0
  1  3  1  0
  1  2  1  0
 15 17  1  0
 20 23  2  0
  4  8  1  0
  1  4  1  0
 23 24  1  0
  3  7  1  0
 19 21  1  0
 22 24  2  0
  5  9  1  0
  6 11  1  0
 17 19  2  0
  5 10  1  0
  1 25  1  0
  7  9  1  0
 11 13  1  0
  7 27  1  0
 17 20  1  0
 12 14  1  0
 18 21  1  0
 14 15  1  0
 14 16  2  0
  5 26  1  0
  8 10  1  0
  8 12  1  0
  2  5  1  0
  2  6  1  0
  7 11  1  0
M  END
>  <SOM>
22

$$$$

SciTegic02211520382D

 14 16  0  0  0  0            999 V2000
    0.7609    1.0587    0.0000 C   0  0
   -0.7820    1.0527    0.0000 C   0  0
    1.2452   -0.4181    0.0000 C   0  0
    1.7926    2.2076    0.0000 C   0  0
   -1.2602   -0.4211    0.0000 C   0  0
   -1.8076    2.1896    0.0000 C   0  0
   -0.0090   -1.3204    0.0000 N   0  0
    2.7520   -0.7369    0.0000 C   0  0
    3.2994    1.8858    0.0000 C   0  0
   -2.7550   -0.7399    0.0000 C   0  0
   -3.3175    1.8708    0.0000 C   0  0
    3.7897    0.4120    0.0000 N   0  0
    3.2272   -2.2076    0.0000 C   0  0
   -3.7897    0.3970    0.0000 C   0  0
  5 10  1  0
 10 14  2  0
  1  3  2  0
  1  2  1  0
  3  7  1  0
  8 12  2  0
  1  4  1  0
  8 13  1  0
  2  5  2  0
  2  6  1  0
 11 14  1  0
  9 12  1  0
  5  7  1  0
  4  9  2  0
  6 11  2  0
  3  8  1  0
M  END
>  <SOM>
10

$$$$

SciTegic02211520382D

 14 16  0  0  0  0            999 V2000
    0.7609    1.0587    0.0000 C   0  0
   -0.7820    1.0527    0.0000 C   0  0
    1.2452   -0.4181    0.0000 C   0  0
    1.7926    2.2076    0.0000 C   0  0
   -1.2602   -0.4211    0.0000 C   0  0
   -1.8076    2.1896    0.0000 C   0  0
   -0.0090   -1.3204    0.0000 N   0  0
    2.7520   -0.7369    0.0000 C   0  0
    3.2994    1.8858    0.0000 C   0  0
   -2.7550   -0.7399    0.0000 C   0  0
   -3.3175    1.8708    0.0000 C   0  0
    3.7897    0.4120    0.0000 N   0  0
    3.2272   -2.2076    0.0000 C   0  0
   -3.7897    0.3970    0.0000 C   0  0
  5 10  1  0
 10 14  2  0
  1  3  2  0
  1  2  1  0
  3  7  1  0
  8 12  2  0
  1  4  1  0
  8 13  1  0
  2  5  2  0
  2  6  1  0
 11 14  1  0
  9 12  1  0
  5  7  1  0
  4  9  2  0
  6 11  2  0
  3  8  1  0
M  END
>  <SOM>
9

$$$$

SciTegic02211520382D

 14 16  0  0  0  0            999 V2000
    0.7609    1.0587    0.0000 C   0  0
   -0.7820    1.0527    0.0000 C   0  0
    1.2452   -0.4181    0.0000 C   0  0
    1.7926    2.2076    0.0000 C   0  0
   -1.2602   -0.4211    0.0000 C   0  0
   -1.8076    2.1896    0.0000 C   0  0
   -0.0090   -1.3204    0.0000 N   0  0
    2.7520   -0.7369    0.0000 C   0  0
    3.2994    1.8858    0.0000 C   0  0
   -2.7550   -0.7399    0.0000 C   0  0
   -3.3175    1.8708    0.0000 C   0  0
    3.7897    0.4120    0.0000 N   0  0
    3.2272   -2.2076    0.0000 C   0  0
   -3.7897    0.3970    0.0000 C   0  0
  5 10  1  0
 10 14  2  0
  1  3  2  0
  1  2  1  0
  3  7  1  0
  8 12  2  0
  1  4  1  0
  8 13  1  0
  2  5  2  0
  2  6  1  0
 11 14  1  0
  9 12  1  0
  5  7  1  0
  4  9  2  0
  6 11  2  0
  3  8  1  0
M  END
>  <SOM>
11

$$$$

SciTegic02211520382D

 15 16  0  0  0  0            999 V2000
   -1.9917   -1.3229    0.0000 C   0  0
   -0.6541   -0.5543    0.0000 C   0  0
   -1.9917   -2.8638    0.0000 C   0  0
   -3.3220   -0.5543    0.0000 C   0  0
   -0.6541    0.9866    0.0000 O   0  0
    0.6762   -1.3229    0.0000 C   0  0
   -0.6541   -3.6324    0.0000 C   0  0
   -3.3220   -3.6324    0.0000 C   0  0
   -4.6559   -1.3229    0.0000 C   0  0
    0.7169    1.7922    0.0000 C   0  0
    0.6762   -2.8638    0.0000 C   0  0
   -4.6559   -2.8638    0.0000 C   0  0
    2.0619    1.0420    0.0000 N   0  0
    0.7021    3.3922    0.0000 O   0  0
    3.5548    1.8513    0.0000 C   0  0
  5 10  1  0
 10 14  2  0
  1  3  2  0
  1  2  1  0
  3  7  1  0
  8 12  2  0
  1  4  1  0
 13 15  1  0
  2  5  1  0
  2  6  2  0
 10 13  1  0
  7 11  2  0
  9 12  1  0
  4  9  2  0
  6 11  1  0
  3  8  1  0
M  END
>  <SOM>
7

$$$$

SciTegic02211520382D

 15 16  0  0  0  0            999 V2000
   -1.9917   -1.3229    0.0000 C   0  0
   -0.6541   -0.5543    0.0000 C   0  0
   -1.9917   -2.8638    0.0000 C   0  0
   -3.3220   -0.5543    0.0000 C   0  0
   -0.6541    0.9866    0.0000 O   0  0
    0.6762   -1.3229    0.0000 C   0  0
   -0.6541   -3.6324    0.0000 C   0  0
   -3.3220   -3.6324    0.0000 C   0  0
   -4.6559   -1.3229    0.0000 C   0  0
    0.7169    1.7922    0.0000 C   0  0
    0.6762   -2.8638    0.0000 C   0  0
   -4.6559   -2.8638    0.0000 C   0  0
    2.0619    1.0420    0.0000 N   0  0
    0.7021    3.3922    0.0000 O   0  0
    3.5548    1.8513    0.0000 C   0  0
  5 10  1  0
 10 14  2  0
  1  3  2  0
  1  2  1  0
  3  7  1  0
  8 12  2  0
  1  4  1  0
 13 15  1  0
  2  5  1  0
  2  6  2  0
 10 13  1  0
  7 11  2  0
  9 12  1  0
  4  9  2  0
  6 11  1  0
  3  8  1  0
M  END
>  <SOM>
8

$$$$

SciTegic02211520382D

 26 29  0  0  0  0            999 V2000
   -0.0190   -1.7764    0.0000 C   0  0  1  0  0  0
   -1.3450   -1.0088    0.0000 N   0  0
    1.3894   -1.1547    0.0000 C   0  0
    0.1396   -3.3054    0.0000 C   0  0
   -2.6837   -1.7637    0.0000 C   0  0
   -1.3387    0.5393    0.0000 C   0  0
    2.4235   -2.3093    0.0000 C   0  0  2  0  0  0
    1.6432   -3.6353    0.0000 N   0  0
   -4.0160   -0.9961    0.0000 C   0  0
   -2.6710    1.3196    0.0000 C   0  0
    3.9525   -2.1571    0.0000 C   0  0
   -4.0033    0.5456    0.0000 N   0  0
    4.5806   -0.7423    0.0000 N   0  0
    4.8471   -3.4069    0.0000 O   0  0
   -5.3356    1.3196    0.0000 C   0  0
    6.0969   -0.4251    0.0000 C   0  0
    3.8256    0.5900    0.0000 C   0  0
   -6.6679    0.5520    0.0000 N   0  0
   -5.3356    2.8550    0.0000 N   0  0
    6.2619    1.1039    0.0000 C   0  0
    4.8534    1.7320    0.0000 C   0  0
   -7.9939    1.3196    0.0000 C   0  0
   -6.6679    3.6353    0.0000 C   0  0
    7.1818    2.4489    0.0000 F   0  0
    7.9939    1.2879    0.0000 F   0  0
   -7.9939    2.8550    0.0000 C   0  0
 19 23  2  0
 15 19  1  0
 15 18  2  0
 22 26  2  0
  1  3  1  0
  1  2  1  0
 20 24  1  0
 20 25  1  0
  4  8  1  0
  1  4  1  0
  3  7  1  0
  5  9  1  0
 23 26  1  0
  6 10  1  0
  7  8  1  0
 10 12  1  0
  9 12  1  0
 11 14  2  0
 11 13  1  0
 17 21  1  0
 13 17  1  0
 13 16  1  0
 12 15  1  0
 16 20  1  0
 20 21  1  0
 18 22  1  0
  2  5  1  0
  2  6  1  0
  7 11  1  0
M  END
>  <SOM>
26

$$$$

SciTegic02211520382D

 27 30  0  0  0  0            999 V2000
   -2.6385   -0.6807    0.0000 C   0  0
   -1.1747   -0.2048    0.0000 C   0  0
   -2.6505   -2.2168    0.0000 C   0  0
   -3.9758    0.0843    0.0000 C   0  0
   -0.8554    1.2951    0.0000 C   0  0
   -0.2831   -1.4518    0.0000 C   0  0
   -1.1867   -2.6927    0.0000 N   0  0
   -3.9818   -2.9879    0.0000 C   0  0
   -5.3191   -0.6867    0.0000 C   0  0
    0.6024    1.7650    0.0000 C   0  0
   -1.9999    2.3192    0.0000 O   0  0
   -0.7229   -4.1565    0.0000 C   0  0
   -5.3191   -2.2108    0.0000 C   0  0
    0.9397    3.2710    0.0000 C   0  0
    1.7349    0.7289    0.0000 C   0  0
    0.7771   -4.4818    0.0000 C   0  0
    2.4156    3.7469    0.0000 C   0  0
   -0.1928    4.3131    0.0000 C   0  0
    3.2228    1.2108    0.0000 C   0  0
    1.2470   -5.9517    0.0000 C   0  0
    3.5481    2.6927    0.0000 C   0  0
    2.7469    5.2469    0.0000 C   0  0
    0.1325    5.8011    0.0000 C   0  0
    2.7469   -6.2769    0.0000 C   0  0
    1.6144    6.2769    0.0000 C   0  0
    3.8373   -5.1987    0.0000 C   0  0
    5.3191   -5.6023    0.0000 F   0  0
 26 27  1  0
 15 19  1  0
 19 21  2  0
  1  3  2  0
  1  2  1  0
 20 24  1  0
  1  4  1  0
  3  7  1  0
 22 25  2  0
 23 25  1  0
  3  8  1  0
  5 11  2  0
  5 10  1  0
 10 14  1  0
 10 15  2  0
  9 13  1  0
  6  7  1  0
 17 21  1  0
 17 22  1  0
 12 16  1  0
  4  9  2  0
 24 26  1  0
 16 20  1  0
 18 23  2  0
 14 17  2  0
 14 18  1  0
  8 13  2  0
  2  5  1  0
  2  6  2  0
  7 12  1  0
M  END
>  <SOM>
21

$$$$

SciTegic02211520382D

 11 12  0  0  0  0            999 V2000
    0.2029    1.0367    0.0000 C   0  0
    0.2029   -0.6235    0.0000 C   0  0
    1.5053    1.4906    0.0000 O   0  0
   -1.0700    1.7783    0.0000 C   0  0
    1.5164   -1.0626    0.0000 N   0  0
   -1.1216   -1.4057    0.0000 C   0  0
    2.4277    0.2472    0.0000 C   0  0
   -2.4683    0.9740    0.0000 C   0  0
   -2.4683   -0.6346    0.0000 C   0  0
    3.9293    0.2693    0.0000 O   0  0
   -3.8002   -1.4057    0.0000 Cl  0  0
  8  9  1  0
  6  9  2  0
  1  3  1  0
  1  2  2  0
  3  7  1  0
  4  8  2  0
  1  4  1  0
  2  5  1  0
  2  6  1  0
  7 10  2  0
  9 11  1  0
  5  7  1  0
M  END
>  <SOM>
8

$$$$

SciTegic02211520382D

 23 26  0  0  0  0            999 V2000
    2.9989   -1.7201    0.0000 C   0  0
    2.3820   -0.2432    0.0000 C   0  0
    4.6199   -1.5895    0.0000 C   0  0
    2.2424   -3.2375    0.0000 C   0  0
    0.7835    0.1396    0.0000 C   0  0
    3.6428    0.8150    0.0000 C   0  0
    5.0026   -0.0270    0.0000 N   0  0
    5.5745   -2.9628    0.0000 C   0  0
    3.1475   -4.6064    0.0000 C   0  0
   -0.3467   -1.0492    0.0000 O   0  0
    0.3197    1.7156    0.0000 O   0  0
    4.8450   -4.4893    0.0000 C   0  0
   -1.8462   -0.3782    0.0000 C   0  0  1  0  0  0
   -2.3775    0.7970    0.0000 C   0  0
   -3.0754   -0.7610    0.0000 C   0  0
   -3.7688    1.2788    0.0000 C   0  0  2  0  0  0
   -4.3947   -0.2206    0.0000 C   0  0  1  0  0  0
   -4.2957    2.7287    0.0000 N   0  0
   -5.2503    0.4683    0.0000 C   0  0
   -5.6735   -1.0582    0.0000 C   0  0
   -4.5568    4.3497    0.0000 C   0  0
   -2.5891    2.4765    0.0000 H   0  0
   -4.3047   -1.7741    0.0000 H   0  0
 19 20  1  0
  1  3  1  0
  1  2  1  0
 15 17  1  0
  1  4  2  0
  3  7  1  0
 16 18  1  0
 16 19  1  0
  3  8  2  0
 17 18  1  0
  5 11  2  0
  5 10  1  0
  9 12  2  0
  6  7  1  0
 17 20  1  0
 13 14  1  0
 10 13  1  0
  4  9  1  0
 16 22  1  0
 18 21  1  0
 13 15  1  0
 14 16  1  0
  8 12  1  0
  2  5  1  0
  2  6  2  0
 17 23  1  0
M  END
>  <SOM>
12

$$$$

SciTegic02211520382D

 23 26  0  0  0  0            999 V2000
    2.9989   -1.7201    0.0000 C   0  0
    2.3820   -0.2432    0.0000 C   0  0
    4.6199   -1.5895    0.0000 C   0  0
    2.2424   -3.2375    0.0000 C   0  0
    0.7835    0.1396    0.0000 C   0  0
    3.6428    0.8150    0.0000 C   0  0
    5.0026   -0.0270    0.0000 N   0  0
    5.5745   -2.9628    0.0000 C   0  0
    3.1475   -4.6064    0.0000 C   0  0
   -0.3467   -1.0492    0.0000 O   0  0
    0.3197    1.7156    0.0000 O   0  0
    4.8450   -4.4893    0.0000 C   0  0
   -1.8462   -0.3782    0.0000 C   0  0  1  0  0  0
   -2.3775    0.7970    0.0000 C   0  0
   -3.0754   -0.7610    0.0000 C   0  0
   -3.7688    1.2788    0.0000 C   0  0  2  0  0  0
   -4.3947   -0.2206    0.0000 C   0  0  1  0  0  0
   -4.2957    2.7287    0.0000 N   0  0
   -5.2503    0.4683    0.0000 C   0  0
   -5.6735   -1.0582    0.0000 C   0  0
   -4.5568    4.3497    0.0000 C   0  0
   -2.5891    2.4765    0.0000 H   0  0
   -4.3047   -1.7741    0.0000 H   0  0
 19 20  1  0
  1  3  1  0
  1  2  1  0
 15 17  1  0
  1  4  2  0
  3  7  1  0
 16 18  1  0
 16 19  1  0
  3  8  2  0
 17 18  1  0
  5 11  2  0
  5 10  1  0
  9 12  2  0
  6  7  1  0
 17 20  1  0
 13 14  1  0
 10 13  1  0
  4  9  1  0
 16 22  1  0
 18 21  1  0
 13 15  1  0
 14 16  1  0
  8 12  1  0
  2  5  1  0
  2  6  2  0
 17 23  1  0
M  END
>  <SOM>
9

$$$$

SciTegic02211520382D

 23 26  0  0  0  0            999 V2000
    2.9989   -1.7201    0.0000 C   0  0
    2.3820   -0.2432    0.0000 C   0  0
    4.6199   -1.5895    0.0000 C   0  0
    2.2424   -3.2375    0.0000 C   0  0
    0.7835    0.1396    0.0000 C   0  0
    3.6428    0.8150    0.0000 C   0  0
    5.0026   -0.0270    0.0000 N   0  0
    5.5745   -2.9628    0.0000 C   0  0
    3.1475   -4.6064    0.0000 C   0  0
   -0.3467   -1.0492    0.0000 O   0  0
    0.3197    1.7156    0.0000 O   0  0
    4.8450   -4.4893    0.0000 C   0  0
   -1.8462   -0.3782    0.0000 C   0  0  1  0  0  0
   -2.3775    0.7970    0.0000 C   0  0
   -3.0754   -0.7610    0.0000 C   0  0
   -3.7688    1.2788    0.0000 C   0  0  2  0  0  0
   -4.3947   -0.2206    0.0000 C   0  0  1  0  0  0
   -4.2957    2.7287    0.0000 N   0  0
   -5.2503    0.4683    0.0000 C   0  0
   -5.6735   -1.0582    0.0000 C   0  0
   -4.5568    4.3497    0.0000 C   0  0
   -2.5891    2.4765    0.0000 H   0  0
   -4.3047   -1.7741    0.0000 H   0  0
 19 20  1  0
  1  3  1  0
  1  2  1  0
 15 17  1  0
  1  4  2  0
  3  7  1  0
 16 18  1  0
 16 19  1  0
  3  8  2  0
 17 18  1  0
  5 11  2  0
  5 10  1  0
  9 12  2  0
  6  7  1  0
 17 20  1  0
 13 14  1  0
 10 13  1  0
  4  9  1  0
 16 22  1  0
 18 21  1  0
 13 15  1  0
 14 16  1  0
  8 12  1  0
  2  5  1  0
  2  6  2  0
 17 23  1  0
M  END
>  <SOM>
8

$$$$

SciTegic02211520382D

 22 24  0  0  0  0            999 V2000
    0.2351   -1.5762    0.0000 C   0  0
   -0.2298   -0.1069    0.0000 C   0  0
    1.7045   -2.0518    0.0000 C   0  0
   -1.0579   -2.5273    0.0000 N   0  0
   -1.8220   -0.1069    0.0000 C   0  0
    0.6732    1.1381    0.0000 C   0  0
    2.0304   -3.5585    0.0000 C   0  0
    2.8479   -1.0205    0.0000 C   0  0
   -2.3243   -1.5976    0.0000 N   0  0
    0.0481    2.5433    0.0000 C   0  0
    3.4944   -4.0287    0.0000 C   0  0
    4.3173   -1.4961    0.0000 C   0  0
   -3.7936   -2.0571    0.0000 C   0  0
   -1.4801    2.7036    0.0000 O   0  0
    0.9564    3.7883    0.0000 O   0  0
    4.6379   -2.9975    0.0000 C   0  0
   -4.9264   -1.0152    0.0000 C   0  0
   -4.1303   -3.5585    0.0000 C   0  0
    6.1019   -3.4677    0.0000 Cl  0  0
   -6.4011   -1.4801    0.0000 C   0  0
   -5.5943   -4.0234    0.0000 C   0  0
   -6.7324   -2.9815    0.0000 C   0  0
  1  3  1  0
  1  2  1  0
 20 22  1  0
  1  4  2  0
  3  7  1  0
  5  9  1  0
  6 10  1  0
 16 19  1  0
  3  8  2  0
 10 14  1  0
 10 15  2  0
  9 13  1  0
 11 16  1  0
 17 20  2  0
 13 17  1  0
 12 16  2  0
  4  9  1  0
 13 18  2  0
 18 21  1  0
  8 12  1  0
  2  5  2  0
  2  6  1  0
  7 11  2  0
 21 22  2  0
M  END
>  <SOM>
22

$$$$

SciTegic02211520382D

 20 22  0  0  0  0            999 V2000
   -1.9355   -1.8557    0.0000 C   0  0
   -1.9355   -0.3190    0.0000 C   0  0
   -0.6062   -2.6267    0.0000 O   0  0
   -3.2754   -2.6267    0.0000 C   0  0
   -0.6062    0.4520    0.0000 C   0  0
   -3.2754    0.4520    0.0000 C   0  0
    0.7285   -1.8557    0.0000 C   0  0
   -4.6101   -1.8557    0.0000 C   0  0
    0.7285   -0.3137    0.0000 C   0  0
   -0.6062    1.9940    0.0000 O   0  0
   -4.6101   -0.3190    0.0000 C   0  0
   -3.2754    1.9886    0.0000 O   0  0
   -5.9394   -2.6267    0.0000 O   0  0
    2.0684    0.4520    0.0000 C   0  0
    3.3977   -0.3137    0.0000 C   0  0
    2.0684    1.9940    0.0000 C   0  0
    4.7323    0.4520    0.0000 C   0  0
    3.3977    2.7650    0.0000 C   0  0
    4.7323    1.9940    0.0000 C   0  0
    6.0723    2.7650    0.0000 O   0  0
 19 20  1  0
  1  3  1  0
  1  2  2  0
 15 17  2  0
  4  8  2  0
  1  4  1  0
  3  7  1  0
  5  9  1  0
  6 12  1  0
 16 18  1  0
  6 11  2  0
 17 19  1  0
 18 19  2  0
  5 10  2  0
  9 14  1  0
  7  9  2  0
 14 15  1  0
 14 16  2  0
  8 11  1  0
  8 13  1  0
  2  5  1  0
  2  6  1  0
M  END
>  <SOM>
4

$$$$

SciTegic02211520382D

 20 22  0  0  0  0            999 V2000
   -1.9355   -1.8557    0.0000 C   0  0
   -1.9355   -0.3190    0.0000 C   0  0
   -0.6062   -2.6267    0.0000 O   0  0
   -3.2754   -2.6267    0.0000 C   0  0
   -0.6062    0.4520    0.0000 C   0  0
   -3.2754    0.4520    0.0000 C   0  0
    0.7285   -1.8557    0.0000 C   0  0
   -4.6101   -1.8557    0.0000 C   0  0
    0.7285   -0.3137    0.0000 C   0  0
   -0.6062    1.9940    0.0000 O   0  0
   -4.6101   -0.3190    0.0000 C   0  0
   -3.2754    1.9886    0.0000 O   0  0
   -5.9394   -2.6267    0.0000 O   0  0
    2.0684    0.4520    0.0000 C   0  0
    3.3977   -0.3137    0.0000 C   0  0
    2.0684    1.9940    0.0000 C   0  0
    4.7323    0.4520    0.0000 C   0  0
    3.3977    2.7650    0.0000 C   0  0
    4.7323    1.9940    0.0000 C   0  0
    6.0723    2.7650    0.0000 O   0  0
 19 20  1  0
  1  3  1  0
  1  2  2  0
 15 17  2  0
  4  8  2  0
  1  4  1  0
  3  7  1  0
  5  9  1  0
  6 12  1  0
 16 18  1  0
  6 11  2  0
 17 19  1  0
 18 19  2  0
  5 10  2  0
  9 14  1  0
  7  9  2  0
 14 15  1  0
 14 16  2  0
  8 11  1  0
  8 13  1  0
  2  5  1  0
  2  6  1  0
M  END
>  <SOM>
11

$$$$

SciTegic02211520382D

 16 17  0  0  0  0            999 V2000
   -0.3862   -0.0498    0.0000 C   0  0  1  0  0  0
    0.9623    0.7069    0.0000 C   0  0
   -1.7315    0.7069    0.0000 C   0  0
   -0.3862   -1.5571    0.0000 C   0  0
    1.0277   -1.1087    0.0000 N   0  0
    0.9623    2.2547    0.0000 C   0  0
    2.3077   -0.0903    0.0000 C   0  0
   -3.0551   -0.0498    0.0000 C   0  0
   -1.7222    2.2049    0.0000 O   0  0
   -1.7315   -2.3357    0.0000 C   0  0
    1.0277   -2.5568    0.0000 C   0  0
    2.3077    3.0520    0.0000 C   0  0
   -0.3862    3.0021    0.0000 Cl  0  0
    3.6499    0.7069    0.0000 C   0  0
   -3.0551   -1.5789    0.0000 C   0  0
    3.6499    2.2547    0.0000 C   0  0
  5 11  1  0
 12 16  1  0
 10 15  1  0
  7 14  1  0
  1  3  1  0
  1  2  1  0
 14 16  2  0
  1  5  1  0
  1  4  1  0
  6 12  2  0
  2  6  1  0
  2  7  2  0
  8 15  1  0
  4 10  1  0
  6 13  1  0
  3  9  2  0
  3  8  1  0
M  END
>  <SOM>
16

$$$$

SciTegic02211520382D

 25 27  0  0  0  0            999 V2000
   -5.5683    0.6637    0.0000 C   0  0
   -5.6347    2.3229    0.0000 C   0  0
   -4.2609    0.2522    0.0000 N   0  0
   -6.8161   -0.1195    0.0000 C   0  0
   -4.3405    2.8008    0.0000 N   0  0
   -6.9820    3.0530    0.0000 C   0  0
   -3.3848    1.5265    0.0000 C   0  0
   -8.2430    0.6305    0.0000 C   0  0
   -8.3027    2.2433    0.0000 C   0  0
   -1.8451    1.5530    0.0000 S   0  0  1  0  0  0
   -0.9358    0.3119    0.0000 C   0  0
   -1.3539    3.0131    0.0000 O   0  0
    0.5376    0.7632    0.0000 C   0  0
    1.6659   -0.2920    0.0000 C   0  0
    0.8893    2.2565    0.0000 N   0  0
    3.1326    0.1526    0.0000 C   0  0
    1.3141   -1.7853    0.0000 C   0  0
    2.3627    2.7078    0.0000 C   0  0
    3.4844    1.6526    0.0000 C   0  0
    4.2542   -0.8960    0.0000 O   0  0
    5.6214   -0.1858    0.0000 C   0  0
    6.7431   -1.2411    0.0000 C   0  0
    6.0196   -2.6282    0.0000 F   0  0
    8.1103   -0.4181    0.0000 F   0  0
    7.4665   -2.5087    0.0000 F   0  0
 15 18  1  0
  1  3  1  0
  1  2  2  0
  4  8  2  0
 20 21  1  0
  3  7  1  0
 22 23  1  0
 22 24  1  0
 22 25  1  0
  5  7  2  0
 16 19  1  0
 10 11  1  0
 10 12  2  0
  6  9  2  0
  8  9  1  0
 11 13  1  0
 18 19  2  0
 13 15  2  0
 13 14  1  0
  1  4  1  0
 16 20  1  0
 14 16  2  0
 14 17  1  0
  2  5  1  0
  2  6  1  0
  7 10  1  0
 21 22  1  0
M  END
>  <SOM>
8

$$$$

SciTegic02211520382D

 25 27  0  0  0  0            999 V2000
   -5.5683    0.6637    0.0000 C   0  0
   -5.6347    2.3229    0.0000 C   0  0
   -4.2609    0.2522    0.0000 N   0  0
   -6.8161   -0.1195    0.0000 C   0  0
   -4.3405    2.8008    0.0000 N   0  0
   -6.9820    3.0530    0.0000 C   0  0
   -3.3848    1.5265    0.0000 C   0  0
   -8.2430    0.6305    0.0000 C   0  0
   -8.3027    2.2433    0.0000 C   0  0
   -1.8451    1.5530    0.0000 S   0  0  1  0  0  0
   -0.9358    0.3119    0.0000 C   0  0
   -1.3539    3.0131    0.0000 O   0  0
    0.5376    0.7632    0.0000 C   0  0
    1.6659   -0.2920    0.0000 C   0  0
    0.8893    2.2565    0.0000 N   0  0
    3.1326    0.1526    0.0000 C   0  0
    1.3141   -1.7853    0.0000 C   0  0
    2.3627    2.7078    0.0000 C   0  0
    3.4844    1.6526    0.0000 C   0  0
    4.2542   -0.8960    0.0000 O   0  0
    5.6214   -0.1858    0.0000 C   0  0
    6.7431   -1.2411    0.0000 C   0  0
    6.0196   -2.6282    0.0000 F   0  0
    8.1103   -0.4181    0.0000 F   0  0
    7.4665   -2.5087    0.0000 F   0  0
 15 18  1  0
  1  3  1  0
  1  2  2  0
  4  8  2  0
 20 21  1  0
  3  7  1  0
 22 23  1  0
 22 24  1  0
 22 25  1  0
  5  7  2  0
 16 19  1  0
 10 11  1  0
 10 12  2  0
  6  9  2  0
  8  9  1  0
 11 13  1  0
 18 19  2  0
 13 15  2  0
 13 14  1  0
  1  4  1  0
 16 20  1  0
 14 16  2  0
 14 17  1  0
  2  5  1  0
  2  6  1  0
  7 10  1  0
 21 22  1  0
M  END
>  <SOM>
8

$$$$

SciTegic02211520382D

 25 27  0  0  0  0            999 V2000
   -5.5683    0.6637    0.0000 C   0  0
   -5.6347    2.3229    0.0000 C   0  0
   -4.2609    0.2522    0.0000 N   0  0
   -6.8161   -0.1195    0.0000 C   0  0
   -4.3405    2.8008    0.0000 N   0  0
   -6.9820    3.0530    0.0000 C   0  0
   -3.3848    1.5265    0.0000 C   0  0
   -8.2430    0.6305    0.0000 C   0  0
   -8.3027    2.2433    0.0000 C   0  0
   -1.8451    1.5530    0.0000 S   0  0  1  0  0  0
   -0.9358    0.3119    0.0000 C   0  0
   -1.3539    3.0131    0.0000 O   0  0
    0.5376    0.7632    0.0000 C   0  0
    1.6659   -0.2920    0.0000 C   0  0
    0.8893    2.2565    0.0000 N   0  0
    3.1326    0.1526    0.0000 C   0  0
    1.3141   -1.7853    0.0000 C   0  0
    2.3627    2.7078    0.0000 C   0  0
    3.4844    1.6526    0.0000 C   0  0
    4.2542   -0.8960    0.0000 O   0  0
    5.6214   -0.1858    0.0000 C   0  0
    6.7431   -1.2411    0.0000 C   0  0
    6.0196   -2.6282    0.0000 F   0  0
    8.1103   -0.4181    0.0000 F   0  0
    7.4665   -2.5087    0.0000 F   0  0
 15 18  1  0
  1  3  1  0
  1  2  2  0
  4  8  2  0
 20 21  1  0
  3  7  1  0
 22 23  1  0
 22 24  1  0
 22 25  1  0
  5  7  2  0
 16 19  1  0
 10 11  1  0
 10 12  2  0
  6  9  2  0
  8  9  1  0
 11 13  1  0
 18 19  2  0
 13 15  2  0
 13 14  1  0
  1  4  1  0
 16 20  1  0
 14 16  2  0
 14 17  1  0
  2  5  1  0
  2  6  1  0
  7 10  1  0
 21 22  1  0
M  END
>  <SOM>
9

$$$$

SciTegic02211520382D

 25 27  0  0  0  0            999 V2000
   -5.5683    0.6637    0.0000 C   0  0
   -5.6347    2.3229    0.0000 C   0  0
   -4.2609    0.2522    0.0000 N   0  0
   -6.8161   -0.1195    0.0000 C   0  0
   -4.3405    2.8008    0.0000 N   0  0
   -6.9820    3.0530    0.0000 C   0  0
   -3.3848    1.5265    0.0000 C   0  0
   -8.2430    0.6305    0.0000 C   0  0
   -8.3027    2.2433    0.0000 C   0  0
   -1.8451    1.5530    0.0000 S   0  0  1  0  0  0
   -0.9358    0.3119    0.0000 C   0  0
   -1.3539    3.0131    0.0000 O   0  0
    0.5376    0.7632    0.0000 C   0  0
    1.6659   -0.2920    0.0000 C   0  0
    0.8893    2.2565    0.0000 N   0  0
    3.1326    0.1526    0.0000 C   0  0
    1.3141   -1.7853    0.0000 C   0  0
    2.3627    2.7078    0.0000 C   0  0
    3.4844    1.6526    0.0000 C   0  0
    4.2542   -0.8960    0.0000 O   0  0
    5.6214   -0.1858    0.0000 C   0  0
    6.7431   -1.2411    0.0000 C   0  0
    6.0196   -2.6282    0.0000 F   0  0
    8.1103   -0.4181    0.0000 F   0  0
    7.4665   -2.5087    0.0000 F   0  0
 15 18  1  0
  1  3  1  0
  1  2  2  0
  4  8  2  0
 20 21  1  0
  3  7  1  0
 22 23  1  0
 22 24  1  0
 22 25  1  0
  5  7  2  0
 16 19  1  0
 10 11  1  0
 10 12  2  0
  6  9  2  0
  8  9  1  0
 11 13  1  0
 18 19  2  0
 13 15  2  0
 13 14  1  0
  1  4  1  0
 16 20  1  0
 14 16  2  0
 14 17  1  0
  2  5  1  0
  2  6  1  0
  7 10  1  0
 21 22  1  0
M  END
>  <SOM>
19

$$$$

SciTegic02211520382D

 25 27  0  0  0  0            999 V2000
   -5.5683    0.6637    0.0000 C   0  0
   -5.6347    2.3229    0.0000 C   0  0
   -4.2609    0.2522    0.0000 N   0  0
   -6.8161   -0.1195    0.0000 C   0  0
   -4.3405    2.8008    0.0000 N   0  0
   -6.9820    3.0530    0.0000 C   0  0
   -3.3848    1.5265    0.0000 C   0  0
   -8.2430    0.6305    0.0000 C   0  0
   -8.3027    2.2433    0.0000 C   0  0
   -1.8451    1.5530    0.0000 S   0  0  1  0  0  0
   -0.9358    0.3119    0.0000 C   0  0
   -1.3539    3.0131    0.0000 O   0  0
    0.5376    0.7632    0.0000 C   0  0
    1.6659   -0.2920    0.0000 C   0  0
    0.8893    2.2565    0.0000 N   0  0
    3.1326    0.1526    0.0000 C   0  0
    1.3141   -1.7853    0.0000 C   0  0
    2.3627    2.7078    0.0000 C   0  0
    3.4844    1.6526    0.0000 C   0  0
    4.2542   -0.8960    0.0000 O   0  0
    5.6214   -0.1858    0.0000 C   0  0
    6.7431   -1.2411    0.0000 C   0  0
    6.0196   -2.6282    0.0000 F   0  0
    8.1103   -0.4181    0.0000 F   0  0
    7.4665   -2.5087    0.0000 F   0  0
 15 18  1  0
  1  3  1  0
  1  2  2  0
  4  8  2  0
 20 21  1  0
  3  7  1  0
 22 23  1  0
 22 24  1  0
 22 25  1  0
  5  7  2  0
 16 19  1  0
 10 11  1  0
 10 12  2  0
  6  9  2  0
  8  9  1  0
 11 13  1  0
 18 19  2  0
 13 15  2  0
 13 14  1  0
  1  4  1  0
 16 20  1  0
 14 16  2  0
 14 17  1  0
  2  5  1  0
  2  6  1  0
  7 10  1  0
 21 22  1  0
M  END
>  <SOM>
9

$$$$

SciTegic02211520382D

 30 33  0  0  0  0            999 V2000
   -0.5564   -4.7763    0.0000 C   0  0
   -2.1172   -4.7763    0.0000 C   0  0
   -0.0289   -6.1637    0.0000 C   0  0
    0.3757   -3.6274    0.0000 C   0  0
   -2.4785   -6.3299    0.0000 C   0  0
   -3.2806   -3.6924    0.0000 C   0  0
   -1.1056   -7.1536    0.0000 N   0  0
    1.4380   -6.3949    0.0000 C   0  0
    1.8354   -3.8659    0.0000 C   0  0
   -0.1734   -2.1967    0.0000 O   0  0
   -4.0032   -6.7851    0.0000 C   0  0
   -4.7980   -4.1549    0.0000 C   0  0
    2.3701   -5.2460    0.0000 C   0  0
    0.5998   -0.8599    0.0000 C   0  0
   -5.1665   -5.7012    0.0000 C   0  0
    2.1100   -1.1417    0.0000 C   0  0
    2.8831    0.1879    0.0000 C   0  0
    2.7458   -2.5363    0.0000 O   0  0
    4.3861   -0.0939    0.0000 N   0  0
    5.1665    1.2356    0.0000 C   0  0
    4.1621    2.4062    0.0000 C   0  0
    4.9353    3.7358    0.0000 O   0  0
    3.9381    4.9064    0.0000 C   0  0
    2.4207    4.6246    0.0000 C   0  0
    4.4512    6.3588    0.0000 C   0  0
    1.4235    5.8024    0.0000 C   0  0
    1.9076    3.1794    0.0000 O   0  0
    3.4540    7.5294    0.0000 C   0  0
    1.9365    7.2476    0.0000 C   0  0
    0.3757    3.1794    0.0000 C   0  0
 19 20  1  0
 27 30  1  0
  1  3  2  0
  1  2  1  0
 20 21  1  0
  5  7  1  0
  3  7  1  0
 22 23  1  0
 16 17  1  0
  6 12  2  0
 16 18  1  0
 23 24  2  0
  3  8  1  0
 17 19  1  0
  5 11  1  0
 12 15  1  0
 10 14  1  0
 25 28  2  0
  9 13  1  0
  4 10  1  0
 23 25  1  0
 11 15  2  0
 26 29  2  0
  1  4  1  0
 24 26  1  0
 24 27  1  0
 28 29  1  0
 14 16  1  0
  8 13  2  0
  2  5  2  0
  2  6  1  0
  4  9  2  0
 21 22  1  0
M  END
>  <SOM>
28

$$$$

SciTegic02211520382D

 30 33  0  0  0  0            999 V2000
   -0.5564   -4.7763    0.0000 C   0  0
   -2.1172   -4.7763    0.0000 C   0  0
   -0.0289   -6.1637    0.0000 C   0  0
    0.3757   -3.6274    0.0000 C   0  0
   -2.4785   -6.3299    0.0000 C   0  0
   -3.2806   -3.6924    0.0000 C   0  0
   -1.1056   -7.1536    0.0000 N   0  0
    1.4380   -6.3949    0.0000 C   0  0
    1.8354   -3.8659    0.0000 C   0  0
   -0.1734   -2.1967    0.0000 O   0  0
   -4.0032   -6.7851    0.0000 C   0  0
   -4.7980   -4.1549    0.0000 C   0  0
    2.3701   -5.2460    0.0000 C   0  0
    0.5998   -0.8599    0.0000 C   0  0
   -5.1665   -5.7012    0.0000 C   0  0
    2.1100   -1.1417    0.0000 C   0  0
    2.8831    0.1879    0.0000 C   0  0
    2.7458   -2.5363    0.0000 O   0  0
    4.3861   -0.0939    0.0000 N   0  0
    5.1665    1.2356    0.0000 C   0  0
    4.1621    2.4062    0.0000 C   0  0
    4.9353    3.7358    0.0000 O   0  0
    3.9381    4.9064    0.0000 C   0  0
    2.4207    4.6246    0.0000 C   0  0
    4.4512    6.3588    0.0000 C   0  0
    1.4235    5.8024    0.0000 C   0  0
    1.9076    3.1794    0.0000 O   0  0
    3.4540    7.5294    0.0000 C   0  0
    1.9365    7.2476    0.0000 C   0  0
    0.3757    3.1794    0.0000 C   0  0
 19 20  1  0
 27 30  1  0
  1  3  2  0
  1  2  1  0
 20 21  1  0
  5  7  1  0
  3  7  1  0
 22 23  1  0
 16 17  1  0
  6 12  2  0
 16 18  1  0
 23 24  2  0
  3  8  1  0
 17 19  1  0
  5 11  1  0
 12 15  1  0
 10 14  1  0
 25 28  2  0
  9 13  1  0
  4 10  1  0
 23 25  1  0
 11 15  2  0
 26 29  2  0
  1  4  1  0
 24 26  1  0
 24 27  1  0
 28 29  1  0
 14 16  1  0
  8 13  2  0
  2  5  2  0
  2  6  1  0
  4  9  2  0
 21 22  1  0
M  END
>  <SOM>
29

$$$$

SciTegic02211520382D

 22 22  0  0  0  0            999 V2000
   -5.1878    1.1740    0.0000 C   0  0
   -5.1878   -0.3808    0.0000 C   0  0
   -6.5363    1.9514    0.0000 C   0  0
   -3.8393    1.9514    0.0000 C   0  0
   -6.5363   -1.1581    0.0000 C   0  0
   -7.8848    1.1740    0.0000 C   0  0
   -2.5066    1.1899    0.0000 N   0  0
   -7.8848   -0.3808    0.0000 C   0  0
   -6.5363   -2.7208    0.0000 O   0  0
   -1.2216    2.0624    0.0000 C   0  0
   -9.2333   -1.1581    0.0000 O   0  0
   -5.0688   -3.2364    0.0000 C   0  0
    0.0476    1.1978    0.0000 C   0  0
   -1.2375    3.6806    0.0000 O   0  0
    1.2930    2.1179    0.0000 C   0  0
    2.5780    1.2454    0.0000 C   0  0
    3.8393    2.1655    0.0000 C   0  0
    5.1164    1.2850    0.0000 C   0  0
    6.3697    2.2052    0.0000 C   0  0
    7.6547    1.3326    0.0000 C   0  0
    8.9001    2.2528    0.0000 C   0  0
    7.6627   -0.0714    0.0000 C   0  0
  4  7  1  0
 19 20  1  0
  1  3  1  0
  1  2  2  0
 20 22  1  0
 15 16  1  0
 20 21  1  0
  3  6  2  0
 16 17  1  0
  5  9  1  0
  5  8  2  0
 17 18  1  0
 10 13  1  0
 10 14  2  0
  6  8  1  0
  9 12  1  0
 18 19  2  0
 13 15  1  0
  1  4  1  0
  8 11  1  0
  2  5  1  0
  7 10  1  0
M  END
>  <SOM>
3

$$$$

SciTegic02211520382D

 22 22  0  0  0  0            999 V2000
   -5.1878    1.1740    0.0000 C   0  0
   -5.1878   -0.3808    0.0000 C   0  0
   -6.5363    1.9514    0.0000 C   0  0
   -3.8393    1.9514    0.0000 C   0  0
   -6.5363   -1.1581    0.0000 C   0  0
   -7.8848    1.1740    0.0000 C   0  0
   -2.5066    1.1899    0.0000 N   0  0
   -7.8848   -0.3808    0.0000 C   0  0
   -6.5363   -2.7208    0.0000 O   0  0
   -1.2216    2.0624    0.0000 C   0  0
   -9.2333   -1.1581    0.0000 O   0  0
   -5.0688   -3.2364    0.0000 C   0  0
    0.0476    1.1978    0.0000 C   0  0
   -1.2375    3.6806    0.0000 O   0  0
    1.2930    2.1179    0.0000 C   0  0
    2.5780    1.2454    0.0000 C   0  0
    3.8393    2.1655    0.0000 C   0  0
    5.1164    1.2850    0.0000 C   0  0
    6.3697    2.2052    0.0000 C   0  0
    7.6547    1.3326    0.0000 C   0  0
    8.9001    2.2528    0.0000 C   0  0
    7.6627   -0.0714    0.0000 C   0  0
  4  7  1  0
 19 20  1  0
  1  3  1  0
  1  2  2  0
 20 22  1  0
 15 16  1  0
 20 21  1  0
  3  6  2  0
 16 17  1  0
  5  9  1  0
  5  8  2  0
 17 18  1  0
 10 13  1  0
 10 14  2  0
  6  8  1  0
  9 12  1  0
 18 19  2  0
 13 15  1  0
  1  4  1  0
  8 11  1  0
  2  5  1  0
  7 10  1  0
M  END
>  <SOM>
6

$$$$

SciTegic02211520382D

 18 19  0  0  0  0            999 V2000
   -1.4430   -0.4925    0.0000 C   0  0
   -2.7737   -1.2616    0.0000 C   0  0
   -1.4430    1.0499    0.0000 C   0  0
   -0.1080   -1.2616    0.0000 C   0  0
   -4.1088   -0.4925    0.0000 C   0  0
   -2.7737   -2.8040    0.0000 C   0  0
   -0.1080    1.8189    0.0000 C   0  0
   -2.7737    1.8189    0.0000 F   0  0
    1.2270   -0.4925    0.0000 C   0  0
   -5.4438   -1.2616    0.0000 C   0  0
   -4.1088   -3.5730    0.0000 C   0  0
    1.2270    1.0499    0.0000 C   0  0
   -5.4438   -2.8040    0.0000 C   0  0
    2.5620    1.8189    0.0000 C   0  0  1  0  0  0
    3.9575    1.1752    0.0000 C   0  0
    2.2812    3.3311    0.0000 C   0  0
    4.1174   -0.3024    0.0000 O   0  0
    5.2753    2.0738    0.0000 O   0  0
 14 15  1  0
 14 16  1  0
  5 10  2  0
 11 13  2  0
  1  3  2  0
  1  2  1  0
 15 17  1  0
  3  7  1  0
  1  4  1  0
  2  5  1  0
  2  6  2  0
 10 13  1  0
  9 12  1  0
  7 12  2  0
 15 18  2  0
 12 14  1  0
  4  9  2  0
  6 11  1  0
  3  8  1  0
M  END
>  <SOM>
13

$$$$

SciTegic02211520382D

 19 20  0  0  0  0            999 V2000
   -2.5427   -3.5745    0.0000 C   0  0
   -1.1953   -2.7908    0.0000 C   0  0
   -2.5427   -5.0911    0.0000 C   0  0
   -3.8902   -2.7908    0.0000 C   0  0
   -1.1953   -1.2686    0.0000 O   0  0
    0.1466   -3.5745    0.0000 C   0  0
   -1.1953   -5.8748    0.0000 C   0  0
   -3.8902   -5.8748    0.0000 C   0  0
   -5.2377   -3.5745    0.0000 C   0  0
    0.1522   -0.4905    0.0000 C   0  0
    0.1466   -5.0911    0.0000 C   0  0
   -5.2377   -5.0911    0.0000 C   0  0
    0.1522    1.0318    0.0000 C   0  0  1  0  0  0
    1.4997    1.8098    0.0000 C   0  0
   -1.1953    1.8098    0.0000 O   0  0
    1.4997    3.3772    0.0000 N   0  0
    2.8021    4.1158    0.0000 C   0  0
    4.1496    3.3772    0.0000 C   0  0
    2.8021    5.6324    0.0000 C   0  0
 17 19  1  0
 17 18  1  0
 14 16  1  0
  5 10  1  0
 13 14  1  0
  1  3  2  0
  1  2  1  0
  3  7  1  0
  8 12  2  0
  1  4  1  0
 13 15  1  0
  2  5  1  0
  2  6  2  0
 10 13  1  0
  7 11  2  0
 16 17  1  0
  4  9  2  0
  6 11  1  0
  3  8  1  0
  9 12  1  0
M  END
>  <SOM>
8

$$$$

SciTegic02211520382D

 19 20  0  0  0  0            999 V2000
   -2.5427   -3.5745    0.0000 C   0  0
   -1.1953   -2.7908    0.0000 C   0  0
   -2.5427   -5.0911    0.0000 C   0  0
   -3.8902   -2.7908    0.0000 C   0  0
   -1.1953   -1.2686    0.0000 O   0  0
    0.1466   -3.5745    0.0000 C   0  0
   -1.1953   -5.8748    0.0000 C   0  0
   -3.8902   -5.8748    0.0000 C   0  0
   -5.2377   -3.5745    0.0000 C   0  0
    0.1522   -0.4905    0.0000 C   0  0
    0.1466   -5.0911    0.0000 C   0  0
   -5.2377   -5.0911    0.0000 C   0  0
    0.1522    1.0318    0.0000 C   0  0  1  0  0  0
    1.4997    1.8098    0.0000 C   0  0
   -1.1953    1.8098    0.0000 O   0  0
    1.4997    3.3772    0.0000 N   0  0
    2.8021    4.1158    0.0000 C   0  0
    4.1496    3.3772    0.0000 C   0  0
    2.8021    5.6324    0.0000 C   0  0
 17 19  1  0
 17 18  1  0
 14 16  1  0
  5 10  1  0
 13 14  1  0
  1  3  2  0
  1  2  1  0
  3  7  1  0
  8 12  2  0
  1  4  1  0
 13 15  1  0
  2  5  1  0
  2  6  2  0
 10 13  1  0
  7 11  2  0
 16 17  1  0
  4  9  2  0
  6 11  1  0
  3  8  1  0
  9 12  1  0
M  END
>  <SOM>
8

$$$$

SciTegic02211520382D

 19 20  0  0  0  0            999 V2000
   -2.5427   -3.5745    0.0000 C   0  0
   -1.1953   -2.7908    0.0000 C   0  0
   -2.5427   -5.0911    0.0000 C   0  0
   -3.8902   -2.7908    0.0000 C   0  0
   -1.1953   -1.2686    0.0000 O   0  0
    0.1466   -3.5745    0.0000 C   0  0
   -1.1953   -5.8748    0.0000 C   0  0
   -3.8902   -5.8748    0.0000 C   0  0
   -5.2377   -3.5745    0.0000 C   0  0
    0.1522   -0.4905    0.0000 C   0  0
    0.1466   -5.0911    0.0000 C   0  0
   -5.2377   -5.0911    0.0000 C   0  0
    0.1522    1.0318    0.0000 C   0  0  1  0  0  0
    1.4997    1.8098    0.0000 C   0  0
   -1.1953    1.8098    0.0000 O   0  0
    1.4997    3.3772    0.0000 N   0  0
    2.8021    4.1158    0.0000 C   0  0
    4.1496    3.3772    0.0000 C   0  0
    2.8021    5.6324    0.0000 C   0  0
 17 19  1  0
 17 18  1  0
 14 16  1  0
  5 10  1  0
 13 14  1  0
  1  3  2  0
  1  2  1  0
  3  7  1  0
  8 12  2  0
  1  4  1  0
 13 15  1  0
  2  5  1  0
  2  6  2  0
 10 13  1  0
  7 11  2  0
 16 17  1  0
  4  9  2  0
  6 11  1  0
  3  8  1  0
  9 12  1  0
M  END
>  <SOM>
7

$$$$

SciTegic02211520382D

 19 20  0  0  0  0            999 V2000
   -2.5427   -3.5745    0.0000 C   0  0
   -1.1953   -2.7908    0.0000 C   0  0
   -2.5427   -5.0911    0.0000 C   0  0
   -3.8902   -2.7908    0.0000 C   0  0
   -1.1953   -1.2686    0.0000 O   0  0
    0.1466   -3.5745    0.0000 C   0  0
   -1.1953   -5.8748    0.0000 C   0  0
   -3.8902   -5.8748    0.0000 C   0  0
   -5.2377   -3.5745    0.0000 C   0  0
    0.1522   -0.4905    0.0000 C   0  0
    0.1466   -5.0911    0.0000 C   0  0
   -5.2377   -5.0911    0.0000 C   0  0
    0.1522    1.0318    0.0000 C   0  0  1  0  0  0
    1.4997    1.8098    0.0000 C   0  0
   -1.1953    1.8098    0.0000 O   0  0
    1.4997    3.3772    0.0000 N   0  0
    2.8021    4.1158    0.0000 C   0  0
    4.1496    3.3772    0.0000 C   0  0
    2.8021    5.6324    0.0000 C   0  0
 17 19  1  0
 17 18  1  0
 14 16  1  0
  5 10  1  0
 13 14  1  0
  1  3  2  0
  1  2  1  0
  3  7  1  0
  8 12  2  0
  1  4  1  0
 13 15  1  0
  2  5  1  0
  2  6  2  0
 10 13  1  0
  7 11  2  0
 16 17  1  0
  4  9  2  0
  6 11  1  0
  3  8  1  0
  9 12  1  0
M  END
>  <SOM>
7

$$$$

SciTegic02211520382D

 32 36  0  0  0  0            999 V2000
   -2.3062   -2.0535    0.0000 C   0  0  1  0  0  0
   -2.8380   -3.1539    0.0000 C   0  0  2  0  0  0
   -3.6963   -1.2900    0.0000 C   0  0  2  0  0  0
   -1.1005   -2.2378    0.0000 C   0  0
   -4.1228   -2.5590    0.0000 C   0  0  1  0  0  0
   -1.9692   -4.0017    0.0000 C   0  0
   -4.1175    0.2685    0.0000 C   0  0
   -5.0600   -1.8113    0.0000 C   0  0
   -0.8898   -3.4330    0.0000 N   0  0
   -0.0579   -1.1584    0.0000 O   0  0
   -5.6497   -3.1592    0.0000 C   0  0
   -2.1798   -5.4865    0.0000 O   0  0
    0.4476   -4.1859    0.0000 C   0  0
    1.7586   -3.4383    0.0000 C   0  0
    3.0486   -4.1859    0.0000 C   0  0
    4.3702   -3.4804    0.0000 C   0  0
    4.3702   -1.9903    0.0000 N   0  0
    5.6497   -1.2374    0.0000 C   0  0
    3.0644   -1.2479    0.0000 C   0  0
    5.6444    0.2580    0.0000 C   0  0
    3.0486    0.2422    0.0000 C   0  0
    4.3334    1.0004    0.0000 N   0  0
    4.3334    2.4905    0.0000 C   0  0
    3.0170    3.2329    0.0000 N   0  0
    5.6234    3.2540    0.0000 N   0  0
    3.0170    4.7335    0.0000 C   0  0
    5.6076    4.7493    0.0000 C   0  0
    4.2965    5.4865    0.0000 C   0  0
   -1.8165   -0.6424    0.0000 H   0  0
   -3.3909   -4.5387    0.0000 H   0  0
   -3.0276    0.0474    0.0000 H   0  0
   -4.8546   -3.7963    0.0000 H   0  0
 19 21  1  0
  1  3  1  0
  1  2  1  0
 20 22  1  0
 15 16  1  0
  1  4  1  0
  5  7  1  0
  3  7  1  0
 22 23  1  0
 16 17  1  0
  6 12  2  0
 23 25  2  0
 23 24  1  0
  3  8  1  0
 17 19  1  0
 17 18  1  0
  5 11  1  0
  1 29  1  0
  5 32  1  0
  6  9  1  0
  9 13  1  0
  4 10  2  0
 25 27  1  0
 18 20  1  0
  3 31  1  0
 13 14  1  0
 27 28  2  0
 26 28  1  0
  4  9  1  0
 24 26  2  0
 14 15  1  0
  2 30  1  0
  8 11  1  0
  2  5  1  0
  2  6  1  0
 21 22  1  0
M  END
>  <SOM>
28

$$$$

SciTegic02211520382D

 11 11  0  0  0  0            999 V2000
   -1.3673   -0.0367    0.0000 C   0  0
    0.0948   -0.5170    0.0000 C   0  0
   -1.8445    1.4377    0.0000 C   0  0
   -2.5940   -0.9452    0.0000 S   0  0
    1.2450    0.5170    0.0000 C   0  0
    0.4221   -2.0250    0.0000 O   0  0
   -3.3771    1.4377    0.0000 C   0  0
   -3.8543   -0.0367    0.0000 C   0  0
    2.7163    0.0459    0.0000 N   0  0
    0.9238    2.0250    0.0000 C   0  0
    3.8543    1.0859    0.0000 C   0  0
  7  8  2  0
  5 10  1  0
  9 11  1  0
  1  3  2  0
  1  2  1  0
  3  7  1  0
  4  8  1  0
  1  4  1  0
  2  5  1  0
  2  6  1  0
  5  9  1  0
M  END
>  <SOM>
8

$$$$

SciTegic02211520382D

 11 11  0  0  0  0            999 V2000
   -0.6334   -0.5675    0.0000 C   0  0
   -1.8782   -1.4645    0.0000 S   0  0
    0.8275   -1.0288    0.0000 C   0  0
   -1.1240    0.8604    0.0000 C   0  0
   -3.1634   -0.5675    0.0000 C   0  0
    1.9881   -0.0293    0.0000 C   0  0
   -2.6874    0.8604    0.0000 C   0  0
   -4.6132   -1.0508    0.0000 O   0  0
    3.4526   -0.4723    0.0000 N   0  0
    1.6439    1.4645    0.0000 C   0  0
    4.6132    0.5272    0.0000 C   0  0
  4  7  1  0
  6  9  1  0
  1  3  1  0
  1  2  1  0
  1  4  2  0
  2  5  1  0
  3  6  1  0
  9 11  1  0
  5  8  1  0
  5  7  2  0
  6 10  1  0
M  END
>  <SOM>
7

$$$$

SciTegic02211520382D

 30 33  0  0  0  0            999 V2000
   -1.0016    1.4938    0.0000 C   0  0
   -0.9787   -0.1488    0.0000 C   0  0
    0.2976    2.1920    0.0000 C   0  0
   -2.2378    2.2492    0.0000 C   0  0
    0.3319   -0.7898    0.0000 C   0  0
   -2.1577   -0.9443    0.0000 C   0  0
    0.2747    3.6400    0.0000 C   0  0
    1.6884    1.4365    0.0000 C   0  0
   -2.2378    3.6400    0.0000 C   0  0
   -3.4740    1.4938    0.0000 O   0  0
    0.3319   -2.3179    0.0000 C   0  0
    1.7284   -0.1889    0.0000 C   0  0
   -2.1577   -2.4324    0.0000 C   0  0
   -3.5141   -0.2461    0.0000 O   0  0
   -1.0016    4.3382    0.0000 C   0  0
    3.1192    1.4365    0.0000 C   0  0  1  0  0  0
   -3.2794    4.5671    0.0000 O   0  0
   -4.7102    2.2492    0.0000 C   0  0
   -0.9787   -3.0505    0.0000 C   0  0
    3.1192   -0.1889    0.0000 C   0  0  2  0  0  0
   -3.3195   -3.3195    0.0000 O   0  0
   -4.7903   -1.0016    0.0000 C   0  0
   -1.3106    5.7289    0.0000 O   0  0
    4.2352    2.8216    0.0000 C   0  0
   -2.7185    5.7289    0.0000 C   0  0
   -0.9787   -4.5957    0.0000 O   0  0
    4.9163    0.1202    0.0000 C   0  0
    3.7945   -1.9459    0.0000 O   0  0
   -4.7102   -2.6842    0.0000 C   0  0
    0.3720   -5.2940    0.0000 C   0  0
 19 26  1  0
 20 28  1  0
  1  3  2  0
  1  2  1  0
  1  4  1  0
  3  7  1  0
 26 30  1  0
  6 13  1  0
 23 25  1  0
 12 20  1  0
 13 21  1  0
  6 14  1  0
  5 12  1  0
  5 11  2  0
 16 24  1  0
 10 18  1  0
  3  8  1  0
  9 17  1  0
  9 15  1  0
 20 27  1  0
  4 10  1  0
 14 22  1  0
 15 23  1  0
 11 19  1  0
 17 25  1  0
  4  9  2  0
 13 19  2  0
 16 20  1  0
  8 16  1  0
  7 15  2  0
  2  5  1  0
  2  6  2  0
 21 29  1  0
M  END
>  <SOM>
11

$$$$

SciTegic02211520382D

 12 12  0  0  0  0            999 V2000
   -2.1433   -0.7550    0.0000 C   0  0
   -0.6082   -0.7550    0.0000 C   0  0
   -2.8982   -2.0216    0.0000 C   0  0
   -2.8982    0.6166    0.0000 C   0  0
    0.2433    0.5494    0.0000 C   0  0
   -4.5340   -2.0216    0.0000 C   0  0
   -4.4669    0.6166    0.0000 C   0  0
    1.7784    0.5494    0.0000 N   0  0
   -0.5411    1.6358    0.0000 C   0  0
   -5.2848   -0.6879    0.0000 C   0  0
    2.5962    1.7826    0.0000 C   0  0
    4.2026    1.7826    0.0000 C   0  0
  4  7  2  0
 11 12  1  0
  1  3  2  0
  1  2  1  0
  8 11  1  0
  1  4  1  0
  2  5  1  0
  3  6  1  0
  7 10  1  0
  5  9  1  0
  5  8  1  0
  6 10  2  0
M  END
>  <SOM>
10

$$$$

SciTegic02211520382D

 20 21  0  0  0  0            999 V2000
   -1.8171    0.6384    0.0000 C   0  0
   -3.1158    1.3915    0.0000 C   0  0
   -0.4365    1.4078    0.0000 C   0  0
   -1.8335   -0.9331    0.0000 C   0  0
   -4.4199    0.5402    0.0000 C   0  0
   -3.1158    2.9848    0.0000 O   0  0
    0.9113    0.6384    0.0000 C   0  0
   -0.4365    2.6956    0.0000 Cl  0  0
   -0.4038   -1.7079    0.0000 C   0  0
   -5.8496    1.0859    0.0000 C   0  0
   -4.4199   -1.0313    0.0000 S   0  0
    0.8949   -0.9058    0.0000 C   0  0
    2.3573    1.3751    0.0000 Cl  0  0
   -6.8754   -0.0546    0.0000 C   0  0
   -6.0569   -1.3860    0.0000 C   0  0
    2.3082   -1.5770    0.0000 O   0  0
    3.5632   -0.6930    0.0000 C   0  0
    4.9438   -1.3696    0.0000 C   0  0
    6.2425   -0.5511    0.0000 O   0  0
    4.9601   -2.8484    0.0000 O   0  0
 17 18  1  0
  5 11  1  0
  5 10  2  0
 10 14  1  0
 11 15  1  0
 18 19  1  0
  1  3  2  0
  1  2  1  0
  3  7  1  0
  1  4  1  0
  2  5  1  0
  2  6  2  0
  9 12  1  0
 16 17  1  0
  7 13  1  0
  7 12  2  0
 12 16  1  0
 14 15  2  0
  4  9  2  0
  3  8  1  0
 18 20  2  0
M  END
>  <SOM>
15

$$$$

SciTegic02211520382D

 27 29  0  0  0  0            999 V2000
    2.2714   -3.0759    0.0000 C   0  0
    2.2655   -1.5439    0.0000 C   0  0
    3.7384   -3.5432    0.0000 N   0  0
    0.9346   -3.8508    0.0000 N   0  0
    0.9346   -0.7631    0.0000 C   0  0
    3.7206   -1.0588    0.0000 N   0  0
    4.6316   -2.2951    0.0000 C   0  0
    4.2234   -5.0101    0.0000 C   0  0
   -0.4022   -3.0877    0.0000 C   0  0
   -0.4022   -1.5439    0.0000 N   0  0
    0.9228    0.7749    0.0000 N   0  0
    3.1942   -6.1636    0.0000 C   0  0
    5.7318   -5.3236    0.0000 C   0  0
   -1.7272   -3.8626    0.0000 N   0  0
   -0.4141    1.5379    0.0000 C   0  0
   -3.0641   -3.0877    0.0000 C   0  0  2  0  0  0
   -0.4259    3.0759    0.0000 C   0  0
   -4.4009   -3.8567    0.0000 C   0  0
   -3.0581   -1.5439    0.0000 C   0  0
   -1.7627    3.8389    0.0000 C   0  0
    0.9109    3.8567    0.0000 C   0  0
   -5.7318   -3.0700    0.0000 C   0  0
   -4.3831   -0.7690    0.0000 O   0  0
   -1.7627    5.3887    0.0000 C   0  0
   -3.0995    3.0641    0.0000 O   0  0
    0.9050    5.3887    0.0000 C   0  0
   -0.4318    6.1636    0.0000 C   0  0
 26 27  2  0
 19 23  1  0
  1  3  1  0
  1  2  1  0
 20 24  2  0
 20 25  1  0
 15 17  1  0
  1  4  2  0
  3  7  1  0
 16 18  1  0
 16 19  1  0
  3  8  1  0
  5 11  1  0
  5 10  1  0
  9 14  1  0
  9 10  2  0
  6  7  2  0
 11 15  1  0
 17 20  1  0
 17 21  2  0
  4  9  1  0
 24 27  1  0
 14 16  1  0
 18 22  1  0
  8 12  1  0
  8 13  1  0
  2  5  2  0
  2  6  1  0
 21 26  1  0
M  END
>  <SOM>
26

$$$$

SciTegic02211520382D

 19 21  0  0  0  0            999 V2000
   -2.0617   -1.6046    0.0000 C   0  0
   -3.4051   -0.8349    0.0000 C   0  0
   -2.0524   -3.1485    0.0000 C   0  0
   -0.5971   -1.1195    0.0000 C   0  0  1  0  0  0
   -4.7344   -1.6046    0.0000 C   0  0
   -3.7222    0.6670    0.0000 C   0  0
   -0.5784   -3.6150    0.0000 C   0  0
   -3.3957   -3.9228    0.0000 C   0  0
    0.3218   -2.3602    0.0000 C   0  0
   -0.1306    0.3498    0.0000 C   0  0
   -4.7251   -3.1578    0.0000 C   0  0
   -5.8772   -0.5784    0.0000 O   0  0
   -5.2522    0.8256    0.0000 C   0  0
    1.3714    0.6717    0.0000 C   0  0
    1.8378    2.1363    0.0000 N   0  0
    3.3398    2.4628    0.0000 C   0  0
    4.3753    1.3200    0.0000 C   0  0
    3.8062    3.9228    0.0000 O   0  0
    5.8772    1.6419    0.0000 C   0  0
 17 19  1  0
  5 12  1  0
  5 11  2  0
 10 14  1  0
 14 15  1  0
  1  3  1  0
  1  2  2  0
  3  7  1  0
  1  4  1  0
 15 16  1  0
  2  5  1  0
  2  6  1  0
  8 11  1  0
 16 17  1  0
  4 10  1  0
  6 13  1  0
 16 18  2  0
  4  9  1  0
 12 13  1  0
  3  8  2  0
  7  9  1  0
M  END
>  <SOM>
11

$$$$

SciTegic02211520382D

 22 24  0  0  0  0            999 V2000
    0.3871   -1.5935    0.0000 C   0  0
   -0.0225   -3.0475    0.0000 C   0  0
   -0.5762   -0.3466    0.0000 C   0  0
    1.8546   -1.2244    0.0000 C   0  0
   -1.2964   -3.5787    0.0000 S   0  0
    1.0308   -4.1323    0.0000 C   0  0
   -2.1742   -0.3466    0.0000 C   0  0
    0.1035    1.0353    0.0000 O   0  0
    2.9079   -2.3048    0.0000 C   0  0
   -2.6334   -3.0790    0.0000 C   0  0
    2.4938   -3.7632    0.0000 C   0  0
   -3.0655   -1.5710    0.0000 C   0  0
    1.6475    1.0443    0.0000 C   0  0
    4.4024   -1.9311    0.0000 Cl  0  0
   -3.7227   -4.1999    0.0000 C   0  0
   -4.5825   -1.1929    0.0000 C   0  0
    2.1517    2.4983    0.0000 C   0  0
   -5.2442   -3.8217    0.0000 C   0  0
   -5.6718   -2.3183    0.0000 C   0  0
    3.6912    2.5073    0.0000 N   0  0
    4.1999    3.9613    0.0000 C   0  0
    4.5870    1.2559    0.0000 C   0  0
 15 18  2  0
  1  3  1  0
  1  2  2  0
 20 22  1  0
 20 21  1  0
  3  7  2  0
 16 19  2  0
  3  8  1  0
 18 19  1  0
 10 12  2  0
  5 10  1  0
 10 15  1  0
  9 14  1  0
  9 11  1  0
  6 11  2  0
 17 20  1  0
 13 17  1  0
 12 16  1  0
  1  4  1  0
  8 13  1  0
  2  5  1  0
  2  6  1  0
  7 12  1  0
  4  9  2  0
M  END
>  <SOM>
18

$$$$

SciTegic02211520382D

 30 33  0  0  0  0            999 V2000
    3.3504    3.8341    0.0000 C   0  0
    3.3504    5.3737    0.0000 C   0  0
    2.0232    3.0555    0.0000 C   0  0
    4.6835    3.0614    0.0000 N   0  0
    2.0173    6.1346    0.0000 C   0  0
    4.6835    6.1464    0.0000 C   0  0
    0.6960    3.8282    0.0000 C   0  0
    6.0107    3.8282    0.0000 C   0  0
    0.6960    5.3678    0.0000 C   0  0
    6.0166    5.3678    0.0000 C   0  0
   -0.6430    3.0673    0.0000 O   0  0
    7.3497    3.0555    0.0000 O   0  0
   -1.9760    3.8400    0.0000 C   0  0
   -3.3091    3.0673    0.0000 C   0  0
   -4.6540    3.8341    0.0000 C   0  0
   -5.9930    3.0732    0.0000 C   0  0
   -5.9930    1.5395    0.0000 N   0  0
   -4.6599    0.7609    0.0000 C   0  0
   -7.3438    0.7845    0.0000 C   0  0
   -4.6717   -0.7609    0.0000 C   0  0
   -7.3320   -0.7609    0.0000 C   0  0
   -6.0107   -1.5336    0.0000 N   0  0
   -6.0166   -3.0732    0.0000 C   0  0
   -4.6776   -3.8341    0.0000 C   0  0
   -7.3497   -3.8223    0.0000 C   0  0
   -4.6717   -5.3560    0.0000 C   0  0
   -3.3504   -3.0555    0.0000 Cl  0  0
   -7.3320   -5.3737    0.0000 C   0  0
   -5.9989   -6.1464    0.0000 C   0  0
   -3.3386   -6.1287    0.0000 Cl  0  0
 19 21  1  0
  1  3  2  0
  1  2  1  0
 20 22  1  0
 15 16  1  0
  4  8  1  0
  1  4  1  0
  3  7  1  0
 22 23  1  0
 16 17  1  0
  5  9  1  0
  6 10  1  0
 23 24  1  0
 23 25  2  0
 17 19  1  0
 17 18  1  0
 25 28  1  0
  7  9  2  0
 11 13  1  0
 18 20  1  0
 13 14  1  0
 26 29  1  0
 24 26  2  0
 24 27  1  0
 28 29  2  0
 14 15  1  0
  8 10  1  0
  8 12  2  0
  2  5  2  0
  2  6  1  0
 26 30  1  0
  7 11  1  0
 21 22  1  0
M  END
>  <SOM>
6

$$$$

SciTegic02211520382D

 30 33  0  0  0  0            999 V2000
    3.3504    3.8341    0.0000 C   0  0
    3.3504    5.3737    0.0000 C   0  0
    2.0232    3.0555    0.0000 C   0  0
    4.6835    3.0614    0.0000 N   0  0
    2.0173    6.1346    0.0000 C   0  0
    4.6835    6.1464    0.0000 C   0  0
    0.6960    3.8282    0.0000 C   0  0
    6.0107    3.8282    0.0000 C   0  0
    0.6960    5.3678    0.0000 C   0  0
    6.0166    5.3678    0.0000 C   0  0
   -0.6430    3.0673    0.0000 O   0  0
    7.3497    3.0555    0.0000 O   0  0
   -1.9760    3.8400    0.0000 C   0  0
   -3.3091    3.0673    0.0000 C   0  0
   -4.6540    3.8341    0.0000 C   0  0
   -5.9930    3.0732    0.0000 C   0  0
   -5.9930    1.5395    0.0000 N   0  0
   -4.6599    0.7609    0.0000 C   0  0
   -7.3438    0.7845    0.0000 C   0  0
   -4.6717   -0.7609    0.0000 C   0  0
   -7.3320   -0.7609    0.0000 C   0  0
   -6.0107   -1.5336    0.0000 N   0  0
   -6.0166   -3.0732    0.0000 C   0  0
   -4.6776   -3.8341    0.0000 C   0  0
   -7.3497   -3.8223    0.0000 C   0  0
   -4.6717   -5.3560    0.0000 C   0  0
   -3.3504   -3.0555    0.0000 Cl  0  0
   -7.3320   -5.3737    0.0000 C   0  0
   -5.9989   -6.1464    0.0000 C   0  0
   -3.3386   -6.1287    0.0000 Cl  0  0
 19 21  1  0
  1  3  2  0
  1  2  1  0
 20 22  1  0
 15 16  1  0
  4  8  1  0
  1  4  1  0
  3  7  1  0
 22 23  1  0
 16 17  1  0
  5  9  1  0
  6 10  1  0
 23 24  1  0
 23 25  2  0
 17 19  1  0
 17 18  1  0
 25 28  1  0
  7  9  2  0
 11 13  1  0
 18 20  1  0
 13 14  1  0
 26 29  1  0
 24 26  2  0
 24 27  1  0
 28 29  2  0
 14 15  1  0
  8 10  1  0
  8 12  2  0
  2  5  2  0
  2  6  1  0
 26 30  1  0
  7 11  1  0
 21 22  1  0
M  END
>  <SOM>
29

$$$$

SciTegic02211520382D

 40 43  0  0  0  0            999 V2000
   -6.7529    1.4426    0.0000 C   0  0  1  0  0  0
   -6.2850   -0.0468    0.0000 C   0  0  2  0  0  0
   -8.2891    1.4348    0.0000 C   0  0  1  0  0  0
   -6.2772    2.8930    0.0000 C   0  0
   -7.5483   -0.9591    0.0000 C   0  0
   -4.8814   -0.6940    0.0000 O   0  0
   -8.7881   -0.0312    0.0000 O   0  0
   -8.7569    2.9008    0.0000 O   0  0
   -7.5171    3.7975    0.0000 C   0  0
   -3.5168    0.0234    0.0000 C   0  0
   -2.1990   -0.7642    0.0000 N   0  0
   -3.4856    1.5596    0.0000 O   0  0
   -0.8578   -0.0156    0.0000 C   0  0  2  0  0  0
    0.4835   -0.7720    0.0000 C   0  0  1  0  0  0
   -0.8500    1.5206    0.0000 C   0  0
    1.8247   -0.0156    0.0000 C   0  0
    0.4757   -2.3082    0.0000 O   0  0
    0.4835    2.3004    0.0000 C   0  0
    3.1581   -0.7954    0.0000 N   0  0
    0.4757    3.8365    0.0000 C   0  0
    1.8403    1.5518    0.0000 C   0  0
    4.4915   -0.0312    0.0000 S   0  0
    3.1425   -2.3315    0.0000 C   0  0
    1.7779    4.6397    0.0000 C   0  0
    3.1659    2.3315    0.0000 C   0  0
    5.8250    0.7330    0.0000 C   0  0
    5.2557   -1.3724    0.0000 O   0  0
    3.7196    1.2944    0.0000 O   0  0
    4.4759   -3.1035    0.0000 C   0  0
    3.1269    3.8833    0.0000 C   0  0
    7.1506   -0.0390    0.0000 C   0  0
    5.8250    2.2692    0.0000 C   0  0
    5.8094   -2.3471    0.0000 C   0  0
    4.4759   -4.6397    0.0000 C   0  0
    8.4996    0.7330    0.0000 C   0  0
    7.1506    3.0411    0.0000 C   0  0
    8.4918    2.2770    0.0000 C   0  0
    9.8252    3.0489    0.0000 N   0  0
   -5.4117    1.4504    0.0000 H   0  0
   -9.8252    1.4738    0.0000 H   0  0
 19 22  1  0
 19 23  1  0
 29 34  1  0
 15 18  1  0
 23 29  1  0
 35 37  1  0
  1  3  1  0
  1  2  1  0
 20 24  2  0
  3 40  1  0
  1  4  1  0
 26 32  2  0
  3  7  1  0
 22 26  1  0
 22 27  2  0
 22 28  2  0
 24 30  1  0
  6 10  1  0
 16 19  1  0
  3  8  1  0
 29 33  1  0
 10 11  1  0
 10 12  2  0
 32 36  1  0
 36 37  2  0
  8  9  1  0
 11 13  1  0
 13 15  1  0
 13 14  1  0
  4  9  1  0
  1 39  1  0
 37 38  1  0
 31 35  2  0
 18 21  2  0
 18 20  1  0
 14 16  1  0
 14 17  1  0
 26 31  1  0
  2  5  1  0
  2  6  1  0
  5  7  1  0
 21 25  1  0
 25 30  2  0
M  END
>  <SOM>
30

$$$$

SciTegic02211520382D

 23 24  0  0  0  0            999 V2000
   -3.0108   -0.8927    0.0000 C   0  0
   -1.6856   -1.6800    0.0000 C   0  0
   -2.9831    0.6487    0.0000 N   0  0
   -4.3526   -1.6412    0.0000 C   0  0
   -0.3826   -0.9260    0.0000 C   0  0
   -1.7133   -3.2215    0.0000 C   0  0
   -4.3193    1.4194    0.0000 C   0  0
   -4.3803   -3.1827    0.0000 C   0  0
    1.0147   -1.6579    0.0000 C   0  0
   -3.0551   -3.9700    0.0000 C   0  0
   -4.3193    2.9609    0.0000 C   0  0
   -5.6501    0.6487    0.0000 C   0  0
    2.3232   -0.8373    0.0000 O   0  0
    1.0535   -3.2270    0.0000 O   0  0
   -5.6501    3.7316    0.0000 C   0  0
   -2.9831    3.7316    0.0000 Cl  0  0
   -6.9863    1.4194    0.0000 C   0  0
   -5.6501   -0.8927    0.0000 Cl  0  0
    3.7815   -1.6745    0.0000 C   0  0
   -6.9863    2.9609    0.0000 C   0  0
    5.0956   -0.8705    0.0000 C   0  0
    6.6537   -1.7799    0.0000 O   0  0
    5.0679    0.8539    0.0000 O   0  0
 19 21  1  0
  1  3  1  0
  1  2  2  0
  4  8  2  0
  1  4  1  0
  3  7  1  0
  5  9  1  0
  6 10  2  0
  9 14  2  0
  9 13  1  0
 11 16  1  0
 11 15  1  0
 15 20  2  0
 17 20  1  0
 12 18  1  0
 12 17  2  0
 13 19  1  0
  8 10  1  0
  2  5  1  0
  2  6  1  0
  7 11  2  0
  7 12  1  0
 21 23  2  0
 21 22  1  0
M  END
>  <SOM>
20

$$$$

SciTegic02211520382D

 23 24  0  0  0  0            999 V2000
   -3.0108   -0.8927    0.0000 C   0  0
   -1.6856   -1.6800    0.0000 C   0  0
   -2.9831    0.6487    0.0000 N   0  0
   -4.3526   -1.6412    0.0000 C   0  0
   -0.3826   -0.9260    0.0000 C   0  0
   -1.7133   -3.2215    0.0000 C   0  0
   -4.3193    1.4194    0.0000 C   0  0
   -4.3803   -3.1827    0.0000 C   0  0
    1.0147   -1.6579    0.0000 C   0  0
   -3.0551   -3.9700    0.0000 C   0  0
   -4.3193    2.9609    0.0000 C   0  0
   -5.6501    0.6487    0.0000 C   0  0
    2.3232   -0.8373    0.0000 O   0  0
    1.0535   -3.2270    0.0000 O   0  0
   -5.6501    3.7316    0.0000 C   0  0
   -2.9831    3.7316    0.0000 Cl  0  0
   -6.9863    1.4194    0.0000 C   0  0
   -5.6501   -0.8927    0.0000 Cl  0  0
    3.7815   -1.6745    0.0000 C   0  0
   -6.9863    2.9609    0.0000 C   0  0
    5.0956   -0.8705    0.0000 C   0  0
    6.6537   -1.7799    0.0000 O   0  0
    5.0679    0.8539    0.0000 O   0  0
 19 21  1  0
  1  3  1  0
  1  2  2  0
  4  8  2  0
  1  4  1  0
  3  7  1  0
  5  9  1  0
  6 10  2  0
  9 14  2  0
  9 13  1  0
 11 16  1  0
 11 15  1  0
 15 20  2  0
 17 20  1  0
 12 18  1  0
 12 17  2  0
 13 19  1  0
  8 10  1  0
  2  5  1  0
  2  6  1  0
  7 11  2  0
  7 12  1  0
 21 23  2  0
 21 22  1  0
M  END
>  <SOM>
10

$$$$

SciTegic02211520382D

 10 10  0  0  0  0            999 V2000
   -1.3702   -0.5811    0.0000 C   0  0
    0.0979   -1.0582    0.0000 C   0  0
   -1.8443    0.8900    0.0000 C   0  0
   -2.5997   -1.4834    0.0000 S   0  0
    1.2417   -0.0245    0.0000 C   0  0
   -3.3765    0.8900    0.0000 C   0  0
   -3.8537   -0.5811    0.0000 C   0  0
    2.7098   -0.4985    0.0000 N   0  0
    0.9175    1.4834    0.0000 C   0  0
    3.8537    0.5352    0.0000 C   0  0
  4  7  1  0
  1  3  2  0
  1  2  1  0
  8 10  1  0
  1  4  1  0
  2  5  1  0
  3  6  1  0
  5  9  1  0
  5  8  1  0
  6  7  2  0
M  END
>  <SOM>
7

$$$$

SciTegic02211520382D

 17 19  0  0  0  0            999 V2000
   -1.1077   -0.6442    0.0000 C   0  0
    0.4343   -0.6442    0.0000 C   0  0
   -2.0154    0.6051    0.0000 N   0  0
   -2.0154   -1.8885    0.0000 S   0  0
    1.2053    0.6930    0.0000 C   0  0
    1.2053   -1.9764    0.0000 C   0  0
   -3.4794    0.1269    0.0000 C   0  0
   -3.4794   -1.4152    0.0000 C   0  0
    2.7474    0.6930    0.0000 C   0  0
    2.7474   -1.9764    0.0000 C   0  0
   -4.8116    0.8979    0.0000 C   0  0
   -4.8116   -2.1813    0.0000 C   0  0
    3.5184   -0.6442    0.0000 C   0  0
    3.5184    2.0252    0.0000 C   0  0
   -6.1487    0.1269    0.0000 C   0  0
   -6.1487   -1.4152    0.0000 C   0  0
    5.0556   -0.6442    0.0000 N   0  0
  7  8  2  0
 11 15  2  0
 10 13  1  0
 15 16  1  0
  1  3  2  0
  1  2  1  0
 13 17  1  0
  3  7  1  0
  4  8  1  0
  1  4  1  0
  2  5  2  0
  2  6  1  0
  9 14  1  0
  7 11  1  0
  8 12  1  0
  5  9  1  0
 12 16  2  0
  9 13  2  0
  6 10  2  0
M  END
>  <SOM>
16

$$$$

SciTegic02211520382D

 24 27  0  0  0  0            999 V2000
   -0.8621   -0.1447    0.0000 C   0  0
    0.0463   -1.3829    0.0000 C   0  0
   -2.4071   -0.1504    0.0000 S   0  0
   -0.3992    1.3308    0.0000 C   0  0
    1.5970   -1.3713    0.0000 N   0  0
   -0.4108   -2.8468    0.0000 C   0  0
   -2.8931    1.3077    0.0000 C   0  0
   -1.6548    2.2219    0.0000 C   0  0
    2.0830   -2.8352    0.0000 C   0  0
    0.8390   -3.7437    0.0000 S   0  0
   -4.3628    1.7764    0.0000 C   0  0
    3.5469   -3.2981    0.0000 N   0  0
   -4.6868    3.2808    0.0000 C   0  0
   -5.4853    0.7348    0.0000 N   0  0
    4.6868   -2.2624    0.0000 C   0  0
   -6.1507    3.7437    0.0000 C   0  0
   -6.9550    1.1977    0.0000 C   0  0
    4.3512   -0.7638    0.0000 C   0  0
    6.1507   -2.7311    0.0000 N   0  0
   -7.2906    2.7079    0.0000 C   0  0
    5.4853    0.2777    0.0000 C   0  0
    7.2906   -1.6954    0.0000 C   0  0
    6.9608   -0.1909    0.0000 C   0  0
    5.1497    1.7764    0.0000 C   0  0
 19 22  1  0
 15 19  2  0
 15 18  1  0
  1  3  1  0
  1  2  1  0
  4  8  1  0
  1  4  2  0
  3  7  1  0
 22 23  2  0
  5  9  2  0
  6 10  1  0
  7  8  2  0
  9 12  1  0
  9 10  1  0
 11 14  1  0
 11 13  2  0
 17 20  1  0
 13 16  1  0
 12 15  1  0
 16 20  2  0
 18 21  2  0
 14 17  2  0
  2  5  1  0
  2  6  2  0
  7 11  1  0
 21 24  1  0
 21 23  1  0
M  END
>  <SOM>
16

$$$$

SciTegic02211520382D

 13 14  0  0  0  0            999 V2000
   -1.9949   -0.7698    0.0000 C   0  0
   -1.9949    0.7698    0.0000 C   0  0
   -0.6625   -1.5397    0.0000 N   0  0
   -3.3347   -1.5397    0.0000 C   0  0
   -0.6625    1.5397    0.0000 C   0  0
   -3.3347    1.5397    0.0000 C   0  0
    0.6699   -0.7698    0.0000 C   0  0
   -4.6634   -0.7698    0.0000 C   0  0
    0.6699    0.7698    0.0000 C   0  0
   -4.6634    0.7698    0.0000 C   0  0
    2.0023   -1.5360    0.0000 C   0  0
    3.3310   -0.7661    0.0000 C   0  0
    4.6634   -1.5360    0.0000 C   0  0
  7  9  1  0
 11 12  1  0
  1  3  1  0
  1  2  2  0
  8 10  1  0
  3  7  2  0
  4  8  2  0
  1  4  1  0
  2  5  1  0
  2  6  1  0
  7 11  1  0
  5  9  2  0
  6 10  2  0
 12 13  1  0
M  END
>  <SOM>
10

$$$$

SciTegic02211520382D

 19 20  0  0  0  0            999 V2000
   -1.1429   -0.9443    0.0000 C   0  0  2  0  0  0
   -2.3951   -1.7629    0.0000 C   0  0
   -1.1388    0.7214    0.0000 O   0  0
    0.1702   -1.7345    0.0000 C   0  0
   -3.7528   -0.9726    0.0000 C   0  0
   -2.3951   -3.3273    0.0000 C   0  0
    0.2229    1.5116    0.0000 C   0  0
    1.4225   -1.0010    0.0000 C   0  0
   -5.1064   -1.7629    0.0000 C   0  0
   -3.7528   -4.1054    0.0000 C   0  0
    0.2188    3.0800    0.0000 C   0  0
    1.5846    0.7295    0.0000 C   0  0
    2.7234   -1.7548    0.0000 N   0  0
   -5.1064   -3.3273    0.0000 C   0  0
    1.5765    3.8663    0.0000 C   0  0
   -1.0861    3.8825    0.0000 C   0  0
    2.9301    1.5116    0.0000 C   0  0
    4.0203   -0.9037    0.0000 C   0  0
    2.9301    3.0841    0.0000 C   0  0
 17 19  2  0
 11 16  1  0
 11 15  2  0
 10 14  2  0
  1  3  1  0
  1  2  1  0
  3  7  1  0
  4  8  1  0
  1  4  1  0
  2  5  1  0
  2  6  2  0
  9 14  1  0
  7 11  1  0
  5  9  2  0
  7 12  2  0
 12 17  1  0
  6 10  1  0
  8 13  1  0
 13 18  1  0
 15 19  1  0
M  END
>  <SOM>
14

$$$$

SciTegic02211520382D

 19 20  0  0  0  0            999 V2000
   -1.1429   -0.9443    0.0000 C   0  0  2  0  0  0
   -2.3951   -1.7629    0.0000 C   0  0
   -1.1388    0.7214    0.0000 O   0  0
    0.1702   -1.7345    0.0000 C   0  0
   -3.7528   -0.9726    0.0000 C   0  0
   -2.3951   -3.3273    0.0000 C   0  0
    0.2229    1.5116    0.0000 C   0  0
    1.4225   -1.0010    0.0000 C   0  0
   -5.1064   -1.7629    0.0000 C   0  0
   -3.7528   -4.1054    0.0000 C   0  0
    0.2188    3.0800    0.0000 C   0  0
    1.5846    0.7295    0.0000 C   0  0
    2.7234   -1.7548    0.0000 N   0  0
   -5.1064   -3.3273    0.0000 C   0  0
    1.5765    3.8663    0.0000 C   0  0
   -1.0861    3.8825    0.0000 C   0  0
    2.9301    1.5116    0.0000 C   0  0
    4.0203   -0.9037    0.0000 C   0  0
    2.9301    3.0841    0.0000 C   0  0
 17 19  2  0
 11 16  1  0
 11 15  2  0
 10 14  2  0
  1  3  1  0
  1  2  1  0
  3  7  1  0
  4  8  1  0
  1  4  1  0
  2  5  1  0
  2  6  2  0
  9 14  1  0
  7 11  1  0
  5  9  2  0
  7 12  2  0
 12 17  1  0
  6 10  1  0
  8 13  1  0
 13 18  1  0
 15 19  1  0
M  END
>  <SOM>
19

$$$$

SciTegic02211520382D

 30 33  0  0  0  0            999 V2000
    3.3474    3.8374    0.0000 C   0  0
    3.3474    5.3723    0.0000 C   0  0
    2.0191    3.0581    0.0000 C   0  0
    4.6816    3.0640    0.0000 N   0  0
    2.0132    6.1398    0.0000 C   0  0
    4.6816    6.1516    0.0000 C   0  0
    0.6907    3.8315    0.0000 C   0  0
    6.0099    3.8315    0.0000 C   0  0
    0.6907    5.3723    0.0000 C   0  0
    6.0158    5.3723    0.0000 C   0  0
   -0.6494    3.0699    0.0000 O   0  0
    7.3501    3.0581    0.0000 O   0  0
   -1.9836    3.8433    0.0000 C   0  0
   -3.3179    3.0699    0.0000 C   0  0
   -4.6639    3.8374    0.0000 C   0  0
   -6.0040    3.0758    0.0000 C   0  0
   -6.0040    1.5409    0.0000 N   0  0
   -4.6698    0.7616    0.0000 C   0  0
   -7.3501    0.7852    0.0000 C   0  0
   -4.6816   -0.7616    0.0000 C   0  0
   -7.3383   -0.7616    0.0000 C   0  0
   -6.0158   -1.5350    0.0000 N   0  0
   -6.0158   -3.0758    0.0000 C   0  0
   -4.6875   -3.8374    0.0000 C   0  0
   -7.3501   -3.8256    0.0000 C   0  0
   -4.6816   -5.3605    0.0000 C   0  0
   -3.3592   -3.0581    0.0000 Cl  0  0
   -7.3383   -5.3782    0.0000 C   0  0
   -6.0099   -6.1516    0.0000 C   0  0
   -3.3474   -6.1339    0.0000 Cl  0  0
 19 21  1  0
  1  3  2  0
  1  2  1  0
 20 22  1  0
 15 16  1  0
  4  8  1  0
  1  4  1  0
  3  7  1  0
 22 23  1  0
 16 17  1  0
  5  9  1  0
  6 10  2  0
 23 24  1  0
 23 25  2  0
 17 19  1  0
 17 18  1  0
 25 28  1  0
  7  9  2  0
 11 13  1  0
 18 20  1  0
 13 14  1  0
 26 29  1  0
 24 26  2  0
 24 27  1  0
 28 29  2  0
 14 15  1  0
  8 10  1  0
  8 12  2  0
  2  5  2  0
  2  6  1  0
 26 30  1  0
  7 11  1  0
 21 22  1  0
M  END
>  <SOM>
29

$$$$

SciTegic02211520382D

 30 33  0  0  0  0            999 V2000
    3.3474    3.8374    0.0000 C   0  0
    3.3474    5.3723    0.0000 C   0  0
    2.0191    3.0581    0.0000 C   0  0
    4.6816    3.0640    0.0000 N   0  0
    2.0132    6.1398    0.0000 C   0  0
    4.6816    6.1516    0.0000 C   0  0
    0.6907    3.8315    0.0000 C   0  0
    6.0099    3.8315    0.0000 C   0  0
    0.6907    5.3723    0.0000 C   0  0
    6.0158    5.3723    0.0000 C   0  0
   -0.6494    3.0699    0.0000 O   0  0
    7.3501    3.0581    0.0000 O   0  0
   -1.9836    3.8433    0.0000 C   0  0
   -3.3179    3.0699    0.0000 C   0  0
   -4.6639    3.8374    0.0000 C   0  0
   -6.0040    3.0758    0.0000 C   0  0
   -6.0040    1.5409    0.0000 N   0  0
   -4.6698    0.7616    0.0000 C   0  0
   -7.3501    0.7852    0.0000 C   0  0
   -4.6816   -0.7616    0.0000 C   0  0
   -7.3383   -0.7616    0.0000 C   0  0
   -6.0158   -1.5350    0.0000 N   0  0
   -6.0158   -3.0758    0.0000 C   0  0
   -4.6875   -3.8374    0.0000 C   0  0
   -7.3501   -3.8256    0.0000 C   0  0
   -4.6816   -5.3605    0.0000 C   0  0
   -3.3592   -3.0581    0.0000 Cl  0  0
   -7.3383   -5.3782    0.0000 C   0  0
   -6.0099   -6.1516    0.0000 C   0  0
   -3.3474   -6.1339    0.0000 Cl  0  0
 19 21  1  0
  1  3  2  0
  1  2  1  0
 20 22  1  0
 15 16  1  0
  4  8  1  0
  1  4  1  0
  3  7  1  0
 22 23  1  0
 16 17  1  0
  5  9  1  0
  6 10  2  0
 23 24  1  0
 23 25  2  0
 17 19  1  0
 17 18  1  0
 25 28  1  0
  7  9  2  0
 11 13  1  0
 18 20  1  0
 13 14  1  0
 26 29  1  0
 24 26  2  0
 24 27  1  0
 28 29  2  0
 14 15  1  0
  8 10  1  0
  8 12  2  0
  2  5  2  0
  2  6  1  0
 26 30  1  0
  7 11  1  0
 21 22  1  0
M  END
>  <SOM>
29

$$$$

SciTegic02211520382D

 32 36  0  0  0  0            999 V2000
    0.6745   -1.1116    0.0000 C   0  0
    0.6799    0.3831    0.0000 C   0  0
    2.0182   -1.8725    0.0000 C   0  0
   -0.6907   -1.8563    0.0000 C   0  0
   -0.6691    1.1548    0.0000 C   0  0
    2.0506    1.1278    0.0000 C   0  0
    3.3835   -1.1440    0.0000 C   0  0
    2.0182   -3.3781    0.0000 N   0  0
   -0.6961   -3.3619    0.0000 C   0  0
   -2.0560   -1.1116    0.0000 C   0  0
   -0.6530    2.6550    0.0000 C   0  0
   -2.0398    0.4047    0.0000 C   0  0
    3.4105    0.3562    0.0000 C   0  0
    4.7218   -1.9103    0.0000 C   0  0
    0.6530   -4.1174    0.0000 C   0  0
   -2.0560   -4.1174    0.0000 C   0  0
   -3.4159   -1.8563    0.0000 C   0  0
   -1.9966    3.4105    0.0000 C   0  0
   -3.3997    1.1818    0.0000 C   0  0
    4.7812    1.0901    0.0000 C   0  0
    6.0979   -1.1872    0.0000 C   0  0
    0.6476   -5.6230    0.0000 N   0  0
   -3.4159   -3.3619    0.0000 C   0  0
   -3.3835    2.6874    0.0000 C   0  0
   -1.9697    4.8837    0.0000 O   0  0
   -4.7758    0.4479    0.0000 O   0  0
    6.1248    0.3130    0.0000 C   0  0
    4.8081    2.5794    0.0000 O   0  0
   -4.7326    3.4483    0.0000 O   0  0
   -0.5882    5.6230    0.0000 C   0  0
   -6.1248    1.2142    0.0000 C   0  0
   -4.6948    4.9538    0.0000 C   0  0
 19 26  1  0
 20 28  1  0
  1  3  2  0
  1  2  1  0
  1  4  1  0
  3  7  1  0
  6 13  1  0
 13 20  1  0
  3  8  1  0
  5 12  1  0
  5 11  2  0
  2  5  1  0
 19 24  1  0
 10 17  1  0
  9 15  1  0
  9 16  2  0
 29 32  1  0
 20 27  2  0
  4 10  2  0
 14 21  2  0
 15 22  1  0
 11 18  1  0
 24 29  1  0
 12 19  2  0
  4  9  1  0
 16 23  1  0
 21 27  1  0
 18 25  1  0
 18 24  2  0
  8 15  2  0
 26 31  1  0
  7 14  1  0
  2  6  1  0
 17 23  2  0
  7 13  2  0
 25 30  1  0
M  END
>  <SOM>
27

$$$$

SciTegic02211520382D

 29 33  0  0  0  0            999 V2000
   -0.4996   -0.6452    0.0000 C   0  0  2  0  0  0
    0.8877    0.0291    0.0000 C   0  0  1  0  0  0
   -1.9403   -0.1358    0.0000 C   0  0
   -1.1739   -2.2508    0.0000 C   0  0
   -2.4303   -1.7948    0.0000 C   0  0
    0.9071    1.5280    0.0000 N   0  0
    2.1635   -0.5967    0.0000 C   0  0  2  0  0  0
   -2.1441    1.1399    0.0000 C   0  0
   -3.1627   -0.7616    0.0000 N   0  0
    0.2522   -1.3679    0.0000 C   0  0  2  0  0  0
   -3.7254   -1.0817    0.0000 O   0  0
   -2.3963   -3.3180    0.0000 O   0  0
    0.2522    0.6694    0.0000 C   0  0
    0.0340    2.3915    0.0000 C   0  0
    1.5523   -1.9064    0.0000 C   0  0
    3.6139   -0.0825    0.0000 C   0  0
   -3.5168    1.3146    0.0000 C   0  0
   -1.2758    2.3138    0.0000 C   0  0
   -4.0941    0.1504    0.0000 C   0  0
   -4.9721   -1.7366    0.0000 C   0  0
    3.6187    1.4601    0.0000 C   0  0
   -4.2348    2.3963    0.0000 C   0  0
   -5.3893    0.0679    0.0000 C   0  0
    5.0691    1.9694    0.0000 O   0  0
   -5.5348    2.3138    0.0000 C   0  0
   -6.1120    1.1496    0.0000 C   0  0
    5.0740    3.5120    0.0000 C   0  0
    1.6202    1.2079    0.0000 H   0  0
   -0.5287   -2.6825    0.0000 H   0  0
 19 23  1  0
  1  3  1  0
  1  2  1  0
  1  5  1  0
  1  4  1  0
 22 25  2  0
 23 26  2  0
  6 13  1  0
 11 20  1  0
  3  9  1  0
  3  8  2  0
  6 14  1  0
 17 19  2  0
  5 12  2  0
  5 11  1  0
 10 13  1  0
 10 15  1  0
  2  7  1  0
  4 10  1  0
  9 19  1  0
 25 26  1  0
 17 22  1  0
  2 28  1  0
 24 27  1  0
 16 21  1  0
  8 18  1  0
  8 17  1  0
 14 18  1  0
  7 15  1  0
 10 29  1  0
  2  6  1  0
  7 16  1  0
 21 24  1  0
M  END
>  <SOM>
25

$$$$

SciTegic02211520382D

 28 31  0  0  0  0            999 V2000
   -4.1097   -0.7061    0.0000 C   0  0
   -2.6131   -0.7302    0.0000 N   0  0
   -4.9425    0.5552    0.0000 C   0  0
   -4.8339   -2.0941    0.0000 C   0  0
   -1.8225   -2.0096    0.0000 C   0  0
   -1.8889    0.6397    0.0000 C   0  0
   -4.1701    1.8527    0.0000 C   0  0
   -6.4331    0.5311    0.0000 C   0  0
   -4.0675   -3.3735    0.0000 C   0  0
   -6.3909   -2.0941    0.0000 C   0  0
   -0.3078   -2.0096    0.0000 C   0  0
   -0.3500    0.6397    0.0000 C   0  0
   -4.9848    3.1985    0.0000 C   0  0
   -7.2659    1.7923    0.0000 C   0  0
   -4.7494   -4.7373    0.0000 C   0  0
   -7.1392   -3.5002    0.0000 C   0  0
    0.4164   -0.6638    0.0000 N   0  0
   -6.4995    3.2226    0.0000 C   0  0
   -6.2642   -4.7373    0.0000 C   0  0
    1.9975   -0.6638    0.0000 C   0  0
   -7.3082    4.5020    0.0000 Cl  0  0
    2.7217    0.6578    0.0000 C   0  0
    4.1942    0.6578    0.0000 C   0  0
    1.8648    1.9372    0.0000 C   0  0
    5.0029    2.0277    0.0000 C   0  0
    2.6372    3.2830    0.0000 C   0  0
    4.1701    3.3071    0.0000 C   0  0
    6.5176    2.0458    0.0000 C   0  0
 15 19  2  0
  1  3  1  0
  1  2  1  0
 20 22  1  0
  1  4  1  0
  3  7  2  0
 22 23  2  0
 22 24  1  0
  6 12  1  0
 23 25  1  0
 16 19  1  0
  3  8  1  0
  5 11  1  0
 26 27  1  0
 10 16  2  0
 25 28  1  0
  9 15  1  0
  4 10  1  0
 25 27  2  0
 11 17  1  0
 17 20  1  0
 12 17  1  0
  4  9  2  0
 24 26  2  0
 13 18  2  0
 18 21  1  0
  8 14  2  0
 14 18  1  0
  2  5  1  0
  2  6  1  0
  7 13  1  0
M  END
>  <SOM>
19

$$$$

SciTegic02211520382D

 23 24  0  0  0  0            999 V2000
   -1.7027   -0.3180    0.0000 C   0  0
   -1.7027    1.2206    0.0000 C   0  0
   -3.0362   -1.0873    0.0000 C   0  0
   -0.3693   -1.0873    0.0000 C   0  0
   -3.0362    1.9899    0.0000 C   0  0
   -0.3693    1.9899    0.0000 C   0  0
   -4.3696   -0.3180    0.0000 C   0  0
   -0.3693   -2.6259    0.0000 C   0  0
   -4.3696    1.2206    0.0000 C   0  0
   -3.0362    3.5336    0.0000 O   0  0
    0.9642    1.2206    0.0000 O   0  0
   -0.3693    3.5336    0.0000 O   0  0
   -5.7031   -1.0873    0.0000 O   0  0
    0.8924   -3.4003    0.0000 C   0  0
    2.2976    1.9899    0.0000 C   0  0  2  0  0  0
    2.2976   -2.6259    0.0000 C   0  0
    3.6311    1.2206    0.0000 C   0  0
    2.2976    3.5336    0.0000 C   0  0
    3.6311   -3.3952    0.0000 C   0  0
    3.6311   -0.3180    0.0000 C   0  0
    4.9645   -2.6259    0.0000 C   0  0  2  0  0  0
    4.9645   -1.0873    0.0000 C   0  0
    6.2980   -3.3952    0.0000 O   0  0
 19 21  1  0
  1  3  1  0
  1  2  2  0
 20 22  1  0
  4  8  2  0
  1  4  1  0
  3  7  2  0
 15 18  1  0
  5  9  2  0
  6 12  2  0
 16 19  1  0
  7  9  1  0
  5 10  1  0
  6 11  1  0
 11 15  1  0
 15 17  1  0
 17 20  1  0
 14 16  1  0
  8 14  1  0
  2  5  1  0
  2  6  1  0
  7 13  1  0
 21 23  1  0
 21 22  1  0
M  END
>  <SOM>
3

$$$$

SciTegic02211520382D

 23 24  0  0  0  0            999 V2000
   -1.7027   -0.3180    0.0000 C   0  0
   -1.7027    1.2206    0.0000 C   0  0
   -3.0362   -1.0873    0.0000 C   0  0
   -0.3693   -1.0873    0.0000 C   0  0
   -3.0362    1.9899    0.0000 C   0  0
   -0.3693    1.9899    0.0000 C   0  0
   -4.3696   -0.3180    0.0000 C   0  0
   -0.3693   -2.6259    0.0000 C   0  0
   -4.3696    1.2206    0.0000 C   0  0
   -3.0362    3.5336    0.0000 O   0  0
    0.9642    1.2206    0.0000 O   0  0
   -0.3693    3.5336    0.0000 O   0  0
   -5.7031   -1.0873    0.0000 O   0  0
    0.8924   -3.4003    0.0000 C   0  0
    2.2976    1.9899    0.0000 C   0  0  2  0  0  0
    2.2976   -2.6259    0.0000 C   0  0
    3.6311    1.2206    0.0000 C   0  0
    2.2976    3.5336    0.0000 C   0  0
    3.6311   -3.3952    0.0000 C   0  0
    3.6311   -0.3180    0.0000 C   0  0
    4.9645   -2.6259    0.0000 C   0  0  2  0  0  0
    4.9645   -1.0873    0.0000 C   0  0
    6.2980   -3.3952    0.0000 O   0  0
 19 21  1  0
  1  3  1  0
  1  2  2  0
 20 22  1  0
  4  8  2  0
  1  4  1  0
  3  7  2  0
 15 18  1  0
  5  9  2  0
  6 12  2  0
 16 19  1  0
  7  9  1  0
  5 10  1  0
  6 11  1  0
 11 15  1  0
 15 17  1  0
 17 20  1  0
 14 16  1  0
  8 14  1  0
  2  5  1  0
  2  6  1  0
  7 13  1  0
 21 23  1  0
 21 22  1  0
M  END
>  <SOM>
9

$$$$

SciTegic02211520382D

 23 24  0  0  0  0            999 V2000
   -1.7027   -0.3180    0.0000 C   0  0
   -1.7027    1.2206    0.0000 C   0  0
   -3.0362   -1.0873    0.0000 C   0  0
   -0.3693   -1.0873    0.0000 C   0  0
   -3.0362    1.9899    0.0000 C   0  0
   -0.3693    1.9899    0.0000 C   0  0
   -4.3696   -0.3180    0.0000 C   0  0
   -0.3693   -2.6259    0.0000 C   0  0
   -4.3696    1.2206    0.0000 C   0  0
   -3.0362    3.5336    0.0000 O   0  0
    0.9642    1.2206    0.0000 O   0  0
   -0.3693    3.5336    0.0000 O   0  0
   -5.7031   -1.0873    0.0000 O   0  0
    0.8924   -3.4003    0.0000 C   0  0
    2.2976    1.9899    0.0000 C   0  0  2  0  0  0
    2.2976   -2.6259    0.0000 C   0  0
    3.6311    1.2206    0.0000 C   0  0
    2.2976    3.5336    0.0000 C   0  0
    3.6311   -3.3952    0.0000 C   0  0
    3.6311   -0.3180    0.0000 C   0  0
    4.9645   -2.6259    0.0000 C   0  0  2  0  0  0
    4.9645   -1.0873    0.0000 C   0  0
    6.2980   -3.3952    0.0000 O   0  0
 19 21  1  0
  1  3  1  0
  1  2  2  0
 20 22  1  0
  4  8  2  0
  1  4  1  0
  3  7  2  0
 15 18  1  0
  5  9  2  0
  6 12  2  0
 16 19  1  0
  7  9  1  0
  5 10  1  0
  6 11  1  0
 11 15  1  0
 15 17  1  0
 17 20  1  0
 14 16  1  0
  8 14  1  0
  2  5  1  0
  2  6  1  0
  7 13  1  0
 21 23  1  0
 21 22  1  0
M  END
>  <SOM>
9

$$$$

SciTegic02211520382D

 23 24  0  0  0  0            999 V2000
   -1.7027   -0.3180    0.0000 C   0  0
   -1.7027    1.2206    0.0000 C   0  0
   -3.0362   -1.0873    0.0000 C   0  0
   -0.3693   -1.0873    0.0000 C   0  0
   -3.0362    1.9899    0.0000 C   0  0
   -0.3693    1.9899    0.0000 C   0  0
   -4.3696   -0.3180    0.0000 C   0  0
   -0.3693   -2.6259    0.0000 C   0  0
   -4.3696    1.2206    0.0000 C   0  0
   -3.0362    3.5336    0.0000 O   0  0
    0.9642    1.2206    0.0000 O   0  0
   -0.3693    3.5336    0.0000 O   0  0
   -5.7031   -1.0873    0.0000 O   0  0
    0.8924   -3.4003    0.0000 C   0  0
    2.2976    1.9899    0.0000 C   0  0  2  0  0  0
    2.2976   -2.6259    0.0000 C   0  0
    3.6311    1.2206    0.0000 C   0  0
    2.2976    3.5336    0.0000 C   0  0
    3.6311   -3.3952    0.0000 C   0  0
    3.6311   -0.3180    0.0000 C   0  0
    4.9645   -2.6259    0.0000 C   0  0  2  0  0  0
    4.9645   -1.0873    0.0000 C   0  0
    6.2980   -3.3952    0.0000 O   0  0
 19 21  1  0
  1  3  1  0
  1  2  2  0
 20 22  1  0
  4  8  2  0
  1  4  1  0
  3  7  2  0
 15 18  1  0
  5  9  2  0
  6 12  2  0
 16 19  1  0
  7  9  1  0
  5 10  1  0
  6 11  1  0
 11 15  1  0
 15 17  1  0
 17 20  1  0
 14 16  1  0
  8 14  1  0
  2  5  1  0
  2  6  1  0
  7 13  1  0
 21 23  1  0
 21 22  1  0
M  END
>  <SOM>
3

$$$$

SciTegic02211520382D

 40 44  0  0  0  0            999 V2000
    0.4284   -2.6694    0.0000 C   0  0
    1.7906   -1.9114    0.0000 C   0  0
    0.4284   -4.1854    0.0000 C   0  0
   -0.9118   -1.9114    0.0000 C   0  0
    1.7906   -0.3955    0.0000 N   0  0
    3.1418   -2.6694    0.0000 N   0  0
   -0.9118   -4.9433    0.0000 C   0  0
    1.7906   -4.9433    0.0000 N   0  0
   -2.2629   -2.6694    0.0000 C   0  0
    3.1308    0.3735    0.0000 C   0  0
    3.1418   -4.1854    0.0000 C   0  0
   -2.2629   -4.1854    0.0000 C   0  0
   -3.6141   -1.9114    0.0000 C   0  0
    3.1198    1.9004    0.0000 C   0  0
    4.4820   -0.3625    0.0000 C   0  0
   -5.0422   -2.5266    0.0000 O   0  0
   -3.7789   -0.3955    0.0000 C   0  0
    4.4600    2.6694    0.0000 C   0  0
    5.8222    0.4065    0.0000 C   0  0
   -6.0858   -1.3951    0.0000 C   0  0
   -5.3058   -0.0769    0.0000 C   0  0
    5.8222    1.9224    0.0000 C   0  0
    4.4490    4.1854    0.0000 Cl  0  0
   -7.6457   -1.5599    0.0000 C   0  0
    7.1514    2.6804    0.0000 O   0  0
   -8.5575   -0.3296    0.0000 N   0  0
    8.5025    1.9224    0.0000 C   0  0
  -10.1064   -0.4833    0.0000 C   0  0
    9.8317    2.6804    0.0000 C   0  0
  -10.7435   -1.8675    0.0000 C   0  0
   11.1719    1.9224    0.0000 C   0  0
    9.8317    4.1963    0.0000 C   0  0
  -12.3034   -2.0323    0.0000 S   0  0
   12.5121    2.6804    0.0000 C   0  0
   11.1829    4.9433    0.0000 C   0  0
  -13.8413   -2.2080    0.0000 C   0  0
  -12.1716   -3.5592    0.0000 O   0  0
  -12.4462   -0.5163    0.0000 O   0  0
   12.5231    4.1854    0.0000 C   0  0
   13.8413    1.9224    0.0000 F   0  0
 19 22  2  0
 15 19  1  0
 29 32  2  0
 29 31  1  0
  1  3  2  0
  1  2  1  0
 20 24  1  0
  1  4  1  0
  3  7  1  0
 22 25  1  0
 35 39  2  0
  6 11  1  0
  3  8  1  0
  5 10  1  0
 10 14  1  0
 10 15  2  0
 32 35  1  0
 30 33  1  0
  9 13  1  0
 34 40  1  0
 31 34  2  0
 25 27  1  0
  9 12  1  0
 33 37  2  0
 33 36  1  0
 33 38  2  0
 17 21  1  0
 13 17  2  0
 13 16  1  0
 26 28  1  0
  4  9  2  0
 24 26  1  0
 16 20  1  0
 20 21  2  0
 18 23  1  0
 18 22  1  0
  8 11  2  0
 34 39  1  0
 14 18  2  0
 27 29  1  0
  2  5  1  0
  2  6  2  0
  7 12  2  0
 28 30  1  0
M  END
>  <SOM>
39

$$$$

SciTegic02211520382D

 41 45  0  0  0  0            999 V2000
    7.0930   -1.5422    0.0000 C   0  0
    8.4653   -2.6157    0.0000 C   0  0
    8.4653   -0.4960    0.0000 C   0  0
    5.8293   -0.7541    0.0000 C   0  0
    6.0739   -2.7720    0.0000 C   0  0
    4.6471   -1.5898    0.0000 S   0  0
    6.5291   -4.2055    0.0000 C   0  0
    3.3291   -0.8153    0.0000 C   0  0  1  0  0  0
    7.9422   -4.5316    0.0000 O   0  0
    5.5099   -5.3673    0.0000 O   0  0
    3.3291    0.6726    0.0000 C   0  0
    2.0110   -1.5898    0.0000 C   0  0
    2.0450    1.4132    0.0000 C   0  0
    4.6199    1.4132    0.0000 C   0  0
    0.8221   -0.8153    0.0000 C   0  0
    2.0450    2.9078    0.0000 C   0  0
    4.6199    2.9078    0.0000 C   0  0
   -0.4484   -1.5354    0.0000 C   0  0
    0.7541    3.6552    0.0000 C   0  0
    3.3359    3.6484    0.0000 C   0  0
   -0.4756   -3.0301    0.0000 C   0  0
   -1.7121   -0.7609    0.0000 C   0  0
   -0.5367    2.9146    0.0000 C   0  0
   -1.7936   -3.7231    0.0000 C   0  0
    0.7745   -3.7979    0.0000 C   0  0
   -3.0165   -1.4675    0.0000 C   0  0
   -1.8208    3.6552    0.0000 C   0  0
   -3.0573   -2.9486    0.0000 C   0  0
    0.0272   -5.2110    0.0000 C   0  0
    1.4811   -5.1906    0.0000 C   0  0
    2.1673   -2.9282    0.0000 O   0  0
   -3.1117    2.9146    0.0000 N   0  0
   -1.8208    5.1431    0.0000 C   0  0
   -4.3957    3.6552    0.0000 C   0  0
   -3.1117    5.8836    0.0000 C   0  0
   -4.3957    5.1431    0.0000 C   0  0
   -5.6934    2.9146    0.0000 C   0  0
   -5.6934    5.8836    0.0000 C   0  0
   -6.9775    3.6552    0.0000 C   0  0
   -6.9775    5.1431    0.0000 C   0  0
   -8.2683    2.9146    0.0000 Cl  0  0
  4  6  1  0
 19 23  2  0
 15 18  1  0
 27 32  2  0
 27 33  1  0
  1  3  1  0
  1  2  1  0
  1  5  1  0
  1  4  1  0
 23 27  1  0
 22 26  2  0
 35 36  1  0
  5  7  1  0
 33 35  2  0
 39 40  1  0
 16 19  1  0
  7  9  1  0
 25 29  1  0
 39 41  1  0
 32 34  1  0
  6  8  1  0
 18 22  1  0
 11 14  1  0
 11 13  2  0
 38 40  2  0
 36 38  1  0
 17 20  1  0
 24 28  2  0
 13 16  1  0
 26 28  1  0
 12 15  1  0
 37 39  2  0
 16 20  2  0
 18 21  2  0
 14 17  2  0
 34 36  2  0
 34 37  1  0
  8 11  1  0
  8 12  1  0
  7 10  2  0
  2  3  1  0
 21 25  1  0
 21 24  1  0
 25 30  1  0
 25 31  1  0
M  END
>  <SOM>
28

$$$$

SciTegic02211520382D

 26 28  0  0  0  0            999 V2000
    6.1696    0.2471    0.0000 N   0  0
    5.1813   -0.8910    0.0000 C   0  0
    5.3684    1.5948    0.0000 C   0  0
    7.7045    0.1048    0.0000 C   0  0
    3.7587   -0.2845    0.0000 N   0  0
    5.5332   -2.3960    0.0000 C   0  0
    3.8710    1.2429    0.0000 N   0  0
    5.9749    3.0099    0.0000 O   0  0
    8.3409    1.5050    0.0000 C   0  0
    7.0606   -2.5682    0.0000 C   0  0
    2.7029    2.2462    0.0000 C   0  0
    1.3702    1.4750    0.0000 C   0  0
    0.1947    2.4783    0.0000 C   0  0
   -1.1381    1.7071    0.0000 N   0  0
   -1.1381    0.1647    0.0000 C   0  0
   -2.4708    2.4783    0.0000 C   0  0
   -2.4708   -0.6065    0.0000 C   0  0
   -3.8036    1.7071    0.0000 C   0  0
   -3.8036    0.1647    0.0000 N   0  0
   -5.1363   -0.6065    0.0000 C   0  0
   -6.4691    0.1647    0.0000 C   0  0
   -5.1363   -2.1414    0.0000 C   0  0
   -7.8018   -0.6065    0.0000 C   0  0
   -6.4691   -2.9126    0.0000 C   0  0
   -7.8018   -2.1414    0.0000 C   0  0
   -9.1421    0.1647    0.0000 Cl  0  0
 19 20  1  0
  1  3  1  0
  1  2  1  0
 20 22  2  0
 20 21  1  0
  3  7  1  0
 22 24  1  0
  5  7  1  0
 23 26  1  0
 16 18  1  0
  6 10  1  0
 17 19  1  0
 18 19  1  0
  3  8  2  0
 23 25  1  0
 11 12  1  0
 15 17  1  0
 13 14  1  0
  1  4  1  0
 12 13  1  0
 24 25  2  0
 14 15  1  0
 14 16  1  0
  2  5  2  0
  2  6  1  0
  7 11  1  0
  4  9  1  0
 21 23  2  0
M  END
>  <SOM>
25

$$$$

SciTegic02211520382D

 24 26  0  0  0  0            999 V2000
   -1.4602   -1.2388    0.0000 C   0  0
   -1.9150    0.2214    0.0000 C   0  0
   -0.0060   -1.7235    0.0000 N   0  0
   -2.7170   -2.1365    0.0000 S   0  0
   -0.9934    1.4542    0.0000 C   0  0
   -3.4471    0.2454    0.0000 N   0  0
    0.2932   -3.2316    0.0000 C   0  0
   -3.9378   -1.2208    0.0000 C   0  0
    0.5326    1.2867    0.0000 N   0  0
   -1.6278    2.8546    0.0000 O   0  0
   -0.8618   -4.2251    0.0000 C   0  0
    1.7595   -3.7164    0.0000 C   0  0
   -5.4100   -1.6936    0.0000 C   0  0
    1.4483    2.5135    0.0000 C   0  0
   -0.5625   -5.7451    0.0000 C   0  0
    2.0587   -5.2125    0.0000 N   0  0
    2.9743    2.3340    0.0000 N   0  0
    0.8318    3.9259    0.0000 C   0  0
    0.9037   -6.2359    0.0000 C   0  0
    3.8840    3.5608    0.0000 C   0  0
    1.7415    5.1646    0.0000 C   0  0
    3.2795    4.9911    0.0000 C   0  0
    5.4100    3.3932    0.0000 C   0  0
    4.2071    6.2359    0.0000 O   0  0
 15 19  1  0
  1  3  1  0
  1  2  2  0
 20 22  1  0
 20 23  1  0
  4  8  1  0
  1  4  1  0
  3  7  1  0
 22 24  1  0
  5  9  1  0
 16 19  2  0
  5 10  2  0
  6  8  2  0
  9 14  1  0
 11 15  2  0
 17 20  2  0
 12 16  1  0
 18 21  1  0
 14 17  1  0
 14 18  2  0
  8 13  1  0
  2  5  1  0
  2  6  1  0
  7 11  1  0
  7 12  2  0
 21 22  2  0
M  END
>  <SOM>
19

$$$$

SciTegic02211520382D

 18 20  0  0  0  0            999 V2000
   -1.2221   -0.5437    0.0000 C   0  0
    0.1022    0.2184    0.0000 C   0  0
   -1.2221   -2.0540    0.0000 C   0  0
   -2.5651    0.2184    0.0000 C   0  0
    0.1022    1.7565    0.0000 C   0  0
    1.4638   -0.5437    0.0000 C   0  0
    0.1022   -2.8346    0.0000 C   0  0
   -2.5651   -2.8346    0.0000 C   0  0
   -3.9081   -0.5437    0.0000 C   0  0
   -1.2082    2.5372    0.0000 C   0  0
    1.4313    2.5047    0.0000 C   0  0
    1.4638   -2.0540    0.0000 N   0  0
   -3.9081   -2.0540    0.0000 C   0  0
   -2.5512   -4.1590    0.0000 N   0  0
   -1.2082    4.0800    0.0000 C   0  0
    1.4777    4.0475    0.0000 C   0  0
    2.8207   -3.0809    0.0000 C   0  0
    0.1348    4.8421    0.0000 C   0  0
 11 16  2  0
  5 11  1  0
  5 10  2  0
 10 15  1  0
  1  3  2  0
  1  2  1  0
  3  7  1  0
  1  4  1  0
  8 13  2  0
  2  5  1  0
  2  6  1  0
 15 18  2  0
  9 13  1  0
  8 14  1  0
  7 12  1  0
  6 12  1  0
 12 17  1  0
 16 18  1  0
  4  9  2  0
  3  8  1  0
M  END
>  <SOM>
4

$$$$

SciTegic02211520382D

 14 14  0  0  0  0            999 V2000
   -3.0244    0.7046    0.0000 C   0  0
   -1.6700    1.5145    0.0000 C   0  0
   -4.3970    1.4962    0.0000 C   0  0
   -3.0244   -0.8739    0.0000 C   0  0
   -0.3981    0.5719    0.0000 C   0  0
   -5.7650    0.7046    0.0000 C   0  0
   -4.3970   -1.6655    0.0000 C   0  0
    0.8739    1.5099    0.0000 N   0  0
   -0.4026   -0.8922    0.0000 C   0  0
   -5.7650   -0.8739    0.0000 C   0  0
    2.1138    0.5536    0.0000 C   0  0
    2.1138   -0.7824    0.0000 C   0  0
    3.4773   -1.7524    0.0000 C   0  0
    4.6624   -0.8693    0.0000 C   0  0
  4  7  1  0
 11 12  1  0
 13 14  1  0
  1  3  1  0
  1  2  1  0
  8 11  1  0
  1  4  2  0
  2  5  1  0
  3  6  2  0
  7 10  2  0
  5  9  1  0
  5  8  1  0
  6 10  1  0
 12 13  1  0
M  END
>  <SOM>
10

$$$$

SciTegic02211520382D

 22 23  0  0  0  0            999 V2000
   -1.3323   -0.3870    0.0000 C   0  0
   -2.6647   -1.1547    0.0000 O   0  0
    0.0000   -1.1547    0.0000 C   0  0
   -1.3323    1.1484    0.0000 C   0  0
   -3.9970   -0.3870    0.0000 C   0  0
    1.3387   -0.3870    0.0000 C   0  0
    0.0000    1.9224    0.0000 C   0  0
   -5.3357   -1.1547    0.0000 C   0  0
    1.3387    1.1484    0.0000 C   0  0
   -6.6617   -0.3870    0.0000 C   0  0
   -5.3294   -2.6964    0.0000 C   0  0
    2.6710    1.9224    0.0000 C   0  0
   -7.9941   -1.1547    0.0000 C   0  0
   -6.6617    1.1484    0.0000 F   0  0
   -6.6554   -3.4641    0.0000 C   0  0
    4.0034    1.1547    0.0000 N   0  0
   -7.9941   -2.6964    0.0000 C   0  0
    5.3357    1.9224    0.0000 C   0  0  2  0  0  0
    6.6681    1.1547    0.0000 C   0  0
    5.3294    3.4641    0.0000 C   0  0
    7.9941    1.9224    0.0000 N   0  0
    6.6554   -0.3807    0.0000 O   0  0
 19 22  2  0
  4  7  1  0
 19 21  1  0
  1  3  1  0
  1  2  1  0
 15 17  1  0
  1  4  2  0
  3  6  2  0
  5  8  1  0
 16 18  1  0
  7  9  2  0
 18 19  1  0
 10 13  1  0
 10 14  1  0
  6  9  1  0
  9 12  1  0
 11 15  2  0
 13 17  2  0
 12 16  1  0
 18 20  1  0
  8 10  2  0
  8 11  1  0
  2  5  1  0
M  END
>  <SOM>
15

$$$$

SciTegic02211520382D

 40 43  0  0  0  0            999 V2000
   -5.4992    0.5974    0.0000 C   0  0
   -5.4992    2.0571    0.0000 C   0  0
   -4.2364   -0.1358    0.0000 O   0  0
   -6.4090   -0.9097    0.0000 C   0  0
   -7.1897    0.3734    0.0000 C   0  0
   -4.2364    2.7836    0.0000 C   0  0
   -2.9669    0.5974    0.0000 C   0  0
   -5.4313   -2.0979    0.0000 C   0  0
   -7.8890    1.7380    0.0000 C   0  0
   -2.9669    2.0571    0.0000 C   0  0
   -4.2364    4.2432    0.0000 O   0  0
   -1.6769   -0.1494    0.0000 O   0  0
   -6.2257   -3.4082    0.0000 C   0  0
   -6.8299    2.8514    0.0000 C   0  0
   -1.7041    2.7836    0.0000 C   0  0
   -7.7600   -3.3810    0.0000 C   0  0
   -5.4856   -4.7524    0.0000 C   0  0
   -0.4549    2.0300    0.0000 C   0  0
   -1.6905    4.4469    0.0000 C   0  0
   -8.5543   -4.6981    0.0000 C   0  0
   -6.2800   -6.0695    0.0000 C   0  0
   -0.4888    0.5703    0.0000 C   0  0
    0.8215    2.7292    0.0000 C   0  0
   -0.1222    4.8610    0.0000 C   0  0
   -2.7903    5.4042    0.0000 C   0  0
   -0.6925    5.8319    0.0000 C   0  0
   -7.8143   -6.0424    0.0000 C   0  0
    0.7604   -0.1901    0.0000 C   0  0
    2.0707    1.9756    0.0000 C   0  0
    0.7332   -1.6837    0.0000 N   0  0
    2.0435    0.5160    0.0000 C   0  0
    2.1318   -2.2065    0.0000 S   0  0
    3.5304   -2.7360    0.0000 C   0  0
    1.5819   -3.7001    0.0000 O   0  0
    2.6546   -0.8690    0.0000 O   0  0
    3.9241   -4.1007    0.0000 N   0  0
    4.8407   -1.9010    0.0000 C   0  0
    5.3567   -4.2364    0.0000 C   0  0
    6.0288   -2.8786    0.0000 N   0  0
    7.4817   -2.5731    0.0000 C   0  0
 15 19  1  0
 15 18  1  0
 19 26  1  0
 23 29  1  0
 19 24  1  0
 19 25  1  0
  1  3  1  0
  1  2  1  0
  1  5  1  0
  1  4  1  0
  3  7  1  0
 28 31  1  0
 28 30  1  0
  5  9  1  0
 22 28  2  0
  6 10  2  0
  6 11  1  0
 39 40  1  0
 32 33  1  0
 10 15  1  0
 32 34  2  0
 32 35  2  0
 29 31  2  0
 30 32  1  0
  9 14  1  0
 20 27  1  0
 33 37  2  0
 33 36  1  0
 38 39  1  0
 36 38  2  0
 17 21  1  0
 13 17  2  0
 13 16  1  0
  4  8  1  0
 37 39  1  0
 16 20  2  0
 18 23  2  0
 18 22  1  0
  8 13  1  0
  2  6  1  0
  7 10  1  0
  7 12  2  0
 21 27  2  0
M  END
>  <SOM>
27

$$$$

SciTegic02211520382D

 27 30  0  0  0  0            999 V2000
   -0.0127   -1.5908    0.0000 C   0  0
   -1.4768   -1.1218    0.0000 C   0  0
    1.3247   -0.8113    0.0000 C   0  0
    0.0000   -3.1310    0.0000 N   0  0
   -1.9648    0.3423    0.0000 C   0  0
   -2.3768   -2.3704    0.0000 C   0  0
    1.3373    0.7225    0.0000 N   0  0
    2.6493   -1.5908    0.0000 N   0  0
   -1.4641   -3.6127    0.0000 C   0  0
    1.3247   -3.8916    0.0000 N   0  0
   -3.4732    0.6528    0.0000 N   0  0
    2.6810    1.4831    0.0000 C   0  0
    2.6556   -3.1310    0.0000 C   0  0
   -3.9486    2.1106    0.0000 C   0  0
   -4.4873   -0.5007    0.0000 C   0  0
    4.0056    0.6972    0.0000 C   0  0
    2.6937    3.0169    0.0000 C   0  0
   -5.4507    2.4275    0.0000 C   0  0  2  0  0  0
   -5.9958   -0.1838    0.0000 C   0  0
    5.3303    1.4451    0.0000 C   0  0
    4.0373    3.7648    0.0000 C   0  0
   -6.4775    1.2803    0.0000 C   0  0  1  0  0  0
   -5.9261    3.8916    0.0000 O   0  0
    5.3620    2.9789    0.0000 C   0  0
    6.6423    0.6592    0.0000 O   0  0
   -7.9859    1.5972    0.0000 N   0  0
    7.9859    1.3944    0.0000 C   0  0
 19 22  1  0
 15 19  1  0
  1  3  1  0
  1  2  2  0
 20 24  1  0
 20 25  1  0
  1  4  1  0
  3  7  1  0
 22 26  1  0
  3  8  2  0
  5 11  1  0
 10 13  2  0
  6  9  2  0
  4 10  1  0
 25 27  1  0
 11 15  1  0
 11 14  1  0
 17 21  1  0
 12 16  1  0
 12 17  2  0
  4  9  1  0
 16 20  2  0
 18 23  1  0
 18 22  1  0
 14 18  1  0
  8 13  1  0
  2  5  1  0
  2  6  1  0
  7 12  1  0
 21 24  2  0
M  END
>  <SOM>
24

$$$$

SciTegic02211520382D

 27 30  0  0  0  0            999 V2000
   -0.0127   -1.5908    0.0000 C   0  0
   -1.4768   -1.1218    0.0000 C   0  0
    1.3247   -0.8113    0.0000 C   0  0
    0.0000   -3.1310    0.0000 N   0  0
   -1.9648    0.3423    0.0000 C   0  0
   -2.3768   -2.3704    0.0000 C   0  0
    1.3373    0.7225    0.0000 N   0  0
    2.6493   -1.5908    0.0000 N   0  0
   -1.4641   -3.6127    0.0000 C   0  0
    1.3247   -3.8916    0.0000 N   0  0
   -3.4732    0.6528    0.0000 N   0  0
    2.6810    1.4831    0.0000 C   0  0
    2.6556   -3.1310    0.0000 C   0  0
   -3.9486    2.1106    0.0000 C   0  0
   -4.4873   -0.5007    0.0000 C   0  0
    4.0056    0.6972    0.0000 C   0  0
    2.6937    3.0169    0.0000 C   0  0
   -5.4507    2.4275    0.0000 C   0  0  2  0  0  0
   -5.9958   -0.1838    0.0000 C   0  0
    5.3303    1.4451    0.0000 C   0  0
    4.0373    3.7648    0.0000 C   0  0
   -6.4775    1.2803    0.0000 C   0  0  1  0  0  0
   -5.9261    3.8916    0.0000 O   0  0
    5.3620    2.9789    0.0000 C   0  0
    6.6423    0.6592    0.0000 O   0  0
   -7.9859    1.5972    0.0000 N   0  0
    7.9859    1.3944    0.0000 C   0  0
 19 22  1  0
 15 19  1  0
  1  3  1  0
  1  2  2  0
 20 24  1  0
 20 25  1  0
  1  4  1  0
  3  7  1  0
 22 26  1  0
  3  8  2  0
  5 11  1  0
 10 13  2  0
  6  9  2  0
  4 10  1  0
 25 27  1  0
 11 15  1  0
 11 14  1  0
 17 21  1  0
 12 16  1  0
 12 17  2  0
  4  9  1  0
 16 20  2  0
 18 23  1  0
 18 22  1  0
 14 18  1  0
  8 13  1  0
  2  5  1  0
  2  6  1  0
  7 12  1  0
 21 24  2  0
M  END
>  <SOM>
9

$$$$

SciTegic02211520382D

 19 20  0  0  0  0            999 V2000
   -0.5560   -2.7702    0.0000 C   0  0
   -1.9064   -1.9759    0.0000 C   0  0
   -0.5560   -4.3242    0.0000 C   0  0
    0.8936   -2.2837    0.0000 C   0  0
   -1.9064   -0.4418    0.0000 C   0  0
   -3.2568   -2.7702    0.0000 C   0  0
    0.9333   -4.7958    0.0000 N   0  0
   -1.9064   -5.1234    0.0000 C   0  0
    1.8518   -3.4901    0.0000 C   0  0
   -0.6007    0.3128    0.0000 C   0  0
   -3.2568   -4.3242    0.0000 C   0  0
    3.3660   -3.4901    0.0000 O   0  0
   -0.6007    1.8468    0.0000 N   0  0
    0.7298    2.6014    0.0000 C   0  0
   -1.9263    2.6213    0.0000 C   0  0
    2.0553    1.8270    0.0000 C   0  0
   -1.9263    4.1554    0.0000 C   0  0
    3.3858    2.5816    0.0000 C   0  0
   -3.2568    4.9298    0.0000 C   0  0
 17 19  1  0
  7  9  1  0
 14 16  1  0
  5 10  1  0
  8 11  2  0
 13 14  1  0
  1  3  2  0
  1  2  1  0
 15 17  1  0
  3  7  1  0
  1  4  1  0
 13 15  1  0
  2  5  1  0
  2  6  2  0
 10 13  1  0
  9 12  2  0
 16 18  1  0
  4  9  1  0
  6 11  1  0
  3  8  1  0
M  END
>  <SOM>
8

$$$$

SciTegic02211520382D

 19 21  0  0  0  0            999 V2000
   -0.6136   -1.4270    0.0000 C   0  0
   -0.6136    0.0974    0.0000 C   0  0
    0.7305   -2.1916    0.0000 N   0  0
   -1.9529   -2.1916    0.0000 N   0  0
    0.7305    0.8571    0.0000 N   0  0
   -1.9529    0.8571    0.0000 C   0  0
    2.0698   -1.4270    0.0000 C   0  0
   -3.2922   -1.4270    0.0000 C   0  0
    2.0698    0.0974    0.0000 C   0  0
   -3.2922    0.0974    0.0000 N   0  0
   -1.9529    2.5471    0.0000 N   0  0
    3.5698   -2.3766    0.0000 N   0  0
   -4.8848   -2.4692    0.0000 N   0  0
    3.4091    0.8571    0.0000 C   0  0
    4.7289    0.0731    0.0000 C   0  0
    3.4335    2.4302    0.0000 C   0  0
    6.0926    0.8133    0.0000 C   0  0
    4.7971    3.1705    0.0000 C   0  0
    6.1364    2.3620    0.0000 C   0  0
 17 19  1  0
 14 15  1  0
 14 16  2  0
 18 19  2  0
  1  3  1  0
  1  2  2  0
 15 17  2  0
  3  7  2  0
  4  8  2  0
  1  4  1  0
  8 13  1  0
  2  5  1  0
  2  6  1  0
  9 14  1  0
  8 10  1  0
  5  9  2  0
  7 12  1  0
  6 10  2  0
  6 11  1  0
 16 18  1  0
  7  9  1  0
M  END
>  <SOM>
19

$$$$

SciTegic02211520382D

 22 24  0  0  0  0            999 V2000
    0.1453   -3.2959    0.0000 C   0  0
    1.6509   -3.2959    0.0000 C   0  0
   -0.7324   -2.0229    0.0000 C   0  0
   -0.4243   -4.7782    0.0000 C   0  0
    2.5170   -2.0171    0.0000 C   0  0
    2.1973   -4.6794    0.0000 N   0  0
   -0.0639   -0.6336    0.0000 C   0  0
   -2.2670   -2.1450    0.0000 C   0  0
    0.9126   -5.6792    0.0000 O   0  0
   -1.8950   -5.2375    0.0000 C   0  0
    4.0574   -2.1333    0.0000 C   0  0
    1.8427   -0.6278    0.0000 C   0  0
   -0.9417    0.6394    0.0000 C   0  0
   -3.1448   -0.8719    0.0000 C   0  0
    4.9236   -0.8545    0.0000 C   0  0
    2.7146    0.6452    0.0000 C   0  0
   -2.4821    0.5174    0.0000 C   0  0
    4.2551    0.5348    0.0000 C   0  0
   -3.3541    1.7904    0.0000 S   0  0
   -4.2202    3.0460    0.0000 N   0  0
   -4.6271    0.9126    0.0000 O   0  0
   -2.0752    2.6623    0.0000 O   0  0
 19 22  2  0
 19 20  1  0
 15 18  1  0
  1  3  1  0
  1  2  1  0
  1  4  2  0
  3  7  1  0
 19 21  2  0
 16 18  2  0
  3  8  2  0
 17 19  1  0
  5 12  2  0
  5 11  1  0
  6  9  1  0
  4 10  1  0
 11 15  2  0
 13 17  1  0
 12 16  1  0
  4  9  1  0
 14 17  2  0
  8 14  1  0
  2  5  1  0
  2  6  2  0
  7 13  2  0
M  END
>  <SOM>
18

$$$$

SciTegic02211520382D

 27 30  0  0  0  0            999 V2000
   -2.0592   -2.0932    0.0000 C   0  0
   -1.0891   -3.2901    0.0000 C   0  0
   -1.3047   -0.7601    0.0000 N   0  0
   -3.5851   -2.1216    0.0000 N   0  0
   -1.4182   -4.7991    0.0000 C   0  0
    0.3801   -2.8193    0.0000 C   0  0
    0.2269   -0.7715    0.0000 C   0  0
   -2.0648    0.5843    0.0000 C   0  0
   -4.5324   -3.3242    0.0000 C   0  0
   -2.8023   -5.4854    0.0000 S   0  0
   -0.2836   -5.8258    0.0000 C   0  0
    1.5259   -3.8574    0.0000 C   0  0
    1.0097    0.5502    0.0000 C   0  0
   -1.2877    1.9117    0.0000 C   0  0
   -4.2091   -4.8104    0.0000 C   0  0
   -6.0017   -2.8533    0.0000 C   0  0
    1.1856   -5.3606    0.0000 C   0  0
    0.2439    1.8947    0.0000 N   0  0
   -5.3550   -5.8542    0.0000 C   0  0
   -7.1475   -3.8914    0.0000 C   0  0
    1.0211    3.2221    0.0000 C   0  0
   -6.8015   -5.4004    0.0000 C   0  0
    2.5527    3.2050    0.0000 C   0  0
    3.3185    4.5324    0.0000 O   0  0
    4.8444    4.5268    0.0000 C   0  0
    5.6216    5.8542    0.0000 C   0  0
    7.1475    5.8542    0.0000 O   0  0
 19 22  2  0
 15 19  1  0
  1  3  1  0
  1  2  1  0
 20 22  1  0
  1  4  2  0
  3  7  1  0
  6 12  2  0
 23 24  1  0
  3  8  1  0
  5 11  1  0
  5 10  1  0
 10 15  1  0
  9 16  1  0
  9 15  2  0
 24 25  1  0
 25 26  1  0
 11 17  2  0
 12 17  1  0
  4  9  1  0
 13 18  1  0
 16 20  2  0
 18 21  1  0
 26 27  1  0
  8 14  1  0
 14 18  1  0
  2  5  2  0
  2  6  1  0
  7 13  1  0
 21 23  1  0
M  END
>  <SOM>
22

$$$$

SciTegic02211520382D

 22 26  0  0  0  0            999 V2000
   -0.8424   -0.8424    0.0000 C   0  0
    0.4761   -0.0595    0.0000 C   0  0
   -2.1791   -0.0778    0.0000 C   0  0
   -1.1399   -2.3577    0.0000 N   0  0
    0.4761    1.4695    0.0000 N   0  0
    1.7946   -0.8240    0.0000 N   0  0
   -3.3190   -1.1262    0.0000 C   0  0
   -2.1974    1.4558    0.0000 C   0  0
   -2.6781   -2.5362    0.0000 C   0  0
    1.7946    2.2432    0.0000 C   0  0
   -0.8652    2.2341    0.0000 C   0  0
    3.1130   -0.0595    0.0000 C   0  0
   -4.8664   -0.9614    0.0000 C   0  0
   -3.5891   -3.7952    0.0000 C   0  0
    3.1222    1.4741    0.0000 C   0  0
    1.7900    3.7952    0.0000 O   0  0
    4.4315   -0.8286    0.0000 C   0  0
   -5.7683   -2.2295    0.0000 C   0  0
   -5.1319   -3.6441    0.0000 C   0  0
    4.4452    2.2341    0.0000 C   0  0
    5.7637   -0.0732    0.0000 C   0  0
    5.7683    1.4604    0.0000 C   0  0
  1  3  2  0
  1  2  1  0
 20 22  2  0
  1  4  1  0
  3  7  1  0
  6 12  1  0
  3  8  1  0
  7  9  2  0
 18 19  1  0
  5 11  1  0
  5 10  1  0
 10 15  1  0
 10 16  2  0
  9 14  1  0
 12 15  2  0
 15 20  1  0
 17 21  2  0
  8 11  1  0
 12 17  1  0
  4  9  1  0
 13 18  2  0
 14 19  2  0
  2  5  1  0
  2  6  2  0
  7 13  1  0
 21 22  1  0
M  END
>  <SOM>
22

$$$$

SciTegic02211520382D

 22 26  0  0  0  0            999 V2000
   -0.8424   -0.8424    0.0000 C   0  0
    0.4761   -0.0595    0.0000 C   0  0
   -2.1791   -0.0778    0.0000 C   0  0
   -1.1399   -2.3577    0.0000 N   0  0
    0.4761    1.4695    0.0000 N   0  0
    1.7946   -0.8240    0.0000 N   0  0
   -3.3190   -1.1262    0.0000 C   0  0
   -2.1974    1.4558    0.0000 C   0  0
   -2.6781   -2.5362    0.0000 C   0  0
    1.7946    2.2432    0.0000 C   0  0
   -0.8652    2.2341    0.0000 C   0  0
    3.1130   -0.0595    0.0000 C   0  0
   -4.8664   -0.9614    0.0000 C   0  0
   -3.5891   -3.7952    0.0000 C   0  0
    3.1222    1.4741    0.0000 C   0  0
    1.7900    3.7952    0.0000 O   0  0
    4.4315   -0.8286    0.0000 C   0  0
   -5.7683   -2.2295    0.0000 C   0  0
   -5.1319   -3.6441    0.0000 C   0  0
    4.4452    2.2341    0.0000 C   0  0
    5.7637   -0.0732    0.0000 C   0  0
    5.7683    1.4604    0.0000 C   0  0
  1  3  2  0
  1  2  1  0
 20 22  2  0
  1  4  1  0
  3  7  1  0
  6 12  1  0
  3  8  1  0
  7  9  2  0
 18 19  1  0
  5 11  1  0
  5 10  1  0
 10 15  1  0
 10 16  2  0
  9 14  1  0
 12 15  2  0
 15 20  1  0
 17 21  2  0
  8 11  1  0
 12 17  1  0
  4  9  1  0
 13 18  2  0
 14 19  2  0
  2  5  1  0
  2  6  2  0
  7 13  1  0
 21 22  1  0
M  END
>  <SOM>
13

$$$$

SciTegic02211520382D

 22 26  0  0  0  0            999 V2000
   -0.8424   -0.8424    0.0000 C   0  0
    0.4761   -0.0595    0.0000 C   0  0
   -2.1791   -0.0778    0.0000 C   0  0
   -1.1399   -2.3577    0.0000 N   0  0
    0.4761    1.4695    0.0000 N   0  0
    1.7946   -0.8240    0.0000 N   0  0
   -3.3190   -1.1262    0.0000 C   0  0
   -2.1974    1.4558    0.0000 C   0  0
   -2.6781   -2.5362    0.0000 C   0  0
    1.7946    2.2432    0.0000 C   0  0
   -0.8652    2.2341    0.0000 C   0  0
    3.1130   -0.0595    0.0000 C   0  0
   -4.8664   -0.9614    0.0000 C   0  0
   -3.5891   -3.7952    0.0000 C   0  0
    3.1222    1.4741    0.0000 C   0  0
    1.7900    3.7952    0.0000 O   0  0
    4.4315   -0.8286    0.0000 C   0  0
   -5.7683   -2.2295    0.0000 C   0  0
   -5.1319   -3.6441    0.0000 C   0  0
    4.4452    2.2341    0.0000 C   0  0
    5.7637   -0.0732    0.0000 C   0  0
    5.7683    1.4604    0.0000 C   0  0
  1  3  2  0
  1  2  1  0
 20 22  2  0
  1  4  1  0
  3  7  1  0
  6 12  1  0
  3  8  1  0
  7  9  2  0
 18 19  1  0
  5 11  1  0
  5 10  1  0
 10 15  1  0
 10 16  2  0
  9 14  1  0
 12 15  2  0
 15 20  1  0
 17 21  2  0
  8 11  1  0
 12 17  1  0
  4  9  1  0
 13 18  2  0
 14 19  2  0
  2  5  1  0
  2  6  2  0
  7 13  1  0
 21 22  1  0
M  END
>  <SOM>
19

$$$$

SciTegic02211520382D

 22 26  0  0  0  0            999 V2000
   -0.8424   -0.8424    0.0000 C   0  0
    0.4761   -0.0595    0.0000 C   0  0
   -2.1791   -0.0778    0.0000 C   0  0
   -1.1399   -2.3577    0.0000 N   0  0
    0.4761    1.4695    0.0000 N   0  0
    1.7946   -0.8240    0.0000 N   0  0
   -3.3190   -1.1262    0.0000 C   0  0
   -2.1974    1.4558    0.0000 C   0  0
   -2.6781   -2.5362    0.0000 C   0  0
    1.7946    2.2432    0.0000 C   0  0
   -0.8652    2.2341    0.0000 C   0  0
    3.1130   -0.0595    0.0000 C   0  0
   -4.8664   -0.9614    0.0000 C   0  0
   -3.5891   -3.7952    0.0000 C   0  0
    3.1222    1.4741    0.0000 C   0  0
    1.7900    3.7952    0.0000 O   0  0
    4.4315   -0.8286    0.0000 C   0  0
   -5.7683   -2.2295    0.0000 C   0  0
   -5.1319   -3.6441    0.0000 C   0  0
    4.4452    2.2341    0.0000 C   0  0
    5.7637   -0.0732    0.0000 C   0  0
    5.7683    1.4604    0.0000 C   0  0
  1  3  2  0
  1  2  1  0
 20 22  2  0
  1  4  1  0
  3  7  1  0
  6 12  1  0
  3  8  1  0
  7  9  2  0
 18 19  1  0
  5 11  1  0
  5 10  1  0
 10 15  1  0
 10 16  2  0
  9 14  1  0
 12 15  2  0
 15 20  1  0
 17 21  2  0
  8 11  1  0
 12 17  1  0
  4  9  1  0
 13 18  2  0
 14 19  2  0
  2  5  1  0
  2  6  2  0
  7 13  1  0
 21 22  1  0
M  END
>  <SOM>
18

$$$$

SciTegic02211520382D

 22 26  0  0  0  0            999 V2000
   -0.8424   -0.8424    0.0000 C   0  0
    0.4761   -0.0595    0.0000 C   0  0
   -2.1791   -0.0778    0.0000 C   0  0
   -1.1399   -2.3577    0.0000 N   0  0
    0.4761    1.4695    0.0000 N   0  0
    1.7946   -0.8240    0.0000 N   0  0
   -3.3190   -1.1262    0.0000 C   0  0
   -2.1974    1.4558    0.0000 C   0  0
   -2.6781   -2.5362    0.0000 C   0  0
    1.7946    2.2432    0.0000 C   0  0
   -0.8652    2.2341    0.0000 C   0  0
    3.1130   -0.0595    0.0000 C   0  0
   -4.8664   -0.9614    0.0000 C   0  0
   -3.5891   -3.7952    0.0000 C   0  0
    3.1222    1.4741    0.0000 C   0  0
    1.7900    3.7952    0.0000 O   0  0
    4.4315   -0.8286    0.0000 C   0  0
   -5.7683   -2.2295    0.0000 C   0  0
   -5.1319   -3.6441    0.0000 C   0  0
    4.4452    2.2341    0.0000 C   0  0
    5.7637   -0.0732    0.0000 C   0  0
    5.7683    1.4604    0.0000 C   0  0
  1  3  2  0
  1  2  1  0
 20 22  2  0
  1  4  1  0
  3  7  1  0
  6 12  1  0
  3  8  1  0
  7  9  2  0
 18 19  1  0
  5 11  1  0
  5 10  1  0
 10 15  1  0
 10 16  2  0
  9 14  1  0
 12 15  2  0
 15 20  1  0
 17 21  2  0
  8 11  1  0
 12 17  1  0
  4  9  1  0
 13 18  2  0
 14 19  2  0
  2  5  1  0
  2  6  2  0
  7 13  1  0
 21 22  1  0
M  END
>  <SOM>
14

$$$$

SciTegic02211520382D

 23 25  0  0  0  0            999 V2000
   -3.3437    0.7250    0.0000 C   0  0
   -3.3437   -0.8109    0.0000 C   0  0
   -2.0129    1.4978    0.0000 C   0  0
   -4.6793    1.4978    0.0000 C   0  0
   -2.0129   -1.5788    0.0000 N   0  0
   -4.6793   -1.5788    0.0000 C   0  0
   -0.6773    0.7250    0.0000 C   0  0
   -2.0129    3.0384    0.0000 O   0  0
   -6.0101    0.7250    0.0000 C   0  0
   -0.6773   -0.8109    0.0000 C   0  0
   -2.0129   -3.1195    0.0000 C   0  0
   -6.0101   -0.8109    0.0000 C   0  0
    0.6535    1.4978    0.0000 C   0  0
    0.6535   -1.5788    0.0000 O   0  0
    2.0129    0.7155    0.0000 N   0  0
    0.6583    3.0146    0.0000 O   0  0
    3.3390    1.4930    0.0000 C   0  0
    1.9986   -0.7870    0.0000 C   0  0
    4.6793    0.7250    0.0000 C   0  0
    3.3390    3.0289    0.0000 C   0  0
    6.0101    1.4978    0.0000 C   0  0
    4.6698    3.8064    0.0000 C   0  0
    6.0053    3.0384    0.0000 C   0  0
 15 18  1  0
  1  3  1  0
  1  2  2  0
 20 22  1  0
  1  4  1  0
  3  7  2  0
 19 21  2  0
  6 12  2  0
  3  8  1  0
 17 19  1  0
  5 11  1  0
  5 10  1  0
 10 14  2  0
  9 12  1  0
 15 17  1  0
 17 20  2  0
 13 16  2  0
  4  9  2  0
 13 15  1  0
  2  5  1  0
  2  6  1  0
 22 23  2  0
  7 10  1  0
  7 13  1  0
 21 23  1  0
M  END
>  <SOM>
6

$$$$

SciTegic02211520382D

 23 25  0  0  0  0            999 V2000
   -3.3437    0.7250    0.0000 C   0  0
   -3.3437   -0.8109    0.0000 C   0  0
   -2.0129    1.4978    0.0000 C   0  0
   -4.6793    1.4978    0.0000 C   0  0
   -2.0129   -1.5788    0.0000 N   0  0
   -4.6793   -1.5788    0.0000 C   0  0
   -0.6773    0.7250    0.0000 C   0  0
   -2.0129    3.0384    0.0000 O   0  0
   -6.0101    0.7250    0.0000 C   0  0
   -0.6773   -0.8109    0.0000 C   0  0
   -2.0129   -3.1195    0.0000 C   0  0
   -6.0101   -0.8109    0.0000 C   0  0
    0.6535    1.4978    0.0000 C   0  0
    0.6535   -1.5788    0.0000 O   0  0
    2.0129    0.7155    0.0000 N   0  0
    0.6583    3.0146    0.0000 O   0  0
    3.3390    1.4930    0.0000 C   0  0
    1.9986   -0.7870    0.0000 C   0  0
    4.6793    0.7250    0.0000 C   0  0
    3.3390    3.0289    0.0000 C   0  0
    6.0101    1.4978    0.0000 C   0  0
    4.6698    3.8064    0.0000 C   0  0
    6.0053    3.0384    0.0000 C   0  0
 15 18  1  0
  1  3  1  0
  1  2  2  0
 20 22  1  0
  1  4  1  0
  3  7  2  0
 19 21  2  0
  6 12  2  0
  3  8  1  0
 17 19  1  0
  5 11  1  0
  5 10  1  0
 10 14  2  0
  9 12  1  0
 15 17  1  0
 17 20  2  0
 13 16  2  0
  4  9  2  0
 13 15  1  0
  2  5  1  0
  2  6  1  0
 22 23  2  0
  7 10  1  0
  7 13  1  0
 21 23  1  0
M  END
>  <SOM>
12

$$$$

SciTegic02211520382D

 23 25  0  0  0  0            999 V2000
   -3.3437    0.7250    0.0000 C   0  0
   -3.3437   -0.8109    0.0000 C   0  0
   -2.0129    1.4978    0.0000 C   0  0
   -4.6793    1.4978    0.0000 C   0  0
   -2.0129   -1.5788    0.0000 N   0  0
   -4.6793   -1.5788    0.0000 C   0  0
   -0.6773    0.7250    0.0000 C   0  0
   -2.0129    3.0384    0.0000 O   0  0
   -6.0101    0.7250    0.0000 C   0  0
   -0.6773   -0.8109    0.0000 C   0  0
   -2.0129   -3.1195    0.0000 C   0  0
   -6.0101   -0.8109    0.0000 C   0  0
    0.6535    1.4978    0.0000 C   0  0
    0.6535   -1.5788    0.0000 O   0  0
    2.0129    0.7155    0.0000 N   0  0
    0.6583    3.0146    0.0000 O   0  0
    3.3390    1.4930    0.0000 C   0  0
    1.9986   -0.7870    0.0000 C   0  0
    4.6793    0.7250    0.0000 C   0  0
    3.3390    3.0289    0.0000 C   0  0
    6.0101    1.4978    0.0000 C   0  0
    4.6698    3.8064    0.0000 C   0  0
    6.0053    3.0384    0.0000 C   0  0
 15 18  1  0
  1  3  1  0
  1  2  2  0
 20 22  1  0
  1  4  1  0
  3  7  2  0
 19 21  2  0
  6 12  2  0
  3  8  1  0
 17 19  1  0
  5 11  1  0
  5 10  1  0
 10 14  2  0
  9 12  1  0
 15 17  1  0
 17 20  2  0
 13 16  2  0
  4  9  2  0
 13 15  1  0
  2  5  1  0
  2  6  1  0
 22 23  2  0
  7 10  1  0
  7 13  1  0
 21 23  1  0
M  END
>  <SOM>
9

$$$$

SciTegic02211520382D

 23 25  0  0  0  0            999 V2000
   -3.3437    0.7250    0.0000 C   0  0
   -3.3437   -0.8109    0.0000 C   0  0
   -2.0129    1.4978    0.0000 C   0  0
   -4.6793    1.4978    0.0000 C   0  0
   -2.0129   -1.5788    0.0000 N   0  0
   -4.6793   -1.5788    0.0000 C   0  0
   -0.6773    0.7250    0.0000 C   0  0
   -2.0129    3.0384    0.0000 O   0  0
   -6.0101    0.7250    0.0000 C   0  0
   -0.6773   -0.8109    0.0000 C   0  0
   -2.0129   -3.1195    0.0000 C   0  0
   -6.0101   -0.8109    0.0000 C   0  0
    0.6535    1.4978    0.0000 C   0  0
    0.6535   -1.5788    0.0000 O   0  0
    2.0129    0.7155    0.0000 N   0  0
    0.6583    3.0146    0.0000 O   0  0
    3.3390    1.4930    0.0000 C   0  0
    1.9986   -0.7870    0.0000 C   0  0
    4.6793    0.7250    0.0000 C   0  0
    3.3390    3.0289    0.0000 C   0  0
    6.0101    1.4978    0.0000 C   0  0
    4.6698    3.8064    0.0000 C   0  0
    6.0053    3.0384    0.0000 C   0  0
 15 18  1  0
  1  3  1  0
  1  2  2  0
 20 22  1  0
  1  4  1  0
  3  7  2  0
 19 21  2  0
  6 12  2  0
  3  8  1  0
 17 19  1  0
  5 11  1  0
  5 10  1  0
 10 14  2  0
  9 12  1  0
 15 17  1  0
 17 20  2  0
 13 16  2  0
  4  9  2  0
 13 15  1  0
  2  5  1  0
  2  6  1  0
 22 23  2  0
  7 10  1  0
  7 13  1  0
 21 23  1  0
M  END
>  <SOM>
23

$$$$

SciTegic02211520382D

 33 37  0  0  0  0            999 V2000
   -2.0422   -2.0475    0.0000 C   0  0  1  0  0  0
   -2.5739   -3.1476    0.0000 C   0  0  2  0  0  0
   -3.4318   -1.2896    0.0000 C   0  0  2  0  0  0
   -0.8369   -2.2317    0.0000 C   0  0
   -3.8634   -2.5581    0.0000 C   0  0  1  0  0  0
   -1.7054   -4.0003    0.0000 C   0  0
   -3.8582    0.2684    0.0000 C   0  0
   -4.7951   -1.8054    0.0000 C   0  0
   -0.6264   -3.4265    0.0000 N   0  0
    0.2053   -1.1580    0.0000 O   0  0
   -5.3898   -3.1528    0.0000 C   0  0
   -1.9159   -5.4846    0.0000 O   0  0
   -5.9109   -1.2053    0.0000 O   0  0
    0.7106   -4.1845    0.0000 C   0  0
    2.0212   -3.4318    0.0000 C   0  0
    3.3108   -4.1845    0.0000 C   0  0
    4.6319   -3.4739    0.0000 C   0  0
    4.6319   -1.9843    0.0000 N   0  0
    5.9109   -1.2369    0.0000 C   0  0
    3.3265   -1.2475    0.0000 C   0  0
    5.9057    0.2579    0.0000 C   0  0
    3.3108    0.2421    0.0000 C   0  0
    4.5950    1.0053    0.0000 N   0  0
    4.5950    2.4949    0.0000 C   0  0
    3.2792    3.2371    0.0000 N   0  0
    5.8846    3.2581    0.0000 N   0  0
    3.2792    4.7372    0.0000 C   0  0
    5.8688    4.7424    0.0000 C   0  0
    4.5582    5.4846    0.0000 C   0  0
   -1.5527   -0.6369    0.0000 H   0  0
   -3.1265   -4.5371    0.0000 H   0  0
   -2.7633    0.0526    0.0000 H   0  0
   -4.5898   -3.7897    0.0000 H   0  0
 19 21  1  0
  1  3  1  0
  1  2  1  0
 20 22  1  0
 15 16  1  0
  1  4  1  0
  5  7  1  0
  3  7  1  0
 22 23  1  0
 16 17  1  0
  6 12  2  0
 23 24  1  0
  3  8  1  0
 17 18  1  0
  5 11  1  0
  5 33  1  0
  6  9  1  0
  9 14  1  0
  4 10  2  0
 28 29  2  0
 25 27  2  0
 18 19  1  0
  3 32  1  0
 27 29  1  0
 26 28  1  0
  1 30  1  0
  4  9  1  0
 24 26  2  0
 24 25  1  0
 14 15  1  0
  2 31  1  0
  8 11  1  0
  8 13  1  0
  2  5  1  0
  2  6  1  0
 21 23  1  0
 18 20  1  0
M  END
>  <SOM>
29

$$$$

SciTegic02211520382D

 29 31  0  0  0  0            999 V2000
   -0.2665    1.9160    0.0000 C   0  0
   -0.2665    3.4894    0.0000 C   0  0
    1.0659    1.1547    0.0000 C   0  0
   -1.5861    1.1103    0.0000 C   0  0
    1.0912    4.2698    0.0000 C   0  0
   -1.6051    4.2698    0.0000 C   0  0
    1.0659   -0.3870    0.0000 C   0  0
    2.3728    1.8970    0.0000 C   0  0
   -2.9438    1.8208    0.0000 C   0  0
   -1.6051   -0.4251    0.0000 C   0  0
    2.4489    3.5275    0.0000 C   0  0
    1.0912    5.8114    0.0000 C   0  0
   -1.6051    5.8495    0.0000 C   0  0
    2.4109   -1.1293    0.0000 C   0  0
    3.7305    1.1547    0.0000 C   0  0
   -4.2571    1.0278    0.0000 C   0  0
   -2.8423   -1.2308    0.0000 C   0  0
    3.7686    4.3078    0.0000 C   0  0
    2.3855    6.6108    0.0000 C   0  0
    3.7432   -0.3616    0.0000 C   0  0
   -4.2571   -0.5012    0.0000 C   0  0
   -5.5957    1.7891    0.0000 O   0  0
    3.7686    5.8685    0.0000 C   0  0
    5.0818   -1.1039    0.0000 O   0  0
    5.0818   -2.6900    0.0000 C   0  0
    3.8828   -3.5275    0.0000 C   0  0
    3.9018   -5.1389    0.0000 N   0  0
    2.7408   -5.9256    0.0000 C   0  0
    5.2658   -5.8558    0.0000 C   0  0
 26 27  1  0
 19 23  1  0
  1  3  1  0
  1  2  2  0
 20 24  1  0
  1  4  1  0
  3  7  2  0
  6 13  1  0
  3  8  1  0
  5 12  1  0
  5 11  2  0
  2  5  1  0
 10 17  2  0
  9 16  1  0
  4 10  1  0
 14 20  2  0
 25 26  1  0
 15 20  1  0
 11 18  1  0
 17 21  1  0
 27 29  1  0
 27 28  1  0
 12 19  2  0
  4  9  2  0
 16 22  1  0
 16 21  2  0
 24 25  1  0
 18 23  2  0
  8 15  2  0
  7 14  1  0
  2  6  1  0
M  END
>  <SOM>
21

$$$$

SciTegic02211520382D

 25 26  0  0  0  0            999 V2000
    2.3546    0.2968    0.0000 C   0  0
    1.0190   -0.4650    0.0000 C   0  0
    2.3546    1.8451    0.0000 O   0  0
    3.6902   -0.4650    0.0000 C   0  0
   -0.3116    0.2968    0.0000 C   0  0
    1.0190   -2.0133    0.0000 C   0  0
    3.6555    2.6069    0.0000 C   0  0
    3.6902   -2.0133    0.0000 C   0  0
   -1.6472   -0.4650    0.0000 C   0  0
   -0.3116    1.8105    0.0000 O   0  0
    2.3199   -2.7701    0.0000 C   0  0
    3.6555    4.1205    0.0000 C   0  0  2  0  0  0
   -1.6324   -2.0677    0.0000 C   0  0
    2.3546    4.8773    0.0000 C   0  0
    4.9911    4.9120    0.0000 O   0  0
   -2.9482   -2.8443    0.0000 C   0  0
    1.0190    4.1205    0.0000 N   0  0
   -4.2837   -2.0875    0.0000 C   0  0
   -2.9482   -4.3975    0.0000 C   0  0
   -0.3116    4.8773    0.0000 C   0  0
   -5.6193   -2.8443    0.0000 C   0  0
   -4.2837   -5.1543    0.0000 C   0  0
   -1.6868    4.1205    0.0000 C   0  0
   -5.6193   -4.3579    0.0000 C   0  0
   -3.0224    4.8773    0.0000 C   0  0
 19 22  1  0
  1  3  1  0
  1  2  2  0
 20 23  1  0
  4  8  2  0
  1  4  1  0
  3  7  1  0
 22 24  2  0
  5  9  1  0
 16 18  1  0
 16 19  2  0
 23 25  1  0
  5 10  2  0
  9 13  1  0
  6 11  2  0
 17 20  1  0
 13 16  1  0
 12 14  1  0
 12 15  1  0
 18 21  2  0
 14 17  1  0
  8 11  1  0
  2  5  1  0
  2  6  1  0
  7 12  1  0
 21 24  1  0
M  END
>  <SOM>
11

$$$$

SciTegic02211520382D

 25 26  0  0  0  0            999 V2000
    2.3546    0.2968    0.0000 C   0  0
    1.0190   -0.4650    0.0000 C   0  0
    2.3546    1.8451    0.0000 O   0  0
    3.6902   -0.4650    0.0000 C   0  0
   -0.3116    0.2968    0.0000 C   0  0
    1.0190   -2.0133    0.0000 C   0  0
    3.6555    2.6069    0.0000 C   0  0
    3.6902   -2.0133    0.0000 C   0  0
   -1.6472   -0.4650    0.0000 C   0  0
   -0.3116    1.8105    0.0000 O   0  0
    2.3199   -2.7701    0.0000 C   0  0
    3.6555    4.1205    0.0000 C   0  0  2  0  0  0
   -1.6324   -2.0677    0.0000 C   0  0
    2.3546    4.8773    0.0000 C   0  0
    4.9911    4.9120    0.0000 O   0  0
   -2.9482   -2.8443    0.0000 C   0  0
    1.0190    4.1205    0.0000 N   0  0
   -4.2837   -2.0875    0.0000 C   0  0
   -2.9482   -4.3975    0.0000 C   0  0
   -0.3116    4.8773    0.0000 C   0  0
   -5.6193   -2.8443    0.0000 C   0  0
   -4.2837   -5.1543    0.0000 C   0  0
   -1.6868    4.1205    0.0000 C   0  0
   -5.6193   -4.3579    0.0000 C   0  0
   -3.0224    4.8773    0.0000 C   0  0
 19 22  1  0
  1  3  1  0
  1  2  2  0
 20 23  1  0
  4  8  2  0
  1  4  1  0
  3  7  1  0
 22 24  2  0
  5  9  1  0
 16 18  1  0
 16 19  2  0
 23 25  1  0
  5 10  2  0
  9 13  1  0
  6 11  2  0
 17 20  1  0
 13 16  1  0
 12 14  1  0
 12 15  1  0
 18 21  2  0
 14 17  1  0
  8 11  1  0
  2  5  1  0
  2  6  1  0
  7 12  1  0
 21 24  1  0
M  END
>  <SOM>
11

$$$$

SciTegic02211520382D

 25 26  0  0  0  0            999 V2000
    2.3546    0.2968    0.0000 C   0  0
    1.0190   -0.4650    0.0000 C   0  0
    2.3546    1.8451    0.0000 O   0  0
    3.6902   -0.4650    0.0000 C   0  0
   -0.3116    0.2968    0.0000 C   0  0
    1.0190   -2.0133    0.0000 C   0  0
    3.6555    2.6069    0.0000 C   0  0
    3.6902   -2.0133    0.0000 C   0  0
   -1.6472   -0.4650    0.0000 C   0  0
   -0.3116    1.8105    0.0000 O   0  0
    2.3199   -2.7701    0.0000 C   0  0
    3.6555    4.1205    0.0000 C   0  0  1  0  0  0
   -1.6324   -2.0677    0.0000 C   0  0
    2.3546    4.8773    0.0000 C   0  0
    4.9911    4.9120    0.0000 O   0  0
   -2.9482   -2.8443    0.0000 C   0  0
    1.0190    4.1205    0.0000 N   0  0
   -4.2837   -2.0875    0.0000 C   0  0
   -2.9482   -4.3975    0.0000 C   0  0
   -0.3116    4.8773    0.0000 C   0  0
   -5.6193   -2.8443    0.0000 C   0  0
   -4.2837   -5.1543    0.0000 C   0  0
   -1.6868    4.1205    0.0000 C   0  0
   -5.6193   -4.3579    0.0000 C   0  0
   -3.0224    4.8773    0.0000 C   0  0
 19 22  1  0
  1  3  1  0
  1  2  2  0
 20 23  1  0
  4  8  2  0
  1  4  1  0
  3  7  1  0
 22 24  2  0
  5  9  1  0
 16 18  1  0
 16 19  2  0
 23 25  1  0
  5 10  2  0
  9 13  1  0
  6 11  2  0
 17 20  1  0
 13 16  1  0
 12 14  1  0
 12 15  1  0
 18 21  2  0
 14 17  1  0
  8 11  1  0
  2  5  1  0
  2  6  1  0
  7 12  1  0
 21 24  1  0
M  END
>  <SOM>
11

$$$$

SciTegic02211520382D

 25 26  0  0  0  0            999 V2000
    2.3546    0.2968    0.0000 C   0  0
    1.0190   -0.4650    0.0000 C   0  0
    2.3546    1.8451    0.0000 O   0  0
    3.6902   -0.4650    0.0000 C   0  0
   -0.3116    0.2968    0.0000 C   0  0
    1.0190   -2.0133    0.0000 C   0  0
    3.6555    2.6069    0.0000 C   0  0
    3.6902   -2.0133    0.0000 C   0  0
   -1.6472   -0.4650    0.0000 C   0  0
   -0.3116    1.8105    0.0000 O   0  0
    2.3199   -2.7701    0.0000 C   0  0
    3.6555    4.1205    0.0000 C   0  0  1  0  0  0
   -1.6324   -2.0677    0.0000 C   0  0
    2.3546    4.8773    0.0000 C   0  0
    4.9911    4.9120    0.0000 O   0  0
   -2.9482   -2.8443    0.0000 C   0  0
    1.0190    4.1205    0.0000 N   0  0
   -4.2837   -2.0875    0.0000 C   0  0
   -2.9482   -4.3975    0.0000 C   0  0
   -0.3116    4.8773    0.0000 C   0  0
   -5.6193   -2.8443    0.0000 C   0  0
   -4.2837   -5.1543    0.0000 C   0  0
   -1.6868    4.1205    0.0000 C   0  0
   -5.6193   -4.3579    0.0000 C   0  0
   -3.0224    4.8773    0.0000 C   0  0
 19 22  1  0
  1  3  1  0
  1  2  2  0
 20 23  1  0
  4  8  2  0
  1  4  1  0
  3  7  1  0
 22 24  2  0
  5  9  1  0
 16 18  1  0
 16 19  2  0
 23 25  1  0
  5 10  2  0
  9 13  1  0
  6 11  2  0
 17 20  1  0
 13 16  1  0
 12 14  1  0
 12 15  1  0
 18 21  2  0
 14 17  1  0
  8 11  1  0
  2  5  1  0
  2  6  1  0
  7 12  1  0
 21 24  1  0
M  END
>  <SOM>
11

$$$$

SciTegic02211520382D

 22 25  0  0  0  0            999 V2000
   -0.3338   -0.1732    0.0000 C   0  0
    0.6210   -1.3562    0.0000 C   0  0
    0.4943    0.9928    0.0000 N   0  0
   -1.8124   -0.1732    0.0000 N   0  0
    0.2831   -2.8559    0.0000 C   0  0
    2.1208   -0.8914    0.0000 C   0  0
    2.0575    0.9928    0.0000 C   0  0
   -0.2070    2.3236    0.0000 C   0  0
   -2.7419   -1.3350    0.0000 C   0  0
   -1.0942   -3.4939    0.0000 O   0  0
    1.4026   -3.8952    0.0000 C   0  0
    3.2446   -1.9265    0.0000 C   0  0
    2.8390    2.3236    0.0000 C   0  0
    0.5788    3.6544    0.0000 C   0  0
   -2.4461   -2.8348    0.0000 C   0  0
   -4.2248   -0.8492    0.0000 C   0  0
    2.9024   -3.4305    0.0000 C   0  0
    4.7022   -1.4829    0.0000 Cl  0  0
    2.0575    3.6544    0.0000 N   0  0
   -3.5657   -3.8530    0.0000 C   0  0
   -5.3232   -1.8631    0.0000 C   0  0
   -5.0063   -3.3671    0.0000 C   0  0
  1  3  1  0
  1  2  1  0
 20 22  2  0
  1  4  2  0
  3  7  1  0
  6 12  2  0
  3  8  1  0
  5 11  1  0
  5 10  1  0
 10 15  1  0
  9 16  1  0
  9 15  2  0
 11 17  2  0
 15 20  1  0
 12 18  1  0
 12 17  1  0
  4  9  1  0
 13 19  1  0
 16 21  2  0
  8 14  1  0
 14 19  1  0
  2  5  2  0
  2  6  1  0
  7 13  1  0
 21 22  1  0
M  END
>  <SOM>
22

$$$$

SciTegic02211520382D

 22 25  0  0  0  0            999 V2000
   -0.3338   -0.1732    0.0000 C   0  0
    0.6210   -1.3562    0.0000 C   0  0
    0.4943    0.9928    0.0000 N   0  0
   -1.8124   -0.1732    0.0000 N   0  0
    0.2831   -2.8559    0.0000 C   0  0
    2.1208   -0.8914    0.0000 C   0  0
    2.0575    0.9928    0.0000 C   0  0
   -0.2070    2.3236    0.0000 C   0  0
   -2.7419   -1.3350    0.0000 C   0  0
   -1.0942   -3.4939    0.0000 O   0  0
    1.4026   -3.8952    0.0000 C   0  0
    3.2446   -1.9265    0.0000 C   0  0
    2.8390    2.3236    0.0000 C   0  0
    0.5788    3.6544    0.0000 C   0  0
   -2.4461   -2.8348    0.0000 C   0  0
   -4.2248   -0.8492    0.0000 C   0  0
    2.9024   -3.4305    0.0000 C   0  0
    4.7022   -1.4829    0.0000 Cl  0  0
    2.0575    3.6544    0.0000 N   0  0
   -3.5657   -3.8530    0.0000 C   0  0
   -5.3232   -1.8631    0.0000 C   0  0
   -5.0063   -3.3671    0.0000 C   0  0
  1  3  1  0
  1  2  1  0
 20 22  2  0
  1  4  2  0
  3  7  1  0
  6 12  2  0
  3  8  1  0
  5 11  1  0
  5 10  1  0
 10 15  1  0
  9 16  1  0
  9 15  2  0
 11 17  2  0
 15 20  1  0
 12 18  1  0
 12 17  1  0
  4  9  1  0
 13 19  1  0
 16 21  2  0
  8 14  1  0
 14 19  1  0
  2  5  2  0
  2  6  1  0
  7 13  1  0
 21 22  1  0
M  END
>  <SOM>
11

$$$$

SciTegic02211520382D

 22 25  0  0  0  0            999 V2000
   -0.3338   -0.1732    0.0000 C   0  0
    0.6210   -1.3562    0.0000 C   0  0
    0.4943    0.9928    0.0000 N   0  0
   -1.8124   -0.1732    0.0000 N   0  0
    0.2831   -2.8559    0.0000 C   0  0
    2.1208   -0.8914    0.0000 C   0  0
    2.0575    0.9928    0.0000 C   0  0
   -0.2070    2.3236    0.0000 C   0  0
   -2.7419   -1.3350    0.0000 C   0  0
   -1.0942   -3.4939    0.0000 O   0  0
    1.4026   -3.8952    0.0000 C   0  0
    3.2446   -1.9265    0.0000 C   0  0
    2.8390    2.3236    0.0000 C   0  0
    0.5788    3.6544    0.0000 C   0  0
   -2.4461   -2.8348    0.0000 C   0  0
   -4.2248   -0.8492    0.0000 C   0  0
    2.9024   -3.4305    0.0000 C   0  0
    4.7022   -1.4829    0.0000 Cl  0  0
    2.0575    3.6544    0.0000 N   0  0
   -3.5657   -3.8530    0.0000 C   0  0
   -5.3232   -1.8631    0.0000 C   0  0
   -5.0063   -3.3671    0.0000 C   0  0
  1  3  1  0
  1  2  1  0
 20 22  2  0
  1  4  2  0
  3  7  1  0
  6 12  2  0
  3  8  1  0
  5 11  1  0
  5 10  1  0
 10 15  1  0
  9 16  1  0
  9 15  2  0
 11 17  2  0
 15 20  1  0
 12 18  1  0
 12 17  1  0
  4  9  1  0
 13 19  1  0
 16 21  2  0
  8 14  1  0
 14 19  1  0
  2  5  2  0
  2  6  1  0
  7 13  1  0
 21 22  1  0
M  END
>  <SOM>
21

$$$$

SciTegic02211520382D

 19 20  0  0  0  0            999 V2000
   -3.3191    0.8131    0.0000 C   0  0
   -3.3191    2.3395    0.0000 C   0  0
   -4.6362    0.0523    0.0000 C   0  0
   -1.8783    0.3471    0.0000 O   0  0
   -1.8783    2.8055    0.0000 C   0  0
   -4.6362    3.1051    0.0000 C   0  0
   -5.9914    0.8131    0.0000 C   0  0
   -4.6362   -1.5169    0.0000 C   0  0
   -0.9891    1.5787    0.0000 C   0  0
   -5.9914    2.3395    0.0000 C   0  0
   -3.3191   -2.2825    0.0000 C   0  0
    0.5373    1.5787    0.0000 C   0  0
    1.3029    0.2187    0.0000 C   0  0
    1.3029    2.8911    0.0000 O   0  0
    2.8293    0.2187    0.0000 N   0  0
    3.5901   -1.0937    0.0000 C   0  0
    4.3557   -2.4489    0.0000 C   0  0
    4.9073   -0.2901    0.0000 C   0  0
    2.2349   -1.8973    0.0000 C   0  0
 12 14  1  0
 16 19  1  0
 15 16  1  0
  1  3  1  0
  1  2  2  0
  3  7  2  0
 16 18  1  0
  1  4  1  0
 13 15  1  0
  2  5  1  0
  2  6  1  0
  8 11  1  0
  9 12  1  0
  5  9  2  0
 16 17  1  0
  7 10  1  0
  6 10  2  0
  4  9  1  0
  3  8  1  0
 12 13  1  0
M  END
>  <SOM>
6

$$$$

SciTegic02211520382D

 19 20  0  0  0  0            999 V2000
   -3.3191    0.8131    0.0000 C   0  0
   -3.3191    2.3395    0.0000 C   0  0
   -4.6362    0.0523    0.0000 C   0  0
   -1.8783    0.3471    0.0000 O   0  0
   -1.8783    2.8055    0.0000 C   0  0
   -4.6362    3.1051    0.0000 C   0  0
   -5.9914    0.8131    0.0000 C   0  0
   -4.6362   -1.5169    0.0000 C   0  0
   -0.9891    1.5787    0.0000 C   0  0
   -5.9914    2.3395    0.0000 C   0  0
   -3.3191   -2.2825    0.0000 C   0  0
    0.5373    1.5787    0.0000 C   0  0
    1.3029    0.2187    0.0000 C   0  0
    1.3029    2.8911    0.0000 O   0  0
    2.8293    0.2187    0.0000 N   0  0
    3.5901   -1.0937    0.0000 C   0  0
    4.3557   -2.4489    0.0000 C   0  0
    4.9073   -0.2901    0.0000 C   0  0
    2.2349   -1.8973    0.0000 C   0  0
 12 14  1  0
 16 19  1  0
 15 16  1  0
  1  3  1  0
  1  2  2  0
  3  7  2  0
 16 18  1  0
  1  4  1  0
 13 15  1  0
  2  5  1  0
  2  6  1  0
  8 11  1  0
  9 12  1  0
  5  9  2  0
 16 17  1  0
  7 10  1  0
  6 10  2  0
  4  9  1  0
  3  8  1  0
 12 13  1  0
M  END
>  <SOM>
7

$$$$

SciTegic02211520382D

 29 33  0  0  0  0            999 V2000
   -1.5192    1.5700    0.0000 C   0  0
    0.0406    1.6919    0.0000 C   0  0  1  0  0  0
   -2.3982    2.8605    0.0000 C   0  0
   -2.5557    0.4420    0.0000 N   0  0
    0.7164    3.0993    0.0000 N   0  0
    0.9196    0.4014    0.0000 C   0  0
   -3.9072    2.4185    0.0000 C   0  0
   -1.7224    4.2680    0.0000 C   0  0
   -3.9072    0.9806    0.0000 C   0  0
    2.2712    3.2162    0.0000 C   0  0
   -0.1677    4.3848    0.0000 C   0  0
    2.4795    0.5183    0.0000 C   0  0  1  0  0  0
   -5.1571    3.1349    0.0000 C   0  0
   -5.1571    0.2591    0.0000 C   0  0
    3.1552    1.9257    0.0000 C   0  0  1  0  0  0
    3.3585   -0.7723    0.0000 C   0  0  2  0  0  0
   -6.4019    2.4185    0.0000 C   0  0
   -6.4019    0.9806    0.0000 C   0  0
    4.7100    2.0476    0.0000 C   0  0
    4.9183   -0.6504    0.0000 C   0  0  2  0  0  0
    2.6929   -2.1594    0.0000 C   0  0
    5.5941    0.7571    0.0000 C   0  0
    5.7821   -1.9206    0.0000 O   0  0
    1.1534   -2.2610    0.0000 O   0  0
    3.5922   -3.4448    0.0000 O   0  0
    0.7469   -3.7141    0.0000 C   0  0
   -0.6250    0.2998    0.0000 H   0  0
    2.0984   -0.6453    0.0000 H   0  0
    3.7040    3.2721    0.0000 H   0  0
 19 22  1  0
 15 19  1  0
  1  3  2  0
  1  2  1  0
 20 22  1  0
 20 23  1  0
  1  4  1  0
  3  7  1  0
 12 28  1  0
  6 12  1  0
  3  8  1  0
  7  9  2  0
 17 18  1  0
  5 11  1  0
  5 10  1  0
 10 15  1  0
  2 27  1  0
  9 14  1  0
 12 15  1  0
 15 29  1  0
 13 17  2  0
 12 16  1  0
  4  9  1  0
 24 26  1  0
 16 21  1  0
 16 20  1  0
 14 18  2  0
  8 11  1  0
  2  5  1  0
  2  6  1  0
  7 13  1  0
 21 25  2  0
 21 24  1  0
M  END
>  <SOM>
18

$$$$

SciTegic02211520382D

 20 22  0  0  0  0            999 V2000
    1.4204    0.0088    0.0000 N   0  0
   -0.0353    0.8381    0.0000 C   0  0
    1.4204   -1.4865    0.0000 C   0  0
    3.1981    0.0088    0.0000 C   0  0
   -0.0353    2.2100    0.0000 C   0  0
   -1.2660    0.1500    0.0000 C   0  0
    0.1059   -2.2938    0.0000 C   0  0
    2.7525   -2.2541    0.0000 C   0  0
    4.1068    1.6674    0.0000 C   0  0
    4.0847   -1.3851    0.0000 O   0  0
    1.4601    2.9775    0.0000 N   0  0
   -1.2660    2.9158    0.0000 C   0  0
   -2.4791    0.8381    0.0000 C   0  0
    0.1059   -3.8906    0.0000 C   0  0
    2.7746   -3.8068    0.0000 C   0  0
    3.1981    2.9775    0.0000 C   0  0
   -2.4791    2.2100    0.0000 C   0  0
   -3.9524   -0.0309    0.0000 Cl  0  0
    1.4998   -4.5964    0.0000 C   0  0
    4.0450    4.3538    0.0000 O   0  0
 15 19  1  0
  1  3  1  0
  1  2  1  0
  1  4  1  0
  3  7  2  0
  6 13  2  0
  3  8  1  0
  5 12  1  0
  5 11  1  0
  2  5  2  0
  9 16  1  0
  4 10  2  0
 11 16  1  0
 13 17  1  0
 12 17  2  0
  4  9  1  0
 13 18  1  0
 16 20  2  0
  8 15  2  0
 14 19  2  0
  7 14  1  0
  2  6  1  0
M  END
>  <SOM>
19

$$$$

SciTegic02211520382D

 20 22  0  0  0  0            999 V2000
    1.4204    0.0088    0.0000 N   0  0
   -0.0353    0.8381    0.0000 C   0  0
    1.4204   -1.4865    0.0000 C   0  0
    3.1981    0.0088    0.0000 C   0  0
   -0.0353    2.2100    0.0000 C   0  0
   -1.2660    0.1500    0.0000 C   0  0
    0.1059   -2.2938    0.0000 C   0  0
    2.7525   -2.2541    0.0000 C   0  0
    4.1068    1.6674    0.0000 C   0  0
    4.0847   -1.3851    0.0000 O   0  0
    1.4601    2.9775    0.0000 N   0  0
   -1.2660    2.9158    0.0000 C   0  0
   -2.4791    0.8381    0.0000 C   0  0
    0.1059   -3.8906    0.0000 C   0  0
    2.7746   -3.8068    0.0000 C   0  0
    3.1981    2.9775    0.0000 C   0  0
   -2.4791    2.2100    0.0000 C   0  0
   -3.9524   -0.0309    0.0000 Cl  0  0
    1.4998   -4.5964    0.0000 C   0  0
    4.0450    4.3538    0.0000 O   0  0
 15 19  1  0
  1  3  1  0
  1  2  1  0
  1  4  1  0
  3  7  2  0
  6 13  2  0
  3  8  1  0
  5 12  1  0
  5 11  1  0
  2  5  2  0
  9 16  1  0
  4 10  2  0
 11 16  1  0
 13 17  1  0
 12 17  2  0
  4  9  1  0
 13 18  1  0
 16 20  2  0
  8 15  2  0
 14 19  2  0
  7 14  1  0
  2  6  1  0
M  END
>  <SOM>
19

$$$$

SciTegic02211520382D

 33 36  0  0  0  0            999 V2000
   -5.6011    0.4621    0.0000 N   0  0
   -5.1230    1.8883    0.0000 C   0  0
   -4.3502   -0.4541    0.0000 C   0  0
   -7.0670    0.0000    0.0000 C   0  0
   -3.5534    1.8883    0.0000 N   0  0
   -6.0233    3.1312    0.0000 C   0  0
   -3.0993    0.4223    0.0000 N   0  0
   -4.3741   -1.9998    0.0000 O   0  0
   -7.1149   -1.5457    0.0000 C   0  0
   -7.5053    2.7089    0.0000 C   0  0
   -1.7449   -0.3107    0.0000 C   0  0
   -8.5888   -2.0078    0.0000 O   0  0
   -0.5976    0.7171    0.0000 C   0  0
   -8.6286   -3.5455    0.0000 C   0  0
    0.7489   -0.0239    0.0000 C   0  0
   -9.9911   -4.2705    0.0000 C   0  0
   -7.3220   -4.3581    0.0000 C   0  0
    1.8962    1.0039    0.0000 N   0  0
  -10.0389   -5.8082    0.0000 C   0  0
   -7.3778   -5.8958    0.0000 C   0  0
    3.3622    0.5179    0.0000 C   0  0
    1.5775    2.5097    0.0000 C   0  0
   -8.7322   -6.6209    0.0000 C   0  0
    4.5095    1.5536    0.0000 C   0  0
    2.7248    3.5375    0.0000 C   0  0
    4.1908    3.0595    0.0000 N   0  0
    5.3381    4.0873    0.0000 C   0  0
    6.7962    3.6092    0.0000 C   0  0
    5.0194    5.5931    0.0000 C   0  0
    7.9435    4.6370    0.0000 C   0  0
    6.1667    6.6209    0.0000 C   0  0
    7.6248    6.1428    0.0000 C   0  0
    9.4095    4.1590    0.0000 Cl  0  0
 19 23  1  0
 15 18  1  0
 29 31  1  0
  1  3  1  0
  1  2  1  0
 20 23  2  0
  1  4  1  0
  3  7  1  0
 22 25  1  0
  5  7  1  0
  6 10  1  0
 16 19  2  0
  3  8  2  0
 26 27  1  0
 30 32  1  0
 30 33  1  0
  9 12  1  0
 25 26  1  0
 11 13  1  0
 17 20  1  0
 27 29  2  0
 18 22  1  0
 31 32  2  0
 12 14  1  0
  4  9  1  0
 24 26  1  0
 18 21  1  0
 13 15  1  0
 14 16  1  0
 14 17  2  0
  2  5  2  0
  2  6  1  0
 27 28  1  0
  7 11  1  0
 21 24  1  0
 28 30  2  0
M  END
>  <SOM>
23

$$$$

SciTegic02211520382D

 33 36  0  0  0  0            999 V2000
   -5.6011    0.4621    0.0000 N   0  0
   -5.1230    1.8883    0.0000 C   0  0
   -4.3502   -0.4541    0.0000 C   0  0
   -7.0670    0.0000    0.0000 C   0  0
   -3.5534    1.8883    0.0000 N   0  0
   -6.0233    3.1312    0.0000 C   0  0
   -3.0993    0.4223    0.0000 N   0  0
   -4.3741   -1.9998    0.0000 O   0  0
   -7.1149   -1.5457    0.0000 C   0  0
   -7.5053    2.7089    0.0000 C   0  0
   -1.7449   -0.3107    0.0000 C   0  0
   -8.5888   -2.0078    0.0000 O   0  0
   -0.5976    0.7171    0.0000 C   0  0
   -8.6286   -3.5455    0.0000 C   0  0
    0.7489   -0.0239    0.0000 C   0  0
   -9.9911   -4.2705    0.0000 C   0  0
   -7.3220   -4.3581    0.0000 C   0  0
    1.8962    1.0039    0.0000 N   0  0
  -10.0389   -5.8082    0.0000 C   0  0
   -7.3778   -5.8958    0.0000 C   0  0
    3.3622    0.5179    0.0000 C   0  0
    1.5775    2.5097    0.0000 C   0  0
   -8.7322   -6.6209    0.0000 C   0  0
    4.5095    1.5536    0.0000 C   0  0
    2.7248    3.5375    0.0000 C   0  0
    4.1908    3.0595    0.0000 N   0  0
    5.3381    4.0873    0.0000 C   0  0
    6.7962    3.6092    0.0000 C   0  0
    5.0194    5.5931    0.0000 C   0  0
    7.9435    4.6370    0.0000 C   0  0
    6.1667    6.6209    0.0000 C   0  0
    7.6248    6.1428    0.0000 C   0  0
    9.4095    4.1590    0.0000 Cl  0  0
 19 23  1  0
 15 18  1  0
 29 31  1  0
  1  3  1  0
  1  2  1  0
 20 23  2  0
  1  4  1  0
  3  7  1  0
 22 25  1  0
  5  7  1  0
  6 10  1  0
 16 19  2  0
  3  8  2  0
 26 27  1  0
 30 32  1  0
 30 33  1  0
  9 12  1  0
 25 26  1  0
 11 13  1  0
 17 20  1  0
 27 29  2  0
 18 22  1  0
 31 32  2  0
 12 14  1  0
  4  9  1  0
 24 26  1  0
 18 21  1  0
 13 15  1  0
 14 16  1  0
 14 17  2  0
  2  5  2  0
  2  6  1  0
 27 28  1  0
  7 11  1  0
 21 24  1  0
 28 30  2  0
M  END
>  <SOM>
32

$$$$

SciTegic02211520382D

 14 16  0  0  0  0            999 V2000
   -0.8583    0.6457    0.0000 C   0  0
   -2.4055    0.1890    0.0000 C   0  0
    0.0433   -0.6772    0.0000 C   0  0
   -0.1654    2.0866    0.0000 C   0  0
   -2.4055   -1.2835    0.0000 C   0  0
   -3.6850    0.9291    0.0000 C   0  0
   -1.0197   -1.8346    0.0000 N   0  0
    1.6417   -0.5551    0.0000 N   0  0
    1.4291    2.2086    0.0000 C   0  0
   -3.6850   -2.0197    0.0000 C   0  0
   -4.9606    0.1890    0.0000 C   0  0
    2.3346    0.8898    0.0000 C   0  0
   -4.9606   -1.2835    0.0000 C   0  0
    3.8700    1.0039    0.0000 N   0  0
  5 10  1  0
 11 13  1  0
  1  3  1  0
  1  2  1  0
  3  7  2  0
  8 12  1  0
  1  4  2  0
  2  5  2  0
  2  6  1  0
 10 13  2  0
  9 12  2  0
  5  7  1  0
 12 14  1  0
  4  9  1  0
  6 11  2  0
  3  8  1  0
M  END
>  <SOM>
11

$$$$

SciTegic02211520382D

 14 16  0  0  0  0            999 V2000
   -0.8583    0.6457    0.0000 C   0  0
   -2.4055    0.1890    0.0000 C   0  0
    0.0433   -0.6772    0.0000 C   0  0
   -0.1654    2.0866    0.0000 C   0  0
   -2.4055   -1.2835    0.0000 C   0  0
   -3.6850    0.9291    0.0000 C   0  0
   -1.0197   -1.8346    0.0000 N   0  0
    1.6417   -0.5551    0.0000 N   0  0
    1.4291    2.2086    0.0000 C   0  0
   -3.6850   -2.0197    0.0000 C   0  0
   -4.9606    0.1890    0.0000 C   0  0
    2.3346    0.8898    0.0000 C   0  0
   -4.9606   -1.2835    0.0000 C   0  0
    3.8700    1.0039    0.0000 N   0  0
  5 10  1  0
 11 13  1  0
  1  3  1  0
  1  2  1  0
  3  7  2  0
  8 12  1  0
  1  4  2  0
  2  5  2  0
  2  6  1  0
 10 13  2  0
  9 12  2  0
  5  7  1  0
 12 14  1  0
  4  9  1  0
  6 11  2  0
  3  8  1  0
M  END
>  <SOM>
9

$$$$

SciTegic02211520382D

 23 26  0  0  0  0            999 V2000
   -0.2162   -0.9322    0.0000 C   0  0
    0.7386   -2.1122    0.0000 C   0  0
    0.4458    0.4233    0.0000 N   0  0
   -1.7429   -0.9322    0.0000 N   0  0
    0.4098   -3.6434    0.0000 C   0  0
    2.2338   -1.6078    0.0000 C   0  0
   -0.4053    1.6933    0.0000 C   0  0
    1.9725    0.5269    0.0000 C   0  0
   -2.6841   -2.1122    0.0000 C   0  0
   -0.9457   -4.3189    0.0000 O   0  0
    1.5762   -4.6521    0.0000 C   0  0
    3.3822   -2.6706    0.0000 C   0  0
    0.2702    3.0804    0.0000 C   0  0
    2.6346    1.9185    0.0000 C   0  0
   -2.3193   -3.6253    0.0000 C   0  0
   -4.1793   -1.6798    0.0000 C   0  0
    3.0669   -4.1297    0.0000 C   0  0
    4.6657   -2.4094    0.0000 Cl  0  0
    1.7834    3.1840    0.0000 N   0  0
   -3.4812   -4.6837    0.0000 C   0  0
   -5.2871   -2.7562    0.0000 C   0  0
    2.4769    4.4540    0.0000 C   0  0
   -4.9404   -4.2333    0.0000 C   0  0
 19 22  1  0
  1  3  1  0
  1  2  1  0
 20 23  2  0
  1  4  2  0
  3  7  1  0
  6 12  2  0
  3  8  1  0
  5 11  1  0
  5 10  1  0
 10 15  1  0
  9 16  1  0
  9 15  2  0
 11 17  2  0
 15 20  1  0
 12 18  1  0
 12 17  1  0
  4  9  1  0
 13 19  1  0
 16 21  2  0
  8 14  1  0
 14 19  1  0
  2  5  2  0
  2  6  1  0
  7 13  1  0
 21 23  1  0
M  END
>  <SOM>
23

$$$$

SciTegic02211520382D

 23 26  0  0  0  0            999 V2000
   -0.2162   -0.9322    0.0000 C   0  0
    0.7386   -2.1122    0.0000 C   0  0
    0.4458    0.4233    0.0000 N   0  0
   -1.7429   -0.9322    0.0000 N   0  0
    0.4098   -3.6434    0.0000 C   0  0
    2.2338   -1.6078    0.0000 C   0  0
   -0.4053    1.6933    0.0000 C   0  0
    1.9725    0.5269    0.0000 C   0  0
   -2.6841   -2.1122    0.0000 C   0  0
   -0.9457   -4.3189    0.0000 O   0  0
    1.5762   -4.6521    0.0000 C   0  0
    3.3822   -2.6706    0.0000 C   0  0
    0.2702    3.0804    0.0000 C   0  0
    2.6346    1.9185    0.0000 C   0  0
   -2.3193   -3.6253    0.0000 C   0  0
   -4.1793   -1.6798    0.0000 C   0  0
    3.0669   -4.1297    0.0000 C   0  0
    4.6657   -2.4094    0.0000 Cl  0  0
    1.7834    3.1840    0.0000 N   0  0
   -3.4812   -4.6837    0.0000 C   0  0
   -5.2871   -2.7562    0.0000 C   0  0
    2.4769    4.4540    0.0000 C   0  0
   -4.9404   -4.2333    0.0000 C   0  0
 19 22  1  0
  1  3  1  0
  1  2  1  0
 20 23  2  0
  1  4  2  0
  3  7  1  0
  6 12  2  0
  3  8  1  0
  5 11  1  0
  5 10  1  0
 10 15  1  0
  9 16  1  0
  9 15  2  0
 11 17  2  0
 15 20  1  0
 12 18  1  0
 12 17  1  0
  4  9  1  0
 13 19  1  0
 16 21  2  0
  8 14  1  0
 14 19  1  0
  2  5  2  0
  2  6  1  0
  7 13  1  0
 21 23  1  0
M  END
>  <SOM>
21

$$$$

SciTegic02211520382D

 26 29  0  0  0  0            999 V2000
   -4.4167    3.9744    0.0000 N   0  0
   -4.4167    5.5194    0.0000 C   0  0
   -2.9687    3.5079    0.0000 C   0  0
   -5.7738    3.1808    0.0000 C   0  0
   -2.9687    5.9859    0.0000 N   0  0
   -5.7738    6.3130    0.0000 C   0  0
   -2.0781    4.7257    0.0000 N   0  0
   -2.5022    2.0114    0.0000 O   0  0
   -7.0825    3.9744    0.0000 C   0  0
   -7.0825    5.5194    0.0000 C   0  0
   -0.5392    4.7257    0.0000 C   0  0
    0.2121    3.4110    0.0000 C   0  0
    1.7509    3.4110    0.0000 C   0  0
    2.5022    2.0599    0.0000 N   0  0
    4.0895    2.0599    0.0000 C   0  0
    1.7509    0.7513    0.0000 C   0  0
    4.8408    0.7028    0.0000 C   0  0
    2.5022   -0.5574    0.0000 C   0  0
    4.0471   -0.6059    0.0000 N   0  0
    4.7923   -1.9630    0.0000 C   0  0
    3.9987   -3.2716    0.0000 C   0  0
    6.3373   -2.0114    0.0000 C   0  0
    4.7439   -4.6288    0.0000 C   0  0
    7.0825   -3.3625    0.0000 C   0  0
    6.2888   -4.6772    0.0000 C   0  0
    3.9502   -5.9374    0.0000 Cl  0  0
 19 20  1  0
  1  3  1  0
  1  2  1  0
 20 22  1  0
 20 21  2  0
  3  7  1  0
 22 24  2  0
  5  7  1  0
 23 26  1  0
 16 18  1  0
  6 10  2  0
 17 19  1  0
 18 19  1  0
  3  8  2  0
  9 10  1  0
 23 25  2  0
 11 12  1  0
 15 17  1  0
 13 14  1  0
  1  4  1  0
 12 13  1  0
 24 25  1  0
 14 15  1  0
 14 16  1  0
  2  5  2  0
  2  6  1  0
  7 11  1  0
  4  9  2  0
 21 23  1  0
M  END
>  <SOM>
25

$$$$

SciTegic02211520382D

 28 31  0  0  0  0            999 V2000
    1.5249   -0.7971    0.0000 N   0  0
    2.8188    0.2137    0.0000 N   0  0
    1.5249   -2.3220    0.0000 C   0  0
    0.2310    0.1848    0.0000 C   0  0
    4.2917   -0.1329    0.0000 C   0  0
    2.2874    1.6751    0.0000 C   0  0
    2.8534   -3.0845    0.0000 C   0  0
    0.1964   -3.0845    0.0000 C   0  0
    0.6816    1.6751    0.0000 C   0  0
   -1.1957   -0.2657    0.0000 O   0  0
    4.7076   -1.6058    0.0000 C   0  0
    5.3545    0.9762    0.0000 C   0  0
    3.1827    2.8708    0.0000 O   0  0
    2.8534   -4.6267    0.0000 C   0  0
    0.1964   -4.6267    0.0000 C   0  0
   -0.3466    2.7668    0.0000 C   0  0
    6.2152   -1.9755    0.0000 C   0  0
    6.8448    0.5949    0.0000 C   0  0
    1.5249   -5.3892    0.0000 C   0  0
   -1.9061    2.7668    0.0000 C   0  0
    7.2780   -0.8780    0.0000 C   0  0
   -2.6686    4.0607    0.0000 S   0  0
   -4.2282    4.0607    0.0000 C   0  0
   -4.9906    2.7379    0.0000 C   0  0
   -4.9733    5.3892    0.0000 C   0  0
   -6.5156    2.7379    0.0000 C   0  0
   -6.5156    5.3892    0.0000 C   0  0
   -7.2780    4.0607    0.0000 C   0  0
 15 19  1  0
  1  3  1  0
  1  2  1  0
 20 22  1  0
  1  4  1  0
  3  7  2  0
 22 23  1  0
  6 13  2  0
 23 25  2  0
 23 24  1  0
  3  8  1  0
  5 12  2  0
  5 11  1  0
  2  5  1  0
  9 16  1  0
  4 10  2  0
 25 27  1  0
 11 17  2  0
  6  9  1  0
 17 21  1  0
 27 28  2  0
 26 28  1  0
 12 18  1  0
  4  9  1  0
 24 26  2  0
 16 20  1  0
 18 21  2  0
  8 15  2  0
 14 19  2  0
  7 14  1  0
  2  6  1  0
M  END
>  <SOM>
28

$$$$

SciTegic02211520382D

 21 24  0  0  0  0            999 V2000
   -0.7690    0.3825    0.0000 N   0  0
    0.7126    0.3825    0.0000 C   0  0  2  0  0  0
   -1.7312    1.5541    0.0000 C   0  0
   -1.5098   -0.9019    0.0000 C   0  0
    1.7151    1.6346    0.0000 C   0  0
    1.4534   -0.9019    0.0000 C   0  0
   -1.4655    3.0518    0.0000 C   0  0
   -3.1605    1.0387    0.0000 N   0  0
   -0.7690   -2.1862    0.0000 C   0  0
    1.3649    3.1404    0.0000 C   0  0
    3.1927    1.1837    0.0000 C   0  0
    0.7126   -2.1862    0.0000 N   0  0
   -0.0564    3.7966    0.0000 C   0  0
   -2.6291    4.0261    0.0000 C   0  0
   -4.3200    2.0171    0.0000 C   0  0
    2.4922    4.1952    0.0000 C   0  0
    4.3200    2.2385    0.0000 C   0  0
    1.4816   -3.5188    0.0000 C   0  0
   -4.0543    3.5108    0.0000 C   0  0
    3.9698    3.7443    0.0000 C   0  0
    2.0050    0.4107    0.0000 H   0  0
 15 19  2  0
  1  3  1  0
  1  2  1  0
  1  4  1  0
  3  7  1  0
  6 12  1  0
  3  8  2  0
  5 11  2  0
  5 10  1  0
 10 16  2  0
  2  5  1  0
  2 21  1  0
  9 12  1  0
 11 17  1  0
 17 20  2  0
 10 13  1  0
 12 18  1  0
  4  9  1  0
 16 20  1  0
  8 15  1  0
 14 19  1  0
  7 14  2  0
  2  6  1  0
  7 13  1  0
M  END
>  <SOM>
19

$$$$

SciTegic02211520382D

 20 21  0  0  0  0            999 V2000
    1.1768    0.2197    0.0000 C   0  0
   -0.1611   -0.5518    0.0000 C   0  0
    1.1768    1.7627    0.0000 N   0  0
    2.5098   -0.5518    0.0000 C   0  0
   -0.1611   -2.0899    0.0000 C   0  0
   -1.4942    0.2197    0.0000 C   0  0
    2.5098    2.5391    0.0000 C   0  0
    2.5098   -2.0899    0.0000 C   0  0
    1.1768   -2.8614    0.0000 C   0  0
   -2.8272   -0.5518    0.0000 C   0  0
    3.8478    1.7774    0.0000 C   0  0
    2.5050    4.0822    0.0000 C   0  0
    1.1768   -4.4044    0.0000 O   0  0
   -4.1261    0.1758    0.0000 O   0  0
   -2.8272   -2.0997    0.0000 O   0  0
    5.1808    2.5489    0.0000 C   0  0
    3.8527    0.2295    0.0000 Cl  0  0
    3.8331    4.8585    0.0000 C   0  0
    1.1670    4.8488    0.0000 Cl  0  0
    5.1759    4.0919    0.0000 C   0  0
 11 17  1  0
 11 16  2  0
  8  9  1  0
 10 14  1  0
 10 15  2  0
 18 20  2  0
  1  3  1  0
  1  2  2  0
 12 19  1  0
  3  7  1  0
  4  8  2  0
  1  4  1  0
  2  5  1  0
  2  6  1  0
  7 11  1  0
  5  9  2  0
  7 12  2  0
  9 13  1  0
  6 10  1  0
 12 18  1  0
 16 20  1  0
M  END
>  <SOM>
20

$$$$

SciTegic02211520382D

 20 21  0  0  0  0            999 V2000
    1.1768    0.2197    0.0000 C   0  0
   -0.1611   -0.5518    0.0000 C   0  0
    1.1768    1.7627    0.0000 N   0  0
    2.5098   -0.5518    0.0000 C   0  0
   -0.1611   -2.0899    0.0000 C   0  0
   -1.4942    0.2197    0.0000 C   0  0
    2.5098    2.5391    0.0000 C   0  0
    2.5098   -2.0899    0.0000 C   0  0
    1.1768   -2.8614    0.0000 C   0  0
   -2.8272   -0.5518    0.0000 C   0  0
    3.8478    1.7774    0.0000 C   0  0
    2.5050    4.0822    0.0000 C   0  0
    1.1768   -4.4044    0.0000 O   0  0
   -4.1261    0.1758    0.0000 O   0  0
   -2.8272   -2.0997    0.0000 O   0  0
    5.1808    2.5489    0.0000 C   0  0
    3.8527    0.2295    0.0000 Cl  0  0
    3.8331    4.8585    0.0000 C   0  0
    1.1670    4.8488    0.0000 Cl  0  0
    5.1759    4.0919    0.0000 C   0  0
 11 17  1  0
 11 16  2  0
  8  9  1  0
 10 14  1  0
 10 15  2  0
 18 20  2  0
  1  3  1  0
  1  2  2  0
 12 19  1  0
  3  7  1  0
  4  8  2  0
  1  4  1  0
  2  5  1  0
  2  6  1  0
  7 11  1  0
  5  9  2  0
  7 12  2  0
  9 13  1  0
  6 10  1  0
 12 18  1  0
 16 20  1  0
M  END
>  <SOM>
20

$$$$

SciTegic02211520382D

 14 16  0  0  0  0            999 V2000
    0.5887   -0.0405    0.0000 C   0  0
    2.1229   -0.1508    0.0000 C   0  0
   -0.5188   -1.2509    0.0000 N   0  0
   -0.3532    1.3392    0.0000 N   0  0
    2.9139   -1.3797    0.0000 C   0  0
    3.1751    1.0596    0.0000 N   0  0
   -1.9683   -0.6770    0.0000 C   0  0
   -1.9683    0.8646    0.0000 C   0  0
    4.3671   -1.1001    0.0000 S   0  0
    4.6357    0.4415    0.0000 C   0  0
   -3.3038   -1.4459    0.0000 C   0  0
   -3.3038    1.6298    0.0000 C   0  0
   -4.6357   -0.6770    0.0000 C   0  0
   -4.6357    0.8646    0.0000 C   0  0
  7  8  2  0
 11 13  2  0
 13 14  1  0
  1  3  1  0
  1  2  1  0
  3  7  1  0
  4  8  1  0
  1  4  2  0
  2  5  2  0
  2  6  1  0
  7 11  1  0
  8 12  1  0
  5  9  1  0
  9 10  1  0
  6 10  2  0
 12 14  2  0
M  END
>  <SOM>
14

$$$$

SciTegic02211520382D

 22 26  0  0  0  0            999 V2000
    0.7199    0.4691    0.0000 C   0  0
   -0.6827    1.0264    0.0000 C   0  0
    1.7974    1.6395    0.0000 N   0  0
    1.1982   -1.0450    0.0000 N   0  0
   -0.6827    2.5126    0.0000 C   0  0
   -1.9739    0.2787    0.0000 N   0  0
    0.8824    2.9678    0.0000 C   0  0
    3.3486    1.2958    0.0000 C   0  0
    2.7495   -1.3980    0.0000 C   0  0
   -1.9739    3.2557    0.0000 C   0  0
   -3.2696    1.0264    0.0000 C   0  0
    3.8270   -0.2229    0.0000 C   0  0
    4.3796    2.4151    0.0000 O   0  0
    3.2278   -2.9120    0.0000 C   0  0
   -3.2696    2.5126    0.0000 C   0  0
   -4.5608    0.2787    0.0000 C   0  0
    5.3735   -0.5713    0.0000 C   0  0
    4.7744   -3.2557    0.0000 C   0  0
   -4.5608    3.2557    0.0000 C   0  0
   -5.8519    1.0264    0.0000 C   0  0
    5.8519   -2.0900    0.0000 C   0  0
   -5.8519    2.5126    0.0000 C   0  0
 19 22  2  0
 15 19  1  0
  1  3  1  0
  1  2  1  0
 20 22  1  0
  1  4  2  0
  3  7  1  0
  5  7  1  0
  6 11  1  0
  3  8  1  0
  5 10  2  0
 10 15  1  0
  9 14  1  0
  9 12  2  0
 11 16  1  0
 11 15  2  0
 17 21  2  0
 12 17  1  0
  4  9  1  0
 16 20  2  0
 18 21  1  0
 14 18  2  0
  8 12  1  0
  8 13  2  0
  2  5  1  0
  2  6  2  0
M  END
>  <SOM>
18

$$$$

SciTegic02211520382D

 22 26  0  0  0  0            999 V2000
    0.7199    0.4691    0.0000 C   0  0
   -0.6827    1.0264    0.0000 C   0  0
    1.7974    1.6395    0.0000 N   0  0
    1.1982   -1.0450    0.0000 N   0  0
   -0.6827    2.5126    0.0000 C   0  0
   -1.9739    0.2787    0.0000 N   0  0
    0.8824    2.9678    0.0000 C   0  0
    3.3486    1.2958    0.0000 C   0  0
    2.7495   -1.3980    0.0000 C   0  0
   -1.9739    3.2557    0.0000 C   0  0
   -3.2696    1.0264    0.0000 C   0  0
    3.8270   -0.2229    0.0000 C   0  0
    4.3796    2.4151    0.0000 O   0  0
    3.2278   -2.9120    0.0000 C   0  0
   -3.2696    2.5126    0.0000 C   0  0
   -4.5608    0.2787    0.0000 C   0  0
    5.3735   -0.5713    0.0000 C   0  0
    4.7744   -3.2557    0.0000 C   0  0
   -4.5608    3.2557    0.0000 C   0  0
   -5.8519    1.0264    0.0000 C   0  0
    5.8519   -2.0900    0.0000 C   0  0
   -5.8519    2.5126    0.0000 C   0  0
 19 22  2  0
 15 19  1  0
  1  3  1  0
  1  2  1  0
 20 22  1  0
  1  4  2  0
  3  7  1  0
  5  7  1  0
  6 11  1  0
  3  8  1  0
  5 10  2  0
 10 15  1  0
  9 14  1  0
  9 12  2  0
 11 16  1  0
 11 15  2  0
 17 21  2  0
 12 17  1  0
  4  9  1  0
 16 20  2  0
 18 21  1  0
 14 18  2  0
  8 12  1  0
  8 13  2  0
  2  5  1  0
  2  6  2  0
M  END
>  <SOM>
16

$$$$

SciTegic02211520382D

 19 21  0  0  0  0            999 V2000
    0.7743    0.4496    0.0000 C   0  0
   -0.5953   -0.1873    0.0000 N   0  0
    1.0907    1.9441    0.0000 C   0  0
    1.9524   -0.5328    0.0000 C   0  0
   -1.9940    0.4829    0.0000 C   0  0
   -0.5953   -1.7442    0.0000 C   0  0
    0.1041    3.1555    0.0000 C   0  0
    2.5518    2.4561    0.0000 C   0  0
    3.4094   -0.0874    0.0000 C   0  0
   -2.3146    1.9149    0.0000 C   0  0
   -3.1388   -0.5662    0.0000 C   0  0
    0.7743   -2.4769    0.0000 N   0  0
   -1.8358   -2.5685    0.0000 O   0  0
   -1.3571    3.1555    0.0000 C   0  0
    3.6966    1.4029    0.0000 C   0  0
    4.6208   -0.9158    0.0000 O   0  0
   -3.7757    2.4228    0.0000 C   0  0
   -4.6333   -0.0874    0.0000 C   0  0
   -4.9497    1.3696    0.0000 C   0  0
 17 19  2  0
 18 19  1  0
  5 11  1  0
  5 10  2  0
 10 14  1  0
  7 14  2  0
  1  3  2  0
  1  2  1  0
 10 17  1  0
  3  7  1  0
 11 18  2  0
  1  4  1  0
  2  5  1  0
  2  6  1  0
  9 15  1  0
  8 15  2  0
  6 12  1  0
  6 13  2  0
  4  9  2  0
  9 16  1  0
  3  8  1  0
M  END
>  <SOM>
15

$$$$

SciTegic02211520382D

 18 19  0  0  0  0            999 V2000
   -1.6509   -0.5069    0.0000 C   0  0
   -2.9832   -1.2785    0.0000 C   0  0
   -1.6509    1.0363    0.0000 C   0  0
   -0.3185   -1.2785    0.0000 C   0  0
   -4.3156   -0.5069    0.0000 C   0  0
   -2.9832   -2.8173    0.0000 C   0  0
   -0.3185    1.8034    0.0000 C   0  0
   -2.9832    1.8034    0.0000 F   0  0
    1.0183   -0.5069    0.0000 C   0  0
   -5.6525   -1.2785    0.0000 C   0  0
   -4.3156   -3.5889    0.0000 C   0  0
    1.0183    1.0363    0.0000 C   0  0
   -5.6525   -2.8173    0.0000 C   0  0
    2.3552    1.8079    0.0000 C   0  0  2  0  0  0
    3.6876    1.0363    0.0000 C   0  0
    2.3552    3.3466    0.0000 C   0  0
    3.6876   -0.5069    0.0000 O   0  0
    5.0244    1.8034    0.0000 O   0  0
 14 15  1  0
 14 16  1  0
  5 10  2  0
 11 13  2  0
  1  3  2  0
  1  2  1  0
 15 17  1  0
  3  7  1  0
  1  4  1  0
  2  5  1  0
  2  6  2  0
 10 13  1  0
  9 12  1  0
  7 12  2  0
 15 18  2  0
 12 14  1  0
  4  9  2  0
  6 11  1  0
  3  8  1  0
M  END
>  <SOM>
13

$$$$

SciTegic02211520382D

 23 25  0  0  0  0            999 V2000
   -3.3324    0.4958    0.0000 C   0  0
   -3.3324   -1.0488    0.0000 C   0  0
   -1.9976    1.2681    0.0000 C   0  0
   -4.6721    1.2681    0.0000 C   0  0
   -1.9976   -1.8212    0.0000 S   0  0
   -4.6721   -1.8212    0.0000 C   0  0
   -0.6674    0.4958    0.0000 C   0  0
   -1.9976    2.8080    0.0000 O   0  0
   -6.0070    0.4958    0.0000 C   0  0
   -0.6674   -1.0488    0.0000 N   0  0
   -1.3206   -3.2037    0.0000 O   0  0
   -2.8271   -3.1513    0.0000 O   0  0
   -6.0070   -1.0488    0.0000 C   0  0
    0.6722    1.2681    0.0000 C   0  0
    0.6722   -1.8212    0.0000 C   0  0
    2.0262    0.4863    0.0000 N   0  0
    0.6722    2.7842    0.0000 O   0  0
    3.3563    1.2634    0.0000 C   0  0
    3.3563    2.7746    0.0000 C   0  0
    4.7007    0.5006    0.0000 N   0  0
    4.6816    3.5803    0.0000 C   0  0
    6.0070    1.2252    0.0000 C   0  0
    5.9974    2.7746    0.0000 C   0  0
 19 21  2  0
  1  3  1  0
  1  2  2  0
 20 22  1  0
  1  4  1  0
  3  7  2  0
 22 23  2  0
  6 13  2  0
 16 18  1  0
  3  8  1  0
  5 12  2  0
  5 11  2  0
  5 10  1  0
 10 15  1  0
  2  5  1  0
  9 13  1  0
 18 19  1  0
  4  9  2  0
 18 20  2  0
 14 16  1  0
 14 17  2  0
  7 14  1  0
  2  6  1  0
  7 10  1  0
 21 23  1  0
M  END
>  <SOM>
23

$$$$

SciTegic02211520382D

 15 16  0  0  0  0            999 V2000
   -1.3604    2.1841    0.0000 C   0  0
   -1.3604    0.6954    0.0000 C   0  0
    0.2059    2.6432    0.0000 C   0  0
   -2.6668    2.9369    0.0000 C   0  0
    0.0439    0.1350    0.0000 S   0  0
   -2.6533   -0.0574    0.0000 C   0  0
    1.1174    1.3064    0.0000 C   0  0
   -3.9529    2.1976    0.0000 C   0  0
   -3.9563    0.6988    0.0000 C   0  0
    2.6702    1.3300    0.0000 C   0  0
    3.5850    0.0776    0.0000 N   0  0
    3.1630    2.8018    0.0000 C   0  0
    2.7073   -1.1984    0.0000 C   0  0
    1.2186   -1.1106    0.0000 N   0  0
    3.3791   -2.6668    0.0000 O   0  0
 10 11  1  0
 10 12  1  0
  8  9  1  0
 11 13  1  0
  6  9  2  0
  1  3  1  0
  1  2  2  0
  3  7  2  0
  4  8  2  0
  1  4  1  0
 13 15  2  0
  2  5  1  0
  2  6  1  0
  7 10  1  0
  5  7  1  0
 13 14  1  0
M  END
>  <SOM>
8

$$$$

SciTegic02211520382D

 33 36  0  0  0  0            999 V2000
    2.0049   -1.5433    0.0000 C   0  0
    3.3415   -0.7716    0.0000 C   0  0
    2.0049   -3.0935    0.0000 C   0  0
    0.6752   -0.7716    0.0000 C   0  0
    3.3346    0.7648    0.0000 N   0  0
    4.6781   -1.5433    0.0000 N   0  0
    0.6752   -3.8651    0.0000 C   0  0
    3.3415   -3.8582    0.0000 N   0  0
   -0.6683   -1.5502    0.0000 C   0  0
    4.6643    1.5433    0.0000 C   0  0
    4.6781   -3.0797    0.0000 C   0  0
   -0.6683   -3.0797    0.0000 C   0  0
   -2.0118   -0.7785    0.0000 O   0  0
    4.6643    3.0866    0.0000 C   0  0
    6.0078    0.7785    0.0000 C   0  0
   -2.0049   -3.8582    0.0000 O   0  0
   -3.3484   -1.5502    0.0000 C   0  0
    5.9940    3.8582    0.0000 C   0  0
    3.3346    3.8513    0.0000 F   0  0
    7.3237    1.5433    0.0000 C   0  0
   -1.9980   -5.4015    0.0000 C   0  0
   -4.6781   -0.7716    0.0000 C   0  0
   -3.3277   -3.0935    0.0000 C   0  0
    7.3375    3.0866    0.0000 C   0  0
    5.9940    5.4015    0.0000 Cl  0  0
   -6.0078   -1.5433    0.0000 C   0  0
   -4.6712   -3.8651    0.0000 C   0  0
    8.6810    3.8513    0.0000 Cl  0  0
   -6.0078   -3.0935    0.0000 N   0  0
   -7.3444   -3.8651    0.0000 C   0  0
   -8.6810   -3.0866    0.0000 C   0  0
   -7.3444   -5.4015    0.0000 O   0  0
   -8.6810   -1.5502    0.0000 C   0  0
 29 30  1  0
  1  3  2  0
  1  2  1  0
 20 24  2  0
  1  4  1  0
 31 33  2  0
  3  7  1  0
 22 26  1  0
 23 27  1  0
  6 11  1  0
  3  8  1  0
  5 10  1  0
 10 14  1  0
 10 15  2  0
 24 28  1  0
  8 11  2  0
 30 31  1  0
 30 32  2  0
  9 13  1  0
  9 12  1  0
 17 22  1  0
 15 20  1  0
 13 17  1  0
 17 23  1  0
 26 29  1  0
 12 16  1  0
  4  9  2  0
 16 21  1  0
 18 25  1  0
 18 24  1  0
 14 18  2  0
 14 19  1  0
  2  5  1  0
  2  6  2  0
 27 29  1  0
  7 12  2  0
M  END
>  <SOM>
7

$$$$

SciTegic02211520382D

 42 45  0  0  0  0            999 V2000
   -5.3565   -0.7530    0.0000 C   0  0  2  0  0  0
   -5.3565    0.7911    0.0000 C   0  0
   -4.0221   -1.5154    0.0000 O   0  0
   -6.6813   -1.5345    0.0000 C   0  0
   -6.8243   -0.3050    0.0000 C   0  0
   -4.0221    1.5536    0.0000 C   0  0
   -2.6878   -0.7530    0.0000 C   0  0
   -8.0252   -0.7815    0.0000 C   0  0
   -7.1769    1.1914    0.0000 C   0  0
   -2.6878    0.7911    0.0000 C   0  0
   -4.0221    3.0976    0.0000 O   0  0
   -1.3629   -1.5250    0.0000 O   0  0
   -9.3500   -1.5631    0.0000 C   0  0
   -8.6447    1.6298    0.0000 C   0  0
   -1.3629    1.5631    0.0000 C   0  0  1  0  0  0
  -10.6748   -0.8006    0.0000 C   0  0
   -9.3309   -3.0976    0.0000 C   0  0
   -0.0286    0.8006    0.0000 C   0  0
   -1.3725    3.1071    0.0000 C   0  0
  -12.0092   -1.5631    0.0000 C   0  0
  -10.6653   -3.8792    0.0000 C   0  0
    1.2962    1.5822    0.0000 C   0  0
   -0.0191   -0.7339    0.0000 C   0  0
   -0.0381    3.8792    0.0000 C   0  0
  -11.9901   -3.0976    0.0000 C   0  0
    2.6401    0.8197    0.0000 C   0  0
    1.3153   -1.5059    0.0000 C   0  0
    3.9745    1.6012    0.0000 N   0  0
    2.6592   -0.7244    0.0000 C   0  0
    5.3088    0.8483    0.0000 S   0  0
    6.6527    0.0858    0.0000 C   0  0
    4.5559   -0.4956    0.0000 O   0  0
    6.0713    2.1826    0.0000 O   0  0
    7.9775    0.8769    0.0000 C   0  0
    6.6718   -1.4487    0.0000 N   0  0
    9.3214    0.1144    0.0000 C   0  0
    7.9966   -2.2207    0.0000 C   0  0
    9.3405   -1.4297    0.0000 C   0  0
   10.6844   -2.1826    0.0000 C   0  0
   11.5517   -3.4503    0.0000 F   0  0
   12.0092   -1.3915    0.0000 F   0  0
    9.8647   -3.4693    0.0000 F   0  0
 15 19  1  0
 15 18  1  0
 22 26  2  0
 19 24  1  0
  1  3  1  0
  1  2  1  0
 20 25  2  0
  1  5  1  0
  1  4  1  0
 35 37  2  0
  3  7  1  0
 28 30  1  0
  5  9  1  0
 23 27  1  0
  6 10  2  0
  6 11  1  0
 39 40  1  0
 39 41  1  0
 10 15  1  0
 30 31  1  0
 30 32  2  0
 30 33  2  0
  9 14  1  0
 31 34  2  0
 39 42  1  0
 38 39  1  0
 36 38  2  0
 17 21  2  0
 13 17  1  0
 13 16  2  0
 26 28  1  0
  4  8  1  0
 37 38  1  0
 31 35  1  0
 16 20  1  0
 18 23  2  0
 18 22  1  0
 34 36  1  0
 27 29  2  0
  8 13  1  0
  2  6  1  0
  7 10  1  0
  7 12  2  0
 21 25  1  0
 26 29  1  0
M  END
>  <SOM>
22

$$$$

SciTegic02211520382D

 30 33  0  0  0  0            999 V2000
   -4.1798   -2.5232    0.0000 C   0  0
   -5.5939   -1.9617    0.0000 C   0  0
   -4.1798   -4.0273    0.0000 C   0  0
   -2.8697   -1.7676    0.0000 C   0  0
   -6.6822   -3.1470    0.0000 C   0  0
   -6.0791   -0.4228    0.0000 C   0  0
   -5.7603   -4.4918    0.0000 N   0  0
   -2.8697   -4.7829    0.0000 C   0  0
   -1.5666   -2.5232    0.0000 C   0  0
   -2.8697   -0.2634    0.0000 O   0  0
   -8.2557   -2.7935    0.0000 C   0  0
   -7.6457   -0.0762    0.0000 C   0  0
   -1.5666   -4.0273    0.0000 C   0  0
   -1.5666    0.4922    0.0000 C   0  0
   -8.7340   -1.2616    0.0000 C   0  0
   -0.2565   -0.2634    0.0000 C   0  0  1  0  0  0
   -0.2565   -1.7676    0.0000 C   0  0
    1.0467    0.4922    0.0000 O   0  0
    1.0467   -2.5232    0.0000 N   0  0
    2.3499   -1.7676    0.0000 C   0  0
    2.3499   -0.2634    0.0000 C   0  0
    3.8055    0.2565    0.0000 O   0  0
    3.8055    1.7953    0.0000 C   0  0
    5.1364    2.5647    0.0000 C   0  0
    2.4677    2.5647    0.0000 C   0  0
    5.1364    4.1036    0.0000 C   0  0
    6.4673    1.7953    0.0000 O   0  0
    2.4677    4.1036    0.0000 C   0  0
    3.8055    4.8730    0.0000 C   0  0
    7.6388    2.7935    0.0000 C   0  0
 19 20  1  0
 27 30  1  0
  1  3  2  0
  1  2  1  0
 20 21  1  0
  5  7  1  0
  3  7  1  0
 22 23  1  0
 16 17  1  0
  6 12  2  0
 16 18  1  0
 23 24  1  0
  3  8  1  0
 17 19  1  0
  5 11  1  0
 12 15  1  0
 10 14  1  0
 25 28  1  0
  9 13  1  0
  4 10  1  0
 23 25  2  0
 11 15  2  0
 26 29  1  0
  1  4  1  0
 24 26  2  0
 24 27  1  0
 28 29  2  0
 14 16  1  0
  8 13  2  0
  2  5  2  0
  2  6  1  0
  4  9  2  0
 21 22  1  0
M  END
>  <SOM>
11

$$$$

SciTegic02211520382D

 30 33  0  0  0  0            999 V2000
   -4.1798   -2.5232    0.0000 C   0  0
   -5.5939   -1.9617    0.0000 C   0  0
   -4.1798   -4.0273    0.0000 C   0  0
   -2.8697   -1.7676    0.0000 C   0  0
   -6.6822   -3.1470    0.0000 C   0  0
   -6.0791   -0.4228    0.0000 C   0  0
   -5.7603   -4.4918    0.0000 N   0  0
   -2.8697   -4.7829    0.0000 C   0  0
   -1.5666   -2.5232    0.0000 C   0  0
   -2.8697   -0.2634    0.0000 O   0  0
   -8.2557   -2.7935    0.0000 C   0  0
   -7.6457   -0.0762    0.0000 C   0  0
   -1.5666   -4.0273    0.0000 C   0  0
   -1.5666    0.4922    0.0000 C   0  0
   -8.7340   -1.2616    0.0000 C   0  0
   -0.2565   -0.2634    0.0000 C   0  0  1  0  0  0
   -0.2565   -1.7676    0.0000 C   0  0
    1.0467    0.4922    0.0000 O   0  0
    1.0467   -2.5232    0.0000 N   0  0
    2.3499   -1.7676    0.0000 C   0  0
    2.3499   -0.2634    0.0000 C   0  0
    3.8055    0.2565    0.0000 O   0  0
    3.8055    1.7953    0.0000 C   0  0
    5.1364    2.5647    0.0000 C   0  0
    2.4677    2.5647    0.0000 C   0  0
    5.1364    4.1036    0.0000 C   0  0
    6.4673    1.7953    0.0000 O   0  0
    2.4677    4.1036    0.0000 C   0  0
    3.8055    4.8730    0.0000 C   0  0
    7.6388    2.7935    0.0000 C   0  0
 19 20  1  0
 27 30  1  0
  1  3  2  0
  1  2  1  0
 20 21  1  0
  5  7  1  0
  3  7  1  0
 22 23  1  0
 16 17  1  0
  6 12  2  0
 16 18  1  0
 23 24  1  0
  3  8  1  0
 17 19  1  0
  5 11  1  0
 12 15  1  0
 10 14  1  0
 25 28  1  0
  9 13  1  0
  4 10  1  0
 23 25  2  0
 11 15  2  0
 26 29  1  0
  1  4  1  0
 24 26  2  0
 24 27  1  0
 28 29  2  0
 14 16  1  0
  8 13  2  0
  2  5  2  0
  2  6  1  0
  4  9  2  0
 21 22  1  0
M  END
>  <SOM>
28

$$$$

SciTegic02211520382D

 30 33  0  0  0  0            999 V2000
   -4.1798   -2.5232    0.0000 C   0  0
   -5.5939   -1.9617    0.0000 C   0  0
   -4.1798   -4.0273    0.0000 C   0  0
   -2.8697   -1.7676    0.0000 C   0  0
   -6.6822   -3.1470    0.0000 C   0  0
   -6.0791   -0.4228    0.0000 C   0  0
   -5.7603   -4.4918    0.0000 N   0  0
   -2.8697   -4.7829    0.0000 C   0  0
   -1.5666   -2.5232    0.0000 C   0  0
   -2.8697   -0.2634    0.0000 O   0  0
   -8.2557   -2.7935    0.0000 C   0  0
   -7.6457   -0.0762    0.0000 C   0  0
   -1.5666   -4.0273    0.0000 C   0  0
   -1.5666    0.4922    0.0000 C   0  0
   -8.7340   -1.2616    0.0000 C   0  0
   -0.2565   -0.2634    0.0000 C   0  0  1  0  0  0
   -0.2565   -1.7676    0.0000 C   0  0
    1.0467    0.4922    0.0000 O   0  0
    1.0467   -2.5232    0.0000 N   0  0
    2.3499   -1.7676    0.0000 C   0  0
    2.3499   -0.2634    0.0000 C   0  0
    3.8055    0.2565    0.0000 O   0  0
    3.8055    1.7953    0.0000 C   0  0
    5.1364    2.5647    0.0000 C   0  0
    2.4677    2.5647    0.0000 C   0  0
    5.1364    4.1036    0.0000 C   0  0
    6.4673    1.7953    0.0000 O   0  0
    2.4677    4.1036    0.0000 C   0  0
    3.8055    4.8730    0.0000 C   0  0
    7.6388    2.7935    0.0000 C   0  0
 19 20  1  0
 27 30  1  0
  1  3  2  0
  1  2  1  0
 20 21  1  0
  5  7  1  0
  3  7  1  0
 22 23  1  0
 16 17  1  0
  6 12  2  0
 16 18  1  0
 23 24  1  0
  3  8  1  0
 17 19  1  0
  5 11  1  0
 12 15  1  0
 10 14  1  0
 25 28  1  0
  9 13  1  0
  4 10  1  0
 23 25  2  0
 11 15  2  0
 26 29  1  0
  1  4  1  0
 24 26  2  0
 24 27  1  0
 28 29  2  0
 14 16  1  0
  8 13  2  0
  2  5  2  0
  2  6  1  0
  4  9  2  0
 21 22  1  0
M  END
>  <SOM>
8

$$$$

SciTegic02211520382D

 30 33  0  0  0  0            999 V2000
   -4.1798   -2.5232    0.0000 C   0  0
   -5.5939   -1.9617    0.0000 C   0  0
   -4.1798   -4.0273    0.0000 C   0  0
   -2.8697   -1.7676    0.0000 C   0  0
   -6.6822   -3.1470    0.0000 C   0  0
   -6.0791   -0.4228    0.0000 C   0  0
   -5.7603   -4.4918    0.0000 N   0  0
   -2.8697   -4.7829    0.0000 C   0  0
   -1.5666   -2.5232    0.0000 C   0  0
   -2.8697   -0.2634    0.0000 O   0  0
   -8.2557   -2.7935    0.0000 C   0  0
   -7.6457   -0.0762    0.0000 C   0  0
   -1.5666   -4.0273    0.0000 C   0  0
   -1.5666    0.4922    0.0000 C   0  0
   -8.7340   -1.2616    0.0000 C   0  0
   -0.2565   -0.2634    0.0000 C   0  0  1  0  0  0
   -0.2565   -1.7676    0.0000 C   0  0
    1.0467    0.4922    0.0000 O   0  0
    1.0467   -2.5232    0.0000 N   0  0
    2.3499   -1.7676    0.0000 C   0  0
    2.3499   -0.2634    0.0000 C   0  0
    3.8055    0.2565    0.0000 O   0  0
    3.8055    1.7953    0.0000 C   0  0
    5.1364    2.5647    0.0000 C   0  0
    2.4677    2.5647    0.0000 C   0  0
    5.1364    4.1036    0.0000 C   0  0
    6.4673    1.7953    0.0000 O   0  0
    2.4677    4.1036    0.0000 C   0  0
    3.8055    4.8730    0.0000 C   0  0
    7.6388    2.7935    0.0000 C   0  0
 19 20  1  0
 27 30  1  0
  1  3  2  0
  1  2  1  0
 20 21  1  0
  5  7  1  0
  3  7  1  0
 22 23  1  0
 16 17  1  0
  6 12  2  0
 16 18  1  0
 23 24  1  0
  3  8  1  0
 17 19  1  0
  5 11  1  0
 12 15  1  0
 10 14  1  0
 25 28  1  0
  9 13  1  0
  4 10  1  0
 23 25  2  0
 11 15  2  0
 26 29  1  0
  1  4  1  0
 24 26  2  0
 24 27  1  0
 28 29  2  0
 14 16  1  0
  8 13  2  0
  2  5  2  0
  2  6  1  0
  4  9  2  0
 21 22  1  0
M  END
>  <SOM>
29

$$$$

SciTegic02211520382D

 23 25  0  0  0  0            999 V2000
   -0.1405   -0.9708    0.0000 C   0  0
    1.1624   -0.2001    0.0000 C   0  0
   -1.4476   -0.2001    0.0000 C   0  0
   -0.1405   -2.4737    0.0000 C   0  0
    2.4695   -0.9239    0.0000 C   0  0
    1.1624    1.2986    0.0000 C   0  0
   -2.7548   -0.9708    0.0000 C   0  0
   -1.4476    1.2986    0.0000 O   0  0
   -1.4476   -3.2444    0.0000 O   0  0
    1.1624   -3.2955    0.0000 O   0  0
    3.7766   -0.2001    0.0000 C   0  0
    2.4695   -2.4737    0.0000 C   0  0
    2.6142    1.9288    0.0000 C   0  0
   -2.7548   -2.4737    0.0000 C   0  0
   -4.0576   -0.2001    0.0000 C   0  0
    5.0795   -0.9239    0.0000 C   0  0
    3.7766   -3.1976    0.0000 C   0  0
    4.2833    1.1326    0.0000 C   0  0
    2.6142    3.4275    0.0000 O   0  0
   -4.0576   -3.2444    0.0000 C   0  0
   -5.3647   -0.9708    0.0000 C   0  0
    5.0795   -2.4737    0.0000 C   0  0
   -5.3647   -2.4737    0.0000 C   0  0
  1  3  2  0
  1  2  1  0
 20 23  2  0
  1  4  1  0
  3  7  1  0
  6 13  1  0
  3  8  1  0
  5 12  1  0
  5 11  2  0
  2  5  1  0
 16 22  2  0
  9 14  1  0
  4 10  2  0
 14 20  1  0
 11 16  1  0
 15 21  2  0
 17 22  1  0
 12 17  2  0
  4  9  1  0
 13 19  2  0
 13 18  1  0
  7 15  1  0
  7 14  2  0
  2  6  1  0
 21 23  1  0
M  END
>  <SOM>
23

$$$$

SciTegic02211520382D

 23 25  0  0  0  0            999 V2000
   -0.1405   -0.9708    0.0000 C   0  0
    1.1624   -0.2001    0.0000 C   0  0
   -1.4476   -0.2001    0.0000 C   0  0
   -0.1405   -2.4737    0.0000 C   0  0
    2.4695   -0.9239    0.0000 C   0  0
    1.1624    1.2986    0.0000 C   0  0
   -2.7548   -0.9708    0.0000 C   0  0
   -1.4476    1.2986    0.0000 O   0  0
   -1.4476   -3.2444    0.0000 O   0  0
    1.1624   -3.2955    0.0000 O   0  0
    3.7766   -0.2001    0.0000 C   0  0
    2.4695   -2.4737    0.0000 C   0  0
    2.6142    1.9288    0.0000 C   0  0
   -2.7548   -2.4737    0.0000 C   0  0
   -4.0576   -0.2001    0.0000 C   0  0
    5.0795   -0.9239    0.0000 C   0  0
    3.7766   -3.1976    0.0000 C   0  0
    4.2833    1.1326    0.0000 C   0  0
    2.6142    3.4275    0.0000 O   0  0
   -4.0576   -3.2444    0.0000 C   0  0
   -5.3647   -0.9708    0.0000 C   0  0
    5.0795   -2.4737    0.0000 C   0  0
   -5.3647   -2.4737    0.0000 C   0  0
  1  3  2  0
  1  2  1  0
 20 23  2  0
  1  4  1  0
  3  7  1  0
  6 13  1  0
  3  8  1  0
  5 12  1  0
  5 11  2  0
  2  5  1  0
 16 22  2  0
  9 14  1  0
  4 10  2  0
 14 20  1  0
 11 16  1  0
 15 21  2  0
 17 22  1  0
 12 17  2  0
  4  9  1  0
 13 19  2  0
 13 18  1  0
  7 15  1  0
  7 14  2  0
  2  6  1  0
 21 23  1  0
M  END
>  <SOM>
23

$$$$

SciTegic02211520382D

 23 25  0  0  0  0            999 V2000
   -0.1405   -0.9708    0.0000 C   0  0
    1.1624   -0.2001    0.0000 C   0  0
   -1.4476   -0.2001    0.0000 C   0  0
   -0.1405   -2.4737    0.0000 C   0  0
    2.4695   -0.9239    0.0000 C   0  0
    1.1624    1.2986    0.0000 C   0  0
   -2.7548   -0.9708    0.0000 C   0  0
   -1.4476    1.2986    0.0000 O   0  0
   -1.4476   -3.2444    0.0000 O   0  0
    1.1624   -3.2955    0.0000 O   0  0
    3.7766   -0.2001    0.0000 C   0  0
    2.4695   -2.4737    0.0000 C   0  0
    2.6142    1.9288    0.0000 C   0  0
   -2.7548   -2.4737    0.0000 C   0  0
   -4.0576   -0.2001    0.0000 C   0  0
    5.0795   -0.9239    0.0000 C   0  0
    3.7766   -3.1976    0.0000 C   0  0
    4.2833    1.1326    0.0000 C   0  0
    2.6142    3.4275    0.0000 O   0  0
   -4.0576   -3.2444    0.0000 C   0  0
   -5.3647   -0.9708    0.0000 C   0  0
[truncated: 347,616 more chars]
