# Supplementary material for: QNA-Based Prediction of Sites of Metabolism
Source: Molecules. 2017 Dec 1;22(12):2123. doi: 10.3390/molecules22122123 (PMC6149875; doi:10.3390/molecules22122123)
Supplement: Supplementary file 1 [file molecules-22-02123-s001.zip › SupplementaryMaterials/SDF/BY-REACTION/N-Dealkylation.sdf]

SciTegic02211520382D

 32 34  0  0  0  0            999 V2000
   -1.3374   -1.5406    0.0000 C   0  0
   -2.6663   -2.3193    0.0000 C   0  0
   -1.3289    0.0000    0.0000 C   0  0
   -0.0085   -2.3193    0.0000 C   0  0
   -3.9953   -1.5490    0.0000 N   0  0
   -2.6663   -3.8598    0.0000 N   0  0
    0.0169    0.7533    0.0000 C   0  0
   -2.6494    0.7872    0.0000 C   0  0
   -0.0085   -3.8598    0.0000 N   0  0
    1.3205   -1.5659    0.0000 O   0  0
   -5.3327   -2.3193    0.0000 S   0  0
   -1.3374   -4.6217    0.0000 C   0  0
    0.0423    2.2854    0.0000 C   0  0
   -2.6240    2.3362    0.0000 C   0  0
    2.6325   -2.3616    0.0000 C   0  0
   -6.6616   -3.0726    0.0000 N   0  0
   -4.5624   -3.6821    0.0000 O   0  0
   -6.0860   -0.9819    0.0000 O   0  0
   -1.2697    3.0811    0.0000 C   0  0
    3.9783   -1.6083    0.0000 C   0  0
   -7.9906   -2.2939    0.0000 C   0  0
   -1.2443    4.6217    0.0000 Br  0  0
    5.2819   -2.3955    0.0000 O   0  0
   -9.3364   -3.0472    0.0000 C   0  0
    6.6193   -1.6591    0.0000 C   0  0
  -10.6654   -2.2685    0.0000 C   0  0
    6.6616   -0.1270    0.0000 N   0  0
    7.9228   -2.4547    0.0000 N   0  0
    7.9990    0.6010    0.0000 C   0  0
    9.2687   -1.7352    0.0000 C   0  0
    9.3110   -0.2031    0.0000 C   0  0
   10.6654    0.5333    0.0000 Br  0  0
 19 22  1  0
 29 31  1  0
  1  3  1  0
  1  2  1  0
 20 23  1  0
  1  4  2  0
  3  7  2  0
 28 30  1  0
  6 12  1  0
 23 25  1  0
  3  8  1  0
  5 11  1  0
 10 15  1  0
 24 26  1  0
 30 31  2  0
 25 28  2  0
  9 12  2  0
  4 10  1  0
 25 27  1  0
 11 17  2  0
 11 16  1  0
 15 20  1  0
 11 18  2  0
 27 29  2  0
 31 32  1  0
  4  9  1  0
 13 19  2  0
 16 21  1  0
  8 14  2  0
 14 19  1  0
  2  5  1  0
  2  6  2  0
  7 13  1  0
 21 24  1  0
M  END
>  <SOM>
16

$$$$

SciTegic02211520382D

 19 20  0  0  0  0            999 V2000
    2.1243   -0.3159    0.0000 C   0  0  2  0  0  0
    3.4566   -1.0896    0.0000 C   0  0
    0.7875   -1.0896    0.0000 C   0  0
    2.1243    1.2224    0.0000 C   0  0
    2.6874   -2.4219    0.0000 C   0  0
    4.9995   -1.0896    0.0000 C   0  0
    3.4566    0.4532    0.0000 O   0  0
   -0.5448   -0.3159    0.0000 C   0  0
    0.7875   -2.6279    0.0000 C   0  0
    0.7875    1.9915    0.0000 N   0  0
    3.4566   -3.7542    0.0000 C   0  0
    5.7686   -2.4219    0.0000 C   0  0
   -1.8817   -1.0896    0.0000 C   0  0
   -0.5448   -3.3971    0.0000 C   0  0
    0.7875    3.5344    0.0000 C   0  0
   -0.5448    1.2224    0.0000 C   0  0
    4.9995   -3.7542    0.0000 C   0  0
   -1.8817   -2.6279    0.0000 C   0  0
   -3.2139   -3.3971    0.0000 O   0  0
 11 17  1  0
 18 19  1  0
  5 11  1  0
  6 12  1  0
 10 15  1  0
 10 16  1  0
  1  3  1  0
  1  2  1  0
 14 18  2  0
  9 14  1  0
  1  4  1  0
  2  5  1  0
  2  6  1  0
  2  7  1  0
 13 18  1  0
  4 10  1  0
 12 17  1  0
  8 13  2  0
  3  9  2  0
  3  8  1  0
M  END
>  <SOM>
10

$$$$

SciTegic02211520382D

 19 20  0  0  0  0            999 V2000
    2.1243   -0.3159    0.0000 C   0  0  1  0  0  0
    3.4566   -1.0896    0.0000 C   0  0
    0.7875   -1.0896    0.0000 C   0  0
    2.1243    1.2224    0.0000 C   0  0
    2.6874   -2.4219    0.0000 C   0  0
    4.9995   -1.0896    0.0000 C   0  0
    3.4566    0.4532    0.0000 O   0  0
   -0.5448   -0.3159    0.0000 C   0  0
    0.7875   -2.6279    0.0000 C   0  0
    0.7875    1.9915    0.0000 N   0  0
    3.4566   -3.7542    0.0000 C   0  0
    5.7686   -2.4219    0.0000 C   0  0
   -1.8817   -1.0896    0.0000 C   0  0
   -0.5448   -3.3971    0.0000 C   0  0
    0.7875    3.5344    0.0000 C   0  0
   -0.5448    1.2224    0.0000 C   0  0
    4.9995   -3.7542    0.0000 C   0  0
   -1.8817   -2.6279    0.0000 C   0  0
   -3.2139   -3.3971    0.0000 O   0  0
 11 17  1  0
 18 19  1  0
  5 11  1  0
  6 12  1  0
 10 15  1  0
 10 16  1  0
  1  3  1  0
  1  2  1  0
 14 18  2  0
  9 14  1  0
  1  4  1  0
  2  5  1  0
  2  6  1  0
  2  7  1  0
 13 18  1  0
  4 10  1  0
 12 17  1  0
  8 13  2  0
  3  9  2  0
  3  8  1  0
M  END
>  <SOM>
10

$$$$

SciTegic02211520382D

 20 23  0  0  0  0            999 V2000
   -1.4640   -0.8906    0.0000 C   0  0  1  0  0  0
   -0.1423   -1.6266    0.0000 C   0  0  1  0  0  0
   -1.4640    0.6710    0.0000 C   0  0
   -0.9190   -2.1634    0.0000 C   0  0
   -2.7612   -1.6998    0.0000 C   0  0
    1.1752   -0.8418    0.0000 C   0  0  2  0  0  0
   -0.1423   -3.2126    0.0000 C   0  0
   -0.1423    1.4314    0.0000 C   0  0
   -2.7612    1.4314    0.0000 C   0  0
    0.8133   -2.7897    0.0000 C   0  0
   -2.7612   -3.2126    0.0000 C   0  0
    1.1752    0.6710    0.0000 C   0  0
    2.4522   -1.8381    0.0000 N   0  0
   -1.4640   -3.9975    0.0000 C   0  0
   -0.1423    2.9686    0.0000 C   0  0
   -2.7612    2.9198    0.0000 C   0  0
    4.0137   -1.7486    0.0000 C   0  0
   -1.4640    3.7535    0.0000 C   0  0
   -4.3513    3.7535    0.0000 O   0  0
   -0.1667   -0.0854    0.0000 H   0  0
 15 18  1  0
  1  3  1  0
  1  2  1  0
  1  5  1  0
  1  4  1  0
  6 12  1  0
  6 13  1  0
 16 18  2  0
 16 19  1  0
  3  9  2  0
  3  8  1  0
  5 11  1  0
 10 13  1  0
  2 20  1  0
  9 16  1  0
  4 10  1  0
 11 14  1  0
 13 17  1  0
  8 15  2  0
  8 12  1  0
  7 14  1  0
  2  6  1  0
  2  7  1  0
M  END
>  <SOM>
13

$$$$

SciTegic02211520382D

 20 23  0  0  0  0            999 V2000
   -1.4640   -0.8906    0.0000 C   0  0  1  0  0  0
   -0.1423   -1.6266    0.0000 C   0  0  1  0  0  0
   -1.4640    0.6710    0.0000 C   0  0
   -0.9190   -2.1634    0.0000 C   0  0
   -2.7612   -1.6998    0.0000 C   0  0
    1.1752   -0.8418    0.0000 C   0  0  2  0  0  0
   -0.1423   -3.2126    0.0000 C   0  0
   -0.1423    1.4314    0.0000 C   0  0
   -2.7612    1.4314    0.0000 C   0  0
    0.8133   -2.7897    0.0000 C   0  0
   -2.7612   -3.2126    0.0000 C   0  0
    1.1752    0.6710    0.0000 C   0  0
    2.4522   -1.8381    0.0000 N   0  0
   -1.4640   -3.9975    0.0000 C   0  0
   -0.1423    2.9686    0.0000 C   0  0
   -2.7612    2.9198    0.0000 C   0  0
    4.0137   -1.7486    0.0000 C   0  0
   -1.4640    3.7535    0.0000 C   0  0
   -4.3513    3.7535    0.0000 O   0  0
   -0.1667   -0.0854    0.0000 H   0  0
 15 18  1  0
  1  3  1  0
  1  2  1  0
  1  5  1  0
  1  4  1  0
  6 12  1  0
  6 13  1  0
 16 18  2  0
 16 19  1  0
  3  9  2  0
  3  8  1  0
  5 11  1  0
 10 13  1  0
  2 20  1  0
  9 16  1  0
  4 10  1  0
 11 14  1  0
 13 17  1  0
  8 15  2  0
  8 12  1  0
  7 14  1  0
  2  6  1  0
  2  7  1  0
M  END
>  <SOM>
13

$$$$

SciTegic02211520382D

 25 26  0  0  0  0            999 V2000
   -1.4154    1.0648    0.0000 C   0  0  2  0  0  0
   -2.8091    2.2464    0.0000 C   0  0
   -2.9303    0.0649    0.0000 C   0  0
   -0.0130    0.3419    0.0000 C   0  0  1  0  0  0
   -0.5843    2.3546    0.0000 O   0  0
   -4.0643    1.7356    0.0000 C   0  0
   -2.6359    3.5968    0.0000 C   0  0
   -2.8567   -1.4456    0.0000 C   0  0
    1.4413    1.2119    0.0000 C   0  0
   -0.0130   -1.0215    0.0000 C   0  0
    0.9436    2.9995    0.0000 C   0  0
   -5.1507    2.5450    0.0000 C   0  0
   -3.7223    4.4062    0.0000 C   0  0
   -1.4889   -2.1122    0.0000 C   0  0
   -4.1075   -2.3156    0.0000 C   0  0
    2.8437    0.3419    0.0000 N   0  0
    2.2161    2.3546    0.0000 C   0  0
    0.9436    4.2764    0.0000 O   0  0
   -4.9775    3.8955    0.0000 C   0  0
   -1.4154   -3.6444    0.0000 C   0  0
   -4.0167   -3.8435    0.0000 C   0  0
    2.8437   -1.0951    0.0000 C   0  0
    4.0816    1.1383    0.0000 C   0  0
    3.7093    3.1856    0.0000 C   0  0
   -2.6532   -4.5101    0.0000 C   0  0
  1  3  1  0
  1  2  1  0
 20 25  1  0
  1  5  1  0
  1  4  1  0
  6 12  2  0
  3  8  1  0
  5 11  1  0
 13 19  2  0
  9 16  1  0
  4 10  1  0
 14 20  2  0
 11 17  1  0
 15 21  1  0
 17 24  1  0
 12 19  1  0
 11 18  2  0
 16 23  1  0
 16 22  1  0
  8 14  1  0
  8 15  2  0
  2  6  1  0
  2  7  2  0
  7 13  1  0
 21 25  2  0
  4  9  1  0
M  END
>  <SOM>
16

$$$$

SciTegic02211520382D

 23 25  0  0  0  0            999 V2000
   -3.5466   -0.5017    0.0000 C   0  0
   -3.5466    1.0729    0.0000 C   0  0
   -2.0515   -0.9537    0.0000 N   0  0
   -4.9027   -1.2915    0.0000 C   0  0
   -2.0862    1.5398    0.0000 C   0  0
   -4.9027    1.8577    0.0000 C   0  0
   -1.1474    0.3527    0.0000 N   0  0
   -1.6690   -2.0117    0.0000 C   0  0
   -6.2587   -0.5017    0.0000 C   0  0
   -1.5994    2.9654    0.0000 O   0  0
   -6.2587    1.0729    0.0000 C   0  0
   -0.1590   -2.2651    0.0000 C   0  0
   -0.2782    3.6857    0.0000 C   0  0
    0.3775   -3.7056    0.0000 C   0  0
    0.7948   -1.0729    0.0000 C   0  0
    1.0133    2.9654    0.0000 C   0  0
    1.8975   -3.9390    0.0000 C   0  0
    2.3197   -1.3263    0.0000 C   0  0
    2.4041    3.6857    0.0000 C   0  0
    2.8860   -2.7320    0.0000 C   0  0
    3.6907    2.9456    0.0000 N   0  0
    5.1808    3.7006    0.0000 C   0  0
    3.7950    1.6740    0.0000 C   0  0
 19 21  1  0
  1  3  1  0
  1  2  2  0
  1  4  1  0
  3  7  1  0
 15 18  2  0
  5  7  2  0
 16 19  1  0
  3  8  1  0
 10 13  1  0
  5 10  1  0
  9 11  1  0
  6 11  2  0
 12 15  1  0
 17 20  2  0
 13 16  1  0
 12 14  2  0
  4  9  2  0
 18 20  1  0
 14 17  1  0
  8 12  1  0
  2  5  1  0
  2  6  1  0
 21 23  1  0
 21 22  1  0
M  END
>  <SOM>
21

$$$$

SciTegic02211520382D

 29 31  0  0  0  0            999 V2000
   -2.3203    1.1756    0.0000 C   0  0
   -3.7867    1.6396    0.0000 C   0  0
   -1.4293    2.4193    0.0000 C   0  0
   -1.8438   -0.2908    0.0000 C   0  0
   -3.7928    3.1741    0.0000 N   0  0
   -5.1293    0.8662    0.0000 N   0  0
    0.1114    2.4316    0.0000 C   0  0
   -2.3388    3.6567    0.0000 N   0  0
   -2.8771   -1.4417    0.0000 C   0  0
   -5.1293    3.9537    0.0000 C   0  0
   -6.4596    1.6335    0.0000 C   0  0
    0.8848    1.0952    0.0000 C   0  0
    0.8662    3.7743    0.0000 C   0  0
   -2.3883   -2.8957    0.0000 N   0  0
   -4.3868   -1.1261    0.0000 O   0  0
   -6.4596    3.1741    0.0000 C   0  0
   -5.1293    5.5006    0.0000 C   0  0
   -7.7961    0.8600    0.0000 C   0  0
    2.4193    1.1013    0.0000 C   0  0
    2.4193    3.7743    0.0000 C   0  0
   -0.8848   -3.2174    0.0000 C   0  0
   -3.4216   -4.0342    0.0000 C   0  0
    3.1927    2.4378    0.0000 C   0  0
   -0.4084   -4.6776    0.0000 C   0  0
   -2.9514   -5.5006    0.0000 C   0  0
    4.7333    2.4440    0.0000 O   0  0
    5.5006    1.1013    0.0000 C   0  0
    7.0350    1.1013    0.0000 C   0  0
    7.7961   -0.2475    0.0000 F   0  0
 19 23  2  0
  1  3  1  0
  1  2  2  0
 20 23  1  0
  1  4  1  0
  3  7  1  0
 22 25  1  0
  5  8  1  0
 23 26  1  0
  6 11  2  0
 13 20  2  0
  3  8  2  0
  5 10  1  0
 10 16  2  0
 10 17  1  0
  9 15  2  0
  9 14  1  0
 14 21  1  0
 14 22  1  0
 11 16  1  0
 11 18  1  0
 27 28  1  0
 12 19  1  0
  4  9  1  0
 28 29  1  0
 26 27  1  0
  2  5  1  0
  2  6  1  0
  7 13  1  0
  7 12  2  0
 21 24  1  0
M  END
>  <SOM>
14

$$$$

SciTegic02211520382D

 20 22  0  0  0  0            999 V2000
   -0.5997    1.7697    0.0000 N   0  0
    0.7226    2.5219    0.0000 C   0  0
   -1.9664    2.5219    0.0000 C   0  0
   -0.5997    0.1180    0.0000 C   0  0
    0.7226    4.0753    0.0000 C   0  0
    2.0401    1.7697    0.0000 C   0  0
   -1.9664    4.0753    0.0000 C   0  0
   -3.2838    1.7697    0.0000 C   0  0
    0.7669   -0.5407    0.0000 C   0  0
   -0.5997    4.8766    0.0000 S   0  0
    2.0401    4.8766    0.0000 C   0  0
    3.4116    2.5219    0.0000 C   0  0
   -3.2838    4.8766    0.0000 C   0  0
   -4.6062    2.5219    0.0000 C   0  0
    0.7669   -2.1187    0.0000 C   0  0
    3.4116    4.0753    0.0000 C   0  0
   -4.6062    4.0753    0.0000 C   0  0
    2.1876   -2.8021    0.0000 N   0  0
    3.5050   -1.9565    0.0000 C   0  0
    2.2121   -4.4292    0.0000 C   0  0
 15 18  1  0
  1  3  1  0
  1  2  1  0
  1  4  1  0
  3  7  2  0
  6 12  2  0
  3  8  1  0
 18 19  1  0
  5 11  1  0
  5 10  1  0
  9 15  1  0
 11 16  2  0
 13 17  2  0
 12 16  1  0
  4  9  1  0
 18 20  1  0
 14 17  1  0
  8 14  2  0
  2  5  2  0
  2  6  1  0
  7 10  1  0
  7 13  1  0
M  END
>  <SOM>
18

$$$$

SciTegic02211520382D

 15 15  0  0  0  0            999 V2000
   -0.6621    0.7768    0.0000 C   0  0
   -0.6695   -0.7657    0.0000 C   0  0
    0.6695    1.5461    0.0000 N   0  0
   -1.9937    1.5535    0.0000 C   0  0
   -1.9937   -1.5313    0.0000 C   0  0
    2.0011    0.7657    0.0000 C   0  0
   -3.3252    0.7768    0.0000 C   0  0
   -3.3252   -0.7657    0.0000 C   0  0
   -1.9937   -3.0737    0.0000 Cl  0  0
    3.3289    1.5313    0.0000 N   0  0
    1.9937   -0.7731    0.0000 O   0  0
   -4.6605   -1.5424    0.0000 Cl  0  0
    4.6605    0.7546    0.0000 C   0  0
    3.3363    3.0737    0.0000 C   0  0
    4.6494   -0.7915    0.0000 O   0  0
  4  7  1  0
 10 13  1  0
 10 14  1  0
  7  8  2  0
  1  3  1  0
  1  2  1  0
  8 12  1  0
  1  4  2  0
 13 15  1  0
  2  5  2  0
  3  6  1  0
  5  9  1  0
  5  8  1  0
  6 10  1  0
  6 11  2  0
M  END
>  <SOM>
10

$$$$

SciTegic02211520382D

 14 14  0  0  0  0            999 V2000
   -0.2540    0.7671    0.0000 C   0  0
    1.0832    1.5393    0.0000 C   0  0
   -0.2540   -0.7722    0.0000 C   0  0
   -1.5237    1.6430    0.0000 C   0  0
    2.4152    0.7671    0.0000 C   0  0
    1.0832   -1.5445    0.0000 C   0  0
   -2.7676    0.7360    0.0000 C   0  0
    2.4152   -0.7722    0.0000 C   0  0
    3.8612    1.5341    0.0000 O   0  0
   -4.0374    1.6119    0.0000 N   0  0
   -2.7521   -0.8033    0.0000 C   0  0
    3.9856   -1.4719    0.0000 O   0  0
    5.4160    0.8137    0.0000 C   0  0
   -5.2865    0.7049    0.0000 C   0  0
  4  7  1  0
 10 14  1  0
  1  3  1  0
  1  2  2  0
  8 12  1  0
  1  4  1  0
  6  8  1  0
  2  5  1  0
  3  6  2  0
  7 11  1  0
  7 10  1  0
  5  9  1  0
  5  8  2  0
  9 13  1  0
M  END
>  <SOM>
10

$$$$

SciTegic02211520382D

 30 32  0  0  0  0            999 V2000
    6.6770    0.3346    0.0000 C   0  0
    6.6993    1.8663    0.0000 C   0  0
    5.3237   -0.4164    0.0000 C   0  0
    7.9930   -0.4684    0.0000 C   0  0
    8.0376    2.6173    0.0000 C   0  0
    5.3683    2.6544    0.0000 N   0  0
    4.0002    0.3643    0.0000 N   0  0
    5.3089   -1.9555    0.0000 O   0  0
    9.3388    0.2825    0.0000 C   0  0
    9.3686    1.8291    0.0000 C   0  0
    5.3907    4.1861    0.0000 C   0  0
    4.0300    1.9035    0.0000 C   0  0
    2.6470   -0.3866    0.0000 C   0  0
    1.3309    0.4015    0.0000 N   0  0
    2.6247   -1.9183    0.0000 O   0  0
   -0.0149   -0.3495    0.0000 C   0  0
   -0.0297   -1.8960    0.0000 C   0  0
   -1.3458    0.4387    0.0000 C   0  0
   -1.3830   -2.6544    0.0000 C   0  0
   -2.6916   -0.3272    0.0000 C   0  0
   -2.7065   -1.8737    0.0000 C   0  0
   -1.3979   -4.1861    0.0000 C   0  0
   -4.0374   -2.6396    0.0000 O   0  0
   -5.3683   -1.8588    0.0000 C   0  0
   -6.7067   -2.6247    0.0000 N   0  0
   -5.3758   -0.3123    0.0000 N   0  0
   -8.0376   -1.8588    0.0000 C   0  0
   -6.7067    0.4461    0.0000 C   0  0
   -8.0302   -0.3197    0.0000 C   0  0
   -9.3686    0.4536    0.0000 Br  0  0
 19 22  1  0
 19 21  1  0
 29 30  1  0
  1  3  1  0
  1  2  1  0
  1  4  2  0
 23 24  1  0
  3  7  1  0
 16 17  1  0
  6 12  1  0
 16 18  2  0
  6 11  1  0
  3  8  2  0
 17 19  2  0
  5 10  1  0
  9 10  2  0
 28 29  1  0
 25 27  1  0
 13 15  2  0
 13 14  1  0
 27 29  2  0
 26 28  2  0
  4  9  1  0
 24 26  1  0
 24 25  2  0
 20 21  2  0
 18 20  1  0
 14 16  1  0
  2  5  2  0
  2  6  1  0
  7 13  1  0
 21 23  1  0
M  END
>  <SOM>
6

$$$$

SciTegic02211520382D

 38 41  0  0  0  0            999 V2000
    1.5530    2.9986    0.0000 C   0  0  2  0  0  0
    0.8009    1.6312    0.0000 N   0  0
    0.7521    4.2977    0.0000 C   0  0
    3.0963    3.0279    0.0000 C   0  0
   -0.7326    1.6312    0.0000 C   0  0  2  0  0  0
    1.6214    0.3419    0.0000 C   0  0
   -0.8009    4.2880    0.0000 C   0  0
    1.4944    5.6652    0.0000 C   0  0
    3.8289    4.4052    0.0000 O   0  0
   -1.4554    0.2637    0.0000 C   0  0
   -1.5433    2.9303    0.0000 C   0  0
    0.8888   -1.0256    0.0000 C   0  0
   -1.5921    5.5968    0.0000 C   0  0
    0.7130    6.9838    0.0000 C   0  0
    5.3917    4.4345    0.0000 C   0  0
   -0.6544   -1.0549    0.0000 N   0  0
   -0.8400    6.9545    0.0000 C   0  0
   -1.3870   -2.4321    0.0000 C   0  0
   -1.6312    8.2829    0.0000 C   0  0
   -0.0488   -3.2038    0.0000 C   0  0
   -2.7252   -3.2038    0.0000 C   0  0
   -2.1391   -1.1623    0.0000 C   0  0
   -1.3284   10.1778    0.0000 F   0  0
   -3.1842    8.2731    0.0000 F   0  0
   -0.0977    9.5332    0.0000 F   0  0
   -0.0488   -4.7470    0.0000 C   0  0
   -2.7154   -4.7470    0.0000 C   0  0
   -1.3772   -5.5187    0.0000 N   0  0
   -1.3772   -7.0717    0.0000 C   0  0
   -2.7252   -7.8531    0.0000 C   0  0
   -0.0293   -7.8434    0.0000 O   0  0
   -4.0438   -7.0717    0.0000 C   0  0
   -2.7154   -9.3964    0.0000 C   0  0
   -5.3917   -7.8336    0.0000 N   0  0
   -4.0340   -5.5187    0.0000 C   0  0
   -4.0633  -10.1778    0.0000 N   0  0
   -1.3870  -10.1778    0.0000 C   0  0
   -5.3917   -9.3769    0.0000 C   0  0
 19 23  1  0
 19 24  1  0
 19 25  1  0
  1  3  1  0
  1  2  1  0
  1  4  1  0
  3  7  1  0
  6 12  1  0
 16 18  1  0
  3  8  2  0
 17 19  1  0
  5 11  1  0
  5 10  1  0
 29 30  1  0
 10 16  1  0
 32 35  1  0
 29 31  2  0
 30 32  1  0
 30 33  2  0
 20 26  1  0
  9 15  1  0
 33 37  1  0
 33 36  1  0
 36 38  2  0
 13 17  1  0
 14 17  2  0
 26 28  1  0
 12 16  1  0
  4  9  1  0
 28 29  1  0
 18 21  1  0
 18 20  1  0
 18 22  1  0
 32 34  2  0
  8 14  1  0
 34 38  1  0
  2  5  1  0
  2  6  1  0
 27 28  1  0
  7 13  2  0
 21 27  1  0
M  END
>  <SOM>
2

$$$$

SciTegic02211520382D

 32 36  0  0  0  0            999 V2000
   -3.4199   -1.6531    0.0000 C   0  0
   -4.8813   -2.1262    0.0000 C   0  0
   -2.9408   -0.1917    0.0000 N   0  0
   -2.5155   -2.8989    0.0000 N   0  0
   -4.8813   -3.6655    0.0000 C   0  0
   -6.2170   -1.3596    0.0000 C   0  0
   -1.4375    0.1318    0.0000 C   0  0
   -3.9710    0.9523    0.0000 C   0  0
   -3.4199   -4.1446    0.0000 S   0  0
   -6.2170   -4.4381    0.0000 C   0  0
   -7.5466   -2.1262    0.0000 C   0  0
   -0.9643    1.5932    0.0000 C   0  0
   -3.4978    2.4137    0.0000 C   0  0
   -7.5466   -3.6655    0.0000 C   0  0
   -1.9945    2.7371    0.0000 N   0  0
   -1.5153    4.1986    0.0000 C   0  0
   -0.0060    4.5220    0.0000 C   0  0
    1.0242    3.3780    0.0000 C   0  0
    2.5036    3.8512    0.0000 C   0  0
    3.6835    2.4197    0.0000 N   0  0
    5.2167    2.5395    0.0000 C   0  0
    3.3301    0.9224    0.0000 C   0  0
    5.8097    1.1200    0.0000 C   0  0  1  0  0  0
    6.0193    3.8512    0.0000 O   0  0
    4.6418    0.1198    0.0000 C   0  0  2  0  0  0
    1.9046    0.3294    0.0000 O   0  0
    7.2591    0.6109    0.0000 C   0  0
    4.9233   -1.3955    0.0000 C   0  0
    7.5466   -0.9044    0.0000 C   0  0
    6.3787   -1.9046    0.0000 C   0  0
    7.1034    2.1981    0.0000 H   0  0
    3.4080   -0.9523    0.0000 H   0  0
 19 20  1  0
  5  9  1  0
 29 30  1  0
  1  3  1  0
  1  2  1  0
 20 22  1  0
 15 16  1  0
 20 21  1  0
 28 30  1  0
  3  7  1  0
 16 17  1  0
 22 26  2  0
 23 27  1  0
 23 25  1  0
  6 11  2  0
  3  8  1  0
 17 18  1  0
  5 10  1  0
 10 14  2  0
 25 28  1  0
 12 15  1  0
 11 14  1  0
 18 19  1  0
 13 15  1  0
 27 29  1  0
 23 31  1  0
  1  4  2  0
  8 13  1  0
  2  5  2  0
  2  6  1  0
  7 12  1  0
 25 32  1  0
 21 24  2  0
  4  9  1  0
 21 23  1  0
 22 25  1  0
M  END
>  <SOM>
15

$$$$

SciTegic02211520382D

 29 32  0  0  0  0            999 V2000
    2.0388    3.9161    0.0000 C   0  0
    3.5036    3.4438    0.0000 N   0  0
    2.0388    5.4587    0.0000 C   0  0
    0.7055    3.1508    0.0000 C   0  0
    3.9819    1.9790    0.0000 C   0  0
    4.4124    4.6874    0.0000 C   0  0
    3.5036    5.9370    0.0000 C   0  0
    0.7055    6.2299    0.0000 C   0  0
   -0.6278    3.9161    0.0000 C   0  0
    2.9535    0.8311    0.0000 C   0  0
    5.4886    1.6561    0.0000 C   0  0
   -0.6278    5.4587    0.0000 C   0  0
   -1.9611    3.1508    0.0000 C   0  0
    3.4259   -0.6338    0.0000 C   0  0
    5.9669    0.1913    0.0000 C   0  0
   -3.2943    3.9161    0.0000 C   0  0
    4.9325   -0.9506    0.0000 N   0  0
   -4.6336    3.1508    0.0000 N   0  0
   -3.2943    5.4587    0.0000 O   0  0
    5.4108   -2.4214    0.0000 C   0  0
   -5.9669    3.9161    0.0000 C   0  0
    4.3765   -3.5634    0.0000 C   0  0
    2.8698   -3.2405    0.0000 C   0  0
    1.8415   -4.3884    0.0000 C   0  0
    2.3975   -1.7757    0.0000 C   0  0
    0.3348   -4.0656    0.0000 C   0  0
    2.3198   -5.8533    0.0000 F   0  0
    0.8908   -1.4588    0.0000 C   0  0
   -0.1435   -2.6008    0.0000 C   0  0
  1  3  2  0
  1  2  1  0
 20 22  1  0
  1  4  1  0
 23 24  2  0
  3  7  1  0
 22 23  1  0
 16 18  1  0
 16 19  2  0
  3  8  1  0
  5 11  1  0
  5 10  1  0
 10 14  1  0
 25 28  2  0
  9 13  1  0
  9 12  1  0
 23 25  1  0
  6  7  2  0
 11 15  1  0
 15 17  1  0
 17 20  1  0
 13 16  1  0
 26 29  2  0
  4  9  2  0
 24 26  1  0
 24 27  1  0
 28 29  1  0
 18 21  1  0
 14 17  1  0
  8 12  2  0
  2  5  1  0
  2  6  1  0
M  END
>  <SOM>
17

$$$$

SciTegic02211520382D

 31 34  0  0  0  0            999 V2000
   -0.3156    0.3801    0.0000 C   0  0
   -1.6555   -0.3994    0.0000 C   0  0
    1.0307   -0.3994    0.0000 C   0  0
    0.0129    1.8938    0.0000 N   0  0
   -1.6555   -1.9454    0.0000 C   0  0
   -3.0018    0.3801    0.0000 C   0  0
    1.0307   -1.9454    0.0000 C   0  0
    2.1837    0.6442    0.0000 C   0  0
   -1.0178    3.0404    0.0000 C   0  0
    1.5524    2.0613    0.0000 C   0  0
   -3.0018   -2.7248    0.0000 C   0  0
   -0.3156   -2.7248    0.0000 N   0  0
   -4.3416   -0.3994    0.0000 C   0  0
    2.3705   -2.7248    0.0000 N   0  0
   -0.5475    4.5027    0.0000 C   0  0
   -2.5251    2.7183    0.0000 C   0  0
   -4.3416   -1.9454    0.0000 C   0  0
   -3.0018   -4.2643    0.0000 O   0  0
    3.6266   -1.9904    0.0000 C   0  0
   -1.5717    5.6493    0.0000 C   0  0
    0.9598    4.8247    0.0000 C   0  0
   -3.5558    3.8649    0.0000 C   0  0
   -4.3609   -4.9793    0.0000 C   0  0
    4.8956   -2.7119    0.0000 C   0  0
   -3.0791    5.3272    0.0000 C   0  0
   -3.6846   -6.7121    0.0000 F   0  0
   -5.6171   -4.1935    0.0000 F   0  0
   -5.2628   -6.6219    0.0000 F   0  0
    6.1968   -1.9454    0.0000 O   0  0
   -4.1097    6.4738    0.0000 O   0  0
   -5.6042    6.0422    0.0000 C   0  0
 19 24  1  0
  1  3  2  0
  1  2  1  0
 20 25  1  0
  1  4  1  0
  3  7  1  0
 22 25  2  0
 23 26  1  0
 23 27  1  0
  6 13  2  0
  3  8  1  0
  5 12  1  0
  5 11  1  0
  2  5  2  0
 30 31  1  0
  9 16  2  0
  9 15  1  0
  4 10  1  0
 11 17  2  0
 15 20  2  0
 15 21  1  0
 13 17  1  0
 24 29  1  0
 11 18  1  0
 16 22  1  0
 18 23  1  0
  8 10  1  0
 14 19  1  0
  7 14  1  0
  2  6  1  0
  7 12  2  0
 23 28  1  0
 25 30  1  0
  4  9  1  0
M  END
>  <SOM>
14

$$$$

SciTegic02211520382D

 20 22  0  0  0  0            999 V2000
   -0.8205    1.7631    0.0000 N   0  0
    0.4786    2.5103    0.0000 C   0  0
   -2.1831    2.5103    0.0000 C   0  0
   -0.8205    0.1074    0.0000 C   0  0
    0.4786    4.0683    0.0000 C   0  0
    1.8119    1.7631    0.0000 C   0  0
   -2.1831    4.0683    0.0000 C   0  0
   -3.5115    1.7631    0.0000 C   0  0
    0.5470   -0.5372    0.0000 C   0  0
   -0.8205    4.8448    0.0000 S   0  0
    1.8119    4.8448    0.0000 C   0  0
    3.1794    2.5103    0.0000 C   0  0
   -3.5115    4.8448    0.0000 C   0  0
   -4.8106    2.5103    0.0000 C   0  0
    0.5470   -2.0952    0.0000 C   0  0
    3.1794    4.0683    0.0000 C   0  0
    4.4785    1.6996    0.0000 Cl  0  0
   -4.8106    4.0683    0.0000 C   0  0
    1.9389   -2.7789    0.0000 N   0  0
    1.9731   -4.4004    0.0000 C   0  0
 15 19  1  0
  1  3  1  0
  1  2  1  0
 19 20  1  0
  1  4  1  0
  3  7  2  0
  6 12  2  0
  3  8  1  0
  5 11  1  0
  5 10  1  0
  9 15  1  0
 11 16  2  0
 12 16  1  0
 12 17  1  0
  4  9  1  0
 13 18  2  0
  8 14  2  0
 14 18  1  0
  2  5  2  0
  2  6  1  0
  7 10  1  0
  7 13  1  0
M  END
>  <SOM>
19

$$$$

SciTegic02211520382D

 27 29  0  0  0  0            999 V2000
   -0.8370    0.9165    0.0000 C   0  0
   -0.8370    2.4562    0.0000 C   0  0
    0.4949    0.1466    0.0000 N   0  0
   -2.1690    0.1466    0.0000 C   0  0
    0.4949    3.2260    0.0000 C   0  0
   -2.1690    3.2260    0.0000 C   0  0
    0.4949   -1.3930    0.0000 C   0  0
    1.8329    0.9165    0.0000 C   0  0
   -3.5009    0.9165    0.0000 C   0  0
    1.8329    2.4562    0.0000 C   0  0
    0.4949    4.7657    0.0000 N   0  0
   -3.5009    2.4562    0.0000 C   0  0
   -0.8370   -2.1629    0.0000 C   0  0
    1.8574   -2.2118    0.0000 O   0  0
   -4.8390    0.1466    0.0000 Cl  0  0
    1.8329    5.5355    0.0000 O   0  0
   -0.8370   -3.7026    0.0000 C   0  0
   -2.1690   -1.3930    0.0000 C   0  0
    3.1710    4.7779    0.0000 S   0  0
   -2.1751   -4.4724    0.0000 C   0  0
    0.4949   -4.4785    0.0000 C   0  0
   -3.5070   -2.1629    0.0000 C   0  0
    4.5029    4.0264    0.0000 O   0  0
    2.4134    3.4276    0.0000 O   0  0
    3.9286    6.1282    0.0000 O   0  0
   -3.5070   -3.7026    0.0000 C   0  0
    0.5071   -6.0793    0.0000 O   0  0
 19 23  1  0
 19 24  2  0
 19 25  2  0
  1  3  1  0
  1  2  2  0
  1  4  1  0
  3  7  1  0
 22 26  2  0
  6 12  2  0
 16 19  1  0
  3  8  1  0
  5 11  2  0
  5 10  1  0
  2  5  1  0
 20 26  1  0
  9 15  1  0
  9 12  1  0
 11 16  1  0
 17 20  2  0
 17 21  1  0
 13 17  1  0
  4  9  2  0
 13 18  2  0
 18 22  1  0
  8 10  1  0
  7 14  2  0
  2  6  1  0
  7 13  1  0
 21 27  1  0
M  END
>  <SOM>
3

$$$$

SciTegic02211520382D

 41 45  0  0  0  0            999 V2000
   -1.4544   -2.6617    0.0000 C   0  0
   -0.0951   -1.9107    0.0000 C   0  0
   -1.4544   -4.1637    0.0000 C   0  0
   -2.8043   -1.9107    0.0000 C   0  0
   -0.0951   -0.3898    0.0000 N   0  0
    1.2548   -2.6617    0.0000 N   0  0
   -2.8043   -4.9147    0.0000 C   0  0
   -0.0951   -4.9147    0.0000 N   0  0
   -4.1447   -2.6617    0.0000 C   0  0
    1.2548    0.3612    0.0000 C   0  0
    1.2548   -4.1637    0.0000 C   0  0
   -4.1447   -4.1637    0.0000 C   0  0
   -5.5041   -1.9107    0.0000 C   0  0
    1.2453    1.8822    0.0000 C   0  0
    2.6047   -0.3612    0.0000 C   0  0
   -6.9300   -2.5096    0.0000 O   0  0
   -5.6657   -0.3898    0.0000 C   0  0
    2.5762    2.6522    0.0000 C   0  0
    3.9546    0.4088    0.0000 C   0  0
   -7.9757   -1.3974    0.0000 C   0  0
   -7.1962   -0.0760    0.0000 C   0  0
    3.9546    1.9107    0.0000 C   0  0
    2.5762    4.1542    0.0000 Cl  0  0
   -9.5252   -1.5590    0.0000 C   0  0
    5.2759    2.6617    0.0000 O   0  0
  -10.4568   -0.3327    0.0000 N   0  3
    6.6353    1.9107    0.0000 C   0  0
   -9.8674    1.1027    0.0000 C   0  0
  -11.9777   -0.5228    0.0000 O   0  5
    7.9662    2.6617    0.0000 C   0  0
   -8.3464    1.3214    0.0000 C   0  0
    9.3065    1.9107    0.0000 C   0  0
    7.9662    4.1732    0.0000 C   0  0
   -7.7380    2.7473    0.0000 S   0  0
   10.6469    2.6617    0.0000 C   0  0
    9.3255    4.9147    0.0000 C   0  0
   -7.1201    4.1542    0.0000 C   0  0
   -6.3026    2.1959    0.0000 O   0  0
   -9.1449    3.3176    0.0000 O   0  0
   10.6564    4.1542    0.0000 C   0  0
   11.9777    1.9107    0.0000 F   0  0
 19 22  2  0
 15 19  1  0
 27 30  1  0
  1  3  2  0
  1  2  1  0
 20 24  1  0
  1  4  1  0
  3  7  1  0
 28 31  1  0
 22 25  1  0
  6 11  1  0
  3  8  1  0
  5 10  1  0
 10 14  1  0
 10 15  2  0
 32 35  2  0
 30 32  1  0
 30 33  2  0
  9 13  1  0
  9 12  1  0
 31 34  1  0
 25 27  1  0
 33 36  1  0
 36 40  2  0
 17 21  1  0
 13 17  2  0
 13 16  1  0
 26 28  1  0
 26 29  1  0
  4  9  2  0
 24 26  2  0
 16 20  1  0
 20 21  2  0
 18 23  1  0
 18 22  1  0
 34 37  1  0
 34 38  2  0
 34 39  2  0
 14 18  2  0
  8 11  2  0
 35 40  1  0
 35 41  1  0
  2  5  1  0
  2  6  2  0
  7 12  2  0
M  END
>  <SOM>
26

$$$$

SciTegic02211520382D

 26 28  0  0  0  0            999 V2000
   -1.5015   -3.7260    0.0000 C   0  0
   -0.1545   -2.9536    0.0000 C   0  0
   -1.5015   -5.2832    0.0000 C   0  0
   -2.8424   -2.9536    0.0000 C   0  0
   -0.1545   -1.4027    0.0000 N   0  0
    1.1926   -3.7260    0.0000 C   0  0
   -2.8424   -6.0617    0.0000 C   0  0
   -0.1545   -6.0617    0.0000 N   0  0
   -4.1956   -3.7260    0.0000 C   0  0
    1.1864   -0.6117    0.0000 C   0  0
    1.1926   -5.2832    0.0000 C   0  0
   -4.1956   -5.2832    0.0000 C   0  0
    1.1740    0.9454    0.0000 C   0  0
    2.5396   -1.3780    0.0000 C   0  0
   -5.5365   -6.0617    0.0000 Cl  0  0
    2.5087    1.7302    0.0000 C   0  0
    3.8681   -0.5870    0.0000 C   0  0
    2.5149    3.1390    0.0000 C   0  0
    3.8558    0.9639    0.0000 C   0  0
    1.0319    3.7878    0.0000 N   0  0
    5.2028    1.7487    0.0000 O   0  0
    1.0196    5.3388    0.0000 C   0  0
   -0.2348    2.8857    0.0000 C   0  0
   -0.3399    6.1112    0.0000 C   0  0
    2.3419    6.1977    0.0000 O   0  0
   -1.5077    3.7693    0.0000 C   0  0
 19 21  1  0
  1  3  2  0
  1  2  1  0
 20 22  1  0
 20 23  1  0
  1  4  1  0
  3  7  1  0
 22 24  1  0
 22 25  1  0
 23 26  1  0
 16 18  1  0
 16 19  1  0
  3  8  1  0
 17 19  2  0
 10 13  1  0
  5 10  1  0
 10 14  2  0
  9 12  1  0
  6 11  1  0
 12 15  1  0
 13 16  2  0
  4  9  2  0
 18 20  1  0
 14 17  1  0
  8 11  2  0
  2  5  1  0
  2  6  2  0
  7 12  2  0
M  END
>  <SOM>
20

$$$$

SciTegic02211520382D

 23 26  0  0  0  0            999 V2000
    0.8862   -1.4990    0.0000 N   0  0
   -0.4453   -2.2662    0.0000 C   0  0
    2.2132   -2.2706    0.0000 C   0  0
    1.2124    0.0044    0.0000 C   0  0
   -0.4497   -3.8093    0.0000 C   0  0
   -1.7724   -1.4902    0.0000 C   0  0
    2.2088   -3.8181    0.0000 C   0  0
    3.3595   -1.2477    0.0000 N   0  0
    2.7379    0.1587    0.0000 C   0  0
    0.1852    1.1507    0.0000 C   0  0
    0.8730   -4.5764    0.0000 N   0  0
   -1.7724   -4.5676    0.0000 C   0  0
   -3.1038   -2.2662    0.0000 C   0  0
    3.5403   -4.5940    0.0000 N   0  0
   -1.3227    0.8377    0.0000 C   0  0
   -3.1038   -3.8093    0.0000 C   0  0
    4.8806   -3.8313    0.0000 C   0  0
   -2.3499    1.9840    0.0000 C   0  0
   -1.8649    3.4477    0.0000 C   0  0
   -3.8489    1.6665    0.0000 C   0  0
   -2.8878    4.5940    0.0000 C   0  0
   -4.8806    2.8084    0.0000 C   0  0
   -4.4000    4.2810    0.0000 C   0  0
 19 21  1  0
  1  3  1  0
  1  2  1  0
 20 22  2  0
  1  4  1  0
  3  7  1  0
 15 18  1  0
  6 13  1  0
  3  8  2  0
  5 12  2  0
  5 11  1  0
 10 15  1  0
  2  5  1  0
  4 10  1  0
  8  9  1  0
 18 19  2  0
 13 16  2  0
 12 16  1  0
  4  9  2  0
 18 20  1  0
 14 17  1  0
  7 14  1  0
  2  6  2  0
 22 23  1  0
  7 11  2  0
 21 23  2  0
M  END
>  <SOM>
14

$$$$

SciTegic02211520382D

 21 23  0  0  0  0            999 V2000
    0.0546   -0.0797    0.0000 C   0  0
   -0.2560   -1.6199    0.0000 C   0  0
   -1.4856    0.5120    0.0000 C   0  0
    0.1637    1.3639    0.0000 C   0  0
    1.6997   -0.1091    0.0000 C   0  0
    1.0156   -2.2830    0.0000 N   0  0
   -1.6199   -2.2914    0.0000 C   0  0
   -2.7237   -0.4449    0.0000 C   0  0
   -1.7039    2.0018    0.0000 C   0  0
   -1.0324    2.3292    0.0000 C   0  0
    1.5738    1.9095    0.0000 C   0  0
    2.1110   -1.4940    0.0000 C   0  0
    0.9946   -3.6973    0.0000 C   0  0
   -2.9839   -1.4772    0.0000 C   0  0
   -4.1422    0.1427    0.0000 C   0  0
   -3.1266    2.5810    0.0000 C   0  0
   -0.7932    3.8358    0.0000 C   0  0
    1.8130    3.4077    0.0000 C   0  0
    3.5630   -1.9809    0.0000 C   0  0
   -4.3436    1.6451    0.0000 C   0  0
    0.6295    4.3730    0.0000 C   0  0
  1  3  1  0
  1  2  1  0
  1  5  1  0
  1  4  1  0
  6 12  1  0
  6 13  1  0
  3  9  1  0
  3  8  2  0
  5 12  1  0
 10 17  1  0
  9 16  2  0
  4 10  2  0
  4 11  1  0
 15 20  2  0
 11 18  2  0
 17 21  2  0
 12 19  1  0
 16 20  1  0
 18 21  1  0
  8 15  1  0
  7 14  1  0
  2  6  1  0
  2  7  2  0
M  END
>  <SOM>
6

$$$$

SciTegic02211520382D

 23 24  0  0  0  0            999 V2000
   -1.0777    0.4824    0.0000 C   0  0
   -2.4683    1.2646    0.0000 C   0  0
   -1.8991   -0.9082    0.0000 C   0  0
    0.2781   -0.3390    0.0000 C   0  0
   -0.2912    1.8339    0.0000 C   0  0
   -2.4683    2.8377    0.0000 C   0  0
   -3.8198    0.4824    0.0000 C   0  0
   -3.4678   -0.9082    0.0000 C   0  0
   -1.1125   -2.2641    0.0000 C   0  0
    1.6470    0.2651    0.0000 C   0  0  1  0  0  0
    1.2776    1.8339    0.0000 C   0  0
   -1.0777    3.1897    0.0000 O   0  0
   -3.8198    3.6199    0.0000 C   0  0
   -5.1800    1.2646    0.0000 C   0  0
   -4.2544   -2.2641    0.0000 C   0  0
   -1.8991   -3.6199    0.0000 C   0  0
    3.0202   -0.3390    0.0000 N   0  0
    1.6470    1.5123    0.0000 C   0  0
    1.8078    3.2245    0.0000 C   0  0
   -5.1800    2.8377    0.0000 C   0  0
   -3.4678   -3.6199    0.0000 C   0  0
    4.3804    0.4433    0.0000 C   0  0
    3.0202   -1.9078    0.0000 C   0  0
  1  3  1  0
  1  2  1  0
  1  5  1  0
  1  4  1  0
  6 13  1  0
 13 20  2  0
  3  8  2  0
  5 12  2  0
  5 11  1  0
 10 17  1  0
 10 18  1  0
  3  9  1  0
  9 16  2  0
  4 10  1  0
 14 20  1  0
 11 19  1  0
 15 21  2  0
 17 22  1  0
 17 23  1  0
 16 21  1  0
  8 15  1  0
  7 14  2  0
  2  6  2  0
  2  7  1  0
M  END
>  <SOM>
17

$$$$

SciTegic02211520382D

 23 24  0  0  0  0            999 V2000
   -1.0777    0.4824    0.0000 C   0  0
   -2.4683    1.2646    0.0000 C   0  0
   -1.8991   -0.9082    0.0000 C   0  0
    0.2781   -0.3390    0.0000 C   0  0
   -0.2912    1.8339    0.0000 C   0  0
   -2.4683    2.8377    0.0000 C   0  0
   -3.8198    0.4824    0.0000 C   0  0
   -3.4678   -0.9082    0.0000 C   0  0
   -1.1125   -2.2641    0.0000 C   0  0
    1.6470    0.2651    0.0000 C   0  0  1  0  0  0
    1.2776    1.8339    0.0000 C   0  0
   -1.0777    3.1897    0.0000 O   0  0
   -3.8198    3.6199    0.0000 C   0  0
   -5.1800    1.2646    0.0000 C   0  0
   -4.2544   -2.2641    0.0000 C   0  0
   -1.8991   -3.6199    0.0000 C   0  0
    3.0202   -0.3390    0.0000 N   0  0
    1.6470    1.5123    0.0000 C   0  0
    1.8078    3.2245    0.0000 C   0  0
   -5.1800    2.8377    0.0000 C   0  0
   -3.4678   -3.6199    0.0000 C   0  0
    4.3804    0.4433    0.0000 C   0  0
    3.0202   -1.9078    0.0000 C   0  0
  1  3  1  0
  1  2  1  0
  1  5  1  0
  1  4  1  0
  6 13  1  0
 13 20  2  0
  3  8  2  0
  5 12  2  0
  5 11  1  0
 10 17  1  0
 10 18  1  0
  3  9  1  0
  9 16  2  0
  4 10  1  0
 14 20  1  0
 11 19  1  0
 15 21  2  0
 17 22  1  0
 17 23  1  0
 16 21  1  0
  8 15  1  0
  7 14  2  0
  2  6  2  0
  2  7  1  0
M  END
>  <SOM>
17

$$$$

SciTegic02211520382D

 31 34  0  0  0  0            999 V2000
    4.7734    4.3551    0.0000 C   0  0
    3.4440    3.5700    0.0000 C   0  0
    5.8106    3.2090    0.0000 C   0  0
    5.5413    5.6903    0.0000 C   0  0
    3.3924    4.9453    0.0000 C   0  0
    3.4497    2.0228    0.0000 C   0  0
    2.1030    4.3264    0.0000 C   0  0
    7.2203    3.8394    0.0000 C   0  0
    7.0541    5.3751    0.0000 C   0  0
    1.9942    5.5527    0.0000 N   0  0
    2.1202    1.2492    0.0000 C   0  0
    0.7621    3.5528    0.0000 C   0  0
    0.7793    2.0114    0.0000 C   0  0
   -0.5444    1.2320    0.0000 N   0  0
   -1.8910    1.9942    0.0000 C   0  0
   -3.2147    1.2091    0.0000 C   0  0
   -1.9082    3.5414    0.0000 O   0  0
   -3.1975   -0.3381    0.0000 C   0  0
   -4.5614    1.9655    0.0000 C   0  0
   -1.8624   -1.0945    0.0000 N   0  0
   -4.5155   -1.1174    0.0000 N   0  0
   -5.8736    1.1690    0.0000 C   0  0
   -1.8509   -2.6302    0.0000 C   0  0
   -5.8564   -0.3782    0.0000 C   0  0
   -7.2203    1.9139    0.0000 O   0  0
   -0.5157   -3.3867    0.0000 C   0  0
    0.8194   -2.6188    0.0000 C   0  0
   -0.5157   -4.9224    0.0000 C   0  0
    2.1546   -3.3752    0.0000 C   0  0
    0.8194   -5.6903    0.0000 C   0  0
    2.1546   -4.9167    0.0000 N   0  0
 19 22  1  0
 29 31  1  0
  1  3  1  0
  1  2  1  0
 15 17  2  0
 15 16  1  0
  1  5  1  0
  1  4  1  0
 22 24  2  0
 22 25  1  0
 23 26  1  0
 16 18  1  0
 16 19  2  0
  3  8  1  0
  5 10  3  0
 30 31  2  0
  6 11  2  0
  8  9  1  0
 11 13  1  0
 18 20  1  0
 20 23  1  0
 13 14  1  0
 27 29  2  0
 26 28  2  0
  4  9  1  0
 12 13  2  0
 18 21  2  0
 14 15  1  0
 26 27  1  0
  2  6  1  0
  2  7  2  0
  7 12  1  0
 21 24  1  0
 28 30  1  0
M  END
>  <SOM>
20

$$$$

SciTegic02211520382D

 31 34  0  0  0  0            999 V2000
    4.0966    4.3533    0.0000 C   0  0
    2.7693    3.5667    0.0000 C   0  0
    5.1344    3.2062    0.0000 C   0  0
    4.8667    5.6915    0.0000 C   0  0
    2.7147    4.9432    0.0000 C   0  0
    2.7747    2.0210    0.0000 C   0  0
    1.4256    4.3260    0.0000 C   0  0
    6.5436    3.8398    0.0000 C   0  0
    6.3797    5.3747    0.0000 C   0  0
    1.3218    5.5549    0.0000 N   0  0
    1.4475    1.2454    0.0000 C   0  0
    4.1184    1.2563    0.0000 O   0  0
    0.0874    3.5504    0.0000 C   0  0
    0.1038    2.0100    0.0000 C   0  0
   -1.2180    1.2290    0.0000 N   0  0
   -2.5672    1.9937    0.0000 C   0  0
   -3.8890    1.2071    0.0000 C   0  0
   -2.5836    3.5394    0.0000 O   0  0
   -3.8726   -0.3386    0.0000 C   0  0
   -5.2327    1.9663    0.0000 C   0  0
   -2.5344   -1.0924    0.0000 N   0  0
   -5.1890   -1.1197    0.0000 N   0  0
   -6.5436    1.1689    0.0000 C   0  0
   -2.5235   -2.6273    0.0000 C   0  0
   -6.5272   -0.3769    0.0000 C   0  0
   -1.1907   -3.3865    0.0000 C   0  0
    0.1420   -2.6163    0.0000 C   0  0
   -1.1907   -4.9213    0.0000 C   0  0
    1.4802   -3.3756    0.0000 C   0  0
    0.1420   -5.6915    0.0000 C   0  0
    1.4802   -4.9159    0.0000 N   0  0
 19 22  2  0
 19 21  1  0
 29 31  1  0
  1  3  1  0
  1  2  1  0
 20 23  1  0
  1  5  1  0
  1  4  1  0
 28 30  1  0
  8  9  1  0
 16 17  1  0
  6 12  1  0
 16 18  2  0
  6 11  2  0
  3  8  1  0
 17 19  1  0
  5 10  3  0
 30 31  2  0
 23 25  2  0
 11 14  1  0
 15 16  1  0
 17 20  2  0
 13 14  2  0
 27 29  2  0
 26 28  2  0
  4  9  1  0
 24 26  1  0
 14 15  1  0
 26 27  1  0
  2  6  1  0
  2  7  2  0
  7 13  1  0
 21 24  1  0
 22 25  1  0
M  END
>  <SOM>
21

$$$$

SciTegic02211520382D

 23 27  0  0  0  0            999 V2000
   -0.2949   -0.6267    0.0000 C   0  0  2  0  0  0
   -0.2949    0.7603    0.0000 C   0  0
    0.9031   -1.3179    0.0000 C   0  0  2  0  0  0
   -1.5114   -1.3409    0.0000 C   0  0  1  0  0  0
   -0.2949   -2.3915    0.0000 C   0  0
   -1.5114    1.4515    0.0000 C   0  0
    0.9031    1.4976    0.0000 C   0  0
    2.1242   -0.6036    0.0000 C   0  0  1  0  0  0
    0.9031   -2.7279    0.0000 C   0  0
    0.8847    0.0691    0.0000 O   0  0
   -2.5389    0.0230    0.0000 O   0  0
   -1.5114   -2.7693    0.0000 C   0  0
    2.7739   -2.3915    0.0000 C   0  0
   -1.5114    2.8799    0.0000 C   0  0
    2.1242    0.8018    0.0000 C   0  0
    0.9031    2.9030    0.0000 C   0  0
    3.2762   -1.5298    0.0000 N   0  0
   -0.2949   -3.4605    0.0000 C   0  0
   -2.7739   -3.6310    0.0000 O   0  0
   -0.2949    3.5941    0.0000 C   0  0
   -2.9629    3.7646    0.0000 O   0  0
    4.7277   -1.7418    0.0000 C   0  0
   -4.5987    3.0504    0.0000 C   0  0
  1  3  1  0
  1  2  1  0
  1  5  1  0
  1  4  1  0
  6 11  1  0
  3  9  1  0
  3  8  1  0
  6 14  1  0
  5 13  1  0
  3 10  1  0
  2  7  1  0
  4 11  1  0
  4 12  1  0
 14 21  1  0
 14 20  2  0
  9 18  1  0
 17 22  1  0
 12 18  1  0
 12 19  2  0
 16 20  1  0
  8 15  1  0
  8 17  1  0
 13 17  1  0
  7 15  1  0
  2  6  2  0
  7 16  2  0
 21 23  1  0
M  END
>  <SOM>
17

$$$$

SciTegic02211520382D

 20 20  0  0  0  0            999 V2000
   -1.9385    0.2208    0.0000 C   0  0
   -2.5642   -1.0858    0.0000 C   0  0
   -2.7114    1.5275    0.0000 C   0  0
   -0.5153    0.2208    0.0000 C   0  0
   -4.2757   -1.0858    0.0000 C   0  0
   -1.9262   -2.4476    0.0000 O   0  0
   -4.2143    1.5275    0.0000 C   0  0
    0.3006    1.6133    0.0000 N   0  0
    0.2515   -0.9876    0.0000 O   0  0
   -4.9627    0.2208    0.0000 C   0  0
   -2.6930   -3.7726    0.0000 C   0  0
   -5.0302    2.8034    0.0000 Cl  0  0
    1.8526    1.5949    0.0000 C   0  0
   -6.5208    0.2392    0.0000 N   0  0
    2.6071    2.8832    0.0000 C   0  0
    4.1100    2.8832    0.0000 N   0  0
    4.8830    4.2082    0.0000 C   0  0
    5.0425    1.5949    0.0000 C   0  0
    6.4043    4.2082    0.0000 C   0  0
    6.6497    1.5949    0.0000 C   0  0
 17 19  1  0
 13 15  1  0
  5 10  2  0
 10 14  1  0
 15 16  1  0
 18 20  1  0
  1  3  1  0
  1  2  2  0
  3  7  2  0
  4  8  1  0
  1  4  1  0
  8 13  1  0
  2  5  1  0
  2  6  1  0
 16 17  1  0
  7 12  1  0
 16 18  1  0
  4  9  2  0
  6 11  1  0
  7 10  1  0
M  END
>  <SOM>
16

$$$$

SciTegic02211520382D

 30 35  0  0  0  0            999 V2000
    0.3086    0.8004    0.0000 C   0  0  2  0  0  0
   -1.0253    1.5484    0.0000 C   0  0
    1.6269    1.5903    0.0000 N   0  0
    0.3296   -0.7376    0.0000 C   0  0
   -1.0462    3.0864    0.0000 C   0  0
   -2.4848    1.0462    0.0000 N   0  0
    1.6164    3.1282    0.0000 C   0  0  2  0  0  0
    2.9556    0.8370    0.0000 C   0  0
    1.6740   -1.4752    0.0000 C   0  0
   -0.9939   -1.5275    0.0000 C   0  0
   -2.5214    3.5467    0.0000 C   0  0
    0.2668    3.8868    0.0000 C   0  0
   -3.4107    2.2808    0.0000 C   0  0
    2.9295    3.9077    0.0000 C   0  0
    4.2791    1.6112    0.0000 C   0  0
    2.9713   -0.7010    0.0000 O   0  0
    1.7054   -3.0184    0.0000 C   0  0
   -0.9730   -3.0655    0.0000 C   0  0
   -3.1649    4.9487    0.0000 C   0  0
   -4.9591    2.4325    0.0000 C   0  0
    4.2686    3.1492    0.0000 N   0  0
    2.9138    5.4509    0.0000 O   0  0
    0.3871   -3.8187    0.0000 C   0  0
    2.8771   -4.0280    0.0000 O   0  0
   -4.6976    5.0952    0.0000 C   0  0
   -5.5973    3.8344    0.0000 C   0  0
    5.5973    3.9286    0.0000 C   0  0
    0.7428   -5.3201    0.0000 O   0  0
    2.2808   -5.4509    0.0000 C   0  0
    1.6217    4.6610    0.0000 H   0  0
 19 25  2  0
  1  3  1  0
  1  2  1  0
  1  4  1  0
  3  7  1  0
  7 30  1  0
 23 28  1  0
  6 13  1  0
 13 20  1  0
  3  8  1  0
  5 12  1  0
  5 11  1  0
  2  5  2  0
 10 18  1  0
  9 17  2  0
 20 26  2  0
  4 10  2  0
 14 21  1  0
 14 22  2  0
 11 13  2  0
 11 19  1  0
 15 21  1  0
 17 23  1  0
 17 24  1  0
  4  9  1  0
 28 29  1  0
 18 23  2  0
  8 15  1  0
  8 16  2  0
  7 14  1  0
  2  6  1  0
 24 29  1  0
  7 12  1  0
 21 27  1  0
 25 26  1  0
M  END
>  <SOM>
21

$$$$

SciTegic02211520382D

 35 37  0  0  0  0            999 V2000
   -3.4441   -1.3053    0.0000 C   0  0
   -3.4441    0.2202    0.0000 C   0  0
   -2.0995   -2.0995    0.0000 C   0  0
   -4.7415   -2.0995    0.0000 C   0  0
   -2.1466    0.9672    0.0000 C   0  0
   -4.7415    0.9672    0.0000 C   0  0
   -2.0995   -3.6249    0.0000 C   0  0
   -0.7549   -1.2581    0.0000 C   0  0
   -4.7415   -3.6249    0.0000 C   0  0
   -6.0389   -1.2581    0.0000 C   0  0
   -2.1466    2.4926    0.0000 C   0  0
   -4.7415    2.4926    0.0000 C   0  0
   -3.4441   -4.4112    0.0000 N   0  0
   -0.7077   -4.4112    0.0000 C   0  0
    0.5897   -2.0051    0.0000 O   0  0
   -0.7549    0.1966    0.0000 O   0  0
   -6.0861   -4.4112    0.0000 C   0  0
   -7.3835   -2.0051    0.0000 O   0  0
   -6.0389    0.2438    0.0000 O   0  0
   -3.4441    3.2396    0.0000 C   0  0
   -0.7549    3.2789    0.0000 N   0  3
    1.9343   -1.1716    0.0000 C   0  0
   -8.6888   -1.2188    0.0000 C   0  0
   -0.7549    4.8594    0.0000 O   0  0
    0.5897    2.4926    0.0000 O   0  5
    3.2789   -1.9107    0.0000 C   0  0
    4.5764   -1.1244    0.0000 N   0  0
    5.9210   -1.8636    0.0000 C   0  0
    4.5764    0.6369    0.0000 C   0  0
    7.2184   -1.0773    0.0000 C   0  0
    7.2184    0.4797    0.0000 C   0  0
    8.5630   -1.8164    0.0000 C   0  0
    8.5158    1.2660    0.0000 C   0  0
    9.9076   -1.0773    0.0000 C   0  0
    9.9076    0.5032    0.0000 C   0  0
  1  3  1  0
  1  2  1  0
  1  4  1  0
  3  7  2  0
 28 30  1  0
 22 26  1  0
  6 12  1  0
 11 20  1  0
 11 21  1  0
  3  8  1  0
  5 11  2  0
 26 27  1  0
 32 34  2  0
  2  5  1  0
 10 18  1  0
 10 19  2  0
 30 31  2  0
 30 32  1  0
  9 17  1  0
  9 13  1  0
  4 10  1  0
 33 35  2  0
 15 22  1  0
 12 20  2  0
 27 29  1  0
 27 28  1  0
 31 33  1  0
  4  9  2  0
 18 23  1  0
 34 35  1  0
  8 15  1  0
  8 16  2  0
  7 14  1  0
  2  6  2  0
  7 13  1  0
 21 25  1  0
 21 24  2  0
M  END
>  <SOM>
27

$$$$

SciTegic02211520382D

 35 37  0  0  0  0            999 V2000
   -3.4441   -1.3053    0.0000 C   0  0
   -3.4441    0.2202    0.0000 C   0  0
   -2.0995   -2.0995    0.0000 C   0  0
   -4.7415   -2.0995    0.0000 C   0  0
   -2.1466    0.9672    0.0000 C   0  0
   -4.7415    0.9672    0.0000 C   0  0
   -2.0995   -3.6249    0.0000 C   0  0
   -0.7549   -1.2581    0.0000 C   0  0
   -4.7415   -3.6249    0.0000 C   0  0
   -6.0389   -1.2581    0.0000 C   0  0
   -2.1466    2.4926    0.0000 C   0  0
   -4.7415    2.4926    0.0000 C   0  0
   -3.4441   -4.4112    0.0000 N   0  0
   -0.7077   -4.4112    0.0000 C   0  0
    0.5897   -2.0051    0.0000 O   0  0
   -0.7549    0.1966    0.0000 O   0  0
   -6.0861   -4.4112    0.0000 C   0  0
   -7.3835   -2.0051    0.0000 O   0  0
   -6.0389    0.2438    0.0000 O   0  0
   -3.4441    3.2396    0.0000 C   0  0
   -0.7549    3.2789    0.0000 N   0  3
    1.9343   -1.1716    0.0000 C   0  0
   -8.6888   -1.2188    0.0000 C   0  0
   -0.7549    4.8594    0.0000 O   0  0
    0.5897    2.4926    0.0000 O   0  5
    3.2789   -1.9107    0.0000 C   0  0
    4.5764   -1.1244    0.0000 N   0  0
    5.9210   -1.8636    0.0000 C   0  0
    4.5764    0.6369    0.0000 C   0  0
    7.2184   -1.0773    0.0000 C   0  0
    7.2184    0.4797    0.0000 C   0  0
    8.5630   -1.8164    0.0000 C   0  0
    8.5158    1.2660    0.0000 C   0  0
    9.9076   -1.0773    0.0000 C   0  0
    9.9076    0.5032    0.0000 C   0  0
  1  3  1  0
  1  2  1  0
  1  4  1  0
  3  7  2  0
 28 30  1  0
 22 26  1  0
  6 12  1  0
 11 20  1  0
 11 21  1  0
  3  8  1  0
  5 11  2  0
 26 27  1  0
 32 34  2  0
  2  5  1  0
 10 18  1  0
 10 19  2  0
 30 31  2  0
 30 32  1  0
  9 17  1  0
  9 13  1  0
  4 10  1  0
 33 35  2  0
 15 22  1  0
 12 20  2  0
 27 29  1  0
 27 28  1  0
 31 33  1  0
  4  9  2  0
 18 23  1  0
 34 35  1  0
  8 15  1  0
  8 16  2  0
  7 14  1  0
  2  6  2  0
  7 13  1  0
 21 25  1  0
 21 24  2  0
M  END
>  <SOM>
27

$$$$

SciTegic02211520382D

 27 30  0  0  0  0            999 V2000
    2.3145   -0.7715    0.0000 C   0  0
    3.7783   -0.2967    0.0000 C   0  0
    2.3145   -2.3079    0.0000 C   0  0
    0.9825    0.0000    0.0000 C   0  0
    4.4047    1.1144    0.0000 C   0  0
    4.6883   -1.5430    0.0000 C   0  0
    3.7783   -2.7892    0.0000 N   0  0
    0.9825   -3.0793    0.0000 C   0  0
   -0.3561   -0.7715    0.0000 C   0  0
    5.9411    1.2726    0.0000 C   0  0  2  0  0  0
   -0.3561   -2.3079    0.0000 C   0  0
   -1.6880    0.0000    0.0000 C   0  0
    6.8444    0.0264    0.0000 N   0  0
    6.8444    2.5189    0.0000 C   0  0
   -3.0200   -0.7715    0.0000 C   0  0
    8.3083    0.5011    0.0000 C   0  0
    6.3697   -1.4375    0.0000 C   0  0
    8.3083    2.0441    0.0000 C   0  0
   -4.3058    0.0725    0.0000 S   0  0
   -5.6378    0.8506    0.0000 C   0  0
   -5.1564   -1.2199    0.0000 O   0  0
   -3.4618    1.3649    0.0000 O   0  0
   -5.6378    2.3870    0.0000 C   0  0
   -6.9763    0.0791    0.0000 C   0  0
   -6.9697    3.1651    0.0000 C   0  0
   -8.3083    0.8572    0.0000 C   0  0
   -8.3017    2.3936    0.0000 C   0  0
 19 22  2  0
 15 19  1  0
 19 21  2  0
  1  3  2  0
  1  2  1  0
 20 24  2  0
 20 23  1  0
  1  4  1  0
  3  7  1  0
 23 25  2  0
  3  8  1  0
 10 13  1  0
 10 14  1  0
 16 18  1  0
  9 12  1  0
  9 11  1  0
 12 15  1  0
  6  7  1  0
 19 20  1  0
 13 17  1  0
  5 10  1  0
  4  9  2  0
 24 26  1  0
 26 27  2  0
 14 18  1  0
  8 11  2  0
  2  5  1  0
  2  6  2  0
 13 16  1  0
 25 27  1  0
M  END
>  <SOM>
13

$$$$

SciTegic02211520382D

 16 16  0  0  0  0            999 V2000
   -1.0401    0.0858    0.0000 C   0  0
   -2.2411    0.9061    0.0000 C   0  0
   -1.0187   -1.4208    0.0000 C   0  0
    0.2520    0.8578    0.0000 C   0  0
   -3.6512    0.0536    0.0000 C   0  0
   -2.2733   -2.1875    0.0000 C   0  0
    1.6245    0.0858    0.0000 C   0  0  1  0  0  0
   -3.6512   -1.4583    0.0000 C   0  0
   -5.0023    0.7935    0.0000 C   0  0
    2.9274    0.8578    0.0000 N   0  0
    1.6674   -1.3779    0.0000 C   0  0
   -5.7905    2.2465    0.0000 F   0  0
   -6.4070    0.1233    0.0000 F   0  0
   -4.5305    2.3966    0.0000 F   0  0
    4.2463    0.1340    0.0000 C   0  0
    5.5546    0.9115    0.0000 C   0  0
  4  7  1  0
 15 16  1  0
 10 15  1  0
  1  3  1  0
  1  2  2  0
  9 14  1  0
  1  4  1  0
  6  8  1  0
  2  5  1  0
  3  6  2  0
  7 11  1  0
  7 10  1  0
  5  9  1  0
  5  8  2  0
  9 13  1  0
  9 12  1  0
M  END
>  <SOM>
10

$$$$

SciTegic02211520382D

 23 24  0  0  0  0            999 V2000
    3.3272   -1.1576    0.0000 C   0  0
    2.0010   -0.3781    0.0000 C   0  0
    4.6593   -0.3955    0.0000 C   0  0
    3.3156   -2.6932    0.0000 C   0  0
    0.6748   -1.1401    0.0000 C   0  0
    5.9855   -1.1808    0.0000 C   0  0
    4.6360   -3.4668    0.0000 C   0  0
   -0.6573   -0.3606    0.0000 N   0  0
    5.9739   -2.7165    0.0000 C   0  0
    7.3292   -0.4188    0.0000 Cl  0  0
   -1.9894   -1.1285    0.0000 C   0  0
   -0.6573    1.1866    0.0000 C   0  0
    7.3060   -3.5017    0.0000 Cl  0  0
   -3.3272   -0.3490    0.0000 C   0  0
    0.6864    1.9545    0.0000 C   0  0
   -4.6593   -1.1168    0.0000 C   0  0
   -3.3214    1.1983    0.0000 O   0  0
    0.6922    3.5017    0.0000 C   0  0
   -5.9972   -0.3374    0.0000 C   0  0
   -4.6709   -2.6641    0.0000 C   0  0
   -7.3292   -1.1168    0.0000 C   0  0
   -5.9972   -3.4261    0.0000 N   0  0
   -7.3292   -2.6641    0.0000 C   0  0
  4  7  1  0
 19 21  1  0
  1  3  1  0
  1  2  1  0
 20 22  2  0
  1  4  2  0
  3  6  2  0
  5  8  1  0
  6 10  1  0
 16 19  2  0
  7  9  2  0
  6  9  1  0
  9 13  1  0
 11 14  1  0
 15 18  1  0
 12 15  1  0
 16 20  1  0
 14 16  1  0
 14 17  1  0
  8 11  1  0
  8 12  1  0
  2  5  1  0
 22 23  1  0
 21 23  2  0
M  END
>  <SOM>
8

$$$$

SciTegic02211520382D

 23 24  0  0  0  0            999 V2000
    3.3272   -1.1576    0.0000 C   0  0
    2.0010   -0.3781    0.0000 C   0  0
    4.6593   -0.3955    0.0000 C   0  0
    3.3156   -2.6932    0.0000 C   0  0
    0.6748   -1.1401    0.0000 C   0  0
    5.9855   -1.1808    0.0000 C   0  0
    4.6360   -3.4668    0.0000 C   0  0
   -0.6573   -0.3606    0.0000 N   0  0
    5.9739   -2.7165    0.0000 C   0  0
    7.3292   -0.4188    0.0000 Cl  0  0
   -1.9894   -1.1285    0.0000 C   0  0
   -0.6573    1.1866    0.0000 C   0  0
    7.3060   -3.5017    0.0000 Cl  0  0
   -3.3272   -0.3490    0.0000 C   0  0
    0.6864    1.9545    0.0000 C   0  0
   -4.6593   -1.1168    0.0000 C   0  0
   -3.3214    1.1983    0.0000 O   0  0
    0.6922    3.5017    0.0000 C   0  0
   -5.9972   -0.3374    0.0000 C   0  0
   -4.6709   -2.6641    0.0000 C   0  0
   -7.3292   -1.1168    0.0000 C   0  0
   -5.9972   -3.4261    0.0000 N   0  0
   -7.3292   -2.6641    0.0000 C   0  0
  4  7  1  0
 19 21  1  0
  1  3  1  0
  1  2  1  0
 20 22  2  0
  1  4  2  0
  3  6  2  0
  5  8  1  0
  6 10  1  0
 16 19  2  0
  7  9  2  0
  6  9  1  0
  9 13  1  0
 11 14  1  0
 15 18  1  0
 12 15  1  0
 16 20  1  0
 14 16  1  0
 14 17  1  0
  8 11  1  0
  8 12  1  0
  2  5  1  0
 22 23  1  0
 21 23  2  0
M  END
>  <SOM>
8

$$$$

SciTegic02211520382D

 36 40  0  0  0  0            999 V2000
    2.3990    0.0110    0.0000 C   0  0  2  0  0  0
    3.8462    0.5007    0.0000 C   0  0  1  0  0  0
    2.3990   -1.5352    0.0000 C   0  0  2  0  0  0
    1.0675    0.7813    0.0000 C   0  0
    2.4321    1.5462    0.0000 C   0  0
    4.7541   -0.7318    0.0000 C   0  0
    4.8696    1.6397    0.0000 C   0  0
    3.4885    1.9974    0.0000 N   0  0
    1.0675   -2.3110    0.0000 C   0  0  1  0  0  0
    3.8242   -1.9864    0.0000 C   0  0
   -0.2696    0.0110    0.0000 C   0  0  1  0  0  0
    5.8986    2.7787    0.0000 C   0  0
    1.9754    2.2835    0.0000 C   0  0
   -0.2696   -1.5352    0.0000 C   0  0
    1.0675   -3.8462    0.0000 C   0  0
   -1.6012    0.7813    0.0000 C   0  0
    6.9330    3.9232    0.0000 C   0  0
    1.4856    3.7471    0.0000 O   0  0
   -1.6067   -2.3110    0.0000 C   0  0
   -0.2696   -4.6275    0.0000 C   0  0
   -1.5957    2.3220    0.0000 C   0  0
   -2.9273    0.0110    0.0000 C   0  0
   -1.6067   -3.8462    0.0000 C   0  0
   -2.9548   -1.5352    0.0000 C   0  0
   -2.9273    3.0923    0.0000 C   0  0
   -4.2589    0.7703    0.0000 C   0  0
   -2.9548   -4.6275    0.0000 C   0  0
   -4.2919   -2.3110    0.0000 C   0  0
   -4.2644    2.3220    0.0000 C   0  0
   -4.2919   -3.8462    0.0000 C   0  0
   -5.6014    3.0923    0.0000 N   0  0
   -5.6124   -4.6275    0.0000 O   0  0
   -6.9330    2.3220    0.0000 C   0  0
   -5.6069    4.6275    0.0000 C   0  0
    2.3990   -3.0703    0.0000 H   0  0
    1.0785   -0.7758    0.0000 H   0  0
 19 23  1  0
 27 30  1  0
 19 24  1  0
 29 31  1  0
  1  3  1  0
  1  2  1  0
 20 23  1  0
  1  5  1  0
  1  4  1  0
 28 30  1  0
 22 26  2  0
 23 27  2  0
  6 10  1  0
  3  9  1  0
 30 32  2  0
 13 18  2  0
 25 29  2  0
  3 10  1  0
  9 15  1  0
  9 14  1  0
  4 11  1  0
  9 36  1  0
 11 16  1  0
 11 14  1  0
  3 35  1  0
 15 20  1  0
 24 28  1  0
 26 29  1  0
 31 33  1  0
 12 17  1  0
 16 22  1  0
 16 21  2  0
 31 34  1  0
 14 19  2  0
  8 13  1  0
  2  6  1  0
  2  7  1  0
  7 12  3  0
 21 25  1  0
  2  8  1  0
M  END
>  <SOM>
31

$$$$

SciTegic02211520382D

 33 36  0  0  0  0            999 V2000
   -3.9312    1.7697    0.0000 C   0  0
   -4.7402    0.3666    0.0000 C   0  0
   -5.2647    2.5786    0.0000 C   0  0
   -2.5913    0.9228    0.0000 C   0  0
   -3.1791    3.0716    0.0000 C   0  0
   -6.2697    0.4361    0.0000 C   0  0
   -3.9312   -0.9354    0.0000 C   0  0
   -5.2963    4.0133    0.0000 C   0  0
   -6.6299    1.7697    0.0000 C   0  0
   -2.5913   -0.6067    0.0000 C   0  0
   -1.5864    3.0716    0.0000 N   0  0
   -3.8933    4.4368    0.0000 O   0  0
   -7.0534   -0.9354    0.0000 C   0  0
   -4.6770   -2.2690    0.0000 C   0  0
   -6.6615    4.8602    0.0000 C   0  0
   -7.9635    2.5470    0.0000 C   0  0
   -1.2577   -1.3904    0.0000 N   0  0
   -0.8722    4.4368    0.0000 C   0  0
   -6.3392   -2.2690    0.0000 C   0  0
   -7.9635    4.1777    0.0000 C   0  0
   -1.2893   -2.9199    0.0000 C   0  0
    0.0063   -0.6383    0.0000 C   0  0
    0.0063   -3.7352    0.0000 C   0  0
    1.3462   -1.3904    0.0000 C   0  0
    1.3462   -2.9831    0.0000 C   0  0
    2.8378   -2.5913    0.0000 C   0  0
    1.8329   -4.4810    0.0000 O   0  0
    3.2612   -1.0934    0.0000 C   0  0
    3.9817   -3.6657    0.0000 C   0  0
    4.7591   -0.6763    0.0000 C   0  0
    5.4417   -3.2423    0.0000 C   0  0
    5.8336   -1.7128    0.0000 C   0  0
    7.3315   -1.2893    0.0000 Cl  0  0
 29 31  2  0
  1  3  1  0
  1  2  1  0
  1  5  1  0
  1  4  1  0
 22 24  1  0
 28 30  1  0
  6 13  2  0
 23 25  1  0
  3  9  2  0
  3  8  1  0
  5 12  2  0
  5 11  1  0
 10 17  1  0
 30 32  2  0
  9 16  1  0
  4 10  1  0
 24 25  1  0
 25 27  1  0
 25 26  1  0
 32 33  1  0
 15 20  1  0
 11 18  1  0
 17 21  1  0
 17 22  1  0
 26 28  2  0
 26 29  1  0
 31 32  1  0
 13 19  1  0
 16 20  2  0
  8 15  2  0
 14 19  2  0
  7 14  1  0
  2  6  1  0
  2  7  2  0
 21 23  1  0
M  END
>  <SOM>
11

$$$$

SciTegic02211520382D

 21 23  0  0  0  0            999 V2000
   -0.6105    0.7091    0.0000 C   0  0
    0.5964   -0.2160    0.0000 C   0  0
   -0.6105    2.2681    0.0000 C   0  0
   -1.9488   -0.0564    0.0000 C   0  0
    0.5964   -1.7751    0.0000 C   0  0
    2.0944    0.1033    0.0000 N   0  0
    0.5964    3.1885    0.0000 N   0  0
   -1.9488    3.0336    0.0000 C   0  0
   -3.2543    0.7091    0.0000 C   0  0
    1.9019   -2.5687    0.0000 C   0  0
   -0.7701   -2.5358    0.0000 C   0  0
    2.7941    1.4417    0.0000 C   0  0
    2.0944    2.8410    0.0000 C   0  0
    0.5964    4.6537    0.0000 C   0  0
   -3.2543    2.2681    0.0000 C   0  0
   -4.6208   -0.0564    0.0000 Cl  0  0
    1.8408   -4.1277    0.0000 C   0  0
   -0.8312   -4.0667    0.0000 C   0  0
    4.2921    1.4417    0.0000 O   0  0
    3.0477    3.8272    0.0000 O   0  0
    0.5353   -4.8932    0.0000 C   0  0
  1  3  2  0
  1  2  1  0
  1  4  1  0
  3  7  1  0
  6 12  1  0
 13 20  2  0
  3  8  1  0
  5 11  2  0
  5 10  1  0
 10 17  2  0
  9 16  1  0
  9 15  1  0
  7 13  1  0
 11 18  1  0
 17 21  1  0
 12 19  1  0
  4  9  2  0
 12 13  1  0
 18 21  2  0
  8 15  2  0
  7 14  1  0
  2  6  2  0
  2  5  1  0
M  END
>  <SOM>
7

$$$$

SciTegic02211520382D

 21 23  0  0  0  0            999 V2000
   -0.6105    0.7091    0.0000 C   0  0
    0.5964   -0.2160    0.0000 C   0  0
   -0.6105    2.2681    0.0000 C   0  0
   -1.9488   -0.0564    0.0000 C   0  0
    0.5964   -1.7751    0.0000 C   0  0
    2.0944    0.1033    0.0000 N   0  0
    0.5964    3.1885    0.0000 N   0  0
   -1.9488    3.0336    0.0000 C   0  0
   -3.2543    0.7091    0.0000 C   0  0
    1.9019   -2.5687    0.0000 C   0  0
   -0.7701   -2.5358    0.0000 C   0  0
    2.7941    1.4417    0.0000 C   0  0
    2.0944    2.8410    0.0000 C   0  0
    0.5964    4.6537    0.0000 C   0  0
   -3.2543    2.2681    0.0000 C   0  0
   -4.6208   -0.0564    0.0000 Cl  0  0
    1.8408   -4.1277    0.0000 C   0  0
   -0.8312   -4.0667    0.0000 C   0  0
    4.2921    1.4417    0.0000 O   0  0
    3.0477    3.8272    0.0000 O   0  0
    0.5353   -4.8932    0.0000 C   0  0
  1  3  2  0
  1  2  1  0
  1  4  1  0
  3  7  1  0
  6 12  1  0
 13 20  2  0
  3  8  1  0
  5 11  2  0
  5 10  1  0
 10 17  2  0
  9 16  1  0
  9 15  1  0
  7 13  1  0
 11 18  1  0
 17 21  1  0
 12 19  1  0
  4  9  2  0
 12 13  1  0
 18 21  2  0
  8 15  2  0
  7 14  1  0
  2  6  2  0
  2  5  1  0
M  END
>  <SOM>
7

$$$$

SciTegic02211520382D

 33 36  0  0  0  0            999 V2000
   -5.2512    0.0000    0.0000 N   0  0
   -3.9237   -0.7730    0.0000 C   0  0
   -6.5787   -0.7730    0.0000 C   0  0
   -5.2512    1.5375    0.0000 C   0  0
   -2.5962    0.0000    0.0000 C   0  0
   -3.9237   -2.3105    0.0000 N   0  0
   -7.9230    0.0000    0.0000 C   0  0
   -6.5787    2.3105    0.0000 C   0  0
   -1.2603   -0.7730    0.0000 C   0  0
   -2.5962   -3.0751    0.0000 C   0  0
   -7.9230    1.5375    0.0000 N   0  0
    0.0756    0.0000    0.0000 N   0  0
   -1.2603   -2.3105    0.0000 N   0  0
   -2.5962   -4.6126    0.0000 C   0  0
   -9.2505    2.3105    0.0000 C   0  0
    1.4031   -0.7730    0.0000 C   0  0
   -9.2505    3.8481    0.0000 C   0  0
    2.8146   -0.1344    0.0000 S   0  0
    1.5628   -2.2937    0.0000 N   0  0
  -10.5864    4.6126    0.0000 O   0  0
    3.8397   -1.2855    0.0000 C   0  0
    3.0751   -2.6130    0.0000 C   0  0
    5.3688   -1.1259    0.0000 C   0  0
    5.9990    0.2857    0.0000 N   0  0
    6.2678   -2.3693    0.0000 O   0  0
    7.5197    0.4369    0.0000 C   0  0
    8.1498    1.8316    0.0000 C   0  0
    8.4271   -0.8066    0.0000 C   0  0
    9.6790    2.0081    0.0000 C   0  0
    7.2508    3.0919    0.0000 C   0  0
    9.9563   -0.6385    0.0000 C   0  0
    7.7970   -2.2013    0.0000 Cl  0  0
   10.5864    0.7562    0.0000 C   0  0
 19 22  1  0
 27 30  1  0
 29 33  2  0
  1  3  1  0
  1  2  1  0
 15 17  1  0
  4  8  1  0
  1  4  1  0
 31 33  1  0
  3  7  1  0
 28 31  2  0
  5  9  1  0
 28 32  1  0
  6 10  2  0
 16 19  2  0
 16 18  1  0
 23 24  1  0
 10 14  1  0
  9 13  2  0
  9 12  1  0
 23 25  2  0
 11 15  1  0
 17 20  1  0
 27 29  1  0
 10 13  1  0
 26 28  1  0
 12 16  1  0
 26 27  2  0
 24 26  1  0
 18 21  1  0
  8 11  1  0
  2  5  2  0
  2  6  1  0
  7 11  1  0
 21 23  1  0
 21 22  2  0
M  END
>  <SOM>
11

$$$$

SciTegic02211520382D

 18 19  0  0  0  0            999 V2000
   -2.2590   -1.2048    0.0000 C   0  0  2  0  0  0
   -1.4223    0.0879    0.0000 C   0  0
   -0.9120   -1.9746    0.0000 C   0  0  2  0  0  0
   -3.5433   -1.9746    0.0000 C   0  0
   -3.4638   -0.3221    0.0000 O   0  0
   -2.1210    1.4558    0.0000 C   0  0
    0.1171    0.0042    0.0000 C   0  0
   -0.9120   -3.4555    0.0000 C   0  0
    0.5940   -1.2843    0.0000 C   0  0
   -3.5433   -3.5182    0.0000 C   0  0
   -1.2801    2.7485    0.0000 C   0  0
    0.9538    1.2968    0.0000 C   0  0
   -2.2590   -4.2545    0.0000 C   0  0
    1.8491   -2.2005    0.0000 N   0  0
    0.2552    2.6690    0.0000 C   0  0
   -1.9787    4.1206    0.0000 O   0  0
    1.8491   -3.6772    0.0000 C   0  0
    3.1333   -1.4140    0.0000 C   0  0
 11 16  1  0
 11 15  2  0
 14 17  1  0
  1  3  1  0
  1  2  1  0
 14 18  1  0
  9 14  1  0
  1  5  1  0
  1  4  1  0
  8 13  1  0
  2  6  2  0
  2  7  1  0
  7 12  2  0
  4 10  1  0
 10 13  1  0
  6 11  1  0
  3  9  1  0
  3  8  1  0
 12 15  1  0
M  END
>  <SOM>
14

$$$$

SciTegic02211520382D

 17 18  0  0  0  0            999 V2000
   -2.2612   -1.2567    0.0000 C   0  0  2  0  0  0
   -1.4220    0.0331    0.0000 C   0  0
   -0.9136   -2.0256    0.0000 C   0  0  2  0  0  0
   -3.5427   -2.0256    0.0000 C   0  0
   -3.4641   -0.3762    0.0000 O   0  0
   -2.1206    1.4014    0.0000 C   0  0
    0.1157   -0.0496    0.0000 C   0  0
   -0.9136   -3.5096    0.0000 C   0  0
    0.5953   -1.3352    0.0000 C   0  0
   -3.5427   -3.5716    0.0000 C   0  0
   -1.2815    2.6952    0.0000 C   0  0
    0.9549    1.2443    0.0000 C   0  0
   -2.2612   -4.3074    0.0000 C   0  0
    1.8478   -2.2529    0.0000 N   0  0
    0.2563    2.6167    0.0000 C   0  0
   -1.9801    4.0677    0.0000 O   0  0
    3.1334   -1.4675    0.0000 C   0  0
 11 16  1  0
 11 15  2  0
 14 17  1  0
  1  3  1  0
  1  2  1  0
  9 14  1  0
  1  5  1  0
  1  4  1  0
  8 13  1  0
  2  6  2  0
  2  7  1  0
  7 12  2  0
  4 10  1  0
 10 13  1  0
  6 11  1  0
  3  9  1  0
  3  8  1  0
 12 15  1  0
M  END
>  <SOM>
14

$$$$

SciTegic02211520382D

 27 30  0  0  0  0            999 V2000
    0.7465   -0.1697    0.0000 C   0  0
   -0.5904    0.5972    0.0000 C   0  0
    0.7465   -1.7102    0.0000 C   0  0
    2.0767    0.5972    0.0000 C   0  0
   -1.9206   -0.1697    0.0000 C   0  0
   -0.0407    2.2803    0.0000 N   0  0
    2.0767   -2.4839    0.0000 C   0  0
   -0.5904   -2.4839    0.0000 N   0  0
    1.6695    2.2803    0.0000 N   0  0
    3.4136   -0.1697    0.0000 C   0  0
   -1.9206   -1.7102    0.0000 C   0  0
   -3.2575    0.5972    0.0000 C   0  0
    3.4136   -1.7102    0.0000 C   0  0
    2.0767   -4.0244    0.0000 N   0  3
    2.6196    3.4883    0.0000 C   0  0
   -3.2575   -2.4839    0.0000 C   0  0
   -4.5945   -0.1697    0.0000 C   0  0
    3.4476   -4.7913    0.0000 O   0  0
    0.7601   -4.7642    0.0000 O   0  5
    4.0855    2.9997    0.0000 C   0  0
   -4.5945   -1.7102    0.0000 C   0  0
   -5.9247    0.5972    0.0000 O   0  0
    5.0356    4.2077    0.0000 C   0  0
   -7.4245   -0.2850    0.0000 C   0  0
    6.4947    3.7122    0.0000 N   0  0
    7.4449    4.9270    0.0000 C   0  0
    6.9359    2.2396    0.0000 C   0  0
  1  3  2  0
  1  2  1  0
 20 23  1  0
  1  4  1  0
  3  7  1  0
 22 24  1  0
 23 25  1  0
  3  8  1  0
  5 12  1  0
  5 11  2  0
 10 13  1  0
  2  5  1  0
  6  9  1  0
  9 15  1  0
  4 10  2  0
 25 27  1  0
 25 26  1  0
 11 16  1  0
 15 20  1  0
 17 21  1  0
 17 22  1  0
  8 11  1  0
 12 17  2  0
  4  9  1  0
 16 21  2  0
 14 18  2  0
 14 19  1  0
  7 14  1  0
  2  6  2  0
  7 13  2  0
M  END
>  <SOM>
25

$$$$

SciTegic02211520382D

 34 38  0  0  0  0            999 V2000
   -3.0073    4.0461    0.0000 N   0  0
   -4.4653    3.5723    0.0000 C   0  0
   -2.1051    2.7977    0.0000 C   0  0
   -2.5334    5.5133    0.0000 C   0  0
   -4.4653    2.0322    0.0000 C   0  0
   -5.8049    4.3377    0.0000 C   0  0
   -3.0073    1.5583    0.0000 N   0  0
   -0.5650    2.7977    0.0000 N   0  0
   -3.7545    6.4428    0.0000 C   0  0
   -5.8049    1.2576    0.0000 C   0  0
   -7.1354    3.5723    0.0000 C   0  0
   -0.0456    1.3487    0.0000 C   0  0
   -5.1761    5.8596    0.0000 C   0  0
   -3.5540    7.9738    0.0000 C   0  0
   -7.1354    2.0322    0.0000 C   0  0
   -1.0480    0.1823    0.0000 C   0  0
    1.4672    1.0662    0.0000 C   0  0
   -6.3972    6.7891    0.0000 C   0  0
   -4.7752    8.9124    0.0000 C   0  0
   -0.5377   -1.2758    0.0000 C   0  0
    1.9775   -0.3827    0.0000 C   0  0
   -6.1968    8.3201    0.0000 C   0  0
    0.9751   -1.5583    0.0000 N   0  0
   -7.4179    9.2587    0.0000 F   0  0
    1.4945   -3.0073    0.0000 C   0  0
    3.0346   -3.0073    0.0000 C   0  0
    3.5449   -4.4562    0.0000 C   0  0
    2.5425   -5.6318    0.0000 C   0  0
    5.0577   -4.7387    0.0000 C   0  0
    3.0528   -7.0807    0.0000 C   0  0
    5.5680   -6.1877    0.0000 C   0  0
    4.5656   -7.3632    0.0000 C   0  0
    5.0850   -8.8122    0.0000 O   0  0
    6.6251   -8.8122    0.0000 C   0  0
 19 22  2  0
 29 31  1  0
  1  3  1  0
  1  2  1  0
 20 23  1  0
  1  4  1  0
  3  7  2  0
 22 24  1  0
 28 30  2  0
 31 32  2  0
  5  7  1  0
 23 25  1  0
  6 11  2  0
  3  8  1  0
 32 33  1  0
  5 10  1  0
 10 15  2  0
 30 32  1  0
  9 14  2  0
  9 13  1  0
 25 26  1  0
 11 15  1  0
 33 34  1  0
 17 21  1  0
 27 29  2  0
 27 28  1  0
 12 16  1  0
 12 17  1  0
  4  9  1  0
 13 18  2  0
 16 20  1  0
 26 27  1  0
 18 22  1  0
 14 19  1  0
  8 12  1  0
  2  5  2  0
  2  6  1  0
 21 23  1  0
M  END
>  <SOM>
23

$$$$

SciTegic02211520382D

 20 21  0  0  0  0            999 V2000
    0.1250    0.8249    0.0000 N   0  0
   -1.3998    0.8249    0.0000 C   0  0
    0.8999   -0.5999    0.0000 C   0  0
    0.9570    2.1318    0.0000 C   0  0
   -2.7246    0.0536    0.0000 C   0  0
   -1.3998    2.3497    0.0000 C   0  0
   -1.3391   -0.5999    0.0000 C   0  0
    2.4639   -0.5999    0.0000 C   0  0
    0.0857   -1.9069    0.0000 C   0  0
    2.5032    2.1140    0.0000 C   0  0
    0.2250    3.4781    0.0000 O   0  0
   -4.0708    0.8249    0.0000 C   0  0
   -2.7246    3.1245    0.0000 C   0  0
   -2.6068   -1.4498    0.0000 O   0  0
    3.1960   -1.9461    0.0000 C   0  0
    0.8177   -3.2531    0.0000 C   0  0
    3.2745    0.7070    0.0000 C   0  0
   -4.0708    2.3497    0.0000 N   0  0
   -2.5853   -3.0353    0.0000 C   0  0
    2.3639   -3.2924    0.0000 C   0  0
  5 12  1  0
 13 18  1  0
  7 14  1  0
  1  3  1  0
  1  2  1  0
 10 17  1  0
 14 19  1  0
 15 20  1  0
  1  4  1  0
  2  5  1  0
  2  6  1  0
  2  7  1  0
 12 18  1  0
  6 13  1  0
  4 10  1  0
  4 11  2  0
  8 15  2  0
  3  9  2  0
  3  8  1  0
  9 16  1  0
 16 20  2  0
M  END
>  <SOM>
1

$$$$

SciTegic02211520382D

 38 44  0  0  0  0            999 V2000
   -1.3705    1.2738    0.0000 C   0  0  2  0  0  0
    0.0114    0.5232    0.0000 C   0  0  1  0  0  0
   -2.7126    0.5232    0.0000 C   0  0  2  0  0  0
   -1.3705    2.8149    0.0000 C   0  0
    0.0455    2.0245    0.0000 C   0  0
    1.3534    1.2738    0.0000 C   0  0  2  0  0  0
    0.0114   -0.9611    0.0000 C   0  0
   -1.0009   -0.6199    0.0000 C   0  0
   -2.7410   -1.0577    0.0000 C   0  0  2  0  0  0
   -4.0603    2.1382    0.0000 O   0  0
   -2.7126    3.5769    0.0000 C   0  0
    0.0114    3.5315    0.0000 C   0  0
    2.3998    2.0245    0.0000 C   0  0
    3.2699    0.8530    0.0000 N   0  0
    1.3534    2.7467    0.0000 C   0  0
   -1.3705   -1.7174    0.0000 C   0  0  1  0  0  0
   -1.8084   -0.0398    0.0000 C   0  0
   -4.0831   -1.8652    0.0000 O   0  0
   -2.7126    5.1067    0.0000 C   0  0
    0.0114    5.0555    0.0000 C   0  0
    4.6574    0.0853    0.0000 C   0  0
   -1.3705   -3.2642    0.0000 C   0  0  2  0  0  0
   -5.4820   -1.1373    0.0000 C   0  0
   -1.3705    5.8005    0.0000 C   0  0
   -4.0831    5.9256    0.0000 O   0  0
    1.3876    5.8175    0.0000 O   0  0
    4.6404   -1.4331    0.0000 C   0  0
   -0.4891   -4.5266    0.0000 C   0  0
   -0.0796   -3.6509    0.0000 C   0  0
   -2.7637   -4.0148    0.0000 O   0  0
    3.8044   -2.8320    0.0000 C   0  0
    5.4820   -2.8206    0.0000 C   0  0
    1.0520   -4.4300    0.0000 C   0  0
   -1.4672   -5.6242    0.0000 C   0  0
   -0.6483   -5.9256    0.0000 C   0  0
   -4.3219    0.0341    0.0000 H   0  0
    1.6093   -0.2900    0.0000 H   0  0
   -0.2502   -2.5988    0.0000 H   0  0
 27 31  1  0
 19 24  1  0
 19 25  1  0
  1  3  1  0
  1  2  1  0
 20 24  2  0
  1  5  1  0
  1  4  1  0
 28 35  1  0
 28 34  1  0
 28 33  1  0
 22 28  1  0
 22 29  1  0
 12 20  1  0
  3  9  1  0
  6 14  1  0
  6 15  1  0
  5 13  1  0
 10 11  1  0
  6 37  1  0
 27 32  1  0
  9 16  1  0
  9 17  1  0
  3 10  1  0
  2  7  1  0
  4 11  1  0
  4 12  2  0
 14 21  1  0
  9 18  1  0
  3 36  1  0
 11 19  2  0
 13 14  1  0
 22 30  1  0
 31 32  1  0
 12 15  1  0
 16 22  1  0
 16 38  1  0
 18 23  1  0
 20 26  1  0
  8 17  1  0
  2  6  1  0
  7 16  1  0
 21 27  1  0
  2  8  1  0
M  END
>  <SOM>
14

$$$$

SciTegic02211520382D

 18 19  0  0  0  0            999 V2000
   -2.0095   -1.2570    0.0000 C   0  0  2  0  0  0
   -1.1701    0.0331    0.0000 C   0  0
   -0.6616   -2.0260    0.0000 C   0  0  2  0  0  0
   -3.2912   -2.0260    0.0000 C   0  0
   -3.2127   -0.3763    0.0000 O   0  0
   -1.8689    1.4017    0.0000 C   0  0
    0.3680   -0.0496    0.0000 C   0  0
   -0.6616   -3.5104    0.0000 C   0  0
    0.8435   -1.3355    0.0000 C   0  0
   -3.2912   -3.5724    0.0000 C   0  0
   -1.0295    2.6958    0.0000 C   0  0
    1.2032    1.2446    0.0000 C   0  0
   -2.0095   -4.3084    0.0000 C   0  0
    2.1004   -2.2534    0.0000 N   0  0
    0.5044    2.6173    0.0000 C   0  0
   -1.7283    4.0686    0.0000 O   0  0
    3.3863   -1.4678    0.0000 C   0  0
   -3.2540    3.8660    0.0000 C   0  0
 11 16  1  0
 11 15  2  0
 14 17  1  0
  1  3  1  0
  1  2  1  0
  9 14  1  0
  1  5  1  0
  1  4  1  0
  8 13  1  0
  2  6  2  0
  2  7  1  0
  7 12  2  0
  4 10  1  0
 10 13  1  0
 16 18  1  0
  6 11  1  0
  3  9  1  0
  3  8  1  0
 12 15  1  0
M  END
>  <SOM>
14

$$$$

SciTegic02211520382D

 33 36  0  0  0  0            999 V2000
   -0.6634    0.7326    0.0000 C   0  0
   -0.6634   -0.7788    0.0000 C   0  0
   -2.0594    1.4825    0.0000 C   0  0
    0.7442    1.4825    0.0000 N   0  0
    0.7442   -1.5287    0.0000 C   0  0
   -2.0594   -1.5287    0.0000 N   0  0
   -2.0594    2.9939    0.0000 N   0  0
   -3.4612    0.7326    0.0000 N   0  0
    2.1344    0.7326    0.0000 C   0  0
    2.1344   -0.7788    0.0000 N   0  0
    0.7442   -3.0112    0.0000 N   0  0
   -3.4612   -0.7788    0.0000 C   0  0
   -3.4323    3.7438    0.0000 C   0  0
   -0.6922    3.7208    0.0000 C   0  0
    3.8419    1.4248    0.0000 N   0  0
    2.0709   -3.7381    0.0000 C   0  0
   -0.6115   -3.7554    0.0000 C   0  0
   -5.1975   -1.6556    0.0000 N   0  0
   -3.4093    5.2725    0.0000 C   0  0
   -0.6634    5.2437    0.0000 C   0  0
    5.2091    0.6922    0.0000 C   0  0
    3.8361    2.9247    0.0000 C   0  0
    2.0998   -5.2379    0.0000 C   0  0
   -0.5942   -5.2668    0.0000 C   0  0
   -6.5935   -0.9461    0.0000 C   0  0
   -2.0132    6.0109    0.0000 C   0  0
    5.2091   -0.8134    0.0000 C   0  0
    5.1860    3.6688    0.0000 C   0  0
    0.7845   -6.0109    0.0000 C   0  0
   -6.5993    0.5596    0.0000 C   0  0
    3.8650   -1.5633    0.0000 O   0  0
    6.5993    2.9305    0.0000 O   0  0
   -5.2494    1.3441    0.0000 O   0  0
 19 26  1  0
 27 31  1  0
  1  3  1  0
  1  2  2  0
  1  4  1  0
 22 28  1  0
  3  7  1  0
 23 29  1  0
 28 32  1  0
  6 12  2  0
  3  8  2  0
  5 11  1  0
  5 10  2  0
  2  5  1  0
 13 19  1  0
 30 33  1  0
 20 26  1  0
  9 15  1  0
  9 10  1  0
 14 20  1  0
 11 17  1  0
 11 16  1  0
 15 22  1  0
 15 21  1  0
 24 29  1  0
 17 24  1  0
 12 18  1  0
  4  9  2  0
 16 23  1  0
 25 30  1  0
 18 25  1  0
  8 12  1  0
  7 14  1  0
  2  6  1  0
  7 13  1  0
 21 27  1  0
M  END
>  <SOM>
15

$$$$

SciTegic02211520382D

 28 31  0  0  0  0            999 V2000
   -1.7480   -1.7419    0.0000 C   0  0
   -0.7885   -2.9460    0.0000 C   0  0
   -0.9290   -0.4645    0.0000 N   0  0
   -3.3005   -1.7480    0.0000 N   0  0
   -1.1307   -4.4618    0.0000 C   0  0
    0.6907   -2.4876    0.0000 C   0  0
    0.6173   -0.5012    0.0000 C   0  0
   -1.6686    0.8862    0.0000 C   0  0
   -4.2723   -2.9643    0.0000 C   0  0
   -2.5304   -5.1402    0.0000 S   0  0
    0.0061   -5.5069    0.0000 C   0  0
    1.8275   -3.5450    0.0000 C   0  0
    1.4119    0.8068    0.0000 C   0  0
   -0.8801    2.2064    0.0000 C   0  0
   -3.9361   -4.4557    0.0000 C   0  0
   -5.7453   -2.4998    0.0000 C   0  0
    1.4852   -5.0485    0.0000 C   0  0
    0.6723    2.1759    0.0000 N   0  0
   -5.0669   -5.5069    0.0000 C   0  0
   -6.8944   -3.5572    0.0000 C   0  0
    1.4730    3.4900    0.0000 C   0  0
   -6.5521   -5.0363    0.0000 C   0  0
    3.0193    3.4533    0.0000 C   0  0
   -7.7011   -6.0570    0.0000 O   0  0
    3.8200    4.7735    0.0000 O   0  0
    5.3541    4.7368    0.0000 C   0  0
    6.1548    6.0570    0.0000 C   0  0
    7.7011    6.0203    0.0000 O   0  0
 19 22  2  0
 15 19  1  0
  1  3  1  0
  1  2  1  0
 20 22  1  0
  1  4  2  0
  3  7  1  0
 22 24  1  0
  6 12  2  0
 23 25  1  0
  3  8  1  0
  5 11  1  0
  5 10  1  0
 10 15  1  0
  9 16  1  0
  9 15  2  0
 25 26  1  0
 11 17  2  0
 27 28  1  0
 12 17  1  0
  4  9  1  0
 13 18  1  0
 16 20  2  0
 18 21  1  0
 26 27  1  0
  8 14  1  0
 14 18  1  0
  2  5  2  0
  2  6  1  0
  7 13  1  0
 21 23  1  0
M  END
>  <SOM>
18

$$$$

SciTegic02211520382D

 27 30  0  0  0  0            999 V2000
   -3.5779    0.0547    0.0000 C   0  0
   -2.2343    0.8310    0.0000 C   0  0
   -3.5779   -1.5028    0.0000 C   0  0
   -4.9265    0.8310    0.0000 C   0  0
   -0.8808    0.0547    0.0000 N   0  0
   -2.2343    2.3836    0.0000 C   0  0
   -2.2343   -2.2791    0.0000 C   0  0
   -4.9265   -2.2791    0.0000 C   0  0
   -6.2700    0.0547    0.0000 C   0  0
   -0.8808   -1.5028    0.0000 N   0  0
   -0.7614    2.9111    0.0000 C   0  0
   -2.2343   -3.8367    0.0000 O   0  0
   -6.2700   -1.5028    0.0000 C   0  0
    0.4678   -2.2791    0.0000 C   0  0
   -0.4827    4.4338    0.0000 C   0  0
    0.4230    1.8959    0.0000 C   0  0
    0.2687   -3.8914    0.0000 C   0  0
    1.5775   -1.4381    0.0000 C   0  0
    0.9853    4.9513    0.0000 C   0  0
    1.8860    2.4135    0.0000 C   0  0
    1.1196   -4.9513    0.0000 C   0  0
    3.0952   -1.9208    0.0000 C   0  0
    2.1746    3.9461    0.0000 C   0  0
    2.7021   -4.8817    0.0000 C   0  0
    3.6277   -3.5082    0.0000 N   0  0
    3.6376    4.4637    0.0000 Cl  0  0
    5.1703   -3.7222    0.0000 C   0  0
 19 23  1  0
 15 19  2  0
  1  3  2  0
  1  2  1  0
 20 23  2  0
  1  4  1  0
  3  7  1  0
 22 25  1  0
 23 26  1  0
  6 11  1  0
  3  8  1  0
  5 10  1  0
 10 14  1  0
  9 13  1  0
 24 25  1  0
 25 27  1  0
 11 16  2  0
 11 15  1  0
 17 21  1  0
 18 22  1  0
  4  9  2  0
 16 20  1  0
 14 17  1  0
 14 18  1  0
  8 13  2  0
  2  5  2  0
  2  6  1  0
  7 10  1  0
  7 12  2  0
 21 24  1  0
M  END
>  <SOM>
25

$$$$

SciTegic02211520382D

 23 24  0  0  0  0            999 V2000
    0.9158   -1.9873    0.0000 C   0  0
    0.9158   -0.4250    0.0000 C   0  0
   -0.4370   -2.7655    0.0000 S   0  0
    2.3944   -2.4722    0.0000 S   0  0
   -0.4370    0.3532    0.0000 C   0  0  2  0  0  0
    2.3944    0.0539    0.0000 C   0  0
   -1.7898   -1.9873    0.0000 N   0  0
    0.3412   -4.1183    0.0000 O   0  0
   -1.2151   -4.1183    0.0000 O   0  0
    3.3162   -1.2092    0.0000 C   0  0
   -1.7898   -0.4250    0.0000 C   0  0
   -0.4370    1.9155    0.0000 N   0  0
   -3.1426   -2.7655    0.0000 C   0  0
    4.8785   -1.2092    0.0000 S   0  0
    0.9158    2.6996    0.0000 C   0  0
   -4.2799   -2.1190    0.0000 C   0  0
    6.4348   -1.2092    0.0000 N   0  0
    4.8785    0.3532    0.0000 O   0  0
    4.8785   -2.7655    0.0000 O   0  0
    0.9158    4.2560    0.0000 C   0  0
   -4.2799   -0.4190    0.0000 C   0  0
   -5.4951    0.3771    0.0000 O   0  0
   -6.7042   -0.6106    0.0000 C   0  0
  1  3  1  0
  1  2  2  0
  1  4  1  0
  3  7  1  0
 22 23  1  0
  6 10  2  0
  3  9  2  0
  3  8  2  0
  5 12  1  0
  5 11  1  0
 10 14  1  0
  4 10  1  0
 15 20  1  0
 13 16  1  0
 12 15  1  0
 16 21  1  0
 14 17  1  0
 14 18  2  0
 14 19  2  0
  2  5  1  0
  2  6  1  0
  7 11  1  0
  7 13  1  0
 21 22  1  0
M  END
>  <SOM>
12

$$$$

SciTegic02211520382D

 31 35  0  0  0  0            999 V2000
   -0.5491   -0.4411    0.0000 C   0  0
   -2.1243   -0.9091    0.0000 C   0  0
   -0.0360    1.0081    0.0000 C   0  0
    0.3600   -1.7822    0.0000 C   0  0
   -2.1243   -2.4033    0.0000 C   0  0
   -3.4204   -0.1620    0.0000 C   0  0
    1.4762    1.2782    0.0000 C   0  0
   -1.0351    2.1783    0.0000 C   0  0
   -0.7111   -2.9614    0.0000 N   0  0
   -3.4204   -3.1504    0.0000 C   0  0
   -4.7166   -0.9091    0.0000 C   0  0
    1.9982    2.7363    0.0000 C   0  0
   -0.5131    3.6275    0.0000 C   0  0
   -0.3690   -4.4736    0.0000 C   0  0
   -4.7166   -2.4033    0.0000 C   0  0
   -6.0488   -0.1350    0.0000 Cl  0  0
    0.9991    3.9065    0.0000 N   0  0
   -1.5032   -5.5267    0.0000 C   0  0
    1.1161   -4.9236    0.0000 C   0  0
    1.5212    5.3557    0.0000 C   0  0
   -1.1611   -7.0389    0.0000 C   0  0
    1.4582   -6.4358    0.0000 C   0  0
    3.0604    5.3467    0.0000 C   0  0
    0.3240   -7.4889    0.0000 C   0  0
    3.5734    6.7958    0.0000 N   0  0
    0.6661   -9.0011    0.0000 F   0  0
    4.9686    7.2279    0.0000 C   0  0
    2.6913    8.1370    0.0000 C   0  0
    5.0856    8.7131    0.0000 N   0  0
    6.1748    6.2648    0.0000 O   0  0
    3.6725    9.3792    0.0000 C   0  0
 19 22  1  0
 27 30  2  0
 29 31  1  0
  1  3  1  0
  1  2  1  0
 13 17  1  0
 20 23  1  0
  1  4  2  0
  3  7  1  0
 28 31  2  0
  5  9  1  0
 23 25  1  0
  6 11  2  0
  3  8  1  0
  5 10  1  0
 10 15  2  0
 22 24  2  0
 25 28  1  0
  9 14  1  0
 25 27  1  0
 11 16  1  0
 11 15  1  0
 17 20  1  0
 27 29  1  0
 12 17  1  0
  4  9  1  0
 24 26  1  0
 18 21  2  0
 14 18  1  0
 14 19  2  0
  8 13  1  0
  2  5  2  0
  2  6  1  0
  7 12  1  0
 21 24  1  0
M  END
>  <SOM>
17

$$$$

SciTegic02211520382D

 41 45  0  0  0  0            999 V2000
    0.3094    2.6868    0.0000 C   0  0
   -0.5699    3.9487    0.0000 C   0  0
    1.2131    3.9406    0.0000 C   0  0
   -1.0340    1.9133    0.0000 C   0  0
    1.6446    1.9133    0.0000 C   0  0
   -2.1168    3.9813    0.0000 N   0  0
   -0.0651    5.4061    0.0000 N   0  0
    2.7438    3.7696    0.0000 C   0  0
    0.5699    5.3328    0.0000 C   0  0
   -1.0340    0.3582    0.0000 C   0  0
    1.6365    0.3664    0.0000 C   0  0
   -2.5646    5.4550    0.0000 N   0  0
   -1.2945    6.3424    0.0000 N   0  0
    3.6475    5.0234    0.0000 C   0  0
    1.4655    6.5948    0.0000 C   0  0
    0.3012   -0.3989    0.0000 N   0  0
   -4.0139    5.9597    0.0000 C   0  0
    3.0124    6.4320    0.0000 C   0  0
    0.2687   -1.9377    0.0000 C   0  0
   -4.3070    7.4741    0.0000 C   0  0
    1.6039   -2.7031    0.0000 C   0  0
   -5.7643    7.9789    0.0000 N   0  0
   -3.1427    8.4837    0.0000 O   0  0
    1.5958   -4.2337    0.0000 C   0  0
    0.0651   -4.0302    0.0000 C   0  0
    0.8467   -5.5852    0.0000 C   0  0
    3.0287   -4.8199    0.0000 C   0  0
   -0.9119   -5.2026    0.0000 C   0  0
   -0.4315   -2.5728    0.0000 C   0  0
   -0.6513   -5.8702    0.0000 C   0  0
    1.9133   -6.8391    0.0000 C   0  0
    4.3884   -4.1197    0.0000 N   0  0
    3.0369   -6.3505    0.0000 O   0  0
   -2.4425   -4.9339    0.0000 C   0  0
   -1.9540   -2.2960    0.0000 C   0  0
   -1.1561   -7.3113    0.0000 C   0  0
    1.3597   -8.1987    0.0000 C   0  0
    5.7643   -4.8199    0.0000 C   0  0
    4.3965   -2.5809    0.0000 C   0  0
   -2.9636   -3.4765    0.0000 C   0  0
   -0.1628   -8.4837    0.0000 C   0  0
 37 41  2  0
 19 21  1  0
 27 32  1  0
 27 33  2  0
  1  3  1  0
  1  2  1  0
 20 22  1  0
 20 23  2  0
  1  5  1  0
  1  4  1  0
 28 34  1  0
 26 31  2  0
 26 30  1  0
 29 35  2  0
  6 12  1  0
 16 19  1  0
  3  9  1  0
  3  8  2  0
  5 11  1  0
 10 16  1  0
 31 37  1  0
 30 36  2  0
 32 39  1  0
 12 13  1  0
 25 29  1  0
 25 28  2  0
  9 15  2  0
 34 40  2  0
  4 10  1  0
 11 16  1  0
 36 41  1  0
 17 20  1  0
 15 18  1  0
 12 17  1  0
 24 26  1  0
 24 27  1  0
 24 25  1  0
  8 14  1  0
 14 18  2  0
 35 40  1  0
  2  6  2  0
  2  7  1  0
  7 13  2  0
 21 24  1  0
 32 38  1  0
M  END
>  <SOM>
32

$$$$

SciTegic02211520382D

 32 35  0  0  0  0            999 V2000
    4.1006    4.3576    0.0000 C   0  0
    2.7720    3.5757    0.0000 C   0  0
    5.1394    3.2149    0.0000 C   0  0
    4.8715    5.6971    0.0000 C   0  0
    2.7173    4.9535    0.0000 C   0  0
    2.7775    2.0284    0.0000 C   0  0
    1.4270    4.3302    0.0000 C   0  0
    6.5500    3.8546    0.0000 C   0  0
    6.3860    5.3800    0.0000 C   0  0
    1.3231    5.5604    0.0000 N   0  0
    1.4489    1.2520    0.0000 C   0  0
    4.1225    1.2630    0.0000 O   0  0
    0.0875    3.5593    0.0000 C   0  0
    0.1039    2.0175    0.0000 C   0  0
   -1.2192    1.2356    0.0000 N   0  0
   -2.5752    2.0011    0.0000 C   0  0
   -3.8983    1.2138    0.0000 C   0  0
   -2.5916    3.5484    0.0000 O   0  0
   -3.8819   -0.3280    0.0000 C   0  0
   -5.2433    1.9738    0.0000 C   0  0
   -2.5424   -1.0880    0.0000 N   0  0
   -5.1995   -1.1154    0.0000 N   0  0
   -6.5500    1.1810    0.0000 C   0  0
   -5.2652    3.5156    0.0000 O   0  0
   -2.5314   -2.6298    0.0000 C   0  0
   -6.5336   -0.3663    0.0000 C   0  0
   -1.1919   -3.3898    0.0000 C   0  0
    0.1422   -2.6189    0.0000 C   0  0
   -1.1919   -4.9262    0.0000 C   0  0
    1.4817   -3.3789    0.0000 C   0  0
    0.1422   -5.6971    0.0000 C   0  0
    1.4817   -4.9207    0.0000 N   0  0
 19 22  2  0
 19 21  1  0
 29 31  1  0
  1  3  1  0
  1  2  1  0
 20 24  1  0
 20 23  1  0
  1  5  1  0
  1  4  1  0
  8  9  1  0
 16 17  1  0
 22 26  1  0
  6 12  1  0
 23 26  2  0
 16 18  2  0
  6 11  2  0
  3  8  1  0
 17 19  1  0
  5 10  3  0
 30 32  1  0
 25 27  1  0
 11 14  1  0
 15 16  1  0
 17 20  2  0
 13 14  2  0
 27 29  2  0
 27 28  1  0
 31 32  2  0
  4  9  1  0
 14 15  1  0
  2  6  1  0
  2  7  2  0
  7 13  1  0
 21 25  1  0
 28 30  2  0
M  END
>  <SOM>
21

$$$$

SciTegic02211520382D

 24 28  0  0  0  0            999 V2000
   -0.3344   -0.6833    0.0000 C   0  0  2  0  0  0
   -0.3344    0.8723    0.0000 C   0  0
    0.9886   -1.4345    0.0000 C   0  0  2  0  0  0
   -1.6089   -1.4829    0.0000 C   0  0  1  0  0  0
    0.8723    0.1551    0.0000 C   0  0
   -1.6089    1.6235    0.0000 C   0  0
    0.9886    1.6235    0.0000 C   0  0
    2.3213   -0.6397    0.0000 C   0  0  1  0  0  0
    0.9886   -2.9659    0.0000 C   0  0
   -2.9804   -0.0194    0.0000 O   0  0
   -1.6089   -2.9659    0.0000 C   0  0  2  0  0  0
    2.7333    0.1696    0.0000 C   0  0
   -1.6089    3.1113    0.0000 C   0  0
    2.3213    0.8723    0.0000 C   0  0
    0.9886    3.1549    0.0000 C   0  0
    3.6395   -1.6477    0.0000 N   0  0
   -0.3344   -3.7703    0.0000 C   0  0
   -2.9804   -3.7703    0.0000 O   0  0
   -0.3344    3.9109    0.0000 C   0  0
   -3.1840    3.9109    0.0000 O   0  0
    4.9722   -1.3230    0.0000 C   0  0
   -4.8365    3.1549    0.0000 C   0  0
    1.8997   -2.4570    0.0000 H   0  0
   -3.0386   -2.0499    0.0000 H   0  0
 15 19  1  0
  1  3  1  0
  1  2  1  0
  3 23  1  0
 20 22  1  0
  1  5  1  0
  1  4  1  0
  6 13  1  0
  6 10  1  0
 13 20  1  0
  3  8  1  0
  5 12  1  0
  3  9  1  0
  9 17  2  0
  4 10  1  0
  4 11  1  0
 11 17  1  0
 11 18  1  0
 12 16  1  0
 13 19  2  0
 16 21  1  0
  4 24  1  0
  8 14  1  0
  8 16  1  0
  7 15  2  0
  7 14  1  0
  2  6  2  0
  2  7  1  0
M  END
>  <SOM>
16

$$$$

SciTegic02211520382D

 21 21  0  0  0  0            999 V2000
    0.0921   -2.6061    0.0000 C   0  0
    0.0921   -1.0836    0.0000 N   0  0
    1.4033   -3.3646    0.0000 C   0  0
   -1.2245   -3.3646    0.0000 C   0  0
    1.3329   -0.2113    0.0000 C   0  0
   -1.1486   -0.2113    0.0000 C   0  0
    1.4033   -4.8817    0.0000 C   0  0
    2.7199   -2.6061    0.0000 C   0  0
   -1.2245   -4.8817    0.0000 C   0  0
   -2.5411   -2.6061    0.0000 C   0  0
    1.2787    1.3112    0.0000 O   0  0
   -2.3894   -1.0890    0.0000 C   0  0
   -1.1486    1.3112    0.0000 O   0  0
    0.0921   -5.6457    0.0000 C   0  0
    4.0852   -3.4297    0.0000 C   0  0
   -3.9552   -3.3917    0.0000 C   0  0
    2.6928    1.8638    0.0000 C   0  0
   -3.6301   -0.2113    0.0000 Cl  0  0
    2.6440    3.4026    0.0000 C   0  0
    1.1757    3.8685    0.0000 C   0  0
    1.1215    5.4073    0.0000 C   0  0
 11 17  1  0
 17 19  1  0
  5 11  1  0
  6 12  1  0
 10 16  1  0
  7 14  1  0
  1  3  1  0
  1  2  1  0
 20 21  1  0
  3  7  2  0
  1  4  2  0
  2  5  1  0
  2  6  1  0
  9 14  2  0
 12 18  1  0
  8 15  1  0
  4 10  1  0
  6 13  2  0
  4  9  1  0
  3  8  1  0
 19 20  1  0
M  END
>  <SOM>
2

$$$$

SciTegic02211520382D

 18 18  0  0  0  0            999 V2000
    0.6896   -1.6181    0.0000 C   0  0
    0.6896   -0.0721    0.0000 N   0  0
   -0.6445   -2.3843    0.0000 C   0  0
    2.0237   -2.3843    0.0000 C   0  0
   -0.5679    0.8158    0.0000 C   0  0
    1.9516    0.8158    0.0000 C   0  0
   -0.6445   -3.9257    0.0000 C   0  0
   -1.9786   -1.6181    0.0000 C   0  0
    2.0237   -3.9257    0.0000 C   0  0
    3.3578   -1.6181    0.0000 C   0  0
   -1.8254   -0.0766    0.0000 C   0  0
   -0.5679    2.3572    0.0000 O   0  0
    1.8930    2.3572    0.0000 O   0  0
    0.6896   -4.6964    0.0000 C   0  0
   -3.1505   -2.6141    0.0000 C   0  0
   -3.0829    0.8113    0.0000 Cl  0  0
    3.3308    2.9161    0.0000 C   0  0
    3.2767    4.4576    0.0000 C   0  0
  5 12  2  0
  5 11  1  0
  7 14  2  0
  1  3  2  0
  1  2  1  0
 11 16  1  0
 13 17  1  0
  3  7  1  0
  1  4  1  0
  2  5  1  0
  2  6  1  0
  9 14  1  0
 17 18  1  0
  8 15  1  0
  4 10  1  0
  6 13  1  0
  4  9  2  0
  3  8  1  0
M  END
>  <SOM>
2

$$$$

SciTegic02211520382D

 36 40  0  0  0  0            999 V2000
    1.3676    1.1982    0.0000 C   0  0
    1.3613    2.7352    0.0000 C   0  0
    0.0251    0.4266    0.0000 C   0  0
    2.7039    0.4329    0.0000 C   0  0
    2.6976    3.5132    0.0000 C   0  0
    0.0251    3.5132    0.0000 C   0  0
    0.0251   -1.1104    0.0000 C   0  0
   -1.2923    1.1920    0.0000 C   0  0
    2.6913   -1.1104    0.0000 C   0  0
    4.0464    1.2045    0.0000 C   0  0
    2.6976    5.0627    0.0000 C   0  0
    4.0276    2.7478    0.0000 N   0  0
    0.0251    5.0627    0.0000 C   0  0
   -1.2986   -1.8820    0.0000 C   0  0
   -2.6223    0.4266    0.0000 C   0  0
    4.0213   -1.8820    0.0000 C   0  0
    5.3827    0.4141    0.0000 C   0  0
    1.3613    5.8281    0.0000 C   0  0
    4.0276    5.8406    0.0000 C   0  0
    5.3638    3.5132    0.0000 C   0  0
   -2.6286   -1.1041    0.0000 C   0  0
    5.3701   -1.1355    0.0000 N   0  0
    5.3638    5.0627    0.0000 C   0  0
   -3.9460   -1.8695    0.0000 C   0  0
    6.6750   -1.9009    0.0000 C   0  0
   -5.2697   -1.0979    0.0000 N   0  0
   -3.9523   -3.4128    0.0000 O   0  0
    6.6687   -3.4504    0.0000 C   0  0
   -6.5872   -1.8570    0.0000 C   0  0
   -5.2635    0.4266    0.0000 C   0  0
    5.3952   -4.3475    0.0000 C   0  0
    7.9046   -4.3789    0.0000 N   0  0
   -7.9046   -1.0853    0.0000 C   0  0
    5.8720   -5.8281    0.0000 S   0  0
    7.4090   -5.8406    0.0000 C   0  0
   -7.8983    0.4391    0.0000 O   0  0
 19 23  2  0
 29 33  1  0
  1  3  1  0
  1  2  1  0
 20 23  1  0
  1  4  2  0
  3  7  2  0
 26 30  1  0
 28 31  2  0
 22 25  1  0
 28 32  1  0
  6 13  1  0
 12 20  2  0
  3  8  1  0
  5 12  1  0
  5 11  2  0
  2  5  1  0
 10 17  1  0
 15 21  1  0
 24 27  2  0
  9 16  1  0
 13 18  2  0
  4 10  1  0
 14 21  2  0
 25 28  1  0
 33 36  1  0
 11 19  1  0
 11 18  1  0
 17 22  1  0
 26 29  1  0
  4  9  1  0
 24 26  1  0
 16 22  1  0
 31 34  1  0
 34 35  1  0
  8 15  2  0
 32 35  2  0
  7 14  1  0
  2  6  2  0
 21 24  1  0
M  END
>  <SOM>
22

$$$$

SciTegic02211520382D

 36 40  0  0  0  0            999 V2000
    1.3676    1.1982    0.0000 C   0  0
    1.3613    2.7352    0.0000 C   0  0
    0.0251    0.4266    0.0000 C   0  0
    2.7039    0.4329    0.0000 C   0  0
    2.6976    3.5132    0.0000 C   0  0
    0.0251    3.5132    0.0000 C   0  0
    0.0251   -1.1104    0.0000 C   0  0
   -1.2923    1.1920    0.0000 C   0  0
    2.6913   -1.1104    0.0000 C   0  0
    4.0464    1.2045    0.0000 C   0  0
    2.6976    5.0627    0.0000 C   0  0
    4.0276    2.7478    0.0000 N   0  0
    0.0251    5.0627    0.0000 C   0  0
   -1.2986   -1.8820    0.0000 C   0  0
   -2.6223    0.4266    0.0000 C   0  0
    4.0213   -1.8820    0.0000 C   0  0
    5.3827    0.4141    0.0000 C   0  0
    1.3613    5.8281    0.0000 C   0  0
    4.0276    5.8406    0.0000 C   0  0
    5.3638    3.5132    0.0000 C   0  0
   -2.6286   -1.1041    0.0000 C   0  0
    5.3701   -1.1355    0.0000 N   0  0
    5.3638    5.0627    0.0000 C   0  0
   -3.9460   -1.8695    0.0000 C   0  0
    6.6750   -1.9009    0.0000 C   0  0
   -5.2697   -1.0979    0.0000 N   0  0
   -3.9523   -3.4128    0.0000 O   0  0
    6.6687   -3.4504    0.0000 C   0  0
   -6.5872   -1.8570    0.0000 C   0  0
   -5.2635    0.4266    0.0000 C   0  0
    5.3952   -4.3475    0.0000 C   0  0
    7.9046   -4.3789    0.0000 N   0  0
   -7.9046   -1.0853    0.0000 C   0  0
    5.8720   -5.8281    0.0000 S   0  0
    7.4090   -5.8406    0.0000 C   0  0
   -7.8983    0.4391    0.0000 O   0  0
 19 23  2  0
 29 33  1  0
  1  3  1  0
  1  2  1  0
 20 23  1  0
  1  4  2  0
  3  7  2  0
 26 30  1  0
 28 31  2  0
 22 25  1  0
 28 32  1  0
  6 13  1  0
 12 20  2  0
  3  8  1  0
  5 12  1  0
  5 11  2  0
  2  5  1  0
 10 17  1  0
 15 21  1  0
 24 27  2  0
  9 16  1  0
 13 18  2  0
  4 10  1  0
 14 21  2  0
 25 28  1  0
 33 36  1  0
 11 19  1  0
 11 18  1  0
 17 22  1  0
 26 29  1  0
  4  9  1  0
 24 26  1  0
 16 22  1  0
 31 34  1  0
 34 35  1  0
  8 15  2  0
 32 35  2  0
  7 14  1  0
  2  6  2  0
 21 24  1  0
M  END
>  <SOM>
26

$$$$

SciTegic02211520382D

 19 20  0  0  0  0            999 V2000
   -2.0080   -1.2048    0.0000 C   0  0  2  0  0  0
   -1.1713    0.0879    0.0000 C   0  0
   -0.6610   -1.9746    0.0000 C   0  0  2  0  0  0
   -3.2923   -1.9746    0.0000 C   0  0
   -3.2128   -0.3221    0.0000 O   0  0
   -1.8700    1.4558    0.0000 C   0  0
    0.3681    0.0042    0.0000 C   0  0
   -0.6610   -3.4555    0.0000 C   0  0
    0.8450   -1.2843    0.0000 C   0  0
   -3.2923   -3.5182    0.0000 C   0  0
   -1.0291    2.7485    0.0000 C   0  0
    1.2048    1.2968    0.0000 C   0  0
   -2.0080   -4.2545    0.0000 C   0  0
    2.1001   -2.2005    0.0000 N   0  0
    0.5062    2.6690    0.0000 C   0  0
   -1.7277    4.1206    0.0000 O   0  0
    2.1001   -3.6772    0.0000 C   0  0
    3.3844   -1.4140    0.0000 C   0  0
   -3.2547    3.9198    0.0000 C   0  0
 11 16  1  0
 11 15  2  0
 14 17  1  0
  1  3  1  0
  1  2  1  0
 14 18  1  0
  9 14  1  0
  1  5  1  0
  1  4  1  0
  8 13  1  0
  2  6  2  0
  2  7  1  0
  7 12  2  0
  4 10  1  0
 16 19  1  0
 10 13  1  0
  6 11  1  0
  3  9  1  0
  3  8  1  0
 12 15  1  0
M  END
>  <SOM>
14

$$$$

SciTegic02211520382D

 19 20  0  0  0  0            999 V2000
   -2.0080   -1.2048    0.0000 C   0  0  1  0  0  0
   -1.1713    0.0879    0.0000 C   0  0
   -0.6610   -1.9746    0.0000 C   0  0  1  0  0  0
   -3.2923   -1.9746    0.0000 C   0  0
   -3.2128   -0.3221    0.0000 O   0  0
   -1.8700    1.4558    0.0000 C   0  0
    0.3681    0.0042    0.0000 C   0  0
   -0.6610   -3.4555    0.0000 C   0  0
    0.8450   -1.2843    0.0000 C   0  0
   -3.2923   -3.5182    0.0000 C   0  0
   -1.0291    2.7485    0.0000 C   0  0
    1.2048    1.2968    0.0000 C   0  0
   -2.0080   -4.2545    0.0000 C   0  0
    2.1001   -2.2005    0.0000 N   0  0
    0.5062    2.6690    0.0000 C   0  0
   -1.7277    4.1206    0.0000 O   0  0
    2.1001   -3.6772    0.0000 C   0  0
    3.3844   -1.4140    0.0000 C   0  0
   -3.2547    3.9198    0.0000 C   0  0
 11 16  1  0
 11 15  2  0
 14 17  1  0
  1  3  1  0
  1  2  1  0
 14 18  1  0
  9 14  1  0
  1  5  1  0
  1  4  1  0
  8 13  1  0
  2  6  2  0
  2  7  1  0
  7 12  2  0
  4 10  1  0
 16 19  1  0
 10 13  1  0
  6 11  1  0
  3  9  1  0
  3  8  1  0
 12 15  1  0
M  END
>  <SOM>
14

$$$$

SciTegic02211520382D

 24 26  0  0  0  0            999 V2000
    0.0419    1.2094    0.0000 N   0  0
   -1.2565    1.6334    0.0000 C   0  0
    0.5183   -0.2356    0.0000 C   0  0  1  0  0  0
    0.9371    2.4972    0.0000 C   0  0
   -1.2565    3.2721    0.0000 C   0  0
   -2.5653    0.8691    0.0000 C   0  0
   -0.3036   -1.4240    0.0000 O   0  0
    2.0208   -0.7329    0.0000 C   0  0  2  0  0  0
    0.0262    3.7223    0.0000 N   0  0
    2.4658    2.5234    0.0000 N   0  0
   -2.5077    4.0050    0.0000 C   0  0
   -3.8898    1.6282    0.0000 C   0  0
    0.5026   -2.6333    0.0000 C   0  0  2  0  0  0
    2.0051   -2.3035    0.0000 C   0  0  2  0  0  0
    3.2721    0.1623    0.0000 O   0  0
    2.9527    3.9841    0.0000 C   0  0
   -3.8898    3.2145    0.0000 C   0  0
   -5.2196    0.8586    0.0000 Cl  0  0
   -0.0681   -4.0626    0.0000 C   0  0
    3.2040   -3.2668    0.0000 O   0  0
    2.0522    5.2196    0.0000 C   0  0
    4.4343    4.4343    0.0000 C   0  0
   -5.2196    3.9841    0.0000 Cl  0  0
    1.0889   -5.0835    0.0000 O   0  0
 19 24  1  0
  1  3  1  0
  1  2  1  0
  1  4  1  0
  3  7  1  0
  5  9  1  0
  6 12  2  0
  3  8  1  0
  5 11  1  0
 10 16  1  0
  4 10  1  0
 14 20  1  0
 11 17  2  0
 13 14  1  0
 17 23  1  0
 12 18  1  0
 12 17  1  0
  4  9  2  0
 13 19  1  0
 16 22  1  0
 16 21  1  0
  8 14  1  0
  8 15  1  0
  2  5  2  0
  2  6  1  0
  7 13  1  0
M  END
>  <SOM>
10

$$$$

SciTegic02211520382D

 14 15  0  0  0  0            999 V2000
   -0.6205    1.5824    0.0000 C   0  0
   -1.9532    0.8114    0.0000 C   0  0
    0.7233    1.0060    0.0000 N   0  0
   -0.4296    3.1758    0.0000 N   0  0
   -1.9532   -0.7306    0.0000 C   0  0
   -3.2932    1.5824    0.0000 C   0  0
    1.7696    2.0560    0.0000 N   0  0
    1.1308    3.4842    0.0000 N   0  0
   -3.2932   -1.5016    0.0000 N   0  0
   -4.6260    0.8114    0.0000 C   0  0
    3.2859    1.7806    0.0000 C   0  0
   -4.6260   -0.7306    0.0000 C   0  0
   -3.2932   -3.0399    0.0000 C   0  0
    3.5356    0.2643    0.0000 C   0  0
  7  8  1  0
 10 12  1  0
 11 14  1  0
  1  3  2  0
  1  2  1  0
  3  7  1  0
  4  8  2  0
  1  4  1  0
  2  5  1  0
  2  6  2  0
  7 11  1  0
  9 12  1  0
  5  9  1  0
  9 13  1  0
  6 10  1  0
M  END
>  <SOM>
7

$$$$

SciTegic02211520382D

 14 15  0  0  0  0            999 V2000
   -0.6205    1.5824    0.0000 C   0  0
   -1.9532    0.8114    0.0000 C   0  0
    0.7233    1.0060    0.0000 N   0  0
   -0.4296    3.1758    0.0000 N   0  0
   -1.9532   -0.7306    0.0000 C   0  0
   -3.2932    1.5824    0.0000 C   0  0
    1.7696    2.0560    0.0000 N   0  0
    1.1308    3.4842    0.0000 N   0  0
   -3.2932   -1.5016    0.0000 N   0  0
   -4.6260    0.8114    0.0000 C   0  0
    3.2859    1.7806    0.0000 C   0  0
   -4.6260   -0.7306    0.0000 C   0  0
   -3.2932   -3.0399    0.0000 C   0  0
    3.5356    0.2643    0.0000 C   0  0
  7  8  1  0
 10 12  1  0
 11 14  1  0
  1  3  2  0
  1  2  1  0
  3  7  1  0
  4  8  2  0
  1  4  1  0
  2  5  1  0
  2  6  2  0
  7 11  1  0
  9 12  1  0
  5  9  1  0
  9 13  1  0
  6 10  1  0
M  END
>  <SOM>
9

$$$$

SciTegic02211520382D

 14 15  0  0  0  0            999 V2000
   -0.6205    1.5824    0.0000 C   0  0
   -1.9532    0.8114    0.0000 C   0  0
    0.7233    1.0060    0.0000 N   0  0
   -0.4296    3.1758    0.0000 N   0  0
   -1.9532   -0.7306    0.0000 C   0  0
   -3.2932    1.5824    0.0000 C   0  0
    1.7696    2.0560    0.0000 N   0  0
    1.1308    3.4842    0.0000 N   0  0
   -3.2932   -1.5016    0.0000 N   0  0
   -4.6260    0.8114    0.0000 C   0  0
    3.2859    1.7806    0.0000 C   0  0
   -4.6260   -0.7306    0.0000 C   0  0
   -3.2932   -3.0399    0.0000 C   0  0
    3.5356    0.2643    0.0000 C   0  0
  7  8  1  0
 10 12  1  0
 11 14  1  0
  1  3  2  0
  1  2  1  0
  3  7  1  0
  4  8  2  0
  1  4  1  0
  2  5  1  0
  2  6  2  0
  7 11  1  0
  9 12  1  0
  5  9  1  0
  9 13  1  0
  6 10  1  0
M  END
>  <SOM>
7

$$$$

SciTegic02211520382D

 19 19  0  0  0  0            999 V2000
   -3.8637    1.0316    0.0000 C   0  0
   -2.5255    0.2530    0.0000 C   0  0
   -5.2019    0.2530    0.0000 C   0  0
   -3.8637    2.5693    0.0000 O   0  0
   -2.5255   -1.2993    0.0000 C   0  0
   -5.2019   -1.2993    0.0000 C   0  0
   -2.5255    3.3430    0.0000 C   0  0
   -3.8637   -2.0778    0.0000 C   0  0
   -1.1873    2.5693    0.0000 C   0  0
   -3.8637   -3.6155    0.0000 C   0  0
    0.1509    3.3430    0.0000 C   0  0
   -1.1873    1.2798    0.0000 O   0  0
   -2.5255   -4.3893    0.0000 C   0  0
    1.4939    2.5693    0.0000 N   0  0
   -1.1873   -3.6155    0.0000 O   0  0
    2.8126    3.3090    0.0000 C   0  0
    0.1509   -4.3893    0.0000 C   0  0
    4.1216    2.5499    0.0000 C   0  0
    2.8126    4.8321    0.0000 C   0  0
  7  9  1  0
  4  7  1  0
 14 16  1  0
 10 13  1  0
 11 14  1  0
  1  3  2  0
  1  2  1  0
  8 10  1  0
  6  8  2  0
  1  4  1  0
 13 15  1  0
  2  5  2  0
  3  6  1  0
  9 12  1  0
  9 11  1  0
  5  8  1  0
 15 17  1  0
 16 19  1  0
 16 18  1  0
M  END
>  <SOM>
14

$$$$

SciTegic02211520382D

 25 27  0  0  0  0            999 V2000
    3.7197    0.5058    0.0000 N   0  0
    2.2392    0.5058    0.0000 C   0  0
    4.4722   -0.8081    0.0000 C   0  0
    4.4537    1.8197    0.0000 C   0  0
    1.4558    1.8382    0.0000 C   0  0
    1.4249   -0.7957    0.0000 C   0  0
    3.6888   -2.1282    0.0000 C   0  0
    6.0205   -0.8081    0.0000 C   0  0
    6.0020    1.8382    0.0000 C   0  0
    3.7073    3.1398    0.0000 O   0  0
   -0.1110    1.8382    0.0000 C   0  0
   -0.1110   -0.7957    0.0000 C   0  0
    4.4537   -3.4606    0.0000 C   0  0
    6.7855   -2.1590    0.0000 C   0  0
    6.6868    3.2385    0.0000 C   0  0
   -0.8944    0.4750    0.0000 N   0  0
    5.9897   -3.4791    0.0000 C   0  0
   -2.4551    0.4750    0.0000 C   0  0
   -3.1583   -0.8636    0.0000 C   0  0
   -4.6881   -0.8636    0.0000 C   0  0
   -5.5086    0.4380    0.0000 C   0  0
   -5.5086   -2.1960    0.0000 C   0  0
   -6.9582    0.4380    0.0000 C   0  0
   -7.0384   -2.1960    0.0000 C   0  0
   -7.7724   -0.8636    0.0000 C   0  0
 19 20  1  0
  1  3  1  0
  1  2  1  0
 20 22  2  0
 20 21  1  0
  3  7  1  0
 22 24  1  0
  6 12  1  0
 16 18  1  0
  3  8  2  0
 18 19  1  0
  5 11  1  0
  9 15  1  0
  4 10  2  0
 23 25  1  0
 11 16  1  0
 13 17  1  0
 12 16  1  0
  1  4  1  0
 24 25  2  0
 14 17  2  0
  8 14  1  0
  2  5  1  0
  2  6  1  0
  7 13  2  0
  4  9  1  0
 21 23  2  0
M  END
>  <SOM>
16

$$$$

SciTegic02211520382D

 21 23  0  0  0  0            999 V2000
   -0.9775    1.7683    0.0000 N   0  0
    0.3438    2.5198    0.0000 C   0  0
   -2.3430    2.5198    0.0000 C   0  0
   -0.9775    0.1179    0.0000 C   0  0
    0.3438    4.0769    0.0000 C   0  0
    1.6602    1.7683    0.0000 C   0  0
   -2.3430    4.0769    0.0000 C   0  0
   -3.6594    1.7683    0.0000 C   0  0
    0.3880   -0.5403    0.0000 C   0  0
   -0.9775    4.8776    0.0000 S   0  0
    1.6602    4.8776    0.0000 C   0  0
    3.0258    2.5198    0.0000 C   0  0
   -3.6594    4.8776    0.0000 C   0  0
   -4.9807    2.5198    0.0000 C   0  0
    0.3880   -2.1171    0.0000 C   0  0
    3.0258    4.0769    0.0000 C   0  0
    4.3471    1.7192    0.0000 Cl  0  0
   -4.9807    4.0769    0.0000 C   0  0
    1.8027   -2.7998    0.0000 N   0  0
    3.1191   -1.9550    0.0000 C   0  0
    1.8273   -4.4257    0.0000 C   0  0
 15 19  1  0
 19 21  1  0
  1  3  1  0
  1  2  1  0
 19 20  1  0
  1  4  1  0
  3  7  2  0
  6 12  2  0
  3  8  1  0
  5 11  1  0
  5 10  1  0
  9 15  1  0
 11 16  2  0
 12 16  1  0
 12 17  1  0
  4  9  1  0
 13 18  2  0
  8 14  2  0
 14 18  1  0
  2  5  2  0
  2  6  1  0
  7 10  1  0
  7 13  1  0
M  END
>  <SOM>
19

$$$$

SciTegic02211520382D

 40 44  0  0  0  0            999 V2000
   -5.3369   -0.3764    0.0000 N   0  0
   -6.7896    0.0903    0.0000 C   0  0
   -4.9153   -1.8442    0.0000 C   0  0
   -4.4261    0.8732    0.0000 C   0  0
   -6.7972    1.6184    0.0000 C   0  0
   -8.1295   -0.6925    0.0000 C   0  0
   -3.4325   -2.2206    0.0000 C   0  0
   -6.0068   -2.9507    0.0000 C   0  0
   -5.3369    2.1077    0.0000 C   0  0
   -8.1446    2.3937    0.0000 C   0  0
   -9.4618    0.0828    0.0000 C   0  0
   -3.0109   -3.7110    0.0000 C   0  0
   -5.5853   -4.4411    0.0000 C   0  0
   -5.0283    3.6056    0.0000 C   0  0
   -9.4844    1.6033    0.0000 C   0  0
   -4.0949   -4.8024    0.0000 C   0  0
   -1.5356   -4.0873    0.0000 C   0  0
   -3.5680    4.1024    0.0000 N   0  0
   -0.2559   -4.9379    0.0000 F   0  0
   -0.4592   -2.9883    0.0000 F   0  0
   -1.6786   -5.6154    0.0000 F   0  0
   -2.4087    3.0937    0.0000 C   0  0
   -3.2744    5.6154    0.0000 C   0  0
   -0.9484    3.5830    0.0000 C   0  0
    0.2032    2.5743    0.0000 N   0  0
    1.6560    3.0711    0.0000 C   0  0
   -0.0828    1.0689    0.0000 C   0  0
    2.8303    2.0625    0.0000 C   0  0
    4.2680    2.5894    0.0000 C   0  0
    2.5668    0.5420    0.0000 C   0  0
    5.4423    1.5883    0.0000 C   0  0
    4.5314    4.1099    0.0000 O   0  0
    3.7185   -0.4441    0.0000 O   0  0
    5.1562    0.0903    0.0000 C   0  0
    6.8875    2.1152    0.0000 C   0  0
    6.3455   -0.9259    0.0000 C   0  0
    8.0542    1.1291    0.0000 C   0  0
    7.7908   -0.4065    0.0000 C   0  0
    9.4844    1.6861    0.0000 C   0  0
    8.9425   -1.4076    0.0000 C   0  0
 38 40  1  0
 29 32  2  0
 29 31  1  0
  1  3  1  0
  1  2  1  0
  1  4  1  0
  3  7  1  0
 22 24  1  0
 28 30  2  0
  5  9  1  0
 35 37  2  0
  6 11  2  0
  3  8  2  0
 17 19  1  0
  5 10  1  0
 10 15  2  0
 31 34  2  0
 30 33  1  0
  9 14  1  0
 28 29  1  0
 25 27  1  0
 25 26  1  0
 11 15  1  0
 33 34  1  0
 36 38  2  0
 17 20  1  0
 17 21  1  0
 13 16  2  0
 26 28  1  0
 12 16  1  0
 12 17  1  0
  4  9  2  0
 37 39  1  0
 37 38  1  0
 31 35  1  0
 24 25  1  0
 18 23  1  0
 18 22  1  0
 34 36  1  0
 14 18  1  0
  8 13  1  0
  2  5  2  0
  2  6  1  0
  7 12  2  0
M  END
>  <SOM>
25

$$$$

SciTegic02211520382D

 40 44  0  0  0  0            999 V2000
   -5.3369   -0.3764    0.0000 N   0  0
   -6.7896    0.0903    0.0000 C   0  0
   -4.9153   -1.8442    0.0000 C   0  0
   -4.4261    0.8732    0.0000 C   0  0
   -6.7972    1.6184    0.0000 C   0  0
   -8.1295   -0.6925    0.0000 C   0  0
   -3.4325   -2.2206    0.0000 C   0  0
   -6.0068   -2.9507    0.0000 C   0  0
   -5.3369    2.1077    0.0000 C   0  0
   -8.1446    2.3937    0.0000 C   0  0
   -9.4618    0.0828    0.0000 C   0  0
   -3.0109   -3.7110    0.0000 C   0  0
   -5.5853   -4.4411    0.0000 C   0  0
   -5.0283    3.6056    0.0000 C   0  0
   -9.4844    1.6033    0.0000 C   0  0
   -4.0949   -4.8024    0.0000 C   0  0
   -1.5356   -4.0873    0.0000 C   0  0
   -3.5680    4.1024    0.0000 N   0  0
   -0.2559   -4.9379    0.0000 F   0  0
   -0.4592   -2.9883    0.0000 F   0  0
   -1.6786   -5.6154    0.0000 F   0  0
   -2.4087    3.0937    0.0000 C   0  0
   -3.2744    5.6154    0.0000 C   0  0
   -0.9484    3.5830    0.0000 C   0  0
    0.2032    2.5743    0.0000 N   0  0
    1.6560    3.0711    0.0000 C   0  0
   -0.0828    1.0689    0.0000 C   0  0
    2.8303    2.0625    0.0000 C   0  0
    4.2680    2.5894    0.0000 C   0  0
    2.5668    0.5420    0.0000 C   0  0
    5.4423    1.5883    0.0000 C   0  0
    4.5314    4.1099    0.0000 O   0  0
    3.7185   -0.4441    0.0000 O   0  0
    5.1562    0.0903    0.0000 C   0  0
    6.8875    2.1152    0.0000 C   0  0
    6.3455   -0.9259    0.0000 C   0  0
    8.0542    1.1291    0.0000 C   0  0
    7.7908   -0.4065    0.0000 C   0  0
    9.4844    1.6861    0.0000 C   0  0
    8.9425   -1.4076    0.0000 C   0  0
 38 40  1  0
 29 32  2  0
 29 31  1  0
  1  3  1  0
  1  2  1  0
  1  4  1  0
  3  7  1  0
 22 24  1  0
 28 30  2  0
  5  9  1  0
 35 37  2  0
  6 11  2  0
  3  8  2  0
 17 19  1  0
  5 10  1  0
 10 15  2  0
 31 34  2  0
 30 33  1  0
  9 14  1  0
 28 29  1  0
 25 27  1  0
 25 26  1  0
 11 15  1  0
 33 34  1  0
 36 38  2  0
 17 20  1  0
 17 21  1  0
 13 16  2  0
 26 28  1  0
 12 16  1  0
 12 17  1  0
  4  9  2  0
 37 39  1  0
 37 38  1  0
 31 35  1  0
 24 25  1  0
 18 23  1  0
 18 22  1  0
 34 36  1  0
 14 18  1  0
  8 13  1  0
  2  5  2  0
  2  6  1  0
  7 12  2  0
M  END
>  <SOM>
25

$$$$

SciTegic02211520382D

 40 44  0  0  0  0            999 V2000
   -5.3369   -0.3764    0.0000 N   0  0
   -6.7896    0.0903    0.0000 C   0  0
   -4.9153   -1.8442    0.0000 C   0  0
   -4.4261    0.8732    0.0000 C   0  0
   -6.7972    1.6184    0.0000 C   0  0
   -8.1295   -0.6925    0.0000 C   0  0
   -3.4325   -2.2206    0.0000 C   0  0
   -6.0068   -2.9507    0.0000 C   0  0
   -5.3369    2.1077    0.0000 C   0  0
   -8.1446    2.3937    0.0000 C   0  0
   -9.4618    0.0828    0.0000 C   0  0
   -3.0109   -3.7110    0.0000 C   0  0
   -5.5853   -4.4411    0.0000 C   0  0
   -5.0283    3.6056    0.0000 C   0  0
   -9.4844    1.6033    0.0000 C   0  0
   -4.0949   -4.8024    0.0000 C   0  0
   -1.5356   -4.0873    0.0000 C   0  0
   -3.5680    4.1024    0.0000 N   0  0
   -0.2559   -4.9379    0.0000 F   0  0
   -0.4592   -2.9883    0.0000 F   0  0
   -1.6786   -5.6154    0.0000 F   0  0
   -2.4087    3.0937    0.0000 C   0  0
   -3.2744    5.6154    0.0000 C   0  0
   -0.9484    3.5830    0.0000 C   0  0
    0.2032    2.5743    0.0000 N   0  0
    1.6560    3.0711    0.0000 C   0  0
   -0.0828    1.0689    0.0000 C   0  0
    2.8303    2.0625    0.0000 C   0  0
    4.2680    2.5894    0.0000 C   0  0
    2.5668    0.5420    0.0000 C   0  0
    5.4423    1.5883    0.0000 C   0  0
    4.5314    4.1099    0.0000 O   0  0
    3.7185   -0.4441    0.0000 O   0  0
    5.1562    0.0903    0.0000 C   0  0
    6.8875    2.1152    0.0000 C   0  0
    6.3455   -0.9259    0.0000 C   0  0
    8.0542    1.1291    0.0000 C   0  0
    7.7908   -0.4065    0.0000 C   0  0
    9.4844    1.6861    0.0000 C   0  0
    8.9425   -1.4076    0.0000 C   0  0
 38 40  1  0
 29 32  2  0
 29 31  1  0
  1  3  1  0
  1  2  1  0
  1  4  1  0
  3  7  1  0
 22 24  1  0
 28 30  2  0
  5  9  1  0
 35 37  2  0
  6 11  2  0
  3  8  2  0
 17 19  1  0
  5 10  1  0
 10 15  2  0
 31 34  2  0
 30 33  1  0
  9 14  1  0
 28 29  1  0
 25 27  1  0
 25 26  1  0
 11 15  1  0
 33 34  1  0
 36 38  2  0
 17 20  1  0
 17 21  1  0
 13 16  2  0
 26 28  1  0
 12 16  1  0
 12 17  1  0
  4  9  2  0
 37 39  1  0
 37 38  1  0
 31 35  1  0
 24 25  1  0
 18 23  1  0
 18 22  1  0
 34 36  1  0
 14 18  1  0
  8 13  1  0
  2  5  2  0
  2  6  1  0
  7 12  2  0
M  END
>  <SOM>
18

$$$$

SciTegic02211520382D

 40 44  0  0  0  0            999 V2000
   -5.3369   -0.3764    0.0000 N   0  0
   -6.7896    0.0903    0.0000 C   0  0
   -4.9153   -1.8442    0.0000 C   0  0
   -4.4261    0.8732    0.0000 C   0  0
   -6.7972    1.6184    0.0000 C   0  0
   -8.1295   -0.6925    0.0000 C   0  0
   -3.4325   -2.2206    0.0000 C   0  0
   -6.0068   -2.9507    0.0000 C   0  0
   -5.3369    2.1077    0.0000 C   0  0
   -8.1446    2.3937    0.0000 C   0  0
   -9.4618    0.0828    0.0000 C   0  0
   -3.0109   -3.7110    0.0000 C   0  0
   -5.5853   -4.4411    0.0000 C   0  0
   -5.0283    3.6056    0.0000 C   0  0
   -9.4844    1.6033    0.0000 C   0  0
   -4.0949   -4.8024    0.0000 C   0  0
   -1.5356   -4.0873    0.0000 C   0  0
   -3.5680    4.1024    0.0000 N   0  0
   -0.2559   -4.9379    0.0000 F   0  0
   -0.4592   -2.9883    0.0000 F   0  0
   -1.6786   -5.6154    0.0000 F   0  0
   -2.4087    3.0937    0.0000 C   0  0
   -3.2744    5.6154    0.0000 C   0  0
   -0.9484    3.5830    0.0000 C   0  0
    0.2032    2.5743    0.0000 N   0  0
    1.6560    3.0711    0.0000 C   0  0
   -0.0828    1.0689    0.0000 C   0  0
    2.8303    2.0625    0.0000 C   0  0
    4.2680    2.5894    0.0000 C   0  0
    2.5668    0.5420    0.0000 C   0  0
    5.4423    1.5883    0.0000 C   0  0
    4.5314    4.1099    0.0000 O   0  0
    3.7185   -0.4441    0.0000 O   0  0
    5.1562    0.0903    0.0000 C   0  0
    6.8875    2.1152    0.0000 C   0  0
    6.3455   -0.9259    0.0000 C   0  0
    8.0542    1.1291    0.0000 C   0  0
    7.7908   -0.4065    0.0000 C   0  0
    9.4844    1.6861    0.0000 C   0  0
    8.9425   -1.4076    0.0000 C   0  0
 38 40  1  0
 29 32  2  0
 29 31  1  0
  1  3  1  0
  1  2  1  0
  1  4  1  0
  3  7  1  0
 22 24  1  0
 28 30  2  0
  5  9  1  0
 35 37  2  0
  6 11  2  0
  3  8  2  0
 17 19  1  0
  5 10  1  0
 10 15  2  0
 31 34  2  0
 30 33  1  0
  9 14  1  0
 28 29  1  0
 25 27  1  0
 25 26  1  0
 11 15  1  0
 33 34  1  0
 36 38  2  0
 17 20  1  0
 17 21  1  0
 13 16  2  0
 26 28  1  0
 12 16  1  0
 12 17  1  0
  4  9  2  0
 37 39  1  0
 37 38  1  0
 31 35  1  0
 24 25  1  0
 18 23  1  0
 18 22  1  0
 34 36  1  0
 14 18  1  0
  8 13  1  0
  2  5  2  0
  2  6  1  0
  7 12  2  0
M  END
>  <SOM>
25

$$$$

SciTegic02211520382D

 40 44  0  0  0  0            999 V2000
   -5.3369   -0.3764    0.0000 N   0  0
   -6.7896    0.0903    0.0000 C   0  0
   -4.9153   -1.8442    0.0000 C   0  0
   -4.4261    0.8732    0.0000 C   0  0
   -6.7972    1.6184    0.0000 C   0  0
   -8.1295   -0.6925    0.0000 C   0  0
   -3.4325   -2.2206    0.0000 C   0  0
   -6.0068   -2.9507    0.0000 C   0  0
   -5.3369    2.1077    0.0000 C   0  0
   -8.1446    2.3937    0.0000 C   0  0
   -9.4618    0.0828    0.0000 C   0  0
   -3.0109   -3.7110    0.0000 C   0  0
   -5.5853   -4.4411    0.0000 C   0  0
   -5.0283    3.6056    0.0000 C   0  0
   -9.4844    1.6033    0.0000 C   0  0
   -4.0949   -4.8024    0.0000 C   0  0
   -1.5356   -4.0873    0.0000 C   0  0
   -3.5680    4.1024    0.0000 N   0  0
   -0.2559   -4.9379    0.0000 F   0  0
   -0.4592   -2.9883    0.0000 F   0  0
   -1.6786   -5.6154    0.0000 F   0  0
   -2.4087    3.0937    0.0000 C   0  0
   -3.2744    5.6154    0.0000 C   0  0
   -0.9484    3.5830    0.0000 C   0  0
    0.2032    2.5743    0.0000 N   0  0
    1.6560    3.0711    0.0000 C   0  0
   -0.0828    1.0689    0.0000 C   0  0
    2.8303    2.0625    0.0000 C   0  0
    4.2680    2.5894    0.0000 C   0  0
    2.5668    0.5420    0.0000 C   0  0
    5.4423    1.5883    0.0000 C   0  0
    4.5314    4.1099    0.0000 O   0  0
    3.7185   -0.4441    0.0000 O   0  0
    5.1562    0.0903    0.0000 C   0  0
    6.8875    2.1152    0.0000 C   0  0
    6.3455   -0.9259    0.0000 C   0  0
    8.0542    1.1291    0.0000 C   0  0
    7.7908   -0.4065    0.0000 C   0  0
    9.4844    1.6861    0.0000 C   0  0
    8.9425   -1.4076    0.0000 C   0  0
 38 40  1  0
 29 32  2  0
 29 31  1  0
  1  3  1  0
  1  2  1  0
  1  4  1  0
  3  7  1  0
 22 24  1  0
 28 30  2  0
  5  9  1  0
 35 37  2  0
  6 11  2  0
  3  8  2  0
 17 19  1  0
  5 10  1  0
 10 15  2  0
 31 34  2  0
 30 33  1  0
  9 14  1  0
 28 29  1  0
 25 27  1  0
 25 26  1  0
 11 15  1  0
 33 34  1  0
 36 38  2  0
 17 20  1  0
 17 21  1  0
 13 16  2  0
 26 28  1  0
 12 16  1  0
 12 17  1  0
  4  9  2  0
 37 39  1  0
 37 38  1  0
 31 35  1  0
 24 25  1  0
 18 23  1  0
 18 22  1  0
 34 36  1  0
 14 18  1  0
  8 13  1  0
  2  5  2  0
  2  6  1  0
  7 12  2  0
M  END
>  <SOM>
18

$$$$

SciTegic02211520382D

 25 28  0  0  0  0            999 V2000
   -2.0973    1.8160    0.0000 N   0  0
   -0.7896    2.5612    0.0000 C   0  0
   -3.4495    2.5612    0.0000 C   0  0
   -2.0973    0.1826    0.0000 C   0  0
   -0.7896    4.1058    0.0000 C   0  0
    0.5182    1.8160    0.0000 C   0  0
   -3.4495    4.1058    0.0000 C   0  0
   -4.7572    1.8160    0.0000 C   0  0
   -0.7402   -0.4737    0.0000 C   0  0
   -2.0973    4.8954    0.0000 S   0  0
    0.5182    4.8954    0.0000 C   0  0
    1.8752    2.5612    0.0000 C   0  0
   -4.7572    4.8954    0.0000 C   0  0
   -6.0650    2.5612    0.0000 C   0  0
   -0.7402   -2.0381    0.0000 C   0  0
    1.8752    4.1058    0.0000 C   0  0
    3.1781    1.7667    0.0000 S   0  0
   -6.0650    4.1058    0.0000 C   0  0
    0.6119   -2.7833    0.0000 N   0  0
   -2.0973   -2.7833    0.0000 C   0  0
    4.9546    2.6550    0.0000 C   0  0
    0.6119   -4.3723    0.0000 C   0  0
    2.2454   -2.0825    0.0000 C   0  0
   -2.0973   -4.3723    0.0000 C   0  0
   -0.7402   -5.1421    0.0000 C   0  0
 19 22  1  0
 19 23  1  0
 15 19  1  0
  1  3  1  0
  1  2  1  0
 20 24  1  0
  1  4  1  0
  3  7  2  0
 22 25  1  0
  6 12  2  0
  3  8  1  0
  5 11  1  0
  5 10  1  0
  9 15  1  0
 11 16  2  0
 15 20  1  0
 17 21  1  0
 12 16  1  0
 12 17  1  0
  4  9  1  0
 13 18  2  0
 24 25  1  0
  8 14  2  0
 14 18  1  0
  2  5  2  0
  2  6  1  0
  7 10  1  0
  7 13  1  0
M  END
>  <SOM>
19

$$$$

SciTegic02211520382D

 10 10  0  0  0  0            999 V2000
   -0.4999    1.4273    0.0000 C   0  0
   -0.9365   -0.0241    0.0000 C   0  0
    1.0419    1.4273    0.0000 O   0  0
   -0.0090    2.8968    0.0000 C   0  0
   -1.9693    1.9362    0.0000 C   0  0
    0.2981   -0.8943    0.0000 N   0  0
   -2.4240   -0.5149    0.0000 O   0  0
    1.5146    0.0301    0.0000 C   0  0
    0.2981   -2.4541    0.0000 C   0  0
    3.0202   -0.3854    0.0000 O   0  0
  1  3  1  0
  1  2  1  0
  8 10  2  0
  1  5  1  0
  1  4  1  0
  6  8  1  0
  6  9  1  0
  2  6  1  0
  2  7  2  0
  3  8  1  0
M  END
>  <SOM>
6

$$$$

SciTegic02211520382D

 17 17  0  0  0  0            999 V2000
   -1.2830    1.0839    0.0000 P   0  0
   -0.4571   -0.4407    0.0000 N   0  0
   -1.2830    2.6215    0.0000 N   0  0
   -2.6183    0.3134    0.0000 O   0  0
    0.1730    0.8651    0.0000 O   0  0
    1.0643   -0.1959    0.0000 C   0  0
   -1.1328   -1.8217    0.0000 C   0  0
   -2.6183    3.3920    0.0000 C   0  0
    0.0490    3.3920    0.0000 C   0  0
   -3.9502    1.0839    0.0000 C   0  0
    1.8021   -1.5507    0.0000 C   0  0
   -2.6640   -1.6454    0.0000 C   0  0
   -3.9502    2.6215    0.0000 C   0  0
    1.2177    2.3897    0.0000 C   0  0
    3.3202   -1.3059    0.0000 Cl  0  0
   -3.3430   -3.0231    0.0000 Cl  0  0
    2.5497    3.1602    0.0000 Cl  0  0
 10 13  1  0
 11 15  1  0
 14 17  1  0
  1  3  1  0
  1  2  1  0
  9 14  1  0
  1  5  2  0
  1  4  1  0
  8 13  1  0
 12 16  1  0
  2  6  1  0
  2  7  1  0
  7 12  1  0
  4 10  1  0
  6 11  1  0
  3  9  1  0
  3  8  1  0
M  END
>  <SOM>
3

$$$$

SciTegic02211520382D

 17 17  0  0  0  0            999 V2000
   -1.2830    1.0839    0.0000 P   0  0
   -0.4571   -0.4407    0.0000 N   0  0
   -1.2830    2.6215    0.0000 N   0  0
   -2.6183    0.3134    0.0000 O   0  0
    0.1730    0.8651    0.0000 O   0  0
    1.0643   -0.1959    0.0000 C   0  0
   -1.1328   -1.8217    0.0000 C   0  0
   -2.6183    3.3920    0.0000 C   0  0
    0.0490    3.3920    0.0000 C   0  0
   -3.9502    1.0839    0.0000 C   0  0
    1.8021   -1.5507    0.0000 C   0  0
   -2.6640   -1.6454    0.0000 C   0  0
   -3.9502    2.6215    0.0000 C   0  0
    1.2177    2.3897    0.0000 C   0  0
    3.3202   -1.3059    0.0000 Cl  0  0
   -3.3430   -3.0231    0.0000 Cl  0  0
    2.5497    3.1602    0.0000 Cl  0  0
 10 13  1  0
 11 15  1  0
 14 17  1  0
  1  3  1  0
  1  2  1  0
  9 14  1  0
  1  5  2  0
  1  4  1  0
  8 13  1  0
 12 16  1  0
  2  6  1  0
  2  7  1  0
  7 12  1  0
  4 10  1  0
  6 11  1  0
  3  9  1  0
  3  8  1  0
M  END
>  <SOM>
2

$$$$

SciTegic02211520382D

 16 17  0  0  0  0            999 V2000
    0.5321   -0.3500    0.0000 N   0  0
    0.5321   -1.8889    0.0000 C   0  0
    1.7786    0.6328    0.0000 C   0  0
   -0.7431    0.5321    0.0000 N   0  0
   -0.7766   -2.6751    0.0000 C   0  0
    1.9081   -2.6751    0.0000 C   0  0
    1.2225    2.0711    0.0000 C   0  0
    3.3127    0.2397    0.0000 O   0  0
   -0.3500    2.0039    0.0000 C   0  0
   -2.2484    0.0096    0.0000 C   0  0
   -0.7766   -4.2092    0.0000 C   0  0
    1.9416   -4.2092    0.0000 C   0  0
    2.1046    3.3798    0.0000 N   0  0
   -1.2656    3.2792    0.0000 C   0  0
    0.5321   -4.9955    0.0000 C   0  0
    1.3855    4.7510    0.0000 C   0  0
  7  9  2  0
  5 11  2  0
  6 12  1  0
 11 15  1  0
  1  3  1  0
  1  2  1  0
 13 16  1  0
  3  7  1  0
  1  4  1  0
  2  5  1  0
  2  6  2  0
  9 14  1  0
  7 13  1  0
  4 10  1  0
  4  9  1  0
  3  8  2  0
 12 15  2  0
M  END
>  <SOM>
13

$$$$

SciTegic02211520382D

 16 17  0  0  0  0            999 V2000
    0.5321   -0.3500    0.0000 N   0  0
    0.5321   -1.8889    0.0000 C   0  0
    1.7786    0.6328    0.0000 C   0  0
   -0.7431    0.5321    0.0000 N   0  0
   -0.7766   -2.6751    0.0000 C   0  0
    1.9081   -2.6751    0.0000 C   0  0
    1.2225    2.0711    0.0000 C   0  0
    3.3127    0.2397    0.0000 O   0  0
   -0.3500    2.0039    0.0000 C   0  0
   -2.2484    0.0096    0.0000 C   0  0
   -0.7766   -4.2092    0.0000 C   0  0
    1.9416   -4.2092    0.0000 C   0  0
    2.1046    3.3798    0.0000 N   0  0
   -1.2656    3.2792    0.0000 C   0  0
    0.5321   -4.9955    0.0000 C   0  0
    1.3855    4.7510    0.0000 C   0  0
  7  9  2  0
  5 11  2  0
  6 12  1  0
 11 15  1  0
  1  3  1  0
  1  2  1  0
 13 16  1  0
  3  7  1  0
  1  4  1  0
  2  5  1  0
  2  6  2  0
  9 14  1  0
  7 13  1  0
  4 10  1  0
  4  9  1  0
  3  8  2  0
 12 15  2  0
M  END
>  <SOM>
13

$$$$

SciTegic02211520382D

 16 17  0  0  0  0            999 V2000
    0.5321   -0.3500    0.0000 N   0  0
    0.5321   -1.8889    0.0000 C   0  0
    1.7786    0.6328    0.0000 C   0  0
   -0.7431    0.5321    0.0000 N   0  0
   -0.7766   -2.6751    0.0000 C   0  0
    1.9081   -2.6751    0.0000 C   0  0
    1.2225    2.0711    0.0000 C   0  0
    3.3127    0.2397    0.0000 O   0  0
   -0.3500    2.0039    0.0000 C   0  0
   -2.2484    0.0096    0.0000 C   0  0
   -0.7766   -4.2092    0.0000 C   0  0
    1.9416   -4.2092    0.0000 C   0  0
    2.1046    3.3798    0.0000 N   0  0
   -1.2656    3.2792    0.0000 C   0  0
    0.5321   -4.9955    0.0000 C   0  0
    1.3855    4.7510    0.0000 C   0  0
  7  9  2  0
  5 11  2  0
  6 12  1  0
 11 15  1  0
  1  3  1  0
  1  2  1  0
 13 16  1  0
  3  7  1  0
  1  4  1  0
  2  5  1  0
  2  6  2  0
  9 14  1  0
  7 13  1  0
  4 10  1  0
  4  9  1  0
  3  8  2  0
 12 15  2  0
M  END
>  <SOM>
13

$$$$

SciTegic02211520382D

 21 23  0  0  0  0            999 V2000
   -0.7087    1.7840    0.0000 N   0  0
    0.7136    2.4580    0.0000 C   0  0
   -2.0517    2.4977    0.0000 C   0  0
   -0.7483    0.2428    0.0000 C   0  0
    1.0902    3.9199    0.0000 C   0  0
    1.8386    1.3876    0.0000 C   0  0
   -2.4085    3.9992    0.0000 C   0  0
   -3.2212    1.4867    0.0000 C   0  0
    0.5749   -0.5451    0.0000 C   0  0
    0.0991    5.1638    0.0000 C   0  0
    2.5720    4.3709    0.0000 C   0  0
    3.3005    1.8435    0.0000 C   0  0
   -1.4223    5.1638    0.0000 C   0  0
   -3.8307    4.4898    0.0000 C   0  0
   -4.7029    1.9624    0.0000 C   0  0
    0.5352   -2.1062    0.0000 C   0  0
    3.6969    3.3054    0.0000 C   0  0
    4.3858    0.7384    0.0000 Cl  0  0
   -5.0151    3.4640    0.0000 C   0  0
    1.8584   -2.9189    0.0000 N   0  0
    1.8782   -4.4799    0.0000 C   0  0
 15 19  1  0
  1  3  1  0
  1  2  1  0
 20 21  1  0
  3  7  2  0
  6 12  2  0
  3  8  1  0
  5 11  1  0
  5 10  1  0
  2  5  2  0
  9 16  1  0
 11 17  2  0
 10 13  1  0
 12 18  1  0
 12 17  1  0
  1  4  1  0
 16 20  1  0
  8 15  2  0
 14 19  2  0
  7 14  1  0
  2  6  1  0
  7 13  1  0
  4  9  1  0
M  END
>  <SOM>
20

$$$$

SciTegic02211520382D

 37 40  0  0  0  0            999 V2000
    2.2664    3.4849    0.0000 C   0  0
    2.2586    5.0140    0.0000 C   0  0
    3.7333    3.0115    0.0000 C   0  0
    0.9314    2.7088    0.0000 N   0  0
    3.7178    5.5029    0.0000 N   0  0
    0.9314    5.7979    0.0000 C   0  0
    4.6259    4.2611    0.0000 C   0  0
    4.2145    1.5523    0.0000 C   0  0
   -0.4036    3.4772    0.0000 C   0  0
    4.1835    6.9699    0.0000 C   0  0
   -0.4036    5.0140    0.0000 N   0  0
    0.9314    7.3347    0.0000 O   0  0
    3.1822    0.4036    0.0000 C   0  0
   -1.7308    2.7010    0.0000 C   0  0
    5.6970    7.2958    0.0000 C   0  0
    3.6634   -1.0556    0.0000 C   0  0
   -3.0580    3.4772    0.0000 C   0  0
   -1.7308    1.1565    0.0000 C   0  0
   -4.4008    2.7243    0.0000 C   0  0
   -3.0658    5.0140    0.0000 O   0  0
   -3.0813    0.3958    0.0000 C   0  0
   -4.4086    1.1798    0.0000 C   0  0
   -4.3930    5.7823    0.0000 C   0  0
   -3.0891   -1.1409    0.0000 S   0  0
   -4.3775    7.3191    0.0000 C   0  0
   -3.1124   -2.6777    0.0000 N   0  0
   -1.5290   -1.1642    0.0000 O   0  0
   -4.6336   -1.1099    0.0000 O   0  0
   -5.6970    8.0875    0.0000 C   0  0
   -4.4706   -3.4228    0.0000 C   0  0
   -1.7929   -3.4694    0.0000 C   0  0
   -4.5017   -4.9596    0.0000 C   0  0
   -1.8317   -5.0140    0.0000 C   0  0
   -3.1745   -5.7591    0.0000 N   0  0
   -3.2055   -7.2881    0.0000 C   0  0
   -1.8938   -8.0875    0.0000 C   0  0
   -0.5433   -7.3424    0.0000 O   0  0
 19 22  1  0
  1  3  1  0
  1  2  2  0
 20 23  1  0
  1  4  1  0
  5  7  1  0
  3  7  2  0
 26 30  1  0
  6 12  2  0
 35 36  1  0
 23 25  1  0
  6 11  1  0
  3  8  1  0
 17 19  2  0
  5 10  1  0
 10 15  1  0
 32 34  1  0
 30 32  1  0
 25 29  1  0
  9 14  1  0
  9 11  1  0
 36 37  1  0
 33 34  1  0
 17 20  1  0
 24 28  2  0
 13 16  1  0
 31 33  1  0
  4  9  2  0
 24 26  1  0
 24 27  2  0
 18 21  1  0
 14 17  1  0
 34 35  1  0
 14 18  2  0
 26 31  1  0
  8 13  1  0
  2  5  1  0
  2  6  1  0
 21 24  1  0
 21 22  2  0
M  END
>  <SOM>
34

$$$$

SciTegic02211520382D

 26 28  0  0  0  0            999 V2000
   -3.6951    1.0853    0.0000 N   0  0
   -2.1705    1.7959    0.0000 C   0  0
   -5.1679    1.8282    0.0000 C   0  0
   -3.7403   -0.5620    0.0000 C   0  0
   -1.8798    3.3656    0.0000 C   0  0
   -0.9690    0.7558    0.0000 C   0  0
   -5.4263    3.3979    0.0000 C   0  0
   -6.3953    0.8269    0.0000 C   0  0
   -2.3902   -1.2597    0.0000 C   0  0
   -5.0710   -1.2209    0.0000 O   0  0
   -2.8488    4.3734    0.0000 C   0  0
   -0.3747    3.8889    0.0000 C   0  0
    0.5362    1.2855    0.0000 C   0  0
   -4.4767    4.3734    0.0000 C   0  0
   -6.9186    3.9535    0.0000 C   0  0
   -7.8746    1.3760    0.0000 C   0  0
   -2.4160   -2.8101    0.0000 N   0  0
    0.8333    2.8488    0.0000 C   0  0
    1.7119    0.2778    0.0000 N   0  0
   -8.1395    2.9457    0.0000 C   0  0
   -3.7015   -3.6757    0.0000 C   0  0
    3.0555    1.0465    0.0000 C   0  0
    4.3734    0.2907    0.0000 O   0  0
    3.0620    2.5581    0.0000 O   0  0
    5.7105    1.0465    0.0000 C   0  0
    7.0348    0.3618    0.0000 C   0  0
 19 22  1  0
  1  3  1  0
  1  2  1  0
  1  4  1  0
  3  7  2  0
 22 23  1  0
 22 24  2  0
  6 13  2  0
 23 25  1  0
  3  8  1  0
  5 12  1  0
  5 11  1  0
  2  5  2  0
  9 17  1  0
  4 10  2  0
 25 26  1  0
 11 14  1  0
 15 20  2  0
 17 21  1  0
 12 18  2  0
  4  9  1  0
 13 19  1  0
 13 18  1  0
 16 20  1  0
  8 16  2  0
  7 15  1  0
  7 14  1  0
  2  6  1  0
M  END
>  <SOM>
19

$$$$

SciTegic02211520382D

 22 24  0  0  0  0            999 V2000
    0.4858    1.8219    0.0000 C   0  0
   -1.0324    1.1061    0.0000 N   0  0
    0.7808    3.3835    0.0000 C   0  0
    1.6831    0.7808    0.0000 C   0  0
   -2.4986    1.8522    0.0000 C   0  0
   -1.0758   -0.5335    0.0000 C   0  0
   -0.1909    4.3855    0.0000 C   0  0
    2.2773    3.9083    0.0000 C   0  0
    3.1839    1.3100    0.0000 C   0  0
   -2.7588    3.4138    0.0000 C   0  0
   -3.7262    0.8502    0.0000 C   0  0
    0.2689   -1.2276    0.0000 C   0  0
   -2.4031   -1.1886    0.0000 O   0  0
   -1.8089    4.3855    0.0000 C   0  0
    3.4832    2.8673    0.0000 C   0  0
    4.3595    0.3036    0.0000 N   0  0
   -4.2467    3.9691    0.0000 C   0  0
   -5.2053    1.4011    0.0000 C   0  0
    0.2429   -2.7718    0.0000 N   0  0
   -5.4656    2.9627    0.0000 C   0  0
   -1.0367   -3.6394    0.0000 C   0  0
    1.4879   -3.6915    0.0000 C   0  0
 19 22  1  0
 19 21  1  0
  1  3  2  0
  1  2  1  0
  1  4  1  0
  3  7  1  0
  6 12  1  0
  6 13  2  0
  3  8  1  0
  5 11  1  0
  5 10  2  0
 10 14  1  0
 10 17  1  0
  9 16  1  0
  9 15  1  0
 11 18  2  0
 17 20  2  0
 12 19  1  0
  4  9  2  0
 18 20  1  0
  8 15  2  0
  7 14  1  0
  2  6  1  0
  2  5  1  0
M  END
>  <SOM>
19

$$$$

SciTegic02211520382D

 26 28  0  0  0  0            999 V2000
   -0.6965   -0.3726    0.0000 N   0  0
   -2.1489    0.0918    0.0000 C   0  0
   -0.2754   -1.8466    0.0000 C   0  0
    0.2160    0.8801    0.0000 C   0  0
   -2.1597    1.6252    0.0000 C   0  0
   -3.4933   -0.6911    0.0000 C   0  0
    1.2094   -2.2191    0.0000 C   0  0
   -1.3660   -2.9534    0.0000 C   0  0
   -0.6965    2.1111    0.0000 C   0  0
   -3.5041    2.4027    0.0000 C   0  0
   -4.8270    0.0864    0.0000 C   0  0
    1.6306   -3.7147    0.0000 C   0  0
   -0.9503   -4.4490    0.0000 C   0  0
   -0.3887    3.6121    0.0000 C   0  0
   -4.8540    1.6090    0.0000 C   0  0
    0.5453   -4.8108    0.0000 C   0  0
    3.1100   -4.0927    0.0000 C   0  0
    1.0745    4.1089    0.0000 N   0  0
    4.3950   -4.9458    0.0000 F   0  0
    4.1899   -2.9912    0.0000 F   0  0
    2.9696   -5.6261    0.0000 F   0  0
    2.2353    3.1046    0.0000 C   0  0
    1.3660    5.6261    0.0000 C   0  0
    3.6985    3.5905    0.0000 C   0  0
    4.8540    2.5863    0.0000 N   0  0
    4.5678    1.0745    0.0000 C   0  0
  1  3  1  0
  1  2  1  0
  1  4  1  0
  3  7  1  0
 22 24  1  0
  5  9  1  0
  6 11  2  0
  3  8  2  0
 17 19  1  0
  5 10  1  0
 10 15  2  0
  9 14  1  0
 25 26  1  0
 11 15  1  0
 17 20  1  0
 17 21  1  0
 13 16  2  0
 12 16  1  0
 12 17  1  0
  4  9  2  0
 24 25  1  0
 18 23  1  0
 18 22  1  0
 14 18  1  0
  8 13  1  0
  2  5  2  0
  2  6  1  0
  7 12  2  0
M  END
>  <SOM>
25

$$$$

SciTegic02211520382D

 22 25  0  0  0  0            999 V2000
    1.0893    2.0795    0.0000 C   0  0
   -0.3903    2.5281    0.0000 C   0  0
    1.9630    3.3086    0.0000 O   0  0
    0.0408    0.9145    0.0000 C   0  0
    2.5747    1.7533    0.0000 C   0  0
   -0.4019    4.0601    0.0000 C   0  0
   -1.7242    1.7592    0.0000 C   0  0
    1.0602    4.5435    0.0000 C   0  0
    0.5068   -0.5417    0.0000 C   0  0
    3.0523    0.2854    0.0000 C   0  0
   -1.7242    4.8348    0.0000 C   0  0
   -3.0523    2.5222    0.0000 C   0  0
    1.6135    6.0697    0.0000 O   0  0
    2.0155   -0.8621    0.0000 N   0  0
   -3.0523    4.0601    0.0000 C   0  0
    2.5048   -2.3184    0.0000 C   0  0
    1.4737   -3.4717    0.0000 C   0  0
   -0.0291   -3.1455    0.0000 C   0  0
    1.9514   -4.9222    0.0000 C   0  0
   -1.0660   -4.2872    0.0000 C   0  0
    0.9378   -6.0697    0.0000 C   0  0
   -0.5767   -5.7551    0.0000 C   0  0
 19 21  2  0
  1  3  1  0
  1  2  1  0
 20 22  2  0
  1  5  1  0
  1  4  1  0
 16 17  1  0
  6 11  1  0
  3  8  1  0
 17 19  1  0
 17 18  2  0
  5 10  1  0
 10 14  1  0
  6  8  1  0
  9 14  1  0
 12 15  1  0
 11 15  2  0
  4  9  1  0
 18 20  1  0
 14 16  1  0
  8 13  1  0
  2  6  2  0
  2  7  1  0
  7 12  2  0
 21 22  1  0
M  END
>  <SOM>
14

$$$$

SciTegic02211520382D

 14 15  0  0  0  0            999 V2000
   -0.3979    0.4186    0.0000 N   0  0
   -0.3979   -1.3222    0.0000 C   0  0
    0.8414    1.3098    0.0000 N   0  0
   -1.6330    1.3802    0.0000 C   0  0
    0.9326   -2.0517    0.0000 C   0  0
   -1.6786   -2.0517    0.0000 C   0  0
    0.3357    2.7521    0.0000 C   0  0
    2.3045    0.8290    0.0000 C   0  0
   -1.1274    2.7521    0.0000 C   0  0
   -3.0962    0.9657    0.0000 O   0  0
    0.9326   -3.5645    0.0000 C   0  0
   -1.6786   -3.6308    0.0000 C   0  0
    1.2517    4.0785    0.0000 C   0  0
   -0.3979   -4.3189    0.0000 C   0  0
  7  9  2  0
  5 11  2  0
  6 12  1  0
  1  3  1  0
  1  2  1  0
  3  7  1  0
  1  4  1  0
  2  5  1  0
  2  6  2  0
 11 14  1  0
  7 13  1  0
  4 10  2  0
 12 14  2  0
  4  9  1  0
  3  8  1  0
M  END
>  <SOM>
3

$$$$

SciTegic02211520382D

 20 23  0  0  0  0            999 V2000
   -1.3272   -0.7733    0.0000 C   0  0  1  0  0  0
   -0.0074   -1.5056    0.0000 C   0  0  1  0  0  0
   -1.3272    0.7881    0.0000 C   0  0
   -0.7844   -2.0447    0.0000 C   0  0
   -2.6284   -1.5800    0.0000 C   0  0
    1.3086   -0.7249    0.0000 C   0  0  2  0  0  0
   -0.0074   -3.0931    0.0000 C   0  0
   -0.0074    1.5540    0.0000 C   0  0
   -2.6284    1.5540    0.0000 C   0  0
    0.9480   -2.6656    0.0000 C   0  0
   -2.6284   -3.0931    0.0000 C   0  0
    1.3086    0.7881    0.0000 C   0  0
    2.4536   -1.7882    0.0000 N   0  0
   -1.3272   -3.8738    0.0000 C   0  0
   -0.0074    3.0856    0.0000 C   0  0
   -2.6284    3.0410    0.0000 C   0  0
    4.0002   -1.8105    0.0000 C   0  0
   -1.3272    3.8738    0.0000 C   0  0
   -4.0002    3.7585    0.0000 C   0  0
   -0.0297    0.0409    0.0000 H   0  0
 15 18  1  0
  1  3  1  0
  1  2  1  0
  1  5  1  0
  1  4  1  0
  6 12  1  0
  6 13  1  0
 16 18  2  0
 16 19  1  0
  3  9  2  0
  3  8  1  0
  5 11  1  0
 10 13  1  0
  2 20  1  0
  9 16  1  0
  4 10  1  0
 11 14  1  0
 13 17  1  0
  8 15  2  0
  8 12  1  0
  7 14  1  0
  2  6  1  0
  2  7  1  0
M  END
>  <SOM>
13

$$$$

SciTegic02211520382D

 28 30  0  0  0  0            999 V2000
   -1.9284   -0.8040    0.0000 C   0  0
   -3.5025   -0.8040    0.0000 C   0  0
   -1.1581    0.5229    0.0000 C   0  0
   -1.1188   -2.1308    0.0000 C   0  0
   -4.2896    0.5453    0.0000 C   0  0
   -4.2896   -2.1532    0.0000 C   0  0
   -1.9059    1.8272    0.0000 C   0  0
    0.3767    0.5229    0.0000 C   0  0
   -1.8215   -3.5025    0.0000 C   0  0
    0.4160   -2.1532    0.0000 C   0  0
   -5.8245    0.5453    0.0000 C   0  0
   -3.5419    1.9115    0.0000 C   0  0
   -5.8694   -2.1532    0.0000 C   0  0
   -1.1581    3.1765    0.0000 C   0  0
    1.1244    1.8721    0.0000 C   0  0
   -1.0345   -4.8069    0.0000 C   0  0
    1.2256   -3.3957    0.0000 C   0  0
   -6.6340    1.8497    0.0000 C   0  0
   -4.3346    3.2214    0.0000 C   0  0
    0.3542    3.1990    0.0000 C   0  0
    0.5004   -4.8069    0.0000 C   0  0
   -5.8863    3.2214    0.0000 C   0  0
    1.1019    4.5482    0.0000 O   0  0
    2.6761    4.5482    0.0000 C   0  0
    3.5307    3.3451    0.0000 C   0  0
    5.1442    3.3620    0.0000 N   0  0
    5.9313    2.2038    0.0000 C   0  0
    5.9987    4.5651    0.0000 C   0  0
 19 22  2  0
  1  3  1  0
  1  2  2  0
 20 23  1  0
  1  4  1  0
  3  7  1  0
  6 13  1  0
 23 24  1  0
  3  8  2  0
  5 12  2  0
  5 11  1  0
  2  5  1  0
 10 17  2  0
  9 16  1  0
  4 10  1  0
 14 20  1  0
 25 26  1  0
 15 20  2  0
 11 18  2  0
 17 21  1  0
 26 28  1  0
 12 19  1  0
  4  9  2  0
 16 21  2  0
 24 25  1  0
 26 27  1  0
 18 22  1  0
  8 15  1  0
  7 14  2  0
  2  6  1  0
M  END
>  <SOM>
26

$$$$

SciTegic02211520382D

 37 41  0  0  0  0            999 V2000
    6.0044    1.4982    0.0000 C   0  0
    6.0044    3.0375    0.0000 C   0  0
    4.6708    0.7285    0.0000 N   0  0
    7.3381    0.7285    0.0000 C   0  0
    7.3381    3.8071    0.0000 C   0  0
    4.6708    3.8071    0.0000 C   0  0
    4.6708   -0.8167    0.0000 C   0  0
    7.3381   -0.8167    0.0000 C   0  0
    7.3381    5.3523    0.0000 C   0  0
    4.6708    5.3523    0.0000 N   0  0
    3.3371   -1.5863    0.0000 N   0  0
    6.0044   -1.5863    0.0000 N   0  0
    6.0044    6.1219    0.0000 C   0  0
    2.0034   -0.8167    0.0000 C   0  0
    2.0034    0.7285    0.0000 C   0  0
    0.6698   -1.5863    0.0000 C   0  0
    0.6698    1.4982    0.0000 C   0  0
   -0.6698   -0.8167    0.0000 C   0  0
    0.6698   -3.1256    0.0000 C   0  0
    0.6698    3.0375    0.0000 N   0  0
   -0.6698    0.7285    0.0000 C   0  0
   -0.6698    3.8071    0.0000 C   0  0
   -2.0034    3.0375    0.0000 C   0  0
   -0.6698    5.3523    0.0000 O   0  0
   -2.0034    1.4982    0.0000 C   0  0
   -3.3371    3.8071    0.0000 C   0  0
   -3.3371    0.7285    0.0000 C   0  0
   -4.6708    3.0375    0.0000 C   0  0
   -4.6708    1.4982    0.0000 C   0  0
   -6.0044    0.7285    0.0000 C   0  0
   -6.0044   -0.8167    0.0000 N   0  0
   -7.3381   -1.5863    0.0000 C   0  0
   -4.6708   -1.5863    0.0000 C   0  0
   -7.3381   -3.1256    0.0000 C   0  0
   -4.6708   -3.1256    0.0000 C   0  0
   -6.0044   -3.8952    0.0000 N   0  0
   -6.0044   -5.4345    0.0000 C   0  0
 29 30  1  0
  1  3  2  0
  1  2  1  0
 20 22  1  0
  4  8  2  0
  1  4  1  0
  3  7  1  0
 22 23  1  0
 22 24  2  0
  5  9  2  0
 35 36  1  0
 23 26  1  0
  6 10  1  0
 16 19  1  0
 16 18  2  0
 10 13  2  0
 32 34  1  0
 30 31  1  0
  9 13  1  0
 23 25  2  0
 25 27  1  0
 36 37  1  0
 11 14  1  0
 33 35  1  0
 15 17  1  0
 17 20  1  0
 17 21  2  0
 27 29  2  0
 26 28  2  0
 31 33  1  0
 31 32  1  0
 28 29  1  0
 18 21  1  0
 14 15  2  0
 14 16  1  0
 34 36  1  0
  8 12  1  0
  2  5  1  0
  2  6  2  0
  7 11  1  0
  7 12  2  0
M  END
>  <SOM>
36

$$$$

SciTegic02211520382D

 30 33  0  0  0  0            999 V2000
    4.0997    4.3508    0.0000 C   0  0
    2.7731    3.5647    0.0000 C   0  0
    5.1368    3.2044    0.0000 C   0  0
    4.8694    5.6882    0.0000 C   0  0
    2.7185    4.9458    0.0000 C   0  0
    2.7786    2.0198    0.0000 C   0  0
    1.4302    4.3289    0.0000 C   0  0
    6.5452    3.8376    0.0000 C   0  0
    6.3815    5.3716    0.0000 C   0  0
    1.3265    5.5517    0.0000 N   0  0
    1.4521    1.2446    0.0000 C   0  0
    0.0928    3.5483    0.0000 C   0  0
    0.1092    2.0089    0.0000 C   0  0
   -1.2119    1.2283    0.0000 N   0  0
   -2.5602    1.9925    0.0000 C   0  0
   -3.8813    1.2064    0.0000 C   0  0
   -2.5766    3.5374    0.0000 O   0  0
   -3.8649   -0.3385    0.0000 C   0  0
   -5.2242    1.9652    0.0000 C   0  0
   -2.5275   -1.0918    0.0000 N   0  0
   -5.1805   -1.1191    0.0000 N   0  0
   -6.5452    1.1682    0.0000 C   0  0
   -2.5166   -2.6257    0.0000 C   0  0
   -6.5234   -0.3767    0.0000 C   0  0
   -1.1846   -3.3845    0.0000 C   0  0
    0.1474   -2.6148    0.0000 C   0  0
   -1.1846   -4.9185    0.0000 C   0  0
    1.4848   -3.3736    0.0000 C   0  0
    0.1474   -5.6882    0.0000 C   0  0
    1.4848   -4.9130    0.0000 N   0  0
 19 22  1  0
 29 30  2  0
  1  3  1  0
  1  2  1  0
 15 17  2  0
 15 16  1  0
  1  5  1  0
  1  4  1  0
 22 24  2  0
 28 30  1  0
 16 18  1  0
 16 19  2  0
  3  8  1  0
  5 10  3  0
 23 25  1  0
  6 11  2  0
 25 27  2  0
 25 26  1  0
  8  9  1  0
 11 13  1  0
 18 20  1  0
 20 23  1  0
 13 14  1  0
 27 29  1  0
 26 28  2  0
  4  9  1  0
 12 13  2  0
 18 21  2  0
 14 15  1  0
  2  6  1  0
  2  7  2  0
  7 12  1  0
 21 24  1  0
M  END
>  <SOM>
20

$$$$

SciTegic02211520382D

 34 38  0  0  0  0            999 V2000
    0.3556   -2.0012    0.0000 C   0  0
    1.6938   -2.7728    0.0000 C   0  0  2  0  0  0
    0.3556   -0.4641    0.0000 C   0  0  2  0  0  0
   -0.9765   -2.7728    0.0000 C   0  0
    3.0259   -2.0012    0.0000 C   0  0  1  0  0  0
    1.6938   -4.3159    0.0000 C   0  0
    1.6938    0.3074    0.0000 C   0  0
   -0.9765    0.3074    0.0000 C   0  0
   -0.9765   -4.3159    0.0000 C   0  0
   -2.3147   -2.0012    0.0000 C   0  0
    3.0259   -0.4641    0.0000 C   0  0  2  0  0  0
    4.4606   -2.4654    0.0000 C   0  0
    0.3556   -5.0874    0.0000 C   0  0
   -0.9765    1.8505    0.0000 C   0  0
   -2.3086   -0.4641    0.0000 C   0  0
   -2.3147   -5.0874    0.0000 C   0  0
   -3.6468   -2.7728    0.0000 C   0  0
    4.4726    0.0301    0.0000 C   0  0  1  0  0  0
    3.1827    1.0729    0.0000 C   0  0
    5.3828   -1.1995    0.0000 C   0  0
   -2.3086    2.6161    0.0000 C   0  0
   -3.6408    0.3074    0.0000 C   0  0
   -3.6468   -4.3159    0.0000 C   0  0
    5.5154    1.1694    0.0000 C   0  0
    4.2074    1.7360    0.0000 O   0  0
   -3.6408    1.8505    0.0000 C   0  0
   -4.9850   -5.0874    0.0000 O   0  0
    6.5522    2.3086    0.0000 C   0  0
   -4.9729    2.6161    0.0000 N   0  0
    7.5950    3.4419    0.0000 C   0  0
   -6.3412    1.7963    0.0000 C   0  0
    9.2948    2.8331    0.0000 O   0  0
    1.6998   -1.5853    0.0000 H   0  0
    3.1224   -3.2671    0.0000 H   0  0
 29 31  1  0
  1  3  1  0
  1  2  1  0
  1  4  2  0
  3  7  1  0
 28 30  1  0
 22 26  2  0
 23 27  2  0
  6 13  1  0
 12 20  1  0
  3  8  1  0
  5 12  1  0
  5 11  1  0
 10 17  1  0
  5 34  1  0
 30 32  1  0
  9 16  2  0
  9 13  1  0
  4 10  1  0
 14 21  2  0
 15 22  1  0
 11 19  1  0
 11 18  1  0
 24 28  3  0
 17 23  1  0
 26 29  1  0
  4  9  1  0
 16 23  1  0
 18 20  1  0
 18 25  1  0
 18 24  1  0
  8 14  1  0
  8 15  2  0
  2 33  1  0
  2  5  1  0
  2  6  1  0
  7 11  1  0
 21 26  1  0
M  END
>  <SOM>
29

$$$$

SciTegic02211520382D

 22 24  0  0  0  0            999 V2000
   -0.7056    1.7987    0.0000 N   0  0
    0.7106    2.4596    0.0000 C   0  0
   -2.0571    2.5093    0.0000 C   0  0
   -0.7404    0.2435    0.0000 C   0  0
    1.0932    3.9304    0.0000 C   0  0
    1.8385    1.4012    0.0000 C   0  0
   -2.4050    4.0149    0.0000 C   0  0
   -3.2199    1.4907    0.0000 C   0  0
    0.5764   -0.5565    0.0000 C   0  0
    0.1043    5.1776    0.0000 C   0  0
    2.5640    4.3826    0.0000 C   0  0
    3.3093    1.8534    0.0000 C   0  0
   -1.4161    5.1776    0.0000 C   0  0
   -3.8410    4.5018    0.0000 C   0  0
   -4.7056    1.9727    0.0000 C   0  0
    0.5416   -2.1118    0.0000 C   0  0
    3.6919    3.3242    0.0000 C   0  0
    4.3826    0.7453    0.0000 Cl  0  0
   -5.0186    3.4782    0.0000 C   0  0
    1.8534   -2.9267    0.0000 N   0  0
    3.4683   -2.0273    0.0000 C   0  0
    1.8733   -4.4869    0.0000 C   0  0
 15 19  1  0
  1  3  1  0
  1  2  1  0
 20 22  1  0
 20 21  1  0
  3  7  2  0
  6 12  2  0
  3  8  1  0
  5 11  1  0
  5 10  1  0
  2  5  2  0
  9 16  1  0
 11 17  2  0
 10 13  1  0
 12 18  1  0
 12 17  1  0
  1  4  1  0
 16 20  1  0
  8 15  2  0
 14 19  2  0
  7 14  1  0
  2  6  1  0
  7 13  1  0
  4  9  1  0
M  END
>  <SOM>
20

$$$$

SciTegic02211520382D

 21 23  0  0  0  0            999 V2000
   -0.0368    0.6350    0.0000 C   0  0
    1.4127   -0.1657    0.0000 N   0  0
   -0.0368    2.0247    0.0000 C   0  0
   -1.2608   -0.0598    0.0000 C   0  0
    1.4127   -1.6796    0.0000 C   0  0
    3.2027   -0.1657    0.0000 C   0  0
    1.4541    2.7794    0.0000 N   0  0
   -1.2608    2.7195    0.0000 C   0  0
   -2.4803    0.6350    0.0000 C   0  0
    2.7610   -2.4388    0.0000 C   0  0
    0.1104   -2.4803    0.0000 C   0  0
    4.1046    1.4771    0.0000 C   0  0
    4.0862   -1.5737    0.0000 O   0  0
    3.2027    2.7794    0.0000 C   0  0
    1.0354    4.5464    0.0000 C   0  0
   -2.4803    2.0247    0.0000 C   0  0
   -3.9528   -0.2071    0.0000 Cl  0  0
    2.7794   -3.9942    0.0000 C   0  0
    0.1104   -4.0770    0.0000 C   0  0
    4.0448    4.1691    0.0000 O   0  0
    1.4955   -4.7949    0.0000 C   0  0
 19 21  2  0
  1  3  2  0
  1  2  1  0
  1  4  1  0
  3  7  1  0
  6 12  1  0
  6 13  2  0
  3  8  1  0
  5 11  2  0
  5 10  1  0
  2  5  1  0
 10 18  2  0
  9 17  1  0
  9 16  1  0
 14 20  2  0
 11 19  1  0
 12 14  1  0
  4  9  2  0
 18 21  1  0
  8 16  2  0
  7 15  1  0
  7 14  1  0
  2  6  1  0
M  END
>  <SOM>
7

$$$$

SciTegic02211520382D

 25 27  0  0  0  0            999 V2000
   -1.4904   -3.5234    0.0000 C   0  0
   -0.1550   -2.7543    0.0000 C   0  0
   -1.4904   -5.0675    0.0000 C   0  0
   -2.8199   -2.7543    0.0000 C   0  0
   -0.1550   -1.2162    0.0000 N   0  0
    1.1804   -3.5234    0.0000 C   0  0
   -2.8199   -5.8366    0.0000 C   0  0
   -0.1550   -5.8366    0.0000 N   0  0
   -4.1553   -3.5234    0.0000 C   0  0
    1.1745   -0.4352    0.0000 C   0  0
    1.1804   -5.0675    0.0000 C   0  0
   -4.1553   -5.0675    0.0000 C   0  0
    1.1625    1.1089    0.0000 C   0  0
    2.5159   -1.1924    0.0000 C   0  0
   -5.4908   -5.8366    0.0000 Cl  0  0
    2.4920    1.8899    0.0000 C   0  0
    3.8394   -0.4114    0.0000 C   0  0
    2.4801    3.4280    0.0000 C   0  0
    3.8274    1.1268    0.0000 C   0  0
    1.0195    3.9288    0.0000 N   0  0
    5.1569    1.9078    0.0000 O   0  0
    1.0075    5.4669    0.0000 C   0  0
   -0.2325    3.0286    0.0000 C   0  0
   -0.4471    5.9737    0.0000 C   0  0
   -1.4964    3.9109    0.0000 C   0  0
 19 21  1  0
  1  3  2  0
  1  2  1  0
 20 22  1  0
 20 23  1  0
  1  4  1  0
  3  7  1  0
 22 24  1  0
 16 18  1  0
 16 19  1  0
  3  8  1  0
 17 19  2  0
 10 13  1  0
  5 10  1  0
 10 14  2  0
  9 12  1  0
 23 25  1  0
  6 11  1  0
 12 15  1  0
 13 16  2  0
  4  9  2  0
 18 20  1  0
 14 17  1  0
  8 11  2  0
  2  5  1  0
  2  6  2  0
  7 12  2  0
M  END
>  <SOM>
20

$$$$

SciTegic02211520382D

 25 27  0  0  0  0            999 V2000
   -1.4904   -3.5234    0.0000 C   0  0
   -0.1550   -2.7543    0.0000 C   0  0
   -1.4904   -5.0675    0.0000 C   0  0
   -2.8199   -2.7543    0.0000 C   0  0
   -0.1550   -1.2162    0.0000 N   0  0
    1.1804   -3.5234    0.0000 C   0  0
   -2.8199   -5.8366    0.0000 C   0  0
   -0.1550   -5.8366    0.0000 N   0  0
   -4.1553   -3.5234    0.0000 C   0  0
    1.1745   -0.4352    0.0000 C   0  0
    1.1804   -5.0675    0.0000 C   0  0
   -4.1553   -5.0675    0.0000 C   0  0
    1.1625    1.1089    0.0000 C   0  0
    2.5159   -1.1924    0.0000 C   0  0
   -5.4908   -5.8366    0.0000 Cl  0  0
    2.4920    1.8899    0.0000 C   0  0
    3.8394   -0.4114    0.0000 C   0  0
    2.4801    3.4280    0.0000 C   0  0
    3.8274    1.1268    0.0000 C   0  0
    1.0195    3.9288    0.0000 N   0  0
    5.1569    1.9078    0.0000 O   0  0
    1.0075    5.4669    0.0000 C   0  0
   -0.2325    3.0286    0.0000 C   0  0
   -0.4471    5.9737    0.0000 C   0  0
   -1.4964    3.9109    0.0000 C   0  0
 19 21  1  0
  1  3  2  0
  1  2  1  0
 20 22  1  0
 20 23  1  0
  1  4  1  0
  3  7  1  0
 22 24  1  0
 16 18  1  0
 16 19  1  0
  3  8  1  0
 17 19  2  0
 10 13  1  0
  5 10  1  0
 10 14  2  0
  9 12  1  0
 23 25  1  0
  6 11  1  0
 12 15  1  0
 13 16  2  0
  4  9  2  0
 18 20  1  0
 14 17  1  0
  8 11  2  0
  2  5  1  0
  2  6  2  0
  7 12  2  0
M  END
>  <SOM>
20

$$$$

SciTegic02211520382D

 29 31  0  0  0  0            999 V2000
    0.1639    1.5362    0.0000 C   0  0  2  0  0  0
    0.5189    0.0341    0.0000 C   0  0  2  0  0  0
    1.3587    2.5057    0.0000 C   0  0
   -1.2563    2.1916    0.0000 S   0  0
   -0.4848   -1.2221    0.0000 C   0  0
    2.0141   -0.3072    0.0000 O   0  0
    2.7993    1.9595    0.0000 C   0  0
    1.1197    4.0282    0.0000 C   0  0
   -2.6627    1.4474    0.0000 C   0  0
   -1.9663   -1.2221    0.0000 N   0  0
    0.1843   -2.6081    0.0000 O   0  0
    2.6764   -1.7000    0.0000 C   0  0
    3.9941    2.9290    0.0000 C   0  0
    2.3145    4.9977    0.0000 C   0  0
   -2.9290   -0.0478    0.0000 C   0  0
   -3.8234    2.4238    0.0000 C   0  0
   -2.6286   -2.6149    0.0000 C   0  0
    1.9253   -3.0382    0.0000 C   0  0
    4.2126   -1.5362    0.0000 O   0  0
    3.7483    4.4515    0.0000 C   0  0
   -4.3559   -0.5667    0.0000 C   0  0
   -5.2503    1.9049    0.0000 C   0  0
   -1.5362   -3.7005    0.0000 C   0  0
    4.9431    5.4210    0.0000 O   0  0
   -5.5166    0.4096    0.0000 C   0  0
   -2.1916   -5.0865    0.0000 N   0  0
    4.4242    6.8753    0.0000 C   0  0
   -3.7073   -5.3527    0.0000 C   0  0
   -1.4338   -6.4315    0.0000 C   0  0
  1  3  1  0
  1  2  1  0
 20 24  1  0
  1  4  1  0
  3  7  1  0
 22 25  1  0
  6 12  1  0
 23 26  1  0
 13 20  1  0
  3  8  2  0
  5 11  2  0
  5 10  1  0
 10 15  1  0
 10 17  1  0
 24 27  1  0
  9 16  1  0
  9 15  2  0
 14 20  2  0
 15 21  1  0
 17 23  1  0
 26 28  1  0
 26 29  1  0
 12 18  1  0
 12 19  2  0
  4  9  1  0
 16 22  2  0
  8 14  1  0
  2  5  1  0
  2  6  1  0
  7 13  2  0
 21 25  2  0
M  END
>  <SOM>
26

$$$$

SciTegic02211520382D

 23 26  0  0  0  0            999 V2000
    1.5883   -1.0313    0.0000 C   0  0
    2.5644   -2.1822    0.0000 C   0  0
    2.2329    0.3683    0.0000 N   0  0
    0.0599   -1.0313    0.0000 N   0  0
    2.2053   -3.7982    0.0000 C   0  0
    4.0468   -1.6942    0.0000 C   0  0
    3.7660    0.5064    0.0000 C   0  0
    1.3489    1.6252    0.0000 C   0  0
   -0.8701   -2.2927    0.0000 C   0  0
    0.8563   -4.4197    0.0000 N   0  0
    3.3378   -4.7973    0.0000 C   0  0
    5.1748   -2.7347    0.0000 C   0  0
    4.4151    1.9014    0.0000 C   0  0
    1.9981    3.0202    0.0000 C   0  0
   -0.5156   -3.7338    0.0000 C   0  0
   -2.3296   -1.8508    0.0000 C   0  0
    4.7788   -4.3139    0.0000 C   0  0
    3.5312    3.1583    0.0000 N   0  0
   -1.6252   -4.7742    0.0000 C   0  0
   -3.4161   -2.8912    0.0000 C   0  0
    4.1757    4.5579    0.0000 C   0  0
   -3.0616   -4.3783    0.0000 C   0  0
   -4.9722   -2.3618    0.0000 Cl  0  0
 19 22  2  0
 15 19  1  0
  1  3  1  0
  1  2  1  0
 20 22  1  0
 20 23  1  0
  1  4  2  0
  3  7  1  0
  6 12  2  0
  3  8  1  0
  5 11  1  0
  5 10  1  0
 10 15  1  0
  9 16  1  0
  9 15  2  0
 11 17  2  0
 12 17  1  0
  4  9  1  0
 13 18  1  0
 16 20  2  0
 18 21  1  0
  8 14  1  0
 14 18  1  0
  2  5  2  0
  2  6  1  0
  7 13  1  0
M  END
>  <SOM>
18

$$$$

SciTegic02211520382D

 30 34  0  0  0  0            999 V2000
    0.7150   -3.6566    0.0000 C   0  0
   -0.7150   -4.3715    0.0000 C   0  0
    2.1245   -4.3511    0.0000 C   0  0
    0.7150   -2.1177    0.0000 C   0  0
   -1.0214   -5.8559    0.0000 C   0  0
   -1.8521   -3.3570    0.0000 C   0  0
    2.4377   -5.8696    0.0000 C   0  0
    3.2821   -3.3229    0.0000 N   0  0
    2.0496   -1.3550    0.0000 C   0  0
   -0.6128   -1.3550    0.0000 C   0  0
   -0.0885   -7.0544    0.0000 C   0  0
   -2.4649   -6.3326    0.0000 C   0  0
   -3.2957   -3.8336    0.0000 C   0  0
    1.3891   -7.0952    0.0000 C   0  0
    3.8949   -6.3666    0.0000 C   0  0
    4.7460   -3.8132    0.0000 C   0  0
    2.0496    0.1838    0.0000 C   0  0
   -0.6128    0.1838    0.0000 C   0  0
   -3.5953   -5.3180    0.0000 C   0  0
    5.0593   -5.3316    0.0000 C   0  0
    0.7150    0.9465    0.0000 N   0  0
   -5.0593   -5.8015    0.0000 Cl  0  0
    0.7150    2.4854    0.0000 C   0  0
   -0.6128    3.2548    0.0000 C   0  0
   -0.6128    4.7937    0.0000 C   0  0
   -1.9406    2.4786    0.0000 C   0  0
   -1.9474    5.5631    0.0000 C   0  0
   -3.2752    3.2480    0.0000 N   0  0
   -3.2821    4.7937    0.0000 C   0  0
   -1.9474    7.0952    0.0000 C   0  0
 19 22  1  0
 27 30  1  0
  1  3  1  0
  1  2  1  0
 28 29  1  0
  1  4  2  0
  3  7  2  0
  6 13  2  0
 23 24  1  0
  3  8  1  0
  5 12  1  0
  5 11  1  0
  2  5  2  0
 10 18  1  0
 13 19  1  0
  9 17  1  0
  4 10  1  0
 16 20  1  0
 25 27  1  0
 11 14  1  0
 15 20  2  0
 17 21  1  0
 27 29  2  0
 26 28  2  0
 12 19  2  0
  4  9  1  0
 24 26  1  0
 24 25  2  0
 18 21  1  0
  8 16  2  0
  7 15  1  0
  7 14  1  0
  2  6  1  0
 21 23  1  0
M  END
>  <SOM>
21

$$$$

SciTegic02211520382D

 21 22  0  0  0  0            999 V2000
    1.9270    2.8580    0.0000 C   0  0  2  0  0  0
    2.6718    1.5113    0.0000 N   0  0
    0.4070    2.8580    0.0000 C   0  0
    2.6718    4.2004    0.0000 C   0  0
    4.2263    1.5113    0.0000 C   0  0
    1.8923    0.1689    0.0000 C   0  0
   -0.3724    1.5502    0.0000 N   0  0
   -0.3724    4.2004    0.0000 O   0  0
    4.1917    4.2004    0.0000 C   0  0
    4.9711    2.8580    0.0000 C   0  0
    2.6371   -1.1735    0.0000 C   0  0
   -1.9270    1.5502    0.0000 C   0  0
    1.8577   -2.5202    0.0000 C   0  0
   -2.6718    2.8926    0.0000 C   0  0
   -2.6718    0.2035    0.0000 C   0  0
    2.5982   -3.8279    0.0000 C   0  0
   -4.1917    2.8926    0.0000 C   0  0
   -1.9270    4.2696    0.0000 C   0  0
   -4.2263    0.2035    0.0000 C   0  0
   -1.8923   -1.1389    0.0000 C   0  0
   -4.9711    1.5502    0.0000 C   0  0
 15 19  1  0
 19 21  2  0
  1  3  1  0
  1  2  1  0
  1  4  1  0
  3  7  1  0
  6 11  1  0
  3  8  2  0
  5 10  1  0
  9 10  1  0
 12 15  2  0
 11 13  1  0
 15 20  1  0
 17 21  1  0
 13 16  1  0
 12 14  1  0
  4  9  1  0
 14 17  2  0
 14 18  1  0
  2  5  1  0
  2  6  1  0
  7 12  1  0
M  END
>  <SOM>
2

$$$$

SciTegic02211520382D

 28 31  0  0  0  0            999 V2000
   -5.4361   -4.8385    0.0000 C   0  0
   -5.4361   -3.3028    0.0000 C   0  0
   -4.1060   -5.6096    0.0000 C   0  0
   -5.5968   -6.3743    0.0000 C   0  0
   -6.8498   -4.2088    0.0000 C   0  0
   -4.1060   -2.5317    0.0000 C   0  0
   -2.7759   -4.8385    0.0000 C   0  0
   -7.1068   -6.6955    0.0000 C   0  0
   -7.8779   -5.3590    0.0000 C   0  0
   -2.7759   -3.3028    0.0000 N   0  0
   -4.1060   -0.9960    0.0000 O   0  0
   -1.4458   -5.6096    0.0000 O   0  0
   -1.4458   -2.5317    0.0000 C   0  0
   -1.4458   -0.9960    0.0000 C   0  0
   -0.1092   -0.2249    0.0000 C   0  0
   -0.1092    1.3108    0.0000 C   0  0
    1.2209    2.0819    0.0000 N   0  0
    1.2209    3.6176    0.0000 C   0  0
    2.5510    1.3108    0.0000 C   0  0
    2.5510    4.3887    0.0000 C   0  0
    3.8875    2.0819    0.0000 C   0  0
    3.8875    3.6176    0.0000 N   0  0
    5.2176    4.3887    0.0000 C   0  0
    6.5477    3.6176    0.0000 N   0  0
    5.2176    5.9245    0.0000 N   0  0
    7.8779    4.3887    0.0000 C   0  0
    6.5477    6.6955    0.0000 C   0  0
    7.8779    5.9245    0.0000 C   0  0
 19 21  1  0
  1  3  1  0
  1  2  1  0
 20 22  1  0
 15 16  1  0
  1  5  1  0
  1  4  1  0
 23 24  1  0
  3  7  1  0
 22 23  1  0
 16 17  1  0
  5  9  1  0
  6 10  1  0
  6 11  2  0
 23 25  2  0
 17 19  1  0
 17 18  1  0
 10 13  1  0
 25 27  1  0
  8  9  1  0
 18 20  1  0
 13 14  1  0
 27 28  2  0
 26 28  1  0
  4  8  1  0
 24 26  2  0
 14 15  1  0
  2  6  1  0
  7 10  1  0
  7 12  2  0
 21 22  1  0
M  END
>  <SOM>
17

$$$$

SciTegic02211520382D

 17 18  0  0  0  0            999 V2000
   -0.1899   -0.3419    0.0000 N   0  0
   -0.1899   -1.8757    0.0000 C   0  0
    1.0542    0.5698    0.0000 C   0  0
   -1.4388    0.5746    0.0000 N   0  0
   -1.5195   -2.6450    0.0000 C   0  0
    1.1397   -2.6450    0.0000 C   0  0
    0.5841    2.0561    0.0000 C   0  0
    2.5167    0.0902    0.0000 O   0  0
   -0.9260    2.0704    0.0000 C   0  0
   -2.9014    0.1140    0.0000 C   0  0
   -1.5195   -4.1787    0.0000 C   0  0
    1.1397   -4.1787    0.0000 C   0  0
    1.5005    3.2955    0.0000 N   0  0
   -1.8187    3.3192    0.0000 C   0  0
   -0.1899   -4.9480    0.0000 C   0  0
    3.0296    3.1198    0.0000 C   0  0
    0.8880    4.7058    0.0000 C   0  0
  7  9  2  0
  5 11  2  0
  6 12  1  0
 11 15  1  0
  1  3  1  0
  1  2  1  0
 13 16  1  0
 13 17  1  0
  3  7  1  0
  1  4  1  0
  2  5  1  0
  2  6  2  0
  9 14  1  0
  7 13  1  0
  4 10  1  0
  4  9  1  0
  3  8  2  0
 12 15  2  0
M  END
>  <SOM>
13

$$$$

SciTegic02211520382D

 16 16  0  0  0  0            999 V2000
   -2.5538   -1.1484    0.0000 C   0  0
   -1.2188   -0.3773    0.0000 C   0  0
   -3.8887   -0.3773    0.0000 C   0  0
   -2.5538   -2.6864    0.0000 C   0  0
    0.1119   -1.1484    0.0000 C   0  0
   -5.2236   -1.1484    0.0000 C   0  0
   -3.8887   -3.4575    0.0000 C   0  0
    1.4469   -0.3773    0.0000 N   0  0
    0.1119   -2.6864    0.0000 C   0  0
   -5.2236   -2.6864    0.0000 C   0  0
    2.7818   -1.1484    0.0000 C   0  0
    1.4469    1.1608    0.0000 C   0  0
    4.1167   -0.3773    0.0000 C   0  0
   -0.0041    1.6749    0.0000 C   0  0
    4.1250    1.3018    0.0000 C   0  0
   -0.0041    3.2171    0.0000 C   0  0
  4  7  1  0
 14 16  2  0
 11 13  1  0
  1  3  1  0
  1  2  1  0
  8 11  1  0
  8 12  1  0
  1  4  2  0
 13 15  2  0
  2  5  1  0
  3  6  2  0
  7 10  2  0
  5  9  1  0
  5  8  1  0
  6 10  1  0
 12 14  1  0
M  END
>  <SOM>
8

$$$$

SciTegic02211520382D

 14 14  0  0  0  0            999 V2000
   -2.5251   -0.1886    0.0000 C   0  0
   -1.2052    0.5739    0.0000 C   0  0
   -3.8451    0.5739    0.0000 C   0  0
   -2.5251   -1.7094    0.0000 C   0  0
    0.1107   -0.1886    0.0000 C   0  0
   -5.1650   -0.1886    0.0000 C   0  0
   -3.8451   -2.4718    0.0000 C   0  0
    1.4306    0.5739    0.0000 N   0  0
    0.1107   -1.7094    0.0000 C   0  0
   -5.1650   -1.7094    0.0000 C   0  0
    2.7506   -0.1886    0.0000 C   0  0
    1.4306    2.0947    0.0000 C   0  0
    4.0705    0.5739    0.0000 C   0  0
    4.0787    2.2341    0.0000 C   0  0
  4  7  1  0
 11 13  1  0
 13 14  1  0
  1  3  1  0
  1  2  1  0
  8 11  1  0
  8 12  1  0
  1  4  2  0
  2  5  1  0
  3  6  2  0
  7 10  2  0
  5  9  1  0
  5  8  1  0
  6 10  1  0
M  END
>  <SOM>
8

$$$$

SciTegic02211520382D

 14 14  0  0  0  0            999 V2000
   -2.5251   -0.1886    0.0000 C   0  0
   -1.2052    0.5739    0.0000 C   0  0
   -3.8451    0.5739    0.0000 C   0  0
   -2.5251   -1.7094    0.0000 C   0  0
    0.1107   -0.1886    0.0000 C   0  0
   -5.1650   -0.1886    0.0000 C   0  0
   -3.8451   -2.4718    0.0000 C   0  0
    1.4306    0.5739    0.0000 N   0  0
    0.1107   -1.7094    0.0000 C   0  0
   -5.1650   -1.7094    0.0000 C   0  0
    2.7506   -0.1886    0.0000 C   0  0
    1.4306    2.0947    0.0000 C   0  0
    4.0705    0.5739    0.0000 C   0  0
    4.0787    2.2341    0.0000 C   0  0
  4  7  1  0
 11 13  1  0
 13 14  1  0
  1  3  1  0
  1  2  1  0
  8 11  1  0
  8 12  1  0
  1  4  2  0
  2  5  1  0
  3  6  2  0
  7 10  2  0
  5  9  1  0
  5  8  1  0
  6 10  1  0
M  END
>  <SOM>
8

$$$$

SciTegic02211520382D

 33 36  0  0  0  0            999 V2000
    0.8229   -4.1349    0.0000 C   0  0
    0.7509   -5.6777    0.0000 C   0  0
   -0.4731   -3.2914    0.0000 C   0  0
    2.0674   -3.4149    0.0000 O   0  0
   -0.6171   -6.3875    0.0000 C   0  0
    2.0572   -6.5109    0.0000 C   0  0
   -0.3909   -1.7589    0.0000 C   0  0
   -1.8412   -4.0012    0.0000 C   0  0
    2.0160   -1.6046    0.0000 C   0  0
   -0.6994   -7.9303    0.0000 C   0  0
    1.9749   -8.0538    0.0000 C   0  0
   -1.6869   -0.9154    0.0000 C   0  0
   -3.1372   -3.1680    0.0000 C   0  0
    3.3840   -0.9360    0.0000 C   0  0
    0.6069   -8.7635    0.0000 C   0  0
   -3.0549   -1.6252    0.0000 C   0  0
    3.4149    0.6274    0.0000 N   0  0
    0.6377  -10.3372    0.0000 F   0  0
   -4.3509   -0.7817    0.0000 F   0  0
    4.6492    1.4914    0.0000 C   0  0
    2.0572    1.3886    0.0000 C   0  0
    4.6492    3.0343    0.0000 C   0  0
    2.0366    2.9314    0.0000 C   0  0
    3.3326    3.6823    0.0000 N   0  0
    3.3120    5.2560    0.0000 C   0  0
    2.0880    6.0378    0.0000 C   0  0
    2.0674    7.6423    0.0000 C   0  0
    0.6686    8.4035    0.0000 C   0  0
    0.6789    9.9875    0.0000 C   0  0
   -0.6274    7.6218    0.0000 C   0  0
   -0.6686   10.7178    0.0000 C   0  0
   -2.0057    8.3726    0.0000 C   0  0
   -2.0263    9.9052    0.0000 C   0  0
 15 18  1  0
 29 31  1  0
  1  3  1  0
  1  2  1  0
 20 22  1  0
  1  4  1  0
 23 24  1  0
 31 33  2  0
  3  7  1  0
 22 24  1  0
 28 30  1  0
 16 19  1  0
  3  8  2  0
 32 33  1  0
  5 10  2  0
 10 15  1  0
 30 32  2  0
  9 14  1  0
 28 29  2  0
  6 11  1  0
 25 26  1  0
 11 15  2  0
 17 20  1  0
 17 21  1  0
 27 28  1  0
 12 16  1  0
  4  9  1  0
 24 25  1  0
 26 27  1  0
 14 17  1  0
  8 13  1  0
  2  5  1  0
  2  6  2  0
 13 16  2  0
  7 12  2  0
 21 23  1  0
M  END
>  <SOM>
24

$$$$

SciTegic02211520382D

 28 29  0  0  0  0            999 V2000
   -2.4539   -2.0968    0.0000 C   0  0  1  0  0  0
   -3.7615   -1.3422    0.0000 C   0  0
   -3.2489   -3.3871    0.0000 C   0  0
   -1.1348   -1.3652    0.0000 C   0  0
   -2.0104   -3.6579    0.0000 O   0  0
   -3.7615    0.1671    0.0000 C   0  0
   -5.0692   -2.0968    0.0000 C   0  0
   -4.7581   -3.3410    0.0000 C   0  0
   -2.5346   -4.7178    0.0000 C   0  0
    0.1267   -2.0910    0.0000 O   0  0
   -1.1694    0.2650    0.0000 O   0  0
   -5.0692    0.9217    0.0000 C   0  0
   -6.3825   -1.3422    0.0000 C   0  0
   -5.5530   -4.6256    0.0000 C   0  0
   -3.3295   -6.0023    0.0000 C   0  0
    1.4171   -1.2961    0.0000 C   0  0
   -6.3825    0.1671    0.0000 C   0  0
   -4.8387   -5.9563    0.0000 C   0  0
    1.4343    0.2189    0.0000 C   0  0
    2.8572   -2.0910    0.0000 C   0  0
    2.1774   -2.9724    0.0000 C   0  0
    1.4516    1.7281    0.0000 C   0  0
    1.4747    3.2489    0.0000 C   0  0
    2.8399    3.9171    0.0000 N   0  0
    2.8687    5.4148    0.0000 C   0  0
    4.1705    3.1855    0.0000 C   0  0
    4.1763    6.2155    0.0000 C   0  0
    5.5300    3.9113    0.0000 C   0  0
 19 22  3  0
 15 18  1  0
  1  3  1  0
  1  2  1  0
  1  5  1  0
  1  4  1  0
 22 23  1  0
  6 12  1  0
 16 19  1  0
  3  9  1  0
  3  8  1  0
 23 24  1  0
 10 16  1  0
  9 15  1  0
  4 10  1  0
  4 11  2  0
 24 25  1  0
 25 27  1  0
 13 17  1  0
 26 28  1  0
 12 17  2  0
 24 26  1  0
 16 21  1  0
 16 20  1  0
  8 14  1  0
 14 18  1  0
  2  6  2  0
  2  7  1  0
  7 13  2  0
M  END
>  <SOM>
24

$$$$

SciTegic02211520382D

 28 29  0  0  0  0            999 V2000
   -2.4539   -2.0968    0.0000 C   0  0  2  0  0  0
   -3.7615   -1.3422    0.0000 C   0  0
   -3.2489   -3.3871    0.0000 C   0  0
   -1.1348   -1.3652    0.0000 C   0  0
   -2.0104   -3.6579    0.0000 O   0  0
   -3.7615    0.1671    0.0000 C   0  0
   -5.0692   -2.0968    0.0000 C   0  0
   -4.7581   -3.3410    0.0000 C   0  0
   -2.5346   -4.7178    0.0000 C   0  0
    0.1267   -2.0910    0.0000 O   0  0
   -1.1694    0.2650    0.0000 O   0  0
   -5.0692    0.9217    0.0000 C   0  0
   -6.3825   -1.3422    0.0000 C   0  0
   -5.5530   -4.6256    0.0000 C   0  0
   -3.3295   -6.0023    0.0000 C   0  0
    1.4171   -1.2961    0.0000 C   0  0
   -6.3825    0.1671    0.0000 C   0  0
   -4.8387   -5.9563    0.0000 C   0  0
    1.4343    0.2189    0.0000 C   0  0
    2.8572   -2.0910    0.0000 C   0  0
    2.1774   -2.9724    0.0000 C   0  0
    1.4516    1.7281    0.0000 C   0  0
    1.4747    3.2489    0.0000 C   0  0
    2.8399    3.9171    0.0000 N   0  0
    2.8687    5.4148    0.0000 C   0  0
    4.1705    3.1855    0.0000 C   0  0
    4.1763    6.2155    0.0000 C   0  0
    5.5300    3.9113    0.0000 C   0  0
 19 22  3  0
 15 18  1  0
  1  3  1  0
  1  2  1  0
  1  5  1  0
  1  4  1  0
 22 23  1  0
  6 12  1  0
 16 19  1  0
  3  9  1  0
  3  8  1  0
 23 24  1  0
 10 16  1  0
  9 15  1  0
  4 10  1  0
  4 11  2  0
 24 25  1  0
 25 27  1  0
 13 17  1  0
 26 28  1  0
 12 17  2  0
 24 26  1  0
 16 21  1  0
 16 20  1  0
  8 14  1  0
 14 18  1  0
  2  6  2  0
  2  7  1  0
  7 13  2  0
M  END
>  <SOM>
24

$$$$

SciTegic02211520382D

 32 33  0  0  0  0            999 V2000
   -3.9332   -0.0939    0.0000 C   0  0
   -5.3037   -0.8824    0.0000 C   0  0
   -2.6378    0.6759    0.0000 C   0  0
   -3.9332    1.5583    0.0000 C   0  0
   -3.1447   -1.3893    0.0000 C   0  0
   -6.5710   -0.0939    0.0000 C   0  0
   -5.3037   -2.3750    0.0000 C   0  0
   -1.2391    0.0000    0.0000 C   0  0
   -2.6941    2.3843    0.0000 C   0  0
   -5.4258    2.2905    0.0000 C   0  0
   -2.3468   -2.7598    0.0000 N   0  0
   -7.9040   -0.8824    0.0000 C   0  0
   -6.5710   -3.1729    0.0000 C   0  0
    0.0657    0.7697    0.0000 C   0  0
   -7.9040   -2.4125    0.0000 C   0  0
   -9.2370   -0.0939    0.0000 O   0  0
    1.3705    0.0657    0.0000 N   0  0
   -9.2370   -3.2010    0.0000 O   0  0
  -10.5793   -0.8824    0.0000 C   0  0
    2.6660    0.8261    0.0000 C   0  0
  -10.6075   -2.4125    0.0000 C   0  0
    4.0646    0.0657    0.0000 C   0  0
    5.3413    0.8918    0.0000 C   0  0
    6.6743    0.1596    0.0000 C   0  0
    5.3413    2.4219    0.0000 C   0  0
    8.0072    0.9857    0.0000 C   0  0
    6.6367    3.2104    0.0000 C   0  0
    7.9697    2.4782    0.0000 C   0  0
    9.3684    0.2253    0.0000 O   0  0
    9.2745    3.3418    0.0000 O   0  0
   10.6732    1.0514    0.0000 C   0  0
   10.7389    2.7317    0.0000 C   0  0
 15 18  1  0
 29 31  1  0
  1  3  1  0
  1  2  1  0
 20 22  1  0
  1  5  1  0
  1  4  1  0
 22 23  1  0
 28 30  1  0
  6 12  2  0
 23 25  2  0
 16 19  1  0
  3  8  1  0
  5 11  3  0
 23 24  1  0
 30 32  1  0
  4 10  1  0
 25 27  1  0
 17 20  1  0
 27 28  2  0
 26 28  1  0
 26 29  1  0
 12 16  1  0
 12 15  1  0
 24 26  2  0
 18 21  1  0
 13 15  2  0
 14 17  1  0
  8 14  1  0
  2  6  1  0
  2  7  2  0
  7 13  1  0
  4  9  1  0
M  END
>  <SOM>
17

$$$$

SciTegic02211520382D

 24 27  0  0  0  0            999 V2000
   -1.9645    2.2028    0.0000 N   0  0
   -0.6248    2.9706    0.0000 C   0  0
   -3.3095    2.9706    0.0000 C   0  0
   -1.9645    0.6195    0.0000 C   0  0
   -0.6248    4.5062    0.0000 C   0  0
    0.7201    2.2028    0.0000 C   0  0
   -3.3095    4.5062    0.0000 C   0  0
   -4.6544    2.2028    0.0000 C   0  0
   -0.6248   -0.1483    0.0000 C   0  0
   -1.9645    5.2740    0.0000 S   0  0
    0.7201    5.2740    0.0000 C   0  0
    2.1181    3.0182    0.0000 C   0  0
   -4.6544    5.2740    0.0000 C   0  0
   -5.9994    2.9706    0.0000 C   0  0
   -0.6248   -1.7315    0.0000 C   0  0
    2.1181    4.4585    0.0000 C   0  0
   -5.9994    4.5062    0.0000 C   0  0
    0.7201   -2.4993    0.0000 N   0  0
    0.7201   -4.0349    0.0000 C   0  0
    2.0704   -1.6839    0.0000 C   0  0
    2.0704   -4.8027    0.0000 C   0  0
    3.4154   -2.4517    0.0000 C   0  0
    3.4154   -4.0349    0.0000 N   0  0
    4.8980   -4.8239    0.0000 C   0  0
 19 21  1  0
  1  3  1  0
  1  2  1  0
 20 22  1  0
  1  4  1  0
  3  7  2  0
 15 18  1  0
  6 12  2  0
 23 24  1  0
  3  8  1  0
 18 19  1  0
  5 11  1  0
  5 10  1  0
  9 15  1  0
 11 16  2  0
 13 17  2  0
 12 16  1  0
  4  9  1  0
 18 20  1  0
 14 17  1  0
  8 14  2  0
  2  5  2  0
  2  6  1  0
 22 23  1  0
  7 10  1  0
  7 13  1  0
 21 23  1  0
M  END
>  <SOM>
23

$$$$

SciTegic02211520382D

 14 14  0  0  0  0            999 V2000
   -2.0907   -0.9210    0.0000 C   0  0
   -0.6956   -0.1554    0.0000 C   0  0
   -3.4975   -0.1865    0.0000 C   0  0
   -2.0907   -2.4366    0.0000 C   0  0
    0.7112   -0.8744    0.0000 C   0  0  1  0  0  0
   -4.8965   -0.8977    0.0000 C   0  0
   -3.4781   -3.1866    0.0000 C   0  0
    2.0791   -0.1127    0.0000 N   0  0
    0.7034   -2.2617    0.0000 C   0  0
   -4.8732   -2.4094    0.0000 C   0  0
    3.4781   -0.8744    0.0000 C   0  0
    4.8965   -0.1166    0.0000 C   0  0
    4.8577    1.3601    0.0000 C   0  0
    4.8616    3.1866    0.0000 N   0  0
  4  7  1  0
 11 12  1  0
 13 14  3  0
  1  3  1  0
  1  2  1  0
  8 11  1  0
  1  4  2  0
  2  5  1  0
  3  6  2  0
  7 10  2  0
  5  9  1  0
  5  8  1  0
  6 10  1  0
 12 13  1  0
M  END
>  <SOM>
8

$$$$

SciTegic02211520382D

 14 14  0  0  0  0            999 V2000
   -2.1861   -0.8761    0.0000 C   0  0
   -0.7260   -0.1501    0.0000 C   0  0
   -3.6543   -0.1785    0.0000 C   0  0
   -2.1861   -2.3240    0.0000 C   0  0
    0.7422   -0.8355    0.0000 C   0  0  2  0  0  0
   -5.1103   -0.8517    0.0000 C   0  0
   -3.6340   -3.0419    0.0000 C   0  0
    2.1699   -0.1055    0.0000 N   0  0
    0.7300   -2.1618    0.0000 C   0  0
   -5.0901   -2.2997    0.0000 C   0  0
    3.6340   -0.8355    0.0000 C   0  0
    5.1103   -0.1095    0.0000 C   0  0
    5.0738    1.2979    0.0000 C   0  0
    5.0779    3.0419    0.0000 N   0  0
  4  7  1  0
 11 12  1  0
 13 14  3  0
  1  3  1  0
  1  2  1  0
  8 11  1  0
  1  4  2  0
  2  5  1  0
  3  6  2  0
  7 10  2  0
  5  9  1  0
  5  8  1  0
  6 10  1  0
 12 13  1  0
M  END
>  <SOM>
8

$$$$

SciTegic02211520382D

 23 26  0  0  0  0            999 V2000
    0.5779   -1.5959    0.0000 C   0  0
   -0.6892   -0.6680    0.0000 C   0  0
    0.5779   -2.9373    0.0000 C   0  0
    1.9882   -1.1823    0.0000 C   0  0
   -0.4348    0.8218    0.0000 N   0  0
   -2.2427   -1.1558    0.0000 N   0  0
   -0.5726   -4.0613    0.0000 N   0  0
    1.8398   -3.4409    0.0000 S   0  0
    2.8153   -2.3859    0.0000 C   0  0
    0.9756    1.3467    0.0000 C   0  0
   -1.6065    1.7761    0.0000 C   0  0
   -2.8206   -2.7093    0.0000 C   0  0
   -1.9511   -4.0136    0.0000 C   0  0
    4.3476   -2.4919    0.0000 C   0  0
    1.2247    2.8365    0.0000 C   0  0
   -1.3520    3.2660    0.0000 C   0  0
   -4.3900   -2.8100    0.0000 C   0  0
   -2.6510   -5.4239    0.0000 C   0  0
    4.7611   -3.9764    0.0000 O   0  0
    0.0583    3.7962    0.0000 N   0  0
   -5.0898   -4.2150    0.0000 C   0  0
   -4.2150   -5.5246    0.0000 C   0  0
    0.3022    5.2860    0.0000 C   0  0
  1  3  2  0
  1  2  1  0
 20 23  1  0
  1  4  1  0
  3  7  1  0
  6 12  1  0
  3  8  1  0
  5 11  1  0
  5 10  1  0
 10 15  1  0
 12 13  2  0
  9 14  1  0
 11 16  1  0
  8  9  1  0
 15 20  1  0
 17 21  2  0
 12 17  1  0
  4  9  2  0
 13 18  1  0
 16 20  1  0
 18 22  2  0
 14 19  1  0
  2  5  1  0
  2  6  2  0
  7 13  1  0
 21 22  1  0
M  END
>  <SOM>
20

$$$$

SciTegic02211520382D

 27 30  0  0  0  0            999 V2000
   -1.9887   -0.5028    0.0000 C   0  0
   -3.3220   -1.2712    0.0000 C   0  0
   -1.9887    1.0339    0.0000 C   0  0
   -0.6554   -1.2712    0.0000 C   0  0
   -3.3220   -2.8136    0.0000 C   0  0
   -4.4068   -0.1864    0.0000 C   0  0
   -0.6554    1.8023    0.0000 C   0  0
   -3.3220    1.8023    0.0000 C   0  0
   -0.6554   -2.8136    0.0000 C   0  0
   -1.9887   -3.5819    0.0000 N   0  0
   -4.4068   -3.8983    0.0000 C   0  0
   -5.9435   -0.1864    0.0000 C   0  0
   -0.6554    3.3390    0.0000 C   0  0
   -3.3220    3.3390    0.0000 C   0  0
    0.6723   -3.5819    0.0000 N   0  0
   -5.9435   -3.8983    0.0000 C   0  0
   -7.0339   -1.2712    0.0000 C   0  0
   -1.9887    4.1073    0.0000 C   0  0
    0.6723   -5.1186    0.0000 C   0  0
    2.0056   -2.8136    0.0000 C   0  0
   -7.0339   -2.8136    0.0000 C   0  0
   -1.9887    5.6441    0.0000 F   0  0
    2.0056   -5.8870    0.0000 C   0  0
    3.3390   -3.5819    0.0000 C   0  0
    3.3390   -5.1186    0.0000 N   0  0
    4.6723   -5.8870    0.0000 C   0  0
    5.9435   -4.9661    0.0000 C   0  0
 19 23  1  0
 15 19  1  0
  1  3  1  0
  1  2  1  0
 20 24  1  0
  1  4  2  0
  3  7  1  0
  6 12  1  0
 23 25  1  0
  3  8  2  0
  5 11  1  0
  5 10  1  0
  9 15  1  0
  9 10  2  0
 25 26  1  0
 11 16  1  0
 15 20  1  0
 17 21  1  0
 12 17  1  0
  4  9  1  0
 13 18  1  0
 16 21  1  0
 24 25  1  0
 26 27  1  0
 18 22  1  0
  8 14  1  0
 14 18  2  0
  2  5  2  0
  2  6  1  0
  7 13  2  0
M  END
>  <SOM>
25

$$$$

SciTegic02211520382D

 39 41  0  0  0  0            999 V2000
   -0.4425    3.0287    0.0000 C   0  0  1  0  0  0
   -2.0129    3.0162    0.0000 C   0  0  1  0  0  0
    0.0374    1.5393    0.0000 C   0  0  2  0  0  0
   -1.1840    4.2750    0.0000 C   0  0
   -2.4927    1.5143    0.0000 C   0  0
   -1.2152    0.6107    0.0000 N   0  0
    1.5081    1.0781    0.0000 C   0  0
   -0.2617    5.5089    0.0000 C   0  0
   -2.0191    5.5650    0.0000 C   0  0
   -1.1965   -0.9285    0.0000 C   0  0
    2.6361    2.1188    0.0000 N   0  0
    1.8384   -0.4300    0.0000 O   0  0
   -2.5177   -1.7138    0.0000 C   0  0  1  0  0  0
    0.1433   -1.6826    0.0000 O   0  0
    4.1068    1.6639    0.0000 C   0  0
   -2.5052   -3.2468    0.0000 N   0  0
   -3.8700   -0.9535    0.0000 C   0  0
    4.4433    0.1558    0.0000 C   0  0
    5.2472    2.7108    0.0000 C   0  0
   -3.8326   -4.0320    0.0000 C   0  0
   -4.5804    0.4113    0.0000 C   0  0
   -3.1159    0.3926    0.0000 C   0  0
   -5.1911   -1.7449    0.0000 C   0  0
    5.7831   -0.6045    0.0000 C   0  0
    6.7179    2.2622    0.0000 C   0  0
    4.9044    4.2127    0.0000 O   0  0
   -5.1786   -3.2779    0.0000 N   0  0
   -3.8076   -5.5650    0.0000 O   0  0
    6.1882   -2.0877    0.0000 C   0  0
    7.2663   -0.1870    0.0000 C   0  0
    7.8521    3.3091    0.0000 N   0  0
    7.0544    0.7541    0.0000 O   0  0
   -6.5060   -4.0631    0.0000 C   0  0
    7.6776   -1.6764    0.0000 C   0  0
   -7.2601   -5.4030    0.0000 C   0  0
   -7.8521   -3.3091    0.0000 C   0  0
   -5.7769   -5.4217    0.0000 C   0  0
    0.8226    3.8949    0.0000 H   0  0
   -3.3091    3.8388    0.0000 H   0  0
 15 19  1  0
 15 18  1  0
 19 26  2  0
 20 28  2  0
 19 25  1  0
  1  3  1  0
  1  2  1  0
 29 34  1  0
  4  8  1  0
  1  4  1  0
  3  7  1  0
  3  6  1  0
  5  6  1  0
 24 30  1  0
  6 10  1  0
 10 13  1  0
 10 14  2  0
 33 37  1  0
 30 34  1  0
 27 33  1  0
 20 27  1  0
 11 15  1  0
 33 35  1  0
 24 29  1  0
 33 36  1  0
 17 21  1  0
 13 17  1  0
 13 16  1  0
  4  9  1  0
  1 38  1  0
 16 20  1  0
  2 39  1  0
 18 24  1  0
 17 22  1  0
  2  4  1  0
  2  5  1  0
 17 23  1  0
  7 11  1  0
  7 12  2  0
 25 32  2  0
 25 31  1  0
M  END
>  <SOM>
11

$$$$

SciTegic02211520382D

 26 28  0  0  0  0            999 V2000
   -2.2684    4.6162    0.0000 N   0  0
   -2.2684    6.1432    0.0000 C   0  0
   -3.5924    3.8483    0.0000 C   0  0
   -0.9444    3.8483    0.0000 C   0  0
   -0.9444    6.9023    0.0000 N   0  0
   -3.5924    6.9023    0.0000 N   0  0
   -3.5924    2.3214    0.0000 C   0  0
   -0.9444    2.3214    0.0000 C   0  0
   -0.9444    8.4293    0.0000 C   0  0
   -3.5924    8.4293    0.0000 C   0  0
   -2.2684    1.5623    0.0000 N   0  0
   -2.2684    9.1972    0.0000 C   0  0
   -2.2684    0.0265    0.0000 C   0  0
   -0.8297   -0.4766    0.0000 C   0  0
   -0.8297   -2.0036    0.0000 C   0  0
    0.6179   -2.5155    0.0000 C   0  0
    0.6179   -4.0425    0.0000 N   0  0
   -0.7061   -4.8104    0.0000 C   0  0
    1.9330   -4.8104    0.0000 C   0  0
   -0.7061   -6.3374    0.0000 C   0  0
   -2.0301   -4.0425    0.0000 O   0  0
    1.9330   -6.3374    0.0000 C   0  0
    3.2570   -4.0425    0.0000 O   0  0
    0.6179   -7.0965    0.0000 C   0  0
    1.3063   -8.4999    0.0000 C   0  0
    0.0000   -8.6234    0.0000 C   0  0
 19 22  1  0
 19 23  2  0
  1  3  1  0
  1  2  1  0
 20 24  1  0
 15 16  1  0
  4  8  1  0
  1  4  1  0
  3  7  1  0
 22 24  1  0
 16 17  1  0
  5  9  2  0
  6 10  1  0
 17 19  1  0
 17 18  1  0
 10 12  2  0
  9 12  1  0
 11 13  1  0
 18 20  1  0
 13 14  1  0
 24 26  1  0
 24 25  1  0
 18 21  2  0
 14 15  1  0
  8 11  1  0
  2  5  1  0
  2  6  2  0
  7 11  1  0
M  END
>  <SOM>
11

$$$$

SciTegic02211520382D

 30 34  0  0  0  0            999 V2000
    1.7542    3.7974    0.0000 N   0  0
    0.2759    4.2770    0.0000 C   0  0
    2.2338    2.3192    0.0000 C   0  0
    2.6674    5.0523    0.0000 C   0  0
    0.2759    5.8275    0.0000 C   0  0
   -1.0709    3.4952    0.0000 C   0  0
    3.7514    1.9907    0.0000 C   0  0
    1.1892    1.1629    0.0000 C   0  0
    1.7542    6.3072    0.0000 N   0  0
    4.2179    5.0523    0.0000 O   0  0
   -1.0709    6.6028    0.0000 C   0  0
   -2.4177    4.2770    0.0000 C   0  0
    4.2310    0.5190    0.0000 C   0  0
    1.6688   -0.3154    0.0000 C   0  0
   -2.4177    5.8275    0.0000 C   0  0
    3.1930   -0.6373    0.0000 N   0  0
   -3.7646    6.6028    0.0000 Cl  0  0
    3.6726   -2.1155    0.0000 C   0  0
    2.6477   -3.2850    0.0000 C   0  0
    1.1235   -2.9828    0.0000 C   0  0
    0.0985   -4.1522    0.0000 N   0  0
   -1.3731   -4.0405    0.0000 C   0  0
    0.4402   -5.7356    0.0000 C   0  0
   -2.0235   -5.3808    0.0000 C   0  0
   -2.2075   -2.7988    0.0000 C   0  0
   -0.9526   -6.5371    0.0000 N   0  0
    1.8330   -6.3597    0.0000 O   0  0
   -3.5215   -5.4859    0.0000 C   0  0
   -3.6989   -2.9039    0.0000 C   0  0
   -4.3559   -4.2508    0.0000 C   0  0
 19 20  1  0
 29 30  1  0
  1  3  1  0
  1  2  1  0
 15 17  1  0
 20 21  1  0
 28 30  2  0
 23 27  2  0
  3  7  1  0
 22 24  2  0
 22 25  1  0
  5  9  1  0
  6 12  2  0
 23 26  1  0
 16 18  1  0
  3  8  1  0
 18 19  1  0
  5 11  1  0
 12 15  1  0
 25 29  2  0
  4 10  2  0
 11 15  2  0
 24 28  1  0
 13 16  1  0
  1  4  1  0
 24 26  1  0
 14 16  1  0
  8 14  1  0
  2  5  2  0
  2  6  1  0
  7 13  1  0
  4  9  1  0
 21 23  1  0
 21 22  1  0
M  END
>  <SOM>
16

$$$$

SciTegic02211520382D

 21 23  0  0  0  0            999 V2000
   -0.3220    1.6101    0.0000 C   0  0
   -1.7660    2.2893    0.0000 C   0  0
    1.0465    2.2893    0.0000 C   0  0
   -0.3220    0.0704    0.0000 C   0  0
   -2.0931    3.7736    0.0000 C   0  0
   -2.9032    1.2478    0.0000 C   0  0
    1.3786    3.7736    0.0000 C   0  0
    2.1736    1.2277    0.0000 C   0  0
    0.9660   -0.6893    0.0000 C   0  0
   -1.1371    5.0013    0.0000 C   0  0
   -3.5673    4.2717    0.0000 C   0  0
   -4.3774    1.7057    0.0000 C   0  0
    0.4176    5.0013    0.0000 O   0  0
    2.8528    4.2516    0.0000 C   0  0
    3.6579    1.6956    0.0000 C   0  0
    0.9610   -2.2189    0.0000 C   0  0
   -4.7094    3.2151    0.0000 C   0  0
    3.9899    3.2151    0.0000 C   0  0
    2.2793   -3.0289    0.0000 N   0  0
    2.2390   -4.5585    0.0000 C   0  0
    3.6176   -2.2692    0.0000 C   0  0
 19 20  1  0
 19 21  1  0
  1  3  1  0
  1  2  1  0
  1  4  2  0
  3  7  1  0
 15 18  2  0
  6 12  1  0
 16 19  1  0
  3  8  2  0
  5 11  2  0
 10 13  1  0
  2  5  1  0
  9 16  1  0
 11 17  1  0
  5 10  1  0
 12 17  2  0
  4  9  1  0
  8 15  1  0
 14 18  1  0
  7 14  2  0
  2  6  2  0
  7 13  1  0
M  END
>  <SOM>
19

$$$$

SciTegic02211520382D

 30 33  0  0  0  0            999 V2000
    0.3146    2.9953    0.0000 C   0  0
    1.5660    2.0857    0.0000 C   0  0
   -1.1489    2.5234    0.0000 C   0  0
    0.8001    4.4655    0.0000 N   0  0
    1.5797    0.5402    0.0000 C   0  0
    2.8175    2.9953    0.0000 N   0  0
   -2.2909    3.5492    0.0000 C   0  0
   -1.4634    1.0189    0.0000 C   0  0
    2.3388    4.4655    0.0000 C   0  0
    2.9132   -0.2393    0.0000 C   0  0
    0.2462   -0.2393    0.0000 C   0  0
   -3.7543    3.0773    0.0000 C   0  0
   -2.9269    0.5266    0.0000 C   0  0
    3.2483    5.7170    0.0000 S   0  0
    2.9132   -1.7780    0.0000 C   0  0
    0.2462   -1.7780    0.0000 C   0  0
   -4.0826    1.5660    0.0000 C   0  0
    4.7801    5.5528    0.0000 C   0  0
    2.6191    7.1257    0.0000 O   0  0
    4.2330   -2.5508    0.0000 N   0  0
    1.5728   -2.5439    0.0000 N   0  0
   -5.5528    1.0873    0.0000 F   0  0
    4.2193   -4.0894    0.0000 C   0  0
    2.8858   -4.8485    0.0000 C   0  0
    5.5528   -4.8690    0.0000 C   0  0
    1.5660   -4.0621    0.0000 C   0  0
    2.8653   -6.3735    0.0000 C   0  0
    0.2325   -4.8006    0.0000 C   0  0
    1.5250   -7.1257    0.0000 C   0  0
    0.2052   -6.3324    0.0000 C   0  0
 29 30  2  0
  1  3  1  0
  1  2  2  0
 13 17  1  0
 20 23  1  0
  1  4  1  0
  3  7  2  0
 28 30  1  0
 23 25  1  0
 23 24  1  0
  3  8  1  0
  5 11  2  0
  5 10  1  0
 10 15  2  0
  6  9  1  0
  9 14  1  0
 11 16  1  0
 15 20  1  0
 15 21  1  0
 17 22  1  0
 26 28  2  0
 12 17  2  0
  4  9  2  0
 24 26  1  0
 24 27  2  0
 16 21  2  0
 14 18  1  0
 14 19  2  0
  8 13  2  0
  2  5  1  0
  2  6  1  0
 27 29  1  0
  7 12  1  0
M  END
>  <SOM>
20

$$$$

SciTegic02211520382D

 23 25  0  0  0  0            999 V2000
   -0.2898    1.2058    0.0000 C   0  0
   -1.7043    1.7623    0.0000 C   0  0
   -0.7304   -0.2725    0.0000 C   0  0
    0.7942    2.3825    0.0000 O   0  0
    1.0492    0.4406    0.0000 C   0  0
   -1.7043    3.2695    0.0000 C   0  0
   -3.0028    1.0145    0.0000 C   0  0
   -2.2318   -0.6203    0.0000 C   0  0
    0.3246   -1.3913    0.0000 C   0  0
   -0.1217    3.7332    0.0000 C   0  0
    2.2144    1.4492    0.0000 C   0  0
   -3.0028    4.0231    0.0000 C   0  0
   -4.3071    1.7623    0.0000 C   0  0
   -2.6782   -2.0985    0.0000 C   0  0
   -0.1217   -2.8637    0.0000 C   0  0
    3.5535    0.6840    0.0000 C   0  0
   -4.3071    3.2695    0.0000 C   0  0
   -1.6231   -3.2173    0.0000 C   0  0
    4.7187    1.6927    0.0000 N   0  0
   -5.6578    4.0463    0.0000 C   0  0
   -2.0695   -4.6897    0.0000 F   0  0
    6.2143    1.3217    0.0000 C   0  0
   -7.0085    4.8288    0.0000 N   0  0
 19 22  1  0
 15 18  2  0
  1  3  1  0
  1  2  1  0
 20 23  3  0
  1  5  1  0
  1  4  1  0
  6 12  1  0
  6 10  1  0
 16 19  1  0
  3  9  2  0
  3  8  1  0
  5 11  1  0
  9 15  1  0
  4 10  1  0
 11 16  1  0
 17 20  1  0
 13 17  1  0
 12 17  2  0
 18 21  1  0
  8 14  2  0
 14 18  1  0
  2  6  2  0
  2  7  1  0
  7 13  2  0
M  END
>  <SOM>
19

$$$$

SciTegic02211520382D

 24 26  0  0  0  0            999 V2000
   -0.2898    1.2058    0.0000 C   0  0  2  0  0  0
   -1.7043    1.7623    0.0000 C   0  0
   -0.7304   -0.2725    0.0000 C   0  0
    0.7942    2.3825    0.0000 O   0  0
    1.0492    0.4406    0.0000 C   0  0
   -1.7043    3.2695    0.0000 C   0  0
   -3.0028    1.0145    0.0000 C   0  0
   -2.2318   -0.6203    0.0000 C   0  0
    0.3246   -1.3913    0.0000 C   0  0
   -0.1217    3.7332    0.0000 C   0  0
    2.2144    1.4492    0.0000 C   0  0
   -3.0028    4.0231    0.0000 C   0  0
   -4.3071    1.7623    0.0000 C   0  0
   -2.6782   -2.0985    0.0000 C   0  0
   -0.1217   -2.8637    0.0000 C   0  0
    3.5535    0.6840    0.0000 C   0  0
   -4.3071    3.2695    0.0000 C   0  0
   -1.6231   -3.2173    0.0000 C   0  0
    4.7187    1.6927    0.0000 N   0  0
   -5.6578    4.0463    0.0000 C   0  0
   -2.0695   -4.6897    0.0000 F   0  0
    4.5680    3.2289    0.0000 C   0  0
    6.2143    1.3217    0.0000 C   0  0
   -7.0085    4.8288    0.0000 N   0  0
 19 22  1  0
 19 23  1  0
 15 18  2  0
  1  3  1  0
  1  2  1  0
 20 24  3  0
  1  5  1  0
  1  4  1  0
  6 12  1  0
  6 10  1  0
 16 19  1  0
  3  9  2  0
  3  8  1  0
  5 11  1  0
  9 15  1  0
  4 10  1  0
 11 16  1  0
 17 20  1  0
 13 17  1  0
 12 17  2  0
 18 21  1  0
  8 14  2  0
 14 18  1  0
  2  6  2  0
  2  7  1  0
  7 13  2  0
M  END
>  <SOM>
19

$$$$

SciTegic02211520382D

 24 26  0  0  0  0            999 V2000
   -0.2898    1.2058    0.0000 C   0  0  2  0  0  0
   -1.7043    1.7623    0.0000 C   0  0
   -0.7304   -0.2725    0.0000 C   0  0
    0.7942    2.3825    0.0000 O   0  0
    1.0492    0.4406    0.0000 C   0  0
   -1.7043    3.2695    0.0000 C   0  0
   -3.0028    1.0145    0.0000 C   0  0
   -2.2318   -0.6203    0.0000 C   0  0
    0.3246   -1.3913    0.0000 C   0  0
   -0.1217    3.7332    0.0000 C   0  0
    2.2144    1.4492    0.0000 C   0  0
   -3.0028    4.0231    0.0000 C   0  0
   -4.3071    1.7623    0.0000 C   0  0
   -2.6782   -2.0985    0.0000 C   0  0
   -0.1217   -2.8637    0.0000 C   0  0
    3.5535    0.6840    0.0000 C   0  0
   -4.3071    3.2695    0.0000 C   0  0
   -1.6231   -3.2173    0.0000 C   0  0
    4.7187    1.6927    0.0000 N   0  0
   -5.6578    4.0463    0.0000 C   0  0
   -2.0695   -4.6897    0.0000 F   0  0
    4.5680    3.2289    0.0000 C   0  0
    6.2143    1.3217    0.0000 C   0  0
   -7.0085    4.8288    0.0000 N   0  0
 19 22  1  0
 19 23  1  0
 15 18  2  0
  1  3  1  0
  1  2  1  0
 20 24  3  0
  1  5  1  0
  1  4  1  0
  6 12  1  0
  6 10  1  0
 16 19  1  0
  3  9  2  0
  3  8  1  0
  5 11  1  0
  9 15  1  0
  4 10  1  0
 11 16  1  0
 17 20  1  0
 13 17  1  0
 12 17  2  0
 18 21  1  0
  8 14  2  0
 14 18  1  0
  2  6  2  0
  2  7  1  0
  7 13  2  0
M  END
>  <SOM>
19

$$$$

SciTegic02211520382D

 27 30  0  0  0  0            999 V2000
   -1.6390    0.8283    0.0000 N   0  0
   -1.6390    2.3681    0.0000 C   0  0
   -2.9689    0.0408    0.0000 C   0  0
   -0.1575    0.3500    0.0000 N   0  0
   -0.1750    2.8348    0.0000 C   0  0
   -2.9689    3.1498    0.0000 N   0  0
   -2.9631   -1.4816    0.0000 C   0  0
   -4.3105    0.8108    0.0000 C   0  0
    0.7291    1.6099    0.0000 C   0  0
    0.3033    4.3163    0.0000 C   0  0
   -4.3105    2.3681    0.0000 C   0  0
   -1.6449   -2.2457    0.0000 C   0  0
   -4.2988   -2.2457    0.0000 C   0  0
    1.8082    4.6546    0.0000 C   0  0
   -0.7408    5.4712    0.0000 O   0  0
   -1.6449   -3.7855    0.0000 C   0  0
   -4.3105   -3.7797    0.0000 C   0  0
    2.4381    6.0779    0.0000 C   0  0
    2.9689    3.6281    0.0000 S   0  0
   -2.9864   -4.5496    0.0000 C   0  0
   -0.3150   -4.5496    0.0000 N   0  0
    3.9780    5.9145    0.0000 C   0  0
    4.3105    4.4097    0.0000 C   0  0
    1.0149   -3.7855    0.0000 C   0  0
   -0.3266   -6.0779    0.0000 C   0  0
    2.3448   -4.5613    0.0000 C   0  0
    1.0149   -2.2457    0.0000 O   0  0
 19 23  1  0
  1  3  1  0
  1  2  1  0
  1  4  1  0
  3  7  1  0
 22 23  2  0
  5  9  1  0
  6 11  2  0
  3  8  2  0
  5 10  1  0
 10 14  1  0
 10 15  2  0
 17 20  1  0
 13 17  2  0
  8 11  1  0
 12 16  1  0
  4  9  2  0
 24 26  1  0
 24 27  2  0
 16 21  1  0
 16 20  2  0
 18 22  1  0
 14 18  2  0
 14 19  1  0
  2  5  2  0
  2  6  1  0
  7 13  1  0
  7 12  2  0
 21 25  1  0
 21 24  1  0
M  END
>  <SOM>
21

$$$$

SciTegic02211520382D

 22 23  0  0  0  0            999 V2000
    0.4967   -1.8864    0.0000 C   0  0
   -0.7556   -2.7953    0.0000 C   0  0
    0.4808   -0.3540    0.0000 O   0  0
    1.7649   -2.7688    0.0000 C   0  0
   -2.0872   -2.0185    0.0000 C   0  0
   -0.7556   -4.3329    0.0000 C   0  0
   -0.8507    0.4280    0.0000 C   0  0
    3.0066   -1.8600    0.0000 C   0  0
   -3.4188   -2.7953    0.0000 C   0  0
   -2.0872   -5.0991    0.0000 C   0  0
   -0.8402    1.9710    0.0000 C   0  0
   -2.1929   -0.3329    0.0000 C   0  0
    4.2748   -2.7371    0.0000 N   0  0
   -3.4188   -4.3329    0.0000 C   0  0
   -2.1717    2.7477    0.0000 C   0  0
   -3.5139    0.4439    0.0000 C   0  0
    5.5271   -1.8388    0.0000 C   0  0
   -3.5033    1.9868    0.0000 C   0  0
   -4.8349    2.7688    0.0000 C   0  0
   -4.2484    4.7979    0.0000 F   0  0
   -6.3514    2.0185    0.0000 F   0  0
   -5.5007    4.8508    0.0000 F   0  0
 19 22  1  0
 19 20  1  0
 19 21  1  0
  1  3  1  0
  1  2  1  0
  4  8  1  0
  1  4  1  0
  3  7  1  0
 15 18  1  0
  5  9  2  0
  6 10  1  0
 16 18  2  0
 18 19  1  0
 10 14  2  0
  9 14  1  0
 11 15  2  0
 13 17  1  0
 12 16  1  0
  8 13  1  0
  2  5  1  0
  2  6  2  0
  7 11  1  0
  7 12  2  0
M  END
>  <SOM>
13

$$$$

SciTegic02211520382D

 23 24  0  0  0  0            999 V2000
   -5.2365   -1.8895    0.0000 C   0  0
   -3.9402   -1.1479    0.0000 C   0  0
   -5.2365   -3.3856    0.0000 C   0  0
   -6.5391   -1.1479    0.0000 C   0  0
   -2.6440   -1.8895    0.0000 C   0  0
   -3.9402    0.3482    0.0000 C   0  0
   -3.9402   -4.1402    0.0000 C   0  0
   -6.5391   -4.1402    0.0000 C   0  0
   -7.8353   -1.8895    0.0000 C   0  0
   -2.6440   -3.3856    0.0000 C   0  0
   -2.7150    1.2124    0.0000 N   0  0
   -7.8353   -3.3856    0.0000 C   0  0
   -1.4897    0.3482    0.0000 C   0  0
   -2.7150    2.7150    0.0000 C   0  0
   -0.2773    1.2124    0.0000 C   0  0
    0.9480    0.3482    0.0000 C   0  0
    2.3087    0.9802    0.0000 C   0  0
    3.6694    1.5993    0.0000 C   0  0
    5.0301    2.2313    0.0000 C   0  0
    6.3392    1.4832    0.0000 C   0  0
    5.8362    3.7726    0.0000 C   0  0
    4.3659    3.9015    0.0000 C   0  0
    7.5064    2.4828    0.0000 O   0  0
 19 22  1  0
 19 20  1  0
 19 21  1  0
  1  3  2  0
  1  2  1  0
 20 23  1  0
  1  4  1  0
  3  7  1  0
 16 17  1  0
  6 11  1  0
  3  8  1  0
 17 18  3  0
  5 10  1  0
  9 12  1  0
 11 14  1  0
 11 13  1  0
 18 19  1  0
 15 16  2  0
 13 15  1  0
  4  9  2  0
  8 12  2  0
  2  5  2  0
  2  6  1  0
  7 10  2  0
M  END
>  <SOM>
11

$$$$

SciTegic02211520382D

 34 37  0  0  0  0            999 V2000
   -5.4459    0.0727    0.0000 N   0  0
   -4.9692    1.4948    0.0000 C   0  0
   -4.2016   -0.8565    0.0000 C   0  0
   -6.9165   -0.3959    0.0000 C   0  0
   -3.4017    1.4948    0.0000 N   0  0
   -5.8741    2.7472    0.0000 C   0  0
   -2.9411    0.0323    0.0000 N   0  0
   -4.2178   -2.3917    0.0000 O   0  0
   -6.9649   -1.9392    0.0000 C   0  0
   -7.3447    2.3109    0.0000 C   0  0
   -1.5918   -0.7110    0.0000 C   0  0
   -8.4274   -2.3998    0.0000 O   0  0
   -0.4525    0.3151    0.0000 C   0  0
   -8.4759   -3.9430    0.0000 C   0  0
    0.9050   -0.4202    0.0000 C   0  0
   -9.8414   -4.6702    0.0000 C   0  0
   -7.1669   -4.7510    0.0000 C   0  0
    2.0523    0.6060    0.0000 N   0  0
   -9.8818   -6.2054    0.0000 C   0  0
   -7.2235   -6.2943    0.0000 C   0  0
    3.5067    0.1293    0.0000 C   0  0
    1.7291    2.1170    0.0000 C   0  0
   -8.5809   -7.0134    0.0000 C   0  0
    4.6541    1.1554    0.0000 C   0  0
    2.8765    3.1431    0.0000 C   0  0
    4.3390    2.6664    0.0000 N   0  0
    5.4863    3.6926    0.0000 C   0  0
    6.9488    3.2158    0.0000 C   0  0
    5.1631    5.1954    0.0000 C   0  0
    8.0961    4.2420    0.0000 C   0  0
    6.3105    6.2297    0.0000 C   0  0
    7.7810    5.7449    0.0000 C   0  0
    9.5505    3.7653    0.0000 Cl  0  0
    8.9203    6.7791    0.0000 O   0  0
 19 23  1  0
 15 18  1  0
 29 31  1  0
  1  3  1  0
  1  2  1  0
 20 23  2  0
  1  4  1  0
  3  7  1  0
 22 25  1  0
  5  7  1  0
  6 10  1  0
 16 19  2  0
  3  8  2  0
 26 27  1  0
 32 34  1  0
 30 32  1  0
 30 33  1  0
  9 12  1  0
 25 26  1  0
 11 13  1  0
 17 20  1  0
 27 29  2  0
 18 22  1  0
 31 32  2  0
 12 14  1  0
  4  9  1  0
 24 26  1  0
 18 21  1  0
 13 15  1  0
 14 16  1  0
 14 17  2  0
  2  5  2  0
  2  6  1  0
 27 28  1  0
  7 11  1  0
 21 24  1  0
 28 30  2  0
M  END
>  <SOM>
18

$$$$

SciTegic02211520382D

 33 36  0  0  0  0            999 V2000
   -0.0065   -0.7387    0.0000 C   0  0  2  0  0  0
   -1.3412   -1.5097    0.0000 C   0  0
    0.0000    0.7970    0.0000 N   0  0
    1.3283   -1.5227    0.0000 C   0  0  2  0  0  0
   -1.3477   -3.0518    0.0000 C   0  0
   -2.6760   -0.7257    0.0000 C   0  0
    1.3348    1.5680    0.0000 C   0  0
   -1.3283    1.5745    0.0000 C   0  0
    1.3283   -3.0648    0.0000 C   0  0  2  0  0  0
    2.6760   -0.7581    0.0000 O   0  0
   -0.0194   -3.8293    0.0000 O   0  0
   -2.6760   -3.8228    0.0000 C   0  0
   -4.0043   -1.5097    0.0000 C   0  0
    2.6630    0.7840    0.0000 C   0  0
    1.3283    3.1036    0.0000 C   0  0
   -1.3283    3.1166    0.0000 C   0  0
    2.4168   -4.1598    0.0000 C   0  0
    2.7473   -2.5982    0.0000 C   0  0
   -4.0043   -3.0583    0.0000 C   0  0
   -5.3390   -0.7451    0.0000 N   0  0
    4.0043    1.5551    0.0000 C   0  0
    2.6630    3.8812    0.0000 C   0  0
   -2.5788    4.0302    0.0000 N   0  0
   -0.0778    4.0237    0.0000 N   0  0
    2.0151   -5.6565    0.0000 O   0  0
    3.9136   -3.7645    0.0000 O   0  0
    4.0043    3.0971    0.0000 C   0  0
   -2.0993    5.5010    0.0000 N   0  0
   -0.5507    5.4945    0.0000 N   0  0
    3.1036   -6.7515    0.0000 C   0  0
    5.0021   -4.8595    0.0000 C   0  0
    5.3390    3.8682    0.0000 Cl  0  0
   -3.0000    6.7515    0.0000 C   0  0
 27 32  1  0
  1  3  1  0
  1  2  1  0
 22 27  1  0
  1  4  1  0
  3  7  1  0
 28 33  1  0
 23 28  1  0
  6 13  2  0
 13 20  1  0
  3  8  1  0
  5 12  1  0
  5 11  1  0
 16 24  1  0
  2  5  2  0
 13 19  1  0
  9 17  1  0
  9 11  1  0
  4 10  1  0
 14 21  1  0
  9 18  1  0
 15 22  2  0
 24 29  2  0
 17 25  1  0
 17 26  1  0
 12 19  2  0
  4  9  1  0
 16 23  2  0
 25 30  1  0
 28 29  1  0
  8 16  1  0
 26 31  1  0
  7 15  1  0
  7 14  2  0
  2  6  1  0
 21 27  2  0
M  END
>  <SOM>
3

$$$$

SciTegic02211520382D

 23 24  0  0  0  0            999 V2000
   -2.6649    0.3596    0.0000 C   0  0
   -3.9868   -0.4230    0.0000 C   0  0
   -1.3272   -0.4071    0.0000 C   0  0
   -1.4224    1.2743    0.0000 C   0  0
   -3.9181    1.2532    0.0000 C   0  0
   -5.3246    0.3490    0.0000 C   0  0
   -3.9868   -1.9617    0.0000 C   0  0
    0.0053    0.3543    0.0000 O   0  0
   -1.3272   -1.9405    0.0000 O   0  0
   -1.9088    2.7337    0.0000 C   0  0
   -3.4528    2.7231    0.0000 C   0  0
   -6.6571   -0.4230    0.0000 C   0  0
   -5.3193   -2.7337    0.0000 C   0  0
    1.3378   -0.4071    0.0000 C   0  0
   -6.6624   -1.9617    0.0000 C   0  0
    2.6702    0.3596    0.0000 C   0  0
    4.0027   -0.4124    0.0000 N   0  0
    5.3299    0.3596    0.0000 C   0  0
    3.9974   -1.9511    0.0000 C   0  0
    6.6624   -0.4124    0.0000 C   0  0
    5.3246    1.8930    0.0000 C   0  0
    5.3299   -2.7178    0.0000 C   0  0
    2.6649   -2.7231    0.0000 C   0  0
 19 22  1  0
 19 23  1  0
  1  3  1  0
  1  2  1  0
  1  5  1  0
  1  4  1  0
 16 17  1  0
  6 12  1  0
  3  9  2  0
  3  8  1  0
 17 19  1  0
 17 18  1  0
  5 11  1  0
  4 10  1  0
 10 11  1  0
 13 15  1  0
 12 15  2  0
 18 21  1  0
 18 20  1  0
 14 16  1  0
  8 14  1  0
  2  6  2  0
  2  7  1  0
  7 13  2  0
M  END
>  <SOM>
17

$$$$

SciTegic02211520382D

 21 24  0  0  0  0            999 V2000
    0.7747    0.4115    0.0000 N   0  0
   -0.7303    0.4115    0.0000 C   0  0  1  0  0  0
    1.7309    1.5977    0.0000 C   0  0
    1.4848   -0.8675    0.0000 C   0  0
   -1.7107    1.5977    0.0000 C   0  0
   -1.5291   -0.8675    0.0000 C   0  0
    1.3637    3.1632    0.0000 C   0  0
    3.1955    1.1055    0.0000 C   0  0
    0.7303   -2.1949    0.0000 C   0  0
   -1.3879    3.1269    0.0000 C   0  0
   -3.1793    1.1499    0.0000 C   0  0
   -0.7747   -2.1949    0.0000 N   0  0
   -0.0605    3.8168    0.0000 C   0  0
    2.5055    4.2041    0.0000 C   0  0
    4.2969    2.1868    0.0000 C   0  0
   -2.5257    4.1234    0.0000 C   0  0
   -4.2969    2.1263    0.0000 C   0  0
   -1.5493   -3.5223    0.0000 C   0  0
    3.9741    3.7563    0.0000 C   0  0
   -3.9741    3.6554    0.0000 C   0  0
   -2.2312    0.3752    0.0000 H   0  0
 15 19  1  0
  1  3  1  0
  1  2  1  0
  1  4  1  0
  3  7  2  0
  6 12  1  0
  3  8  1  0
  5 11  1  0
  5 10  2  0
 10 16  1  0
  2  5  1  0
  2 21  1  0
  9 12  1  0
 11 17  2  0
 17 20  1  0
 10 13  1  0
 12 18  1  0
  4  9  1  0
 16 20  2  0
  8 15  2  0
 14 19  2  0
  7 14  1  0
  2  6  1  0
  7 13  1  0
M  END
>  <SOM>
12

$$$$

SciTegic02211520382D

 21 24  0  0  0  0            999 V2000
    0.7747    0.4115    0.0000 N   0  0
   -0.7303    0.4115    0.0000 C   0  0  1  0  0  0
    1.7309    1.5977    0.0000 C   0  0
    1.4848   -0.8675    0.0000 C   0  0
   -1.7107    1.5977    0.0000 C   0  0
   -1.5291   -0.8675    0.0000 C   0  0
    1.3637    3.1632    0.0000 C   0  0
    3.1955    1.1055    0.0000 C   0  0
    0.7303   -2.1949    0.0000 C   0  0
   -1.3879    3.1269    0.0000 C   0  0
   -3.1793    1.1499    0.0000 C   0  0
   -0.7747   -2.1949    0.0000 N   0  0
   -0.0605    3.8168    0.0000 C   0  0
    2.5055    4.2041    0.0000 C   0  0
    4.2969    2.1868    0.0000 C   0  0
   -2.5257    4.1234    0.0000 C   0  0
   -4.2969    2.1263    0.0000 C   0  0
   -1.5493   -3.5223    0.0000 C   0  0
    3.9741    3.7563    0.0000 C   0  0
   -3.9741    3.6554    0.0000 C   0  0
   -2.2312    0.3752    0.0000 H   0  0
 15 19  1  0
  1  3  1  0
  1  2  1  0
  1  4  1  0
  3  7  2  0
  6 12  1  0
  3  8  1  0
  5 11  1  0
  5 10  2  0
 10 16  1  0
  2  5  1  0
  2 21  1  0
  9 12  1  0
 11 17  2  0
 17 20  1  0
 10 13  1  0
 12 18  1  0
  4  9  1  0
 16 20  2  0
  8 15  2  0
 14 19  2  0
  7 14  1  0
  2  6  1  0
  7 13  1  0
M  END
>  <SOM>
12

$$$$

SciTegic02211520382D

 35 39  0  0  0  0            999 V2000
    0.1376   -2.1017    0.0000 N   0  0
    1.0318   -0.8636    0.0000 C   0  0
   -1.3298   -1.6355    0.0000 C   0  0
    0.6114   -3.5615    0.0000 C   0  0
    2.5603   -0.8483    0.0000 C   0  0
    0.1223    0.3821    0.0000 N   0  0
   -1.3375   -0.0994    0.0000 C   0  0
   -2.6673   -2.4151    0.0000 N   0  0
   -0.4203   -4.7155    0.0000 C   0  0
    2.1247   -3.8672    0.0000 C   0  0
    3.3246    0.4891    0.0000 C   0  0
    3.3475   -2.1782    0.0000 C   0  0
   -2.6673    0.6726    0.0000 C   0  0
   -4.0048   -1.6432    0.0000 C   0  0
    0.0688   -6.1753    0.0000 C   0  0
    2.5985   -5.3422    0.0000 C   0  0
    4.8760    0.4968    0.0000 C   0  0
    2.5450    1.8266    0.0000 Cl  0  0
    4.8837   -2.1705    0.0000 C   0  0
   -2.6673    2.2087    0.0000 N   0  0
   -4.0048   -0.0994    0.0000 N   0  0
    1.5744   -6.4963    0.0000 C   0  0
    5.6479   -0.8407    0.0000 C   0  0
   -1.3222    2.9806    0.0000 C   0  0
   -4.0048    2.9806    0.0000 C   0  0
    2.0559   -7.9637    0.0000 Cl  0  0
   -1.3222    4.5092    0.0000 C   0  0
   -3.9971    4.5245    0.0000 C   0  0
   -2.6520    5.2964    0.0000 C   0  0
   -3.3475    6.6109    0.0000 N   0  0
   -1.8801    6.6185    0.0000 C   0  0
   -4.8837    6.6185    0.0000 C   0  0
   -0.3439    6.6109    0.0000 N   0  0
   -2.5221    7.9102    0.0000 O   0  0
   -5.6479    7.9637    0.0000 C   0  0
 19 23  2  0
 29 30  1  0
 29 31  1  0
  1  3  1  0
  1  2  1  0
 20 24  1  0
 20 25  1  0
  1  4  1  0
  3  7  2  0
 22 26  1  0
 16 22  1  0
 13 20  1  0
 13 21  2  0
  5 12  2  0
  5 11  1  0
 10 16  2  0
 32 35  1  0
 30 32  1  0
  3  8  1  0
 25 28  1  0
  9 15  1  0
  4 10  1  0
 28 29  1  0
 14 21  1  0
  6  7  1  0
 11 17  2  0
 15 22  2  0
 11 18  1  0
 27 29  1  0
 17 23  1  0
 12 19  1  0
 31 33  1  0
  4  9  2  0
 24 27  1  0
 31 34  2  0
  8 14  2  0
  2  5  1  0
  2  6  2  0
  7 13  1  0
M  END
>  <SOM>
30

$$$$

SciTegic02211520382D

 22 23  0  0  0  0            999 V2000
    0.2167    0.7377    0.0000 C   0  0
    0.2167    2.2500    0.0000 C   0  0
   -1.0973   -0.0184    0.0000 N   0  0
    1.5445   -0.0369    0.0000 C   0  0
   -1.0973    3.0107    0.0000 C   0  0
    1.5538    3.0291    0.0000 C   0  0
   -2.4067    0.7377    0.0000 C   0  0
   -1.0973   -1.5584    0.0000 C   0  0
    1.5399   -1.5768    0.0000 C   0  0
   -2.4067    2.2500    0.0000 N   0  0
   -1.0973    4.5599    0.0000 O   0  0
    2.9600    2.3791    0.0000 C   0  0
    1.5538    4.5875    0.0000 C   0  0
   -3.7530   -0.0323    0.0000 O   0  0
   -2.5496   -2.0701    0.0000 O   0  0
    0.2075   -2.3422    0.0000 C   0  0
    2.8724   -2.3468    0.0000 C   0  0
   -2.5496   -3.6101    0.0000 C   0  0
    0.2029   -3.8775    0.0000 C   0  0
    2.8678   -3.8867    0.0000 C   0  0
   -3.9974   -4.1219    0.0000 C   0  0
    1.5307   -4.6521    0.0000 C   0  0
 19 22  1  0
 15 18  1  0
  1  3  1  0
  1  2  2  0
 20 22  2  0
  1  4  1  0
  3  7  1  0
  6 12  1  0
  6 13  1  0
 16 19  2  0
  3  8  1  0
  5 11  2  0
  5 10  1  0
  2  5  1  0
  9 17  2  0
  9 16  1  0
 17 20  1  0
  4  9  1  0
 18 21  1  0
  8 15  1  0
  7 14  2  0
  2  6  1  0
  7 10  1  0
M  END
>  <SOM>
3

$$$$

SciTegic02211520382D

 26 28  0  0  0  0            999 V2000
   -0.9368    3.4305    0.0000 N   0  0
   -0.9368    1.9462    0.0000 C   0  0
    0.3760    4.1826    0.0000 C   0  0
   -2.2562    4.1628    0.0000 C   0  0
   -2.2694    1.1611    0.0000 C   0  0
    0.3628    1.1347    0.0000 C   0  0
    1.6955    3.3975    0.0000 C   0  0
    0.3760    5.7329    0.0000 C   0  0
   -3.5823    3.3646    0.0000 C   0  0
   -2.3090    5.6802    0.0000 O   0  0
   -2.2694   -0.4024    0.0000 C   0  0
    0.3628   -0.4024    0.0000 C   0  0
    3.0281    4.1628    0.0000 C   0  0
    1.7285    6.4982    0.0000 C   0  0
   -4.9017    4.2024    0.0000 C   0  0
   -0.9104   -1.1875    0.0000 N   0  0
    3.0479    5.6999    0.0000 C   0  0
   -6.1090    3.2458    0.0000 O   0  0
   -0.9104   -2.7510    0.0000 C   0  0
    0.4288   -3.4503    0.0000 C   0  0
    0.4288   -4.9809    0.0000 C   0  0
   -0.8708   -5.8055    0.0000 C   0  0
    1.7614   -5.8055    0.0000 C   0  0
   -0.8708   -7.2569    0.0000 C   0  0
    1.7614   -7.3360    0.0000 C   0  0
    0.4288   -8.0683    0.0000 C   0  0
 19 20  1  0
 15 18  1  0
  1  3  1  0
  1  2  1  0
 20 21  1  0
  3  7  1  0
 22 24  2  0
  6 12  1  0
 23 25  1  0
 16 19  1  0
  3  8  2  0
  5 11  1  0
  9 15  1  0
  4 10  2  0
 25 26  2  0
 11 16  1  0
 13 17  1  0
 12 16  1  0
  1  4  1  0
 24 26  1  0
 14 17  2  0
  8 14  1  0
  2  5  1  0
  2  6  1  0
  7 13  2  0
  4  9  1  0
 21 23  2  0
 21 22  1  0
M  END
>  <SOM>
16

$$$$

SciTegic02211520382D

 26 28  0  0  0  0            999 V2000
   -0.9368    3.4305    0.0000 N   0  0
   -0.9368    1.9462    0.0000 C   0  0
    0.3760    4.1826    0.0000 C   0  0
   -2.2562    4.1628    0.0000 C   0  0
   -2.2694    1.1611    0.0000 C   0  0
    0.3628    1.1347    0.0000 C   0  0
    1.6955    3.3975    0.0000 C   0  0
    0.3760    5.7329    0.0000 C   0  0
   -3.5823    3.3646    0.0000 C   0  0
   -2.3090    5.6802    0.0000 O   0  0
   -2.2694   -0.4024    0.0000 C   0  0
    0.3628   -0.4024    0.0000 C   0  0
    3.0281    4.1628    0.0000 C   0  0
    1.7285    6.4982    0.0000 C   0  0
   -4.9017    4.2024    0.0000 C   0  0
   -0.9104   -1.1875    0.0000 N   0  0
    3.0479    5.6999    0.0000 C   0  0
   -6.1090    3.2458    0.0000 O   0  0
   -0.9104   -2.7510    0.0000 C   0  0
    0.4288   -3.4503    0.0000 C   0  0
    0.4288   -4.9809    0.0000 C   0  0
   -0.8708   -5.8055    0.0000 C   0  0
    1.7614   -5.8055    0.0000 C   0  0
   -0.8708   -7.2569    0.0000 C   0  0
    1.7614   -7.3360    0.0000 C   0  0
    0.4288   -8.0683    0.0000 C   0  0
 19 20  1  0
 15 18  1  0
  1  3  1  0
  1  2  1  0
 20 21  1  0
  3  7  1  0
 22 24  2  0
  6 12  1  0
 23 25  1  0
 16 19  1  0
  3  8  2  0
  5 11  1  0
  9 15  1  0
  4 10  2  0
 25 26  2  0
 11 16  1  0
 13 17  1  0
 12 16  1  0
  1  4  1  0
 24 26  1  0
 14 17  2  0
  8 14  1  0
  2  5  1  0
  2  6  1  0
  7 13  2  0
  4  9  1  0
 21 23  2  0
 21 22  1  0
M  END
>  <SOM>
16

$$$$

SciTegic02211520382D

 14 14  0  0  0  0            999 V2000
   -2.5536   -0.1907    0.0000 C   0  0
   -1.2188    0.5804    0.0000 C   0  0
   -3.8884    0.5804    0.0000 C   0  0
   -2.5536   -1.7287    0.0000 C   0  0
    0.1119   -0.1907    0.0000 C   0  0
   -5.2233   -0.1907    0.0000 C   0  0
   -3.8884   -2.4997    0.0000 C   0  0
    1.4468    0.5804    0.0000 N   0  0
    0.1119   -1.7287    0.0000 C   0  0
   -5.2233   -1.7287    0.0000 C   0  0
    2.7816   -0.1907    0.0000 C   0  0
    1.4468    2.1183    0.0000 C   0  0
    4.1164    0.5804    0.0000 C   0  0
    4.1247    2.2593    0.0000 C   0  0
  4  7  1  0
 11 13  1  0
 13 14  2  0
  1  3  1  0
  1  2  1  0
  8 11  1  0
  8 12  1  0
  1  4  2  0
  2  5  1  0
  3  6  2  0
  7 10  2  0
  5  9  1  0
  5  8  1  0
  6 10  1  0
M  END
>  <SOM>
8

$$$$

SciTegic02211520382D

 14 14  0  0  0  0            999 V2000
   -2.5536   -0.1907    0.0000 C   0  0
   -1.2188    0.5804    0.0000 C   0  0
   -3.8884    0.5804    0.0000 C   0  0
   -2.5536   -1.7287    0.0000 C   0  0
    0.1119   -0.1907    0.0000 C   0  0
   -5.2233   -0.1907    0.0000 C   0  0
   -3.8884   -2.4997    0.0000 C   0  0
    1.4468    0.5804    0.0000 N   0  0
    0.1119   -1.7287    0.0000 C   0  0
   -5.2233   -1.7287    0.0000 C   0  0
    2.7816   -0.1907    0.0000 C   0  0
    1.4468    2.1183    0.0000 C   0  0
    4.1164    0.5804    0.0000 C   0  0
    4.1247    2.2593    0.0000 C   0  0
  4  7  1  0
 11 13  1  0
 13 14  2  0
  1  3  1  0
  1  2  1  0
  8 11  1  0
  8 12  1  0
  1  4  2  0
  2  5  1  0
  3  6  2  0
  7 10  2  0
  5  9  1  0
  5  8  1  0
  6 10  1  0
M  END
>  <SOM>
8

$$$$

SciTegic02211520382D

 21 23  0  0  0  0            999 V2000
   -0.7343    2.1046    0.0000 N   0  0
   -2.1150    2.7045    0.0000 C   0  0
    0.6412    2.8596    0.0000 C   0  0
   -0.7343    0.3258    0.0000 C   0  0
   -2.5648    4.1627    0.0000 C   0  0
   -3.1905    1.5772    0.0000 C   0  0
    0.8170    4.2092    0.0000 C   0  0
    1.7944    1.8564    0.0000 C   0  0
    0.7653   -0.5274    0.0000 C   0  0
   -1.6134    5.3882    0.0000 C   0  0
   -4.0696    4.5092    0.0000 C   0  0
   -4.6953    1.9805    0.0000 C   0  0
   -0.1344    5.3882    0.0000 C   0  0
    2.2959    4.7625    0.0000 C   0  0
    3.2733    2.4045    0.0000 C   0  0
    0.7653   -2.0271    0.0000 C   0  0
   -5.0935    3.4594    0.0000 C   0  0
    3.5215    3.8111    0.0000 C   0  0
    2.3477   -2.9061    0.0000 N   0  0
    2.3477   -4.6850    0.0000 C   0  0
    3.9765   -1.7788    0.0000 C   0  0
 19 20  1  0
 19 21  1  0
  1  3  1  0
  1  2  1  0
  1  4  1  0
  3  7  2  0
 15 18  1  0
  6 12  2  0
 16 19  1  0
  3  8  1  0
  5 11  1  0
 10 13  1  0
  2  5  2  0
  9 16  1  0
 11 17  2  0
  5 10  1  0
 12 17  1  0
  4  9  1  0
  8 15  2  0
 14 18  2  0
  7 14  1  0
  2  6  1  0
  7 13  1  0
M  END
>  <SOM>
19

$$$$

SciTegic02211520382D

 29 32  0  0  0  0            999 V2000
   -0.1767    2.6795    0.0000 N   0  0
    0.9578    3.7229    0.0000 C   0  0
   -1.5165    3.4264    0.0000 C   0  0
   -0.1539    1.1402    0.0000 N   0  0
    2.4629    3.4207    0.0000 C   0  0
    0.3079    5.1253    0.0000 N   0  0
   -2.8506    2.6567    0.0000 C   0  0
   -1.2200    4.9429    0.0000 N   0  0
   -1.4880    0.3535    0.0000 C   0  0
    3.4549    4.5096    0.0000 C   0  0
    2.9589    1.9384    0.0000 C   0  0
   -2.8335    1.1117    0.0000 C   0  0
   -1.4823   -1.1915    0.0000 O   0  0
    5.0113    4.2873    0.0000 C   0  0
    2.8848    5.9406    0.0000 F   0  0
    4.4868    1.6248    0.0000 C   0  0
   -4.1732    0.3307    0.0000 C   0  0
   -0.1482   -1.9498    0.0000 C   0  0
    5.5130    2.7993    0.0000 C   0  0
   -5.5130    1.0946    0.0000 C   0  0
   -4.8631   -1.0490    0.0000 C   0  0
   -3.5404   -1.0775    0.0000 C   0  0
   -0.1311   -3.4891    0.0000 C   0  0
   -1.4652   -4.2873    0.0000 N   0  0
    1.0319   -4.5267    0.0000 N   0  0
   -1.1174   -5.8038    0.0000 N   0  0
   -2.8791   -3.6658    0.0000 C   0  0
    0.4219   -5.9406    0.0000 C   0  0
   -4.1219   -4.5723    0.0000 C   0  0
  1  3  1  0
  1  2  1  0
  1  4  1  0
  3  7  1  0
 23 25  2  0
 23 24  1  0
  3  8  2  0
  5 11  2  0
  5 10  1  0
 10 14  2  0
 10 15  1  0
 24 27  1  0
  6  8  1  0
 25 28  1  0
  9 13  1  0
  9 12  1  0
 11 16  1  0
 16 19  2  0
 17 20  1  0
 17 21  1  0
 17 22  1  0
 26 28  2  0
 12 17  1  0
  4  9  2  0
 24 26  1  0
 13 18  1  0
 18 23  1  0
 14 19  1  0
  2  5  1  0
  2  6  2  0
 27 29  1  0
  7 12  2  0
M  END
>  <SOM>
24

$$$$

SciTegic02211520382D

 15 16  0  0  0  0            999 V2000
    0.4230    1.5794    0.0000 C   0  0
   -0.9089    0.8144    0.0000 C   0  0
    1.7683    1.0079    0.0000 N   0  0
    0.6119    3.1722    0.0000 N   0  0
   -0.9089   -0.7334    0.0000 C   0  0
   -2.2453    1.5794    0.0000 C   0  0
    2.8122    2.0563    0.0000 N   0  0
    2.1778    3.4827    0.0000 N   0  0
   -2.2453   -1.5029    0.0000 N   0  0
   -3.5772    0.8144    0.0000 C   0  0
    4.3331    1.7773    0.0000 C   0  0
   -3.5772   -0.7334    0.0000 C   0  0
   -2.2453   -3.0372    0.0000 C   0  0
    4.5806    0.2610    0.0000 C   0  0
   -4.9135   -1.5029    0.0000 O   0  0
  7  8  1  0
 10 12  1  0
 11 14  1  0
  1  3  2  0
  1  2  1  0
  3  7  1  0
  4  8  2  0
  1  4  1  0
  2  5  2  0
  2  6  1  0
  7 11  1  0
  9 12  1  0
  5  9  1  0
  9 13  1  0
  6 10  2  0
 12 15  2  0
M  END
>  <SOM>
7

$$$$

SciTegic02211520382D

 15 16  0  0  0  0            999 V2000
    0.4230    1.5794    0.0000 C   0  0
   -0.9089    0.8144    0.0000 C   0  0
    1.7683    1.0079    0.0000 N   0  0
    0.6119    3.1722    0.0000 N   0  0
   -0.9089   -0.7334    0.0000 C   0  0
   -2.2453    1.5794    0.0000 C   0  0
    2.8122    2.0563    0.0000 N   0  0
    2.1778    3.4827    0.0000 N   0  0
   -2.2453   -1.5029    0.0000 N   0  0
   -3.5772    0.8144    0.0000 C   0  0
    4.3331    1.7773    0.0000 C   0  0
   -3.5772   -0.7334    0.0000 C   0  0
   -2.2453   -3.0372    0.0000 C   0  0
    4.5806    0.2610    0.0000 C   0  0
   -4.9135   -1.5029    0.0000 O   0  0
  7  8  1  0
 10 12  1  0
 11 14  1  0
  1  3  2  0
  1  2  1  0
  3  7  1  0
  4  8  2  0
  1  4  1  0
  2  5  2  0
  2  6  1  0
  7 11  1  0
  9 12  1  0
  5  9  1  0
  9 13  1  0
  6 10  2  0
 12 15  2  0
M  END
>  <SOM>
7

$$$$

SciTegic02211520382D

 41 43  0  0  0  0            999 V2000
   -0.6682   -1.0675    0.0000 C   0  0
   -0.6682   -2.6112    0.0000 C   0  0
    0.6605   -0.2995    0.0000 C   0  0  1  0  0  0
   -2.0045   -0.2995    0.0000 C   0  0
    0.6605   -3.3792    0.0000 N   0  0
   -2.0045   -3.3792    0.0000 C   0  0
    0.6528    1.2442    0.0000 N   0  0
    1.9968   -1.0675    0.0000 C   0  0
   -3.3485   -1.0675    0.0000 C   0  0
    1.9968   -2.6112    0.0000 C   0  0  1  0  0  0
    0.6605   -4.9152    0.0000 C   0  0
   -3.3485   -2.6112    0.0000 C   0  0
    1.9891    2.0198    0.0000 C   0  0
   -0.6758    2.0122    0.0000 C   0  0
   -4.6771   -0.2842    0.0000 C   0  0
    3.3331   -3.3715    0.0000 C   0  0
   -0.6758   -5.6909    0.0000 O   0  0
    1.9968   -5.6909    0.0000 O   0  0
    1.9891    3.5635    0.0000 C   0  0
   -2.0122    1.2518    0.0000 O   0  0
   -0.6758    3.5559    0.0000 O   0  0
   -3.9552    1.0752    0.0000 F   0  0
   -5.4375    1.0522    0.0000 F   0  0
   -5.9904   -1.0906    0.0000 F   0  0
    4.6618   -2.5958    0.0000 C   0  0
   -0.6758   -7.2269    0.0000 C   0  0
    3.3178    4.3315    0.0000 C   0  0
    0.6451    4.3392    0.0000 C   0  0
   -3.3485    2.0198    0.0000 C   0  0
   -2.0122   -8.0026    0.0000 C   0  0
    3.3178    5.8752    0.0000 C   0  0
    0.6451    5.8752    0.0000 C   0  0
    1.9814    6.6432    0.0000 C   0  0
    4.6541    6.6355    0.0000 C   0  0
   -0.6912    6.6355    0.0000 C   0  0
    5.9904    5.8829    0.0000 F   0  0
    3.9322    8.0026    0.0000 F   0  0
    5.4144    7.9795    0.0000 F   0  0
    0.0691    7.9872    0.0000 F   0  0
   -2.0506    5.9059    0.0000 F   0  0
   -1.4746    7.9642    0.0000 F   0  0
 19 27  1  0
 20 29  1  0
  1  3  1  0
  1  2  2  0
 19 28  2  0
  1  4  1  0
  3  7  1  0
 26 30  1  0
 35 39  1  0
 28 32  1  0
  6 12  2  0
  3  8  1  0
 27 31  2  0
 32 33  2  0
  5 11  1  0
  5 10  1  0
 10 16  1  0
  2  5  1  0
  9 15  1  0
  9 12  1  0
 14 21  2  0
 14 20  1  0
 11 17  1  0
 15 24  1  0
 15 22  1  0
 15 23  1  0
 11 18  2  0
 17 26  1  0
 31 33  1  0
 16 25  1  0
  4  9  2  0
 13 19  1  0
 31 34  1  0
 34 36  1  0
 34 37  1  0
 34 38  1  0
 32 35  1  0
  8 10  1  0
 35 40  1  0
 35 41  1  0
  7 14  1  0
  2  6  1  0
  7 13  1  0
M  END
>  <SOM>
5

$$$$

SciTegic02211520382D

 33 37  0  0  0  0            999 V2000
   -3.2075    0.7075    0.0000 C   0  0
   -3.1996   -0.8255    0.0000 C   0  0
   -4.5440    1.4937    0.0000 C   0  0
   -1.7453    1.1950    0.0000 C   0  0
   -1.7374   -1.2972    0.0000 N   0  0
   -4.5440   -1.6038    0.0000 N   0  0
   -4.5440    3.0267    0.0000 N   0  0
   -5.8804    0.7075    0.0000 N   0  0
   -0.8412   -0.0472    0.0000 C   0  0
   -5.8804   -0.8333    0.0000 C   0  0
   -5.8804    3.7971    0.0000 C   0  0  1  0  0  0
    0.6997   -0.0314    0.0000 C   0  0
   -7.2169    3.0346    0.0000 C   0  0
   -5.8647    5.3459    0.0000 C   0  0
    1.4780   -1.3758    0.0000 C   0  0
    1.4622    1.3050    0.0000 C   0  0
   -8.5455    3.8207    0.0000 C   0  0
   -7.2248    1.4937    0.0000 C   0  0
    3.0188   -1.3679    0.0000 C   0  0
    3.0110    1.3129    0.0000 C   0  0
   -9.8820    3.0739    0.0000 C   0  0
   -8.5769    0.7390    0.0000 C   0  0
    3.7893   -0.0314    0.0000 C   0  0
   -9.9055    1.5251    0.0000 C   0  0
    5.3301   -0.0236    0.0000 C   0  0
    6.1163   -1.3600    0.0000 N   0  0
    7.6414   -1.3679    0.0000 C   0  0
    5.3459   -2.6729    0.0000 C   0  0
    8.4040   -2.6886    0.0000 C   0  0
    6.1006   -4.0015    0.0000 C   0  0
    7.6336   -4.0015    0.0000 N   0  0
    8.3804   -5.3223    0.0000 C   0  0
    9.9055   -5.3459    0.0000 C   0  0
 19 23  1  0
 15 19  2  0
 29 31  1  0
  1  3  1  0
  1  2  2  0
 20 23  2  0
  1  4  1  0
  3  7  1  0
 22 24  1  0
 28 30  1  0
  5  9  1  0
  6 10  2  0
  3  8  2  0
 32 33  1  0
 12 15  1  0
 30 31  1  0
  9 12  1  0
 23 25  1  0
 25 26  1  0
 11 14  1  0
 11 13  1  0
 17 21  1  0
 13 17  2  0
 26 28  1  0
 12 16  2  0
 31 32  1  0
  4  9  2  0
 13 18  1  0
 16 20  1  0
 26 27  1  0
 18 22  2  0
  8 10  1  0
 27 29  1  0
  2  5  1  0
  2  6  1  0
  7 11  1  0
 21 24  2  0
M  END
>  <SOM>
31

$$$$

SciTegic02211520382D

 33 35  0  0  0  0            999 V2000
   -5.3395    3.7822    0.0000 C   0  0
   -5.3247    2.2322    0.0000 C   0  0
   -4.0121    4.5609    0.0000 N   0  0
   -6.6670    4.5386    0.0000 C   0  0
   -6.6522    1.4387    0.0000 C   0  0
   -2.6624    3.7970    0.0000 C   0  0
   -8.0167    3.7673    0.0000 C   0  0
   -8.0093    2.2174    0.0000 C   0  0
   -6.6522   -0.1112    0.0000 C   0  0
   -1.3349    4.5757    0.0000 N   0  0
   -2.6401    2.2471    0.0000 O   0  0
   -9.3442    1.4461    0.0000 Cl  0  0
   -5.3321   -1.4016    0.0000 F   0  0
   -7.9871   -0.8973    0.0000 F   0  0
   -4.8723   -0.5265    0.0000 F   0  0
    0.0148    3.8118    0.0000 C   0  0
    1.3497    4.5905    0.0000 C   0  0
    0.0222    2.2767    0.0000 C   0  0
    2.6846    3.8415    0.0000 C   0  0
    1.3645    1.5203    0.0000 C   0  0
    2.6920    2.2916    0.0000 C   0  0
    4.0269    1.5351    0.0000 O   0  0
    4.0269   -0.0148    0.0000 C   0  0
    5.3544   -0.7713    0.0000 C   0  0
    2.7068   -0.7861    0.0000 C   0  0
    5.3692   -2.3064    0.0000 C   0  0
    2.7068   -2.3138    0.0000 C   0  0
    4.0417   -3.0702    0.0000 N   0  0
    6.6967   -3.0554    0.0000 C   0  0
    8.0241   -2.2841    0.0000 N   0  0
    6.7115   -4.5905    0.0000 O   0  0
    8.0167   -0.7416    0.0000 C   0  0
    9.3442    0.0445    0.0000 O   0  0
  4  7  1  0
 19 21  2  0
 29 30  1  0
 29 31  2  0
  1  3  1  0
  1  2  1  0
  1  4  2  0
 22 23  1  0
 16 17  2  0
  5  9  1  0
  5  8  1  0
  6 10  1  0
  6 11  2  0
 16 18  1  0
 17 19  1  0
 32 33  1  0
 23 24  1  0
 10 16  1  0
 30 32  1  0
  9 15  1  0
  9 14  1  0
  9 13  1  0
 25 27  1  0
  7  8  2  0
 27 28  2  0
 26 28  1  0
 26 29  1  0
 20 21  1  0
 24 26  2  0
 18 20  2  0
  8 12  1  0
  2  5  2  0
 23 25  2  0
  3  6  1  0
 21 22  1  0
M  END
>  <SOM>
30

$$$$

SciTegic02211520382D

 33 35  0  0  0  0            999 V2000
   -5.3395    3.7822    0.0000 C   0  0
   -5.3247    2.2322    0.0000 C   0  0
   -4.0121    4.5609    0.0000 N   0  0
   -6.6670    4.5386    0.0000 C   0  0
   -6.6522    1.4387    0.0000 C   0  0
   -2.6624    3.7970    0.0000 C   0  0
   -8.0167    3.7673    0.0000 C   0  0
   -8.0093    2.2174    0.0000 C   0  0
   -6.6522   -0.1112    0.0000 C   0  0
   -1.3349    4.5757    0.0000 N   0  0
   -2.6401    2.2471    0.0000 O   0  0
   -9.3442    1.4461    0.0000 Cl  0  0
   -5.3321   -1.4016    0.0000 F   0  0
   -7.9871   -0.8973    0.0000 F   0  0
   -4.8723   -0.5265    0.0000 F   0  0
    0.0148    3.8118    0.0000 C   0  0
    1.3497    4.5905    0.0000 C   0  0
    0.0222    2.2767    0.0000 C   0  0
    2.6846    3.8415    0.0000 C   0  0
    1.3645    1.5203    0.0000 C   0  0
    2.6920    2.2916    0.0000 C   0  0
    4.0269    1.5351    0.0000 O   0  0
    4.0269   -0.0148    0.0000 C   0  0
    5.3544   -0.7713    0.0000 C   0  0
    2.7068   -0.7861    0.0000 C   0  0
    5.3692   -2.3064    0.0000 C   0  0
    2.7068   -2.3138    0.0000 C   0  0
    4.0417   -3.0702    0.0000 N   0  0
    6.6967   -3.0554    0.0000 C   0  0
    8.0241   -2.2841    0.0000 N   0  0
    6.7115   -4.5905    0.0000 O   0  0
    8.0167   -0.7416    0.0000 C   0  0
    9.3442    0.0445    0.0000 O   0  0
  4  7  1  0
 19 21  2  0
 29 30  1  0
 29 31  2  0
  1  3  1  0
  1  2  1  0
  1  4  2  0
 22 23  1  0
 16 17  2  0
  5  9  1  0
  5  8  1  0
  6 10  1  0
  6 11  2  0
 16 18  1  0
 17 19  1  0
 32 33  1  0
 23 24  1  0
 10 16  1  0
 30 32  1  0
  9 15  1  0
  9 14  1  0
  9 13  1  0
 25 27  1  0
  7  8  2  0
 27 28  2  0
 26 28  1  0
 26 29  1  0
 20 21  1  0
 24 26  2  0
 18 20  2  0
  8 12  1  0
  2  5  2  0
 23 25  2  0
  3  6  1  0
 21 22  1  0
M  END
>  <SOM>
30

$$$$

SciTegic02211520382D

 14 15  0  0  0  0            999 V2000
    0.6018   -1.4151    0.0000 C   0  0
    0.6018    0.1058    0.0000 C   0  0
    2.0461   -1.8856    0.0000 N   0  0
   -0.7258   -2.1992    0.0000 N   0  0
   -0.7258    0.8863    0.0000 C   0  0
    2.0461    0.5763    0.0000 N   0  0
    2.9068   -0.6747    0.0000 C   0  0
   -2.0534   -1.4552    0.0000 C   0  0
   -2.0534    0.1459    0.0000 N   0  0
   -0.7258    2.4108    0.0000 O   0  0
    2.5165    2.0205    0.0000 C   0  0
    4.4313   -0.6747    0.0000 O   0  0
   -3.3809   -2.2758    0.0000 O   0  0
   -3.3809    0.9665    0.0000 C   0  0
  5 10  2  0
  1  3  1  0
  1  2  2  0
  3  7  1  0
  4  8  1  0
  1  4  1  0
  8 13  2  0
  2  5  1  0
  2  6  1  0
  9 14  1  0
  5  9  1  0
  7 12  2  0
  8  9  1  0
  6 11  1  0
  6  7  1  0
M  END
>  <SOM>
6

$$$$

SciTegic02211520382D

 33 34  0  0  0  0            999 V2000
   -3.8955   -0.0841    0.0000 C   0  0  2  0  0  0
   -5.2594   -0.8781    0.0000 C   0  0
   -2.5690    0.6913    0.0000 C   0  0
   -3.8955    1.5788    0.0000 C   0  0
   -3.0921   -1.4013    0.0000 C   0  0
   -6.5486   -0.1028    0.0000 C   0  0
   -5.2314   -2.3728    0.0000 C   0  0
   -1.2051   -0.0093    0.0000 C   0  0
   -2.6624    2.3728    0.0000 C   0  0
   -5.3715    2.2887    0.0000 C   0  0
   -2.2981   -2.7652    0.0000 N   0  0
   -7.8752   -0.8781    0.0000 C   0  0
   -6.5299   -3.1482    0.0000 C   0  0
    0.0841    0.7567    0.0000 C   0  0
   -7.8752   -2.4195    0.0000 C   0  0
   -9.1924   -0.1028    0.0000 O   0  0
    1.4106    0.0561    0.0000 N   0  0
   -9.1924   -3.1762    0.0000 O   0  0
  -10.5095   -0.8781    0.0000 C   0  0
    2.6998    0.8314    0.0000 C   0  0
    1.4106   -1.5321    0.0000 C   0  0
  -10.5563   -2.4195    0.0000 C   0  0
    4.0637    0.0747    0.0000 C   0  0
    5.3809    0.8781    0.0000 C   0  0
    6.7074    0.1682    0.0000 C   0  0
    5.3809    2.4195    0.0000 C   0  0
    8.0246    0.9622    0.0000 C   0  0
    6.6794    3.1949    0.0000 C   0  0
    7.9966    2.4662    0.0000 C   0  0
    9.3885    0.2335    0.0000 O   0  0
    9.2951    3.3070    0.0000 O   0  0
   10.6870    1.0556    0.0000 C   0  0
   10.6403    2.6251    0.0000 C   0  0
 15 18  1  0
 27 30  1  0
 29 31  1  0
  1  3  1  0
  1  2  1  0
 20 23  1  0
  1  5  1  0
  1  4  1  0
 31 33  1  0
  6 12  2  0
 16 19  1  0
  3  8  1  0
  5 11  3  0
 23 24  1  0
 30 32  1  0
  4 10  1  0
 28 29  2  0
 25 27  2  0
 17 20  1  0
 17 21  1  0
 27 29  1  0
 18 22  1  0
 26 28  1  0
 12 16  1  0
 12 15  1  0
 24 26  2  0
 24 25  1  0
 13 15  2  0
 14 17  1  0
  8 14  1  0
  2  6  1  0
  2  7  2  0
  7 13  1  0
  4  9  1  0
M  END
>  <SOM>
17

$$$$

SciTegic02211520382D

 33 34  0  0  0  0            999 V2000
   -3.8955   -0.0841    0.0000 C   0  0  2  0  0  0
   -5.2594   -0.8781    0.0000 C   0  0
   -2.5690    0.6913    0.0000 C   0  0
   -3.8955    1.5788    0.0000 C   0  0
   -3.0921   -1.4013    0.0000 C   0  0
   -6.5486   -0.1028    0.0000 C   0  0
   -5.2314   -2.3728    0.0000 C   0  0
   -1.2051   -0.0093    0.0000 C   0  0
   -2.6624    2.3728    0.0000 C   0  0
   -5.3715    2.2887    0.0000 C   0  0
   -2.2981   -2.7652    0.0000 N   0  0
   -7.8752   -0.8781    0.0000 C   0  0
   -6.5299   -3.1482    0.0000 C   0  0
    0.0841    0.7567    0.0000 C   0  0
   -7.8752   -2.4195    0.0000 C   0  0
   -9.1924   -0.1028    0.0000 O   0  0
    1.4106    0.0561    0.0000 N   0  0
   -9.1924   -3.1762    0.0000 O   0  0
  -10.5095   -0.8781    0.0000 C   0  0
    2.6998    0.8314    0.0000 C   0  0
    1.4106   -1.5321    0.0000 C   0  0
  -10.5563   -2.4195    0.0000 C   0  0
    4.0637    0.0747    0.0000 C   0  0
    5.3809    0.8781    0.0000 C   0  0
    6.7074    0.1682    0.0000 C   0  0
    5.3809    2.4195    0.0000 C   0  0
    8.0246    0.9622    0.0000 C   0  0
    6.6794    3.1949    0.0000 C   0  0
    7.9966    2.4662    0.0000 C   0  0
    9.3885    0.2335    0.0000 O   0  0
    9.2951    3.3070    0.0000 O   0  0
   10.6870    1.0556    0.0000 C   0  0
   10.6403    2.6251    0.0000 C   0  0
 15 18  1  0
 27 30  1  0
 29 31  1  0
  1  3  1  0
  1  2  1  0
 20 23  1  0
  1  5  1  0
  1  4  1  0
 31 33  1  0
  6 12  2  0
 16 19  1  0
  3  8  1  0
  5 11  3  0
 23 24  1  0
 30 32  1  0
  4 10  1  0
 28 29  2  0
 25 27  2  0
 17 20  1  0
 17 21  1  0
 27 29  1  0
 18 22  1  0
 26 28  1  0
 12 16  1  0
 12 15  1  0
 24 26  2  0
 24 25  1  0
 13 15  2  0
 14 17  1  0
  8 14  1  0
  2  6  1  0
  2  7  2  0
  7 13  1  0
  4  9  1  0
M  END
>  <SOM>
17

$$$$

SciTegic02211520382D

 24 27  0  0  0  0            999 V2000
    1.5190    1.6345    0.0000 N   0  0
    0.3160    0.6744    0.0000 C   0  0
    3.0259    1.2942    0.0000 C   0  0
    1.3793    3.1656    0.0000 C   0  0
    0.3160   -0.8689    0.0000 C   0  0
   -1.0208    1.4400    0.0000 C   0  0
    3.6942   -0.0972    0.0000 C   0  0
    3.8097    2.6188    0.0000 N   0  0
    2.7950    3.7732    0.0000 N   0  0
    0.0608    3.9555    0.0000 C   0  0
    1.5190   -1.8289    0.0000 C   0  0
   -1.0208   -1.6345    0.0000 C   0  0
   -2.3514    0.6744    0.0000 C   0  0
    3.0259   -1.4826    0.0000 N   0  0
    0.3646    5.4745    0.0000 N   0  0
    1.1788   -3.3236    0.0000 C   0  0
   -2.3514   -0.8689    0.0000 C   0  0
    1.7742    6.0882    0.0000 C   0  0
   -0.2917   -3.7793    0.0000 C   0  0
    2.3089   -4.3748    0.0000 C   0  0
   -3.6821   -1.6345    0.0000 Cl  0  0
   -0.6380   -5.2801    0.0000 C   0  0
    1.9626   -5.8756    0.0000 C   0  0
    0.4922   -6.3313    0.0000 C   0  0
 19 22  2  0
 15 18  1  0
  1  3  1  0
  1  2  1  0
 20 23  1  0
  1  4  1  0
  3  7  1  0
 11 14  2  0
 22 24  1  0
  6 13  2  0
 16 19  1  0
  3  8  2  0
  5 12  1  0
  5 11  1  0
 23 24  2  0
 10 15  1  0
  2  5  2  0
  4 10  1  0
 11 16  1  0
  8  9  1  0
 17 21  1  0
 13 17  1  0
 12 17  2  0
  4  9  2  0
 16 20  2  0
  7 14  1  0
  2  6  1  0
M  END
>  <SOM>
15

$$$$

SciTegic02211520382D

 33 34  0  0  0  0            999 V2000
   -3.8955   -0.0841    0.0000 C   0  0  1  0  0  0
   -5.2594   -0.8781    0.0000 C   0  0
   -2.5690    0.6913    0.0000 C   0  0
   -3.8955    1.5788    0.0000 C   0  0
   -3.0921   -1.4013    0.0000 C   0  0
   -6.5486   -0.1028    0.0000 C   0  0
   -5.2314   -2.3728    0.0000 C   0  0
   -1.2051   -0.0093    0.0000 C   0  0
   -2.6624    2.3728    0.0000 C   0  0
   -5.3715    2.2887    0.0000 C   0  0
   -2.2981   -2.7652    0.0000 N   0  0
   -7.8752   -0.8781    0.0000 C   0  0
   -6.5299   -3.1482    0.0000 C   0  0
    0.0841    0.7567    0.0000 C   0  0
   -7.8752   -2.4195    0.0000 C   0  0
   -9.1924   -0.1028    0.0000 O   0  0
    1.4106    0.0561    0.0000 N   0  0
   -9.1924   -3.1762    0.0000 O   0  0
  -10.5095   -0.8781    0.0000 C   0  0
    2.6998    0.8314    0.0000 C   0  0
    1.4106   -1.5321    0.0000 C   0  0
  -10.5563   -2.4195    0.0000 C   0  0
    4.0637    0.0747    0.0000 C   0  0
    5.3809    0.8781    0.0000 C   0  0
    6.7074    0.1682    0.0000 C   0  0
    5.3809    2.4195    0.0000 C   0  0
    8.0246    0.9622    0.0000 C   0  0
    6.6794    3.1949    0.0000 C   0  0
    7.9966    2.4662    0.0000 C   0  0
    9.3885    0.2335    0.0000 O   0  0
    9.2951    3.3070    0.0000 O   0  0
   10.6870    1.0556    0.0000 C   0  0
   10.6403    2.6251    0.0000 C   0  0
 15 18  1  0
 27 30  1  0
 29 31  1  0
  1  3  1  0
  1  2  1  0
 20 23  1  0
  1  5  1  0
  1  4  1  0
 31 33  1  0
  6 12  2  0
 16 19  1  0
  3  8  1  0
  5 11  3  0
 23 24  1  0
 30 32  1  0
  4 10  1  0
 28 29  2  0
 25 27  2  0
 17 20  1  0
 17 21  1  0
 27 29  1  0
 18 22  1  0
 26 28  1  0
 12 16  1  0
 12 15  1  0
 24 26  2  0
 24 25  1  0
 13 15  2  0
 14 17  1  0
  8 14  1  0
  2  6  1  0
  2  7  2  0
  7 13  1  0
  4  9  1  0
M  END
>  <SOM>
17

$$$$

SciTegic02211520382D

 33 34  0  0  0  0            999 V2000
   -3.8955   -0.0841    0.0000 C   0  0  1  0  0  0
   -5.2594   -0.8781    0.0000 C   0  0
   -2.5690    0.6913    0.0000 C   0  0
   -3.8955    1.5788    0.0000 C   0  0
   -3.0921   -1.4013    0.0000 C   0  0
   -6.5486   -0.1028    0.0000 C   0  0
   -5.2314   -2.3728    0.0000 C   0  0
   -1.2051   -0.0093    0.0000 C   0  0
   -2.6624    2.3728    0.0000 C   0  0
   -5.3715    2.2887    0.0000 C   0  0
   -2.2981   -2.7652    0.0000 N   0  0
   -7.8752   -0.8781    0.0000 C   0  0
   -6.5299   -3.1482    0.0000 C   0  0
    0.0841    0.7567    0.0000 C   0  0
   -7.8752   -2.4195    0.0000 C   0  0
   -9.1924   -0.1028    0.0000 O   0  0
    1.4106    0.0561    0.0000 N   0  0
   -9.1924   -3.1762    0.0000 O   0  0
  -10.5095   -0.8781    0.0000 C   0  0
    2.6998    0.8314    0.0000 C   0  0
    1.4106   -1.5321    0.0000 C   0  0
  -10.5563   -2.4195    0.0000 C   0  0
    4.0637    0.0747    0.0000 C   0  0
    5.3809    0.8781    0.0000 C   0  0
    6.7074    0.1682    0.0000 C   0  0
    5.3809    2.4195    0.0000 C   0  0
    8.0246    0.9622    0.0000 C   0  0
    6.6794    3.1949    0.0000 C   0  0
    7.9966    2.4662    0.0000 C   0  0
    9.3885    0.2335    0.0000 O   0  0
    9.2951    3.3070    0.0000 O   0  0
   10.6870    1.0556    0.0000 C   0  0
   10.6403    2.6251    0.0000 C   0  0
 15 18  1  0
 27 30  1  0
 29 31  1  0
  1  3  1  0
  1  2  1  0
 20 23  1  0
  1  5  1  0
  1  4  1  0
 31 33  1  0
  6 12  2  0
 16 19  1  0
  3  8  1  0
  5 11  3  0
 23 24  1  0
 30 32  1  0
  4 10  1  0
 28 29  2  0
 25 27  2  0
 17 20  1  0
 17 21  1  0
 27 29  1  0
 18 22  1  0
 26 28  1  0
 12 16  1  0
 12 15  1  0
 24 26  2  0
 24 25  1  0
 13 15  2  0
 14 17  1  0
  8 14  1  0
  2  6  1  0
  2  7  2  0
  7 13  1  0
  4  9  1  0
M  END
>  <SOM>
17

$$$$

SciTegic02211520382D

 27 30  0  0  0  0            999 V2000
   -3.4604    2.2516    0.0000 N   0  0
   -2.1213    3.0160    0.0000 C   0  0
   -4.7936    3.0160    0.0000 C   0  0
   -3.4604    0.6755    0.0000 C   0  0
   -2.1213    4.5447    0.0000 C   0  0
   -0.7881    2.2516    0.0000 C   0  0
   -4.7936    4.5447    0.0000 C   0  0
   -6.1327    2.2516    0.0000 C   0  0
   -2.1213   -0.0830    0.0000 C   0  0
   -3.4604    5.3031    0.0000 S   0  0
   -0.7881    5.3031    0.0000 C   0  0
    0.5985    3.0634    0.0000 C   0  0
   -6.1327    5.3031    0.0000 C   0  0
   -7.4659    3.0160    0.0000 C   0  0
   -2.1213   -1.6591    0.0000 C   0  0
    0.5985    4.4973    0.0000 C   0  0
    2.1213    2.3701    0.0000 Cl  0  0
   -7.4659    4.5447    0.0000 C   0  0
   -0.7881   -2.4234    0.0000 N   0  0
   -0.7881   -3.9522    0.0000 C   0  0
    0.5511   -1.6117    0.0000 C   0  0
    0.5511   -4.7165    0.0000 C   0  0
    1.8842   -2.3760    0.0000 C   0  0
    1.8842   -3.9522    0.0000 N   0  0
    3.5078   -4.8824    0.0000 C   0  0
    5.0602   -4.3788    0.0000 C   0  0
    6.8259   -5.1669    0.0000 O   0  0
 15 19  1  0
 19 21  1  0
  1  3  1  0
  1  2  1  0
 20 22  1  0
 19 20  1  0
  1  4  1  0
  3  7  2  0
 22 24  1  0
  6 12  2  0
 23 24  1  0
  3  8  1  0
  5 11  1  0
  5 10  1  0
  9 15  1  0
 25 26  1  0
 11 16  2  0
 12 16  1  0
 12 17  1  0
  4  9  1  0
 13 18  2  0
 24 25  1  0
 26 27  1  0
  8 14  2  0
 14 18  1  0
  2  5  2  0
  2  6  1  0
  7 10  1  0
  7 13  1  0
 21 23  1  0
M  END
>  <SOM>
24

$$$$

SciTegic02211520382D

 34 38  0  0  0  0            999 V2000
    6.3462    2.3714    0.0000 N   0  0
    6.8011    0.8874    0.0000 C   0  0
    4.8920    2.3416    0.0000 C   0  0
    7.5617    3.1917    0.0000 C   0  0
    8.3448    0.8874    0.0000 C   0  0
    6.0703   -0.4624    0.0000 C   0  0
    4.1090    3.6839    0.0000 C   0  0
    4.1463    1.0440    0.0000 C   0  0
    8.7773    2.3714    0.0000 N   0  0
    7.5617    4.3551    0.0000 O   0  0
    9.0681   -0.4624    0.0000 C   0  0
    6.8011   -1.7674    0.0000 C   0  0
    2.5429    3.6615    0.0000 C   0  0
    2.5802    1.0291    0.0000 C   0  0
    8.3448   -1.7674    0.0000 C   0  0
    1.7823    2.3192    0.0000 N   0  0
    0.2759    2.3192    0.0000 C   0  0
   -1.0515    1.5586    0.0000 C   0  0
   -2.3789    2.3192    0.0000 C   0  0
   -3.7063    1.5586    0.0000 C   0  0
   -3.7063    0.0298    0.0000 C   0  0
   -5.0337    2.3192    0.0000 C   0  0
   -2.3789   -0.7159    0.0000 C   0  0
   -5.0337   -0.7532    0.0000 C   0  0
   -5.0337    3.8629    0.0000 C   0  0
   -6.3611    1.5362    0.0000 C   0  0
   -2.3640   -2.2596    0.0000 C   0  0
   -5.0337   -2.2969    0.0000 C   0  0
   -6.3984    4.6310    0.0000 C   0  0
   -7.7034    2.3043    0.0000 C   0  0
   -3.7063   -3.0575    0.0000 C   0  0
   -7.7258    3.8480    0.0000 C   0  0
   -3.7063   -4.2581    0.0000 F   0  0
   -9.1054    4.3924    0.0000 F   0  0
 19 20  1  0
 29 32  2  0
 27 31  1  0
  1  3  1  0
  1  2  1  0
 20 22  1  0
 20 21  1  0
 23 27  2  0
  3  7  1  0
 26 30  2  0
 28 31  2  0
 16 17  1  0
 22 26  1  0
  6 12  2  0
  3  8  1  0
 17 18  1  0
  5 11  1  0
 12 15  1  0
 32 34  1  0
 30 32  1  0
 25 29  1  0
  4 10  2  0
  5  9  1  0
 11 15  2  0
 18 19  1  0
 24 28  1  0
 13 16  1  0
 31 33  1  0
  1  4  1  0
 14 16  1  0
  8 14  1  0
  2  5  2  0
  2  6  1  0
  7 13  1  0
 21 24  2  0
  4  9  1  0
 21 23  1  0
 22 25  2  0
M  END
>  <SOM>
16

$$$$

SciTegic02211520382D

 35 38  0  0  0  0            999 V2000
   -3.8899    2.9341    0.0000 C   0  0
   -2.3698    2.9341    0.0000 C   0  0
   -4.6732    1.6064    0.0000 C   0  0
   -4.6732    4.2617    0.0000 C   0  0
   -5.4167    2.7482    0.0000 O   0  0
   -1.6263    4.2617    0.0000 C   0  0
   -1.6263    1.6064    0.0000 C   0  0
   -3.8899    0.2788    0.0000 C   0  0
   -6.2000    1.6064    0.0000 C   0  0
   -3.9430    5.5893    0.0000 C   0  0
   -6.2465    4.2617    0.0000 C   0  0
   -0.0531    4.2617    0.0000 C   0  0
   -0.0531    1.6064    0.0000 C   0  0
   -4.6732   -1.0488    0.0000 C   0  0
   -6.9900    0.2788    0.0000 C   0  0
   -4.6732    6.9169    0.0000 C   0  0
   -6.9900    5.5893    0.0000 C   0  0
    0.6837    2.9341    0.0000 N   0  0
   -6.2000   -1.0488    0.0000 C   0  0
   -6.2465    6.9169    0.0000 C   0  0
    2.2570    2.9341    0.0000 C   0  0
    2.7681    1.4869    0.0000 C   0  0
    4.3081    1.4869    0.0000 C   0  0
    4.8193    0.0332    0.0000 C   0  0  2  0  0  0
    3.9298   -1.2281    0.0000 C   0  0
    6.3593    0.0332    0.0000 O   0  0
    2.3964   -1.0820    0.0000 C   0  0
    4.5737   -2.6221    0.0000 C   0  0
    1.5069   -2.3433    0.0000 C   0  0
    3.6842   -3.8833    0.0000 C   0  0
    2.1508   -3.7373    0.0000 C   0  0
    1.2679   -4.9985    0.0000 C   0  0
   -0.2124   -4.4675    0.0000 C   0  0
    2.2702   -6.2332    0.0000 C   0  0
    0.1062   -5.8880    0.0000 C   0  0
 15 19  1  0
 29 31  1  0
  1  3  1  0
  1  2  1  0
  1  5  1  0
  1  4  1  0
 22 23  1  0
 28 30  1  0
  6 12  1  0
 23 24  1  0
  3  9  1  0
  3  8  2  0
 32 33  1  0
 10 16  2  0
 32 35  1  0
 30 31  2  0
 25 28  2  0
  9 15  2  0
  4 10  1  0
  4 11  2  0
 24 25  1  0
 25 27  1  0
 11 17  1  0
 17 20  2  0
 27 29  2  0
 12 18  1  0
 31 32  1  0
 24 26  1  0
 13 18  1  0
 16 20  1  0
 18 21  1  0
 32 34  1  0
  8 14  1  0
 14 19  2  0
  2  6  1  0
  2  7  1  0
  7 13  1  0
 21 22  1  0
M  END
>  <SOM>
18

$$$$

SciTegic02211520382D

 35 38  0  0  0  0            999 V2000
   -3.8899    2.9341    0.0000 C   0  0
   -2.3698    2.9341    0.0000 C   0  0
   -4.6732    1.6064    0.0000 C   0  0
   -4.6732    4.2617    0.0000 C   0  0
   -5.4167    2.7482    0.0000 O   0  0
   -1.6263    4.2617    0.0000 C   0  0
   -1.6263    1.6064    0.0000 C   0  0
   -3.8899    0.2788    0.0000 C   0  0
   -6.2000    1.6064    0.0000 C   0  0
   -3.9430    5.5893    0.0000 C   0  0
   -6.2465    4.2617    0.0000 C   0  0
   -0.0531    4.2617    0.0000 C   0  0
   -0.0531    1.6064    0.0000 C   0  0
   -4.6732   -1.0488    0.0000 C   0  0
   -6.9900    0.2788    0.0000 C   0  0
   -4.6732    6.9169    0.0000 C   0  0
   -6.9900    5.5893    0.0000 C   0  0
    0.6837    2.9341    0.0000 N   0  0
   -6.2000   -1.0488    0.0000 C   0  0
   -6.2465    6.9169    0.0000 C   0  0
    2.2570    2.9341    0.0000 C   0  0
    2.7681    1.4869    0.0000 C   0  0
    4.3081    1.4869    0.0000 C   0  0
    4.8193    0.0332    0.0000 C   0  0  1  0  0  0
    3.9298   -1.2281    0.0000 C   0  0
    6.3593    0.0332    0.0000 O   0  0
    2.3964   -1.0820    0.0000 C   0  0
    4.5737   -2.6221    0.0000 C   0  0
    1.5069   -2.3433    0.0000 C   0  0
    3.6842   -3.8833    0.0000 C   0  0
    2.1508   -3.7373    0.0000 C   0  0
    1.2679   -4.9985    0.0000 C   0  0
   -0.2124   -4.4675    0.0000 C   0  0
    2.2702   -6.2332    0.0000 C   0  0
    0.1062   -5.8880    0.0000 C   0  0
 15 19  1  0
 29 31  1  0
  1  3  1  0
  1  2  1  0
  1  5  1  0
  1  4  1  0
 22 23  1  0
 28 30  1  0
  6 12  1  0
 23 24  1  0
  3  9  1  0
  3  8  2  0
 32 33  1  0
 10 16  2  0
 32 35  1  0
 30 31  2  0
 25 28  2  0
  9 15  2  0
  4 10  1  0
  4 11  2  0
 24 25  1  0
 25 27  1  0
 11 17  1  0
 17 20  2  0
 27 29  2  0
 12 18  1  0
 31 32  1  0
 24 26  1  0
 13 18  1  0
 16 20  1  0
 18 21  1  0
 32 34  1  0
  8 14  1  0
 14 19  2  0
  2  6  1  0
  2  7  1  0
  7 13  1  0
 21 22  1  0
M  END
>  <SOM>
18

$$$$

SciTegic02211520382D

 23 26  0  0  0  0            999 V2000
    2.9989   -1.7201    0.0000 C   0  0
    2.3820   -0.2432    0.0000 C   0  0
    4.6199   -1.5895    0.0000 C   0  0
    2.2424   -3.2375    0.0000 C   0  0
    0.7835    0.1396    0.0000 C   0  0
    3.6428    0.8150    0.0000 C   0  0
    5.0026   -0.0270    0.0000 N   0  0
    5.5745   -2.9628    0.0000 C   0  0
    3.1475   -4.6064    0.0000 C   0  0
   -0.3467   -1.0492    0.0000 O   0  0
    0.3197    1.7156    0.0000 O   0  0
    4.8450   -4.4893    0.0000 C   0  0
   -1.8462   -0.3782    0.0000 C   0  0  1  0  0  0
   -2.3775    0.7970    0.0000 C   0  0
   -3.0754   -0.7610    0.0000 C   0  0
   -3.7688    1.2788    0.0000 C   0  0  2  0  0  0
   -4.3947   -0.2206    0.0000 C   0  0  1  0  0  0
   -4.2957    2.7287    0.0000 N   0  0
   -5.2503    0.4683    0.0000 C   0  0
   -5.6735   -1.0582    0.0000 C   0  0
   -4.5568    4.3497    0.0000 C   0  0
   -2.5891    2.4765    0.0000 H   0  0
   -4.3047   -1.7741    0.0000 H   0  0
 19 20  1  0
  1  3  1  0
  1  2  1  0
 15 17  1  0
  1  4  2  0
  3  7  1  0
 16 18  1  0
 16 19  1  0
  3  8  2  0
 17 18  1  0
  5 11  2  0
  5 10  1  0
  9 12  2  0
  6  7  1  0
 17 20  1  0
 13 14  1  0
 10 13  1  0
  4  9  1  0
 16 22  1  0
 18 21  1  0
 13 15  1  0
 14 16  1  0
  8 12  1  0
  2  5  1  0
  2  6  2  0
 17 23  1  0
M  END
>  <SOM>
18

$$$$

SciTegic02211520382D

 27 30  0  0  0  0            999 V2000
    0.4838   -1.8794    0.0000 C   0  0
   -0.9422   -2.5873    0.0000 C   0  0
    1.8845   -2.5720    0.0000 C   0  0
    0.4838   -0.3311    0.0000 C   0  0
   -1.2478   -4.0694    0.0000 C   0  0
   -2.0780   -1.5789    0.0000 C   0  0
    2.1951   -4.0847    0.0000 C   0  0
    3.0406   -1.5483    0.0000 N   0  0
    1.8233    0.4380    0.0000 C   0  0
   -0.8506    0.4380    0.0000 C   0  0
   -2.6892   -4.5482    0.0000 C   0  0
   -0.3209   -5.2663    0.0000 C   0  0
   -3.5143   -2.0576    0.0000 C   0  0
    1.1612   -5.3071    0.0000 C   0  0
    3.6569   -4.5736    0.0000 C   0  0
    4.5023   -2.0373    0.0000 C   0  0
    1.8233    1.9812    0.0000 C   0  0
   -0.8506    1.9812    0.0000 C   0  0
   -3.8199   -3.5397    0.0000 C   0  0
    4.8130   -3.5499    0.0000 C   0  0
    0.4838    2.7554    0.0000 N   0  0
   -5.2816   -4.0236    0.0000 Cl  0  0
    0.4838    4.2986    0.0000 C   0  0
    1.8183    5.0677    0.0000 O   0  0
   -0.8506    5.0677    0.0000 O   0  0
    3.1527    4.2986    0.0000 C   0  0
    4.4871    5.0677    0.0000 C   0  0
 19 22  1  0
  1  3  1  0
  1  2  1  0
  1  4  2  0
  3  7  2  0
  6 13  2  0
 23 25  2  0
 23 24  1  0
  3  8  1  0
  5 12  1  0
  5 11  1  0
 26 27  1  0
  2  5  2  0
 10 18  1  0
 13 19  1  0
  9 17  1  0
  4 10  1  0
 11 19  2  0
 17 21  1  0
 15 20  2  0
 12 14  1  0
  4  9  1  0
 24 26  1  0
 16 20  1  0
 18 21  1  0
  8 16  2  0
  7 15  1  0
  7 14  1  0
  2  6  1  0
 21 23  1  0
M  END
>  <SOM>
21

$$$$

SciTegic02211520382D

 18 17  0  0  0  0            999 V2000
   -1.2517    0.6074    0.0000 C   0  0
    0.0614    1.3683    0.0000 C   0  0
   -2.5709    1.3683    0.0000 C   0  0
   -0.6933   -0.8099    0.0000 C   0  0
   -1.9512   -0.9204    0.0000 C   0  0
    1.3805    0.6074    0.0000 O   0  0
   -3.8839    0.6074    0.0000 O   0  0
    0.8099   -1.0308    0.0000 C   0  0
    2.6997    1.3683    0.0000 C   0  0
   -5.2031    1.3683    0.0000 C   0  0
    1.3683   -2.4482    0.0000 C   0  0
    4.0128    0.6074    0.0000 N   0  0
    2.6997    2.8838    0.0000 O   0  0
   -6.5223    0.6074    0.0000 N   0  0
   -5.2031    2.8838    0.0000 O   0  0
    5.3320    1.3683    0.0000 C   0  0
    6.6450    0.6074    0.0000 C   0  0
    5.3320    2.8838    0.0000 C   0  0
 16 17  1  0
 10 14  1  0
 10 15  2  0
  1  3  1  0
  1  2  1  0
  3  7  1  0
  1  5  1  0
  1  4  1  0
  6  9  1  0
  2  6  1  0
  8 11  1  0
  9 12  1  0
  4  8  1  0
 12 16  1  0
  9 13  2  0
 16 18  1  0
  7 10  1  0
M  END
>  <SOM>
12

$$$$

SciTegic02211520382D

 23 25  0  0  0  0            999 V2000
    1.1952   -1.2749    0.0000 C   0  0
   -0.1381   -0.5046    0.0000 N   0  0
    1.1952   -2.8153    0.0000 C   0  0
    2.5285   -0.5046    0.0000 C   0  0
   -1.4714   -1.2749    0.0000 C   0  0
   -0.1381    1.0358    0.0000 C   0  0
   -0.1381   -3.5856    0.0000 S   0  0
    2.5285   -3.5856    0.0000 C   0  0
    3.8618   -1.2749    0.0000 C   0  0
   -1.4714   -2.8153    0.0000 C   0  0
   -2.8047   -0.5046    0.0000 C   0  0
    1.1952    1.8061    0.0000 C   0  0
    3.8618   -2.8153    0.0000 C   0  0
    5.1951   -0.5046    0.0000 C   0  0
   -2.8047   -3.5856    0.0000 C   0  0
   -4.1380   -1.2749    0.0000 C   0  0
    2.5285    1.0358    0.0000 C   0  0
    1.1952    3.3465    0.0000 C   0  0
    6.5284    0.2656    0.0000 N   0  0
   -4.1380   -2.8153    0.0000 C   0  0
    3.8618    1.8061    0.0000 N   0  0
    5.1951    1.0358    0.0000 C   0  0
    3.8618    3.3465    0.0000 C   0  0
  1  3  1  0
  1  2  1  0
  1  4  2  0
  3  7  1  0
  6 12  1  0
  3  8  2  0
  5 11  2  0
  5 10  1  0
 10 15  2  0
  9 14  1  0
  9 13  2  0
 11 16  1  0
 15 20  1  0
 17 21  1  0
 12 18  1  0
 12 17  1  0
  4  9  1  0
 16 20  2  0
 14 19  3  0
  8 13  1  0
  2  5  1  0
  2  6  1  0
  7 10  1  0
 21 23  1  0
 21 22  1  0
M  END
>  <SOM>
21

$$$$

SciTegic02211520382D

 31 35  0  0  0  0            999 V2000
   -0.7818   -0.4403    0.0000 C   0  0
   -2.3543   -0.9076    0.0000 C   0  0
   -0.2696    1.0064    0.0000 C   0  0
    0.1348   -1.7792    0.0000 C   0  0
   -2.3543   -2.3992    0.0000 C   0  0
   -3.6482   -0.1617    0.0000 C   0  0
    1.2490    1.2760    0.0000 C   0  0
   -1.2580    2.1746    0.0000 C   0  0
   -0.9435   -2.9563    0.0000 N   0  0
   -3.6482   -3.1450    0.0000 C   0  0
   -4.9332   -0.9076    0.0000 C   0  0
    1.7612    2.7317    0.0000 C   0  0
   -0.7458    3.6213    0.0000 C   0  0
   -0.6020   -4.4659    0.0000 C   0  0
   -4.9332   -2.3992    0.0000 C   0  0
   -6.2721   -0.1348    0.0000 Cl  0  0
    0.7638    3.8998    0.0000 N   0  0
   -1.7342   -5.5173    0.0000 C   0  0
    0.8806   -4.9152    0.0000 C   0  0
    1.2850    5.3465    0.0000 C   0  0
   -1.3838   -7.0269    0.0000 C   0  0
    1.2221   -6.4248    0.0000 C   0  0
    2.8215    5.3375    0.0000 C   0  0
    0.0899   -7.4761    0.0000 C   0  0
    3.3337    6.7842    0.0000 N   0  0
    0.4403   -8.9858    0.0000 F   0  0
    4.7355    7.2156    0.0000 C   0  0
    2.4531    8.1231    0.0000 C   0  0
    4.8433    8.6982    0.0000 N   0  0
    5.9396    6.2541    0.0000 O   0  0
    3.4415    9.3632    0.0000 C   0  0
 19 22  1  0
 27 30  2  0
 29 31  1  0
  1  3  1  0
  1  2  1  0
 13 17  1  0
 20 23  1  0
  1  4  2  0
  3  7  1  0
 28 31  1  0
  5  9  1  0
 23 25  1  0
  6 11  2  0
  3  8  1  0
  5 10  1  0
 10 15  2  0
 22 24  2  0
 25 28  1  0
  9 14  1  0
 25 27  1  0
 11 16  1  0
 11 15  1  0
 17 20  1  0
 27 29  1  0
 12 17  1  0
  4  9  1  0
 24 26  1  0
 18 21  2  0
 14 18  1  0
 14 19  2  0
  8 13  1  0
  2  5  2  0
  2  6  1  0
  7 12  1  0
 21 24  1  0
M  END
>  <SOM>
17

$$$$

SciTegic02211520382D

 32 36  0  0  0  0            999 V2000
   -2.1181   -1.7749    0.0000 C   0  0
   -0.5491   -1.3140    0.0000 C   0  0
   -2.1181   -3.2654    0.0000 C   0  0
   -3.4125   -1.0296    0.0000 C   0  0
    0.3628   -2.6476    0.0000 C   0  0
   -0.0392    0.1373    0.0000 C   0  0
   -0.7158   -3.8243    0.0000 N   0  0
   -3.4125   -4.0106    0.0000 C   0  0
   -4.6971   -1.7749    0.0000 C   0  0
    1.4807    0.4020    0.0000 C   0  0
   -1.0296    1.3042    0.0000 C   0  0
   -0.3726   -5.3246    0.0000 C   0  0
   -4.6971   -3.2654    0.0000 C   0  0
   -6.0307   -1.0002    0.0000 Cl  0  0
    1.9906    1.8533    0.0000 C   0  0
   -0.5099    2.7457    0.0000 C   0  0
   -1.5003   -6.3837    0.0000 C   0  0
    1.1081   -5.7757    0.0000 C   0  0
    0.9904    3.0202    0.0000 N   0  0
   -1.1473   -7.8840    0.0000 C   0  0
    1.4513   -7.2858    0.0000 C   0  0
    1.5101    4.4715    0.0000 C   0  0
    0.3236   -8.3351    0.0000 C   0  0
    3.0497    4.4617    0.0000 C   0  0
    0.6668   -9.8452    0.0000 F   0  0
    3.5596    5.9032    0.0000 N   0  0
    4.9618    6.3346    0.0000 C   0  0
    2.6770    7.2368    0.0000 C   0  0
    5.0697    7.8153    0.0000 N   0  0
    6.1581    5.3737    0.0000 O   0  0
    3.6674    8.4822    0.0000 C   0  0
    3.3242    9.9825    0.0000 O   0  0
 19 22  1  0
 15 19  1  0
 27 30  2  0
 29 31  1  0
  1  3  2  0
  1  2  1  0
 20 23  1  0
  1  4  1  0
  3  7  1  0
 22 24  1  0
 31 32  1  0
  5  7  1  0
  6 10  1  0
  6 11  1  0
  3  8  1  0
 26 27  1  0
 10 15  1  0
  9 14  1  0
  9 13  1  0
 23 25  1  0
 11 16  1  0
 16 19  1  0
 17 20  2  0
 27 29  1  0
 26 28  1  0
 12 18  2  0
 12 17  1  0
  4  9  2  0
 24 26  1  0
 18 21  1  0
  8 13  2  0
  2  5  2  0
  2  6  1  0
  7 12  1  0
 28 31  1  0
 21 23  2  0
M  END
>  <SOM>
19

$$$$

SciTegic02211520382D

 16 17  0  0  0  0            999 V2000
   -0.3862   -0.0498    0.0000 C   0  0  1  0  0  0
    0.9623    0.7069    0.0000 C   0  0
   -1.7315    0.7069    0.0000 C   0  0
   -0.3862   -1.5571    0.0000 C   0  0
    1.0277   -1.1087    0.0000 N   0  0
    0.9623    2.2547    0.0000 C   0  0
    2.3077   -0.0903    0.0000 C   0  0
   -3.0551   -0.0498    0.0000 C   0  0
   -1.7222    2.2049    0.0000 O   0  0
   -1.7315   -2.3357    0.0000 C   0  0
    1.0277   -2.5568    0.0000 C   0  0
    2.3077    3.0520    0.0000 C   0  0
   -0.3862    3.0021    0.0000 Cl  0  0
    3.6499    0.7069    0.0000 C   0  0
   -3.0551   -1.5789    0.0000 C   0  0
    3.6499    2.2547    0.0000 C   0  0
  5 11  1  0
 12 16  1  0
 10 15  1  0
  7 14  1  0
  1  3  1  0
  1  2  1  0
 14 16  2  0
  1  5  1  0
  1  4  1  0
  6 12  2  0
  2  6  1  0
  2  7  2  0
  8 15  1  0
  4 10  1  0
  6 13  1  0
  3  9  2  0
  3  8  1  0
M  END
>  <SOM>
5

$$$$

SciTegic02211520382D

 16 17  0  0  0  0            999 V2000
   -0.3862   -0.0498    0.0000 C   0  0  1  0  0  0
    0.9623    0.7069    0.0000 C   0  0
   -1.7315    0.7069    0.0000 C   0  0
   -0.3862   -1.5571    0.0000 C   0  0
    1.0277   -1.1087    0.0000 N   0  0
    0.9623    2.2547    0.0000 C   0  0
    2.3077   -0.0903    0.0000 C   0  0
   -3.0551   -0.0498    0.0000 C   0  0
   -1.7222    2.2049    0.0000 O   0  0
   -1.7315   -2.3357    0.0000 C   0  0
    1.0277   -2.5568    0.0000 C   0  0
    2.3077    3.0520    0.0000 C   0  0
   -0.3862    3.0021    0.0000 Cl  0  0
    3.6499    0.7069    0.0000 C   0  0
   -3.0551   -1.5789    0.0000 C   0  0
    3.6499    2.2547    0.0000 C   0  0
  5 11  1  0
 12 16  1  0
 10 15  1  0
  7 14  1  0
  1  3  1  0
  1  2  1  0
 14 16  2  0
  1  5  1  0
  1  4  1  0
  6 12  2  0
  2  6  1  0
  2  7  2  0
  8 15  1  0
  4 10  1  0
  6 13  1  0
  3  9  2  0
  3  8  1  0
M  END
>  <SOM>
5

$$$$

SciTegic02211520382D

 32 36  0  0  0  0            999 V2000
   -2.1200   -0.9073    0.0000 C   0  0
   -0.5480   -0.4402    0.0000 C   0  0
   -2.1200   -2.3985    0.0000 C   0  0
   -3.4136   -0.1617    0.0000 C   0  0
   -0.0359    1.0061    0.0000 C   0  0
    0.3593   -1.7787    0.0000 C   0  0
   -0.7097   -2.9555    0.0000 N   0  0
   -3.4136   -3.1441    0.0000 C   0  0
   -4.7072   -0.9073    0.0000 C   0  0
    1.4733    1.2756    0.0000 C   0  0
   -1.0331    2.1739    0.0000 C   0  0
   -0.3683   -4.4647    0.0000 C   0  0
   -4.7072   -2.3985    0.0000 C   0  0
   -6.0367   -0.1347    0.0000 Cl  0  0
    1.9943    2.7309    0.0000 C   0  0
   -0.5120    3.6202    0.0000 C   0  0
   -1.5002   -5.5157    0.0000 C   0  0
    1.1139   -4.9138    0.0000 C   0  0
    0.9971    3.8987    0.0000 N   0  0
   -1.1588   -7.0249    0.0000 C   0  0
    1.4553   -6.4230    0.0000 C   0  0
    1.5182    5.3450    0.0000 C   0  0
    0.3234   -7.4741    0.0000 C   0  0
    3.0543    5.3360    0.0000 C   0  0
    0.6648   -8.9832    0.0000 F   0  0
    3.5663    6.7824    0.0000 N   0  0
    2.6860    8.1209    0.0000 C   0  0
    4.9588    7.2135    0.0000 C   0  0
    3.6652    9.3605    0.0000 C   0  0
    1.1409    8.1837    0.0000 O   0  0
    5.0755    8.6958    0.0000 N   0  0
    6.1625    6.2523    0.0000 O   0  0
 19 22  1  0
 15 19  1  0
 27 30  1  0
 29 31  1  0
  1  3  2  0
  1  2  1  0
 20 23  1  0
  1  4  1  0
  3  7  1  0
 22 24  1  0
 28 32  2  0
 23 25  1  0
 16 19  1  0
  3  8  1  0
  5 11  1  0
  5 10  1  0
 10 15  1  0
  9 14  1  0
  9 13  1  0
  6  7  1  0
 11 16  1  0
 17 20  2  0
 27 29  1  0
 26 28  1  0
 12 18  2  0
 12 17  1  0
  4  9  2  0
 24 26  1  0
 18 21  1  0
 26 27  1  0
  8 13  2  0
  2  5  1  0
  2  6  2  0
  7 12  1  0
 28 31  1  0
 21 23  2  0
M  END
>  <SOM>
19

$$$$

SciTegic02211520382D

 41 45  0  0  0  0            999 V2000
   -5.5285    4.3927    0.0000 C   0  0  1  0  0  0
   -4.1821    3.6330    0.0000 C   0  0  2  0  0  0
   -5.5360    5.9196    0.0000 C   0  0  1  0  0  0
   -6.9952    3.9113    0.0000 C   0  0  2  0  0  0
   -2.8507    4.3927    0.0000 C   0  0  1  0  0  0
   -4.1746    2.1061    0.0000 C   0  0
   -4.1821    6.6943    0.0000 C   0  0
   -7.0027    6.3935    0.0000 C   0  0
   -7.9129    5.1373    0.0000 O   0  0
   -7.4616    2.4521    0.0000 C   0  0
   -2.8432    5.9196    0.0000 C   0  0  2  0  0  0
   -1.5194    3.6255    0.0000 C   0  0
   -2.8357    1.3389    0.0000 C   0  0
   -7.4916    7.8376    0.0000 O   0  0
   -1.5043    6.6868    0.0000 C   0  0
   -0.1655    4.3852    0.0000 C   0  0
   -2.8357   -0.1805    0.0000 C   0  0
   -0.1580    5.9121    0.0000 C   0  0  1  0  0  0
   -4.1746   -0.9477    0.0000 C   0  0
   -1.4818   -0.9402    0.0000 N   0  0
    1.1884    6.6642    0.0000 N   0  0
   -4.1746   -2.4822    0.0000 C   0  0
   -1.4743   -2.4671    0.0000 C   0  0
    2.5273    5.8895    0.0000 C   0  0
   -2.8282   -3.2419    0.0000 C   0  0
    3.8737    6.6492    0.0000 O   0  0
    2.5123    4.3701    0.0000 O   0  0
   -2.8206   -4.7688    0.0000 C   0  0
    5.2201    5.8895    0.0000 C   0  0
   -1.4743   -5.5209    0.0000 C   0  0
   -4.1595   -5.5285    0.0000 C   0  0
    6.5665    6.6492    0.0000 C   0  0
   -1.4667   -7.0629    0.0000 C   0  0
   -4.1595   -7.0704    0.0000 C   0  0
    7.9129    5.8820    0.0000 O   0  0
   -2.8131   -7.8376    0.0000 C   0  0
   -0.1203   -7.8226    0.0000 F   0  0
   -5.5209    2.8658    0.0000 H   0  0
   -5.4683    7.4390    0.0000 H   0  0
   -2.8733    2.8733    0.0000 H   0  0
   -2.8206    7.4390    0.0000 H   0  0
 19 22  1  0
 15 18  1  0
 29 32  1  0
  1  3  1  0
  1  2  1  0
 20 23  2  0
  1  4  1  0
  3  7  1  0
 28 31  2  0
 22 25  2  0
  6 13  2  0
 16 18  1  0
 11 41  1  0
  3  8  1  0
 17 19  2  0
  5 12  1  0
  5 11  1  0
 32 35  1  0
 30 33  2  0
 25 28  1  0
  4 10  1  0
 23 25  1  0
 11 15  1  0
  8  9  1  0
 33 37  1  0
 33 36  1  0
 17 20  1  0
 13 17  1  0
 26 29  1  0
 12 16  1  0
  4  9  1  0
 24 26  1  0
 24 27  2  0
 31 34  1  0
 18 21  1  0
  3 39  1  0
 34 36  2  0
  8 14  2  0
  2  5  1  0
  2  6  1  0
  7 11  1  0
 21 24  1  0
  1 38  1  0
  5 40  1  0
 28 30  1  0
M  END
>  <SOM>
21

$$$$

SciTegic02211520382D

 19 20  0  0  0  0            999 V2000
   -2.5427   -3.5745    0.0000 C   0  0
   -1.1953   -2.7908    0.0000 C   0  0
   -2.5427   -5.0911    0.0000 C   0  0
   -3.8902   -2.7908    0.0000 C   0  0
   -1.1953   -1.2686    0.0000 O   0  0
    0.1466   -3.5745    0.0000 C   0  0
   -1.1953   -5.8748    0.0000 C   0  0
   -3.8902   -5.8748    0.0000 C   0  0
   -5.2377   -3.5745    0.0000 C   0  0
    0.1522   -0.4905    0.0000 C   0  0
    0.1466   -5.0911    0.0000 C   0  0
   -5.2377   -5.0911    0.0000 C   0  0
    0.1522    1.0318    0.0000 C   0  0  1  0  0  0
    1.4997    1.8098    0.0000 C   0  0
   -1.1953    1.8098    0.0000 O   0  0
    1.4997    3.3772    0.0000 N   0  0
    2.8021    4.1158    0.0000 C   0  0
    4.1496    3.3772    0.0000 C   0  0
    2.8021    5.6324    0.0000 C   0  0
 17 19  1  0
 17 18  1  0
 14 16  1  0
  5 10  1  0
 13 14  1  0
  1  3  2  0
  1  2  1  0
  3  7  1  0
  8 12  2  0
  1  4  1  0
 13 15  1  0
  2  5  1  0
  2  6  2  0
 10 13  1  0
  7 11  2  0
 16 17  1  0
  4  9  2  0
  6 11  1  0
  3  8  1  0
  9 12  1  0
M  END
>  <SOM>
16

$$$$

SciTegic02211520382D

 29 31  0  0  0  0            999 V2000
   -1.7566   -0.8006    0.0000 C   0  0
   -3.3290   -0.8006    0.0000 C   0  0
   -0.9849    0.5241    0.0000 C   0  0
   -0.9503   -2.1310    0.0000 C   0  0
   -4.1180    0.5471    0.0000 C   0  0
   -4.1180   -2.1540    0.0000 C   0  0
   -1.7336    1.8257    0.0000 C   0  0
    0.5471    0.5241    0.0000 C   0  0
   -1.6530   -3.5018    0.0000 C   0  0
    0.5875   -2.1540    0.0000 C   0  0
   -5.6558    0.5471    0.0000 C   0  0
   -3.3693    1.9121    0.0000 C   0  0
   -5.6961   -2.1540    0.0000 C   0  0
   -0.9849    3.1792    0.0000 C   0  0
    1.2959    1.8718    0.0000 C   0  0
   -0.8639   -4.8034    0.0000 C   0  0
    1.3938   -3.3923    0.0000 C   0  0
   -6.4621    1.8488    0.0000 C   0  0
   -4.1641    3.2195    0.0000 C   0  0
    0.5241    3.2023    0.0000 C   0  0
    0.6739   -4.8034    0.0000 C   0  0
   -5.7134    3.2195    0.0000 C   0  0
    1.2728    4.5500    0.0000 O   0  0
   -6.5024    4.5442    0.0000 O   0  0
    2.8452    4.5500    0.0000 C   0  0
    3.7033    3.3462    0.0000 C   0  0
    5.3160    3.3635    0.0000 N   0  0
    6.0993    2.2059    0.0000 C   0  0
    6.1684    4.5673    0.0000 C   0  0
 19 22  2  0
  1  3  1  0
  1  2  2  0
 20 23  1  0
  1  4  1  0
  3  7  1  0
 22 24  1  0
  6 13  1  0
 23 25  1  0
  3  8  2  0
  5 12  2  0
  5 11  1  0
  2  5  1  0
 10 17  2  0
  9 16  1  0
  4 10  1  0
 14 20  1  0
 25 26  1  0
 15 20  2  0
 11 18  2  0
 17 21  1  0
 27 29  1  0
 27 28  1  0
 12 19  1  0
  4  9  2  0
 16 21  2  0
 26 27  1  0
 18 22  1  0
  8 15  1  0
  7 14  2  0
  2  6  1  0
M  END
>  <SOM>
27

$$$$

SciTegic02211520382D

 32 36  0  0  0  0            999 V2000
   -2.3062   -2.0535    0.0000 C   0  0  1  0  0  0
   -2.8380   -3.1539    0.0000 C   0  0  2  0  0  0
   -3.6963   -1.2900    0.0000 C   0  0  2  0  0  0
   -1.1005   -2.2378    0.0000 C   0  0
   -4.1228   -2.5590    0.0000 C   0  0  1  0  0  0
   -1.9692   -4.0017    0.0000 C   0  0
   -4.1175    0.2685    0.0000 C   0  0
   -5.0600   -1.8113    0.0000 C   0  0
   -0.8898   -3.4330    0.0000 N   0  0
   -0.0579   -1.1584    0.0000 O   0  0
   -5.6497   -3.1592    0.0000 C   0  0
   -2.1798   -5.4865    0.0000 O   0  0
    0.4476   -4.1859    0.0000 C   0  0
    1.7586   -3.4383    0.0000 C   0  0
    3.0486   -4.1859    0.0000 C   0  0
    4.3702   -3.4804    0.0000 C   0  0
    4.3702   -1.9903    0.0000 N   0  0
    5.6497   -1.2374    0.0000 C   0  0
    3.0644   -1.2479    0.0000 C   0  0
    5.6444    0.2580    0.0000 C   0  0
    3.0486    0.2422    0.0000 C   0  0
    4.3334    1.0004    0.0000 N   0  0
    4.3334    2.4905    0.0000 C   0  0
    3.0170    3.2329    0.0000 N   0  0
    5.6234    3.2540    0.0000 N   0  0
    3.0170    4.7335    0.0000 C   0  0
    5.6076    4.7493    0.0000 C   0  0
    4.2965    5.4865    0.0000 C   0  0
   -1.8165   -0.6424    0.0000 H   0  0
   -3.3909   -4.5387    0.0000 H   0  0
   -3.0276    0.0474    0.0000 H   0  0
   -4.8546   -3.7963    0.0000 H   0  0
 19 21  1  0
  1  3  1  0
  1  2  1  0
 20 22  1  0
 15 16  1  0
  1  4  1  0
  5  7  1  0
  3  7  1  0
 22 23  1  0
 16 17  1  0
  6 12  2  0
 23 25  2  0
 23 24  1  0
  3  8  1  0
 17 19  1  0
 17 18  1  0
  5 11  1  0
  1 29  1  0
  5 32  1  0
  6  9  1  0
  9 13  1  0
  4 10  2  0
 25 27  1  0
 18 20  1  0
  3 31  1  0
 13 14  1  0
 27 28  2  0
 26 28  1  0
  4  9  1  0
 24 26  2  0
 14 15  1  0
  2 30  1  0
  8 11  1  0
  2  5  1  0
  2  6  1  0
 21 22  1  0
M  END
>  <SOM>
17

$$$$

SciTegic02211520382D

 32 36  0  0  0  0            999 V2000
   -2.3062   -2.0535    0.0000 C   0  0  1  0  0  0
   -2.8380   -3.1539    0.0000 C   0  0  2  0  0  0
   -3.6963   -1.2900    0.0000 C   0  0  2  0  0  0
   -1.1005   -2.2378    0.0000 C   0  0
   -4.1228   -2.5590    0.0000 C   0  0  1  0  0  0
   -1.9692   -4.0017    0.0000 C   0  0
   -4.1175    0.2685    0.0000 C   0  0
   -5.0600   -1.8113    0.0000 C   0  0
   -0.8898   -3.4330    0.0000 N   0  0
   -0.0579   -1.1584    0.0000 O   0  0
   -5.6497   -3.1592    0.0000 C   0  0
   -2.1798   -5.4865    0.0000 O   0  0
    0.4476   -4.1859    0.0000 C   0  0
    1.7586   -3.4383    0.0000 C   0  0
    3.0486   -4.1859    0.0000 C   0  0
    4.3702   -3.4804    0.0000 C   0  0
    4.3702   -1.9903    0.0000 N   0  0
    5.6497   -1.2374    0.0000 C   0  0
    3.0644   -1.2479    0.0000 C   0  0
    5.6444    0.2580    0.0000 C   0  0
    3.0486    0.2422    0.0000 C   0  0
    4.3334    1.0004    0.0000 N   0  0
    4.3334    2.4905    0.0000 C   0  0
    3.0170    3.2329    0.0000 N   0  0
    5.6234    3.2540    0.0000 N   0  0
    3.0170    4.7335    0.0000 C   0  0
    5.6076    4.7493    0.0000 C   0  0
    4.2965    5.4865    0.0000 C   0  0
   -1.8165   -0.6424    0.0000 H   0  0
   -3.3909   -4.5387    0.0000 H   0  0
   -3.0276    0.0474    0.0000 H   0  0
   -4.8546   -3.7963    0.0000 H   0  0
 19 21  1  0
  1  3  1  0
  1  2  1  0
 20 22  1  0
 15 16  1  0
  1  4  1  0
  5  7  1  0
  3  7  1  0
 22 23  1  0
 16 17  1  0
  6 12  2  0
 23 25  2  0
 23 24  1  0
  3  8  1  0
 17 19  1  0
 17 18  1  0
  5 11  1  0
  1 29  1  0
  5 32  1  0
  6  9  1  0
  9 13  1  0
  4 10  2  0
 25 27  1  0
 18 20  1  0
  3 31  1  0
 13 14  1  0
 27 28  2  0
 26 28  1  0
  4  9  1  0
 24 26  2  0
 14 15  1  0
  2 30  1  0
  8 11  1  0
  2  5  1  0
  2  6  1  0
 21 22  1  0
M  END
>  <SOM>
9

$$$$

SciTegic02211520382D

 11 11  0  0  0  0            999 V2000
   -1.3673   -0.0367    0.0000 C   0  0
    0.0948   -0.5170    0.0000 C   0  0
   -1.8445    1.4377    0.0000 C   0  0
   -2.5940   -0.9452    0.0000 S   0  0
    1.2450    0.5170    0.0000 C   0  0
    0.4221   -2.0250    0.0000 O   0  0
   -3.3771    1.4377    0.0000 C   0  0
   -3.8543   -0.0367    0.0000 C   0  0
    2.7163    0.0459    0.0000 N   0  0
    0.9238    2.0250    0.0000 C   0  0
    3.8543    1.0859    0.0000 C   0  0
  7  8  2  0
  5 10  1  0
  9 11  1  0
  1  3  2  0
  1  2  1  0
  3  7  1  0
  4  8  1  0
  1  4  1  0
  2  5  1  0
  2  6  1  0
  5  9  1  0
M  END
>  <SOM>
9

$$$$

SciTegic02211520382D

 11 11  0  0  0  0            999 V2000
   -0.6334   -0.5675    0.0000 C   0  0
   -1.8782   -1.4645    0.0000 S   0  0
    0.8275   -1.0288    0.0000 C   0  0
   -1.1240    0.8604    0.0000 C   0  0
   -3.1634   -0.5675    0.0000 C   0  0
    1.9881   -0.0293    0.0000 C   0  0
   -2.6874    0.8604    0.0000 C   0  0
   -4.6132   -1.0508    0.0000 O   0  0
    3.4526   -0.4723    0.0000 N   0  0
    1.6439    1.4645    0.0000 C   0  0
    4.6132    0.5272    0.0000 C   0  0
  4  7  1  0
  6  9  1  0
  1  3  1  0
  1  2  1  0
  1  4  2  0
  2  5  1  0
  3  6  1  0
  9 11  1  0
  5  8  1  0
  5  7  2  0
  6 10  1  0
M  END
>  <SOM>
9

$$$$

SciTegic02211520382D

 26 28  0  0  0  0            999 V2000
    5.3357   -1.0609    0.0000 C   0  0
    4.2202   -0.4524    0.0000 C   0  0
    6.6463   -0.2964    0.0000 C   0  0
    5.3357   -2.5665    0.0000 C   0  0
    3.4480    0.8581    0.0000 C   0  0
    3.4480   -1.7942    0.0000 C   0  0
    5.3045    0.5695    0.0000 O   0  0
    7.9880   -1.0921    0.0000 C   0  0
    6.5839   -3.4245    0.0000 C   0  0
    1.9424    0.8581    0.0000 C   0  0
    1.9424   -1.7942    0.0000 C   0  0
    7.9880   -2.6601    0.0000 C   0  0
    1.1467   -0.4212    0.0000 N   0  0
    9.2049   -3.2997    0.0000 Cl  0  0
   -0.5773   -0.4524    0.0000 C   0  0
   -1.3495    0.9205    0.0000 C   0  0
   -2.8551    0.9205    0.0000 C   0  0
   -3.6196    2.2622    0.0000 C   0  0
   -5.1563    2.2622    0.0000 C   0  0
   -2.8863    3.3543    0.0000 O   0  0
   -5.9832    3.6742    0.0000 C   0  0
   -5.9832    0.8269    0.0000 C   0  0
   -7.5824    3.6742    0.0000 C   0  0
   -7.6136    0.8269    0.0000 C   0  0
   -8.4483    2.2622    0.0000 C   0  0
   -9.5326    2.2622    0.0000 F   0  0
 19 22  2  0
 19 21  1  0
  1  3  2  0
  1  2  1  0
 15 16  1  0
  1  4  1  0
 22 24  1  0
 16 17  1  0
 23 25  1  0
  6 11  1  0
  3  8  1  0
 17 18  1  0
 10 13  1  0
  9 12  1  0
 25 26  1  0
 11 13  1  0
 18 19  1  0
 13 15  1  0
  5 10  1  0
 12 14  1  0
  4  9  2  0
 24 25  2  0
 18 20  1  0
  8 12  2  0
  2  5  1  0
  2  6  1  0
  2  7  1  0
 21 23  2  0
M  END
>  <SOM>
13

$$$$

SciTegic02211520382D

 26 28  0  0  0  0            999 V2000
    5.3357   -1.0609    0.0000 C   0  0
    4.2202   -0.4524    0.0000 C   0  0
    6.6463   -0.2964    0.0000 C   0  0
    5.3357   -2.5665    0.0000 C   0  0
    3.4480    0.8581    0.0000 C   0  0
    3.4480   -1.7942    0.0000 C   0  0
    5.3045    0.5695    0.0000 O   0  0
    7.9880   -1.0921    0.0000 C   0  0
    6.5839   -3.4245    0.0000 C   0  0
    1.9424    0.8581    0.0000 C   0  0
    1.9424   -1.7942    0.0000 C   0  0
    7.9880   -2.6601    0.0000 C   0  0
    1.1467   -0.4212    0.0000 N   0  0
    9.2049   -3.2997    0.0000 Cl  0  0
   -0.5773   -0.4524    0.0000 C   0  0
   -1.3495    0.9205    0.0000 C   0  0
   -2.8551    0.9205    0.0000 C   0  0
   -3.6196    2.2622    0.0000 C   0  0
   -5.1563    2.2622    0.0000 C   0  0
   -2.8863    3.3543    0.0000 O   0  0
   -5.9832    3.6742    0.0000 C   0  0
   -5.9832    0.8269    0.0000 C   0  0
   -7.5824    3.6742    0.0000 C   0  0
   -7.6136    0.8269    0.0000 C   0  0
   -8.4483    2.2622    0.0000 C   0  0
   -9.5326    2.2622    0.0000 F   0  0
 19 22  2  0
 19 21  1  0
  1  3  2  0
  1  2  1  0
 15 16  1  0
  1  4  1  0
 22 24  1  0
 16 17  1  0
 23 25  1  0
  6 11  1  0
  3  8  1  0
 17 18  1  0
 10 13  1  0
  9 12  1  0
 25 26  1  0
 11 13  1  0
 18 19  1  0
 13 15  1  0
  5 10  1  0
 12 14  1  0
  4  9  2  0
 24 25  2  0
 18 20  1  0
  8 12  2  0
  2  5  1  0
  2  6  1  0
  2  7  1  0
 21 23  2  0
M  END
>  <SOM>
13

$$$$

SciTegic02211520382D

 49 55  0  0  0  0            999 V2000
   -3.4643    0.0110    0.0000 C   0  0  1  0  0  0
   -3.4643   -1.3197    0.0000 C   0  0  1  0  0  0
   -2.4195    0.8358    0.0000 C   0  0  1  0  0  0
   -3.4643    1.3417    0.0000 C   0  0
   -4.6191    0.6764    0.0000 C   0  0  2  0  0  0
   -4.6191   -1.9851    0.0000 C   0  0  2  0  0  0
   -2.4195   -2.1446    0.0000 C   0  0  2  0  0  0
   -1.1163    0.5444    0.0000 C   0  0  1  0  0  0
   -2.5350    2.1666    0.0000 C   0  0
   -1.1163   -1.8531    0.0000 C   0  0  2  0  0  0
   -5.2899   -0.5224    0.0000 N   0  0
   -5.7793    0.0110    0.0000 C   0  0
   -4.6191    2.0071    0.0000 O   0  0
   -5.2844   -3.1344    0.0000 C   0  0
   -5.7793   -1.3197    0.0000 C   0  0  1  0  0  0
   -3.9537   -3.1344    0.0000 C   0  0
   -2.4195   -3.4753    0.0000 O   0  0
   -0.5334   -0.6489    0.0000 C   0  0  1  0  0  0
   -0.4234    1.6827    0.0000 C   0  0  2  0  0  0
   -1.3032    2.6890    0.0000 C   0  0  1  0  0  0
   -6.6207   -0.5224    0.0000 C   0  0
   -5.7793    2.6725    0.0000 C   0  0
   -6.9286   -1.9851    0.0000 O   0  0
   -4.6191   -4.2836    0.0000 O   0  0
   -1.2592   -4.1407    0.0000 C   0  0
    1.4132    0.4674    0.0000 C   0  0  2  0  0  0
    0.1320   -1.8036    0.0000 O   0  0
    2.2436    1.6827    0.0000 O   0  0
    0.8193    3.1399    0.0000 C   0  0  2  0  0  0
   -1.9741    3.8437    0.0000 O   0  0
   -3.9537   -5.4384    0.0000 C   0  0
    2.8264   -0.0385    0.0000 O   0  0
    1.4572   -2.0071    0.0000 C   0  0
    2.9144    2.8374    0.0000 C   0  0
    1.4902    4.2891    0.0000 O   0  0
    2.2930   -0.9733    0.0000 C   0  0
    1.9466   -3.2499    0.0000 O   0  0
    4.2561    2.8374    0.0000 C   0  0
    2.2436    3.9812    0.0000 O   0  0
    0.8193    5.4384    0.0000 C   0  0
    4.9270    1.6827    0.0000 C   0  0
    4.9270    3.9812    0.0000 C   0  0
    6.2577    1.6827    0.0000 C   0  0
    6.2577    3.9812    0.0000 C   0  0
    6.9286    2.8374    0.0000 C   0  0
   -3.4643   -2.6450    0.0000 H   0  0
   -1.2592    1.5067    0.0000 H   0  0
    0.2255    0.5444    0.0000 H   0  0
   -0.4399   -3.0024    0.0000 H   0  0
 38 41  1  0
 19 20  1  0
 29 35  1  0
  3 47  1  0
 20 29  1  0
  1  3  1  0
  1  2  1  0
 19 28  1  0
  1  5  1  0
  1  4  1  0
  8 48  1  0
 26 32  1  0
 38 42  2  0
 24 31  1  0
 11 21  1  0
  6 16  1  0
  3  8  1  0
 13 22  1  0
  6 15  1  0
  5 13  1  0
  5 12  1  0
 12 15  1  0
 10 18  1  0
  3  9  1  0
 27 33  1  0
  2  6  1  0
 43 45  1  0
  6 14  1  0
  4 10  1  0
  4 11  1  0
 44 45  2  0
  9 20  1  0
 11 14  1  0
 42 44  1  0
  2 46  1  0
 33 37  2  0
 33 36  1  0
 15 23  1  0
 20 30  1  0
 17 25  1  0
 28 34  1  0
 16 24  1  0
  8 18  1  0
  8 19  1  0
 18 27  1  0
 18 26  1  0
 34 38  1  0
 34 39  2  0
 35 40  1  0
  7 17  1  0
  2  7  1  0
  7 10  1  0
 41 43  2  0
 10 49  1  0
 26 29  1  0
M  END
>  <SOM>
11

$$$$

SciTegic02211520382D

 16 17  0  0  0  0            999 V2000
   -0.6821   -0.0498    0.0000 C   0  0
    0.6635    0.7071    0.0000 C   0  0
   -2.0277    0.7071    0.0000 C   0  0
   -0.6821   -1.5574    0.0000 C   0  0
    0.7289   -1.1089    0.0000 N   0  0
    0.6635    2.2551    0.0000 C   0  0
    2.0090   -0.0903    0.0000 C   0  0
   -3.3515   -0.0498    0.0000 C   0  0
   -2.0184    2.2053    0.0000 O   0  0
   -2.0277   -2.3361    0.0000 C   0  0
    0.7289   -2.5572    0.0000 C   0  0
    2.0090    3.0525    0.0000 C   0  0
   -0.6821    3.0027    0.0000 Cl  0  0
    3.3515    0.7071    0.0000 C   0  0
   -3.3515   -1.5792    0.0000 C   0  0
    3.3515    2.2551    0.0000 C   0  0
  5 11  1  0
 12 16  1  0
 10 15  1  0
  7 14  1  0
  1  3  1  0
  1  2  1  0
 14 16  2  0
  1  5  1  0
  1  4  1  0
  6 12  2  0
  2  6  1  0
  2  7  2  0
  8 15  1  0
  4 10  1  0
  6 13  1  0
  3  9  2  0
  3  8  1  0
M  END
>  <SOM>
5

$$$$

SciTegic02211520382D

 28 31  0  0  0  0            999 V2000
   -3.3198   -1.9217    0.0000 C   0  0
   -3.3198   -0.3795    0.0000 C   0  0
   -1.9842   -2.6856    0.0000 N   0  0
   -4.6458   -2.6904    0.0000 C   0  0
   -1.9890    0.3795    0.0000 C   0  0
   -4.6506    0.3699    0.0000 C   0  0
   -1.9794   -4.2374    0.0000 C   0  0
   -4.6458   -4.2374    0.0000 C   0  0
   -1.9938    1.9217    0.0000 C   0  0
   -4.6650    1.9073    0.0000 C   0  0
   -0.6438   -5.0013    0.0000 N   0  0
   -3.3150   -5.0061    0.0000 N   0  0
   -3.3294    2.6904    0.0000 C   0  0
   -0.6678    2.6904    0.0000 O   0  0
    0.6918   -4.2278    0.0000 C   0  0
   -0.6678    4.2278    0.0000 C   0  0
    0.6774   -2.6952    0.0000 C   0  0
    2.0178   -5.0013    0.0000 C   0  0
    0.6630    5.0061    0.0000 C   0  0
    1.9986   -1.9217    0.0000 C   0  0
    3.3486   -4.2278    0.0000 C   0  0
    1.9938    4.2422    0.0000 C   0  0
    3.3486   -2.6904    0.0000 C   0  0
    2.0082   -0.3747    0.0000 C   0  0
    1.9986    2.6952    0.0000 C   0  0
    3.3342    0.3940    0.0000 N   0  0
    3.3342    1.9314    0.0000 C   0  0
    4.6650   -0.3699    0.0000 C   0  0
 19 22  1  0
 15 18  2  0
  1  3  2  0
  1  2  1  0
 20 24  1  0
 15 17  1  0
 20 23  1  0
  4  8  2  0
  1  4  1  0
  3  7  1  0
 22 25  2  0
  5  9  1  0
  6 10  2  0
 16 19  1  0
 10 13  1  0
  9 14  1  0
  9 13  2  0
 25 27  1  0
 11 15  1  0
 17 20  2  0
 26 28  1  0
 26 27  1  0
 24 26  1  0
 18 21  1  0
 14 16  1  0
  8 12  1  0
  2  5  2  0
  2  6  1  0
  7 11  1  0
  7 12  2  0
 21 23  2  0
M  END
>  <SOM>
26

$$$$

SciTegic02211520382D

 29 31  0  0  0  0            999 V2000
   -4.7885   -3.2179    0.0000 C   0  0
   -3.3296   -2.7433    0.0000 C   0  0
   -4.7885   -4.7606    0.0000 C   0  0
   -6.1218   -2.4431    0.0000 C   0  0
   -2.8550   -1.2774    0.0000 C   0  0
   -2.4222   -3.9997    0.0000 C   0  0
   -3.3296   -5.2353    0.0000 N   0  0
   -6.1218   -5.5284    0.0000 C   0  0
   -7.4620   -3.2179    0.0000 C   0  0
   -1.3542   -0.9493    0.0000 C   0  0
   -0.8865   -4.0067    0.0000 O   0  0
   -7.4620   -4.7606    0.0000 C   0  0
   -8.7952   -2.4571    0.0000 F   0  0
   -0.8725    0.5165    0.0000 C   0  0
   -0.1047   -1.8568    0.0000 N   0  0
    0.6562    0.5165    0.0000 C   0  0
   -1.7730    1.7730    0.0000 C   0  0
    1.1587   -0.9354    0.0000 C   0  0
    1.5427    1.7730    0.0000 C   0  0
    2.6246   -1.3751    0.0000 C   0  0
    3.0783    1.6264    0.0000 N   0  0
    0.8935    3.1621    0.0000 O   0  0
    3.9579    2.8829    0.0000 C   0  0
    5.4935    2.7433    0.0000 C   0  0
    6.3800    3.9997    0.0000 N   0  0
    7.9087    3.8601    0.0000 C   0  0
    5.7309    5.3888    0.0000 C   0  0
    8.7952    5.1166    0.0000 C   0  0
    4.1952    5.5284    0.0000 C   0  0
 19 22  2  0
 19 21  1  0
  1  3  1  0
  1  2  1  0
  1  4  2  0
 23 24  1  0
  3  7  1  0
 15 18  1  0
 16 18  2  0
 16 19  1  0
  3  8  2  0
  5 10  1  0
 10 14  2  0
 10 15  1  0
  9 13  1  0
  9 12  2  0
  6 11  2  0
 25 27  1  0
 25 26  1  0
 27 29  1  0
 26 28  1  0
  4  9  1  0
 24 25  1  0
 18 20  1  0
 14 16  1  0
 14 17  1  0
  8 12  1  0
  2  5  2  0
  2  6  1  0
  6  7  1  0
 21 23  1  0
M  END
>  <SOM>
25

$$$$

SciTegic02211520382D

 20 21  0  0  0  0            999 V2000
   -1.6255    0.5859    0.0000 C   0  0
   -1.6255    2.1500    0.0000 C   0  0
   -0.2977   -0.1654    0.0000 C   0  0
   -2.9675   -0.1654    0.0000 C   0  0
   -0.2977    2.9203    0.0000 N   0  0
   -2.9675    2.9203    0.0000 C   0  0
    1.0868    0.6285    0.0000 C   0  0
   -0.2977   -1.7248    0.0000 N   0  0
   -4.2954    0.6285    0.0000 C   0  0
    1.0868    2.1122    0.0000 C   0  0
   -4.2954    2.1122    0.0000 C   0  0
    1.0443   -2.4997    0.0000 C   0  0
   -5.6563    2.8825    0.0000 Cl  0  0
    2.3532   -1.7248    0.0000 C   0  0
    1.0443   -4.0402    0.0000 C   0  0
    2.2729   -0.2221    0.0000 C   0  0
    3.6196    0.6096    0.0000 C   0  0
    3.6385    2.1500    0.0000 N   0  0
    4.8624    2.9628    0.0000 C   0  0
    4.8624    4.4844    0.0000 C   0  0
 17 18  1  0
 14 16  1  0
  5 10  1  0
 11 13  1  0
 18 19  1  0
  1  3  2  0
  1  2  1  0
  3  7  1  0
  8 12  1  0
  1  4  1  0
  2  5  2  0
  2  6  1  0
 16 17  1  0
  9 11  1  0
  7 10  2  0
 12 14  1  0
  4  9  2  0
  6 11  2  0
  3  8  1  0
 12 15  1  0
 19 20  1  0
M  END
>  <SOM>
18

$$$$

SciTegic02211520382D

 20 21  0  0  0  0            999 V2000
   -1.6255    0.5859    0.0000 C   0  0
   -1.6255    2.1500    0.0000 C   0  0
   -0.2977   -0.1654    0.0000 C   0  0
   -2.9675   -0.1654    0.0000 C   0  0
   -0.2977    2.9203    0.0000 N   0  0
   -2.9675    2.9203    0.0000 C   0  0
    1.0868    0.6285    0.0000 C   0  0
   -0.2977   -1.7248    0.0000 N   0  0
   -4.2954    0.6285    0.0000 C   0  0
    1.0868    2.1122    0.0000 C   0  0
   -4.2954    2.1122    0.0000 C   0  0
    1.0443   -2.4997    0.0000 C   0  0
   -5.6563    2.8825    0.0000 Cl  0  0
    2.3532   -1.7248    0.0000 C   0  0
    1.0443   -4.0402    0.0000 C   0  0
    2.2729   -0.2221    0.0000 C   0  0
    3.6196    0.6096    0.0000 C   0  0
    3.6385    2.1500    0.0000 N   0  0
    4.8624    2.9628    0.0000 C   0  0
    4.8624    4.4844    0.0000 C   0  0
 17 18  1  0
 14 16  1  0
  5 10  1  0
 11 13  1  0
 18 19  1  0
  1  3  2  0
  1  2  1  0
  3  7  1  0
  8 12  1  0
  1  4  1  0
  2  5  2  0
  2  6  1  0
 16 17  1  0
  9 11  1  0
  7 10  2  0
 12 14  1  0
  4  9  2  0
  6 11  2  0
  3  8  1  0
 12 15  1  0
 19 20  1  0
M  END
>  <SOM>
18

$$$$

SciTegic02211520382D

 36 40  0  0  0  0            999 V2000
    2.3225    1.2469    0.0000 C   0  0
    3.7818    0.6646    0.0000 N   0  0
    2.2814    2.7542    0.0000 C   0  0
    1.0140    0.4522    0.0000 N   0  0
    4.3231   -0.7605    0.0000 C   0  0  2  0  0  0
    4.6725    1.8430    0.0000 N   0  0
    0.9592    3.4941    0.0000 C   0  0
    3.7270    3.2680    0.0000 N   0  0
   -0.3220    1.1784    0.0000 C   0  0
    3.5147   -2.0896    0.0000 C   0  0
    5.8235   -1.1304    0.0000 C   0  0  1  0  0  0
    0.9592    5.0288    0.0000 N   0  0
   -0.3426    2.7062    0.0000 N   0  0
   -1.6443    0.3837    0.0000 S   0  0
    4.5218   -3.2543    0.0000 C   0  0  1  0  0  0
    5.9468   -2.6788    0.0000 C   0  0  1  0  0  0
    6.9950   -0.1370    0.0000 O   0  0
   -0.3700    5.8029    0.0000 C   0  0  1  0  0  0
   -1.6443   -1.1441    0.0000 C   0  0
    4.1587   -4.7547    0.0000 O   0  0
    7.2554   -3.4804    0.0000 O   0  0
   -1.9046    5.8029    0.0000 C   0  0  1  0  0  0
   -1.1236    7.1389    0.0000 C   0  0
   -2.9734   -1.9252    0.0000 C   0  0
    2.6857   -5.1932    0.0000 C   0  0
   -3.2543    5.0493    0.0000 C   0  0
   -2.9666   -3.4598    0.0000 C   0  0
    2.3363   -6.6936    0.0000 C   0  0
   -4.5697    5.8235    0.0000 C   0  0
   -3.2475    3.5215    0.0000 C   0  0
    0.8632   -7.1389    0.0000 O   0  0
   -5.9057    5.0630    0.0000 C   0  0
   -4.5766    2.7473    0.0000 C   0  0
   -5.9194    3.5215    0.0000 C   0  0
   -7.2280    5.8441    0.0000 F   0  0
   -7.2554    2.7610    0.0000 F   0  0
 29 32  1  0
 19 24  1  0
  1  3  2  0
  1  2  1  0
 20 25  1  0
 15 16  1  0
  1  4  1  0
  3  7  1  0
 26 30  1  0
 28 31  1  0
 22 26  1  0
  3  8  1  0
  5 11  1  0
  5 10  1  0
 10 15  1  0
 32 34  2  0
 32 35  1  0
 30 33  2  0
  6  8  2  0
 25 28  1  0
  9 14  1  0
  9 13  1  0
 11 17  1  0
 11 16  1  0
 33 34  1  0
 15 20  1  0
 26 29  2  0
 12 18  1  0
  4  9  2  0
 24 27  1  0
 16 21  1  0
 18 23  1  0
 18 22  1  0
 34 36  1  0
 14 19  1  0
  2  5  1  0
  2  6  1  0
 22 23  1  0
  7 13  2  0
  7 12  1  0
M  END
>  <SOM>
12

$$$$

SciTegic02211520382D

 17 17  0  0  0  0            999 V2000
   -3.2741    0.7158    0.0000 C   0  0
   -1.8659    1.4904    0.0000 N   0  0
   -3.2741   -0.9447    0.0000 C   0  0
   -4.6824    1.4258    0.0000 C   0  0
   -0.5398    0.7158    0.0000 C   0  0
   -4.6824   -1.6899    0.0000 C   0  0
   -6.0260    0.6454    0.0000 C   0  0
    0.8039    1.4904    0.0000 N   0  0
   -0.5398   -0.5809    0.0000 N   0  0
   -6.0260   -0.9095    0.0000 C   0  0
    2.1299    0.7158    0.0000 C   0  0
   -7.1057   -1.4258    0.0000 Cl  0  0
    3.5088    1.4904    0.0000 N   0  0
    2.1299   -0.6161    0.0000 N   0  0
    4.8349    0.7158    0.0000 C   0  0
    4.8349   -0.5457    0.0000 C   0  0
    6.3253    1.5608    0.0000 C   0  0
  4  7  2  0
 10 12  1  0
 11 14  2  0
 11 13  1  0
 15 16  1  0
  1  3  2  0
  1  2  1  0
 15 17  1  0
  8 11  1  0
  1  4  1  0
 13 15  1  0
  2  5  1  0
  3  6  1  0
  7 10  1  0
  5  9  2  0
  5  8  1  0
  6 10  2  0
M  END
>  <SOM>
13

$$$$

SciTegic02211520382D

 19 20  0  0  0  0            999 V2000
   -1.4004   -0.7256    0.0000 C   0  0  2  0  0  0
   -2.2370    0.5731    0.0000 C   0  0
   -2.1214   -2.1445    0.0000 C   0  0
    0.2265   -0.7025    0.0000 C   0  0
   -1.4929    1.8765    0.0000 C   0  0
   -3.7714    0.5731    0.0000 C   0  0
   -3.6790   -2.1214    0.0000 C   0  0
   -1.3542   -3.4202    0.0000 N   0  0
    0.9660   -1.9828    0.0000 C   0  0
   -2.2370    3.1798    0.0000 C   0  0
   -4.5155    1.8765    0.0000 C   0  0
   -4.4231   -3.5126    0.0000 C   0  0
   -2.1214   -4.8159    0.0000 C   0  0
    2.5004   -2.0059    0.0000 N   0  0
   -3.7714    3.1798    0.0000 C   0  0
   -3.6328   -4.8159    0.0000 C   0  0
    3.4987   -3.3277    0.0000 C   0  0
    3.7575   -0.6101    0.0000 C   0  0
   -4.5617    4.5710    0.0000 Cl  0  0
 15 19  1  0
  5 10  2  0
 14 17  1  0
 10 15  1  0
  1  3  1  0
  1  2  1  0
 13 16  2  0
 14 18  1  0
  3  7  1  0
  1  4  1  0
  8 13  1  0
  2  5  1  0
  2  6  2  0
  9 14  1  0
  7 12  2  0
 12 16  1  0
 11 15  2  0
  4  9  1  0
  6 11  1  0
  3  8  2  0
M  END
>  <SOM>
14

$$$$

SciTegic02211520382D

 18 19  0  0  0  0            999 V2000
   -1.2939    0.9947    0.0000 C   0  0
   -2.4192    2.0863    0.0000 C   0  0
   -0.0464    1.8671    0.0000 C   0  0
    0.0464    0.2149    0.0000 C   0  0
   -2.6342    0.2149    0.0000 C   0  0
   -2.4192    3.5488    0.0000 C   0  0
   -3.7595    1.3993    0.0000 C   0  0
    1.3529    1.1801    0.0000 O   0  0
   -0.0464    3.1737    0.0000 O   0  0
    0.0464   -1.3782    0.0000 C   0  0
   -2.6215   -1.3276    0.0000 C   0  0
   -3.7132    4.3917    0.0000 C   0  0
   -5.0661    2.2422    0.0000 C   0  0
    2.6173    2.0062    0.0000 C   0  0
   -1.3276   -2.1579    0.0000 N   0  0
   -5.0661    3.6921    0.0000 C   0  0
    3.9871    1.3192    0.0000 C   0  0
   -1.3276   -3.7132    0.0000 C   0  0
  5 11  1  0
 14 17  1  0
 12 16  1  0
  8 14  1  0
  1  3  1  0
  1  2  1  0
 13 16  2  0
 11 15  1  0
  1  5  1  0
  1  4  1  0
  6 12  2  0
  2  6  1  0
  2  7  2  0
 15 18  1  0
  7 13  1  0
  4 10  1  0
  3  9  2  0
  3  8  1  0
 10 15  1  0
M  END
>  <SOM>
15

$$$$

SciTegic02211520382D

 33 34  0  0  0  0            999 V2000
   -3.8955   -0.0841    0.0000 C   0  0
   -5.2594   -0.8781    0.0000 C   0  0
   -2.5690    0.6913    0.0000 C   0  0
   -3.8955    1.5788    0.0000 C   0  0
   -3.0921   -1.4013    0.0000 C   0  0
   -6.5486   -0.1028    0.0000 C   0  0
   -5.2314   -2.3728    0.0000 C   0  0
   -1.2051   -0.0093    0.0000 C   0  0
   -2.6624    2.3728    0.0000 C   0  0
   -5.3715    2.2887    0.0000 C   0  0
   -2.2981   -2.7652    0.0000 N   0  0
   -7.8752   -0.8781    0.0000 C   0  0
   -6.5299   -3.1482    0.0000 C   0  0
    0.0841    0.7567    0.0000 C   0  0
   -7.8752   -2.4195    0.0000 C   0  0
   -9.1924   -0.1028    0.0000 O   0  0
    1.4106    0.0561    0.0000 N   0  0
   -9.1924   -3.1762    0.0000 O   0  0
  -10.5095   -0.8781    0.0000 C   0  0
    2.6998    0.8314    0.0000 C   0  0
    1.4106   -1.5321    0.0000 C   0  0
  -10.5563   -2.4195    0.0000 C   0  0
    4.0637    0.0747    0.0000 C   0  0
    5.3809    0.8781    0.0000 C   0  0
    6.7074    0.1682    0.0000 C   0  0
    5.3809    2.4195    0.0000 C   0  0
    8.0246    0.9622    0.0000 C   0  0
    6.6794    3.1949    0.0000 C   0  0
    7.9966    2.4662    0.0000 C   0  0
    9.3885    0.2335    0.0000 O   0  0
    9.2951    3.3070    0.0000 O   0  0
   10.6870    1.0556    0.0000 C   0  0
   10.6403    2.6251    0.0000 C   0  0
 15 18  1  0
 27 30  1  0
 29 31  1  0
  1  3  1  0
  1  2  1  0
 20 23  1  0
  1  5  1  0
  1  4  1  0
 31 33  1  0
  6 12  2  0
 16 19  1  0
  3  8  1  0
  5 11  3  0
 23 24  1  0
 30 32  1  0
  4 10  1  0
 28 29  2  0
 25 27  2  0
 17 20  1  0
 17 21  1  0
 27 29  1  0
 18 22  1  0
 26 28  1  0
 12 16  1  0
 12 15  1  0
 24 26  2  0
 24 25  1  0
 13 15  2  0
 14 17  1  0
  8 14  1  0
  2  6  1  0
  2  7  2  0
  7 13  1  0
  4  9  1  0
M  END
>  <SOM>
17

$$$$

SciTegic02211520382D

 33 34  0  0  0  0            999 V2000
   -3.8955   -0.0841    0.0000 C   0  0
   -5.2594   -0.8781    0.0000 C   0  0
   -2.5690    0.6913    0.0000 C   0  0
   -3.8955    1.5788    0.0000 C   0  0
   -3.0921   -1.4013    0.0000 C   0  0
   -6.5486   -0.1028    0.0000 C   0  0
   -5.2314   -2.3728    0.0000 C   0  0
   -1.2051   -0.0093    0.0000 C   0  0
   -2.6624    2.3728    0.0000 C   0  0
   -5.3715    2.2887    0.0000 C   0  0
   -2.2981   -2.7652    0.0000 N   0  0
   -7.8752   -0.8781    0.0000 C   0  0
   -6.5299   -3.1482    0.0000 C   0  0
    0.0841    0.7567    0.0000 C   0  0
   -7.8752   -2.4195    0.0000 C   0  0
   -9.1924   -0.1028    0.0000 O   0  0
    1.4106    0.0561    0.0000 N   0  0
   -9.1924   -3.1762    0.0000 O   0  0
  -10.5095   -0.8781    0.0000 C   0  0
    2.6998    0.8314    0.0000 C   0  0
    1.4106   -1.5321    0.0000 C   0  0
  -10.5563   -2.4195    0.0000 C   0  0
    4.0637    0.0747    0.0000 C   0  0
    5.3809    0.8781    0.0000 C   0  0
    6.7074    0.1682    0.0000 C   0  0
    5.3809    2.4195    0.0000 C   0  0
    8.0246    0.9622    0.0000 C   0  0
    6.6794    3.1949    0.0000 C   0  0
    7.9966    2.4662    0.0000 C   0  0
    9.3885    0.2335    0.0000 O   0  0
    9.2951    3.3070    0.0000 O   0  0
   10.6870    1.0556    0.0000 C   0  0
   10.6403    2.6251    0.0000 C   0  0
 15 18  1  0
 27 30  1  0
 29 31  1  0
  1  3  1  0
  1  2  1  0
 20 23  1  0
  1  5  1  0
  1  4  1  0
 31 33  1  0
  6 12  2  0
 16 19  1  0
  3  8  1  0
  5 11  3  0
 23 24  1  0
 30 32  1  0
  4 10  1  0
 28 29  2  0
 25 27  2  0
 17 20  1  0
 17 21  1  0
 27 29  1  0
 18 22  1  0
 26 28  1  0
 12 16  1  0
 12 15  1  0
 24 26  2  0
 24 25  1  0
 13 15  2  0
 14 17  1  0
  8 14  1  0
  2  6  1  0
  2  7  2  0
  7 13  1  0
  4  9  1  0
M  END
>  <SOM>
17

$$$$

SciTegic02211520382D

 17 17  0  0  0  0            999 V2000
   -1.9940    1.3643    0.0000 C   0  0
   -0.4506    1.3828    0.0000 C   0  0
   -2.7656    2.6792    0.0000 C   0  0
   -2.7471   -0.0247    0.0000 C   0  0
    0.3704    0.1173    0.0000 N   0  0
    0.2840    2.8027    0.0000 O   0  0
   -4.3460    2.6792    0.0000 C   0  0
   -4.2719   -0.0062    0.0000 C   0  0
    1.9508    0.1173    0.0000 C   0  0
   -5.0806    1.2902    0.0000 C   0  0
    2.6669   -1.1297    0.0000 C   0  0
   -6.5499    1.3087    0.0000 N   0  0
    4.2657   -1.1421    0.0000 N   0  0
    5.0004    0.3087    0.0000 C   0  0
    5.0868   -2.3705    0.0000 C   0  0
    4.1731    1.6606    0.0000 C   0  0
    6.6795   -2.3520    0.0000 C   0  0
 10 12  1  0
 11 13  1  0
  9 11  1  0
 13 14  1  0
  1  3  1  0
  1  2  1  0
 15 17  1  0
  3  7  2  0
  4  8  1  0
  1  4  2  0
 13 15  1  0
  2  5  1  0
  2  6  2  0
  8 10  2  0
  7 10  1  0
  5  9  1  0
 14 16  1  0
M  END
>  <SOM>
13

$$$$

SciTegic02211520382D

 26 27  0  0  0  0            999 V2000
   -0.5916    0.5916    0.0000 C   0  0
   -2.0253    1.4710    0.0000 C   0  0
   -1.6789   -0.5383    0.0000 C   0  0
    0.6609    1.6469    0.0000 C   0  0  1  0  0  0
    0.6129   -0.5490    0.0000 C   0  0
   -2.0147    2.9101    0.0000 C   0  0
   -3.2725    0.7622    0.0000 C   0  0
   -1.3591   -1.9614    0.0000 C   0  0
   -3.0380   -0.1066    0.0000 C   0  0
    0.6929    2.9527    0.0000 O   0  0
    1.9827    0.8634    0.0000 C   0  0
    0.6129   -2.1106    0.0000 C   0  0  1  0  0  0
   -3.2565    3.6403    0.0000 C   0  0
   -4.5037    1.4870    0.0000 C   0  0
   -2.3984   -2.9314    0.0000 C   0  0
   -4.1200   -1.0873    0.0000 C   0  0
    2.0573    3.7362    0.0000 C   0  0
    3.3258    1.6203    0.0000 C   0  0
    1.9561   -2.9634    0.0000 N   0  0
   -0.7568   -3.1499    0.0000 C   0  0
   -4.4984    2.9261    0.0000 C   0  0
   -3.8002   -2.5104    0.0000 C   0  0
    3.4218    2.9527    0.0000 C   0  0
    2.0573    5.3139    0.0000 O   0  0
    3.3418   -2.1106    0.0000 C   0  0
    1.9401   -4.8715    0.0000 C   0  0
 19 26  1  0
 19 25  1  0
  1  3  1  0
  1  2  1  0
  1  5  1  0
  1  4  1  0
  6 13  1  0
 12 20  1  0
  3  9  1  0
 13 21  2  0
  5 12  1  0
 10 17  1  0
  3  8  2  0
  9 16  2  0
  4 10  1  0
  4 11  1  0
 14 21  1  0
 15 22  2  0
 11 18  1  0
 17 23  1  0
 17 24  2  0
 12 19  1  0
 16 22  1  0
  8 15  1  0
  7 14  2  0
  2  6  2  0
  2  7  1  0
M  END
>  <SOM>
19

$$$$

SciTegic02211520382D

 21 22  0  0  0  0            999 V2000
   -0.5309   -0.8978    0.0000 C   0  0
   -1.9122   -0.1079    0.0000 C   0  0
   -0.5309   -2.4820    0.0000 C   0  0
    0.8547   -0.1079    0.0000 C   0  0
   -1.9122    1.4288    0.0000 C   0  0  2  0  0  0
   -3.2935   -0.8978    0.0000 C   0  0
   -1.9122   -3.2461    0.0000 C   0  0
    0.8547   -3.2461    0.0000 N   0  0
    2.2360   -0.8978    0.0000 C   0  0
   -0.5827    2.1928    0.0000 C   0  0  1  0  0  0
   -3.3971    2.2317    0.0000 O   0  0
   -3.2935   -2.4820    0.0000 C   0  0
   -1.8950   -4.4979    0.0000 O   0  0
    2.2360   -2.4820    0.0000 C   0  0
    0.7511    1.4288    0.0000 N   0  0
   -0.5827    3.7295    0.0000 C   0  0
    3.3281   -3.3022    0.0000 O   0  0
    2.0676    2.1928    0.0000 C   0  0
    0.7511    4.4979    0.0000 C   0  0
    3.3971    1.4417    0.0000 C   0  0
    2.0676    3.5266    0.0000 C   0  0
 15 18  1  0
  1  3  2  0
  1  2  1  0
  1  4  1  0
  3  7  1  0
  6 12  1  0
 16 19  1  0
  3  8  1  0
  5 11  1  0
  5 10  1  0
 10 15  1  0
 10 16  1  0
  9 14  1  0
  4  9  2  0
 18 21  1  0
 18 20  1  0
 14 17  2  0
  8 14  1  0
  2  5  1  0
  2  6  2  0
  7 13  1  0
  7 12  2  0
M  END
>  <SOM>
15

$$$$

SciTegic02211520382D

 19 20  0  0  0  0            999 V2000
   -2.0978    0.3587    0.0000 C   0  0
   -2.8568    1.6974    0.0000 C   0  0
   -2.8568   -0.9843    0.0000 C   0  0
   -0.5505    0.3587    0.0000 O   0  0
   -2.0978    3.0403    0.0000 C   0  0
   -4.4041    1.6974    0.0000 C   0  0
   -2.0978   -2.2896    0.0000 C   0  0
   -4.3666   -0.9843    0.0000 C   0  0
    0.2044   -0.9843    0.0000 C   0  0
   -2.8902    4.3457    0.0000 C   0  0
   -5.1590    3.0070    0.0000 C   0  0
   -2.8568   -3.6284    0.0000 C   0  0
   -5.1256   -2.3230    0.0000 C   0  0
    1.8559   -0.9634    0.0000 C   0  0
   -4.4041    4.3457    0.0000 C   0  0
   -4.3666   -3.6284    0.0000 C   0  0
    2.5065   -2.3230    0.0000 N   0  0
    1.7516   -3.6618    0.0000 C   0  0
    4.0705   -2.3063    0.0000 C   0  0
 17 19  1  0
 17 18  1  0
 11 15  2  0
  5 10  2  0
 14 17  1  0
 10 15  1  0
  1  3  1  0
  1  2  1  0
 13 16  1  0
  3  7  2  0
  1  4  1  0
  8 13  2  0
  2  5  1  0
  2  6  2  0
  9 14  1  0
  7 12  1  0
 12 16  2  0
  4  9  1  0
  6 11  1  0
  3  8  1  0
M  END
>  <SOM>
17

$$$$

SciTegic02211520382D

 27 29  0  0  0  0            999 V2000
    3.8709    1.5798    0.0000 N   0  0
    5.3684    1.9317    0.0000 C   0  0
    3.7586    0.0449    0.0000 N   0  0
    2.7029    2.5756    0.0000 C   0  0
    6.1695    0.5765    0.0000 N   0  0
    5.9748    3.3468    0.0000 O   0  0
    5.1812   -0.5615    0.0000 C   0  0
    1.3702    1.8044    0.0000 C   0  0
    7.7044    0.4417    0.0000 C   0  0
    5.5331   -2.0590    0.0000 C   0  0
    0.1947    2.8077    0.0000 C   0  0
    8.3408    1.8419    0.0000 C   0  0
    7.0605   -2.2312    0.0000 C   0  0
    4.5073   -3.2120    0.0000 O   0  0
   -1.1381    2.0365    0.0000 N   0  0
   -1.1381    0.5016    0.0000 C   0  0
   -2.4708    2.8077    0.0000 C   0  0
   -2.4708   -0.2695    0.0000 C   0  0
   -3.8035    2.0365    0.0000 C   0  0
   -3.8035    0.5016    0.0000 N   0  0
   -5.1363   -0.2695    0.0000 C   0  0
   -6.4690    0.5016    0.0000 C   0  0
   -5.1363   -1.8119    0.0000 C   0  0
   -7.8017   -0.2695    0.0000 C   0  0
   -6.4690   -2.5831    0.0000 C   0  0
   -7.8017   -1.8119    0.0000 C   0  0
   -9.1420    0.5016    0.0000 Cl  0  0
 19 20  1  0
  1  3  1  0
  1  2  1  0
 15 17  1  0
 15 16  1  0
  4  8  1  0
  1  4  1  0
  3  7  2  0
 22 24  2  0
  5  9  1  0
  5  7  1  0
 16 18  1  0
 23 25  1  0
 17 19  1  0
 10 13  1  0
 10 14  2  0
  9 12  1  0
 25 26  2  0
 11 15  1  0
 20 21  1  0
 24 26  1  0
 24 27  1  0
 18 20  1  0
  8 11  1  0
  2  5  1  0
  2  6  2  0
  7 10  1  0
 21 23  2  0
 21 22  1  0
M  END
>  <SOM>
15

$$$$

SciTegic02211520382D

 16 16  0  0  0  0            999 V2000
    1.2694   -1.7423    0.0000 C   0  0
   -0.0398   -2.4989    0.0000 N   0  0
    1.2694   -0.2240    0.0000 N   0  0
    2.5388   -2.4541    0.0000 N   0  0
   -1.3440   -1.7423    0.0000 C   0  0
   -0.0398    0.5177    0.0000 C   0  0
    3.8878   -1.6129    0.0000 C   0  0
   -1.3440   -0.2240    0.0000 N   0  0
   -2.6284   -2.4989    0.0000 N   0  0
   -0.0398    2.0310    0.0000 S   0  0
    5.1970   -2.4193    0.0000 C   0  0
    3.3253   -0.1842    0.0000 C   0  0
    4.4802   -0.1344    0.0000 C   0  0
   -3.7733   -1.5233    0.0000 C   0  0
    1.2843    2.8574    0.0000 C   0  0
   -5.0676   -2.2700    0.0000 C   0  0
  4  7  1  0
 14 16  1  0
  7 13  1  0
  1  3  2  0
  1  2  1  0
  7 12  1  0
  9 14  1  0
  1  4  1  0
  6  8  2  0
  2  5  2  0
  3  6  1  0
  7 11  1  0
  5  9  1  0
  5  8  1  0
  6 10  1  0
 10 15  1  0
M  END
>  <SOM>
9

$$$$

SciTegic02211520382D

 33 34  0  0  0  0            999 V2000
   -1.7171   -0.9503    0.0000 C   0  0
   -1.7171    0.5964    0.0000 C   0  0
   -0.3801   -1.7171    0.0000 C   0  0
   -3.0475   -1.7171    0.0000 N   0  0
   -3.0475    1.3632    0.0000 C   0  0
   -0.3801    1.3632    0.0000 C   0  0
    0.9569   -0.9503    0.0000 C   0  0
   -0.3801   -3.2572    0.0000 C   0  0
   -4.3779   -0.9503    0.0000 C   0  0
   -4.3779    0.5964    0.0000 N   0  0
   -3.0475    2.8968    0.0000 C   0  0
   -0.3801    2.9033    0.0000 C   0  0
    2.2873   -1.7171    0.0000 C   0  0
    0.9569   -4.0306    0.0000 C   0  0
   -5.7083   -1.7171    0.0000 N   0  0
   -1.7171    3.6636    0.0000 C   0  0
   -4.3779    3.6636    0.0000 C   0  0
    0.9569    3.6767    0.0000 C   0  0  2  0  0  0
    2.2873   -3.2572    0.0000 C   0  0
   -5.7083   -3.2507    0.0000 S   0  0
   -7.0388   -0.9503    0.0000 C   0  0
    2.2873    2.9033    0.0000 C   0  0
    0.9569    5.2168    0.0000 O   0  0
    3.6242   -4.0306    0.0000 F   0  0
   -5.7083   -4.7777    0.0000 C   0  0
   -4.1682   -3.2507    0.0000 O   0  0
   -7.2485   -3.2507    0.0000 O   0  0
    3.6242    3.6767    0.0000 C   0  0  2  0  0  0
    4.9612    2.9033    0.0000 C   0  0
    3.6242    5.2168    0.0000 O   0  0
    6.2916    3.6767    0.0000 C   0  0
    7.6286    2.9033    0.0000 O   0  0
    6.2916    5.2168    0.0000 O   0  0
 19 24  1  0
 29 31  1  0
  1  3  1  0
  1  2  2  0
 20 25  1  0
  1  4  1  0
 22 28  1  0
  3  7  1  0
 28 30  1  0
  6 12  2  0
  3  8  2  0
  5 11  1  0
  5 10  2  0
 20 26  2  0
  9 15  1  0
 20 27  2  0
 11 17  1  0
 11 16  1  0
  9 10  1  0
 15 20  1  0
 15 21  1  0
 12 18  1  0
 31 33  2  0
 31 32  1  0
  4  9  2  0
 13 19  1  0
 28 29  1  0
 18 23  1  0
 18 22  1  0
  8 14  1  0
 14 19  2  0
  2  5  1  0
  2  6  1  0
  7 13  2  0
M  END
>  <SOM>
15

$$$$

SciTegic02211520382D

 27 29  0  0  0  0            999 V2000
   -2.1717    1.8227    0.0000 C   0  0
   -3.6971    1.1052    0.0000 N   0  0
   -1.8809    3.3933    0.0000 C   0  0
   -0.9695    0.7821    0.0000 C   0  0
   -5.1707    1.8550    0.0000 C   0  0
   -3.7423   -0.5365    0.0000 C   0  0
   -2.8504    4.3951    0.0000 C   0  0
   -0.3749    3.9168    0.0000 C   0  0
    0.5365    1.3121    0.0000 C   0  0
   -5.4293    3.4256    0.0000 C   0  0
   -6.3988    0.8532    0.0000 C   0  0
   -2.3915   -1.2345    0.0000 C   0  0
   -5.0738   -1.1957    0.0000 O   0  0
   -4.4792    4.3951    0.0000 C   0  0
    0.8338    2.8762    0.0000 C   0  0
    1.7128    0.3038    0.0000 N   0  0
   -6.9223    3.9815    0.0000 C   0  0
   -7.8789    1.4026    0.0000 C   0  0
   -2.4173   -2.7857    0.0000 N   0  0
    3.0572    1.0729    0.0000 C   0  0
   -8.1439    2.9732    0.0000 C   0  0
   -3.7035   -3.6518    0.0000 C   0  0
   -1.1699   -3.7035    0.0000 C   0  0
    4.3757    0.3167    0.0000 O   0  0
    3.0637    2.5854    0.0000 O   0  0
    5.7137    1.0729    0.0000 C   0  0
    7.0387    0.3878    0.0000 C   0  0
 19 22  1  0
 19 23  1  0
  1  3  2  0
  1  2  1  0
 20 24  1  0
 20 25  2  0
  1  4  1  0
  3  7  1  0
  6 12  1  0
  6 13  2  0
  3  8  1  0
  5 11  1  0
  5 10  2  0
 10 14  1  0
 10 17  1  0
  9 16  1  0
  9 15  1  0
 11 18  2  0
 17 21  2  0
 12 19  1  0
  4  9  2  0
 24 26  1  0
 16 20  1  0
 18 21  1  0
 26 27  1  0
  8 15  2  0
  7 14  1  0
  2  6  1  0
  2  5  1  0
M  END
>  <SOM>
16

$$$$

SciTegic02211520382D

 27 29  0  0  0  0            999 V2000
   -2.1717    1.8227    0.0000 C   0  0
   -3.6971    1.1052    0.0000 N   0  0
   -1.8809    3.3933    0.0000 C   0  0
   -0.9695    0.7821    0.0000 C   0  0
   -5.1707    1.8550    0.0000 C   0  0
   -3.7423   -0.5365    0.0000 C   0  0
   -2.8504    4.3951    0.0000 C   0  0
   -0.3749    3.9168    0.0000 C   0  0
    0.5365    1.3121    0.0000 C   0  0
   -5.4293    3.4256    0.0000 C   0  0
   -6.3988    0.8532    0.0000 C   0  0
   -2.3915   -1.2345    0.0000 C   0  0
   -5.0738   -1.1957    0.0000 O   0  0
   -4.4792    4.3951    0.0000 C   0  0
    0.8338    2.8762    0.0000 C   0  0
    1.7128    0.3038    0.0000 N   0  0
   -6.9223    3.9815    0.0000 C   0  0
   -7.8789    1.4026    0.0000 C   0  0
   -2.4173   -2.7857    0.0000 N   0  0
    3.0572    1.0729    0.0000 C   0  0
   -8.1439    2.9732    0.0000 C   0  0
   -3.7035   -3.6518    0.0000 C   0  0
   -1.1699   -3.7035    0.0000 C   0  0
    4.3757    0.3167    0.0000 O   0  0
    3.0637    2.5854    0.0000 O   0  0
    5.7137    1.0729    0.0000 C   0  0
    7.0387    0.3878    0.0000 C   0  0
 19 22  1  0
 19 23  1  0
  1  3  2  0
  1  2  1  0
 20 24  1  0
 20 25  2  0
  1  4  1  0
  3  7  1  0
  6 12  1  0
  6 13  2  0
  3  8  1  0
  5 11  1  0
  5 10  2  0
 10 14  1  0
 10 17  1  0
  9 16  1  0
  9 15  1  0
 11 18  2  0
 17 21  2  0
 12 19  1  0
  4  9  2  0
 24 26  1  0
 16 20  1  0
 18 21  1  0
 26 27  1  0
  8 15  2  0
  7 14  1  0
  2  6  1  0
  2  5  1  0
M  END
>  <SOM>
19

$$$$

SciTegic02211520382D

 22 24  0  0  0  0            999 V2000
    0.3871   -1.5935    0.0000 C   0  0
   -0.0225   -3.0475    0.0000 C   0  0
   -0.5762   -0.3466    0.0000 C   0  0
    1.8546   -1.2244    0.0000 C   0  0
   -1.2964   -3.5787    0.0000 S   0  0
    1.0308   -4.1323    0.0000 C   0  0
   -2.1742   -0.3466    0.0000 C   0  0
    0.1035    1.0353    0.0000 O   0  0
    2.9079   -2.3048    0.0000 C   0  0
   -2.6334   -3.0790    0.0000 C   0  0
    2.4938   -3.7632    0.0000 C   0  0
   -3.0655   -1.5710    0.0000 C   0  0
    1.6475    1.0443    0.0000 C   0  0
    4.4024   -1.9311    0.0000 Cl  0  0
   -3.7227   -4.1999    0.0000 C   0  0
   -4.5825   -1.1929    0.0000 C   0  0
    2.1517    2.4983    0.0000 C   0  0
   -5.2442   -3.8217    0.0000 C   0  0
   -5.6718   -2.3183    0.0000 C   0  0
    3.6912    2.5073    0.0000 N   0  0
    4.1999    3.9613    0.0000 C   0  0
    4.5870    1.2559    0.0000 C   0  0
 15 18  2  0
  1  3  1  0
  1  2  2  0
 20 22  1  0
 20 21  1  0
  3  7  2  0
 16 19  2  0
  3  8  1  0
 18 19  1  0
 10 12  2  0
  5 10  1  0
 10 15  1  0
  9 14  1  0
  9 11  1  0
  6 11  2  0
 17 20  1  0
 13 17  1  0
 12 16  1  0
  1  4  1  0
  8 13  1  0
  2  5  1  0
  2  6  1  0
  7 12  1  0
  4  9  2  0
M  END
>  <SOM>
20

$$$$

SciTegic02211520382D

 34 37  0  0  0  0            999 V2000
    1.2006    3.7902    0.0000 N   0  0
    1.2006    5.5558    0.0000 C   0  0
    2.6052    3.3193    0.0000 C   0  0
   -0.2119    2.9505    0.0000 N   0  0
   -0.1726    6.3483    0.0000 C   0  0
    2.5896    6.0501    0.0000 C   0  0
    3.5783    4.7240    0.0000 N   0  0
    3.0918    1.8519    0.0000 C   0  0
   -1.6557    3.7745    0.0000 C   0  0
   -1.6714    5.4851    0.0000 N   0  0
   -0.1726    7.9334    0.0000 O   0  0
    3.0447    7.5568    0.0000 C   0  0
    4.6298    1.8362    0.0000 C   0  0
   -2.9819    2.9976    0.0000 C   0  0
    5.1085    0.3767    0.0000 C   0  0
   -4.3081    3.7509    0.0000 C   0  0
   -2.9741    1.4596    0.0000 C   0  0
   -5.6342    2.9741    0.0000 C   0  0
   -4.2374    5.2183    0.0000 O   0  0
   -4.2924    0.6827    0.0000 C   0  0
   -5.6264    1.4439    0.0000 C   0  0
   -5.7676    5.7833    0.0000 C   0  0
   -4.2767   -0.8475    0.0000 S   0  0
   -5.7755    7.3135    0.0000 C   0  0
   -4.2688   -2.3777    0.0000 N   0  0
   -5.9403   -0.8004    0.0000 O   0  0
   -2.8014   -0.8553    0.0000 O   0  0
   -5.5950   -3.1545    0.0000 C   0  0
   -2.9427   -3.1310    0.0000 C   0  0
   -5.5793   -4.6847    0.0000 C   0  0
   -2.9662   -4.6690    0.0000 C   0  0
   -4.2453   -5.4459    0.0000 N   0  0
   -4.2374   -6.9761    0.0000 C   0  0
   -2.9662   -7.8079    0.0000 C   0  0
 19 22  1  0
 29 31  1  0
  1  3  1  0
  1  2  1  0
 20 23  1  0
  1  4  1  0
 23 27  2  0
  3  7  2  0
 22 24  1  0
 28 30  1  0
  6 12  1  0
 23 26  2  0
 16 18  2  0
 16 19  1  0
  3  8  1  0
 32 33  1  0
  5 11  2  0
  5 10  1  0
 30 32  1  0
 25 29  1  0
 25 28  1  0
  9 14  1  0
  9 10  2  0
 23 25  1  0
  6  7  1  0
 33 34  1  0
 17 20  1  0
 31 32  1  0
  4  9  1  0
 18 21  1  0
 13 15  1  0
 14 16  1  0
 14 17  2  0
  8 13  1  0
  2  5  1  0
  2  6  2  0
 20 21  2  0
M  END
>  <SOM>
32

$$$$

SciTegic02211520382D

 15 16  0  0  0  0            999 V2000
   -3.1589   -0.8072    0.0000 C   0  0
   -4.4700   -0.0560    0.0000 C   0  0
   -1.7731    0.0187    0.0000 C   0  0
   -3.4715   -2.2817    0.0000 O   0  0
   -4.4934    1.4558    0.0000 C   0  0
   -5.5852   -1.0685    0.0000 O   0  0
   -1.7731    1.4745    0.0000 C   0  0
   -4.9740   -2.4450    0.0000 C   0  0
   -3.1076    2.2537    0.0000 C   0  0
   -0.4759    2.2490    0.0000 C   0  0
    0.9052    1.5724    0.0000 C   0  0
    2.2070    2.3470    0.0000 N   0  0
    0.9052    0.0793    0.0000 C   0  0
    3.4575    1.6051    0.0000 C   0  0
    4.8013    2.4123    0.0000 C   0  0
  7  9  1  0
 10 11  1  0
 11 13  1  0
 11 12  1  0
 14 15  1  0
  1  3  1  0
  1  2  2  0
  3  7  2  0
  4  8  1  0
  1  4  1  0
  6  8  1  0
  2  5  1  0
  2  6  1  0
  7 10  1  0
  5  9  2  0
 12 14  1  0
M  END
>  <SOM>
12

$$$$

SciTegic02211520382D

 10 10  0  0  0  0            999 V2000
   -1.3702   -0.5811    0.0000 C   0  0
    0.0979   -1.0582    0.0000 C   0  0
   -1.8443    0.8900    0.0000 C   0  0
   -2.5997   -1.4834    0.0000 S   0  0
    1.2417   -0.0245    0.0000 C   0  0
   -3.3765    0.8900    0.0000 C   0  0
   -3.8537   -0.5811    0.0000 C   0  0
    2.7098   -0.4985    0.0000 N   0  0
    0.9175    1.4834    0.0000 C   0  0
    3.8537    0.5352    0.0000 C   0  0
  4  7  1  0
  1  3  2  0
  1  2  1  0
  8 10  1  0
  1  4  1  0
  2  5  1  0
  3  6  1  0
  5  9  1  0
  5  8  1  0
  6  7  2  0
M  END
>  <SOM>
8

$$$$

SciTegic02211520382D

 25 27  0  0  0  0            999 V2000
    0.0235    3.1026    0.0000 N   0  0
    0.0471    1.5660    0.0000 C   0  0
   -1.3129    3.8562    0.0000 C   0  0
    1.3364    3.9151    0.0000 C   0  0
    1.3776    0.8007    0.0000 C   0  0
   -1.2893    0.7889    0.0000 C   0  0
   -2.6375    3.0614    0.0000 C   0  0
   -1.3305    5.3928    0.0000 C   0  0
    2.6964    3.1909    0.0000 C   0  0
    1.3188    5.4458    0.0000 O   0  0
    1.3894   -0.7359    0.0000 C   0  0
    2.7082    1.5837    0.0000 C   0  0
   -1.2717   -0.7477    0.0000 C   0  0
   -3.9740    3.8091    0.0000 C   0  0
   -2.6787    6.1346    0.0000 C   0  0
    4.0034    3.9975    0.0000 C   0  0
    0.0648   -1.5130    0.0000 N   0  0
   -4.0034    5.3398    0.0000 C   0  0
    0.0765   -3.0496    0.0000 C   0  0
   -1.2599   -3.8209    0.0000 C   0  0
   -2.5904   -3.0438    0.0000 C   0  0
   -1.2481   -5.3575    0.0000 C   0  0
   -3.9210   -3.8150    0.0000 C   0  0
   -2.5787   -6.1346    0.0000 C   0  0
   -3.9269   -5.3634    0.0000 C   0  0
 19 20  1  0
 15 18  2  0
  1  3  1  0
  1  2  1  0
 20 22  1  0
 20 21  2  0
  3  7  1  0
 22 24  2  0
  6 13  1  0
 23 25  2  0
  3  8  2  0
 17 19  1  0
  5 12  1  0
  5 11  1  0
  2  5  1  0
  9 16  1  0
  4 10  2  0
 11 17  1  0
 13 17  1  0
  1  4  1  0
 24 25  1  0
  8 15  1  0
 14 18  1  0
  7 14  2  0
  2  6  1  0
  4  9  1  0
 21 23  1  0
M  END
>  <SOM>
17

$$$$

SciTegic02211520382D

 31 34  0  0  0  0            999 V2000
   -0.5834    2.4197    0.0000 C   0  0
   -0.5834    3.9179    0.0000 C   0  0
   -1.8827    1.6706    0.0000 N   0  0
    0.8419    1.9557    0.0000 N   0  0
   -1.8827    4.6604    0.0000 C   0  0
    0.8419    4.3754    0.0000 N   0  0
   -1.8827    0.1724    0.0000 C   0  0
   -3.1755    2.4197    0.0000 C   0  0
    1.7170    3.1688    0.0000 C   0  0
   -3.1755    3.9179    0.0000 N   0  0
   -1.8827    6.1586    0.0000 N   0  0
   -0.5834   -0.5768    0.0000 C   0  0
    3.2152    3.1688    0.0000 C   0  0
   -3.1755    6.9078    0.0000 C   0  0
   -0.5834   -2.0684    0.0000 C   0  0
    0.7093    0.1724    0.0000 C   0  0
    3.5865    5.2107    0.0000 C   0  0
    4.4151    4.1301    0.0000 C   0  0
    4.0903    1.9424    0.0000 O   0  0
   -4.4682    6.1586    0.0000 C   0  0
    0.7093   -2.8175    0.0000 C   0  0
    2.0087   -0.5768    0.0000 C   0  0
    2.0087   -2.0684    0.0000 C   0  0
    0.7093   -4.3157    0.0000 O   0  0
    3.3014   -2.8175    0.0000 O   0  0
   -0.5834   -5.0648    0.0000 C   0  0
    4.6008   -2.0684    0.0000 C   0  0
   -1.8894   -4.5013    0.0000 C   0  0
   -0.7690   -6.6094    0.0000 C   0  0
   -2.9036   -5.5222    0.0000 C   0  0
   -2.2805   -6.9078    0.0000 C   0  0
 29 31  1  0
  1  3  1  0
  1  2  1  0
  1  4  2  0
  3  7  1  0
 22 23  1  0
 28 30  1  0
 23 25  1  0
  3  8  1  0
  5 11  1  0
  5 10  1  0
 24 26  1  0
 30 31  1  0
 16 22  2  0
  6  9  2  0
  9 13  1  0
 14 20  1  0
 12 15  2  0
 11 14  1  0
 15 21  1  0
 13 17  1  0
 26 28  1  0
 26 29  1  0
 12 16  1  0
  4  9  1  0
 13 19  1  0
 13 18  1  0
  8 10  2  0
  2  5  2  0
  2  6  1  0
 25 27  1  0
  7 12  1  0
 21 24  1  0
 21 23  2  0
M  END
>  <SOM>
11

$$$$

SciTegic02211520382D

 32 34  0  0  0  0            999 V2000
    4.8719    2.9993    0.0000 C   0  0
    4.8878    4.5466    0.0000 C   0  0
    3.7769    2.3646    0.0000 C   0  0
    6.2446    2.1900    0.0000 C   0  0
    6.2446    5.3401    0.0000 C   0  0
    3.5627    5.3401    0.0000 O   0  0
    2.4677    3.1263    0.0000 N   0  0
    3.7531    0.8014    0.0000 O   0  0
    7.6570    2.9755    0.0000 C   0  0
    7.6808    4.5466    0.0000 C   0  0
    3.5389    6.9508    0.0000 C   0  0
    1.1109    2.3249    0.0000 C   0  0  1  0  0  0
    8.9901    2.1265    0.0000 Cl  0  0
    8.9028    5.4036    0.0000 N   0  0
   -0.2618    3.0628    0.0000 C   0  0  2  0  0  0
    1.1109    0.7141    0.0000 C   0  0
   -1.5473    2.3249    0.0000 C   0  0
   -0.2618    4.6101    0.0000 O   0  0
   -0.2618    0.0000    0.0000 C   0  0
   -1.5473    0.7776    0.0000 N   0  0
    1.0712    5.3560    0.0000 C   0  0
   -2.8962    0.0000    0.0000 C   0  0
   -2.8962   -1.5235    0.0000 C   0  0
   -4.2054   -2.2693    0.0000 C   0  0
   -4.2292   -3.8166    0.0000 O   0  0
   -5.5623   -4.5863    0.0000 C   0  0
   -5.5623   -6.1098    0.0000 C   0  0
   -6.9112   -3.8166    0.0000 C   0  0
   -6.9112   -6.8874    0.0000 C   0  0
   -8.2601   -4.4990    0.0000 C   0  0
   -8.2839   -6.1098    0.0000 C   0  0
   -9.7042   -6.8160    0.0000 F   0  0
 19 20  1  0
 15 18  1  0
 29 31  2  0
  1  3  1  0
  1  2  1  0
 20 22  1  0
  1  4  2  0
 23 24  1  0
  3  7  1  0
 22 23  1  0
 28 30  2  0
 16 19  1  0
  3  8  2  0
  5 10  1  0
 10 14  1  0
 30 31  1  0
  9 13  1  0
  9 10  2  0
  6 11  1  0
 12 15  1  0
 25 26  1  0
 15 17  1  0
 17 20  1  0
 27 29  1  0
 26 28  1  0
 12 16  1  0
 31 32  1  0
  4  9  1  0
 24 25  1  0
 18 21  1  0
 26 27  2  0
  2  5  2  0
  2  6  1  0
  7 12  1  0
M  END
>  <SOM>
20

$$$$

SciTegic02211520382D

 32 34  0  0  0  0            999 V2000
    4.8719    2.9993    0.0000 C   0  0
    4.8878    4.5466    0.0000 C   0  0
    3.7769    2.3646    0.0000 C   0  0
    6.2446    2.1900    0.0000 C   0  0
    6.2446    5.3401    0.0000 C   0  0
    3.5627    5.3401    0.0000 O   0  0
    2.4677    3.1263    0.0000 N   0  0
    3.7531    0.8014    0.0000 O   0  0
    7.6570    2.9755    0.0000 C   0  0
    7.6808    4.5466    0.0000 C   0  0
    3.5389    6.9508    0.0000 C   0  0
    1.1109    2.3249    0.0000 C   0  0  2  0  0  0
    8.9901    2.1265    0.0000 Cl  0  0
    8.9028    5.4036    0.0000 N   0  0
   -0.2618    3.0628    0.0000 C   0  0  1  0  0  0
    1.1109    0.7141    0.0000 C   0  0
   -1.5473    2.3249    0.0000 C   0  0
   -0.2618    4.6101    0.0000 O   0  0
   -0.2618    0.0000    0.0000 C   0  0
   -1.5473    0.7776    0.0000 N   0  0
    1.0712    5.3560    0.0000 C   0  0
   -2.8962    0.0000    0.0000 C   0  0
   -2.8962   -1.5235    0.0000 C   0  0
   -4.2054   -2.2693    0.0000 C   0  0
   -4.2292   -3.8166    0.0000 O   0  0
   -5.5623   -4.5863    0.0000 C   0  0
   -5.5623   -6.1098    0.0000 C   0  0
   -6.9112   -3.8166    0.0000 C   0  0
   -6.9112   -6.8874    0.0000 C   0  0
   -8.2601   -4.4990    0.0000 C   0  0
   -8.2839   -6.1098    0.0000 C   0  0
   -9.7042   -6.8160    0.0000 F   0  0
 19 20  1  0
 15 18  1  0
 29 31  2  0
  1  3  1  0
  1  2  1  0
 20 22  1  0
  1  4  2  0
 23 24  1  0
  3  7  1  0
 22 23  1  0
 28 30  2  0
 16 19  1  0
  3  8  2  0
  5 10  1  0
 10 14  1  0
 30 31  1  0
  9 13  1  0
  9 10  2  0
  6 11  1  0
 12 15  1  0
 25 26  1  0
 15 17  1  0
 17 20  1  0
 27 29  1  0
 26 28  1  0
 12 16  1  0
 31 32  1  0
  4  9  1  0
 24 25  1  0
 18 21  1  0
 26 27  2  0
  2  5  2  0
  2  6  1  0
  7 12  1  0
M  END
>  <SOM>
20

$$$$

SciTegic02211520382D

 19 20  0  0  0  0            999 V2000
   -1.1429   -0.9443    0.0000 C   0  0  2  0  0  0
   -2.3951   -1.7629    0.0000 C   0  0
   -1.1388    0.7214    0.0000 O   0  0
    0.1702   -1.7345    0.0000 C   0  0
   -3.7528   -0.9726    0.0000 C   0  0
   -2.3951   -3.3273    0.0000 C   0  0
    0.2229    1.5116    0.0000 C   0  0
    1.4225   -1.0010    0.0000 C   0  0
   -5.1064   -1.7629    0.0000 C   0  0
   -3.7528   -4.1054    0.0000 C   0  0
    0.2188    3.0800    0.0000 C   0  0
    1.5846    0.7295    0.0000 C   0  0
    2.7234   -1.7548    0.0000 N   0  0
   -5.1064   -3.3273    0.0000 C   0  0
    1.5765    3.8663    0.0000 C   0  0
   -1.0861    3.8825    0.0000 C   0  0
    2.9301    1.5116    0.0000 C   0  0
    4.0203   -0.9037    0.0000 C   0  0
    2.9301    3.0841    0.0000 C   0  0
 17 19  2  0
 11 16  1  0
 11 15  2  0
 10 14  2  0
  1  3  1  0
  1  2  1  0
  3  7  1  0
  4  8  1  0
  1  4  1  0
  2  5  1  0
  2  6  2  0
  9 14  1  0
  7 11  1  0
  5  9  2  0
  7 12  2  0
 12 17  1  0
  6 10  1  0
  8 13  1  0
 13 18  1  0
 15 19  1  0
M  END
>  <SOM>
13

$$$$

SciTegic02211520382D

 25 27  0  0  0  0            999 V2000
    3.8301   -1.3898    0.0000 C   0  0
    5.0907   -1.3656    0.0000 C   0  0
    3.0625   -2.7231    0.0000 C   0  0
    3.0625   -0.0889    0.0000 C   0  0
    5.8422   -0.0081    0.0000 C   0  0
    5.8664   -2.6585    0.0000 C   0  0
    1.5434   -2.7231    0.0000 C   0  0
    1.5434   -0.0889    0.0000 C   0  0
    7.4017   -0.0404    0.0000 C   0  0
    7.3774   -2.7393    0.0000 C   0  0
    0.7515   -1.3656    0.0000 N   0  0
    8.1936   -1.3737    0.0000 C   0  0
   -0.9292   -1.3737    0.0000 C   0  0
    9.5592   -1.3090    0.0000 Cl  0  0
   -1.7050   -0.0323    0.0000 C   0  0
   -3.1999   -0.0323    0.0000 C   0  0
   -3.9756    1.3171    0.0000 C   0  0
   -5.5189    1.3171    0.0000 C   0  0
   -3.2403    2.4080    0.0000 O   0  0
   -6.3431    2.7393    0.0000 C   0  0
   -6.3593   -0.1050    0.0000 C   0  0
   -7.9673    2.7393    0.0000 C   0  0
   -7.9835   -0.1050    0.0000 C   0  0
   -8.8077    1.3171    0.0000 C   0  0
   -9.8904    1.3171    0.0000 F   0  0
  1  3  1  0
  1  2  1  0
 20 22  2  0
 15 16  1  0
  4  8  1  0
  1  4  2  0
  3  7  1  0
 22 24  1  0
 16 17  1  0
  5  9  1  0
  6 10  2  0
 23 24  2  0
 17 19  2  0
 17 18  1  0
 10 12  1  0
  9 12  2  0
 11 13  1  0
 13 15  1  0
 12 14  1  0
 24 25  1  0
 18 21  2  0
 18 20  1  0
  8 11  1  0
  2  5  2  0
  2  6  1  0
  7 11  1  0
 21 23  1  0
M  END
>  <SOM>
11

$$$$

SciTegic02211520382D

 30 33  0  0  0  0            999 V2000
    3.3474    3.8374    0.0000 C   0  0
    3.3474    5.3723    0.0000 C   0  0
    2.0191    3.0581    0.0000 C   0  0
    4.6816    3.0640    0.0000 N   0  0
    2.0132    6.1398    0.0000 C   0  0
    4.6816    6.1516    0.0000 C   0  0
    0.6907    3.8315    0.0000 C   0  0
    6.0099    3.8315    0.0000 C   0  0
    0.6907    5.3723    0.0000 C   0  0
    6.0158    5.3723    0.0000 C   0  0
   -0.6494    3.0699    0.0000 O   0  0
    7.3501    3.0581    0.0000 O   0  0
   -1.9836    3.8433    0.0000 C   0  0
   -3.3179    3.0699    0.0000 C   0  0
   -4.6639    3.8374    0.0000 C   0  0
   -6.0040    3.0758    0.0000 C   0  0
   -6.0040    1.5409    0.0000 N   0  0
   -4.6698    0.7616    0.0000 C   0  0
   -7.3501    0.7852    0.0000 C   0  0
   -4.6816   -0.7616    0.0000 C   0  0
   -7.3383   -0.7616    0.0000 C   0  0
   -6.0158   -1.5350    0.0000 N   0  0
   -6.0158   -3.0758    0.0000 C   0  0
   -4.6875   -3.8374    0.0000 C   0  0
   -7.3501   -3.8256    0.0000 C   0  0
   -4.6816   -5.3605    0.0000 C   0  0
   -3.3592   -3.0581    0.0000 Cl  0  0
   -7.3383   -5.3782    0.0000 C   0  0
   -6.0099   -6.1516    0.0000 C   0  0
   -3.3474   -6.1339    0.0000 Cl  0  0
 19 21  1  0
  1  3  2  0
  1  2  1  0
 20 22  1  0
 15 16  1  0
  4  8  1  0
  1  4  1  0
  3  7  1  0
 22 23  1  0
 16 17  1  0
  5  9  1  0
  6 10  2  0
 23 24  1  0
 23 25  2  0
 17 19  1  0
 17 18  1  0
 25 28  1  0
  7  9  2  0
 11 13  1  0
 18 20  1  0
 13 14  1  0
 26 29  1  0
 24 26  2  0
 24 27  1  0
 28 29  2  0
 14 15  1  0
  8 10  1  0
  8 12  2  0
  2  5  2  0
  2  6  1  0
 26 30  1  0
  7 11  1  0
 21 22  1  0
M  END
>  <SOM>
17

$$$$

SciTegic02211520382D

 30 33  0  0  0  0            999 V2000
    3.3474    3.8374    0.0000 C   0  0
    3.3474    5.3723    0.0000 C   0  0
    2.0191    3.0581    0.0000 C   0  0
    4.6816    3.0640    0.0000 N   0  0
    2.0132    6.1398    0.0000 C   0  0
    4.6816    6.1516    0.0000 C   0  0
    0.6907    3.8315    0.0000 C   0  0
    6.0099    3.8315    0.0000 C   0  0
    0.6907    5.3723    0.0000 C   0  0
    6.0158    5.3723    0.0000 C   0  0
   -0.6494    3.0699    0.0000 O   0  0
    7.3501    3.0581    0.0000 O   0  0
   -1.9836    3.8433    0.0000 C   0  0
   -3.3179    3.0699    0.0000 C   0  0
   -4.6639    3.8374    0.0000 C   0  0
   -6.0040    3.0758    0.0000 C   0  0
   -6.0040    1.5409    0.0000 N   0  0
   -4.6698    0.7616    0.0000 C   0  0
   -7.3501    0.7852    0.0000 C   0  0
   -4.6816   -0.7616    0.0000 C   0  0
   -7.3383   -0.7616    0.0000 C   0  0
   -6.0158   -1.5350    0.0000 N   0  0
   -6.0158   -3.0758    0.0000 C   0  0
   -4.6875   -3.8374    0.0000 C   0  0
   -7.3501   -3.8256    0.0000 C   0  0
   -4.6816   -5.3605    0.0000 C   0  0
   -3.3592   -3.0581    0.0000 Cl  0  0
   -7.3383   -5.3782    0.0000 C   0  0
   -6.0099   -6.1516    0.0000 C   0  0
   -3.3474   -6.1339    0.0000 Cl  0  0
 19 21  1  0
  1  3  2  0
  1  2  1  0
 20 22  1  0
 15 16  1  0
  4  8  1  0
  1  4  1  0
  3  7  1  0
 22 23  1  0
 16 17  1  0
  5  9  1  0
  6 10  2  0
 23 24  1  0
 23 25  2  0
 17 19  1  0
 17 18  1  0
 25 28  1  0
  7  9  2  0
 11 13  1  0
 18 20  1  0
 13 14  1  0
 26 29  1  0
 24 26  2  0
 24 27  1  0
 28 29  2  0
 14 15  1  0
  8 10  1  0
  8 12  2  0
  2  5  2  0
  2  6  1  0
 26 30  1  0
  7 11  1  0
 21 22  1  0
M  END
>  <SOM>
17

$$$$

SciTegic02211520382D

 14 14  0  0  0  0            999 V2000
   -1.8747    1.0081    0.0000 C   0  0
   -0.5729    1.8384    0.0000 C   0  0
   -1.8747   -0.5512    0.0000 C   0  0
   -3.2236    1.7804    0.0000 C   0  0
    0.8413    0.9972    0.0000 N   0  0
   -0.5729    3.3179    0.0000 O   0  0
   -3.2200   -1.3308    0.0000 C   0  0
   -4.5689    1.0044    0.0000 C   0  0
    0.8449   -0.5983    0.0000 C   0  0
    2.1902    1.8167    0.0000 C   0  0
   -4.5689   -0.5512    0.0000 C   0  0
   -3.2200   -2.8719    0.0000 C   0  0
    2.1756   -1.3525    0.0000 C   0  0
    3.4702    1.0443    0.0000 C   0  0
  5 10  1  0
 10 14  1  0
  1  3  1  0
  1  2  1  0
  3  7  2  0
  4  8  1  0
  1  4  2  0
  2  5  1  0
  2  6  2  0
  8 11  2  0
  7 11  1  0
  5  9  1  0
  7 12  1  0
  9 13  1  0
M  END
>  <SOM>
5

$$$$

SciTegic02211520382D

 15 15  0  0  0  0            999 V2000
    1.3150   -1.8100    0.0000 C   0  0
   -0.0413   -2.5938    0.0000 N   0  0
    1.3150   -0.2424    0.0000 N   0  0
    2.6351   -2.5474    0.0000 N   0  0
   -1.3975   -1.8100    0.0000 C   0  0
   -0.0413    0.5363    0.0000 C   0  0
    4.0274   -1.6759    0.0000 C   0  0
   -1.3975   -0.2424    0.0000 N   0  0
   -2.7279   -2.5938    0.0000 N   0  0
   -0.0413    2.1039    0.0000 S   0  0
    5.3887   -2.5113    0.0000 C   0  0
    4.0428   -0.2011    0.0000 C   0  0
   -3.9191   -1.5831    0.0000 C   0  0
    1.3304    2.9651    0.0000 C   0  0
   -5.2598   -2.3566    0.0000 C   0  0
  4  7  1  0
  6  8  2  0
 10 14  1  0
  1  3  2  0
  1  2  1  0
  7 12  1  0
  1  4  1  0
 13 15  1  0
  2  5  2  0
  3  6  1  0
  7 11  1  0
  5  9  1  0
  5  8  1  0
  9 13  1  0
  6 10  1  0
M  END
>  <SOM>
9

$$$$

SciTegic02211520382D

 15 15  0  0  0  0            999 V2000
    1.3150   -1.8100    0.0000 C   0  0
   -0.0413   -2.5938    0.0000 N   0  0
    1.3150   -0.2424    0.0000 N   0  0
    2.6351   -2.5474    0.0000 N   0  0
   -1.3975   -1.8100    0.0000 C   0  0
   -0.0413    0.5363    0.0000 C   0  0
    4.0274   -1.6759    0.0000 C   0  0
   -1.3975   -0.2424    0.0000 N   0  0
   -2.7279   -2.5938    0.0000 N   0  0
   -0.0413    2.1039    0.0000 S   0  0
    5.3887   -2.5113    0.0000 C   0  0
    4.0428   -0.2011    0.0000 C   0  0
   -3.9191   -1.5831    0.0000 C   0  0
    1.3304    2.9651    0.0000 C   0  0
   -5.2598   -2.3566    0.0000 C   0  0
  4  7  1  0
  6  8  2  0
 10 14  1  0
  1  3  2  0
  1  2  1  0
  7 12  1  0
  1  4  1  0
 13 15  1  0
  2  5  2  0
  3  6  1  0
  7 11  1  0
  5  9  1  0
  5  8  1  0
  9 13  1  0
  6 10  1  0
M  END
>  <SOM>
4

$$$$

SciTegic02211520382D

 15 15  0  0  0  0            999 V2000
    1.2477   -1.3064    0.0000 C   0  0
   -0.0391   -2.0453    0.0000 N   0  0
    2.4906   -2.0013    0.0000 N   0  0
    1.2477    0.1810    0.0000 N   0  0
   -1.3260   -1.3064    0.0000 C   0  0
    3.8166   -1.1792    0.0000 C   0  0
   -0.0391    0.9150    0.0000 C   0  0
   -1.3260    0.1810    0.0000 N   0  0
   -2.5884   -2.0453    0.0000 N   0  0
    5.1034   -1.9719    0.0000 C   0  0
    3.2000    0.2789    0.0000 C   0  0
    4.4673    0.2789    0.0000 C   0  0
   -0.0391    2.4025    0.0000 Cl  0  0
   -3.7089   -1.0911    0.0000 C   0  0
   -4.9811   -1.8251    0.0000 C   0  0
  4  7  1  0
  7 13  1  0
 14 15  1  0
  1  3  1  0
  1  2  1  0
  9 14  1  0
  1  4  2  0
  2  5  2  0
  3  6  1  0
  5  9  1  0
  5  8  1  0
  6 12  1  0
  6 10  1  0
  6 11  1  0
  7  8  2  0
M  END
>  <SOM>
9

$$$$

SciTegic02211520382D

 21 23  0  0  0  0            999 V2000
    2.6114   -1.5146    0.0000 C   0  0
    2.6114   -3.0031    0.0000 C   0  0
    4.1731   -1.0602    0.0000 C   0  0
    1.3214   -0.7730    0.0000 C   0  0
    4.0112   -3.5568    0.0000 N   0  0
    1.3214   -3.7500    0.0000 C   0  0
    5.0818   -2.3921    0.0000 C   0  0
    4.6901    0.3917    0.0000 C   0  0
    0.0366   -1.5146    0.0000 C   0  0
    0.0366   -3.0031    0.0000 C   0  0
    3.4941    1.3632    0.0000 C   0  0
   -1.3005   -0.7469    0.0000 C   0  0
    4.0112    2.8151    0.0000 N   0  0
   -2.4704   -1.7497    0.0000 C   0  0  2  0  0  0
    5.4944    3.2277    0.0000 C   0  0
    3.1285    4.0738    0.0000 C   0  0
   -3.9015   -1.4258    0.0000 N   0  0
   -2.3660   -3.3479    0.0000 C   0  0
   -4.7371   -2.6532    0.0000 C   0  0
   -3.8492   -3.9380    0.0000 O   0  0
   -6.2883   -2.6584    0.0000 O   0  0
 19 20  1  0
 19 21  2  0
  1  3  1  0
  1  2  2  0
  1  4  1  0
  3  7  2  0
  5  7  1  0
  6 10  2  0
  3  8  1  0
 17 19  1  0
  9 12  1  0
  9 10  1  0
 11 13  1  0
 13 15  1  0
 13 16  1  0
 12 14  1  0
  4  9  2  0
 18 20  1  0
 14 17  1  0
 14 18  1  0
  8 11  1  0
  2  5  1  0
  2  6  1  0
M  END
>  <SOM>
13

$$$$

SciTegic02211520382D

 19 20  0  0  0  0            999 V2000
   -1.3455    2.0213    0.0000 C   0  0
   -1.3455    0.4774    0.0000 C   0  0
   -0.0186    2.7901    0.0000 C   0  0
   -2.6785    2.7901    0.0000 C   0  0
   -2.6785   -0.2914    0.0000 C   0  0
   -0.0124   -0.2976    0.0000 C   0  0
   -0.0124    4.3340    0.0000 C   0  0
   -2.6785    4.3340    0.0000 C   0  0
   -2.6785   -1.8353    0.0000 C   0  0
   -0.0124   -1.8353    0.0000 C   0  0
   -1.3517    5.1028    0.0000 C   0  0
    1.3145    5.1028    0.0000 S   0  0
   -1.3455   -2.6103    0.0000 N   0  0
    2.6785    5.9957    0.0000 C   0  0
    0.5518    6.4607    0.0000 O   0  0
    2.0647    3.7636    0.0000 O   0  0
   -1.3517   -4.1480    0.0000 C   0  0
   -0.0248   -4.9168    0.0000 C   0  0
   -0.0186   -6.4607    0.0000 C   0  0
 17 18  1  0
 10 13  1  0
 18 19  1  0
  1  3  2  0
  1  2  1  0
 13 17  1  0
  3  7  1  0
  4  8  2  0
  1  4  1  0
  2  5  1  0
  2  6  1  0
  8 11  1  0
  7 11  2  0
  5  9  1  0
  7 12  1  0
 12 16  2  0
  9 13  1  0
  6 10  1  0
 12 15  2  0
 12 14  1  0
M  END
>  <SOM>
13

$$$$

SciTegic02211520382D

 32 35  0  0  0  0            999 V2000
   -7.3857    0.1400    0.0000 C   0  0
   -8.8607   -0.3122    0.0000 C   0  0
   -6.0937   -0.8182    0.0000 O   0  0
   -6.8689    1.6365    0.0000 C   0  0
   -9.9804    0.7429    0.0000 C   0  0
   -9.2052   -1.8087    0.0000 C   0  0
   -4.8233    0.1400    0.0000 C   0  0
   -5.3078    1.6365    0.0000 C   0  0
  -11.4553    0.2799    0.0000 C   0  0
  -10.6694   -2.2609    0.0000 C   0  0
   -3.3806   -0.3768    0.0000 C   0  0
  -11.7999   -1.2166    0.0000 C   0  0
   -2.2071    0.7106    0.0000 N   0  0
  -13.2749   -1.6688    0.0000 Cl  0  0
   -0.7321    0.2369    0.0000 N   0  0
    0.5706    1.1520    0.0000 C   0  0
   -0.2799   -1.2166    0.0000 C   0  0
    1.8087    0.2153    0.0000 N   0  0
    0.5814    2.4440    0.0000 O   0  0
    1.2489   -1.2166    0.0000 C   0  0
    3.2945    0.6244    0.0000 C   0  0
    2.0779   -2.3148    0.0000 O   0  0
    4.1773   -0.6352    0.0000 C   0  0
    5.6631   -0.2153    0.0000 C   0  0
    6.5459   -1.4750    0.0000 C   0  0
    8.0317   -1.0551    0.0000 N   0  0
    9.1298   -2.1317    0.0000 C   0  0
    8.4085    0.4307    0.0000 C   0  0
   10.6156   -1.7118    0.0000 C   0  0
    9.8942    0.8505    0.0000 C   0  0
   10.9924   -0.2261    0.0000 N   0  0
   12.4781    0.1938    0.0000 C   0  0
 29 31  1  0
  1  3  1  0
  1  2  1  0
 20 22  2  0
 15 16  1  0
  4  8  1  0
  1  4  2  0
  3  7  1  0
 28 30  1  0
  5  9  2  0
 16 18  1  0
 16 19  2  0
  6 10  1  0
  7  8  2  0
 10 12  2  0
 23 24  1  0
 30 31  1  0
  9 12  1  0
 25 26  1  0
 11 13  2  0
 18 20  1  0
 15 17  1  0
 17 20  1  0
 27 29  1  0
 26 28  1  0
 31 32  1  0
 12 14  1  0
 26 27  1  0
 24 25  1  0
 18 21  1  0
 13 15  1  0
  2  5  1  0
  2  6  2  0
  7 11  1  0
 21 23  1  0
M  END
>  <SOM>
31

$$$$

SciTegic02211520382D

 20 21  0  0  0  0            999 V2000
   -2.3542   -3.5119    0.0000 C   0  0
   -1.0303   -2.7419    0.0000 C   0  0
   -2.3542   -5.0019    0.0000 C   0  0
   -3.6781   -2.7419    0.0000 C   0  0
   -1.0303   -1.2463    0.0000 O   0  0
    0.2880   -3.5119    0.0000 C   0  0
   -1.0303   -5.7719    0.0000 C   0  0
   -3.6781   -5.7719    0.0000 C   0  0
   -5.0019   -3.5119    0.0000 C   0  0
    0.2936   -0.4819    0.0000 C   0  0
    0.2880   -5.0019    0.0000 C   0  0
   -5.0019   -5.0019    0.0000 C   0  0
    1.5898   -1.2297    0.0000 C   0  0  1  0  0  0
    2.9136   -0.4653    0.0000 C   0  0
    1.5898   -2.7585    0.0000 O   0  0
    4.2486   -1.2353    0.0000 N   0  0
    5.5171   -0.4875    0.0000 C   0  0
    6.0322    1.0303    0.0000 C   0  0
    4.8302    1.0303    0.0000 C   0  0
    6.8520   -1.2353    0.0000 O   0  0
 17 19  1  0
 17 18  1  0
 14 16  1  0
  5 10  1  0
 17 20  1  0
 13 14  1  0
  1  3  2  0
  1  2  1  0
  3  7  1  0
  8 12  2  0
  1  4  1  0
 13 15  1  0
  2  5  1  0
  2  6  2  0
 10 13  1  0
  7 11  2  0
 16 17  1  0
  4  9  2  0
  6 11  1  0
  3  8  1  0
  9 12  1  0
M  END
>  <SOM>
16

$$$$

SciTegic02211520382D

 20 21  0  0  0  0            999 V2000
   -2.3542   -3.5119    0.0000 C   0  0
   -1.0303   -2.7419    0.0000 C   0  0
   -2.3542   -5.0019    0.0000 C   0  0
   -3.6781   -2.7419    0.0000 C   0  0
   -1.0303   -1.2463    0.0000 O   0  0
    0.2880   -3.5119    0.0000 C   0  0
   -1.0303   -5.7719    0.0000 C   0  0
   -3.6781   -5.7719    0.0000 C   0  0
   -5.0019   -3.5119    0.0000 C   0  0
    0.2936   -0.4819    0.0000 C   0  0
    0.2880   -5.0019    0.0000 C   0  0
   -5.0019   -5.0019    0.0000 C   0  0
    1.5898   -1.2297    0.0000 C   0  0  2  0  0  0
    2.9136   -0.4653    0.0000 C   0  0
    1.5898   -2.7585    0.0000 O   0  0
    4.2486   -1.2353    0.0000 N   0  0
    5.5171   -0.4875    0.0000 C   0  0
    6.0322    1.0303    0.0000 C   0  0
    4.8302    1.0303    0.0000 C   0  0
    6.8520   -1.2353    0.0000 O   0  0
 17 19  1  0
 17 18  1  0
 14 16  1  0
  5 10  1  0
 17 20  1  0
 13 14  1  0
  1  3  2  0
  1  2  1  0
  3  7  1  0
  8 12  2  0
  1  4  1  0
 13 15  1  0
  2  5  1  0
  2  6  2  0
 10 13  1  0
  7 11  2  0
 16 17  1  0
  4  9  2  0
  6 11  1  0
  3  8  1  0
  9 12  1  0
M  END
>  <SOM>
16

$$$$

SciTegic02211520382D

 27 29  0  0  0  0            999 V2000
   -0.4906   -0.1487    0.0000 C   0  0
   -0.4906   -1.6751    0.0000 N   0  0
    0.7929    0.5848    0.0000 C   0  0
   -1.8336    0.4857    0.0000 C   0  0
    0.8127   -0.8574    0.0000 C   0  0
   -1.8336   -2.4283    0.0000 C   0  0
    0.8127   -2.4283    0.0000 C   0  0
    0.7929    2.1558    0.0000 C   0  0
   -1.8138    2.1359    0.0000 C   0  0
    2.1161   -0.1487    0.0000 O   0  0
   -3.1767   -1.6354    0.0000 C   0  0
   -1.8336   -3.9745    0.0000 C   0  0
    0.8127   -3.9349    0.0000 C   0  0
    2.1161   -1.6949    0.0000 O   0  0
   -0.5104    2.9090    0.0000 N   0  0
    3.4393   -0.8821    0.0000 C   0  0
   -4.5246   -2.4283    0.0000 C   0  0
   -3.1767   -4.7724    0.0000 C   0  0
    2.2995   -4.4850    0.0000 C   0  0
   -0.5104    4.4354    0.0000 C   0  0
   -4.5246   -3.9745    0.0000 C   0  0
    0.8127    5.1491    0.0000 C   0  0
    2.0963    4.3561    0.0000 C   0  0
    2.0963    2.8892    0.0000 C   0  0
    3.5037    4.9261    0.0000 S   0  0
    3.6227    2.4828    0.0000 C   0  0
    4.4206    3.7020    0.0000 C   0  0
  1  3  1  0
  1  2  1  0
 20 22  1  0
  1  5  1  0
  1  4  1  0
 23 24  2  0
 22 23  1  0
  6 12  2  0
 23 25  1  0
  6 11  1  0
  3  8  1  0
  5 10  1  0
 10 16  1  0
 24 26  1  0
  9 15  1  0
 25 27  1  0
 11 17  2  0
 15 20  1  0
 17 21  1  0
 12 18  1  0
  4  9  1  0
 13 19  1  0
 18 21  2  0
 26 27  2  0
  8 15  1  0
  7 14  2  0
  2  6  1  0
  2  7  1  0
  7 13  1  0
M  END
>  <SOM>
15

$$$$

SciTegic02211520382D

 19 20  0  0  0  0            999 V2000
   -2.0080   -1.2048    0.0000 C   0  0  2  0  0  0
   -1.1713    0.0879    0.0000 C   0  0
   -0.6610   -1.9746    0.0000 C   0  0  2  0  0  0
   -3.2923   -1.9746    0.0000 C   0  0
   -3.2128   -0.3221    0.0000 O   0  0
   -1.8700    1.4558    0.0000 C   0  0
    0.3681    0.0042    0.0000 C   0  0
   -0.6610   -3.4555    0.0000 C   0  0
    0.8450   -1.2843    0.0000 C   0  0
   -3.2923   -3.5182    0.0000 C   0  0
   -1.0291    2.7485    0.0000 C   0  0
    1.2048    1.2968    0.0000 C   0  0
   -2.0080   -4.2545    0.0000 C   0  0
    2.1001   -2.2005    0.0000 N   0  0
    0.5062    2.6690    0.0000 C   0  0
   -1.7277    4.1206    0.0000 O   0  0
    2.1001   -3.6772    0.0000 C   0  0
    3.3844   -1.4140    0.0000 C   0  0
   -3.2547    3.9198    0.0000 C   0  0
 11 16  1  0
 11 15  2  0
 14 17  1  0
  1  3  1  0
  1  2  1  0
 14 18  1  0
  9 14  1  0
  1  5  1  0
  1  4  1  0
  8 13  1  0
  2  6  2  0
  2  7  1  0
  7 12  2  0
  4 10  1  0
 16 19  1  0
 10 13  1  0
  6 11  1  0
  3  9  1  0
  3  8  1  0
 12 15  1  0
M  END
>  <SOM>
14

$$$$

SciTegic02211520382D

 40 44  0  0  0  0            999 V2000
    0.4284   -2.6694    0.0000 C   0  0
    1.7906   -1.9114    0.0000 C   0  0
    0.4284   -4.1854    0.0000 C   0  0
   -0.9118   -1.9114    0.0000 C   0  0
    1.7906   -0.3955    0.0000 N   0  0
    3.1418   -2.6694    0.0000 N   0  0
   -0.9118   -4.9433    0.0000 C   0  0
    1.7906   -4.9433    0.0000 N   0  0
   -2.2629   -2.6694    0.0000 C   0  0
    3.1308    0.3735    0.0000 C   0  0
    3.1418   -4.1854    0.0000 C   0  0
   -2.2629   -4.1854    0.0000 C   0  0
   -3.6141   -1.9114    0.0000 C   0  0
    3.1198    1.9004    0.0000 C   0  0
    4.4820   -0.3625    0.0000 C   0  0
   -5.0422   -2.5266    0.0000 O   0  0
   -3.7789   -0.3955    0.0000 C   0  0
    4.4600    2.6694    0.0000 C   0  0
    5.8222    0.4065    0.0000 C   0  0
   -6.0858   -1.3951    0.0000 C   0  0
   -5.3058   -0.0769    0.0000 C   0  0
    5.8222    1.9224    0.0000 C   0  0
    4.4490    4.1854    0.0000 Cl  0  0
   -7.6457   -1.5599    0.0000 C   0  0
    7.1514    2.6804    0.0000 O   0  0
   -8.5575   -0.3296    0.0000 N   0  0
    8.5025    1.9224    0.0000 C   0  0
  -10.1064   -0.4833    0.0000 C   0  0
    9.8317    2.6804    0.0000 C   0  0
  -10.7435   -1.8675    0.0000 C   0  0
   11.1719    1.9224    0.0000 C   0  0
    9.8317    4.1963    0.0000 C   0  0
  -12.3034   -2.0323    0.0000 S   0  0
   12.5121    2.6804    0.0000 C   0  0
   11.1829    4.9433    0.0000 C   0  0
  -13.8413   -2.2080    0.0000 C   0  0
  -12.1716   -3.5592    0.0000 O   0  0
  -12.4462   -0.5163    0.0000 O   0  0
   12.5231    4.1854    0.0000 C   0  0
   13.8413    1.9224    0.0000 F   0  0
 19 22  2  0
 15 19  1  0
 29 32  2  0
 29 31  1  0
  1  3  2  0
  1  2  1  0
 20 24  1  0
  1  4  1  0
  3  7  1  0
 22 25  1  0
 35 39  2  0
  6 11  1  0
  3  8  1  0
  5 10  1  0
 10 14  1  0
 10 15  2  0
 32 35  1  0
 30 33  1  0
  9 13  1  0
 34 40  1  0
 31 34  2  0
 25 27  1  0
  9 12  1  0
 33 37  2  0
 33 36  1  0
 33 38  2  0
 17 21  1  0
 13 17  2  0
 13 16  1  0
 26 28  1  0
  4  9  2  0
 24 26  1  0
 16 20  1  0
 20 21  2  0
 18 23  1  0
 18 22  1  0
  8 11  2  0
 34 39  1  0
 14 18  2  0
 27 29  1  0
  2  5  1  0
  2  6  2  0
  7 12  2  0
 28 30  1  0
M  END
>  <SOM>
26

$$$$

SciTegic02211520382D

 22 23  0  0  0  0            999 V2000
   -1.7220    0.5516    0.0000 C   0  0
   -1.7220    2.1154    0.0000 C   0  0
   -0.3981   -0.2063    0.0000 C   0  0
   -3.0507   -0.2063    0.0000 C   0  0
   -0.3981    2.8733    0.0000 N   0  0
   -3.0507    2.8733    0.0000 C   0  0
    0.9737    0.5516    0.0000 C   0  0
   -0.3981   -1.7652    0.0000 N   0  0
   -4.3746    0.5516    0.0000 C   0  0
    0.9737    2.0674    0.0000 C   0  0
   -4.3746    2.0674    0.0000 C   0  0
    0.9737   -2.5231    0.0000 C   0  0
   -5.7465    2.8253    0.0000 Cl  0  0
    2.3024   -1.7172    0.0000 C   0  0
    0.9737   -4.0389    0.0000 C   0  0
    2.3024   -0.2063    0.0000 C   0  0
    3.6263    0.5516    0.0000 C   0  0
    3.6263    2.1154    0.0000 N   0  0
    2.3024    2.8733    0.0000 C   0  0
    4.9502    2.8733    0.0000 C   0  0
    2.3264    4.4850    0.0000 C   0  0
    4.9502    4.3890    0.0000 C   0  0
 19 21  1  0
  1  3  2  0
  1  2  1  0
 20 22  1  0
  1  4  1  0
  3  7  1  0
 16 17  1  0
  6 11  2  0
  3  8  1  0
 17 18  1  0
  5 10  1  0
  9 11  1  0
 12 15  1  0
 11 13  1  0
 18 19  1  0
 12 14  1  0
  4  9  2  0
 18 20  1  0
 14 16  1  0
  8 12  1  0
  2  5  2  0
  2  6  1  0
  7 10  2  0
M  END
>  <SOM>
18

$$$$

SciTegic02211520382D

 25 28  0  0  0  0            999 V2000
    1.5222    1.3833    0.0000 N   0  0
    0.3158    0.4232    0.0000 C   0  0
    3.0255    1.0422    0.0000 C   0  0
    1.3833    2.9181    0.0000 C   0  0
    0.3158   -1.1180    0.0000 C   0  0
   -1.0169    1.1938    0.0000 C   0  0
    3.6950   -0.3474    0.0000 C   0  0
    3.8150    2.3686    0.0000 N   0  0
    2.7981    3.5245    0.0000 N   0  0
    0.0632    3.7077    0.0000 C   0  0
    1.5222   -2.0781    0.0000 C   0  0
   -1.0169   -1.8823    0.0000 C   0  0
   -2.3497    0.4232    0.0000 C   0  0
    3.0255   -1.7307    0.0000 N   0  0
    0.3663    5.2236    0.0000 N   0  0
    1.1811   -3.5750    0.0000 C   0  0
   -2.3497   -1.1180    0.0000 C   0  0
   -0.6948    6.3416    0.0000 C   0  0
    1.7749    5.8426    0.0000 C   0  0
   -0.2905   -4.0298    0.0000 C   0  0
    2.3118   -4.6235    0.0000 C   0  0
   -3.6824   -1.8823    0.0000 Cl  0  0
   -0.6379   -5.5331    0.0000 C   0  0
    1.9644   -6.1268    0.0000 C   0  0
    0.4927   -6.5816    0.0000 C   0  0
 15 19  1  0
 15 18  1  0
  1  3  1  0
  1  2  1  0
 20 23  2  0
  1  4  1  0
  3  7  1  0
 11 14  2  0
  6 13  2  0
 23 25  1  0
  3  8  2  0
  5 12  1  0
  5 11  1  0
 10 15  1  0
  2  5  2  0
  4 10  1  0
 24 25  2  0
 11 16  1  0
  8  9  1  0
 17 22  1  0
 12 17  2  0
  4  9  2  0
 16 21  2  0
 16 20  1  0
 13 17  1  0
  7 14  1  0
  2  6  1  0
 21 24  1  0
M  END
>  <SOM>
15

$$$$

SciTegic02211520382D

 23 25  0  0  0  0            999 V2000
   -1.7601   -0.2338    0.0000 C   0  0  1  0  0  0
   -3.0710    0.2429    0.0000 C   0  0  1  0  0  0
   -1.4897   -1.7509    0.0000 C   0  0
   -1.5676    0.9121    0.0000 C   0  0
   -0.2658   -0.1100    0.0000 O   0  0
   -3.0572    2.9106    0.0000 C   0  0
   -4.2765   -0.3071    0.0000 C   0  0
   -3.4973   -1.2696    0.0000 C   0  0
   -2.6630   -2.7410    0.0000 C   0  0
   -0.0413   -2.2689    0.0000 C   0  0
   -2.8189    1.3797    0.0000 C   0  0  2  0  0  0
    0.4584   -1.4713    0.0000 C   0  0
   -2.6355    4.5377    0.0000 C   0  0
   -4.0977    4.2031    0.0000 C   0  0
   -4.1023    0.9121    0.0000 C   0  0
   -2.3926   -4.2535    0.0000 C   0  0
    0.2292   -3.7860    0.0000 C   0  0
    1.9801   -1.2421    0.0000 C   0  0
   -0.9442   -4.7761    0.0000 C   0  0
    2.6997   -2.6035    0.0000 N   0  0
    4.2260   -2.8006    0.0000 C   0  0
    2.0030   -3.9739    0.0000 C   0  0
   -2.0122    2.6722    0.0000 H   0  0
  1  3  1  0
  1  2  1  0
 20 22  1  0
  3 10  2  0
  1  5  1  0
 20 21  1  0
 11 23  1  0
  6 13  1  0
  6 11  1  0
  3  9  1  0
  6 14  1  0
 17 19  2  0
  5 12  1  0
 16 19  1  0
 10 17  1  0
  9 16  2  0
  4 11  1  0
 11 15  1  0
 12 18  1  0
  1  4  1  0
 18 20  1  0
  7 15  1  0
  2  6  1  0
  2  7  1  0
  2  8  1  0
M  END
>  <SOM>
20

$$$$

SciTegic02211520382D

 14 15  0  0  0  0            999 V2000
    1.1009    1.0015    0.0000 C   0  0
    1.1009   -0.5522    0.0000 C   0  0
   -0.2298    1.7766    0.0000 C   0  0
    2.5826    1.4439    0.0000 N   0  0
   -0.2298   -1.3307    0.0000 N   0  0
    2.5826   -0.9980    0.0000 N   0  0
   -1.6017    1.0015    0.0000 N   0  0
   -0.2298    3.3302    0.0000 O   0  0
    3.4331    0.2778    0.0000 C   0  0
    3.1004    2.9427    0.0000 C   0  0
   -1.6017   -0.5522    0.0000 C   0  0
   -0.2298   -2.8844    0.0000 C   0  0
   -2.9701    1.7766    0.0000 C   0  0
   -2.9701   -1.3307    0.0000 O   0  0
  5 12  1  0
  5 11  1  0
 11 14  2  0
  6  9  2  0
  1  3  1  0
  1  2  2  0
  3  7  1  0
  1  4  1  0
  2  5  1  0
  2  6  1  0
  7 11  1  0
  7 13  1  0
  4 10  1  0
  4  9  1  0
  3  8  2  0
M  END
>  <SOM>
5

$$$$

SciTegic02211520382D

 14 15  0  0  0  0            999 V2000
    1.1009    1.0015    0.0000 C   0  0
    1.1009   -0.5522    0.0000 C   0  0
   -0.2298    1.7766    0.0000 C   0  0
    2.5826    1.4439    0.0000 N   0  0
   -0.2298   -1.3307    0.0000 N   0  0
    2.5826   -0.9980    0.0000 N   0  0
   -1.6017    1.0015    0.0000 N   0  0
   -0.2298    3.3302    0.0000 O   0  0
    3.4331    0.2778    0.0000 C   0  0
    3.1004    2.9427    0.0000 C   0  0
   -1.6017   -0.5522    0.0000 C   0  0
   -0.2298   -2.8844    0.0000 C   0  0
   -2.9701    1.7766    0.0000 C   0  0
   -2.9701   -1.3307    0.0000 O   0  0
  5 12  1  0
  5 11  1  0
 11 14  2  0
  6  9  2  0
  1  3  1  0
  1  2  2  0
  3  7  1  0
  1  4  1  0
  2  5  1  0
  2  6  1  0
  7 11  1  0
  7 13  1  0
  4 10  1  0
  4  9  1  0
  3  8  2  0
M  END
>  <SOM>
7

$$$$

SciTegic02211520382D

 32 34  0  0  0  0            999 V2000
    4.8719    2.9993    0.0000 C   0  0
    4.8878    4.5466    0.0000 C   0  0
    3.7769    2.3646    0.0000 C   0  0
    6.2446    2.1900    0.0000 C   0  0
    6.2446    5.3401    0.0000 C   0  0
    3.5627    5.3401    0.0000 O   0  0
    2.4677    3.1263    0.0000 N   0  0
    3.7531    0.8014    0.0000 O   0  0
    7.6570    2.9755    0.0000 C   0  0
    7.6808    4.5466    0.0000 C   0  0
    3.5389    6.9508    0.0000 C   0  0
    1.1109    2.3249    0.0000 C   0  0  2  0  0  0
    8.9901    2.1265    0.0000 Cl  0  0
    8.9028    5.4036    0.0000 N   0  0
   -0.2618    3.0628    0.0000 C   0  0  1  0  0  0
    1.1109    0.7141    0.0000 C   0  0
   -1.5473    2.3249    0.0000 C   0  0
   -0.2618    4.6101    0.0000 O   0  0
   -0.2618    0.0000    0.0000 C   0  0
   -1.5473    0.7776    0.0000 N   0  0
    1.0712    5.3560    0.0000 C   0  0
   -2.8962    0.0000    0.0000 C   0  0
   -2.8962   -1.5235    0.0000 C   0  0
   -4.2054   -2.2693    0.0000 C   0  0
   -4.2292   -3.8166    0.0000 O   0  0
   -5.5623   -4.5863    0.0000 C   0  0
   -5.5623   -6.1098    0.0000 C   0  0
   -6.9112   -3.8166    0.0000 C   0  0
   -6.9112   -6.8874    0.0000 C   0  0
   -8.2601   -4.4990    0.0000 C   0  0
   -8.2839   -6.1098    0.0000 C   0  0
   -9.7042   -6.8160    0.0000 F   0  0
 19 20  1  0
 15 18  1  0
 29 31  2  0
  1  3  1  0
  1  2  1  0
 20 22  1  0
  1  4  2  0
 23 24  1  0
  3  7  1  0
 22 23  1  0
 28 30  2  0
 16 19  1  0
  3  8  2  0
  5 10  1  0
 10 14  1  0
 30 31  1  0
  9 13  1  0
  9 10  2  0
  6 11  1  0
 12 15  1  0
 25 26  1  0
 15 17  1  0
 17 20  1  0
 27 29  1  0
 26 28  1  0
 12 16  1  0
 31 32  1  0
  4  9  1  0
 24 25  1  0
 18 21  1  0
 26 27  2  0
  2  5  2  0
  2  6  1  0
  7 12  1  0
M  END
>  <SOM>
20

$$$$

SciTegic02211520382D

 26 28  0  0  0  0            999 V2000
    6.1696    0.2471    0.0000 N   0  0
    5.1813   -0.8910    0.0000 C   0  0
    5.3684    1.5948    0.0000 C   0  0
    7.7045    0.1048    0.0000 C   0  0
    3.7587   -0.2845    0.0000 N   0  0
    5.5332   -2.3960    0.0000 C   0  0
    3.8710    1.2429    0.0000 N   0  0
    5.9749    3.0099    0.0000 O   0  0
    8.3409    1.5050    0.0000 C   0  0
    7.0606   -2.5682    0.0000 C   0  0
    2.7029    2.2462    0.0000 C   0  0
    1.3702    1.4750    0.0000 C   0  0
    0.1947    2.4783    0.0000 C   0  0
   -1.1381    1.7071    0.0000 N   0  0
   -1.1381    0.1647    0.0000 C   0  0
   -2.4708    2.4783    0.0000 C   0  0
   -2.4708   -0.6065    0.0000 C   0  0
   -3.8036    1.7071    0.0000 C   0  0
   -3.8036    0.1647    0.0000 N   0  0
   -5.1363   -0.6065    0.0000 C   0  0
   -6.4691    0.1647    0.0000 C   0  0
   -5.1363   -2.1414    0.0000 C   0  0
   -7.8018   -0.6065    0.0000 C   0  0
   -6.4691   -2.9126    0.0000 C   0  0
   -7.8018   -2.1414    0.0000 C   0  0
   -9.1421    0.1647    0.0000 Cl  0  0
 19 20  1  0
  1  3  1  0
  1  2  1  0
 20 22  2  0
 20 21  1  0
  3  7  1  0
 22 24  1  0
  5  7  1  0
 23 26  1  0
 16 18  1  0
  6 10  1  0
 17 19  1  0
 18 19  1  0
  3  8  2  0
 23 25  1  0
 11 12  1  0
 15 17  1  0
 13 14  1  0
  1  4  1  0
 12 13  1  0
 24 25  2  0
 14 15  1  0
 14 16  1  0
  2  5  2  0
  2  6  1  0
  7 11  1  0
  4  9  1  0
 21 23  2  0
M  END
>  <SOM>
14

$$$$

SciTegic02211520382D

 29 31  0  0  0  0            999 V2000
   -3.7344   -0.3824    0.0000 C   0  0
   -5.0663    0.3824    0.0000 C   0  0
   -2.3961    0.3824    0.0000 C   0  0
   -3.7344   -1.9245    0.0000 C   0  0
   -5.0663    1.9245    0.0000 C   0  0
   -6.3981   -0.3824    0.0000 C   0  0
   -1.0642   -0.3824    0.0000 C   0  0
   -2.3961    1.9245    0.0000 C   0  0
   -5.0663   -2.6956    0.0000 C   0  0
   -2.3961   -2.6956    0.0000 C   0  0
   -3.7344    2.6956    0.0000 C   0  0
   -6.3981    2.6956    0.0000 C   0  0
   -6.3981   -1.9245    0.0000 C   0  0
    0.2677    0.3824    0.0000 C   0  0
   -1.0642    2.6956    0.0000 C   0  0
   -5.0663   -4.2378    0.0000 C   0  0
   -2.3961   -4.2378    0.0000 C   0  0
   -3.7344    4.2378    0.0000 C   0  0
   -6.3981    4.2378    0.0000 C   0  0
   -7.7364   -2.6956    0.0000 Cl  0  0
    0.2677    1.9245    0.0000 C   0  0
   -3.7344   -5.0089    0.0000 C   0  0
   -5.0663    5.0089    0.0000 C   0  0
    1.6059    2.6956    0.0000 O   0  0
    2.9378    1.9245    0.0000 C   0  0
    4.2697    2.6956    0.0000 C   0  0
    5.6079    1.9245    0.0000 N   0  0
    6.9398    2.6956    0.0000 C   0  0
    5.6079    0.3824    0.0000 C   0  0
 26 27  1  0
 19 23  2  0
  1  3  1  0
  1  2  2  0
  1  4  1  0
  3  7  1  0
  6 13  1  0
 13 20  1  0
  3  8  2  0
  5 12  2  0
  5 11  1  0
  2  5  1  0
 10 17  1  0
 15 21  2  0
  9 16  2  0
  4 10  2  0
 14 21  1  0
 25 26  1  0
 11 18  2  0
 27 29  1  0
 27 28  1  0
 12 19  1  0
  4  9  1  0
 16 22  1  0
 24 25  1  0
 18 23  1  0
  8 15  1  0
 17 22  2  0
  7 14  2  0
  2  6  1  0
 21 24  1  0
M  END
>  <SOM>
27

$$$$

SciTegic02211520382D

 32 34  0  0  0  0            999 V2000
    4.6863   -0.0138    0.0000 C   0  0
    4.6863    1.5299    0.0000 O   0  0
    6.0095   -0.7719    0.0000 C   0  0
    3.3631   -0.7856    0.0000 C   0  0
    3.3493    2.2880    0.0000 C   0  0
    6.0233   -2.3087    0.0000 C   0  0
    3.3631   -2.3156    0.0000 C   0  0
    3.3424    3.8386    0.0000 C   0  0
    2.0192    1.5162    0.0000 C   0  0
    4.7001   -3.0737    0.0000 N   0  0
    7.3534   -3.0599    0.0000 C   0  0
    2.0055    4.5898    0.0000 C   0  0
    0.6823    2.2742    0.0000 C   0  0
    8.6834   -2.2880    0.0000 N   0  0
    7.3671   -4.5898    0.0000 O   0  0
    0.6754    3.8111    0.0000 C   0  0
    8.6697   -0.7443    0.0000 C   0  0
   -0.6754    4.5829    0.0000 N   0  0
   -2.0055    3.7973    0.0000 C   0  0
   -3.3493    4.5623    0.0000 N   0  0
   -1.9848    2.2467    0.0000 O   0  0
   -4.6794    3.7766    0.0000 C   0  0
   -4.6656    2.2260    0.0000 C   0  0
   -6.0095    4.5347    0.0000 C   0  0
   -5.9957    1.4335    0.0000 C   0  0
   -7.3603    3.7628    0.0000 C   0  0
   -7.3465    2.2122    0.0000 C   0  0
   -5.9888   -0.1103    0.0000 C   0  0
   -8.6834    1.4403    0.0000 Cl  0  0
   -4.6725   -1.4059    0.0000 F   0  0
   -7.3258   -0.8959    0.0000 F   0  0
   -4.2108   -0.5307    0.0000 F   0  0
  4  7  1  0
 19 20  1  0
 19 21  2  0
  1  3  1  0
  1  2  1  0
 28 32  1  0
 20 22  1  0
  1  4  2  0
 22 23  1  0
 22 24  2  0
 28 30  1  0
  5  9  1  0
  5  8  2  0
  6 10  1  0
  6 11  1  0
 16 18  1  0
 18 19  1  0
 25 28  1  0
  9 13  2  0
 25 27  1  0
 11 15  2  0
 11 14  1  0
 27 29  1  0
 13 16  1  0
 12 16  2  0
 26 27  2  0
 24 26  1  0
 14 17  1  0
  8 12  1  0
  2  5  1  0
 23 25  2  0
  3  6  2  0
  7 10  2  0
 28 31  1  0
M  END
>  <SOM>
14

$$$$

SciTegic02211520382D

 49 55  0  0  0  0            999 V2000
  -10.0333    4.4939    0.0000 C   0  0
  -10.8787    3.4483    0.0000 C   0  0
   -9.0211    3.2258    0.0000 O   0  0
  -11.5016    5.1946    0.0000 C   0  0
   -9.0767    5.8509    0.0000 O   0  0
  -12.4360    3.6707    0.0000 C   0  0
  -10.2892    2.0022    0.0000 C   0  0
   -7.4861    3.7708    0.0000 C   0  0
  -11.6907    6.6629    0.0000 N   0  0
   -7.5083    5.3615    0.0000 C   0  0
  -13.3815    2.4583    0.0000 C   0  0
  -13.0144    5.0945    0.0000 Cl  0  0
  -11.2235    0.7898    0.0000 C   0  0
   -6.2180    2.8921    0.0000 C   0  0
  -13.1368    7.3415    0.0000 C   0  0
  -10.6340    7.7530    0.0000 N   0  0
  -12.7808    1.0011    0.0000 C   0  0
   -4.9722    3.8042    0.0000 O   0  0
  -12.9477    8.8654    0.0000 N   0  0
  -11.3682    9.1435    0.0000 C   0  0
  -13.7152   -0.2225    0.0000 Cl  0  0
   -3.6374    3.0256    0.0000 C   0  0
   -2.3026    3.8042    0.0000 C   0  0
   -3.6374    1.4905    0.0000 C   0  0
   -0.9677    3.0256    0.0000 C   0  0
   -2.3026    0.7230    0.0000 C   0  0
   -0.9677    1.4905    0.0000 C   0  0
    0.3671    0.7230    0.0000 N   0  0
    0.3671   -0.8231    0.0000 C   0  0
    1.6908    1.4905    0.0000 C   0  0
    1.6908   -1.5907    0.0000 C   0  0
    3.0256    0.7230    0.0000 C   0  0
    3.0256   -0.8231    0.0000 N   0  0
    4.3604   -1.5907    0.0000 C   0  0
    4.3604   -3.1257    0.0000 C   0  0
    5.6952   -0.8231    0.0000 C   0  0
    5.6952   -3.8932    0.0000 C   0  0
    7.0300   -1.5907    0.0000 C   0  0
    7.0300   -3.1257    0.0000 C   0  0
    8.3648   -3.8932    0.0000 N   0  0
    8.5206   -5.3949    0.0000 C   0  0
    9.7441   -3.2925    0.0000 C   0  0
   10.0111   -5.7174    0.0000 N   0  0
    7.3748   -6.4182    0.0000 O   0  0
   10.7564   -4.4494    0.0000 N   0  0
   10.6229   -7.1301    0.0000 C   0  0
   12.1245   -7.4527    0.0000 C   0  0
    9.8220   -8.4649    0.0000 C   0  0
   12.9254   -6.1290    0.0000 C   0  0
 15 19  2  0
 29 31  1  0
  1  3  1  0
  1  2  1  0
 19 20  1  0
  1  5  1  0
  1  4  1  0
 35 37  2  0
 22 23  1  0
 22 24  2  0
 28 30  1  0
  6 12  1  0
 23 25  2  0
  6 11  1  0
  3  8  1  0
 42 45  2  0
 32 33  1  0
  5 10  1  0
 43 46  1  0
 37 39  1  0
 40 42  1  0
 47 49  1  0
 30 32  1  0
 40 41  1  0
  9 16  1  0
  9 15  1  0
  8 10  1  0
 28 29  1  0
 25 27  1  0
 11 17  2  0
 41 43  1  0
 46 47  1  0
 33 34  1  0
 46 48  1  0
 38 39  2  0
 36 38  1  0
 17 21  1  0
 13 17  1  0
 27 28  1  0
 43 45  1  0
 31 33  1  0
  4  9  1  0
 24 26  1  0
 16 20  2  0
 26 27  2  0
 18 22  1  0
 34 35  1  0
 34 36  2  0
  8 14  1  0
 39 40  1  0
 14 18  1  0
 41 44  2  0
  2  6  2  0
  2  7  1  0
  7 13  2  0
M  END
>  <SOM>
43

$$$$

SciTegic02211520382D

 19 20  0  0  0  0            999 V2000
   -1.4004   -0.7256    0.0000 C   0  0  1  0  0  0
   -2.2370    0.5731    0.0000 C   0  0
   -2.1214   -2.1445    0.0000 C   0  0
    0.2265   -0.7025    0.0000 C   0  0
   -1.4929    1.8765    0.0000 C   0  0
   -3.7714    0.5731    0.0000 C   0  0
   -3.6790   -2.1214    0.0000 C   0  0
   -1.3542   -3.4202    0.0000 N   0  0
    0.9660   -1.9828    0.0000 C   0  0
   -2.2370    3.1798    0.0000 C   0  0
   -4.5155    1.8765    0.0000 C   0  0
   -4.4231   -3.5126    0.0000 C   0  0
   -2.1214   -4.8159    0.0000 C   0  0
    2.5004   -2.0059    0.0000 N   0  0
   -3.7714    3.1798    0.0000 C   0  0
   -3.6328   -4.8159    0.0000 C   0  0
    3.4987   -3.3277    0.0000 C   0  0
    3.7575   -0.6101    0.0000 C   0  0
   -4.5617    4.5710    0.0000 Cl  0  0
 15 19  1  0
  5 10  2  0
 14 17  1  0
 10 15  1  0
  1  3  1  0
  1  2  1  0
 13 16  2  0
 14 18  1  0
  3  7  1  0
  1  4  1  0
  8 13  1  0
  2  5  1  0
  2  6  2  0
  9 14  1  0
  7 12  2  0
 12 16  1  0
 11 15  2  0
  4  9  1  0
  6 11  1  0
  3  8  2  0
M  END
>  <SOM>
14

$$$$

SciTegic02211520382D

 21 22  0  0  0  0            999 V2000
    1.7762    1.8838    0.0000 C   0  0  2  0  0  0
    3.1083    1.1123    0.0000 N   0  0
    0.4396    1.1123    0.0000 C   0  0
    1.7762    3.4223    0.0000 C   0  0
    4.4449    1.8838    0.0000 C   0  0
    3.1083   -0.4261    0.0000 C   0  0
    0.4396   -0.4261    0.0000 N   0  0
   -0.8926    1.8838    0.0000 O   0  0
    3.1083    4.1937    0.0000 C   0  0
    4.4449    3.4223    0.0000 C   0  0
    4.5615   -0.9419    0.0000 C   0  0
   -0.8881   -1.2020    0.0000 C   0  0
    4.5615   -2.4803    0.0000 C   0  0
   -2.2247   -0.4351    0.0000 C   0  0
   -0.8836   -2.7405    0.0000 C   0  0
   -3.5568   -1.2110    0.0000 C   0  0
   -2.2292    1.1034    0.0000 C   0  0
   -2.2157   -3.5164    0.0000 C   0  0
    0.4485   -3.5075    0.0000 C   0  0
   -3.5523   -2.7495    0.0000 C   0  0
   -4.8934   -0.4440    0.0000 O   0  0
 15 19  1  0
 15 18  2  0
  1  3  1  0
  1  2  1  0
  1  4  1  0
  3  7  1  0
  6 11  1  0
  3  8  2  0
  5 10  1  0
  9 10  1  0
 12 15  1  0
 11 13  1  0
 12 14  2  0
  4  9  1  0
 16 21  1  0
 16 20  2  0
 18 20  1  0
 14 16  1  0
 14 17  1  0
  2  5  1  0
  2  6  1  0
  7 12  1  0
M  END
>  <SOM>
2

$$$$

SciTegic02211520382D

 33 37  0  0  0  0            999 V2000
   -3.0073    4.0461    0.0000 N   0  0
   -2.1051    2.7977    0.0000 C   0  0
   -4.4653    3.5723    0.0000 C   0  0
   -2.5334    5.5133    0.0000 C   0  0
   -3.0073    1.5583    0.0000 N   0  0
   -0.5650    2.7977    0.0000 N   0  0
   -4.4653    2.0322    0.0000 C   0  0
   -5.8049    4.3377    0.0000 C   0  0
   -3.7545    6.4428    0.0000 C   0  0
   -0.0456    1.3487    0.0000 C   0  0
   -5.8049    1.2576    0.0000 C   0  0
   -7.1354    3.5723    0.0000 C   0  0
   -5.1761    5.8596    0.0000 C   0  0
   -3.5540    7.9738    0.0000 C   0  0
   -1.0480    0.1823    0.0000 C   0  0
    1.4672    1.0662    0.0000 C   0  0
   -7.1354    2.0322    0.0000 C   0  0
   -6.3972    6.7891    0.0000 C   0  0
   -4.7752    8.9124    0.0000 C   0  0
   -0.5377   -1.2758    0.0000 C   0  0
    1.9775   -0.3827    0.0000 C   0  0
   -6.1968    8.3201    0.0000 C   0  0
    0.9751   -1.5583    0.0000 N   0  0
   -7.4179    9.2587    0.0000 F   0  0
    1.4945   -3.0073    0.0000 C   0  0
    3.0346   -3.0073    0.0000 C   0  0
    3.5449   -4.4562    0.0000 C   0  0
    2.5425   -5.6318    0.0000 C   0  0
    5.0577   -4.7387    0.0000 C   0  0
    3.0528   -7.0807    0.0000 C   0  0
    5.5680   -6.1877    0.0000 C   0  0
    4.5656   -7.3632    0.0000 C   0  0
    5.0850   -8.8122    0.0000 O   0  0
 19 22  2  0
 29 31  1  0
  1  3  1  0
  1  2  1  0
 20 23  1  0
  1  4  1  0
  3  7  2  0
 22 24  1  0
 28 30  2  0
 31 32  2  0
  5  7  1  0
  6 10  1  0
  3  8  1  0
 32 33  1  0
 26 27  1  0
 10 15  1  0
 10 16  1  0
 30 32  1  0
  9 14  2  0
  9 13  1  0
 23 25  1  0
 25 26  1  0
 11 17  2  0
 15 20  1  0
 27 29  2  0
 27 28  1  0
 12 17  1  0
  4  9  1  0
 13 18  2  0
 16 21  1  0
 18 22  1  0
 14 19  1  0
  8 12  2  0
  2  5  2  0
  2  6  1  0
  7 11  1  0
 21 23  1  0
M  END
>  <SOM>
23

$$$$

SciTegic02211520382D

 25 27  0  0  0  0            999 V2000
    0.2204    1.0792    0.0000 C   0  0
    0.2204   -0.4859    0.0000 C   0  0
    1.4125    2.0284    0.0000 N   0  0
   -1.1244    1.8476    0.0000 C   0  0
    1.4125   -1.4351    0.0000 C   0  0
   -1.1244   -1.2600    0.0000 C   0  0
    2.9155    1.6725    0.0000 C   0  0
    1.3730    3.6105    0.0000 C   0  0
   -2.4691    1.0792    0.0000 C   0  0
    1.0566   -2.8985    0.0000 C   0  0
    2.9155   -1.1413    0.0000 N   0  0
   -2.4691   -0.5481    0.0000 C   0  0
    3.5879    0.2486    0.0000 C   0  0
    3.8647    2.8590    0.0000 O   0  0
   -0.0170    4.2602    0.0000 C   0  0
    2.1245   -3.9664    0.0000 C   0  0
   -0.4125   -3.3562    0.0000 C   0  0
   -3.7348   -1.3786    0.0000 Cl  0  0
   -1.4012    4.9552    0.0000 F   0  0
   -0.7063    2.9155    0.0000 F   0  0
    0.6950    5.6502    0.0000 F   0  0
    1.7855   -5.4298    0.0000 C   0  0
    3.5879   -3.5540    0.0000 F   0  0
   -0.7684   -4.8196    0.0000 C   0  0
    0.3390   -5.8875    0.0000 C   0  0
 15 19  1  0
  1  3  1  0
  1  2  2  0
  1  4  1  0
  3  7  1  0
 22 25  1  0
  6 12  2  0
  3  8  1  0
  5 11  2  0
  5 10  1  0
 10 16  1  0
 10 17  2  0
  9 12  1  0
 11 13  1  0
  7 13  1  0
 15 20  1  0
 15 21  1  0
 17 24  1  0
 12 18  1  0
  4  9  2  0
 16 23  1  0
 16 22  2  0
 24 25  2  0
  8 15  1  0
  7 14  2  0
  2  6  1  0
  2  5  1  0
M  END
>  <SOM>
3

$$$$

SciTegic02211520382D

 25 27  0  0  0  0            999 V2000
    0.2204    1.0792    0.0000 C   0  0
    0.2204   -0.4859    0.0000 C   0  0
    1.4125    2.0284    0.0000 N   0  0
   -1.1244    1.8476    0.0000 C   0  0
    1.4125   -1.4351    0.0000 C   0  0
   -1.1244   -1.2600    0.0000 C   0  0
    2.9155    1.6725    0.0000 C   0  0
    1.3730    3.6105    0.0000 C   0  0
   -2.4691    1.0792    0.0000 C   0  0
    1.0566   -2.8985    0.0000 C   0  0
    2.9155   -1.1413    0.0000 N   0  0
   -2.4691   -0.5481    0.0000 C   0  0
    3.5879    0.2486    0.0000 C   0  0
    3.8647    2.8590    0.0000 O   0  0
   -0.0170    4.2602    0.0000 C   0  0
    2.1245   -3.9664    0.0000 C   0  0
   -0.4125   -3.3562    0.0000 C   0  0
   -3.7348   -1.3786    0.0000 Cl  0  0
   -1.4012    4.9552    0.0000 F   0  0
   -0.7063    2.9155    0.0000 F   0  0
    0.6950    5.6502    0.0000 F   0  0
    1.7855   -5.4298    0.0000 C   0  0
    3.5879   -3.5540    0.0000 F   0  0
   -0.7684   -4.8196    0.0000 C   0  0
    0.3390   -5.8875    0.0000 C   0  0
 15 19  1  0
  1  3  1  0
  1  2  2  0
  1  4  1  0
  3  7  1  0
 22 25  1  0
  6 12  2  0
  3  8  1  0
  5 11  2  0
  5 10  1  0
 10 16  1  0
 10 17  2  0
  9 12  1  0
 11 13  1  0
  7 13  1  0
 15 20  1  0
 15 21  1  0
 17 24  1  0
 12 18  1  0
  4  9  2  0
 16 23  1  0
 16 22  2  0
 24 25  2  0
  8 15  1  0
  7 14  2  0
  2  6  1  0
  2  5  1  0
M  END
>  <SOM>
3

$$$$

SciTegic02211520382D

 24 26  0  0  0  0            999 V2000
    1.6456   -0.1922    0.0000 C   0  0
    1.6456    1.3453    0.0000 C   0  0
    2.9788   -0.9609    0.0000 N   0  0
    0.3123   -0.9609    0.0000 C   0  0
    2.9788    2.1200    0.0000 C   0  0
    0.3123    2.1140    0.0000 C   0  0
    4.3121   -0.1922    0.0000 C   0  0
    2.9788   -2.4984    0.0000 C   0  0
   -1.0210   -0.1922    0.0000 C   0  0
    4.3121    1.3453    0.0000 C   0  0
    2.9788    3.6575    0.0000 O   0  0
   -1.0210    1.3453    0.0000 C   0  0
    4.4322   -3.0089    0.0000 C   0  0
   -2.3482   -0.9609    0.0000 N   0  0
    5.6454    2.1200    0.0000 C   0  0
   -2.3482    2.1140    0.0000 F   0  0
   -3.6815   -0.1922    0.0000 C   0  0
   -2.3482   -2.4984    0.0000 C   0  0
    6.9366    1.3933    0.0000 O   0  0
    5.6694    3.7115    0.0000 O   0  0
   -5.0148   -0.9609    0.0000 C   0  0
   -3.6815   -3.2671    0.0000 C   0  0
   -5.0148   -2.4984    0.0000 N   0  0
   -6.3480   -3.2671    0.0000 C   0  0
 15 19  1  0
  1  3  1  0
  1  2  2  0
  1  4  1  0
  3  7  1  0
 22 23  1  0
  6 12  2  0
 23 24  1  0
  3  8  1  0
  5 11  2  0
  5 10  1  0
 10 15  1  0
  9 14  1  0
  9 12  1  0
 15 20  2  0
 17 21  1  0
 18 22  1  0
 12 16  1  0
  4  9  2  0
 14 17  1  0
 14 18  1  0
  8 13  1  0
  2  5  1  0
  2  6  1  0
  7 10  2  0
 21 23  1  0
M  END
>  <SOM>
23

$$$$

SciTegic02211520382D

 17 17  0  0  0  0            999 V2000
   -1.8811    1.3760    0.0000 C   0  0
   -0.5466    0.6069    0.0000 N   0  0
   -3.2118    0.6069    0.0000 C   0  0
   -1.8811    2.9178    0.0000 C   0  0
    0.7879    1.3760    0.0000 C   0  0
   -4.5463    1.3760    0.0000 C   0  0
   -3.2118   -0.9349    0.0000 C   0  0
   -3.2118    3.6868    0.0000 C   0  0
   -0.5466    3.6868    0.0000 C   0  0
    2.1224    0.6069    0.0000 C   0  0
    0.7879    2.9178    0.0000 O   0  0
   -4.5463    2.9178    0.0000 C   0  0
    2.1224   -0.9349    0.0000 N   0  0
    3.4568   -1.7039    0.0000 C   0  0
    0.7879   -1.7039    0.0000 C   0  0
    3.4568   -3.2457    0.0000 C   0  0
   -0.5466   -0.9349    0.0000 C   0  0
 10 13  1  0
  5 11  2  0
  5 10  1  0
 13 14  1  0
  1  3  1  0
  1  2  1  0
 15 17  1  0
 14 16  1  0
  4  8  1  0
  1  4  2  0
 13 15  1  0
  2  5  1  0
  3  7  1  0
  3  6  2  0
  8 12  2  0
  6 12  1  0
  4  9  1  0
M  END
>  <SOM>
13

$$$$

SciTegic02211520382D

 19 20  0  0  0  0            999 V2000
   -0.5560   -2.7702    0.0000 C   0  0
   -1.9064   -1.9759    0.0000 C   0  0
   -0.5560   -4.3242    0.0000 C   0  0
    0.8936   -2.2837    0.0000 C   0  0
   -1.9064   -0.4418    0.0000 C   0  0
   -3.2568   -2.7702    0.0000 C   0  0
    0.9333   -4.7958    0.0000 N   0  0
   -1.9064   -5.1234    0.0000 C   0  0
    1.8518   -3.4901    0.0000 C   0  0
   -0.6007    0.3128    0.0000 C   0  0
   -3.2568   -4.3242    0.0000 C   0  0
    3.3660   -3.4901    0.0000 O   0  0
   -0.6007    1.8468    0.0000 N   0  0
    0.7298    2.6014    0.0000 C   0  0
   -1.9263    2.6213    0.0000 C   0  0
    2.0553    1.8270    0.0000 C   0  0
   -1.9263    4.1554    0.0000 C   0  0
    3.3858    2.5816    0.0000 C   0  0
   -3.2568    4.9298    0.0000 C   0  0
 17 19  1  0
  7  9  1  0
 14 16  1  0
  5 10  1  0
  8 11  2  0
 13 14  1  0
  1  3  2  0
  1  2  1  0
 15 17  1  0
  3  7  1  0
  1  4  1  0
 13 15  1  0
  2  5  1  0
  2  6  2  0
 10 13  1  0
  9 12  2  0
 16 18  1  0
  4  9  1  0
  6 11  1  0
  3  8  1  0
M  END
>  <SOM>
13

$$$$

SciTegic02211520382D

 27 30  0  0  0  0            999 V2000
   -2.0592   -2.0932    0.0000 C   0  0
   -1.0891   -3.2901    0.0000 C   0  0
   -1.3047   -0.7601    0.0000 N   0  0
   -3.5851   -2.1216    0.0000 N   0  0
   -1.4182   -4.7991    0.0000 C   0  0
    0.3801   -2.8193    0.0000 C   0  0
    0.2269   -0.7715    0.0000 C   0  0
   -2.0648    0.5843    0.0000 C   0  0
   -4.5324   -3.3242    0.0000 C   0  0
   -2.8023   -5.4854    0.0000 S   0  0
   -0.2836   -5.8258    0.0000 C   0  0
    1.5259   -3.8574    0.0000 C   0  0
    1.0097    0.5502    0.0000 C   0  0
   -1.2877    1.9117    0.0000 C   0  0
   -4.2091   -4.8104    0.0000 C   0  0
   -6.0017   -2.8533    0.0000 C   0  0
    1.1856   -5.3606    0.0000 C   0  0
    0.2439    1.8947    0.0000 N   0  0
   -5.3550   -5.8542    0.0000 C   0  0
   -7.1475   -3.8914    0.0000 C   0  0
    1.0211    3.2221    0.0000 C   0  0
   -6.8015   -5.4004    0.0000 C   0  0
    2.5527    3.2050    0.0000 C   0  0
    3.3185    4.5324    0.0000 O   0  0
    4.8444    4.5268    0.0000 C   0  0
    5.6216    5.8542    0.0000 C   0  0
    7.1475    5.8542    0.0000 O   0  0
 19 22  2  0
 15 19  1  0
  1  3  1  0
  1  2  1  0
 20 22  1  0
  1  4  2  0
  3  7  1  0
  6 12  2  0
 23 24  1  0
  3  8  1  0
  5 11  1  0
  5 10  1  0
 10 15  1  0
  9 16  1  0
  9 15  2  0
 24 25  1  0
 25 26  1  0
 11 17  2  0
 12 17  1  0
  4  9  1  0
 13 18  1  0
 16 20  2  0
 18 21  1  0
 26 27  1  0
  8 14  1  0
 14 18  1  0
  2  5  2  0
  2  6  1  0
  7 13  1  0
 21 23  1  0
M  END
>  <SOM>
18

$$$$

SciTegic02211520382D

 33 36  0  0  0  0            999 V2000
   -2.9959    2.7590    0.0000 C   0  0
   -1.6661    3.5386    0.0000 C   0  0
   -4.3334    3.5156    0.0000 C   0  0
   -2.9883    1.2152    0.0000 C   0  0
   -0.2140    2.7132    0.0000 N   0  0
   -1.6814    5.2582    0.0000 N   0  0
   -5.6632    2.7361    0.0000 C   0  0
   -4.3487    5.0595    0.0000 O   0  0
   -4.3181    0.4356    0.0000 C   0  0
    1.1999    3.5538    0.0000 C   0  0
   -0.1758    6.1294    0.0000 C   0  0
   -5.6556    1.1999    0.0000 C   0  0
   -5.8008    5.5639    0.0000 C   0  0
   -4.3028   -1.1005    0.0000 S   0  0
    1.1999    5.3346    0.0000 C   0  0
    2.6138    3.0800    0.0000 C   0  0
   -0.1758    7.7191    0.0000 O   0  0
   -5.8084    7.1000    0.0000 C   0  0
   -4.2952   -2.6444    0.0000 N   0  0
   -5.9460   -1.1311    0.0000 O   0  0
   -2.8201   -1.1082    0.0000 O   0  0
    2.5985    5.8314    0.0000 N   0  0
    3.5921    4.4939    0.0000 N   0  0
    3.1029    1.6126    0.0000 C   0  0
   -5.6250   -3.4239    0.0000 C   0  0
   -2.9577   -3.4010    0.0000 C   0  0
    3.0571    7.3446    0.0000 C   0  0
    4.6467    1.5897    0.0000 C   0  0
   -5.6097   -4.9601    0.0000 C   0  0
   -2.9424   -4.9448    0.0000 C   0  0
    5.1282    0.1299    0.0000 C   0  0
   -4.2723   -5.7244    0.0000 N   0  0
   -4.2646   -7.2605    0.0000 C   0  0
 19 26  1  0
 19 25  1  0
  1  3  1  0
  1  2  1  0
  1  4  2  0
  3  7  2  0
 26 30  1  0
 28 31  1  0
 22 27  1  0
 29 32  1  0
  6 11  1  0
  3  8  1  0
 32 33  1  0
  5 10  1  0
 10 15  2  0
 10 16  1  0
 30 32  1  0
 25 29  1  0
  9 14  1  0
  9 12  2  0
 14 21  2  0
 14 20  2  0
 11 17  2  0
 11 15  1  0
 15 22  1  0
 24 28  1  0
  4  9  1  0
 16 23  2  0
 13 18  1  0
 16 24  1  0
 14 19  1  0
  8 13  1  0
  2  5  1  0
  2  6  2  0
 22 23  1  0
  7 12  1  0
M  END
>  <SOM>
32

$$$$

SciTegic02211520382D

 18 19  0  0  0  0            999 V2000
   -0.2133   -0.1145    0.0000 C   0  0
   -1.1393    1.1133    0.0000 C   0  0
   -1.5503   -0.8844    0.0000 C   0  0
    1.1185   -0.8844    0.0000 C   0  0
    0.6555    1.1549    0.0000 C   0  0
   -0.5359    2.5336    0.0000 C   0  0
   -2.6689    0.9312    0.0000 C   0  0
   -1.5503   -2.4243    0.0000 C   0  0
    1.1185   -2.4243    0.0000 C   0  0
    2.1954    1.0561    0.0000 C   0  0
   -0.0312    2.6584    0.0000 O   0  0
   -1.4619    3.7614    0.0000 C   0  0
   -3.5949    2.1590    0.0000 C   0  0
   -0.2133   -3.1943    0.0000 N   0  0
    2.7989    2.4712    0.0000 C   0  0
   -2.9914    3.5793    0.0000 C   0  0
   -0.8584    5.1816    0.0000 O   0  0
   -0.2133   -4.7342    0.0000 C   0  0
  5 11  2  0
  5 10  1  0
 12 16  1  0
 10 15  1  0
  1  3  1  0
  1  2  1  0
 13 16  2  0
 14 18  1  0
  9 14  1  0
  1  5  1  0
  1  4  1  0
  8 14  1  0
  2  6  1  0
  2  7  2  0
  7 13  1  0
  6 12  2  0
 12 17  1  0
  4  9  1  0
  3  8  1  0
M  END
>  <SOM>
14

$$$$

SciTegic02211520382D

 32 34  0  0  0  0            999 V2000
    4.6171    3.4745    0.0000 C   0  0
    5.9823    2.7363    0.0000 C   0  0
    3.2753    2.6894    0.0000 N   0  0
    4.5936    4.9979    0.0000 C   0  0
    7.3299    3.5214    0.0000 C   0  0
    6.0174    1.2246    0.0000 C   0  0
    1.9394    3.4745    0.0000 C   0  0
    5.9295    5.7772    0.0000 C   0  0
    3.2226    5.7362    0.0000 C   0  0
    7.3006    5.0448    0.0000 C   0  0
    7.3826    0.4863    0.0000 O   0  0
    0.5625    2.7421    0.0000 C   0  0
    1.9101    5.1502    0.0000 O   0  0
    0.5625    1.2246    0.0000 N   0  0
   -0.7969    0.4570    0.0000 C   0  0
    1.9335    0.4570    0.0000 C   0  0
   -0.7969   -1.0722    0.0000 C   0  0
    1.9335   -1.0722    0.0000 C   0  0
    0.5625   -1.8398    0.0000 N   0  0
    0.5625   -3.3749    0.0000 C   0  0
   -0.8379   -4.1542    0.0000 C   0  0
   -2.0742   -3.3456    0.0000 C   0  0
   -0.7969   -5.7772    0.0000 O   0  0
   -3.3280   -4.2596    0.0000 O   0  0
   -4.6757   -3.4804    0.0000 C   0  0
   -4.6639   -1.9628    0.0000 C   0  0
   -6.0350   -4.2245    0.0000 C   0  0
   -6.0116   -1.1894    0.0000 C   0  0
   -3.2987   -1.2187    0.0000 O   0  0
   -7.3826   -3.4569    0.0000 C   0  0
   -7.3709   -1.9453    0.0000 C   0  0
   -3.2870    0.3457    0.0000 C   0  0
 19 20  1  0
 27 30  2  0
  1  3  1  0
  1  2  2  0
 15 17  1  0
  4  8  2  0
 20 21  1  0
  3  7  1  0
 22 24  1  0
 29 32  1  0
 16 18  1  0
  6 11  1  0
 17 19  1  0
 18 19  1  0
  5 10  2  0
 30 31  1  0
 25 27  1  0
 25 26  2  0
 26 28  1  0
 26 29  1  0
 12 14  1  0
  1  4  1  0
 24 25  1  0
 14 15  1  0
 14 16  1  0
  8 10  1  0
  2  5  1  0
  2  6  1  0
  7 13  2  0
  7 12  1  0
 28 31  2  0
  4  9  1  0
 21 23  1  0
 21 22  1  0
M  END
>  <SOM>
19

$$$$

SciTegic02211520382D

 23 25  0  0  0  0            999 V2000
   -3.3437    0.7250    0.0000 C   0  0
   -3.3437   -0.8109    0.0000 C   0  0
   -2.0129    1.4978    0.0000 C   0  0
   -4.6793    1.4978    0.0000 C   0  0
   -2.0129   -1.5788    0.0000 N   0  0
   -4.6793   -1.5788    0.0000 C   0  0
   -0.6773    0.7250    0.0000 C   0  0
   -2.0129    3.0384    0.0000 O   0  0
   -6.0101    0.7250    0.0000 C   0  0
   -0.6773   -0.8109    0.0000 C   0  0
   -2.0129   -3.1195    0.0000 C   0  0
   -6.0101   -0.8109    0.0000 C   0  0
    0.6535    1.4978    0.0000 C   0  0
    0.6535   -1.5788    0.0000 O   0  0
    2.0129    0.7155    0.0000 N   0  0
    0.6583    3.0146    0.0000 O   0  0
    3.3390    1.4930    0.0000 C   0  0
    1.9986   -0.7870    0.0000 C   0  0
    4.6793    0.7250    0.0000 C   0  0
    3.3390    3.0289    0.0000 C   0  0
    6.0101    1.4978    0.0000 C   0  0
    4.6698    3.8064    0.0000 C   0  0
    6.0053    3.0384    0.0000 C   0  0
 15 18  1  0
  1  3  1  0
  1  2  2  0
 20 22  1  0
  1  4  1  0
  3  7  2  0
 19 21  2  0
  6 12  2  0
  3  8  1  0
 17 19  1  0
  5 11  1  0
  5 10  1  0
 10 14  2  0
  9 12  1  0
 15 17  1  0
 17 20  2  0
 13 16  2  0
  4  9  2  0
 13 15  1  0
  2  5  1  0
  2  6  1  0
 22 23  2  0
  7 10  1  0
  7 13  1  0
 21 23  1  0
M  END
>  <SOM>
15

$$$$

SciTegic02211520382D

 23 25  0  0  0  0            999 V2000
   -3.3437    0.7250    0.0000 C   0  0
   -3.3437   -0.8109    0.0000 C   0  0
   -2.0129    1.4978    0.0000 C   0  0
   -4.6793    1.4978    0.0000 C   0  0
   -2.0129   -1.5788    0.0000 N   0  0
   -4.6793   -1.5788    0.0000 C   0  0
   -0.6773    0.7250    0.0000 C   0  0
   -2.0129    3.0384    0.0000 O   0  0
   -6.0101    0.7250    0.0000 C   0  0
   -0.6773   -0.8109    0.0000 C   0  0
   -2.0129   -3.1195    0.0000 C   0  0
   -6.0101   -0.8109    0.0000 C   0  0
    0.6535    1.4978    0.0000 C   0  0
    0.6535   -1.5788    0.0000 O   0  0
    2.0129    0.7155    0.0000 N   0  0
    0.6583    3.0146    0.0000 O   0  0
    3.3390    1.4930    0.0000 C   0  0
    1.9986   -0.7870    0.0000 C   0  0
    4.6793    0.7250    0.0000 C   0  0
    3.3390    3.0289    0.0000 C   0  0
    6.0101    1.4978    0.0000 C   0  0
    4.6698    3.8064    0.0000 C   0  0
    6.0053    3.0384    0.0000 C   0  0
 15 18  1  0
  1  3  1  0
  1  2  2  0
 20 22  1  0
  1  4  1  0
  3  7  2  0
 19 21  2  0
  6 12  2  0
  3  8  1  0
 17 19  1  0
  5 11  1  0
  5 10  1  0
 10 14  2  0
  9 12  1  0
 15 17  1  0
 17 20  2  0
 13 16  2  0
  4  9  2  0
 13 15  1  0
  2  5  1  0
  2  6  1  0
 22 23  2  0
  7 10  1  0
  7 13  1  0
 21 23  1  0
M  END
>  <SOM>
5

$$$$

SciTegic02211520382D

 29 32  0  0  0  0            999 V2000
    0.3201    3.6999    0.0000 C   0  0
    1.5637    2.7888    0.0000 C   0  0
   -1.1451    3.2197    0.0000 C   0  0
    0.7942    5.1651    0.0000 N   0  0
    1.5760    1.2436    0.0000 C   0  0
    2.8134    3.6999    0.0000 N   0  0
   -2.2901    4.2540    0.0000 C   0  0
   -1.4590    1.7176    0.0000 C   0  0
    2.3394    5.1651    0.0000 C   0  0
    2.9058    0.4679    0.0000 C   0  0
    0.2463    0.4679    0.0000 C   0  0
   -3.7553    3.7800    0.0000 C   0  0
   -2.9242    1.2374    0.0000 C   0  0
    3.2444    6.4148    0.0000 S   0  0
    2.9058   -1.0773    0.0000 C   0  0
    0.2463   -1.0773    0.0000 C   0  0
   -4.0816    2.2717    0.0000 C   0  0
    4.7773    6.2548    0.0000 C   0  0
    4.2294   -1.8469    0.0000 N   0  0
    1.5760   -1.8346    0.0000 N   0  0
   -5.5468    1.7915    0.0000 F   0  0
    4.2170   -3.3859    0.0000 C   0  0
    2.8811   -4.1432    0.0000 C   0  0
    5.5468   -4.1678    0.0000 C   0  0
    1.5637   -3.3552    0.0000 C   0  0
    2.8627   -5.6699    0.0000 C   0  0
    0.2339   -4.0939    0.0000 C   0  0
    1.5206   -6.4148    0.0000 C   0  0
    0.2032   -5.6268    0.0000 C   0  0
 19 22  1  0
 15 19  1  0
  1  3  1  0
  1  2  2  0
  1  4  1  0
  3  7  2  0
 22 23  1  0
 22 24  1  0
 23 26  2  0
 23 25  1  0
  3  8  1  0
  5 11  2  0
  5 10  1  0
 10 15  2  0
  6  9  1  0
  9 14  1  0
 28 29  2  0
 25 27  2  0
 11 16  1  0
 15 20  1  0
 17 21  1  0
 27 29  1  0
 26 28  1  0
 12 17  2  0
  4  9  2  0
 16 20  2  0
 14 18  1  0
 13 17  1  0
  8 13  2  0
  2  5  1  0
  2  6  1  0
  7 12  1  0
M  END
>  <SOM>
19

$$$$

SciTegic02211520382D

 14 14  0  0  0  0            999 V2000
   -0.6387    1.7214    0.0000 N   0  0
   -1.9979    0.9386    0.0000 P   0  0  1  0  0  0
   -0.6387    3.2831    0.0000 C   0  0
    0.6854    0.9970    0.0000 C   0  0
   -3.3454    1.7214    0.0000 O   0  0
   -1.1917   -0.2492    0.0000 N   0  0
   -2.8157   -0.2492    0.0000 O   0  0
   -1.9979    4.0581    0.0000 C   0  0
    1.9862    1.6941    0.0000 C   0  0
   -3.3454    3.2831    0.0000 C   0  0
   -2.1147   -1.5033    0.0000 C   0  0
    3.3454    0.9308    0.0000 Cl  0  0
   -1.2384   -2.8001    0.0000 C   0  0
   -2.1614   -4.0581    0.0000 Cl  0  0
  5 10  1  0
 11 13  1  0
 13 14  1  0
  1  3  1  0
  1  2  1  0
  8 10  1  0
  1  4  1  0
  2  5  1  0
  2  6  1  0
  2  7  2  0
  9 12  1  0
  4  9  1  0
  6 11  1  0
  3  8  1  0
M  END
>  <SOM>
1

$$$$

SciTegic02211520382D

 14 14  0  0  0  0            999 V2000
   -0.6387    1.7214    0.0000 N   0  0
   -1.9979    0.9386    0.0000 P   0  0  1  0  0  0
   -0.6387    3.2831    0.0000 C   0  0
    0.6854    0.9970    0.0000 C   0  0
   -3.3454    1.7214    0.0000 O   0  0
   -1.1917   -0.2492    0.0000 N   0  0
   -2.8157   -0.2492    0.0000 O   0  0
   -1.9979    4.0581    0.0000 C   0  0
    1.9862    1.6941    0.0000 C   0  0
   -3.3454    3.2831    0.0000 C   0  0
   -2.1147   -1.5033    0.0000 C   0  0
    3.3454    0.9308    0.0000 Cl  0  0
   -1.2384   -2.8001    0.0000 C   0  0
   -2.1614   -4.0581    0.0000 Cl  0  0
  5 10  1  0
 11 13  1  0
 13 14  1  0
  1  3  1  0
  1  2  1  0
  8 10  1  0
  1  4  1  0
  2  5  1  0
  2  6  1  0
  2  7  2  0
  9 12  1  0
  4  9  1  0
  6 11  1  0
  3  8  1  0
M  END
>  <SOM>
1

$$$$

SciTegic02211520382D

 14 14  0  0  0  0            999 V2000
   -0.6387    1.7214    0.0000 N   0  0
   -1.9979    0.9386    0.0000 P   0  0  1  0  0  0
   -0.6387    3.2831    0.0000 C   0  0
    0.6854    0.9970    0.0000 C   0  0
   -3.3454    1.7214    0.0000 O   0  0
   -1.1917   -0.2492    0.0000 N   0  0
   -2.8157   -0.2492    0.0000 O   0  0
   -1.9979    4.0581    0.0000 C   0  0
    1.9862    1.6941    0.0000 C   0  0
   -3.3454    3.2831    0.0000 C   0  0
   -2.1147   -1.5033    0.0000 C   0  0
    3.3454    0.9308    0.0000 Cl  0  0
   -1.2384   -2.8001    0.0000 C   0  0
   -2.1614   -4.0581    0.0000 Cl  0  0
  5 10  1  0
 11 13  1  0
 13 14  1  0
  1  3  1  0
  1  2  1  0
  8 10  1  0
  1  4  1  0
  2  5  1  0
  2  6  1  0
  2  7  2  0
  9 12  1  0
  4  9  1  0
  6 11  1  0
  3  8  1  0
M  END
>  <SOM>
6

$$$$

SciTegic02211520382D

 19 20  0  0  0  0            999 V2000
   -0.7283    0.5293    0.0000 C   0  0
   -0.7084   -1.0109    0.0000 O   0  0
    0.6726    1.4050    0.0000 O   0  0
   -1.9462    1.4726    0.0000 C   0  0
   -2.0059   -1.8348    0.0000 C   0  0
    2.0059    0.6328    0.0000 C   0  0
   -1.9502    3.0129    0.0000 N   0  0
   -3.3392   -1.0666    0.0000 C   0  0
   -2.0059   -3.3751    0.0000 C   0  0
    3.3392    1.4010    0.0000 C   0  0
    2.0020   -0.9074    0.0000 C   0  0
   -3.3910    3.8646    0.0000 C   0  0
   -0.6965    3.9044    0.0000 C   0  0
   -4.6726   -1.8348    0.0000 C   0  0
   -3.3392   -4.1472    0.0000 C   0  0
    4.6726    0.6288    0.0000 C   0  0
    3.3353   -1.6796    0.0000 C   0  0
   -4.6726   -3.3751    0.0000 C   0  0
    4.6726   -0.9114    0.0000 C   0  0
 11 17  1  0
  4  7  1  0
 16 19  1  0
  7 13  1  0
 10 16  2  0
  1  3  1  0
  1  2  1  0
  7 12  1  0
 14 18  1  0
  1  4  1  0
 17 19  2  0
  2  5  1  0
  9 15  1  0
  3  6  1  0
  5  9  2  0
  5  8  1  0
 15 18  2  0
  6 10  1  0
  6 11  2  0
  8 14  2  0
M  END
>  <SOM>
7

$$$$

SciTegic02211520382D

 25 26  0  0  0  0            999 V2000
    2.3546    0.2968    0.0000 C   0  0
    1.0190   -0.4650    0.0000 C   0  0
    2.3546    1.8451    0.0000 O   0  0
    3.6902   -0.4650    0.0000 C   0  0
   -0.3116    0.2968    0.0000 C   0  0
    1.0190   -2.0133    0.0000 C   0  0
    3.6555    2.6069    0.0000 C   0  0
    3.6902   -2.0133    0.0000 C   0  0
   -1.6472   -0.4650    0.0000 C   0  0
   -0.3116    1.8105    0.0000 O   0  0
    2.3199   -2.7701    0.0000 C   0  0
    3.6555    4.1205    0.0000 C   0  0  2  0  0  0
   -1.6324   -2.0677    0.0000 C   0  0
    2.3546    4.8773    0.0000 C   0  0
    4.9911    4.9120    0.0000 O   0  0
   -2.9482   -2.8443    0.0000 C   0  0
    1.0190    4.1205    0.0000 N   0  0
   -4.2837   -2.0875    0.0000 C   0  0
   -2.9482   -4.3975    0.0000 C   0  0
   -0.3116    4.8773    0.0000 C   0  0
   -5.6193   -2.8443    0.0000 C   0  0
   -4.2837   -5.1543    0.0000 C   0  0
   -1.6868    4.1205    0.0000 C   0  0
   -5.6193   -4.3579    0.0000 C   0  0
   -3.0224    4.8773    0.0000 C   0  0
 19 22  1  0
  1  3  1  0
  1  2  2  0
 20 23  1  0
  4  8  2  0
  1  4  1  0
  3  7  1  0
 22 24  2  0
  5  9  1  0
 16 18  1  0
 16 19  2  0
 23 25  1  0
  5 10  2  0
  9 13  1  0
  6 11  2  0
 17 20  1  0
 13 16  1  0
 12 14  1  0
 12 15  1  0
 18 21  2  0
 14 17  1  0
  8 11  1  0
  2  5  1  0
  2  6  1  0
  7 12  1  0
 21 24  1  0
M  END
>  <SOM>
17

$$$$

SciTegic02211520382D

 25 26  0  0  0  0            999 V2000
    2.3546    0.2968    0.0000 C   0  0
    1.0190   -0.4650    0.0000 C   0  0
    2.3546    1.8451    0.0000 O   0  0
    3.6902   -0.4650    0.0000 C   0  0
   -0.3116    0.2968    0.0000 C   0  0
    1.0190   -2.0133    0.0000 C   0  0
    3.6555    2.6069    0.0000 C   0  0
    3.6902   -2.0133    0.0000 C   0  0
   -1.6472   -0.4650    0.0000 C   0  0
   -0.3116    1.8105    0.0000 O   0  0
    2.3199   -2.7701    0.0000 C   0  0
    3.6555    4.1205    0.0000 C   0  0  2  0  0  0
   -1.6324   -2.0677    0.0000 C   0  0
    2.3546    4.8773    0.0000 C   0  0
    4.9911    4.9120    0.0000 O   0  0
   -2.9482   -2.8443    0.0000 C   0  0
    1.0190    4.1205    0.0000 N   0  0
   -4.2837   -2.0875    0.0000 C   0  0
   -2.9482   -4.3975    0.0000 C   0  0
   -0.3116    4.8773    0.0000 C   0  0
   -5.6193   -2.8443    0.0000 C   0  0
   -4.2837   -5.1543    0.0000 C   0  0
   -1.6868    4.1205    0.0000 C   0  0
   -5.6193   -4.3579    0.0000 C   0  0
   -3.0224    4.8773    0.0000 C   0  0
 19 22  1  0
  1  3  1  0
  1  2  2  0
 20 23  1  0
  4  8  2  0
  1  4  1  0
  3  7  1  0
 22 24  2  0
  5  9  1  0
 16 18  1  0
 16 19  2  0
 23 25  1  0
  5 10  2  0
  9 13  1  0
  6 11  2  0
 17 20  1  0
 13 16  1  0
 12 14  1  0
 12 15  1  0
 18 21  2  0
 14 17  1  0
  8 11  1  0
  2  5  1  0
  2  6  1  0
  7 12  1  0
 21 24  1  0
M  END
>  <SOM>
17

$$$$

SciTegic02211520382D

 25 26  0  0  0  0            999 V2000
    2.3546    0.2968    0.0000 C   0  0
    1.0190   -0.4650    0.0000 C   0  0
    2.3546    1.8451    0.0000 O   0  0
    3.6902   -0.4650    0.0000 C   0  0
   -0.3116    0.2968    0.0000 C   0  0
    1.0190   -2.0133    0.0000 C   0  0
    3.6555    2.6069    0.0000 C   0  0
    3.6902   -2.0133    0.0000 C   0  0
   -1.6472   -0.4650    0.0000 C   0  0
   -0.3116    1.8105    0.0000 O   0  0
    2.3199   -2.7701    0.0000 C   0  0
    3.6555    4.1205    0.0000 C   0  0  1  0  0  0
   -1.6324   -2.0677    0.0000 C   0  0
    2.3546    4.8773    0.0000 C   0  0
    4.9911    4.9120    0.0000 O   0  0
   -2.9482   -2.8443    0.0000 C   0  0
    1.0190    4.1205    0.0000 N   0  0
   -4.2837   -2.0875    0.0000 C   0  0
   -2.9482   -4.3975    0.0000 C   0  0
   -0.3116    4.8773    0.0000 C   0  0
   -5.6193   -2.8443    0.0000 C   0  0
   -4.2837   -5.1543    0.0000 C   0  0
   -1.6868    4.1205    0.0000 C   0  0
   -5.6193   -4.3579    0.0000 C   0  0
   -3.0224    4.8773    0.0000 C   0  0
 19 22  1  0
  1  3  1  0
  1  2  2  0
 20 23  1  0
  4  8  2  0
  1  4  1  0
  3  7  1  0
 22 24  2  0
  5  9  1  0
 16 18  1  0
 16 19  2  0
 23 25  1  0
  5 10  2  0
  9 13  1  0
  6 11  2  0
 17 20  1  0
 13 16  1  0
 12 14  1  0
 12 15  1  0
 18 21  2  0
 14 17  1  0
  8 11  1  0
  2  5  1  0
  2  6  1  0
  7 12  1  0
 21 24  1  0
M  END
>  <SOM>
17

$$$$

SciTegic02211520382D

 25 26  0  0  0  0            999 V2000
    2.3546    0.2968    0.0000 C   0  0
    1.0190   -0.4650    0.0000 C   0  0
    2.3546    1.8451    0.0000 O   0  0
    3.6902   -0.4650    0.0000 C   0  0
   -0.3116    0.2968    0.0000 C   0  0
    1.0190   -2.0133    0.0000 C   0  0
    3.6555    2.6069    0.0000 C   0  0
    3.6902   -2.0133    0.0000 C   0  0
   -1.6472   -0.4650    0.0000 C   0  0
   -0.3116    1.8105    0.0000 O   0  0
    2.3199   -2.7701    0.0000 C   0  0
    3.6555    4.1205    0.0000 C   0  0  1  0  0  0
   -1.6324   -2.0677    0.0000 C   0  0
    2.3546    4.8773    0.0000 C   0  0
    4.9911    4.9120    0.0000 O   0  0
   -2.9482   -2.8443    0.0000 C   0  0
    1.0190    4.1205    0.0000 N   0  0
   -4.2837   -2.0875    0.0000 C   0  0
   -2.9482   -4.3975    0.0000 C   0  0
   -0.3116    4.8773    0.0000 C   0  0
   -5.6193   -2.8443    0.0000 C   0  0
   -4.2837   -5.1543    0.0000 C   0  0
   -1.6868    4.1205    0.0000 C   0  0
   -5.6193   -4.3579    0.0000 C   0  0
   -3.0224    4.8773    0.0000 C   0  0
 19 22  1  0
  1  3  1  0
  1  2  2  0
 20 23  1  0
  4  8  2  0
  1  4  1  0
  3  7  1  0
 22 24  2  0
  5  9  1  0
 16 18  1  0
 16 19  2  0
 23 25  1  0
  5 10  2  0
  9 13  1  0
  6 11  2  0
 17 20  1  0
 13 16  1  0
 12 14  1  0
 12 15  1  0
 18 21  2  0
 14 17  1  0
  8 11  1  0
  2  5  1  0
  2  6  1  0
  7 12  1  0
 21 24  1  0
M  END
>  <SOM>
17

$$$$

SciTegic02211520382D

 26 27  0  0  0  0            999 V2000
   -4.2483   -0.4575    0.0000 C   0  0  1  0  0  0
   -5.5816   -1.2222    0.0000 C   0  0
   -5.0261    0.8693    0.0000 C   0  0
   -2.9738   -1.3006    0.0000 C   0  0
   -3.2875    0.8562    0.0000 O   0  0
   -6.9084   -0.4575    0.0000 C   0  0
   -5.5816   -2.7581    0.0000 C   0  0
   -4.2679    2.2026    0.0000 C   0  0
   -6.5620    0.8562    0.0000 C   0  0
   -1.6862   -0.4837    0.0000 O   0  0
   -2.9869   -2.7385    0.0000 O   0  0
   -8.2352   -1.2222    0.0000 C   0  0
   -6.9084   -3.5228    0.0000 C   0  0
   -5.0457    3.5228    0.0000 C   0  0
   -7.3332    2.1830    0.0000 C   0  0
   -0.3856   -1.2353    0.0000 C   0  0
   -8.2352   -2.7581    0.0000 C   0  0
   -6.5751    3.5163    0.0000 C   0  0
    0.9477   -0.4771    0.0000 C   0  0
    2.2810    0.2810    0.0000 C   0  0
    3.6143    1.0392    0.0000 C   0  0
    5.0914    0.6405    0.0000 N   0  0
    5.9607    1.9019    0.0000 C   0  0
    5.6208   -0.7974    0.0000 C   0  0
    7.6012    1.8562    0.0000 C   0  0
    7.1502   -0.8235    0.0000 C   0  0
 19 20  3  0
 15 18  1  0
  1  3  1  0
  1  2  1  0
  1  5  1  0
 20 21  1  0
 22 23  1  0
 22 24  1  0
  6 12  2  0
 23 25  1  0
 16 19  1  0
  3  9  1  0
  3  8  1  0
 10 16  1  0
  9 15  1  0
  4 10  1  0
  4 11  2  0
 13 17  2  0
 12 17  1  0
  1  4  1  0
 24 26  1  0
  8 14  1  0
 14 18  1  0
  2  6  1  0
  2  7  2  0
  7 13  1  0
 21 22  1  0
M  END
>  <SOM>
22

$$$$

SciTegic02211520382D

 26 27  0  0  0  0            999 V2000
   -4.2483   -0.4575    0.0000 C   0  0  1  0  0  0
   -5.5816   -1.2222    0.0000 C   0  0
   -5.0261    0.8693    0.0000 C   0  0
   -2.9738   -1.3006    0.0000 C   0  0
   -3.2875    0.8562    0.0000 O   0  0
   -6.9084   -0.4575    0.0000 C   0  0
   -5.5816   -2.7581    0.0000 C   0  0
   -4.2679    2.2026    0.0000 C   0  0
   -6.5620    0.8562    0.0000 C   0  0
   -1.6862   -0.4837    0.0000 O   0  0
   -2.9869   -2.7385    0.0000 O   0  0
   -8.2352   -1.2222    0.0000 C   0  0
   -6.9084   -3.5228    0.0000 C   0  0
   -5.0457    3.5228    0.0000 C   0  0
   -7.3332    2.1830    0.0000 C   0  0
   -0.3856   -1.2353    0.0000 C   0  0
   -8.2352   -2.7581    0.0000 C   0  0
   -6.5751    3.5163    0.0000 C   0  0
    0.9477   -0.4771    0.0000 C   0  0
    2.2810    0.2810    0.0000 C   0  0
    3.6143    1.0392    0.0000 C   0  0
    5.0914    0.6405    0.0000 N   0  0
    5.9607    1.9019    0.0000 C   0  0
    5.6208   -0.7974    0.0000 C   0  0
    7.6012    1.8562    0.0000 C   0  0
    7.1502   -0.8235    0.0000 C   0  0
 19 20  3  0
 15 18  1  0
  1  3  1  0
  1  2  1  0
  1  5  1  0
 20 21  1  0
 22 23  1  0
 22 24  1  0
  6 12  2  0
 23 25  1  0
 16 19  1  0
  3  9  1  0
  3  8  1  0
 10 16  1  0
  9 15  1  0
  4 10  1  0
  4 11  2  0
 13 17  2  0
 12 17  1  0
  1  4  1  0
 24 26  1  0
  8 14  1  0
 14 18  1  0
  2  6  1  0
  2  7  2  0
  7 13  1  0
 21 22  1  0
M  END
>  <SOM>
22

$$$$

SciTegic02211520382D

 26 27  0  0  0  0            999 V2000
   -4.2483   -0.4575    0.0000 C   0  0  2  0  0  0
   -5.5816   -1.2222    0.0000 C   0  0
   -5.0261    0.8693    0.0000 C   0  0
   -2.9738   -1.3006    0.0000 C   0  0
   -3.2875    0.8562    0.0000 O   0  0
   -6.9084   -0.4575    0.0000 C   0  0
   -5.5816   -2.7581    0.0000 C   0  0
   -4.2679    2.2026    0.0000 C   0  0
   -6.5620    0.8562    0.0000 C   0  0
   -1.6862   -0.4837    0.0000 O   0  0
   -2.9869   -2.7385    0.0000 O   0  0
   -8.2352   -1.2222    0.0000 C   0  0
   -6.9084   -3.5228    0.0000 C   0  0
   -5.0457    3.5228    0.0000 C   0  0
   -7.3332    2.1830    0.0000 C   0  0
   -0.3856   -1.2353    0.0000 C   0  0
   -8.2352   -2.7581    0.0000 C   0  0
   -6.5751    3.5163    0.0000 C   0  0
    0.9477   -0.4771    0.0000 C   0  0
    2.2810    0.2810    0.0000 C   0  0
    3.6143    1.0392    0.0000 C   0  0
    5.0914    0.6405    0.0000 N   0  0
    5.9607    1.9019    0.0000 C   0  0
    5.6208   -0.7974    0.0000 C   0  0
    7.6012    1.8562    0.0000 C   0  0
    7.1502   -0.8235    0.0000 C   0  0
 19 20  3  0
 15 18  1  0
  1  3  1  0
  1  2  1  0
  1  5  1  0
 20 21  1  0
 22 23  1  0
 22 24  1  0
  6 12  2  0
 23 25  1  0
 16 19  1  0
  3  9  1  0
  3  8  1  0
 10 16  1  0
  9 15  1  0
  4 10  1  0
  4 11  2  0
 13 17  2  0
 12 17  1  0
  1  4  1  0
 24 26  1  0
  8 14  1  0
 14 18  1  0
  2  6  1  0
  2  7  2  0
  7 13  1  0
 21 22  1  0
M  END
>  <SOM>
22

$$$$

SciTegic02211520382D

 26 27  0  0  0  0            999 V2000
   -4.2483   -0.4575    0.0000 C   0  0  2  0  0  0
   -5.5816   -1.2222    0.0000 C   0  0
   -5.0261    0.8693    0.0000 C   0  0
   -2.9738   -1.3006    0.0000 C   0  0
   -3.2875    0.8562    0.0000 O   0  0
   -6.9084   -0.4575    0.0000 C   0  0
   -5.5816   -2.7581    0.0000 C   0  0
   -4.2679    2.2026    0.0000 C   0  0
   -6.5620    0.8562    0.0000 C   0  0
   -1.6862   -0.4837    0.0000 O   0  0
   -2.9869   -2.7385    0.0000 O   0  0
   -8.2352   -1.2222    0.0000 C   0  0
   -6.9084   -3.5228    0.0000 C   0  0
   -5.0457    3.5228    0.0000 C   0  0
   -7.3332    2.1830    0.0000 C   0  0
   -0.3856   -1.2353    0.0000 C   0  0
   -8.2352   -2.7581    0.0000 C   0  0
   -6.5751    3.5163    0.0000 C   0  0
    0.9477   -0.4771    0.0000 C   0  0
    2.2810    0.2810    0.0000 C   0  0
    3.6143    1.0392    0.0000 C   0  0
    5.0914    0.6405    0.0000 N   0  0
    5.9607    1.9019    0.0000 C   0  0
    5.6208   -0.7974    0.0000 C   0  0
    7.6012    1.8562    0.0000 C   0  0
    7.1502   -0.8235    0.0000 C   0  0
 19 20  3  0
 15 18  1  0
  1  3  1  0
  1  2  1  0
  1  5  1  0
 20 21  1  0
 22 23  1  0
 22 24  1  0
  6 12  2  0
 23 25  1  0
 16 19  1  0
  3  9  1  0
  3  8  1  0
 10 16  1  0
  9 15  1  0
  4 10  1  0
  4 11  2  0
 13 17  2  0
 12 17  1  0
  1  4  1  0
 24 26  1  0
  8 14  1  0
 14 18  1  0
  2  6  1  0
  2  7  2  0
  7 13  1  0
 21 22  1  0
M  END
>  <SOM>
22

$$$$

SciTegic02211520382D

 35 39  0  0  0  0            999 V2000
   -0.4546   -1.4559    0.0000 C   0  0
    0.8433   -2.2004    0.0000 C   0  0  2  0  0  0
   -0.4546    0.0461    0.0000 C   0  0  2  0  0  0
   -1.7524   -2.2004    0.0000 C   0  0
    2.1411   -1.4559    0.0000 C   0  0  1  0  0  0
    0.8433   -3.7024    0.0000 C   0  0
    0.8433    0.7971    0.0000 C   0  0
   -1.7721    0.8037    0.0000 C   0  0
   -1.7524   -3.7024    0.0000 C   0  0
   -3.0502   -1.4559    0.0000 C   0  0
    2.1411    0.0461    0.0000 C   0  0  1  0  0  0
    3.5509   -2.0093    0.0000 C   0  0
   -0.4546   -4.4534    0.0000 C   0  0
   -1.7721    2.3255    0.0000 C   0  0
   -3.0831    0.0461    0.0000 C   0  0
   -3.0502   -4.4534    0.0000 C   0  0
   -4.3480   -2.2004    0.0000 C   0  0
    3.7156    0.5073    0.0000 C   0  0  2  0  0  0
    2.3189    1.5547    0.0000 C   0  0
    4.6379   -0.8367    0.0000 C   0  0
   -3.0831    3.0831    0.0000 C   0  0
   -4.4007    0.8037    0.0000 C   0  0
   -4.3480   -3.7024    0.0000 C   0  0
    5.1781    1.8578    0.0000 C   0  0
    3.6233    2.2926    0.0000 O   0  0
   -4.4007    2.3255    0.0000 C   0  0
   -5.6656   -4.4600    0.0000 O   0  0
    6.5352    1.1397    0.0000 C   0  0
   -5.7183    3.0831    0.0000 N   0  0
    6.3178   -0.3821    0.0000 C   0  0
   -5.8566    4.5984    0.0000 C   0  0
   -7.0952    2.4507    0.0000 C   0  0
    7.6815   -1.1002    0.0000 O   0  0
    0.8433   -1.0475    0.0000 H   0  0
    2.1015   -2.6944    0.0000 H   0  0
 29 32  1  0
 29 31  1  0
  1  3  1  0
  1  2  1  0
  1  4  2  0
  3  7  1  0
 28 30  1  0
 22 26  2  0
 23 27  2  0
  6 13  1  0
 12 20  1  0
  3  8  1  0
  5 12  1  0
  5 11  1  0
 10 17  1  0
  5 35  1  0
 30 33  1  0
  9 16  2  0
  9 13  1  0
  4 10  1  0
 14 21  2  0
 15 22  1  0
 11 19  1  0
 11 18  1  0
 24 28  1  0
 17 23  1  0
 26 29  1  0
  4  9  1  0
 16 23  1  0
 18 20  1  0
 18 25  1  0
 18 24  1  0
  8 14  1  0
  8 15  2  0
  2 34  1  0
  2  5  1  0
  2  6  1  0
  7 11  1  0
 21 26  1  0
M  END
>  <SOM>
29

$$$$

SciTegic02211520382D

 25 25  0  0  0  0            999 V2000
   -7.0580    2.0905    0.0000 C   0  0
   -5.7264    1.3247    0.0000 C   0  0
   -8.3965    1.3247    0.0000 C   0  0
   -7.0580    3.6359    0.0000 O   0  0
   -5.7264   -0.2208    0.0000 C   0  0
   -8.3965   -0.2208    0.0000 C   0  0
   -5.8920    4.4639    0.0000 C   0  0
   -7.0580   -1.0004    0.0000 C   0  0
   -4.5880    3.6152    0.0000 C   0  0
   -7.0580   -2.5389    0.0000 C   0  0
   -3.2910    4.4639    0.0000 C   0  0
   -4.6432    2.0698    0.0000 O   0  0
   -7.0580   -4.0844    0.0000 N   0  0
   -2.0698    3.5256    0.0000 N   0  0
   -0.7727    4.3673    0.0000 C   0  0
   -2.0767    1.9939    0.0000 C   0  0
    0.5037    3.5118    0.0000 C   0  0
   -0.8279    1.1522    0.0000 C   0  0
    1.7455    4.4294    0.0000 C   0  0
    3.0219    3.5669    0.0000 S   0  0
    4.3052    4.4363    0.0000 C   0  0
    3.0495    1.9939    0.0000 O   0  0
    5.5402    3.5256    0.0000 C   0  0
    6.8234    4.3949    0.0000 C   0  0
    8.0653    3.4842    0.0000 O   0  0
  4  7  1  0
 19 20  1  0
  1  3  2  0
  1  2  1  0
 20 22  2  0
  1  4  1  0
  3  6  1  0
  5  8  1  0
 16 18  1  0
 23 24  1  0
  7  9  1  0
 10 13  3  0
  6  8  2  0
  9 12  1  0
  9 11  1  0
 17 19  1  0
 11 14  1  0
 15 17  1  0
 20 21  1  0
 24 25  1  0
 14 15  1  0
 14 16  1  0
  8 10  1  0
  2  5  2  0
 21 23  1  0
M  END
>  <SOM>
14

$$$$

SciTegic02211520382D

 25 25  0  0  0  0            999 V2000
   -6.0115    1.6527    0.0000 C   0  0
   -4.6857    0.8899    0.0000 C   0  0
   -7.3312    0.8899    0.0000 C   0  0
   -6.0115    3.1783    0.0000 O   0  0
   -4.6857   -0.6357    0.0000 C   0  0
   -7.3312   -0.6357    0.0000 C   0  0
   -4.8552    3.9956    0.0000 C   0  0
   -6.0115   -1.4045    0.0000 C   0  0
   -3.5657    3.1601    0.0000 C   0  0
   -6.0115   -2.9301    0.0000 C   0  0
   -2.2884    4.0016    0.0000 C   0  0
   -3.6202    1.6345    0.0000 O   0  0
   -6.0115   -4.4556    0.0000 N   0  0
   -1.0776    3.0754    0.0000 N   0  0
    0.1998    3.9108    0.0000 C   0  0
   -1.0836    1.5558    0.0000 C   0  0
    1.4711    3.0572    0.0000 C   0  0
    0.1574    0.7265    0.0000 C   0  0
    2.7000    3.9713    0.0000 C   0  0
    3.9592    3.1117    0.0000 S   0  0
    5.1276    2.1915    0.0000 C   0  0
    3.2328    1.6769    0.0000 O   0  0
    4.5888    4.5888    0.0000 O   0  0
    5.1276    0.6659    0.0000 C   0  0
    6.5442   -0.2361    0.0000 C   0  0
  4  7  1  0
 19 20  1  0
  1  3  2  0
  1  2  1  0
 20 22  2  0
 20 23  2  0
  1  4  1  0
  3  6  1  0
  5  8  1  0
 16 18  1  0
  7  9  1  0
 10 13  3  0
  6  8  2  0
  9 12  1  0
  9 11  1  0
 17 19  1  0
 11 14  1  0
 15 17  1  0
 20 21  1  0
 24 25  1  0
 14 15  1  0
 14 16  1  0
  8 10  1  0
  2  5  2  0
 21 24  1  0
M  END
>  <SOM>
14

$$$$

SciTegic02211520382D

 25 26  0  0  0  0            999 V2000
   -0.8065    1.2119    0.0000 C   0  0  2  0  0  0
   -1.7075   -0.2163    0.0000 C   0  0
   -2.2752    2.0950    0.0000 C   0  0
    0.2883   -0.0541    0.0000 C   0  0
    0.6893    2.0590    0.0000 C   0  0
   -3.4106   -0.2163    0.0000 C   0  0
   -0.8650   -1.7616    0.0000 C   0  0
   -2.2797    3.8296    0.0000 C   0  0
   -3.7755    1.2660    0.0000 N   0  0
    1.7481   -0.0315    0.0000 C   0  0
    2.1401    1.3201    0.0000 N   0  0
    0.7028    3.8296    0.0000 O   0  0
   -4.2981   -1.6850    0.0000 C   0  0
   -1.7436   -3.1898    0.0000 C   0  0
   -3.7169    4.6946    0.0000 C   0  0
   -5.2488    2.1446    0.0000 C   0  0
    2.2437   -1.7030    0.0000 N   0  0
   -3.4782   -3.1898    0.0000 C   0  0
   -5.2623    3.8972    0.0000 C   0  0
    3.4962   -1.6850    0.0000 C   0  0
    1.3426   -2.8024    0.0000 C   0  0
    4.1314   -2.7393    0.0000 C   0  0
    4.1314   -0.5677    0.0000 C   0  0
    0.3604   -2.7798    0.0000 C   0  0
    1.8337   -3.9873    0.0000 C   0  0
 15 19  2  0
  1  3  1  0
  1  2  1  0
 20 22  1  0
 20 23  1  0
  1  5  1  0
  1  4  1  0
  6 13  2  0
 16 19  1  0
  3  9  1  0
  3  8  2  0
  5 12  2  0
  5 11  1  0
 10 17  1  0
  9 16  2  0
  4 10  1  0
 17 20  1  0
 17 21  1  0
 13 18  1  0
  8 15  1  0
 14 18  2  0
  7 14  1  0
  2  6  1  0
  2  7  2  0
 21 25  1  0
 21 24  1  0
M  END
>  <SOM>
17

$$$$

SciTegic02211520382D

 25 26  0  0  0  0            999 V2000
   -0.9012    1.2106    0.0000 C   0  0  1  0  0  0
   -1.7979   -0.2152    0.0000 C   0  0
   -2.3629    2.0849    0.0000 C   0  0
    0.1883   -0.0493    0.0000 C   0  0
    0.5874    2.0490    0.0000 C   0  0
   -3.4928   -0.2152    0.0000 C   0  0
   -0.9640   -1.7486    0.0000 C   0  0
   -2.3674    3.8111    0.0000 C   0  0
   -3.8559    1.2599    0.0000 N   0  0
    1.6365   -0.0314    0.0000 C   0  0
    2.0266    1.3137    0.0000 N   0  0
    0.6008    3.8111    0.0000 O   0  0
   -4.3760   -1.6769    0.0000 C   0  0
   -1.8338   -3.1744    0.0000 C   0  0
   -3.7976    4.6719    0.0000 C   0  0
   -5.3221    2.1342    0.0000 C   0  0
    2.1342   -1.6948    0.0000 N   0  0
   -3.5555   -3.1744    0.0000 C   0  0
   -5.3355    3.8783    0.0000 C   0  0
    3.4838   -1.6769    0.0000 C   0  0
    1.2375   -2.7888    0.0000 C   0  0
    4.2056   -2.6812    0.0000 C   0  0
    4.1429   -0.4170    0.0000 C   0  0
    0.3049   -2.7664    0.0000 C   0  0
    1.7262   -3.9635    0.0000 C   0  0
 15 19  2  0
  1  3  1  0
  1  2  1  0
 20 22  1  0
 20 23  1  0
  1  5  1  0
  1  4  1  0
  6 13  2  0
 16 19  1  0
  3  9  1  0
  3  8  2  0
  5 12  2  0
  5 11  1  0
 10 17  1  0
  9 16  2  0
  4 10  1  0
 17 20  1  0
 17 21  1  0
 13 18  1  0
  8 15  1  0
 14 18  2  0
  7 14  1  0
  2  6  1  0
  2  7  2  0
 21 25  1  0
 21 24  1  0
M  END
>  <SOM>
17

$$$$

SciTegic02211520382D

 46 51  0  0  0  0            999 V2000
    5.9976   -3.0425    0.0000 C   0  0
    7.3321   -2.2719    0.0000 C   0  0  1  0  0  0
    5.9976   -4.5915    0.0000 C   0  0
    4.6630   -2.2799    0.0000 C   0  0
    7.3321   -0.7308    0.0000 C   0  0
    8.6746   -3.0504    0.0000 N   0  0
    4.6630   -5.3700    0.0000 C   0  0
    7.3242   -5.3621    0.0000 C   0  0
    3.3285   -3.0504    0.0000 C   0  0
    5.9976    0.0477    0.0000 C   0  0
    8.6667   -4.5995    0.0000 C   0  0
   10.0092   -2.2799    0.0000 C   0  0
    3.3285   -4.5995    0.0000 C   0  0
    1.9939   -2.2799    0.0000 O   0  0
    4.6710   -0.7308    0.0000 C   0  0
    6.0055    1.5888    0.0000 C   0  0
    1.9780   -5.3621    0.0000 O   0  0
    0.6593   -3.0584    0.0000 C   0  0
    3.3364    0.0318    0.0000 C   0  0
    4.6710    2.3593    0.0000 C   0  0
    1.9780   -6.9032    0.0000 C   0  0
    2.0018   -0.7388    0.0000 O   0  0
    3.3285    1.5808    0.0000 C   0  0
    0.6673    0.0238    0.0000 C   0  0
    1.9939    2.3514    0.0000 O   0  0
    0.6673    1.5649    0.0000 C   0  0
   -0.6514   -0.7547    0.0000 C   0  0
   -0.6673    2.3275    0.0000 C   0  0
   -1.9939    0.0000    0.0000 C   0  0
   -2.0018    1.5570    0.0000 C   0  0
   -3.3364    2.3196    0.0000 C   0  0
   -4.6710    1.5411    0.0000 C   0  0  2  0  0  0
   -6.0135    2.2958    0.0000 C   0  0
   -4.6630   -0.0079    0.0000 N   0  0
   -7.3401    1.5332    0.0000 C   0  0
   -6.0135    3.8210    0.0000 C   0  0
   -5.9976   -0.7785    0.0000 C   0  0
   -3.3205   -0.7705    0.0000 C   0  0
   -8.6587    2.2878    0.0000 C   0  0
   -7.3401   -0.0079    0.0000 C   0  0
   -7.3401    4.5836    0.0000 C   0  0
   -8.6667    3.8130    0.0000 C   0  0
   -7.3401    6.1247    0.0000 O   0  0
  -10.0012    4.5836    0.0000 O   0  0
   -6.0055    6.9032    0.0000 C   0  0
  -10.0092    6.1247    0.0000 C   0  0
 19 22  1  0
 19 23  1  0
 15 19  2  0
 29 30  1  0
  1  3  1  0
  1  2  1  0
 20 23  2  0
  1  4  2  0
 39 42  2  0
  3  7  2  0
 22 24  1  0
 28 30  2  0
 35 39  1  0
  6 12  1  0
 42 44  1  0
 23 25  1  0
  6 11  1  0
  3  8  1  0
 32 33  1  0
  5 10  1  0
 10 15  1  0
 10 16  2  0
 30 31  1  0
 43 45  1  0
  9 14  1  0
  9 13  2  0
 41 43  1  0
 33 35  2  0
 36 41  2  0
 33 36  1  0
 37 40  1  0
 17 21  1  0
 13 17  1  0
  8 11  1  0
 26 28  1  0
 31 32  1  0
  4  9  1  0
 24 26  2  0
 24 27  1  0
 16 20  1  0
 44 46  1  0
 32 34  1  0
 34 37  1  0
 34 38  1  0
 14 18  1  0
 27 29  2  0
 35 40  1  0
  2  5  1  0
  2  6  1  0
  7 13  1  0
 41 42  1  0
M  END
>  <SOM>
34

$$$$

SciTegic02211520382D

 46 51  0  0  0  0            999 V2000
    5.9976   -3.0425    0.0000 C   0  0
    7.3321   -2.2719    0.0000 C   0  0  1  0  0  0
    5.9976   -4.5915    0.0000 C   0  0
    4.6630   -2.2799    0.0000 C   0  0
    7.3321   -0.7308    0.0000 C   0  0
    8.6746   -3.0504    0.0000 N   0  0
    4.6630   -5.3700    0.0000 C   0  0
    7.3242   -5.3621    0.0000 C   0  0
    3.3285   -3.0504    0.0000 C   0  0
    5.9976    0.0477    0.0000 C   0  0
    8.6667   -4.5995    0.0000 C   0  0
   10.0092   -2.2799    0.0000 C   0  0
    3.3285   -4.5995    0.0000 C   0  0
    1.9939   -2.2799    0.0000 O   0  0
    4.6710   -0.7308    0.0000 C   0  0
    6.0055    1.5888    0.0000 C   0  0
    1.9780   -5.3621    0.0000 O   0  0
    0.6593   -3.0584    0.0000 C   0  0
    3.3364    0.0318    0.0000 C   0  0
    4.6710    2.3593    0.0000 C   0  0
    1.9780   -6.9032    0.0000 C   0  0
    2.0018   -0.7388    0.0000 O   0  0
    3.3285    1.5808    0.0000 C   0  0
    0.6673    0.0238    0.0000 C   0  0
    1.9939    2.3514    0.0000 O   0  0
    0.6673    1.5649    0.0000 C   0  0
   -0.6514   -0.7547    0.0000 C   0  0
   -0.6673    2.3275    0.0000 C   0  0
   -1.9939    0.0000    0.0000 C   0  0
   -2.0018    1.5570    0.0000 C   0  0
   -3.3364    2.3196    0.0000 C   0  0
   -4.6710    1.5411    0.0000 C   0  0  2  0  0  0
   -6.0135    2.2958    0.0000 C   0  0
   -4.6630   -0.0079    0.0000 N   0  0
   -7.3401    1.5332    0.0000 C   0  0
   -6.0135    3.8210    0.0000 C   0  0
   -5.9976   -0.7785    0.0000 C   0  0
   -3.3205   -0.7705    0.0000 C   0  0
   -8.6587    2.2878    0.0000 C   0  0
   -7.3401   -0.0079    0.0000 C   0  0
   -7.3401    4.5836    0.0000 C   0  0
   -8.6667    3.8130    0.0000 C   0  0
   -7.3401    6.1247    0.0000 O   0  0
  -10.0012    4.5836    0.0000 O   0  0
   -6.0055    6.9032    0.0000 C   0  0
  -10.0092    6.1247    0.0000 C   0  0
 19 22  1  0
 19 23  1  0
 15 19  2  0
 29 30  1  0
  1  3  1  0
  1  2  1  0
 20 23  2  0
  1  4  2  0
 39 42  2  0
  3  7  2  0
 22 24  1  0
 28 30  2  0
 35 39  1  0
  6 12  1  0
 42 44  1  0
 23 25  1  0
  6 11  1  0
  3  8  1  0
 32 33  1  0
  5 10  1  0
 10 15  1  0
 10 16  2  0
 30 31  1  0
 43 45  1  0
  9 14  1  0
  9 13  2  0
 41 43  1  0
 33 35  2  0
 36 41  2  0
 33 36  1  0
 37 40  1  0
 17 21  1  0
 13 17  1  0
  8 11  1  0
 26 28  1  0
 31 32  1  0
  4  9  1  0
 24 26  2  0
 24 27  1  0
 16 20  1  0
 44 46  1  0
 32 34  1  0
 34 37  1  0
 34 38  1  0
 14 18  1  0
 27 29  2  0
 35 40  1  0
  2  5  1  0
  2  6  1  0
  7 13  1  0
 41 42  1  0
M  END
>  <SOM>
6

$$$$

SciTegic02211520382D

 33 36  0  0  0  0            999 V2000
   -5.6011    0.4621    0.0000 N   0  0
   -5.1230    1.8883    0.0000 C   0  0
   -4.3502   -0.4541    0.0000 C   0  0
   -7.0670    0.0000    0.0000 C   0  0
   -3.5534    1.8883    0.0000 N   0  0
   -6.0233    3.1312    0.0000 C   0  0
   -3.0993    0.4223    0.0000 N   0  0
   -4.3741   -1.9998    0.0000 O   0  0
   -7.1149   -1.5457    0.0000 C   0  0
   -7.5053    2.7089    0.0000 C   0  0
   -1.7449   -0.3107    0.0000 C   0  0
   -8.5888   -2.0078    0.0000 O   0  0
   -0.5976    0.7171    0.0000 C   0  0
   -8.6286   -3.5455    0.0000 C   0  0
    0.7489   -0.0239    0.0000 C   0  0
   -9.9911   -4.2705    0.0000 C   0  0
   -7.3220   -4.3581    0.0000 C   0  0
    1.8962    1.0039    0.0000 N   0  0
  -10.0389   -5.8082    0.0000 C   0  0
   -7.3778   -5.8958    0.0000 C   0  0
    3.3622    0.5179    0.0000 C   0  0
    1.5775    2.5097    0.0000 C   0  0
   -8.7322   -6.6209    0.0000 C   0  0
    4.5095    1.5536    0.0000 C   0  0
    2.7248    3.5375    0.0000 C   0  0
    4.1908    3.0595    0.0000 N   0  0
    5.3381    4.0873    0.0000 C   0  0
    6.7962    3.6092    0.0000 C   0  0
    5.0194    5.5931    0.0000 C   0  0
    7.9435    4.6370    0.0000 C   0  0
    6.1667    6.6209    0.0000 C   0  0
    7.6248    6.1428    0.0000 C   0  0
    9.4095    4.1590    0.0000 Cl  0  0
 19 23  1  0
 15 18  1  0
 29 31  1  0
  1  3  1  0
  1  2  1  0
 20 23  2  0
  1  4  1  0
  3  7  1  0
 22 25  1  0
  5  7  1  0
  6 10  1  0
 16 19  2  0
  3  8  2  0
 26 27  1  0
 30 32  1  0
 30 33  1  0
  9 12  1  0
 25 26  1  0
 11 13  1  0
 17 20  1  0
 27 29  2  0
 18 22  1  0
 31 32  2  0
 12 14  1  0
  4  9  1  0
 24 26  1  0
 18 21  1  0
 13 15  1  0
 14 16  1  0
 14 17  2  0
  2  5  2  0
  2  6  1  0
 27 28  1  0
  7 11  1  0
 21 24  1  0
 28 30  2  0
M  END
>  <SOM>
18

$$$$

SciTegic02211520382D

 23 25  0  0  0  0            999 V2000
   -1.0001    1.4547    0.0000 N   0  0
   -2.2534    0.7273    0.0000 C   0  0
   -1.0001    3.0911    0.0000 C   0  0
    0.2792    1.0001    0.0000 N   0  0
   -2.2534   -0.8507    0.0000 C   0  0
   -3.6302    1.5131    0.0000 C   0  0
    0.2922    3.5198    0.0000 C   0  0
   -2.3119    3.8639    0.0000 N   0  0
    1.1884    2.2339    0.0000 C   0  0
   -0.8832   -1.6365    0.0000 C   0  0
   -3.6107   -1.6430    0.0000 C   0  0
   -3.6302    3.1041    0.0000 C   0  0
    0.7923    5.0199    0.0000 C   0  0
   -0.8767   -3.2210    0.0000 C   0  0
   -3.6042   -3.2275    0.0000 C   0  0
    1.2923    6.5265    0.0000 N   0  0
    0.4935   -4.0068    0.0000 N   0  0
   -2.2404   -4.0133    0.0000 C   0  0
    1.9157   -3.3704    0.0000 C   0  0
    0.5065   -5.5654    0.0000 C   0  0
    3.2080   -4.0782    0.0000 C   0  0
    1.9157   -1.6040    0.0000 O   0  0
    1.7079   -6.1303    0.0000 C   0  0
 19 22  2  0
 19 21  1  0
  1  3  1  0
  1  2  1  0
 20 23  1  0
  1  4  1  0
  3  7  2  0
 15 18  2  0
  6 12  1  0
  3  8  1  0
 17 19  1  0
  5 11  2  0
  5 10  1  0
 10 14  2  0
  7  9  1  0
 11 15  1  0
 17 20  1  0
 13 16  3  0
  4  9  2  0
 14 17  1  0
 14 18  1  0
  8 12  2  0
  2  5  1  0
  2  6  2  0
  7 13  1  0
M  END
>  <SOM>
17

$$$$

SciTegic02211520382D

 35 38  0  0  0  0            999 V2000
   -3.8899    2.9341    0.0000 C   0  0
   -2.3698    2.9341    0.0000 C   0  0
   -4.6732    1.6064    0.0000 C   0  0
   -4.6732    4.2617    0.0000 C   0  0
   -5.4300    2.9341    0.0000 O   0  0
   -1.6263    4.2617    0.0000 C   0  0
   -1.6263    1.6064    0.0000 C   0  0
   -3.8899    0.2788    0.0000 C   0  0
   -6.2000    1.6064    0.0000 C   0  0
   -3.9430    5.5893    0.0000 C   0  0
   -6.2465    4.2617    0.0000 C   0  0
   -0.0531    4.2617    0.0000 C   0  0
   -0.0531    1.6064    0.0000 C   0  0
   -4.6732   -1.0488    0.0000 C   0  0
   -6.9900    0.2788    0.0000 C   0  0
   -4.6732    6.9169    0.0000 C   0  0
   -6.9900    5.5893    0.0000 C   0  0
    0.6837    2.9341    0.0000 N   0  0
   -6.2000   -1.0488    0.0000 C   0  0
   -6.2465    6.9169    0.0000 C   0  0
    2.2570    2.9341    0.0000 C   0  0
    2.7681    1.4869    0.0000 C   0  0
    4.3081    1.4869    0.0000 C   0  0
    4.8193    0.0332    0.0000 C   0  0
    3.9298   -1.2281    0.0000 C   0  0
    6.3593    0.0332    0.0000 O   0  0
    2.3964   -1.0820    0.0000 C   0  0
    4.5737   -2.6221    0.0000 C   0  0
    1.5069   -2.3433    0.0000 C   0  0
    3.6842   -3.8833    0.0000 C   0  0
    2.1508   -3.7373    0.0000 C   0  0
    1.2679   -4.9985    0.0000 C   0  0
   -0.2124   -4.4675    0.0000 C   0  0
    2.2702   -6.2332    0.0000 C   0  0
    0.1062   -5.8880    0.0000 C   0  0
 15 19  1  0
 29 31  1  0
  1  3  1  0
  1  2  1  0
  1  5  1  0
  1  4  1  0
 22 23  1  0
 28 30  1  0
  6 12  1  0
 23 24  1  0
  3  9  1  0
  3  8  2  0
 32 33  1  0
 10 16  2  0
 32 35  1  0
 30 31  2  0
 25 28  2  0
  9 15  2  0
  4 10  1  0
  4 11  2  0
 24 25  1  0
 25 27  1  0
 11 17  1  0
 17 20  2  0
 27 29  2  0
 12 18  1  0
 31 32  1  0
 24 26  1  0
 13 18  1  0
 16 20  1  0
 18 21  1  0
 32 34  1  0
  8 14  1  0
 14 19  2  0
  2  6  1  0
  2  7  1  0
  7 13  1  0
 21 22  1  0
M  END
>  <SOM>
18

$$$$

SciTegic02211520382D

 13 14  0  0  0  0            999 V2000
    1.4534    1.0200    0.0000 C   0  0
    1.4534   -0.5717    0.0000 C   0  0
    0.1196    1.7897    0.0000 C   0  0
    2.9218    1.4796    0.0000 N   0  0
    0.1196   -1.3413    0.0000 N   0  0
    2.9218   -1.0350    0.0000 N   0  0
   -1.2180    1.0200    0.0000 N   0  0
    0.1196    3.3291    0.0000 O   0  0
    3.8148    0.2503    0.0000 C   0  0
   -1.2180   -0.5717    0.0000 C   0  0
    0.1196   -2.8807    0.0000 C   0  0
   -2.5855    1.7897    0.0000 C   0  0
   -2.5855   -1.3413    0.0000 O   0  0
  5 11  1  0
  5 10  1  0
  6  9  1  0
  1  3  1  0
  1  2  2  0
  3  7  1  0
  1  4  1  0
  2  5  1  0
  2  6  1  0
 10 13  2  0
  7 10  1  0
  7 12  1  0
  4  9  2  0
  3  8  2  0
M  END
>  <SOM>
5

$$$$

SciTegic02211520382D

 13 14  0  0  0  0            999 V2000
    1.4534    1.0200    0.0000 C   0  0
    1.4534   -0.5717    0.0000 C   0  0
    0.1196    1.7897    0.0000 C   0  0
    2.9218    1.4796    0.0000 N   0  0
    0.1196   -1.3413    0.0000 N   0  0
    2.9218   -1.0350    0.0000 N   0  0
   -1.2180    1.0200    0.0000 N   0  0
    0.1196    3.3291    0.0000 O   0  0
    3.8148    0.2503    0.0000 C   0  0
   -1.2180   -0.5717    0.0000 C   0  0
    0.1196   -2.8807    0.0000 C   0  0
   -2.5855    1.7897    0.0000 C   0  0
   -2.5855   -1.3413    0.0000 O   0  0
  5 11  1  0
  5 10  1  0
  6  9  1  0
  1  3  1  0
  1  2  2  0
  3  7  1  0
  1  4  1  0
  2  5  1  0
  2  6  1  0
 10 13  2  0
  7 10  1  0
  7 12  1  0
  4  9  2  0
  3  8  2  0
M  END
>  <SOM>
7

$$$$

SciTegic02211520382D

 13 14  0  0  0  0            999 V2000
    1.4534    1.0200    0.0000 C   0  0
    1.4534   -0.5717    0.0000 C   0  0
    0.1196    1.7897    0.0000 C   0  0
    2.9218    1.4796    0.0000 N   0  0
    0.1196   -1.3413    0.0000 N   0  0
    2.9218   -1.0350    0.0000 N   0  0
   -1.2180    1.0200    0.0000 N   0  0
    0.1196    3.3291    0.0000 O   0  0
    3.8148    0.2503    0.0000 C   0  0
   -1.2180   -0.5717    0.0000 C   0  0
    0.1196   -2.8807    0.0000 C   0  0
   -2.5855    1.7897    0.0000 C   0  0
   -2.5855   -1.3413    0.0000 O   0  0
  5 11  1  0
  5 10  1  0
  6  9  1  0
  1  3  1  0
  1  2  2  0
  3  7  1  0
  1  4  1  0
  2  5  1  0
  2  6  1  0
 10 13  2  0
  7 10  1  0
  7 12  1  0
  4  9  2  0
  3  8  2  0
M  END
>  <SOM>
5

$$$$

SciTegic02211520382D

 13 14  0  0  0  0            999 V2000
    1.4534    1.0200    0.0000 C   0  0
    1.4534   -0.5717    0.0000 C   0  0
    0.1196    1.7897    0.0000 C   0  0
    2.9218    1.4796    0.0000 N   0  0
    0.1196   -1.3413    0.0000 N   0  0
    2.9218   -1.0350    0.0000 N   0  0
   -1.2180    1.0200    0.0000 N   0  0
    0.1196    3.3291    0.0000 O   0  0
    3.8148    0.2503    0.0000 C   0  0
   -1.2180   -0.5717    0.0000 C   0  0
    0.1196   -2.8807    0.0000 C   0  0
   -2.5855    1.7897    0.0000 C   0  0
   -2.5855   -1.3413    0.0000 O   0  0
  5 11  1  0
  5 10  1  0
  6  9  1  0
  1  3  1  0
  1  2  2  0
  3  7  1  0
  1  4  1  0
  2  5  1  0
  2  6  1  0
 10 13  2  0
  7 10  1  0
  7 12  1  0
  4  9  2  0
  3  8  2  0
M  END
>  <SOM>
7

$$$$

SciTegic02211520382D

 32 33  0  0  0  0            999 V2000
   -3.9079   -0.0935    0.0000 C   0  0
   -5.2821   -0.8881    0.0000 C   0  0
   -2.5710    0.6731    0.0000 C   0  0
   -3.9079    1.5613    0.0000 C   0  0
   -3.0851   -1.3930    0.0000 C   0  0
   -6.5536   -0.0935    0.0000 C   0  0
   -5.2167   -2.3840    0.0000 C   0  0
   -1.2060    0.0000    0.0000 C   0  0
   -2.6738    2.3933    0.0000 C   0  0
   -5.3756    2.2905    0.0000 C   0  0
   -2.3185   -2.7673    0.0000 N   0  0
   -7.8531   -0.8881    0.0000 C   0  0
   -6.5162   -3.1786    0.0000 C   0  0
    0.0935    0.7666    0.0000 C   0  0
   -7.8531   -2.4120    0.0000 C   0  0
   -9.1900   -0.0935    0.0000 O   0  0
    1.4023    0.0654    0.0000 N   0  0
   -9.1900   -3.2067    0.0000 O   0  0
  -10.5269   -0.8881    0.0000 C   0  0
    2.7018    0.8321    0.0000 C   0  0
    1.4023   -1.5239    0.0000 C   0  0
  -10.5549   -2.4120    0.0000 C   0  0
    4.0761    0.0654    0.0000 C   0  0
    5.4130    0.8975    0.0000 C   0  0
    6.6845    0.1589    0.0000 C   0  0
    5.4130    2.4214    0.0000 C   0  0
    8.0120    0.9910    0.0000 C   0  0
    6.6845    3.2160    0.0000 C   0  0
    7.9840    2.4868    0.0000 C   0  0
    9.3863    0.2244    0.0000 O   0  0
    9.2928    3.3469    0.0000 O   0  0
   10.6858    1.0564    0.0000 C   0  0
 15 18  1  0
 27 30  1  0
 29 31  1  0
  1  3  1  0
  1  2  1  0
 20 23  1  0
  1  5  1  0
  1  4  1  0
  6 12  2  0
 16 19  1  0
  3  8  1  0
  5 11  3  0
 23 24  1  0
 30 32  1  0
  4 10  1  0
 28 29  2  0
 25 27  2  0
 17 20  1  0
 17 21  1  0
 27 29  1  0
 18 22  1  0
 26 28  1  0
 12 16  1  0
 12 15  1  0
 24 26  2  0
 24 25  1  0
 13 15  2  0
 14 17  1  0
  8 14  1  0
  2  6  1  0
  2  7  2  0
  7 13  1  0
  4  9  1  0
M  END
>  <SOM>
17

$$$$

SciTegic02211520382D

 23 25  0  0  0  0            999 V2000
    0.4075    1.7987    0.0000 N   0  0
    1.8236    2.4596    0.0000 C   0  0
   -0.9441    2.5093    0.0000 C   0  0
    0.3727    0.2435    0.0000 C   0  0
    2.2062    3.9304    0.0000 C   0  0
    2.9515    1.4012    0.0000 C   0  0
   -1.2919    4.0149    0.0000 C   0  0
   -2.1068    1.4907    0.0000 C   0  0
    1.6894   -0.5565    0.0000 C   0  0
    1.2174    5.1776    0.0000 C   0  0
    3.6770    4.3826    0.0000 C   0  0
    4.4223    1.8534    0.0000 C   0  0
   -0.3031    5.1776    0.0000 C   0  0
   -2.7279    4.5018    0.0000 C   0  0
   -3.5925    1.9727    0.0000 C   0  0
    1.6546   -2.1118    0.0000 C   0  0
    4.8049    3.3242    0.0000 C   0  0
    5.4956    0.7453    0.0000 Cl  0  0
   -3.9056    3.4782    0.0000 C   0  0
    2.9664   -2.9267    0.0000 N   0  0
   -5.3664    3.9702    0.0000 O   0  0
    4.5813   -2.0273    0.0000 C   0  0
    2.9863   -4.4869    0.0000 C   0  0
 15 19  1  0
 19 21  1  0
  1  3  1  0
  1  2  1  0
 20 22  1  0
 20 23  1  0
  1  4  1  0
  3  7  2  0
  6 12  2  0
  3  8  1  0
  5 11  1  0
  5 10  1  0
  2  5  2  0
  9 16  1  0
 11 17  2  0
 10 13  1  0
 12 18  1  0
 12 17  1  0
  4  9  1  0
 16 20  1  0
  8 15  2  0
 14 19  2  0
  7 14  1  0
  2  6  1  0
  7 13  1  0
M  END
>  <SOM>
20

$$$$

SciTegic02211520382D

 23 25  0  0  0  0            999 V2000
    0.4075    1.7987    0.0000 N   0  0
    1.8236    2.4596    0.0000 C   0  0
   -0.9441    2.5093    0.0000 C   0  0
    0.3727    0.2435    0.0000 C   0  0
    2.2062    3.9304    0.0000 C   0  0
    2.9515    1.4012    0.0000 C   0  0
   -1.2919    4.0149    0.0000 C   0  0
   -2.1068    1.4907    0.0000 C   0  0
    1.6894   -0.5565    0.0000 C   0  0
    1.2174    5.1776    0.0000 C   0  0
    3.6770    4.3826    0.0000 C   0  0
    4.4223    1.8534    0.0000 C   0  0
   -0.3031    5.1776    0.0000 C   0  0
   -2.7279    4.5018    0.0000 C   0  0
   -3.5925    1.9727    0.0000 C   0  0
    1.6546   -2.1118    0.0000 C   0  0
    4.8049    3.3242    0.0000 C   0  0
    5.4956    0.7453    0.0000 Cl  0  0
   -3.9056    3.4782    0.0000 C   0  0
    2.9664   -2.9267    0.0000 N   0  0
   -5.3664    3.9702    0.0000 O   0  0
    4.5813   -2.0273    0.0000 C   0  0
    2.9863   -4.4869    0.0000 C   0  0
 15 19  1  0
 19 21  1  0
  1  3  1  0
  1  2  1  0
 20 22  1  0
 20 23  1  0
  1  4  1  0
  3  7  2  0
  6 12  2  0
  3  8  1  0
  5 11  1  0
  5 10  1  0
  2  5  2  0
  9 16  1  0
 11 17  2  0
 10 13  1  0
 12 18  1  0
 12 17  1  0
  4  9  1  0
 16 20  1  0
  8 15  2  0
 14 19  2  0
  7 14  1  0
  2  6  1  0
  7 13  1  0
M  END
>  <SOM>
20

$$$$

SciTegic02211520382D

 24 25  0  0  0  0            999 V2000
   -4.8919   -0.9327    0.0000 C   0  0
   -4.8919   -2.4398    0.0000 C   0  0
   -3.5948   -0.1977    0.0000 C   0  0
   -6.1952   -0.1977    0.0000 C   0  0
   -3.5948   -3.1871    0.0000 C   0  0
   -6.1952   -3.1871    0.0000 C   0  0
   -2.2915   -0.9327    0.0000 C   0  0
   -3.5948    1.3094    0.0000 C   0  0
   -7.4923   -0.9327    0.0000 C   0  0
   -2.2915   -2.4398    0.0000 C   0  0
   -3.5948   -4.7313    0.0000 O   0  0
   -7.4923   -2.4398    0.0000 C   0  0
   -2.3657    2.1742    0.0000 N   0  0
   -0.9574   -3.2057    0.0000 O   0  0
   -1.1365    1.3094    0.0000 C   0  0
   -2.3657    3.6751    0.0000 C   0  0
    0.0803    2.1742    0.0000 C   0  0
    1.3033    1.3094    0.0000 C   0  0
    2.6683    1.9395    0.0000 C   0  0
    4.0272    2.5633    0.0000 C   0  0
    5.3922    3.1933    0.0000 C   0  0
    6.2013    4.7375    0.0000 C   0  0
    6.7017    2.4398    0.0000 C   0  0
    4.7251    4.8610    0.0000 C   0  0
 19 20  3  0
  1  3  1  0
  1  2  2  0
 15 17  1  0
 20 21  1  0
  3  7  2  0
  6 12  2  0
  3  8  1  0
 17 18  2  0
  5 11  1  0
  5 10  1  0
 10 14  1  0
  9 12  1  0
 18 19  1  0
 13 15  1  0
 13 16  1  0
  1  4  1  0
  8 13  1  0
  2  5  1  0
  2  6  1  0
  7 10  1  0
 21 24  1  0
  4  9  2  0
 21 23  1  0
 21 22  1  0
M  END
>  <SOM>
13

$$$$

SciTegic02211520382D

 21 23  0  0  0  0            999 V2000
   -0.4042    1.7399    0.0000 C   0  0
    0.9809    2.4645    0.0000 C   0  0
   -1.7695    2.4152    0.0000 C   0  0
   -0.4042    0.2169    0.0000 C   0  0
    1.3111    3.9579    0.0000 C   0  0
    2.1244    1.4245    0.0000 C   0  0
   -2.1490    3.9086    0.0000 C   0  0
   -2.9031    1.3653    0.0000 C   0  0
    0.9168   -0.5520    0.0000 C   0  0
    0.3500    5.1359    0.0000 C   0  0
    2.7848    4.4607    0.0000 C   0  0
    3.5735    1.9272    0.0000 C   0  0
   -1.1879    5.1359    0.0000 C   0  0
   -3.6277    4.3522    0.0000 C   0  0
   -4.3818    1.8188    0.0000 C   0  0
    0.9168   -2.1096    0.0000 C   0  0
    3.9185    3.3911    0.0000 C   0  0
   -4.7268    3.3122    0.0000 C   0  0
    2.2673   -2.9130    0.0000 N   0  0
    2.2673   -4.4508    0.0000 C   0  0
    3.6375   -2.1244    0.0000 C   0  0
 19 20  1  0
 19 21  1  0
  1  3  1  0
  1  2  1  0
  1  4  2  0
  3  7  2  0
 15 18  1  0
  6 12  2  0
 16 19  1  0
  3  8  1  0
  5 11  1  0
 10 13  2  0
  2  5  2  0
  9 16  1  0
 11 17  2  0
  5 10  1  0
 12 17  1  0
  4  9  1  0
  8 15  2  0
 14 18  2  0
  7 14  1  0
  2  6  1  0
  7 13  1  0
M  END
>  <SOM>
19

$$$$

SciTegic02211520382D

 23 26  0  0  0  0            999 V2000
   -0.2162   -0.9322    0.0000 C   0  0
    0.7386   -2.1122    0.0000 C   0  0
    0.4458    0.4233    0.0000 N   0  0
   -1.7429   -0.9322    0.0000 N   0  0
    0.4098   -3.6434    0.0000 C   0  0
    2.2338   -1.6078    0.0000 C   0  0
   -0.4053    1.6933    0.0000 C   0  0
    1.9725    0.5269    0.0000 C   0  0
   -2.6841   -2.1122    0.0000 C   0  0
   -0.9457   -4.3189    0.0000 O   0  0
    1.5762   -4.6521    0.0000 C   0  0
    3.3822   -2.6706    0.0000 C   0  0
    0.2702    3.0804    0.0000 C   0  0
    2.6346    1.9185    0.0000 C   0  0
   -2.3193   -3.6253    0.0000 C   0  0
   -4.1793   -1.6798    0.0000 C   0  0
    3.0669   -4.1297    0.0000 C   0  0
    4.6657   -2.4094    0.0000 Cl  0  0
    1.7834    3.1840    0.0000 N   0  0
   -3.4812   -4.6837    0.0000 C   0  0
   -5.2871   -2.7562    0.0000 C   0  0
    2.4769    4.4540    0.0000 C   0  0
   -4.9404   -4.2333    0.0000 C   0  0
 19 22  1  0
  1  3  1  0
  1  2  1  0
 20 23  2  0
  1  4  2  0
  3  7  1  0
  6 12  2  0
  3  8  1  0
  5 11  1  0
  5 10  1  0
 10 15  1  0
  9 16  1  0
  9 15  2  0
 11 17  2  0
 15 20  1  0
 12 18  1  0
 12 17  1  0
  4  9  1  0
 13 19  1  0
 16 21  2  0
  8 14  1  0
 14 19  1  0
  2  5  2  0
  2  6  1  0
  7 13  1  0
 21 23  1  0
M  END
>  <SOM>
19

$$$$

SciTegic02211520382D

 22 24  0  0  0  0            999 V2000
    0.4393    2.8836    0.0000 C   0  0
   -0.9405    2.0981    0.0000 N   0  0
    0.6046    4.2013    0.0000 C   0  0
    1.5916    1.8655    0.0000 C   0  0
   -2.3255    2.6872    0.0000 C   0  0
   -0.9405    0.3204    0.0000 C   0  0
   -0.3152    5.3847    0.0000 C   0  0
    2.0826    4.7594    0.0000 C   0  0
    3.1006    2.3926    0.0000 C   0  0
   -2.7854    4.1341    0.0000 C   0  0
   -3.4107    1.6020    0.0000 C   0  0
    0.5684   -0.5374    0.0000 C   0  0
   -1.8294    5.3847    0.0000 C   0  0
    3.3332    3.8034    0.0000 C   0  0
   -4.2633    4.4959    0.0000 C   0  0
   -4.9196    1.9947    0.0000 C   0  0
    0.5684   -2.0154    0.0000 C   0  0
    4.9765    4.3667    0.0000 O   0  0
   -5.3175    3.4778    0.0000 C   0  0
    2.1498   -2.9042    0.0000 N   0  0
    2.1498   -4.6767    0.0000 C   0  0
    3.7621   -1.7518    0.0000 C   0  0
 15 19  2  0
  1  3  2  0
  1  2  1  0
[truncated: 412,514 more chars]
