# Supplementary material for: QNA-Based Prediction of Sites of Metabolism
Source: Molecules. 2017 Dec 1;22(12):2123. doi: 10.3390/molecules22122123 (PMC6149875; doi:10.3390/molecules22122123)
Supplement: Supplementary file 1 [file molecules-22-02123-s001.zip › SupplementaryMaterials/SDF/BY-REACTION/N-Oxidation.sdf]

SciTegic02211520382D

 30 32  0  0  0  0            999 V2000
   -0.8823    2.0936    0.0000 C   0  0
   -0.4437    0.6929    0.0000 N   0  0
   -2.3628    2.2033    0.0000 C   0  0
    0.0798    3.3050    0.0000 S   0  0
   -1.7796   -0.1994    0.0000 C   0  0
    1.0020    0.1844    0.0000 C   0  0
   -3.0308    0.7926    0.0000 N   0  0
   -3.1405    3.5393    0.0000 C   0  0
    1.5403    2.8015    0.0000 C   0  0
   -0.3539    4.7805    0.0000 O   0  0
   -1.8394   -1.7347    0.0000 C   0  0
    1.0020   -1.3509    0.0000 C   0  0
   -4.6658    3.6739    0.0000 C   0  0
   -2.4974    4.9550    0.0000 C   0  0
    2.7018    3.8134    0.0000 C   0  0
    1.8344    1.2861    0.0000 C   0  0
   -3.3100   -2.1884    0.0000 O   0  0
    2.3329   -2.1186    0.0000 C   0  0
   -0.3240   -2.1186    0.0000 C   0  0
    4.1624    3.3100    0.0000 C   0  0
    3.2900    0.7826    0.0000 C   0  0
   -3.3748   -3.7835    0.0000 C   0  0
    2.3329   -3.6539    0.0000 C   0  0
   -0.3240   -3.6539    0.0000 C   0  0
    4.4565    1.7946    0.0000 C   0  0
    5.3288    4.3219    0.0000 Cl  0  0
    3.5891   -0.7328    0.0000 Cl  0  0
   -4.7356   -4.5113    0.0000 N   0  0
   -2.0737   -4.6658    0.0000 O   0  0
    1.0020   -4.4216    0.0000 N   0  0
 19 24  1  0
  1  3  2  0
  1  2  1  0
 20 25  1  0
 20 26  1  0
  1  4  1  0
 22 28  1  0
  3  7  1  0
 24 30  2  0
  6 12  1  0
 22 29  2  0
  3  8  1  0
  5 11  1  0
  9 16  2  0
  9 15  1  0
  4 10  2  0
 11 17  1  0
 15 20  2  0
 17 22  1  0
 12 18  1  0
 12 19  2  0
 23 30  1  0
  4  9  1  0
 16 21  1  0
 18 23  2  0
  8 14  1  0
  8 13  1  0
  2  5  1  0
  2  6  1  0
  5  7  2  0
 21 25  2  0
 21 27  1  0
M  END
>  <SOM>
30

$$$$

SciTegic02211520382D

 17 19  0  0  0  0            999 V2000
    1.3694   -0.5923    0.0000 C   0  0
    1.3736    0.9535    0.0000 C   0  0
    0.0420   -1.3610    0.0000 C   0  0
    2.8396   -1.0711    0.0000 N   0  0
    0.0420    1.7180    0.0000 C   0  0
    2.8438    1.4240    0.0000 N   0  0
   -1.2896   -0.5923    0.0000 C   0  0
    0.0420   -2.8942    0.0000 O   0  0
    3.7469    0.1764    0.0000 C   0  0
   -1.2896    0.9493    0.0000 C   0  0
    3.3268    2.8942    0.0000 C   0  0
   -2.6295   -1.3610    0.0000 N   0  0
    5.2927    0.1722    0.0000 N   0  0
   -2.6295    1.7180    0.0000 N   0  0
   -3.9611   -0.5923    0.0000 C   0  0
   -3.9611    0.9493    0.0000 C   0  0
   -5.2927    1.7180    0.0000 C   0  0
 14 16  1  0
  5 10  1  0
 10 14  2  0
  6  9  1  0
  1  3  2  0
  1  2  1  0
  3  7  1  0
  1  4  1  0
 15 16  2  0
  2  5  2  0
  2  6  1  0
  9 13  1  0
 16 17  1  0
  7 12  2  0
  4  9  2  0
  6 11  1  0
  3  8  1  0
 12 15  1  0
  7 10  1  0
M  END
>  <SOM>
13

$$$$

SciTegic02211520382D

 38 41  0  0  0  0            999 V2000
    1.5530    2.9986    0.0000 C   0  0  2  0  0  0
    0.8009    1.6312    0.0000 N   0  0
    0.7521    4.2977    0.0000 C   0  0
    3.0963    3.0279    0.0000 C   0  0
   -0.7326    1.6312    0.0000 C   0  0  2  0  0  0
    1.6214    0.3419    0.0000 C   0  0
   -0.8009    4.2880    0.0000 C   0  0
    1.4944    5.6652    0.0000 C   0  0
    3.8289    4.4052    0.0000 O   0  0
   -1.4554    0.2637    0.0000 C   0  0
   -1.5433    2.9303    0.0000 C   0  0
    0.8888   -1.0256    0.0000 C   0  0
   -1.5921    5.5968    0.0000 C   0  0
    0.7130    6.9838    0.0000 C   0  0
    5.3917    4.4345    0.0000 C   0  0
   -0.6544   -1.0549    0.0000 N   0  0
   -0.8400    6.9545    0.0000 C   0  0
   -1.3870   -2.4321    0.0000 C   0  0
   -1.6312    8.2829    0.0000 C   0  0
   -0.0488   -3.2038    0.0000 C   0  0
   -2.7252   -3.2038    0.0000 C   0  0
   -2.1391   -1.1623    0.0000 C   0  0
   -1.3284   10.1778    0.0000 F   0  0
   -3.1842    8.2731    0.0000 F   0  0
   -0.0977    9.5332    0.0000 F   0  0
   -0.0488   -4.7470    0.0000 C   0  0
   -2.7154   -4.7470    0.0000 C   0  0
   -1.3772   -5.5187    0.0000 N   0  0
   -1.3772   -7.0717    0.0000 C   0  0
   -2.7252   -7.8531    0.0000 C   0  0
   -0.0293   -7.8434    0.0000 O   0  0
   -4.0438   -7.0717    0.0000 C   0  0
   -2.7154   -9.3964    0.0000 C   0  0
   -5.3917   -7.8336    0.0000 N   0  0
   -4.0340   -5.5187    0.0000 C   0  0
   -4.0633  -10.1778    0.0000 N   0  0
   -1.3870  -10.1778    0.0000 C   0  0
   -5.3917   -9.3769    0.0000 C   0  0
 19 23  1  0
 19 24  1  0
 19 25  1  0
  1  3  1  0
  1  2  1  0
  1  4  1  0
  3  7  1  0
  6 12  1  0
 16 18  1  0
  3  8  2  0
 17 19  1  0
  5 11  1  0
  5 10  1  0
 29 30  1  0
 10 16  1  0
 32 35  1  0
 29 31  2  0
 30 32  1  0
 30 33  2  0
 20 26  1  0
  9 15  1  0
 33 37  1  0
 33 36  1  0
 36 38  2  0
 13 17  1  0
 14 17  2  0
 26 28  1  0
 12 16  1  0
  4  9  1  0
 28 29  1  0
 18 21  1  0
 18 20  1  0
 18 22  1  0
 32 34  2  0
  8 14  1  0
 34 38  1  0
  2  5  1  0
  2  6  1  0
 27 28  1  0
  7 13  2  0
 21 27  1  0
M  END
>  <SOM>
2

$$$$

SciTegic02211520382D

 17 19  0  0  0  0            999 V2000
    0.7494   -0.2435    0.0000 C   0  0
    0.7494   -1.7470    0.0000 C   0  0
   -0.5527    0.5058    0.0000 C   0  0
    2.3277    0.2201    0.0000 N   0  0
    2.1638   -2.3090    0.0000 N   0  0
   -0.5527   -2.4963    0.0000 N   0  0
   -1.8500   -0.2435    0.0000 C   0  0
    3.2504   -1.1287    0.0000 C   0  0
    2.8523    1.6861    0.0000 C   0  0
   -1.8500   -1.7470    0.0000 C   0  0
   -3.2035    0.5339    0.0000 C   0  0
    4.8053   -1.2365    0.0000 N   0  0
   -3.2035    2.0935    0.0000 C   0  0
   -4.5524   -0.2435    0.0000 C   0  0
   -4.5524    2.8710    0.0000 C   0  0
   -5.9013    0.5339    0.0000 C   0  0
   -5.9013    2.0935    0.0000 C   0  0
 14 16  1  0
 11 14  2  0
 11 13  1  0
  1  3  1  0
  1  2  2  0
 15 17  1  0
  3  7  2  0
  4  8  1  0
  1  4  1  0
 13 15  2  0
  2  5  1  0
  2  6  1  0
  7 11  1  0
  8 12  1  0
  5  8  2  0
 16 17  2  0
  6 10  2  0
  4  9  1  0
  7 10  1  0
M  END
>  <SOM>
12

$$$$

SciTegic02211520382D

 33 35  0  0  0  0            999 V2000
   -0.6571    0.3132    0.0000 C   0  0
   -0.4483   -1.1361    0.0000 N   0  0
   -2.1249    0.6694    0.0000 C   0  0
    0.5097    1.3572    0.0000 S   0  0
   -1.9406   -1.8055    0.0000 C   0  0
    0.9150   -1.7748    0.0000 C   0  0
   -3.0338   -0.6141    0.0000 N   0  0
   -2.6899    2.1187    0.0000 C   0  0
    1.6827    2.3767    0.0000 C   0  0
   -0.5466    2.5302    0.0000 O   0  0
    1.5537    0.2027    0.0000 O   0  0
   -2.3460   -3.2610    0.0000 C   0  0
    0.9150   -3.3163    0.0000 C   0  0
   -4.2006    2.5118    0.0000 C   0  0
   -2.2538    3.5312    0.0000 C   0  0
   -1.3756    2.9969    0.0000 O   0  0
    3.1505    1.8915    0.0000 C   0  0
    1.3572    3.8751    0.0000 C   0  0
   -3.8260   -3.5312    0.0000 O   0  0
    2.2723   -4.0839    0.0000 C   0  0
   -0.4422   -4.0839    0.0000 C   0  0
   -5.3061    1.4186    0.0000 O   0  0
    4.3173    2.9110    0.0000 C   0  0
    2.5056    4.8946    0.0000 C   0  0
   -4.2682   -5.0665    0.0000 C   0  0
    2.2723   -5.6254    0.0000 C   0  0
   -0.4422   -5.6254    0.0000 C   0  0
    3.9980    4.4094    0.0000 C   0  0
    5.7974    2.4319    0.0000 Cl  0  0
    2.1863    6.3992    0.0000 Cl  0  0
   -5.7974   -5.4534    0.0000 N   0  0
   -3.1873   -6.2334    0.0000 O   0  0
    0.9150   -6.3992    0.0000 N   0  0
 19 25  1  0
  1  3  2  0
  1  2  1  0
  1  4  1  0
 26 33  1  0
  3  7  1  0
 23 29  1  0
 23 28  2  0
  5  7  2  0
  6 13  1  0
 13 20  1  0
 13 21  2  0
  5 12  1  0
 27 33  2  0
  3  8  1  0
  9 17  2  0
 20 26  2  0
 24 30  1  0
  4 10  2  0
  4 11  2  0
 14 22  1  0
 24 28  1  0
 17 23  1  0
 12 19  1  0
  4  9  1  0
 25 31  1  0
 18 24  2  0
  8 14  1  0
  8 15  1  0
  8 16  1  0
  2  5  1  0
  2  6  1  0
 25 32  2  0
 21 27  1  0
  9 18  1  0
M  END
>  <SOM>
33

$$$$

SciTegic02211520382D

 32 36  0  0  0  0            999 V2000
   -2.4322    1.4983    0.0000 C   0  0  2  0  0  0
   -3.7252    1.9242    0.0000 C   0  0
   -1.0057    0.6927    0.0000 C   0  0
   -2.7400   -0.0770    0.0000 C   0  0
   -1.6317    2.6015    0.0000 N   0  0
   -3.7252    3.2942    0.0000 C   0  0
   -4.9105    1.2366    0.0000 C   0  0
    0.4002    1.5240    0.0000 C   0  0
   -0.9954   -0.9493    0.0000 C   0  0
   -1.5291   -1.1237    0.0000 C   0  0
   -4.2640   -0.5952    0.0000 C   0  0
   -2.4322    3.7098    0.0000 C   0  0
   -4.9105    3.9767    0.0000 C   0  0
   -6.1010    1.9242    0.0000 C   0  0
    1.8318    0.7235    0.0000 C   0  0
    0.4310   -1.7549    0.0000 C   0  0
   -1.8318   -2.6990    0.0000 C   0  0
   -4.5719   -2.1705    0.0000 C   0  0
   -2.0114    5.0234    0.0000 N   0  0
   -6.1010    3.2942    0.0000 C   0  0
   -4.9105    5.3467    0.0000 F   0  0
    3.2480    1.5650    0.0000 C   0  0
    1.8472   -0.9236    0.0000 C   0  0
   -3.3609   -3.2275    0.0000 N   0  0
   -0.6106   -3.7560    0.0000 C   0  0
    4.6796    0.7543    0.0000 C   0  0
    3.2224    3.2070    0.0000 C   0  0
   -0.9133   -5.3467    0.0000 F   0  0
    0.9185   -3.2275    0.0000 F   0  0
    6.1010    1.5907    0.0000 N   0  0
    4.6334    4.0485    0.0000 N   0  0
    6.0804    3.2429    0.0000 C   0  0
 27 31  2  0
  1  3  1  0
  1  2  1  0
  1  5  1  0
  1  4  1  0
 26 30  1  0
 22 26  2  0
 22 27  1  0
  6 12  1  0
  6 13  1  0
 13 20  2  0
 13 21  1  0
  5 12  2  0
 10 17  2  0
  3  9  2  0
 30 32  2  0
  3  8  1  0
 25 29  1  0
  9 16  1  0
  4 10  1  0
  4 11  2  0
 14 20  1  0
 25 28  1  0
 15 22  1  0
 15 23  1  0
 11 18  1  0
 17 24  1  0
 17 25  1  0
 12 19  1  0
 31 32  1  0
 16 23  2  0
 18 24  2  0
  8 15  2  0
  7 14  2  0
  2  6  2  0
  2  7  1  0
M  END
>  <SOM>
24

$$$$

SciTegic02211520382D

 24 26  0  0  0  0            999 V2000
   -1.7121   -1.1923    0.0000 C   0  0
   -1.7121    0.3481    0.0000 C   0  0
   -0.3768   -1.9648    0.0000 C   0  0
   -3.0474   -1.9648    0.0000 N   0  0
   -0.3768    1.1159    0.0000 C   0  0
   -3.0474    1.1159    0.0000 C   0  0
    0.9538   -1.1923    0.0000 C   0  0
   -0.3768   -3.5005    0.0000 C   0  0
   -4.3827   -1.1923    0.0000 C   0  0
    0.9538    0.3481    0.0000 C   0  0
   -0.3768    2.6563    0.0000 C   0  0
   -4.3827    0.3481    0.0000 C   0  0
    2.2891   -1.9648    0.0000 C   0  0
    0.9538   -4.2730    0.0000 N   0  0
    2.2891    1.1159    0.0000 C   0  0
    0.9538    3.4289    0.0000 C   0  0
   -5.7133    1.1159    0.0000 Cl  0  0
    2.2891   -3.5005    0.0000 C   0  0
    2.2891    2.6563    0.0000 C   0  0
    3.6244   -4.2730    0.0000 C   0  0
    3.6244    3.4289    0.0000 S   0  0
    4.9169    4.1729    0.0000 C   0  0
    4.4590    2.0125    0.0000 O   0  0
    2.8948    4.7166    0.0000 O   0  0
 15 19  1  0
 19 21  1  0
  1  3  1  0
  1  2  2  0
  1  4  1  0
  3  7  2  0
  6 12  2  0
 16 19  2  0
  3  8  1  0
  5 11  2  0
  5 10  1  0
 10 15  2  0
  9 12  1  0
 11 16  1  0
 12 17  1  0
  4  9  2  0
 13 18  2  0
 18 20  1  0
  8 14  2  0
 14 18  1  0
  2  5  1  0
  2  6  1  0
  7 13  1  0
 21 24  2  0
 21 23  2  0
 21 22  1  0
M  END
>  <SOM>
14

$$$$

SciTegic02211520382D

 17 19  0  0  0  0            999 V2000
    0.2146    0.0815    0.0000 C   0  0
   -1.1287   -0.6910    0.0000 C   0  0
    1.5493   -0.6910    0.0000 C   0  0
    0.6137    1.7252    0.0000 N   0  0
   -1.1287   -2.2402    0.0000 C   0  0
   -2.4677    0.0815    0.0000 N   0  0
    2.7810    0.2790    0.0000 N   0  0
    1.5493   -2.2402    0.0000 C   0  0
    2.2832    1.8540    0.0000 C   0  0
    0.2146   -3.0127    0.0000 C   0  0
   -2.4677   -3.0127    0.0000 N   0  0
   -3.8067   -0.6910    0.0000 C   0  0
    4.2874   -0.1845    0.0000 C   0  0
    3.1672    3.1544    0.0000 N   0  0
   -3.8067   -2.2402    0.0000 C   0  0
   -5.1028    0.0687    0.0000 C   0  0
   -5.1028    1.8883    0.0000 O   0  0
  7  9  1  0
  5 11  1  0
  5 10  1  0
 11 15  2  0
  1  3  2  0
  1  2  1  0
  8 10  2  0
  3  7  1  0
  1  4  1  0
  2  5  2  0
  2  6  1  0
  9 14  1  0
 16 17  2  0
  7 13  1  0
  6 12  2  0
 12 16  1  0
  4  9  2  0
  3  8  1  0
 12 15  1  0
M  END
>  <SOM>
14

$$$$

SciTegic02211520382D

 17 19  0  0  0  0            999 V2000
    0.2146    0.0815    0.0000 C   0  0
   -1.1287   -0.6910    0.0000 C   0  0
    1.5493   -0.6910    0.0000 C   0  0
    0.6137    1.7252    0.0000 N   0  0
   -1.1287   -2.2402    0.0000 C   0  0
   -2.4677    0.0815    0.0000 N   0  0
    2.7810    0.2790    0.0000 N   0  0
    1.5493   -2.2402    0.0000 C   0  0
    2.2832    1.8540    0.0000 C   0  0
    0.2146   -3.0127    0.0000 C   0  0
   -2.4677   -3.0127    0.0000 N   0  0
   -3.8067   -0.6910    0.0000 C   0  0
    4.2874   -0.1845    0.0000 C   0  0
    3.1672    3.1544    0.0000 N   0  0
   -3.8067   -2.2402    0.0000 C   0  0
   -5.1028    0.0687    0.0000 C   0  0
   -5.1028    1.8883    0.0000 O   0  0
  7  9  1  0
  5 11  1  0
  5 10  1  0
 11 15  2  0
  1  3  2  0
  1  2  1  0
  8 10  2  0
  3  7  1  0
  1  4  1  0
  2  5  2  0
  2  6  1  0
  9 14  1  0
 16 17  2  0
  7 13  1  0
  6 12  2  0
 12 16  1  0
  4  9  2  0
  3  8  1  0
 12 15  1  0
M  END
>  <SOM>
14

$$$$

SciTegic02211520382D

 17 19  0  0  0  0            999 V2000
    0.2146    0.0815    0.0000 C   0  0
   -1.1287   -0.6910    0.0000 C   0  0
    1.5493   -0.6910    0.0000 C   0  0
    0.6137    1.7252    0.0000 N   0  0
   -1.1287   -2.2402    0.0000 C   0  0
   -2.4677    0.0815    0.0000 N   0  0
    2.7810    0.2790    0.0000 N   0  0
    1.5493   -2.2402    0.0000 C   0  0
    2.2832    1.8540    0.0000 C   0  0
    0.2146   -3.0127    0.0000 C   0  0
   -2.4677   -3.0127    0.0000 N   0  0
   -3.8067   -0.6910    0.0000 C   0  0
    4.2874   -0.1845    0.0000 C   0  0
    3.1672    3.1544    0.0000 N   0  0
   -3.8067   -2.2402    0.0000 C   0  0
   -5.1028    0.0687    0.0000 C   0  0
   -5.1028    1.8883    0.0000 O   0  0
  7  9  1  0
  5 11  1  0
  5 10  1  0
 11 15  2  0
  1  3  2  0
  1  2  1  0
  8 10  2  0
  3  7  1  0
  1  4  1  0
  2  5  2  0
  2  6  1  0
  9 14  1  0
 16 17  2  0
  7 13  1  0
  6 12  2  0
 12 16  1  0
  4  9  2  0
  3  8  1  0
 12 15  1  0
M  END
>  <SOM>
14

$$$$

SciTegic02211520382D

 27 30  0  0  0  0            999 V2000
    0.7465   -0.1697    0.0000 C   0  0
   -0.5904    0.5972    0.0000 C   0  0
    0.7465   -1.7102    0.0000 C   0  0
    2.0767    0.5972    0.0000 C   0  0
   -1.9206   -0.1697    0.0000 C   0  0
   -0.0407    2.2803    0.0000 N   0  0
    2.0767   -2.4839    0.0000 C   0  0
   -0.5904   -2.4839    0.0000 N   0  0
    1.6695    2.2803    0.0000 N   0  0
    3.4136   -0.1697    0.0000 C   0  0
   -1.9206   -1.7102    0.0000 C   0  0
   -3.2575    0.5972    0.0000 C   0  0
    3.4136   -1.7102    0.0000 C   0  0
    2.0767   -4.0244    0.0000 N   0  3
    2.6196    3.4883    0.0000 C   0  0
   -3.2575   -2.4839    0.0000 C   0  0
   -4.5945   -0.1697    0.0000 C   0  0
    3.4476   -4.7913    0.0000 O   0  0
    0.7601   -4.7642    0.0000 O   0  5
    4.0855    2.9997    0.0000 C   0  0
   -4.5945   -1.7102    0.0000 C   0  0
   -5.9247    0.5972    0.0000 O   0  0
    5.0356    4.2077    0.0000 C   0  0
   -7.4245   -0.2850    0.0000 C   0  0
    6.4947    3.7122    0.0000 N   0  0
    7.4449    4.9270    0.0000 C   0  0
    6.9359    2.2396    0.0000 C   0  0
  1  3  2  0
  1  2  1  0
 20 23  1  0
  1  4  1  0
  3  7  1  0
 22 24  1  0
 23 25  1  0
  3  8  1  0
  5 12  1  0
  5 11  2  0
 10 13  1  0
  2  5  1  0
  6  9  1  0
  9 15  1  0
  4 10  2  0
 25 27  1  0
 25 26  1  0
 11 16  1  0
 15 20  1  0
 17 21  1  0
 17 22  1  0
  8 11  1  0
 12 17  2  0
  4  9  1  0
 16 21  2  0
 14 18  2  0
 14 19  1  0
  7 14  1  0
  2  6  2  0
  7 13  2  0
M  END
>  <SOM>
25

$$$$

SciTegic02211520382D

 13 13  0  0  0  0            999 V2000
   -1.2946    0.2059    0.0000 C   0  0
   -2.0693    1.5563    0.0000 C   0  0
   -2.1216   -1.1131    0.0000 C   0  0
    0.2059    0.2059    0.0000 O   0  0
   -3.6221    1.5563    0.0000 C   0  0
   -1.3434    2.9102    0.0000 C   0  0
   -3.6221   -1.1131    0.0000 C   0  0
   -1.3783   -2.4671    0.0000 C   0  0
    0.9805    1.5563    0.0000 C   0  0
   -4.3967    0.2059    0.0000 C   0  0
    2.5299    1.5563    0.0000 C   0  0  2  0  0  0
    3.1929    0.1710    0.0000 C   0  0
    3.3080    2.8788    0.0000 N   0  0
  5 10  1  0
 11 13  1  0
 11 12  1  0
  1  3  2  0
  1  2  1  0
  3  7  1  0
  1  4  1  0
  2  5  2  0
  2  6  1  0
  7 10  2  0
  9 11  1  0
  4  9  1  0
  3  8  1  0
M  END
>  <SOM>
13

$$$$

SciTegic02211520382D

 13 13  0  0  0  0            999 V2000
   -1.2946    0.2059    0.0000 C   0  0
   -2.0693    1.5563    0.0000 C   0  0
   -2.1216   -1.1131    0.0000 C   0  0
    0.2059    0.2059    0.0000 O   0  0
   -3.6221    1.5563    0.0000 C   0  0
   -1.3434    2.9102    0.0000 C   0  0
   -3.6221   -1.1131    0.0000 C   0  0
   -1.3783   -2.4671    0.0000 C   0  0
    0.9805    1.5563    0.0000 C   0  0
   -4.3967    0.2059    0.0000 C   0  0
    2.5299    1.5563    0.0000 C   0  0  2  0  0  0
    3.1929    0.1710    0.0000 C   0  0
    3.3080    2.8788    0.0000 N   0  0
  5 10  1  0
 11 13  1  0
 11 12  1  0
  1  3  2  0
  1  2  1  0
  3  7  1  0
  1  4  1  0
  2  5  2  0
  2  6  1  0
  7 10  2  0
  9 11  1  0
  4  9  1  0
  3  8  1  0
M  END
>  <SOM>
13

$$$$

SciTegic02211520382D

 13 13  0  0  0  0            999 V2000
   -1.2946    0.2059    0.0000 C   0  0
   -2.0693    1.5563    0.0000 C   0  0
   -2.1216   -1.1131    0.0000 C   0  0
    0.2059    0.2059    0.0000 O   0  0
   -3.6221    1.5563    0.0000 C   0  0
   -1.3434    2.9102    0.0000 C   0  0
   -3.6221   -1.1131    0.0000 C   0  0
   -1.3783   -2.4671    0.0000 C   0  0
    0.9805    1.5563    0.0000 C   0  0
   -4.3967    0.2059    0.0000 C   0  0
    2.5299    1.5563    0.0000 C   0  0  1  0  0  0
    3.1929    0.1710    0.0000 C   0  0
    3.3080    2.8788    0.0000 N   0  0
  5 10  1  0
 11 13  1  0
 11 12  1  0
  1  3  2  0
  1  2  1  0
  3  7  1  0
  1  4  1  0
  2  5  2  0
  2  6  1  0
  7 10  2  0
  9 11  1  0
  4  9  1  0
  3  8  1  0
M  END
>  <SOM>
13

$$$$

SciTegic02211520382D

 13 13  0  0  0  0            999 V2000
   -1.2946    0.2059    0.0000 C   0  0
   -2.0693    1.5563    0.0000 C   0  0
   -2.1216   -1.1131    0.0000 C   0  0
    0.2059    0.2059    0.0000 O   0  0
   -3.6221    1.5563    0.0000 C   0  0
   -1.3434    2.9102    0.0000 C   0  0
   -3.6221   -1.1131    0.0000 C   0  0
   -1.3783   -2.4671    0.0000 C   0  0
    0.9805    1.5563    0.0000 C   0  0
   -4.3967    0.2059    0.0000 C   0  0
    2.5299    1.5563    0.0000 C   0  0  1  0  0  0
    3.1929    0.1710    0.0000 C   0  0
    3.3080    2.8788    0.0000 N   0  0
  5 10  1  0
 11 13  1  0
 11 12  1  0
  1  3  2  0
  1  2  1  0
  3  7  1  0
  1  4  1  0
  2  5  2  0
  2  6  1  0
  7 10  2  0
  9 11  1  0
  4  9  1  0
  3  8  1  0
M  END
>  <SOM>
13

$$$$

SciTegic02211520382D

 31 35  0  0  0  0            999 V2000
   -1.7290    0.9262    0.0000 C   0  0
   -3.2446    0.4828    0.0000 C   0  0
   -0.8533   -0.3593    0.0000 C   0  0
   -0.5501    2.1331    0.0000 C   0  0
   -1.7065    2.7169    0.0000 C   0  0
   -3.2446   -0.9543    0.0000 C   0  0
   -4.4908    1.2013    0.0000 C   0  0
   -1.8861   -1.4932    0.0000 N   0  0
    0.5277   -0.3649    0.0000 O   0  0
    0.9375    1.7346    0.0000 C   0  0
   -3.0257    3.5141    0.0000 C   0  0
   -4.4908   -1.6728    0.0000 C   0  0
   -5.7314    0.4828    0.0000 C   0  0
   -1.5549   -2.9415    0.0000 C   0  0
    2.0265    2.8236    0.0000 C   0  0
    1.3360    0.2470    0.0000 C   0  0
   -2.9920    5.0522    0.0000 C   0  0
   -4.3729    2.7731    0.0000 C   0  0
   -5.7314   -0.9543    0.0000 C   0  0
   -2.6440   -3.9575    0.0000 C   0  0
   -0.1291   -3.3793    0.0000 C   0  0
    3.5141    2.4250    0.0000 C   0  0
    2.8236   -0.1516    0.0000 C   0  0
   -4.3112    5.8493    0.0000 C   0  0
   -5.6921    3.5702    0.0000 C   0  0
   -2.3128   -5.4114    0.0000 C   0  0
    0.2021   -4.8332    0.0000 C   0  0
    3.9126    0.9375    0.0000 N   0  3
   -5.6584    5.1083    0.0000 N   0  0
   -0.8869   -5.8493    0.0000 C   0  0
    5.4002    0.5389    0.0000 O   0  5
 27 30  2  0
  1  3  1  0
  1  2  1  0
  1  5  1  0
  1  4  1  0
 22 28  1  0
 26 30  1  0
 28 31  1  0
 23 28  2  0
  6 12  1  0
  3  9  2  0
  3  8  1  0
 25 29  2  0
  5 11  1  0
 10 15  1  0
 10 16  2  0
 13 19  1  0
  6  8  1  0
 20 26  2  0
  4 10  1  0
 14 21  2  0
 14 20  1  0
 11 17  1  0
 15 22  2  0
 11 18  2  0
 24 29  1  0
 17 24  2  0
 12 19  2  0
 16 23  1  0
 18 25  1  0
  8 14  1  0
  2  6  2  0
  2  7  1  0
  7 13  2  0
 21 27  1  0
M  END
>  <SOM>
29

$$$$

SciTegic02211520382D

 14 16  0  0  0  0            999 V2000
   -0.6536   -0.0256    0.0000 C   0  0
   -2.0635   -0.5682    0.0000 C   0  0
    0.3460   -1.1193    0.0000 C   0  0
   -0.2136    1.3927    0.0000 C   0  0
   -2.0635   -2.1575    0.0000 C   0  0
   -3.4477    0.2136    0.0000 C   0  0
   -0.4870   -2.5163    0.0000 N   0  0
    1.7986   -0.7946    0.0000 N   0  0
    1.2347    1.7217    0.0000 C   0  0
   -3.4263   -2.9521    0.0000 C   0  0
   -4.8062   -0.5767    0.0000 C   0  0
    2.2386    0.6237    0.0000 C   0  0
   -4.8105   -2.1660    0.0000 C   0  0
    3.7553    0.9698    0.0000 N   0  0
  5 10  1  0
 11 13  1  0
  1  3  2  0
  1  2  1  0
  3  7  1  0
  8 12  2  0
  1  4  1  0
  2  5  2  0
  2  6  1  0
 10 13  2  0
  9 12  1  0
  5  7  1  0
 12 14  1  0
  4  9  2  0
  6 11  2  0
  3  8  1  0
M  END
>  <SOM>
14

$$$$

SciTegic02211520382D

 15 17  0  0  0  0            999 V2000
    1.5007   -0.6069    0.0000 N   0  0
    0.0376   -0.1317    0.0000 C   0  0
    2.4086    0.6351    0.0000 C   0  0
    2.1263   -2.0181    0.0000 C   0  0
    0.0376    1.4066    0.0000 C   0  0
   -1.2984   -0.9032    0.0000 N   0  0
    1.5007    1.8817    0.0000 N   0  0
    3.9375    0.4751    0.0000 C   0  0
    3.6552   -2.1781    0.0000 C   0  0
   -1.2984    2.1781    0.0000 C   0  0
   -2.6297   -0.1317    0.0000 C   0  0
    4.5632   -0.9315    0.0000 C   0  0
    4.8407    1.7218    0.0000 C   0  0
   -2.6297    1.4066    0.0000 C   0  0
   -3.9657   -0.9032    0.0000 N   0  0
 11 15  1  0
  5 10  1  0
 10 14  2  0
  1  3  1  0
  1  2  1  0
  3  7  2  0
  8 12  2  0
  1  4  1  0
  8 13  1  0
  2  5  2  0
  2  6  1  0
 11 14  1  0
  9 12  1  0
  5  7  1  0
  4  9  2  0
  6 11  2  0
  3  8  1  0
M  END
>  <SOM>
15

$$$$

SciTegic02211520382D

 24 26  0  0  0  0            999 V2000
    0.8642   -2.8213    0.0000 C   0  0  2  0  0  0
   -0.4938   -2.2452    0.0000 C   0  0  1  0  0  0
    0.8642   -4.2342    0.0000 N   0  0
    2.2406   -2.2634    0.0000 C   0  0
   -1.4678   -3.4569    0.0000 C   0  0
   -0.9100   -0.8231    0.0000 O   0  0
   -0.5762   -4.7281    0.0000 C   0  0
    2.2955   -4.7647    0.0000 C   0  0
    3.2191   -3.4752    0.0000 C   0  0
    2.5561   -0.7545    0.0000 C   0  0
   -0.3018    0.3841    0.0000 C   0  0
    1.8519    0.4253    0.0000 O   0  0
   -0.8459    1.7330    0.0000 C   0  0  1  0  0  0
    0.8185    0.3201    0.0000 O   0  0
    2.3000    1.8290    0.0000 C   0  0
   -0.1052    3.1185    0.0000 C   0  0  1  0  0  0
   -2.3961    1.6827    0.0000 C   0  0
    1.4678    3.1643    0.0000 C   0  0  2  0  0  0
    3.4112    1.8519    0.0000 O   0  0
   -0.9191    4.4354    0.0000 C   0  0
   -1.6507    3.0728    0.0000 O   0  0
    2.2040    4.5315    0.0000 C   0  0
    0.6539    4.4857    0.0000 O   0  0
    0.8779   -1.2803    0.0000 H   0  0
 15 19  2  0
 15 18  1  0
  1  3  1  0
  1  2  1  0
  1  4  1  0
  3  7  1  0
  8  9  1  0
  5  7  1  0
 16 18  1  0
  6 11  1  0
  3  8  1  0
 10 12  1  0
 12 15  1  0
  1 24  1  0
  4 10  1  0
 11 14  2  0
 11 13  1  0
 13 17  1  0
 13 16  1  0
  4  9  2  0
 16 21  1  0
 16 20  1  0
 18 23  1  0
 18 22  1  0
  2  5  1  0
  2  6  1  0
M  END
>  <SOM>
3

$$$$

SciTegic02211520382D

 44 48  0  0  0  0            999 V2000
   -3.3059    3.0653    0.0000 N   0  0
   -3.3334    1.5464    0.0000 C   0  0
   -1.9725    3.8351    0.0000 C   0  0
   -4.6530    3.8489    0.0000 C   0  0
   -2.0000    0.7835    0.0000 C   0  0  2  0  0  0
   -4.6530    0.7423    0.0000 N   0  0
   -0.6323    3.0516    0.0000 C   0  0
   -1.9725    5.3678    0.0000 C   0  0
   -5.9863    3.0722    0.0000 C   0  0
   -4.6530    5.3884    0.0000 O   0  0
   -2.0000   -0.7560    0.0000 N   0  0
   -0.6735    1.5533    0.0000 C   0  0
   -5.9932    1.5258    0.0000 C   0  0
    0.7010    3.8214    0.0000 C   0  0
   -0.6392    6.1375    0.0000 C   0  0
   -7.3266    3.8351    0.0000 C   0  0
   -3.3334   -1.5258    0.0000 C   0  0
   -0.6667   -1.5327    0.0000 C   0  0
   -7.3197    0.7423    0.0000 N   0  0
    0.7079    5.3678    0.0000 C   0  0
   -8.6599    3.0653    0.0000 C   0  0
   -3.3334   -3.0585    0.0000 C   0  0
    0.6667   -0.7629    0.0000 C   0  0
   -0.6804   -3.0722    0.0000 O   0  0
   -8.6599    1.5121    0.0000 C   0  0
    2.0413    6.1307    0.0000 O   0  0
   -2.0000   -3.8214    0.0000 C   0  0
   -4.6736   -3.8282    0.0000 C   0  0
    1.9932   -1.5327    0.0000 C   0  0
    3.3746    5.3609    0.0000 C   0  0
   -1.9932   -5.3609    0.0000 C   0  0
   -4.6736   -5.3678    0.0000 N   0  0
    1.9863   -3.0791    0.0000 C   0  0
    3.3196   -0.7629    0.0000 C   0  0
    4.7080    6.1375    0.0000 C   0  0
   -3.3334   -6.1375    0.0000 C   0  0
    3.3196   -3.8557    0.0000 C   0  0
    4.6530   -1.5327    0.0000 C   0  0
    4.6599   -3.0791    0.0000 C   0  0
    5.9932   -3.8489    0.0000 O   0  0
    7.3266   -3.0791    0.0000 C   0  0
    8.6599   -3.8557    0.0000 F   0  0
    6.5705   -1.7320    0.0000 F   0  0
    8.0757   -1.6976    0.0000 F   0  0
 29 34  1  0
 27 31  2  0
 19 25  1  0
  1  3  1  0
  1  2  1  0
 28 32  1  0
 20 26  1  0
  1  4  1  0
  3  7  2  0
 26 30  1  0
 37 39  2  0
 23 29  1  0
 22 27  1  0
 22 28  2  0
  6 13  1  0
 39 40  1  0
  3  8  1  0
 29 33  2  0
  5 12  1  0
  5 11  1  0
 32 36  2  0
  2  5  1  0
 30 35  1  0
 41 44  1  0
 40 41  1  0
  9 16  2  0
  9 13  1  0
  4 10  2  0
 14 20  2  0
 11 17  1  0
 33 37  1  0
 38 39  1  0
 15 20  1  0
 11 18  1  0
 17 22  1  0
  4  9  1  0
 13 19  2  0
 31 36  1  0
 16 21  1  0
 18 23  1  0
 18 24  2  0
 34 38  2  0
  8 15  2  0
  7 14  1  0
  2  6  2  0
 41 43  1  0
 41 42  1  0
 21 25  2  0
M  END
>  <SOM>
32

$$$$

SciTegic02211520382D

 14 15  0  0  0  0            999 V2000
   -0.6205    1.5824    0.0000 C   0  0
   -1.9532    0.8114    0.0000 C   0  0
    0.7233    1.0060    0.0000 N   0  0
   -0.4296    3.1758    0.0000 N   0  0
   -1.9532   -0.7306    0.0000 C   0  0
   -3.2932    1.5824    0.0000 C   0  0
    1.7696    2.0560    0.0000 N   0  0
    1.1308    3.4842    0.0000 N   0  0
   -3.2932   -1.5016    0.0000 N   0  0
   -4.6260    0.8114    0.0000 C   0  0
    3.2859    1.7806    0.0000 C   0  0
   -4.6260   -0.7306    0.0000 C   0  0
   -3.2932   -3.0399    0.0000 C   0  0
    3.5356    0.2643    0.0000 C   0  0
  7  8  1  0
 10 12  1  0
 11 14  1  0
  1  3  2  0
  1  2  1  0
  3  7  1  0
  4  8  2  0
  1  4  1  0
  2  5  1  0
  2  6  2  0
  7 11  1  0
  9 12  1  0
  5  9  1  0
  9 13  1  0
  6 10  1  0
M  END
>  <SOM>
9

$$$$

SciTegic02211520382D

 33 37  0  0  0  0            999 V2000
   -2.6370    0.8518    0.0000 C   0  0  1  0  0  0
   -2.6370   -0.6963    0.0000 C   0  0  2  0  0  0
   -1.2963    1.6074    0.0000 C   0  0
   -3.9703    1.6370    0.0000 S   0  0
   -1.3037   -1.4740    0.0000 C   0  0
   -3.9851   -1.4592    0.0000 O   0  0
   -1.2740    3.1555    0.0000 C   0  0
    0.0148    0.8222    0.0000 C   0  0
   -5.3110    0.8666    0.0000 C   0  0
   -1.3259   -3.0221    0.0000 C   0  0
    0.0370   -0.7111    0.0000 C   0  0
   -5.3184   -0.6815    0.0000 C   0  0
    0.0667    3.9110    0.0000 C   0  0
    1.3703    1.5629    0.0000 C   0  0
   -6.6517    1.6518    0.0000 C   0  0
    0.0000   -3.8073    0.0000 C   0  0
    1.3703   -1.5037    0.0000 C   0  0
   -6.6517   -1.4518    0.0000 C   0  0
    1.3926    3.1110    0.0000 C   0  0
   -7.9850    0.8666    0.0000 C   0  0
    1.3481   -3.0518    0.0000 C   0  0
   -7.9850   -0.6815    0.0000 C   0  0
    2.7481    3.8592    0.0000 O   0  0
   -9.3331    1.6370    0.0000 O   0  0
    2.6666   -3.8369    0.0000 O   0  0
    4.0147   -3.0814    0.0000 C   0  0
    5.3184   -3.8666    0.0000 C   0  0
    6.6591   -3.1184    0.0000 N   0  0
    6.6887   -1.5925    0.0000 C   0  0
    7.9627   -3.9110    0.0000 C   0  0
    8.0220   -0.8518    0.0000 C   0  0
    9.3035   -3.1777    0.0000 C   0  0
    9.3331   -1.6444    0.0000 C   0  0
 19 23  1  0
 29 31  1  0
  1  3  1  0
  1  2  1  0
 20 24  1  0
 20 22  2  0
  1  4  1  0
  3  7  1  0
 28 30  1  0
  6 12  1  0
  3  8  2  0
 32 33  1  0
  5 11  1  0
  5 10  2  0
 10 16  1  0
 30 32  1  0
  9 15  2  0
  9 12  1  0
 25 26  1  0
 11 17  2  0
 15 20  1  0
 17 21  1  0
 27 28  1  0
 12 18  2  0
 31 33  1  0
  4  9  1  0
 13 19  1  0
 16 21  2  0
 28 29  1  0
 26 27  1  0
 18 22  1  0
  8 14  1  0
 14 19  2  0
  2  5  1  0
  2  6  1  0
  7 13  2  0
 21 25  1  0
M  END
>  <SOM>
28

$$$$

SciTegic02211520382D

 15 16  0  0  0  0            999 V2000
   -4.4375   -0.5441    0.0000 C   0  0
   -3.1100   -1.3556    0.0000 O   0  0
   -5.6947   -1.3979    0.0000 F   0  0
   -3.7902    0.7411    0.0000 F   0  0
   -5.0661    0.7411    0.0000 F   0  0
   -1.7778   -0.5817    0.0000 C   0  0
   -0.4409   -1.3510    0.0000 C   0  0
   -1.7778    0.9616    0.0000 C   0  0
    0.8913   -0.5817    0.0000 C   0  0
   -0.4409    1.7309    0.0000 C   0  0
    0.8913    0.9616    0.0000 C   0  0
    2.3595   -1.0414    0.0000 S   0  0
    2.3970    1.4307    0.0000 N   0  0
    3.2789    0.2064    0.0000 C   0  0
    4.8175    0.2017    0.0000 N   0  0
  7  9  1  0
 14 15  1  0
 11 13  1  0
 10 11  1  0
  1  3  1  0
  1  2  1  0
  8 10  2  0
  1  5  1  0
  1  4  1  0
  6  8  1  0
 13 14  2  0
  2  6  1  0
  9 12  1  0
  9 11  2  0
 12 14  1  0
  6  7  2  0
M  END
>  <SOM>
15

$$$$

SciTegic02211520382D

 25 27  0  0  0  0            999 V2000
   -1.9999    3.0855    0.0000 C   0  0
   -0.6753    2.3167    0.0000 N   0  0
   -3.3349    2.3167    0.0000 C   0  0
   -1.9999    4.6387    0.0000 C   0  0
    0.6545    3.0959    0.0000 C   0  0
   -4.6854    3.0907    0.0000 C   0  0
   -3.3349    0.7792    0.0000 C   0  0
   -3.3349    5.4127    0.0000 C   0  0
   -0.6701    5.4075    0.0000 C   0  0
    1.9947    2.3167    0.0000 N   0  0
    0.6649    4.6387    0.0000 C   0  0
   -4.6854    4.6387    0.0000 C   0  0
    3.3349    3.0907    0.0000 C   0  0
    2.0103    5.4127    0.0000 C   0  0
   -6.0204    5.4075    0.0000 C   0  0
    4.6802    2.3115    0.0000 N   0  0
    3.3401    4.6335    0.0000 N   0  0
    4.6646    0.7584    0.0000 C   0  0
    6.0048   -0.0104    0.0000 C   0  0
    3.3452   -0.0052    0.0000 C   0  0
    6.0204   -1.5376    0.0000 C   0  0
    3.3452   -1.5532    0.0000 C   0  0
    4.6854   -2.3167    0.0000 C   0  0
    4.7010   -3.8647    0.0000 C   0  0
    4.7010   -5.4127    0.0000 N   0  0
 19 21  1  0
  1  3  1  0
  1  2  1  0
 20 22  2  0
  4  8  1  0
  1  4  2  0
  3  7  1  0
  3  6  2  0
  6 12  1  0
 16 18  1  0
 23 24  1  0
 18 19  2  0
  5 11  2  0
 10 13  2  0
 12 15  1  0
 11 14  1  0
 13 17  1  0
  5 10  1  0
  4  9  1  0
 24 25  3  0
 18 20  1  0
 14 17  2  0
  8 12  2  0
  2  5  1  0
 13 16  1  0
 22 23  1  0
 21 23  2  0
M  END
>  <SOM>
2

$$$$

SciTegic02211520382D

 33 35  0  0  0  0            999 V2000
   -0.6535    0.3115    0.0000 C   0  0
   -0.4458   -1.1299    0.0000 N   0  0
   -2.1132    0.6657    0.0000 C   0  0
    0.5069    1.3498    0.0000 S   0  0
   -1.9300   -1.7956    0.0000 C   0  0
    0.9100   -1.7651    0.0000 C   0  0
   -3.0171   -0.6107    0.0000 N   0  0
   -2.6751    2.1071    0.0000 C   0  0
    1.6734    2.3636    0.0000 C   0  0
   -0.5436    2.5163    0.0000 O   0  0
    1.5452    0.2015    0.0000 O   0  0
   -2.3331   -3.2431    0.0000 C   0  0
    0.9100   -3.2980    0.0000 C   0  0
   -4.1775    2.4980    0.0000 C   0  0
   -1.8017    3.3958    0.0000 C   0  0
    3.1331    1.8811    0.0000 C   0  0
    1.3498    3.8538    0.0000 C   0  0
   -3.8050   -3.5118    0.0000 O   0  0
    2.2598   -4.0615    0.0000 C   0  0
   -0.4397   -4.0615    0.0000 C   0  0
   -5.2769    1.4108    0.0000 O   0  0
   -0.2321    3.2858    0.0000 O   0  0
    4.2936    2.8949    0.0000 C   0  0
    2.4918    4.8677    0.0000 C   0  0
   -4.2447   -5.0387    0.0000 C   0  0
    2.2598   -5.5944    0.0000 C   0  0
   -0.4397   -5.5944    0.0000 C   0  0
    3.9760    4.3913    0.0000 C   0  0
    5.7655    2.4186    0.0000 Cl  0  0
    2.1743    6.3640    0.0000 Cl  0  0
   -5.7655   -5.4234    0.0000 N   0  0
   -3.1698   -6.1991    0.0000 O   0  0
    0.9100   -6.3640    0.0000 N   0  0
 19 26  2  0
 27 33  2  0
  1  3  2  0
  1  2  1  0
  1  4  1  0
 26 33  1  0
  3  7  1  0
 23 29  1  0
 23 28  2  0
  5  7  2  0
  6 13  1  0
 13 20  2  0
  3  8  1  0
  5 12  1  0
 13 19  1  0
  9 17  1  0
  9 16  2  0
 24 30  1  0
 20 27  1  0
  4 10  2  0
  4 11  2  0
 14 21  1  0
 15 22  1  0
 24 28  1  0
 17 24  2  0
 12 18  1  0
  4  9  1  0
 16 23  1  0
 18 25  1  0
  8 14  1  0
  8 15  1  0
  2  5  1  0
  2  6  1  0
 25 32  2  0
 25 31  1  0
M  END
>  <SOM>
33

$$$$

SciTegic02211520382D

 18 19  0  0  0  0            999 V2000
   -2.5630   -0.1694    0.0000 C   0  0
   -1.2187    0.5847    0.0000 C   0  0
   -3.9019    0.6230    0.0000 C   0  0
   -2.5630   -1.7160    0.0000 C   0  0
    0.1038   -0.1913    0.0000 N   0  0
   -1.1968    2.1094    0.0000 O   0  0
   -5.2462   -0.1694    0.0000 C   0  0
   -3.9019   -2.5084    0.0000 C   0  0
    1.4263    0.5629    0.0000 C   0  0
   -5.2462   -1.7160    0.0000 C   0  0
    2.7488   -0.2077    0.0000 C   0  0
   -6.5906   -2.4701    0.0000 Cl  0  0
    4.0713    0.5410    0.0000 N   0  0
    4.0713    2.0493    0.0000 C   0  0
    5.4375   -0.1913    0.0000 C   0  0
    5.3992    2.8417    0.0000 C   0  0
    6.7381    0.5629    0.0000 C   0  0
    6.7217    2.0930    0.0000 O   0  0
 17 18  1  0
 10 12  1  0
 11 13  1  0
  9 11  1  0
 13 14  1  0
  1  3  1  0
  1  2  1  0
 15 17  1  0
  3  7  2  0
  4  8  1  0
  1  4  2  0
 13 15  1  0
  2  5  1  0
  2  6  2  0
  8 10  2  0
  7 10  1  0
  5  9  1  0
 16 18  1  0
 14 16  1  0
M  END
>  <SOM>
13

$$$$

SciTegic02211520382D

 37 41  0  0  0  0            999 V2000
    6.0044    1.4982    0.0000 C   0  0
    6.0044    3.0375    0.0000 C   0  0
    4.6708    0.7285    0.0000 N   0  0
    7.3381    0.7285    0.0000 C   0  0
    7.3381    3.8071    0.0000 C   0  0
    4.6708    3.8071    0.0000 C   0  0
    4.6708   -0.8167    0.0000 C   0  0
    7.3381   -0.8167    0.0000 C   0  0
    7.3381    5.3523    0.0000 C   0  0
    4.6708    5.3523    0.0000 N   0  0
    3.3371   -1.5863    0.0000 N   0  0
    6.0044   -1.5863    0.0000 N   0  0
    6.0044    6.1219    0.0000 C   0  0
    2.0034   -0.8167    0.0000 C   0  0
    2.0034    0.7285    0.0000 C   0  0
    0.6698   -1.5863    0.0000 C   0  0
    0.6698    1.4982    0.0000 C   0  0
   -0.6698   -0.8167    0.0000 C   0  0
    0.6698   -3.1256    0.0000 C   0  0
    0.6698    3.0375    0.0000 N   0  0
   -0.6698    0.7285    0.0000 C   0  0
   -0.6698    3.8071    0.0000 C   0  0
   -2.0034    3.0375    0.0000 C   0  0
   -0.6698    5.3523    0.0000 O   0  0
   -2.0034    1.4982    0.0000 C   0  0
   -3.3371    3.8071    0.0000 C   0  0
   -3.3371    0.7285    0.0000 C   0  0
   -4.6708    3.0375    0.0000 C   0  0
   -4.6708    1.4982    0.0000 C   0  0
   -6.0044    0.7285    0.0000 C   0  0
   -6.0044   -0.8167    0.0000 N   0  0
   -7.3381   -1.5863    0.0000 C   0  0
   -4.6708   -1.5863    0.0000 C   0  0
   -7.3381   -3.1256    0.0000 C   0  0
   -4.6708   -3.1256    0.0000 C   0  0
   -6.0044   -3.8952    0.0000 N   0  0
   -6.0044   -5.4345    0.0000 C   0  0
 29 30  1  0
  1  3  2  0
  1  2  1  0
 20 22  1  0
  4  8  2  0
  1  4  1  0
  3  7  1  0
 22 23  1  0
 22 24  2  0
  5  9  2  0
 35 36  1  0
 23 26  1  0
  6 10  1  0
 16 19  1  0
 16 18  2  0
 10 13  2  0
 32 34  1  0
 30 31  1  0
  9 13  1  0
 23 25  2  0
 25 27  1  0
 36 37  1  0
 11 14  1  0
 33 35  1  0
 15 17  1  0
 17 20  1  0
 17 21  2  0
 27 29  2  0
 26 28  2  0
 31 33  1  0
 31 32  1  0
 28 29  1  0
 18 21  1  0
 14 15  2  0
 14 16  1  0
 34 36  1  0
  8 12  1  0
  2  5  1  0
  2  6  2  0
  7 11  1  0
  7 12  2  0
M  END
>  <SOM>
10

$$$$

SciTegic02211520382D

 37 41  0  0  0  0            999 V2000
    6.0044    1.4982    0.0000 C   0  0
    6.0044    3.0375    0.0000 C   0  0
    4.6708    0.7285    0.0000 N   0  0
    7.3381    0.7285    0.0000 C   0  0
    7.3381    3.8071    0.0000 C   0  0
    4.6708    3.8071    0.0000 C   0  0
    4.6708   -0.8167    0.0000 C   0  0
    7.3381   -0.8167    0.0000 C   0  0
    7.3381    5.3523    0.0000 C   0  0
    4.6708    5.3523    0.0000 N   0  0
    3.3371   -1.5863    0.0000 N   0  0
    6.0044   -1.5863    0.0000 N   0  0
    6.0044    6.1219    0.0000 C   0  0
    2.0034   -0.8167    0.0000 C   0  0
    2.0034    0.7285    0.0000 C   0  0
    0.6698   -1.5863    0.0000 C   0  0
    0.6698    1.4982    0.0000 C   0  0
   -0.6698   -0.8167    0.0000 C   0  0
    0.6698   -3.1256    0.0000 C   0  0
    0.6698    3.0375    0.0000 N   0  0
   -0.6698    0.7285    0.0000 C   0  0
   -0.6698    3.8071    0.0000 C   0  0
   -2.0034    3.0375    0.0000 C   0  0
   -0.6698    5.3523    0.0000 O   0  0
   -2.0034    1.4982    0.0000 C   0  0
   -3.3371    3.8071    0.0000 C   0  0
   -3.3371    0.7285    0.0000 C   0  0
   -4.6708    3.0375    0.0000 C   0  0
   -4.6708    1.4982    0.0000 C   0  0
   -6.0044    0.7285    0.0000 C   0  0
   -6.0044   -0.8167    0.0000 N   0  0
   -7.3381   -1.5863    0.0000 C   0  0
   -4.6708   -1.5863    0.0000 C   0  0
   -7.3381   -3.1256    0.0000 C   0  0
   -4.6708   -3.1256    0.0000 C   0  0
   -6.0044   -3.8952    0.0000 N   0  0
   -6.0044   -5.4345    0.0000 C   0  0
 29 30  1  0
  1  3  2  0
  1  2  1  0
 20 22  1  0
  4  8  2  0
  1  4  1  0
  3  7  1  0
 22 23  1  0
 22 24  2  0
  5  9  2  0
 35 36  1  0
 23 26  1  0
  6 10  1  0
 16 19  1  0
 16 18  2  0
 10 13  2  0
 32 34  1  0
 30 31  1  0
  9 13  1  0
 23 25  2  0
 25 27  1  0
 36 37  1  0
 11 14  1  0
 33 35  1  0
 15 17  1  0
 17 20  1  0
 17 21  2  0
 27 29  2  0
 26 28  2  0
 31 33  1  0
 31 32  1  0
 28 29  1  0
 18 21  1  0
 14 15  2  0
 14 16  1  0
 34 36  1  0
  8 12  1  0
  2  5  1  0
  2  6  2  0
  7 11  1  0
  7 12  2  0
M  END
>  <SOM>
36

$$$$

SciTegic02211520382D

 37 41  0  0  0  0            999 V2000
    6.0044    1.4982    0.0000 C   0  0
    6.0044    3.0375    0.0000 C   0  0
    4.6708    0.7285    0.0000 N   0  0
    7.3381    0.7285    0.0000 C   0  0
    7.3381    3.8071    0.0000 C   0  0
    4.6708    3.8071    0.0000 C   0  0
    4.6708   -0.8167    0.0000 C   0  0
    7.3381   -0.8167    0.0000 C   0  0
    7.3381    5.3523    0.0000 C   0  0
    4.6708    5.3523    0.0000 N   0  0
    3.3371   -1.5863    0.0000 N   0  0
    6.0044   -1.5863    0.0000 N   0  0
    6.0044    6.1219    0.0000 C   0  0
    2.0034   -0.8167    0.0000 C   0  0
    2.0034    0.7285    0.0000 C   0  0
    0.6698   -1.5863    0.0000 C   0  0
    0.6698    1.4982    0.0000 C   0  0
   -0.6698   -0.8167    0.0000 C   0  0
    0.6698   -3.1256    0.0000 C   0  0
    0.6698    3.0375    0.0000 N   0  0
   -0.6698    0.7285    0.0000 C   0  0
   -0.6698    3.8071    0.0000 C   0  0
   -2.0034    3.0375    0.0000 C   0  0
   -0.6698    5.3523    0.0000 O   0  0
   -2.0034    1.4982    0.0000 C   0  0
   -3.3371    3.8071    0.0000 C   0  0
   -3.3371    0.7285    0.0000 C   0  0
   -4.6708    3.0375    0.0000 C   0  0
   -4.6708    1.4982    0.0000 C   0  0
   -6.0044    0.7285    0.0000 C   0  0
   -6.0044   -0.8167    0.0000 N   0  0
   -7.3381   -1.5863    0.0000 C   0  0
   -4.6708   -1.5863    0.0000 C   0  0
   -7.3381   -3.1256    0.0000 C   0  0
   -4.6708   -3.1256    0.0000 C   0  0
   -6.0044   -3.8952    0.0000 N   0  0
   -6.0044   -5.4345    0.0000 C   0  0
 29 30  1  0
  1  3  2  0
  1  2  1  0
 20 22  1  0
  4  8  2  0
  1  4  1  0
  3  7  1  0
 22 23  1  0
 22 24  2  0
  5  9  2  0
 35 36  1  0
 23 26  1  0
  6 10  1  0
 16 19  1  0
 16 18  2  0
 10 13  2  0
 32 34  1  0
 30 31  1  0
  9 13  1  0
 23 25  2  0
 25 27  1  0
 36 37  1  0
 11 14  1  0
 33 35  1  0
 15 17  1  0
 17 20  1  0
 17 21  2  0
 27 29  2  0
 26 28  2  0
 31 33  1  0
 31 32  1  0
 28 29  1  0
 18 21  1  0
 14 15  2  0
 14 16  1  0
 34 36  1  0
  8 12  1  0
  2  5  1  0
  2  6  2  0
  7 11  1  0
  7 12  2  0
M  END
>  <SOM>
3

$$$$

SciTegic02211520382D

 31 33  0  0  0  0            999 V2000
   -0.4440   -1.0139    0.0000 N   0  0
   -0.8813    0.3910    0.0000 C   0  0
   -1.7826   -1.9085    0.0000 C   0  0
    1.0006   -1.5241    0.0000 C   0  0
   -2.3657    0.4970    0.0000 C   0  0
    0.0795    1.5970    0.0000 S   0  0
   -3.0284   -0.9145    0.0000 N   0  0
   -1.8422   -3.4393    0.0000 C   0  0
    1.0006   -3.0549    0.0000 C   0  0
   -3.1411    1.8356    0.0000 C   0  0
    1.2458    2.6175    0.0000 C   0  0
   -0.8946    2.8163    0.0000 O   0  0
    1.0073    0.3711    0.0000 O   0  0
   -3.3133   -3.8965    0.0000 O   0  0
    2.3326   -3.8236    0.0000 C   0  0
   -0.3247   -3.8236    0.0000 C   0  0
   -4.6652    1.9681    0.0000 C   0  0
   -2.4983    3.2537    0.0000 C   0  0
    0.9410    4.1284    0.0000 C   0  0
    2.7037    2.1205    0.0000 C   0  0
   -3.3730   -5.4935    0.0000 C   0  0
    2.3326   -5.3610    0.0000 C   0  0
   -0.3247   -5.3610    0.0000 C   0  0
    2.1007    5.1489    0.0000 C   0  0
    3.8634    3.1344    0.0000 C   0  0
   -4.7381   -6.2158    0.0000 N   0  0
   -2.0742   -6.3749    0.0000 O   0  0
    1.0006   -6.1297    0.0000 N   0  0
    3.5652    4.6519    0.0000 C   0  0
    1.8025    6.6665    0.0000 Cl  0  0
    5.3279    2.6440    0.0000 Cl  0  0
 19 24  2  0
  1  3  1  0
  1  2  1  0
 20 25  1  0
  1  4  1  0
 22 28  1  0
  3  7  2  0
 24 30  1  0
  6 12  2  0
  6 13  2  0
 11 20  2  0
  6 11  1  0
  3  8  1  0
  5 10  1  0
 10 17  1  0
 10 18  1  0
 25 29  2  0
  9 16  2  0
  9 15  1  0
 14 21  1  0
 15 22  2  0
 11 19  1  0
 24 29  1  0
  4  9  1  0
 16 23  1  0
 25 31  1  0
  8 14  1  0
  2  5  2  0
  2  6  1  0
  5  7  1  0
 23 28  2  0
 21 27  2  0
 21 26  1  0
M  END
>  <SOM>
28

$$$$

SciTegic02211520382D

 30 33  0  0  0  0            999 V2000
    4.0997    4.3508    0.0000 C   0  0
    2.7731    3.5647    0.0000 C   0  0
    5.1368    3.2044    0.0000 C   0  0
    4.8694    5.6882    0.0000 C   0  0
    2.7185    4.9458    0.0000 C   0  0
    2.7786    2.0198    0.0000 C   0  0
    1.4302    4.3289    0.0000 C   0  0
    6.5452    3.8376    0.0000 C   0  0
    6.3815    5.3716    0.0000 C   0  0
    1.3265    5.5517    0.0000 N   0  0
    1.4521    1.2446    0.0000 C   0  0
    0.0928    3.5483    0.0000 C   0  0
    0.1092    2.0089    0.0000 C   0  0
   -1.2119    1.2283    0.0000 N   0  0
   -2.5602    1.9925    0.0000 C   0  0
   -3.8813    1.2064    0.0000 C   0  0
   -2.5766    3.5374    0.0000 O   0  0
   -3.8649   -0.3385    0.0000 C   0  0
   -5.2242    1.9652    0.0000 C   0  0
   -2.5275   -1.0918    0.0000 N   0  0
   -5.1805   -1.1191    0.0000 N   0  0
   -6.5452    1.1682    0.0000 C   0  0
   -2.5166   -2.6257    0.0000 C   0  0
   -6.5234   -0.3767    0.0000 C   0  0
   -1.1846   -3.3845    0.0000 C   0  0
    0.1474   -2.6148    0.0000 C   0  0
   -1.1846   -4.9185    0.0000 C   0  0
    1.4848   -3.3736    0.0000 C   0  0
    0.1474   -5.6882    0.0000 C   0  0
    1.4848   -4.9130    0.0000 N   0  0
 19 22  1  0
 29 30  2  0
  1  3  1  0
  1  2  1  0
 15 17  2  0
 15 16  1  0
  1  5  1  0
  1  4  1  0
 22 24  2  0
 28 30  1  0
 16 18  1  0
 16 19  2  0
  3  8  1  0
  5 10  3  0
 23 25  1  0
  6 11  2  0
 25 27  2  0
 25 26  1  0
  8  9  1  0
 11 13  1  0
 18 20  1  0
 20 23  1  0
 13 14  1  0
 27 29  1  0
 26 28  2  0
  4  9  1  0
 12 13  2  0
 18 21  2  0
 14 15  1  0
  2  6  1  0
  2  7  2  0
  7 12  1  0
 21 24  1  0
M  END
>  <SOM>
30

$$$$

SciTegic02211520382D

 23 26  0  0  0  0            999 V2000
    1.5883   -1.0313    0.0000 C   0  0
    2.5644   -2.1822    0.0000 C   0  0
    2.2329    0.3683    0.0000 N   0  0
    0.0599   -1.0313    0.0000 N   0  0
    2.2053   -3.7982    0.0000 C   0  0
    4.0468   -1.6942    0.0000 C   0  0
    3.7660    0.5064    0.0000 C   0  0
    1.3489    1.6252    0.0000 C   0  0
   -0.8701   -2.2927    0.0000 C   0  0
    0.8563   -4.4197    0.0000 N   0  0
    3.3378   -4.7973    0.0000 C   0  0
    5.1748   -2.7347    0.0000 C   0  0
    4.4151    1.9014    0.0000 C   0  0
    1.9981    3.0202    0.0000 C   0  0
   -0.5156   -3.7338    0.0000 C   0  0
   -2.3296   -1.8508    0.0000 C   0  0
    4.7788   -4.3139    0.0000 C   0  0
    3.5312    3.1583    0.0000 N   0  0
   -1.6252   -4.7742    0.0000 C   0  0
   -3.4161   -2.8912    0.0000 C   0  0
    4.1757    4.5579    0.0000 C   0  0
   -3.0616   -4.3783    0.0000 C   0  0
   -4.9722   -2.3618    0.0000 Cl  0  0
 19 22  2  0
 15 19  1  0
  1  3  1  0
  1  2  1  0
 20 22  1  0
 20 23  1  0
  1  4  2  0
  3  7  1  0
  6 12  2  0
  3  8  1  0
  5 11  1  0
  5 10  1  0
 10 15  1  0
  9 16  1  0
  9 15  2  0
 11 17  2  0
 12 17  1  0
  4  9  1  0
 13 18  1  0
 16 20  2  0
 18 21  1  0
  8 14  1  0
 14 18  1  0
  2  5  2  0
  2  6  1  0
  7 13  1  0
M  END
>  <SOM>
18

$$$$

SciTegic02211520382D

 23 26  0  0  0  0            999 V2000
    1.5883   -1.0313    0.0000 C   0  0
    2.5644   -2.1822    0.0000 C   0  0
    2.2329    0.3683    0.0000 N   0  0
    0.0599   -1.0313    0.0000 N   0  0
    2.2053   -3.7982    0.0000 C   0  0
    4.0468   -1.6942    0.0000 C   0  0
    3.7660    0.5064    0.0000 C   0  0
    1.3489    1.6252    0.0000 C   0  0
   -0.8701   -2.2927    0.0000 C   0  0
    0.8563   -4.4197    0.0000 N   0  0
    3.3378   -4.7973    0.0000 C   0  0
    5.1748   -2.7347    0.0000 C   0  0
    4.4151    1.9014    0.0000 C   0  0
    1.9981    3.0202    0.0000 C   0  0
   -0.5156   -3.7338    0.0000 C   0  0
   -2.3296   -1.8508    0.0000 C   0  0
    4.7788   -4.3139    0.0000 C   0  0
    3.5312    3.1583    0.0000 N   0  0
   -1.6252   -4.7742    0.0000 C   0  0
   -3.4161   -2.8912    0.0000 C   0  0
    4.1757    4.5579    0.0000 C   0  0
   -3.0616   -4.3783    0.0000 C   0  0
   -4.9722   -2.3618    0.0000 Cl  0  0
 19 22  2  0
 15 19  1  0
  1  3  1  0
  1  2  1  0
 20 22  1  0
 20 23  1  0
  1  4  2  0
  3  7  1  0
  6 12  2  0
  3  8  1  0
  5 11  1  0
  5 10  1  0
 10 15  1  0
  9 16  1  0
  9 15  2  0
 11 17  2  0
 12 17  1  0
  4  9  1  0
 13 18  1  0
 16 20  2  0
 18 21  1  0
  8 14  1  0
 14 18  1  0
  2  5  2  0
  2  6  1  0
  7 13  1  0
M  END
>  <SOM>
18

$$$$

SciTegic02211520382D

 32 36  0  0  0  0            999 V2000
   -1.7528   -1.4379    0.0000 C   0  0
   -3.1431   -2.1093    0.0000 N   0  0
   -1.3963    0.0772    0.0000 C   0  0
   -0.6239   -2.4895    0.0000 N   0  0
   -4.5394   -1.4200    0.0000 C   0  0
   -3.1491   -3.6541    0.0000 C   0  0
    0.0772    0.5288    0.0000 C   0  0
   -2.3588    1.2774    0.0000 C   0  0
    0.8615   -2.0380    0.0000 C   0  0
   -4.8721    0.0832    0.0000 C   0  0
   -5.6742   -2.4717    0.0000 N   0  0
   -4.4919   -4.4206    0.0000 C   0  0
    1.2180   -0.5288    0.0000 C   0  0
   -3.9096    1.2834    0.0000 N   0  0
   -1.6874    2.6678    0.0000 O   0  0
   -6.3456    0.5466    0.0000 C   0  0
   -7.1537   -2.0023    0.0000 C   0  0
    2.6856   -0.0772    0.0000 C   0  0
   -4.5750    2.6797    0.0000 C   0  0
   -7.4864   -0.4932    0.0000 C   0  0
    3.8086   -1.1408    0.0000 C   0  0
    5.2880   -0.6952    0.0000 O   0  0
    5.6445    0.8021    0.0000 C   0  0
    4.5334    1.8538    0.0000 C   0  0
    7.1180    1.2299    0.0000 C   0  0
    4.9078    3.3511    0.0000 C   0  0
    3.0540    1.4379    0.0000 C   0  0
    7.4864    2.7094    0.0000 C   0  0
    6.3813    3.7789    0.0000 N   0  0
    3.8086    4.4206    0.0000 C   0  0
    1.9488    2.5074    0.0000 C   0  0
    2.3351    4.0046    0.0000 C   0  0
 27 31  2  0
  1  3  2  0
  1  2  1  0
  1  4  1  0
  3  7  1  0
 22 23  1  0
  6 12  1  0
 23 25  2  0
 23 24  1  0
  3  8  1  0
  5 11  1  0
  5 10  2  0
 10 14  1  0
 10 16  1  0
 30 32  2  0
 24 27  1  0
 25 28  1  0
  9 13  1  0
 28 29  2  0
 11 17  2  0
 17 20  1  0
 26 29  1  0
 31 32  1  0
  4  9  2  0
 24 26  2  0
 13 18  1  0
 16 20  2  0
 18 21  1  0
  8 14  1  0
  8 15  2  0
 14 19  1  0
  2  5  1  0
  2  6  1  0
 26 30  1  0
  7 13  2  0
 21 22  1  0
M  END
>  <SOM>
29

$$$$

SciTegic02211520382D

 17 20  0  0  0  0            999 V2000
    0.3495    0.0074    0.0000 C   0  0  1  0  0  0
   -1.4129    0.5763    0.0000 C   0  0  1  0  0  0
    1.6471   -0.0483    0.0000 C   0  0
   -0.1004   -1.2009    0.0000 O   0  0
    0.7771    1.3459    0.0000 C   0  0
   -1.4426    2.7885    0.0000 C   0  0
   -3.2161   -0.0483    0.0000 C   0  0
    1.9892   -1.2976    0.0000 C   0  0
    0.9109   -2.0078    0.0000 C   0  0
   -0.7101    2.0375    0.0000 N   0  0
   -0.6841    3.8742    0.0000 C   0  0
   -2.7625    1.3943    0.0000 C   0  0
    3.1380   -1.8776    0.0000 C   0  0
    0.9778   -3.2905    0.0000 N   0  0
    3.2161   -3.1566    0.0000 C   0  0
    2.1267   -3.8742    0.0000 C   0  0
   -2.2048   -0.8217    0.0000 H   0  0
 13 15  2  0
 14 16  2  0
  5 10  1  0
 10 12  1  0
 15 16  1  0
 10 11  1  0
  1  3  1  0
  1  2  1  0
  9 14  1  0
  1  5  1  0
  1  4  1  0
  8 13  1  0
  2 17  1  0
  2  6  1  0
  2  7  1  0
  7 12  1  0
  8  9  2  0
  4  9  1  0
  6 11  1  0
  3  8  1  0
M  END
>  <SOM>
10

$$$$

SciTegic02211520382D

 28 32  0  0  0  0            999 V2000
    2.1113   -1.4427    0.0000 C   0  0  1  0  0  0
    2.7168   -2.7906    0.0000 C   0  0
    0.6476   -1.3110    0.0000 N   0  0
    2.9643   -0.2422    0.0000 C   0  0
    1.8481   -3.9858    0.0000 C   0  0
    4.1806   -2.9380    0.0000 C   0  0
    0.0369    0.0316    0.0000 C   0  0
   -0.2211   -2.5062    0.0000 C   0  0
    4.4280   -0.3844    0.0000 C   0  0
    2.3483    1.0952    0.0000 C   0  0
    0.3844   -3.8436    0.0000 C   0  0
    2.4483   -5.3284    0.0000 C   0  0
    4.7808   -4.2911    0.0000 C   0  0
   -1.4321    0.1738    0.0000 O   0  0
    0.8951    1.2321    0.0000 O   0  0
    5.2863    0.8161    0.0000 C   0  0
    3.1960    2.2956    0.0000 C   0  0
    3.9120   -5.4863    0.0000 C   0  0
   -2.0429    1.5164    0.0000 C   0  0  2  0  0  0
    4.6755    2.1587    0.0000 C   0  0
   -3.6646    2.2430    0.0000 C   0  0  1  0  0  0
   -1.6533    2.8011    0.0000 C   0  0
   -3.6646    4.4807    0.0000 C   0  0
   -5.2863    1.4637    0.0000 C   0  0
   -2.9906    3.5329    0.0000 N   0  0
   -2.9959    5.4863    0.0000 C   0  0
   -4.7808    2.9117    0.0000 C   0  0
   -4.8387    0.8003    0.0000 H   0  0
 19 22  1  0
 19 21  1  0
  1  3  1  0
  1  2  1  0
  1  4  1  0
  3  7  1  0
 22 25  1  0
 23 26  1  0
  6 13  2  0
  3  8  1  0
  5 12  1  0
  5 11  1  0
  2  5  2  0
 10 17  2  0
 13 18  1  0
  9 16  1  0
  4 10  1  0
 25 27  1  0
 25 26  1  0
 17 20  1  0
  8 11  1  0
 12 18  2  0
  4  9  2  0
 24 27  1  0
 16 20  2  0
 14 19  1  0
  7 15  2  0
  7 14  1  0
  2  6  1  0
 21 28  1  0
 21 24  1  0
 21 23  1  0
M  END
>  <SOM>
25

$$$$

SciTegic02211520382D

 25 27  0  0  0  0            999 V2000
    0.4652    1.1936    0.0000 C   0  0  2  0  0  0
   -0.8689    0.4257    0.0000 C   0  0
    1.7992    0.4257    0.0000 C   0  0  2  0  0  0
    0.9215    2.6637    0.0000 C   0  0
   -0.2414    2.8392    0.0000 O   0  0
   -2.2029    1.1936    0.0000 C   0  0
   -0.8689   -1.1146    0.0000 C   0  0
    1.7992   -1.1146    0.0000 C   0  0
    3.1332    1.1936    0.0000 C   0  0
    2.4267    2.9972    0.0000 N   0  0
   -3.5370    0.4257    0.0000 C   0  0
   -2.2029    2.7339    0.0000 F   0  0
   -2.2029   -1.8870    0.0000 C   0  0
    3.1332   -1.8870    0.0000 C   0  0
    0.4652   -1.8870    0.0000 N   0  0
    3.0850    4.4585    0.0000 C   0  0
    3.5370    2.0449    0.0000 N   0  0
   -3.5370   -1.1146    0.0000 C   0  0
    3.1332   -3.4273    0.0000 C   0  0
    4.4673   -1.1146    0.0000 F   0  0
    0.4652   -3.4273    0.0000 C   0  0
    4.6648    4.2830    0.0000 N   0  0
    4.8491    2.7339    0.0000 C   0  0
   -4.8710   -1.8870    0.0000 F   0  0
    1.7992   -4.1952    0.0000 N   0  0
 19 25  1  0
  1  3  1  0
  1  2  1  0
  1  5  1  0
  1  4  1  0
 22 23  1  0
  6 12  1  0
  6 11  1  0
  3  9  1  0
  3  8  1  0
 10 16  1  0
 10 17  1  0
 13 18  1  0
  4 10  1  0
 14 20  1  0
 11 18  2  0
 17 23  2  0
 15 21  1  0
 16 22  2  0
 18 24  1  0
  8 14  1  0
  8 15  2  0
 14 19  2  0
  2  6  2  0
  2  7  1  0
  7 13  2  0
 21 25  2  0
M  END
>  <SOM>
10

$$$$

SciTegic02211520382D

 25 27  0  0  0  0            999 V2000
    0.4652    1.1936    0.0000 C   0  0  2  0  0  0
   -0.8689    0.4257    0.0000 C   0  0
    1.7992    0.4257    0.0000 C   0  0  2  0  0  0
    0.9215    2.6637    0.0000 C   0  0
   -0.2414    2.8392    0.0000 O   0  0
   -2.2029    1.1936    0.0000 C   0  0
   -0.8689   -1.1146    0.0000 C   0  0
    1.7992   -1.1146    0.0000 C   0  0
    3.1332    1.1936    0.0000 C   0  0
    2.4267    2.9972    0.0000 N   0  0
   -3.5370    0.4257    0.0000 C   0  0
   -2.2029    2.7339    0.0000 F   0  0
   -2.2029   -1.8870    0.0000 C   0  0
    3.1332   -1.8870    0.0000 C   0  0
    0.4652   -1.8870    0.0000 N   0  0
    3.0850    4.4585    0.0000 C   0  0
    3.5370    2.0449    0.0000 N   0  0
   -3.5370   -1.1146    0.0000 C   0  0
    3.1332   -3.4273    0.0000 C   0  0
    4.4673   -1.1146    0.0000 F   0  0
    0.4652   -3.4273    0.0000 C   0  0
    4.6648    4.2830    0.0000 N   0  0
    4.8491    2.7339    0.0000 C   0  0
   -4.8710   -1.8870    0.0000 F   0  0
    1.7992   -4.1952    0.0000 N   0  0
 19 25  1  0
  1  3  1  0
  1  2  1  0
  1  5  1  0
  1  4  1  0
 22 23  1  0
  6 12  1  0
  6 11  1  0
  3  9  1  0
  3  8  1  0
 10 16  1  0
 10 17  1  0
 13 18  1  0
  4 10  1  0
 14 20  1  0
 11 18  2  0
 17 23  2  0
 15 21  1  0
 16 22  2  0
 18 24  1  0
  8 14  1  0
  8 15  2  0
 14 19  2  0
  2  6  2  0
  2  7  1  0
  7 13  2  0
 21 25  2  0
M  END
>  <SOM>
25

$$$$

SciTegic02211520382D

 42 46  0  0  0  0            999 V2000
   -3.3457    3.0264    0.0000 N   0  0
   -3.3735    1.5271    0.0000 C   0  0
   -1.9922    3.7900    0.0000 C   0  0
   -4.7062    3.7969    0.0000 C   0  0
   -2.0269    0.7705    0.0000 C   0  0  2  0  0  0
   -4.7062    0.7358    0.0000 N   0  0
   -0.6386    3.0126    0.0000 C   0  0
   -1.9922    5.2963    0.0000 C   0  0
   -6.0529    3.0334    0.0000 C   0  0
   -4.7062    5.3171    0.0000 O   0  0
   -2.0269   -0.7427    0.0000 N   0  0
   -0.6872    1.5340    0.0000 C   0  0
   -6.0529    1.5063    0.0000 C   0  0
    0.7011    3.7692    0.0000 C   0  0
   -0.6525    6.0598    0.0000 C   0  0
   -7.3995    3.7900    0.0000 C   0  0
   -3.3735   -1.5063    0.0000 C   0  0
   -0.6733   -1.5132    0.0000 C   0  0
   -7.3926    0.7358    0.0000 N   0  0
    0.7080    5.2963    0.0000 C   0  0
   -8.7461    3.0264    0.0000 C   0  0
   -3.3735   -3.0195    0.0000 C   0  0
    0.6664   -0.7497    0.0000 C   0  0
   -0.6941   -3.0334    0.0000 O   0  0
   -8.7461    1.4924    0.0000 C   0  0
    2.0616    6.0529    0.0000 O   0  0
   -2.0269   -3.7692    0.0000 C   0  0
   -4.7201   -3.7761    0.0000 C   0  0
    2.0061   -1.5132    0.0000 C   0  0
   -2.0199   -5.2893    0.0000 C   0  0
   -4.7201   -5.2963    0.0000 N   0  0
    1.9991   -3.0403    0.0000 C   0  0
    3.3527   -0.7497    0.0000 C   0  0
   -3.3735   -6.0598    0.0000 C   0  0
    3.3527   -3.8039    0.0000 C   0  0
    4.6924   -1.5132    0.0000 C   0  0
    4.7062   -3.0403    0.0000 C   0  0
    6.0529   -3.7969    0.0000 O   0  0
    7.3995   -3.0403    0.0000 C   0  0
    8.7461   -3.8039    0.0000 F   0  0
    6.6360   -1.7076    0.0000 F   0  0
    8.1561   -1.6798    0.0000 F   0  0
 27 30  2  0
 29 33  1  0
 19 25  1  0
  1  3  1  0
  1  2  1  0
 20 26  1  0
  1  4  1  0
 35 37  2  0
  3  7  2  0
 28 31  1  0
 23 29  1  0
 22 27  1  0
 22 28  2  0
  6 13  1  0
 39 40  1  0
 39 41  1  0
  3  8  1  0
  5 12  1  0
  5 11  1  0
  2  5  1  0
 30 34  1  0
  9 16  2  0
 29 32  2  0
  9 13  1  0
  4 10  2  0
 14 20  2  0
 39 42  1  0
 11 17  1  0
 36 37  1  0
 33 36  2  0
 38 39  1  0
 15 20  1  0
 11 18  1  0
 17 22  1  0
  4  9  1  0
 13 19  2  0
 37 38  1  0
 16 21  1  0
 31 34  2  0
 18 23  1  0
 18 24  2  0
  8 15  2  0
 32 35  1  0
  7 14  1  0
  2  6  2  0
 21 25  2  0
M  END
>  <SOM>
31

$$$$

SciTegic02211520382D

 19 22  0  0  0  0            999 V2000
    1.3340    0.3726    0.0000 C   0  0
    0.0333    1.1644    0.0000 C   0  0
    1.3340   -1.1211    0.0000 C   0  0
    2.5982    1.1843    0.0000 C   0  0
   -1.3240    0.3959    0.0000 C   0  0
    0.0333    2.6813    0.0000 C   0  0
    0.0333   -1.9295    0.0000 C   0  0
    2.6547   -1.8896    0.0000 C   0  0
    2.5882    2.6780    0.0000 C   0  0
    3.9954    0.4325    0.0000 C   0  0
   -1.3240   -1.1444    0.0000 C   0  0
   -2.6614    1.1644    0.0000 C   0  0
    1.2941    3.4664    0.0000 C   0  0
    0.0333   -3.4664    0.0000 O   0  0
    3.9954   -1.0446    0.0000 C   0  0
    3.8889    3.4132    0.0000 N   0  0
   -2.6614   -1.9162    0.0000 C   0  0
   -3.9954    0.3959    0.0000 C   0  0
   -3.9954   -1.1444    0.0000 C   0  0
  1  3  1  0
  1  2  2  0
  1  4  1  0
  3  7  1  0
  6 13  2  0
  3  8  2  0
 17 19  1  0
  5 12  2  0
  5 11  1  0
 10 15  2  0
  2  5  1  0
  9 16  1  0
  9 13  1  0
  4 10  1  0
 11 17  2  0
 18 19  2  0
 12 18  1  0
  4  9  2  0
  8 15  1  0
  7 14  2  0
  2  6  1  0
  7 11  1  0
M  END
>  <SOM>
16

$$$$

SciTegic02211520382D

 30 33  0  0  0  0            999 V2000
    0.3146    2.9953    0.0000 C   0  0
    1.5660    2.0857    0.0000 C   0  0
   -1.1489    2.5234    0.0000 C   0  0
    0.8001    4.4655    0.0000 N   0  0
    1.5797    0.5402    0.0000 C   0  0
    2.8175    2.9953    0.0000 N   0  0
   -2.2909    3.5492    0.0000 C   0  0
   -1.4634    1.0189    0.0000 C   0  0
    2.3388    4.4655    0.0000 C   0  0
    2.9132   -0.2393    0.0000 C   0  0
    0.2462   -0.2393    0.0000 C   0  0
   -3.7543    3.0773    0.0000 C   0  0
   -2.9269    0.5266    0.0000 C   0  0
    3.2483    5.7170    0.0000 S   0  0
    2.9132   -1.7780    0.0000 C   0  0
    0.2462   -1.7780    0.0000 C   0  0
   -4.0826    1.5660    0.0000 C   0  0
    4.7801    5.5528    0.0000 C   0  0
    2.6191    7.1257    0.0000 O   0  0
    4.2330   -2.5508    0.0000 N   0  0
    1.5728   -2.5439    0.0000 N   0  0
   -5.5528    1.0873    0.0000 F   0  0
    4.2193   -4.0894    0.0000 C   0  0
    2.8858   -4.8485    0.0000 C   0  0
    5.5528   -4.8690    0.0000 C   0  0
    1.5660   -4.0621    0.0000 C   0  0
    2.8653   -6.3735    0.0000 C   0  0
    0.2325   -4.8006    0.0000 C   0  0
    1.5250   -7.1257    0.0000 C   0  0
    0.2052   -6.3324    0.0000 C   0  0
 29 30  2  0
  1  3  1  0
  1  2  2  0
 13 17  1  0
 20 23  1  0
  1  4  1  0
  3  7  2  0
 28 30  1  0
 23 25  1  0
 23 24  1  0
  3  8  1  0
  5 11  2  0
  5 10  1  0
 10 15  2  0
  6  9  1  0
  9 14  1  0
 11 16  1  0
 15 20  1  0
 15 21  1  0
 17 22  1  0
 26 28  2  0
 12 17  2  0
  4  9  2  0
 24 26  1  0
 24 27  2  0
 16 21  2  0
 14 18  1  0
 14 19  2  0
  8 13  2  0
  2  5  1  0
  2  6  1  0
 27 29  1  0
  7 12  1  0
M  END
>  <SOM>
21

$$$$

SciTegic02211520382D

 24 26  0  0  0  0            999 V2000
   -0.2898    1.2058    0.0000 C   0  0  2  0  0  0
   -1.7043    1.7623    0.0000 C   0  0
   -0.7304   -0.2725    0.0000 C   0  0
    0.7942    2.3825    0.0000 O   0  0
    1.0492    0.4406    0.0000 C   0  0
   -1.7043    3.2695    0.0000 C   0  0
   -3.0028    1.0145    0.0000 C   0  0
   -2.2318   -0.6203    0.0000 C   0  0
    0.3246   -1.3913    0.0000 C   0  0
   -0.1217    3.7332    0.0000 C   0  0
    2.2144    1.4492    0.0000 C   0  0
   -3.0028    4.0231    0.0000 C   0  0
   -4.3071    1.7623    0.0000 C   0  0
   -2.6782   -2.0985    0.0000 C   0  0
   -0.1217   -2.8637    0.0000 C   0  0
    3.5535    0.6840    0.0000 C   0  0
   -4.3071    3.2695    0.0000 C   0  0
   -1.6231   -3.2173    0.0000 C   0  0
    4.7187    1.6927    0.0000 N   0  0
   -5.6578    4.0463    0.0000 C   0  0
   -2.0695   -4.6897    0.0000 F   0  0
    4.5680    3.2289    0.0000 C   0  0
    6.2143    1.3217    0.0000 C   0  0
   -7.0085    4.8288    0.0000 N   0  0
 19 22  1  0
 19 23  1  0
 15 18  2  0
  1  3  1  0
  1  2  1  0
 20 24  3  0
  1  5  1  0
  1  4  1  0
  6 12  1  0
  6 10  1  0
 16 19  1  0
  3  9  2  0
  3  8  1  0
  5 11  1  0
  9 15  1  0
  4 10  1  0
 11 16  1  0
 17 20  1  0
 13 17  1  0
 12 17  2  0
 18 21  1  0
  8 14  2  0
 14 18  1  0
  2  6  2  0
  2  7  1  0
  7 13  2  0
M  END
>  <SOM>
19

$$$$

SciTegic02211520382D

 34 38  0  0  0  0            999 V2000
   -3.2650   -1.9953    0.0000 C   0  0
   -3.2650   -0.4495    0.0000 C   0  0
   -1.9322   -2.7603    0.0000 N   0  0
   -4.6058   -2.7682    0.0000 C   0  0
   -4.6058    0.3155    0.0000 C   0  0
   -1.9401    0.3312    0.0000 N   0  0
   -0.5994   -1.9874    0.0000 C   0  0
   -5.9386   -1.9953    0.0000 C   0  0
   -4.5979   -4.3061    0.0000 C   0  0
   -5.9386   -0.4495    0.0000 C   0  0
   -0.5994   -0.4338    0.0000 N   0  0
    0.7413   -2.7366    0.0000 N   0  0
   -7.2714    0.3155    0.0000 C   0  0
    2.0663   -1.9559    0.0000 C   0  0
   -7.2635    1.8612    0.0000 C   0  0
   -8.5964   -0.4495    0.0000 C   0  0
    3.3991   -2.7288    0.0000 C   0  0
    2.0426   -0.4259    0.0000 C   0  0
   -8.6043    2.6341    0.0000 C   0  0
   -5.9386    2.6341    0.0000 Cl  0  0
   -9.9371    0.3155    0.0000 C   0  0
   -8.5885   -1.9874    0.0000 Cl  0  0
    4.7320   -1.9480    0.0000 C   0  0
    3.3755    0.3549    0.0000 C   0  0
   -9.9371    1.8612    0.0000 C   0  0
    4.7241   -0.4101    0.0000 C   0  0
    6.0490    0.3707    0.0000 O   0  0
    7.3818   -0.3864    0.0000 C   0  0
    8.7068    0.3943    0.0000 C   0  0
    8.6989    1.9243    0.0000 N   0  0
    7.4449    2.8234    0.0000 C   0  0
    9.9371    2.8471    0.0000 C   0  0
    7.9181    4.2903    0.0000 C   0  0
    9.4560    4.3061    0.0000 C   0  0
 15 19  1  0
 29 30  1  0
 19 25  2  0
  1  3  1  0
  1  2  1  0
  4  8  1  0
  1  4  2  0
  3  7  2  0
 23 26  2  0
  6 11  2  0
 10 13  1  0
  5 10  1  0
 32 34  1  0
 30 31  1  0
 30 32  1  0
  8 10  2  0
 33 34  1  0
 15 20  1  0
 13 15  2  0
 13 16  1  0
 31 33  1  0
 12 14  1  0
  4  9  1  0
 24 26  1  0
 16 22  1  0
 16 21  2  0
 28 29  1  0
 26 27  1  0
 14 17  2  0
 18 24  2  0
 14 18  1  0
  2  5  2  0
  2  6  1  0
 17 23  1  0
  7 11  1  0
  7 12  1  0
 21 25  1  0
 27 28  1  0
M  END
>  <SOM>
30

$$$$

SciTegic02211520382D

 21 22  0  0  0  0            999 V2000
    0.7084   -2.5742    0.0000 C   0  0
    2.0510   -1.8010    0.0000 S   0  0
   -0.6250   -1.8149    0.0000 C   0  0
    0.7084   -4.0696    0.0000 C   0  0
    3.3798   -1.0463    0.0000 N   0  0
    1.2547   -0.5093    0.0000 O   0  0
    2.8335   -3.1020    0.0000 O   0  0
   -1.9630   -2.5742    0.0000 C   0  0
   -0.6250   -4.8243    0.0000 N   0  0
    3.3566    0.4537    0.0000 C   0  0
   -1.9630   -4.0696    0.0000 C   0  0
    2.0001    1.1806    0.0000 C   0  0
    0.6945    0.3982    0.0000 C   0  0
    1.9584    2.6807    0.0000 C   0  0
   -0.6713    1.1019    0.0000 C   0  0
    0.5972    3.3890    0.0000 C   0  0
   -0.7130    2.5973    0.0000 C   0  0
   -2.0649    3.3150    0.0000 C   0  0
   -2.6575    4.7734    0.0000 C   0  0
   -3.3798    2.5325    0.0000 C   0  0
   -1.4538    4.8243    0.0000 C   0  0
  1  3  1  0
  1  2  1  0
 15 17  2  0
  1  4  2  0
 16 17  1  0
  3  8  2  0
 17 18  1  0
 10 12  1  0
  5 10  1  0
  9 11  2  0
 18 19  1  0
 13 15  1  0
 12 14  1  0
  4  9  1  0
 12 13  2  0
 18 21  1  0
 18 20  1  0
 14 16  2  0
  8 11  1  0
  2  5  1  0
  2  6  2  0
  2  7  2  0
M  END
>  <SOM>
9

$$$$

SciTegic02211520382D

 21 24  0  0  0  0            999 V2000
    0.7747    0.4115    0.0000 N   0  0
   -0.7303    0.4115    0.0000 C   0  0  1  0  0  0
    1.7309    1.5977    0.0000 C   0  0
    1.4848   -0.8675    0.0000 C   0  0
   -1.7107    1.5977    0.0000 C   0  0
   -1.5291   -0.8675    0.0000 C   0  0
    1.3637    3.1632    0.0000 C   0  0
    3.1955    1.1055    0.0000 C   0  0
    0.7303   -2.1949    0.0000 C   0  0
   -1.3879    3.1269    0.0000 C   0  0
   -3.1793    1.1499    0.0000 C   0  0
   -0.7747   -2.1949    0.0000 N   0  0
   -0.0605    3.8168    0.0000 C   0  0
    2.5055    4.2041    0.0000 C   0  0
    4.2969    2.1868    0.0000 C   0  0
   -2.5257    4.1234    0.0000 C   0  0
   -4.2969    2.1263    0.0000 C   0  0
   -1.5493   -3.5223    0.0000 C   0  0
    3.9741    3.7563    0.0000 C   0  0
   -3.9741    3.6554    0.0000 C   0  0
   -2.2312    0.3752    0.0000 H   0  0
 15 19  1  0
  1  3  1  0
  1  2  1  0
  1  4  1  0
  3  7  2  0
  6 12  1  0
  3  8  1  0
  5 11  1  0
  5 10  2  0
 10 16  1  0
  2  5  1  0
  2 21  1  0
  9 12  1  0
 11 17  2  0
 17 20  1  0
 10 13  1  0
 12 18  1  0
  4  9  1  0
 16 20  2  0
  8 15  2  0
 14 19  2  0
  7 14  1  0
  2  6  1  0
  7 13  1  0
M  END
>  <SOM>
12

$$$$

SciTegic02211520382D

 13 13  0  0  0  0            999 V2000
   -1.2946    0.2059    0.0000 C   0  0
   -2.0693    1.5563    0.0000 C   0  0
   -2.1216   -1.1131    0.0000 C   0  0
    0.2059    0.2059    0.0000 O   0  0
   -3.6221    1.5563    0.0000 C   0  0
   -1.3434    2.9102    0.0000 C   0  0
   -3.6221   -1.1131    0.0000 C   0  0
   -1.3783   -2.4671    0.0000 C   0  0
    0.9805    1.5563    0.0000 C   0  0
   -4.3967    0.2059    0.0000 C   0  0
    2.5299    1.5563    0.0000 C   0  0
    3.1929    0.1710    0.0000 C   0  0
    3.3080    2.8788    0.0000 N   0  0
  5 10  1  0
 11 13  1  0
 11 12  1  0
  1  3  2  0
  1  2  1  0
  3  7  1  0
  1  4  1  0
  2  5  2  0
  2  6  1  0
  7 10  2  0
  9 11  1  0
  4  9  1  0
  3  8  1  0
M  END
>  <SOM>
13

$$$$

SciTegic02211520382D

 18 20  0  0  0  0            999 V2000
    0.0497    1.7442    0.0000 C   0  0
    0.0497    3.2290    0.0000 C   0  0
   -1.2364    1.0046    0.0000 C   0  0
    1.4517    1.1922    0.0000 C   0  0
   -1.2364    3.9741    0.0000 C   0  0
    1.6117    3.6871    0.0000 C   0  0
   -1.2364   -0.5354    0.0000 O   0  0
   -2.5225    1.7442    0.0000 C   0  0
    2.5225    2.3569    0.0000 C   0  0
   -2.5225    3.2290    0.0000 C   0  0
   -1.2364    5.5141    0.0000 F   0  0
    0.0331   -1.1702    0.0000 C   0  0
   -0.0221   -2.7046    0.0000 C   0  0  2  0  0  0
    1.2806   -3.5270    0.0000 C   0  0
   -1.3854   -3.4277    0.0000 O   0  0
    1.2198   -5.0615    0.0000 N   0  0
   -1.4406   -4.9621    0.0000 C   0  0
   -0.1380   -5.7846    0.0000 C   0  0
  6  9  1  0
  5 11  1  0
  5 10  2  0
 13 14  1  0
  1  3  1  0
  1  2  2  0
 15 17  1  0
  3  7  1  0
 14 16  1  0
  1  4  1  0
 13 15  1  0
  2  5  1  0
  2  6  1  0
  8 10  1  0
 17 18  1  0
  7 12  1  0
 12 13  1  0
  4  9  1  0
  3  8  2  0
 16 18  1  0
M  END
>  <SOM>
16

$$$$

SciTegic02211520382D

 27 31  0  0  0  0            999 V2000
    1.0380   -2.4565    0.0000 C   0  0  1  0  0  0
    2.2588   -1.7497    0.0000 N   0  0
    1.6706   -0.7167    0.0000 C   0  0
   -0.1928   -1.7497    0.0000 C   0  0
    2.2588   -0.3361    0.0000 C   0  0  2  0  0  0
    3.4895   -2.4565    0.0000 C   0  0
    4.7153   -0.3361    0.0000 C   0  0  2  0  0  0
   -0.1928   -0.3361    0.0000 C   0  0  2  0  0  0
    3.4895    0.3756    0.0000 C   0  0
    1.0380    0.3756    0.0000 C   0  0
    4.7153   -1.7497    0.0000 C   0  0
   -1.4136    0.3756    0.0000 O   0  0
    5.9311   -2.4515    0.0000 O   0  0
   -2.6492   -0.4053    0.0000 C   0  0
   -3.8898    0.2669    0.0000 C   0  0
   -2.6344   -1.8485    0.0000 O   0  0
   -4.0925    1.6014    0.0000 C   0  0
   -5.2342   -0.3559    0.0000 C   0  0
   -5.4171    1.9079    0.0000 C   0  0
   -3.1583    2.5899    0.0000 C   0  0
   -6.2277    0.7216    0.0000 N   0  0
   -5.8125    3.2127    0.0000 C   0  0
   -3.5488    3.8948    0.0000 C   0  0
   -4.8734    4.2062    0.0000 C   0  0
    1.0380   -4.2062    0.0000 H   0  0
    2.2588    1.4136    0.0000 H   0  0
    6.2277    0.5437    0.0000 H   0  0
 19 22  1  0
 15 18  2  0
  1  3  1  0
  1  2  1  0
 15 17  1  0
 20 23  2  0
  4  8  1  0
  1  4  1  0
 23 24  1  0
  3  7  1  0
 19 21  1  0
 22 24  2  0
  5  9  1  0
  6 11  1  0
 17 19  2  0
  5 10  1  0
  1 25  1  0
  7  9  1  0
 11 13  1  0
  7 27  1  0
 17 20  1  0
 12 14  1  0
 18 21  1  0
 14 15  1  0
 14 16  2  0
  5 26  1  0
  8 10  1  0
  8 12  1  0
  2  5  1  0
  2  6  1  0
  7 11  1  0
M  END
>  <SOM>
2

$$$$

SciTegic02211520382D

 27 31  0  0  0  0            999 V2000
    1.0380   -2.4565    0.0000 C   0  0  1  0  0  0
    2.2588   -1.7497    0.0000 N   0  0
    1.6706   -0.7167    0.0000 C   0  0
   -0.1928   -1.7497    0.0000 C   0  0
    2.2588   -0.3361    0.0000 C   0  0  2  0  0  0
    3.4895   -2.4565    0.0000 C   0  0
    4.7153   -0.3361    0.0000 C   0  0  2  0  0  0
   -0.1928   -0.3361    0.0000 C   0  0  2  0  0  0
    3.4895    0.3756    0.0000 C   0  0
    1.0380    0.3756    0.0000 C   0  0
    4.7153   -1.7497    0.0000 C   0  0
   -1.4136    0.3756    0.0000 O   0  0
    5.9311   -2.4515    0.0000 O   0  0
   -2.6492   -0.4053    0.0000 C   0  0
   -3.8898    0.2669    0.0000 C   0  0
   -2.6344   -1.8485    0.0000 O   0  0
   -4.0925    1.6014    0.0000 C   0  0
   -5.2342   -0.3559    0.0000 C   0  0
   -5.4171    1.9079    0.0000 C   0  0
   -3.1583    2.5899    0.0000 C   0  0
   -6.2277    0.7216    0.0000 N   0  0
   -5.8125    3.2127    0.0000 C   0  0
   -3.5488    3.8948    0.0000 C   0  0
   -4.8734    4.2062    0.0000 C   0  0
    1.0380   -4.2062    0.0000 H   0  0
    2.2588    1.4136    0.0000 H   0  0
    6.2277    0.5437    0.0000 H   0  0
 19 22  1  0
 15 18  2  0
  1  3  1  0
  1  2  1  0
 15 17  1  0
 20 23  2  0
  4  8  1  0
  1  4  1  0
 23 24  1  0
  3  7  1  0
 19 21  1  0
 22 24  2  0
  5  9  1  0
  6 11  1  0
 17 19  2  0
  5 10  1  0
  1 25  1  0
  7  9  1  0
 11 13  1  0
  7 27  1  0
 17 20  1  0
 12 14  1  0
 18 21  1  0
 14 15  1  0
 14 16  2  0
  5 26  1  0
  8 10  1  0
  8 12  1  0
  2  5  1  0
  2  6  1  0
  7 11  1  0
M  END
>  <SOM>
2

$$$$

SciTegic02211520382D

 31 33  0  0  0  0            999 V2000
    4.6881   -0.0138    0.0000 C   0  0
    4.6881    1.5305    0.0000 O   0  0
    6.0118   -0.7722    0.0000 C   0  0
    3.3644   -0.7860    0.0000 C   0  0
    3.3506    2.2889    0.0000 C   0  0
    6.0256   -2.3096    0.0000 C   0  0
    3.3644   -2.3165    0.0000 C   0  0
    3.3437    3.8401    0.0000 C   0  0
    2.0200    1.5167    0.0000 C   0  0
    4.7019   -3.0749    0.0000 N   0  0
    7.3562   -3.0611    0.0000 C   0  0
    2.0062    4.5916    0.0000 C   0  0
    0.6825    2.2751    0.0000 C   0  0
    8.6868   -2.2889    0.0000 N   0  0
    7.3700   -4.5916    0.0000 O   0  0
    0.6756    3.8125    0.0000 C   0  0
   -0.6756    4.5778    0.0000 N   0  0
   -2.0062    3.7988    0.0000 C   0  0
   -3.3506    4.5571    0.0000 N   0  0
   -1.9856    2.2475    0.0000 O   0  0
   -4.6812    3.7781    0.0000 C   0  0
   -4.6674    2.2269    0.0000 C   0  0
   -6.0118    4.5365    0.0000 C   0  0
   -5.9980    1.4340    0.0000 C   0  0
   -7.3562    3.7643    0.0000 C   0  0
   -7.3493    2.2131    0.0000 C   0  0
   -5.9911   -0.1103    0.0000 C   0  0
   -8.6868    1.4409    0.0000 Cl  0  0
   -4.6743   -1.4064    0.0000 F   0  0
   -7.3286   -0.8963    0.0000 F   0  0
   -4.2124   -0.5309    0.0000 F   0  0
  4  7  1  0
 19 21  1  0
 27 30  1  0
 27 31  1  0
  1  3  1  0
  1  2  1  0
  1  4  2  0
  3  6  2  0
 22 24  2  0
 16 17  1  0
  5  9  1  0
  5  8  2  0
  6 10  1  0
  6 11  1  0
 23 25  1  0
 17 18  1  0
  9 13  2  0
 25 26  2  0
 11 15  2  0
 11 14  1  0
 18 19  1  0
 27 29  1  0
 13 16  1  0
 26 28  1  0
 12 16  2  0
 24 26  1  0
 24 27  1  0
 18 20  2  0
  8 12  1  0
  2  5  1  0
  7 10  2  0
 21 23  2  0
 21 22  1  0
M  END
>  <SOM>
10

$$$$

SciTegic02211520382D

 31 33  0  0  0  0            999 V2000
    4.6881   -0.0138    0.0000 C   0  0
    4.6881    1.5305    0.0000 O   0  0
    6.0118   -0.7722    0.0000 C   0  0
    3.3644   -0.7860    0.0000 C   0  0
    3.3506    2.2889    0.0000 C   0  0
    6.0256   -2.3096    0.0000 C   0  0
    3.3644   -2.3165    0.0000 C   0  0
    3.3437    3.8401    0.0000 C   0  0
    2.0200    1.5167    0.0000 C   0  0
    4.7019   -3.0749    0.0000 N   0  0
    7.3562   -3.0611    0.0000 C   0  0
    2.0062    4.5916    0.0000 C   0  0
    0.6825    2.2751    0.0000 C   0  0
    8.6868   -2.2889    0.0000 N   0  0
    7.3700   -4.5916    0.0000 O   0  0
    0.6756    3.8125    0.0000 C   0  0
   -0.6756    4.5778    0.0000 N   0  0
   -2.0062    3.7988    0.0000 C   0  0
   -3.3506    4.5571    0.0000 N   0  0
   -1.9856    2.2475    0.0000 O   0  0
   -4.6812    3.7781    0.0000 C   0  0
   -4.6674    2.2269    0.0000 C   0  0
   -6.0118    4.5365    0.0000 C   0  0
   -5.9980    1.4340    0.0000 C   0  0
   -7.3562    3.7643    0.0000 C   0  0
   -7.3493    2.2131    0.0000 C   0  0
   -5.9911   -0.1103    0.0000 C   0  0
   -8.6868    1.4409    0.0000 Cl  0  0
   -4.6743   -1.4064    0.0000 F   0  0
   -7.3286   -0.8963    0.0000 F   0  0
   -4.2124   -0.5309    0.0000 F   0  0
  4  7  1  0
 19 21  1  0
 27 30  1  0
 27 31  1  0
  1  3  1  0
  1  2  1  0
  1  4  2  0
  3  6  2  0
 22 24  2  0
 16 17  1  0
  5  9  1  0
  5  8  2  0
  6 10  1  0
  6 11  1  0
 23 25  1  0
 17 18  1  0
  9 13  2  0
 25 26  2  0
 11 15  2  0
 11 14  1  0
 18 19  1  0
 27 29  1  0
 13 16  1  0
 26 28  1  0
 12 16  2  0
 24 26  1  0
 24 27  1  0
 18 20  2  0
  8 12  1  0
  2  5  1  0
  7 10  2  0
 21 23  2  0
 21 22  1  0
M  END
>  <SOM>
10

$$$$

SciTegic02211520382D

 33 35  0  0  0  0            999 V2000
   -5.3395    3.7822    0.0000 C   0  0
   -5.3247    2.2322    0.0000 C   0  0
   -4.0121    4.5609    0.0000 N   0  0
   -6.6670    4.5386    0.0000 C   0  0
   -6.6522    1.4387    0.0000 C   0  0
   -2.6624    3.7970    0.0000 C   0  0
   -8.0167    3.7673    0.0000 C   0  0
   -8.0093    2.2174    0.0000 C   0  0
   -6.6522   -0.1112    0.0000 C   0  0
   -1.3349    4.5757    0.0000 N   0  0
   -2.6401    2.2471    0.0000 O   0  0
   -9.3442    1.4461    0.0000 Cl  0  0
   -5.3321   -1.4016    0.0000 F   0  0
   -7.9871   -0.8973    0.0000 F   0  0
   -4.8723   -0.5265    0.0000 F   0  0
    0.0148    3.8118    0.0000 C   0  0
    1.3497    4.5905    0.0000 C   0  0
    0.0222    2.2767    0.0000 C   0  0
    2.6846    3.8415    0.0000 C   0  0
    1.3645    1.5203    0.0000 C   0  0
    2.6920    2.2916    0.0000 C   0  0
    4.0269    1.5351    0.0000 O   0  0
    4.0269   -0.0148    0.0000 C   0  0
    5.3544   -0.7713    0.0000 C   0  0
    2.7068   -0.7861    0.0000 C   0  0
    5.3692   -2.3064    0.0000 C   0  0
    2.7068   -2.3138    0.0000 C   0  0
    4.0417   -3.0702    0.0000 N   0  0
    6.6967   -3.0554    0.0000 C   0  0
    8.0241   -2.2841    0.0000 N   0  0
    6.7115   -4.5905    0.0000 O   0  0
    8.0167   -0.7416    0.0000 C   0  0
    9.3442    0.0445    0.0000 O   0  0
  4  7  1  0
 19 21  2  0
 29 30  1  0
 29 31  2  0
  1  3  1  0
  1  2  1  0
  1  4  2  0
 22 23  1  0
 16 17  2  0
  5  9  1  0
  5  8  1  0
  6 10  1  0
  6 11  2  0
 16 18  1  0
 17 19  1  0
 32 33  1  0
 23 24  1  0
 10 16  1  0
 30 32  1  0
  9 15  1  0
  9 14  1  0
  9 13  1  0
 25 27  1  0
  7  8  2  0
 27 28  2  0
 26 28  1  0
 26 29  1  0
 20 21  1  0
 24 26  2  0
 18 20  2  0
  8 12  1  0
  2  5  2  0
 23 25  2  0
  3  6  1  0
 21 22  1  0
M  END
>  <SOM>
28

$$$$

SciTegic02211520382D

 33 35  0  0  0  0            999 V2000
   -5.3395    3.7822    0.0000 C   0  0
   -5.3247    2.2322    0.0000 C   0  0
   -4.0121    4.5609    0.0000 N   0  0
   -6.6670    4.5386    0.0000 C   0  0
   -6.6522    1.4387    0.0000 C   0  0
   -2.6624    3.7970    0.0000 C   0  0
   -8.0167    3.7673    0.0000 C   0  0
   -8.0093    2.2174    0.0000 C   0  0
   -6.6522   -0.1112    0.0000 C   0  0
   -1.3349    4.5757    0.0000 N   0  0
   -2.6401    2.2471    0.0000 O   0  0
   -9.3442    1.4461    0.0000 Cl  0  0
   -5.3321   -1.4016    0.0000 F   0  0
   -7.9871   -0.8973    0.0000 F   0  0
   -4.8723   -0.5265    0.0000 F   0  0
    0.0148    3.8118    0.0000 C   0  0
    1.3497    4.5905    0.0000 C   0  0
    0.0222    2.2767    0.0000 C   0  0
    2.6846    3.8415    0.0000 C   0  0
    1.3645    1.5203    0.0000 C   0  0
    2.6920    2.2916    0.0000 C   0  0
    4.0269    1.5351    0.0000 O   0  0
    4.0269   -0.0148    0.0000 C   0  0
    5.3544   -0.7713    0.0000 C   0  0
    2.7068   -0.7861    0.0000 C   0  0
    5.3692   -2.3064    0.0000 C   0  0
    2.7068   -2.3138    0.0000 C   0  0
    4.0417   -3.0702    0.0000 N   0  0
    6.6967   -3.0554    0.0000 C   0  0
    8.0241   -2.2841    0.0000 N   0  0
    6.7115   -4.5905    0.0000 O   0  0
    8.0167   -0.7416    0.0000 C   0  0
    9.3442    0.0445    0.0000 O   0  0
  4  7  1  0
 19 21  2  0
 29 30  1  0
 29 31  2  0
  1  3  1  0
  1  2  1  0
  1  4  2  0
 22 23  1  0
 16 17  2  0
  5  9  1  0
  5  8  1  0
  6 10  1  0
  6 11  2  0
 16 18  1  0
 17 19  1  0
 32 33  1  0
 23 24  1  0
 10 16  1  0
 30 32  1  0
  9 15  1  0
  9 14  1  0
  9 13  1  0
 25 27  1  0
  7  8  2  0
 27 28  2  0
 26 28  1  0
 26 29  1  0
 20 21  1  0
 24 26  2  0
 18 20  2  0
  8 12  1  0
  2  5  2  0
 23 25  2  0
  3  6  1  0
 21 22  1  0
M  END
>  <SOM>
28

$$$$

SciTegic02211520382D

 19 22  0  0  0  0            999 V2000
   -0.6676    1.4984    0.0000 C   0  0
    0.6676    0.7269    0.0000 C   0  0
   -2.0028    0.7269    0.0000 C   0  0
   -0.6676    3.0375    0.0000 C   0  0
    2.0028    1.4984    0.0000 C   0  0
    0.6676   -0.8122    0.0000 C   0  0
   -2.0028   -0.8122    0.0000 C   0  0
   -3.3342    1.4984    0.0000 C   0  0
    0.6676    3.8090    0.0000 C   0  0
    2.0028    3.0375    0.0000 C   0  0
    3.3342    0.7269    0.0000 C   0  0
   -0.6676   -1.5837    0.0000 C   0  0
   -3.3342   -1.5837    0.0000 C   0  0
   -4.6694    0.7269    0.0000 C   0  0
    3.3342    3.8090    0.0000 C   0  0
    4.6694    1.4984    0.0000 C   0  0
   -0.6676   -3.1228    0.0000 N   0  0
   -4.6694   -0.8122    0.0000 C   0  0
    4.6694    3.0375    0.0000 C   0  0
 15 19  2  0
  1  3  1  0
  1  2  2  0
  1  4  1  0
  3  7  2  0
  6 12  2  0
 16 19  1  0
  3  8  1  0
  5 11  1  0
  5 10  2  0
 10 15  1  0
  9 10  1  0
 11 16  2  0
 12 17  1  0
  4  9  2  0
 13 18  2  0
  8 14  2  0
 14 18  1  0
  2  5  1  0
  2  6  1  0
  7 13  1  0
  7 12  1  0
M  END
>  <SOM>
17

$$$$

SciTegic02211520382D

 29 31  0  0  0  0            999 V2000
    5.2599    2.8057    0.0000 C   0  0  2  0  0  0
    3.8994    2.3305    0.0000 C   0  0
    6.7181    2.2394    0.0000 C   0  0
    4.2314    1.5949    0.0000 C   0  0
    3.9384    0.8658    0.0000 C   0  0  1  0  0  0
    2.6104    3.1638    0.0000 N   0  0
    6.7051    0.7682    0.0000 C   0  0  2  0  0  0
    8.0852    2.9620    0.0000 O   0  0
    4.2704    0.0325    0.0000 C   0  0  1  0  0  0
    5.2925    0.4036    0.0000 C   0  0
    2.7341   -0.4036    0.0000 C   0  0
    1.2043    2.5193    0.0000 C   0  0
    5.7026   -0.5013    0.0000 C   0  0
   -0.1432    3.2614    0.0000 C   0  0
   -1.5298    2.5193    0.0000 N   0  0
   -2.8643    3.2614    0.0000 C   0  0
   -4.2249    2.5128    0.0000 C   0  0
   -4.2053    0.9960    0.0000 C   0  0
   -5.5399    0.2344    0.0000 C   0  0
   -2.8383    0.2669    0.0000 C   0  0
   -5.5203   -1.2694    0.0000 C   0  0
   -6.8679   -2.0246    0.0000 C   0  0
   -6.8483   -3.5348    0.0000 C   0  0
   -5.5008   -4.2900    0.0000 C   0  0
   -8.2024   -4.2965    0.0000 C   0  0
    5.2795    4.2965    0.0000 H   0  0
    2.4867    1.4061    0.0000 H   0  0
    8.2024    0.2799    0.0000 H   0  0
    4.1923   -1.4712    0.0000 H   0  0
 19 21  1  0
  1  3  1  0
  1  2  1  0
 15 16  1  0
  1  4  1  0
  3  7  1  0
 22 23  2  0
 16 17  1  0
  6 12  1  0
 23 25  1  0
 23 24  1  0
  3  8  1  0
 17 18  2  0
  5 11  1  0
  5 10  1  0
  1 26  1  0
  9 13  1  0
  9 11  1  0
  7 28  1  0
 18 19  1  0
 18 20  1  0
 12 14  1  0
  4  9  1  0
 14 15  1  0
  5 27  1  0
  2  5  1  0
  2  6  1  0
  7 10  1  0
  7 13  1  0
  9 29  1  0
 21 22  1  0
M  END
>  <SOM>
15

$$$$

SciTegic02211520382D

 17 17  0  0  0  0            999 V2000
   -1.9940    1.3643    0.0000 C   0  0
   -0.4506    1.3828    0.0000 C   0  0
   -2.7656    2.6792    0.0000 C   0  0
   -2.7471   -0.0247    0.0000 C   0  0
    0.3704    0.1173    0.0000 N   0  0
    0.2840    2.8027    0.0000 O   0  0
   -4.3460    2.6792    0.0000 C   0  0
   -4.2719   -0.0062    0.0000 C   0  0
    1.9508    0.1173    0.0000 C   0  0
   -5.0806    1.2902    0.0000 C   0  0
    2.6669   -1.1297    0.0000 C   0  0
   -6.5499    1.3087    0.0000 N   0  0
    4.2657   -1.1421    0.0000 N   0  0
    5.0004    0.3087    0.0000 C   0  0
    5.0868   -2.3705    0.0000 C   0  0
    4.1731    1.6606    0.0000 C   0  0
    6.6795   -2.3520    0.0000 C   0  0
 10 12  1  0
 11 13  1  0
  9 11  1  0
 13 14  1  0
  1  3  1  0
  1  2  1  0
 15 17  1  0
  3  7  2  0
  4  8  1  0
  1  4  2  0
 13 15  1  0
  2  5  1  0
  2  6  2  0
  8 10  2  0
  7 10  1  0
  5  9  1  0
 14 16  1  0
M  END
>  <SOM>
12

$$$$

SciTegic02211520382D

 19 20  0  0  0  0            999 V2000
   -0.7273    2.2800    0.0000 N   0  0
   -1.9677    3.1947    0.0000 C   0  0
   -0.7362    0.7407    0.0000 C   0  0
    0.5176    3.1813    0.0000 C   0  0
   -1.4769    4.6493    0.0000 C   0  0
   -3.4356    2.7128    0.0000 N   0  3
    0.5934   -0.0357    0.0000 C   0  0
    0.0491    4.6448    0.0000 N   0  0
    1.9900    2.6994    0.0000 C   0  0
   -3.7569    1.2092    0.0000 O   0  0
   -4.5734    3.7435    0.0000 O   0  5
    0.5890   -1.5750    0.0000 C   0  0
    1.9320    0.7273    0.0000 O   0  0
    1.9141   -2.3469    0.0000 N   0  0
    1.9052   -3.8774    0.0000 C   0  0
    3.2438   -1.5750    0.0000 C   0  0
    3.2259   -4.6493    0.0000 C   0  0
    4.5734   -2.3559    0.0000 C   0  0
    4.5645   -3.8907    0.0000 O   0  0
 17 19  1  0
 14 15  1  0
 14 16  1  0
  6 11  1  0
 18 19  1  0
  1  3  1  0
  1  2  1  0
  5  8  1  0
 15 17  1  0
  3  7  1  0
  4  8  2  0
  1  4  1  0
  2  5  2  0
  2  6  1  0
  7 13  1  0
  7 12  1  0
  6 10  2  0
  4  9  1  0
 12 14  1  0
 16 18  1  0
M  END
>  <SOM>
14

$$$$

SciTegic02211520382D

 14 14  0  0  0  0            999 V2000
   -1.2743   -1.4366    0.0000 C   0  0
   -2.6080   -0.6649    0.0000 C   0  0
   -1.2743   -2.9760    0.0000 C   0  0
    0.0594   -0.6649    0.0000 C   0  0
   -3.9416   -1.4366    0.0000 C   0  0
   -2.6080    0.8746    0.0000 Cl  0  0
   -2.6080   -3.7438    0.0000 C   0  0
    0.0594   -3.7438    0.0000 Cl  0  0
    0.0514    0.8746    0.0000 N   0  0
   -3.9416   -2.9760    0.0000 C   0  0
    1.4801    1.6582    0.0000 N   0  0
    3.0512    0.8667    0.0000 C   0  0
    4.4403    1.6938    0.0000 N   0  0
    3.0512   -0.6807    0.0000 N   0  0
 12 14  2  0
  5 10  1  0
 11 12  1  0
  1  3  2  0
  1  2  1  0
  3  7  1  0
  1  4  1  0
  2  5  2  0
  2  6  1  0
  7 10  2  0
  9 11  1  0
 12 13  1  0
  4  9  2  0
  3  8  1  0
M  END
>  <SOM>
13

$$$$

SciTegic02211520382D

 15 17  0  0  0  0            999 V2000
   -0.6816    0.3832    0.0000 C   0  0
   -2.2304   -0.0726    0.0000 C   0  0
    0.2218   -0.9357    0.0000 C   0  0
    0.0121    1.8271    0.0000 C   0  0
   -2.2304   -1.5448    0.0000 C   0  0
   -3.5090    0.6655    0.0000 C   0  0
   -0.8389   -2.0973    0.0000 N   0  0
    1.8190   -0.8147    0.0000 N   0  0
    1.6093    1.9521    0.0000 C   0  0
   -3.5090   -2.2829    0.0000 C   0  0
   -4.7875   -0.0726    0.0000 C   0  0
    2.5128    0.6292    0.0000 C   0  0
   -4.7875   -1.5448    0.0000 C   0  0
    4.0495    0.7462    0.0000 N   0  0
    4.4528    2.2304    0.0000 O   0  0
 14 15  1  0
  5 10  1  0
 11 13  1  0
  1  3  1  0
  1  2  1  0
  3  7  2  0
  8 12  1  0
  1  4  2  0
  2  5  2  0
  2  6  1  0
 10 13  2  0
  9 12  2  0
  5  7  1  0
 12 14  1  0
  4  9  1  0
  6 11  2  0
  3  8  1  0
M  END
>  <SOM>
14

$$$$

SciTegic02211520382D

 15 17  0  0  0  0            999 V2000
   -0.6816    0.3832    0.0000 C   0  0
   -2.2304   -0.0726    0.0000 C   0  0
    0.2218   -0.9357    0.0000 C   0  0
    0.0121    1.8271    0.0000 C   0  0
   -2.2304   -1.5448    0.0000 C   0  0
   -3.5090    0.6655    0.0000 C   0  0
   -0.8389   -2.0973    0.0000 N   0  0
    1.8190   -0.8147    0.0000 N   0  0
    1.6093    1.9521    0.0000 C   0  0
   -3.5090   -2.2829    0.0000 C   0  0
   -4.7875   -0.0726    0.0000 C   0  0
    2.5128    0.6292    0.0000 C   0  0
   -4.7875   -1.5448    0.0000 C   0  0
    4.0495    0.7462    0.0000 N   0  0
    4.4528    2.2304    0.0000 O   0  0
 14 15  1  0
  5 10  1  0
 11 13  1  0
  1  3  1  0
  1  2  1  0
  3  7  2  0
  8 12  1  0
  1  4  2  0
  2  5  2  0
  2  6  1  0
 10 13  2  0
  9 12  2  0
  5  7  1  0
 12 14  1  0
  4  9  1  0
  6 11  2  0
  3  8  1  0
M  END
>  <SOM>
14

$$$$

SciTegic02211520382D

 29 33  0  0  0  0            999 V2000
    2.1116   -1.4428    0.0000 C   0  0  1  0  0  0
    2.7172   -2.7909    0.0000 C   0  0
    0.6477   -1.3112    0.0000 N   0  0
    2.9646   -0.2370    0.0000 C   0  0
    1.8483   -3.9862    0.0000 C   0  0
    4.1810   -2.9383    0.0000 C   0  0
    0.0421    0.0369    0.0000 C   0  0
   -0.2212   -2.5065    0.0000 C   0  0
    4.4338   -0.3844    0.0000 C   0  0
    2.3485    1.1006    0.0000 C   0  0
    0.3844   -3.8388    0.0000 C   0  0  2  0  0  0
    2.4486   -5.3237    0.0000 C   0  0
    4.7866   -4.2916    0.0000 C   0  0
   -1.4270    0.1738    0.0000 O   0  0
    0.8952    1.2375    0.0000 O   0  0
    5.2869    0.8215    0.0000 C   0  0
    3.2016    2.3012    0.0000 C   0  0
   -0.4739   -5.0394    0.0000 O   0  0
    3.9125   -5.4870    0.0000 C   0  0
   -2.0431    1.5218    0.0000 C   0  0  2  0  0  0
    4.6813    2.1642    0.0000 C   0  0
   -3.6650    2.2485    0.0000 C   0  0  1  0  0  0
   -1.6535    2.8067    0.0000 C   0  0
   -3.6650    4.4812    0.0000 C   0  0
   -5.2869    1.4692    0.0000 C   0  0
   -2.9857    3.5386    0.0000 N   0  0
   -2.9910    5.4870    0.0000 C   0  0
   -4.7813    2.9173    0.0000 C   0  0
   -4.7076    1.0110    0.0000 H   0  0
  1  3  1  0
  1  2  1  0
 20 22  1  0
 20 23  1  0
  1  4  1  0
  3  7  1  0
 22 24  1  0
 22 25  1  0
 23 26  1  0
  6 13  2  0
  3  8  1  0
  5 12  1  0
  5 11  1  0
  2  5  2  0
 10 17  2  0
  9 16  1  0
  4 10  1  0
 14 20  1  0
 22 29  1  0
 25 28  1  0
 11 18  1  0
 17 21  1  0
 26 28  1  0
 12 19  2  0
  4  9  2  0
 13 19  1  0
 24 27  1  0
 16 21  2  0
 26 27  1  0
  8 11  1  0
  7 15  2  0
  7 14  1  0
  2  6  1  0
M  END
>  <SOM>
26

$$$$

SciTegic02211520382D

 22 24  0  0  0  0            999 V2000
    0.3871   -1.5935    0.0000 C   0  0
   -0.0225   -3.0475    0.0000 C   0  0
   -0.5762   -0.3466    0.0000 C   0  0
    1.8546   -1.2244    0.0000 C   0  0
   -1.2964   -3.5787    0.0000 S   0  0
    1.0308   -4.1323    0.0000 C   0  0
   -2.1742   -0.3466    0.0000 C   0  0
    0.1035    1.0353    0.0000 O   0  0
    2.9079   -2.3048    0.0000 C   0  0
   -2.6334   -3.0790    0.0000 C   0  0
    2.4938   -3.7632    0.0000 C   0  0
   -3.0655   -1.5710    0.0000 C   0  0
    1.6475    1.0443    0.0000 C   0  0
    4.4024   -1.9311    0.0000 Cl  0  0
   -3.7227   -4.1999    0.0000 C   0  0
   -4.5825   -1.1929    0.0000 C   0  0
    2.1517    2.4983    0.0000 C   0  0
   -5.2442   -3.8217    0.0000 C   0  0
   -5.6718   -2.3183    0.0000 C   0  0
    3.6912    2.5073    0.0000 N   0  0
    4.1999    3.9613    0.0000 C   0  0
    4.5870    1.2559    0.0000 C   0  0
 15 18  2  0
  1  3  1  0
  1  2  2  0
 20 22  1  0
 20 21  1  0
  3  7  2  0
 16 19  2  0
  3  8  1  0
 18 19  1  0
 10 12  2  0
  5 10  1  0
 10 15  1  0
  9 14  1  0
  9 11  1  0
  6 11  2  0
 17 20  1  0
 13 17  1  0
 12 16  1  0
  1  4  1  0
  8 13  1  0
  2  5  1  0
  2  6  1  0
  7 12  1  0
  4  9  2  0
M  END
>  <SOM>
20

$$$$

SciTegic02211520382D

 25 27  0  0  0  0            999 V2000
    0.0235    3.1026    0.0000 N   0  0
    0.0471    1.5660    0.0000 C   0  0
   -1.3129    3.8562    0.0000 C   0  0
    1.3364    3.9151    0.0000 C   0  0
    1.3776    0.8007    0.0000 C   0  0
   -1.2893    0.7889    0.0000 C   0  0
   -2.6375    3.0614    0.0000 C   0  0
   -1.3305    5.3928    0.0000 C   0  0
    2.6964    3.1909    0.0000 C   0  0
    1.3188    5.4458    0.0000 O   0  0
    1.3894   -0.7359    0.0000 C   0  0
    2.7082    1.5837    0.0000 C   0  0
   -1.2717   -0.7477    0.0000 C   0  0
   -3.9740    3.8091    0.0000 C   0  0
   -2.6787    6.1346    0.0000 C   0  0
    4.0034    3.9975    0.0000 C   0  0
    0.0648   -1.5130    0.0000 N   0  0
   -4.0034    5.3398    0.0000 C   0  0
    0.0765   -3.0496    0.0000 C   0  0
   -1.2599   -3.8209    0.0000 C   0  0
   -2.5904   -3.0438    0.0000 C   0  0
   -1.2481   -5.3575    0.0000 C   0  0
   -3.9210   -3.8150    0.0000 C   0  0
   -2.5787   -6.1346    0.0000 C   0  0
   -3.9269   -5.3634    0.0000 C   0  0
 19 20  1  0
 15 18  2  0
  1  3  1  0
  1  2  1  0
 20 22  1  0
 20 21  2  0
  3  7  1  0
 22 24  2  0
  6 13  1  0
 23 25  2  0
  3  8  2  0
 17 19  1  0
  5 12  1  0
  5 11  1  0
  2  5  1  0
  9 16  1  0
  4 10  2  0
 11 17  1  0
 13 17  1  0
  1  4  1  0
 24 25  1  0
  8 15  1  0
 14 18  1  0
  7 14  2  0
  2  6  1  0
  4  9  1  0
 21 23  1  0
M  END
>  <SOM>
17

$$$$

SciTegic02211520382D

 21 23  0  0  0  0            999 V2000
    2.6114   -1.5146    0.0000 C   0  0
    2.6114   -3.0031    0.0000 C   0  0
    4.1731   -1.0602    0.0000 C   0  0
    1.3214   -0.7730    0.0000 C   0  0
    4.0112   -3.5568    0.0000 N   0  0
    1.3214   -3.7500    0.0000 C   0  0
    5.0818   -2.3921    0.0000 C   0  0
    4.6901    0.3917    0.0000 C   0  0
    0.0366   -1.5146    0.0000 C   0  0
    0.0366   -3.0031    0.0000 C   0  0
    3.4941    1.3632    0.0000 C   0  0
   -1.3005   -0.7469    0.0000 C   0  0
    4.0112    2.8151    0.0000 N   0  0
   -2.4704   -1.7497    0.0000 C   0  0  2  0  0  0
    5.4944    3.2277    0.0000 C   0  0
    3.1285    4.0738    0.0000 C   0  0
   -3.9015   -1.4258    0.0000 N   0  0
   -2.3660   -3.3479    0.0000 C   0  0
   -4.7371   -2.6532    0.0000 C   0  0
   -3.8492   -3.9380    0.0000 O   0  0
   -6.2883   -2.6584    0.0000 O   0  0
 19 20  1  0
 19 21  2  0
  1  3  1  0
  1  2  2  0
  1  4  1  0
  3  7  2  0
  5  7  1  0
  6 10  2  0
  3  8  1  0
 17 19  1  0
  9 12  1  0
  9 10  1  0
 11 13  1  0
 13 15  1  0
 13 16  1  0
 12 14  1  0
  4  9  2  0
 18 20  1  0
 14 17  1  0
 14 18  1  0
  8 11  1  0
  2  5  1  0
  2  6  1  0
M  END
>  <SOM>
13

$$$$

SciTegic02211520382D

 32 35  0  0  0  0            999 V2000
   -7.3857    0.1400    0.0000 C   0  0
   -8.8607   -0.3122    0.0000 C   0  0
   -6.0937   -0.8182    0.0000 O   0  0
   -6.8689    1.6365    0.0000 C   0  0
   -9.9804    0.7429    0.0000 C   0  0
   -9.2052   -1.8087    0.0000 C   0  0
   -4.8233    0.1400    0.0000 C   0  0
   -5.3078    1.6365    0.0000 C   0  0
  -11.4553    0.2799    0.0000 C   0  0
  -10.6694   -2.2609    0.0000 C   0  0
   -3.3806   -0.3768    0.0000 C   0  0
  -11.7999   -1.2166    0.0000 C   0  0
   -2.2071    0.7106    0.0000 N   0  0
  -13.2749   -1.6688    0.0000 Cl  0  0
   -0.7321    0.2369    0.0000 N   0  0
    0.5706    1.1520    0.0000 C   0  0
   -0.2799   -1.2166    0.0000 C   0  0
    1.8087    0.2153    0.0000 N   0  0
    0.5814    2.4440    0.0000 O   0  0
    1.2489   -1.2166    0.0000 C   0  0
    3.2945    0.6244    0.0000 C   0  0
    2.0779   -2.3148    0.0000 O   0  0
    4.1773   -0.6352    0.0000 C   0  0
    5.6631   -0.2153    0.0000 C   0  0
    6.5459   -1.4750    0.0000 C   0  0
    8.0317   -1.0551    0.0000 N   0  0
    9.1298   -2.1317    0.0000 C   0  0
    8.4085    0.4307    0.0000 C   0  0
   10.6156   -1.7118    0.0000 C   0  0
    9.8942    0.8505    0.0000 C   0  0
   10.9924   -0.2261    0.0000 N   0  0
   12.4781    0.1938    0.0000 C   0  0
 29 31  1  0
  1  3  1  0
  1  2  1  0
 20 22  2  0
 15 16  1  0
  4  8  1  0
  1  4  2  0
  3  7  1  0
 28 30  1  0
  5  9  2  0
 16 18  1  0
 16 19  2  0
  6 10  1  0
  7  8  2  0
 10 12  2  0
 23 24  1  0
 30 31  1  0
  9 12  1  0
 25 26  1  0
 11 13  2  0
 18 20  1  0
 15 17  1  0
 17 20  1  0
 27 29  1  0
 26 28  1  0
 31 32  1  0
 12 14  1  0
 26 27  1  0
 24 25  1  0
 18 21  1  0
 13 15  1  0
  2  5  1  0
  2  6  2  0
  7 11  1  0
 21 23  1  0
M  END
>  <SOM>
31

$$$$

SciTegic02211520382D

 14 16  0  0  0  0            999 V2000
    0.3029   -0.6171    0.0000 C   0  0  1  0  0  0
   -1.0855    0.0701    0.0000 C   0  0  1  0  0  0
   -0.0785   -2.0448    0.0000 C   0  0
    1.5034   -1.6941    0.0000 C   0  0
    1.0995    0.8555    0.0000 O   0  0
   -3.0741   -0.5834    0.0000 C   0  0
   -1.0855    1.6801    0.0000 C   0  0
   -1.8344   -1.3744    0.0000 N   0  0
    3.0321   -0.8555    0.0000 S   0  0
    2.6254    0.7798    0.0000 C   0  0  2  0  0  0
   -3.5341   -2.0027    0.0000 C   0  0
   -1.8344    1.1332    0.0000 C   0  0
    3.5341    2.0448    0.0000 C   0  0
   -0.1935    1.3632    0.0000 H   0  0
 10 13  1  0
  5 10  1  0
  1  3  1  0
  1  2  1  0
  9 10  1  0
  2 14  1  0
  8 11  1  0
  1  5  1  0
  1  4  1  0
  2  6  1  0
  2  7  1  0
  8 12  1  0
  7 12  1  0
  4  9  1  0
  6 11  1  0
  3  8  1  0
M  END
>  <SOM>
8

$$$$

SciTegic02211520382D

 15 17  0  0  0  0            999 V2000
   -0.5815    0.0800    0.0000 C   0  0
   -1.9153   -0.6905    0.0000 C   0  0
    0.7487   -0.6905    0.0000 C   0  0
   -0.1854    1.7154    0.0000 N   0  0
   -1.9153   -2.2315    0.0000 C   0  0
   -3.2455    0.0800    0.0000 C   0  0
    1.9699    0.2726    0.0000 N   0  0
    0.7487   -2.2315    0.0000 C   0  0
    1.4792    1.8427    0.0000 C   0  0
   -0.5815   -3.0020    0.0000 C   0  0
   -3.2455   -3.0020    0.0000 N   0  0
   -4.5794   -0.6905    0.0000 C   0  0
    3.4709   -0.1854    0.0000 C   0  0
    2.3587    3.1401    0.0000 N   0  0
   -4.5794   -2.2315    0.0000 C   0  0
  7  9  1  0
  5 11  1  0
  5 10  1  0
 11 15  2  0
  1  3  2  0
  1  2  1  0
  8 10  2  0
  3  7  1  0
  1  4  1  0
  2  5  2  0
  2  6  1  0
  9 14  1  0
  7 13  1  0
  6 12  2  0
  4  9  2  0
  3  8  1  0
 12 15  1  0
M  END
>  <SOM>
14

$$$$

SciTegic02211520382D

 40 44  0  0  0  0            999 V2000
    0.4284   -2.6694    0.0000 C   0  0
    1.7906   -1.9114    0.0000 C   0  0
    0.4284   -4.1854    0.0000 C   0  0
   -0.9118   -1.9114    0.0000 C   0  0
    1.7906   -0.3955    0.0000 N   0  0
    3.1418   -2.6694    0.0000 N   0  0
   -0.9118   -4.9433    0.0000 C   0  0
    1.7906   -4.9433    0.0000 N   0  0
   -2.2629   -2.6694    0.0000 C   0  0
    3.1308    0.3735    0.0000 C   0  0
    3.1418   -4.1854    0.0000 C   0  0
   -2.2629   -4.1854    0.0000 C   0  0
   -3.6141   -1.9114    0.0000 C   0  0
    3.1198    1.9004    0.0000 C   0  0
    4.4820   -0.3625    0.0000 C   0  0
   -5.0422   -2.5266    0.0000 O   0  0
   -3.7789   -0.3955    0.0000 C   0  0
    4.4600    2.6694    0.0000 C   0  0
    5.8222    0.4065    0.0000 C   0  0
   -6.0858   -1.3951    0.0000 C   0  0
   -5.3058   -0.0769    0.0000 C   0  0
    5.8222    1.9224    0.0000 C   0  0
    4.4490    4.1854    0.0000 Cl  0  0
   -7.6457   -1.5599    0.0000 C   0  0
    7.1514    2.6804    0.0000 O   0  0
   -8.5575   -0.3296    0.0000 N   0  0
    8.5025    1.9224    0.0000 C   0  0
  -10.1064   -0.4833    0.0000 C   0  0
    9.8317    2.6804    0.0000 C   0  0
  -10.7435   -1.8675    0.0000 C   0  0
   11.1719    1.9224    0.0000 C   0  0
    9.8317    4.1963    0.0000 C   0  0
  -12.3034   -2.0323    0.0000 S   0  0
   12.5121    2.6804    0.0000 C   0  0
   11.1829    4.9433    0.0000 C   0  0
  -13.8413   -2.2080    0.0000 C   0  0
  -12.1716   -3.5592    0.0000 O   0  0
  -12.4462   -0.5163    0.0000 O   0  0
   12.5231    4.1854    0.0000 C   0  0
   13.8413    1.9224    0.0000 F   0  0
 19 22  2  0
 15 19  1  0
 29 32  2  0
 29 31  1  0
  1  3  2  0
  1  2  1  0
 20 24  1  0
  1  4  1  0
  3  7  1  0
 22 25  1  0
 35 39  2  0
  6 11  1  0
  3  8  1  0
  5 10  1  0
 10 14  1  0
 10 15  2  0
 32 35  1  0
 30 33  1  0
  9 13  1  0
 34 40  1  0
 31 34  2  0
 25 27  1  0
  9 12  1  0
 33 37  2  0
 33 36  1  0
 33 38  2  0
 17 21  1  0
 13 17  2  0
 13 16  1  0
 26 28  1  0
  4  9  2  0
 24 26  1  0
 16 20  1  0
 20 21  2  0
 18 23  1  0
 18 22  1  0
  8 11  2  0
 34 39  1  0
 14 18  2  0
 27 29  1  0
  2  5  1  0
  2  6  2  0
  7 12  2  0
 28 30  1  0
M  END
>  <SOM>
26

$$$$

SciTegic02211520382D

 32 34  0  0  0  0            999 V2000
    4.8719    2.9993    0.0000 C   0  0
    4.8878    4.5466    0.0000 C   0  0
    3.7769    2.3646    0.0000 C   0  0
    6.2446    2.1900    0.0000 C   0  0
    6.2446    5.3401    0.0000 C   0  0
    3.5627    5.3401    0.0000 O   0  0
    2.4677    3.1263    0.0000 N   0  0
    3.7531    0.8014    0.0000 O   0  0
    7.6570    2.9755    0.0000 C   0  0
    7.6808    4.5466    0.0000 C   0  0
    3.5389    6.9508    0.0000 C   0  0
    1.1109    2.3249    0.0000 C   0  0  2  0  0  0
    8.9901    2.1265    0.0000 Cl  0  0
    8.9028    5.4036    0.0000 N   0  0
   -0.2618    3.0628    0.0000 C   0  0  1  0  0  0
    1.1109    0.7141    0.0000 C   0  0
   -1.5473    2.3249    0.0000 C   0  0
   -0.2618    4.6101    0.0000 O   0  0
   -0.2618    0.0000    0.0000 C   0  0
   -1.5473    0.7776    0.0000 N   0  0
    1.0712    5.3560    0.0000 C   0  0
   -2.8962    0.0000    0.0000 C   0  0
   -2.8962   -1.5235    0.0000 C   0  0
   -4.2054   -2.2693    0.0000 C   0  0
   -4.2292   -3.8166    0.0000 O   0  0
   -5.5623   -4.5863    0.0000 C   0  0
   -5.5623   -6.1098    0.0000 C   0  0
   -6.9112   -3.8166    0.0000 C   0  0
   -6.9112   -6.8874    0.0000 C   0  0
   -8.2601   -4.4990    0.0000 C   0  0
   -8.2839   -6.1098    0.0000 C   0  0
   -9.7042   -6.8160    0.0000 F   0  0
 19 20  1  0
 15 18  1  0
 29 31  2  0
  1  3  1  0
  1  2  1  0
 20 22  1  0
  1  4  2  0
 23 24  1  0
  3  7  1  0
 22 23  1  0
 28 30  2  0
 16 19  1  0
  3  8  2  0
  5 10  1  0
 10 14  1  0
 30 31  1  0
  9 13  1  0
  9 10  2  0
  6 11  1  0
 12 15  1  0
 25 26  1  0
 15 17  1  0
 17 20  1  0
 27 29  1  0
 26 28  1  0
 12 16  1  0
 31 32  1  0
  4  9  1  0
 24 25  1  0
 18 21  1  0
 26 27  2  0
  2  5  2  0
  2  6  1  0
  7 12  1  0
M  END
>  <SOM>
20

$$$$

SciTegic02211520382D

 32 34  0  0  0  0            999 V2000
    4.6863   -0.0138    0.0000 C   0  0
    4.6863    1.5299    0.0000 O   0  0
    6.0095   -0.7719    0.0000 C   0  0
    3.3631   -0.7856    0.0000 C   0  0
    3.3493    2.2880    0.0000 C   0  0
    6.0233   -2.3087    0.0000 C   0  0
    3.3631   -2.3156    0.0000 C   0  0
    3.3424    3.8386    0.0000 C   0  0
    2.0192    1.5162    0.0000 C   0  0
    4.7001   -3.0737    0.0000 N   0  0
    7.3534   -3.0599    0.0000 C   0  0
    2.0055    4.5898    0.0000 C   0  0
    0.6823    2.2742    0.0000 C   0  0
    8.6834   -2.2880    0.0000 N   0  0
    7.3671   -4.5898    0.0000 O   0  0
    0.6754    3.8111    0.0000 C   0  0
    8.6697   -0.7443    0.0000 C   0  0
   -0.6754    4.5829    0.0000 N   0  0
   -2.0055    3.7973    0.0000 C   0  0
   -3.3493    4.5623    0.0000 N   0  0
   -1.9848    2.2467    0.0000 O   0  0
   -4.6794    3.7766    0.0000 C   0  0
   -4.6656    2.2260    0.0000 C   0  0
   -6.0095    4.5347    0.0000 C   0  0
   -5.9957    1.4335    0.0000 C   0  0
   -7.3603    3.7628    0.0000 C   0  0
   -7.3465    2.2122    0.0000 C   0  0
   -5.9888   -0.1103    0.0000 C   0  0
   -8.6834    1.4403    0.0000 Cl  0  0
   -4.6725   -1.4059    0.0000 F   0  0
   -7.3258   -0.8959    0.0000 F   0  0
   -4.2108   -0.5307    0.0000 F   0  0
  4  7  1  0
 19 20  1  0
 19 21  2  0
  1  3  1  0
  1  2  1  0
 28 32  1  0
 20 22  1  0
  1  4  2  0
 22 23  1  0
 22 24  2  0
 28 30  1  0
  5  9  1  0
  5  8  2  0
  6 10  1  0
  6 11  1  0
 16 18  1  0
 18 19  1  0
 25 28  1  0
  9 13  2  0
 25 27  1  0
 11 15  2  0
 11 14  1  0
 27 29  1  0
 13 16  1  0
 12 16  2  0
 26 27  2  0
 24 26  1  0
 14 17  1  0
  8 12  1  0
  2  5  1  0
 23 25  2  0
  3  6  2  0
  7 10  2  0
 28 31  1  0
M  END
>  <SOM>
10

$$$$

SciTegic02211520382D

 18 20  0  0  0  0            999 V2000
   -1.2221   -0.5437    0.0000 C   0  0
    0.1022    0.2184    0.0000 C   0  0
   -1.2221   -2.0540    0.0000 C   0  0
   -2.5651    0.2184    0.0000 C   0  0
    0.1022    1.7565    0.0000 C   0  0
    1.4638   -0.5437    0.0000 C   0  0
    0.1022   -2.8346    0.0000 C   0  0
   -2.5651   -2.8346    0.0000 C   0  0
   -3.9081   -0.5437    0.0000 C   0  0
   -1.2082    2.5372    0.0000 C   0  0
    1.4313    2.5047    0.0000 C   0  0
    1.4638   -2.0540    0.0000 N   0  0
   -3.9081   -2.0540    0.0000 C   0  0
   -2.5512   -4.1590    0.0000 N   0  0
   -1.2082    4.0800    0.0000 C   0  0
    1.4777    4.0475    0.0000 C   0  0
    2.8207   -3.0809    0.0000 C   0  0
    0.1348    4.8421    0.0000 C   0  0
 11 16  2  0
  5 11  1  0
  5 10  2  0
 10 15  1  0
  1  3  2  0
  1  2  1  0
  3  7  1  0
  1  4  1  0
  8 13  2  0
  2  5  1  0
  2  6  1  0
 15 18  2  0
  9 13  1  0
  8 14  1  0
  7 12  1  0
  6 12  1  0
 12 17  1  0
 16 18  1  0
  4  9  2  0
  3  8  1  0
M  END
>  <SOM>
14

$$$$

SciTegic02211520382D

 29 32  0  0  0  0            999 V2000
    0.3201    3.6999    0.0000 C   0  0
    1.5637    2.7888    0.0000 C   0  0
   -1.1451    3.2197    0.0000 C   0  0
    0.7942    5.1651    0.0000 N   0  0
    1.5760    1.2436    0.0000 C   0  0
    2.8134    3.6999    0.0000 N   0  0
   -2.2901    4.2540    0.0000 C   0  0
   -1.4590    1.7176    0.0000 C   0  0
    2.3394    5.1651    0.0000 C   0  0
    2.9058    0.4679    0.0000 C   0  0
    0.2463    0.4679    0.0000 C   0  0
   -3.7553    3.7800    0.0000 C   0  0
   -2.9242    1.2374    0.0000 C   0  0
    3.2444    6.4148    0.0000 S   0  0
    2.9058   -1.0773    0.0000 C   0  0
    0.2463   -1.0773    0.0000 C   0  0
   -4.0816    2.2717    0.0000 C   0  0
    4.7773    6.2548    0.0000 C   0  0
    4.2294   -1.8469    0.0000 N   0  0
    1.5760   -1.8346    0.0000 N   0  0
   -5.5468    1.7915    0.0000 F   0  0
    4.2170   -3.3859    0.0000 C   0  0
    2.8811   -4.1432    0.0000 C   0  0
    5.5468   -4.1678    0.0000 C   0  0
    1.5637   -3.3552    0.0000 C   0  0
    2.8627   -5.6699    0.0000 C   0  0
    0.2339   -4.0939    0.0000 C   0  0
    1.5206   -6.4148    0.0000 C   0  0
    0.2032   -5.6268    0.0000 C   0  0
 19 22  1  0
 15 19  1  0
  1  3  1  0
  1  2  2  0
  1  4  1  0
  3  7  2  0
 22 23  1  0
 22 24  1  0
 23 26  2  0
 23 25  1  0
  3  8  1  0
  5 11  2  0
  5 10  1  0
 10 15  2  0
  6  9  1  0
  9 14  1  0
 28 29  2  0
 25 27  2  0
 11 16  1  0
 15 20  1  0
 17 21  1  0
 27 29  1  0
 26 28  1  0
 12 17  2  0
  4  9  2  0
 16 20  2  0
 14 18  1  0
 13 17  1  0
  8 13  2  0
  2  5  1  0
  2  6  1  0
  7 12  1  0
M  END
>  <SOM>
20

$$$$

SciTegic02211520382D

 17 19  0  0  0  0            999 V2000
    1.0591    0.0788    0.0000 C   0  0
   -0.2759   -0.6847    0.0000 C   0  0
    2.3843   -0.6847    0.0000 C   0  0
    1.4532    1.7143    0.0000 N   0  0
   -0.2759   -2.2266    0.0000 C   0  0
   -1.6059    0.0788    0.0000 N   0  0
    3.6059    0.2759    0.0000 N   0  0
    2.3843   -2.2266    0.0000 C   0  0
    3.1133    1.8424    0.0000 C   0  0
    1.0591   -2.9951    0.0000 C   0  0
   -1.6059   -2.9951    0.0000 N   0  0
   -2.9360   -0.6847    0.0000 C   0  0
    5.1035   -0.1823    0.0000 C   0  0
    3.9902    3.1330    0.0000 N   0  0
   -2.9360   -2.2266    0.0000 C   0  0
   -4.2710    0.0788    0.0000 C   0  0
   -5.4385   -0.9212    0.0000 O   0  0
  7  9  1  0
  5 11  1  0
  5 10  1  0
 11 15  2  0
  1  3  2  0
  1  2  1  0
  8 10  2  0
  3  7  1  0
  1  4  1  0
  2  5  2  0
  2  6  1  0
  9 14  1  0
 16 17  1  0
  7 13  1  0
  6 12  2  0
 12 16  1  0
  4  9  2  0
  3  8  1  0
 12 15  1  0
M  END
>  <SOM>
14

$$$$

SciTegic02211520382D

 17 19  0  0  0  0            999 V2000
    1.0591    0.0788    0.0000 C   0  0
   -0.2759   -0.6847    0.0000 C   0  0
    2.3843   -0.6847    0.0000 C   0  0
    1.4532    1.7143    0.0000 N   0  0
   -0.2759   -2.2266    0.0000 C   0  0
   -1.6059    0.0788    0.0000 N   0  0
    3.6059    0.2759    0.0000 N   0  0
    2.3843   -2.2266    0.0000 C   0  0
    3.1133    1.8424    0.0000 C   0  0
    1.0591   -2.9951    0.0000 C   0  0
   -1.6059   -2.9951    0.0000 N   0  0
   -2.9360   -0.6847    0.0000 C   0  0
    5.1035   -0.1823    0.0000 C   0  0
    3.9902    3.1330    0.0000 N   0  0
   -2.9360   -2.2266    0.0000 C   0  0
   -4.2710    0.0788    0.0000 C   0  0
   -5.4385   -0.9212    0.0000 O   0  0
  7  9  1  0
  5 11  1  0
  5 10  1  0
 11 15  2  0
  1  3  2  0
  1  2  1  0
  8 10  2  0
  3  7  1  0
  1  4  1  0
  2  5  2  0
  2  6  1  0
  9 14  1  0
 16 17  1  0
  7 13  1  0
  6 12  2  0
 12 16  1  0
  4  9  2  0
  3  8  1  0
 12 15  1  0
M  END
>  <SOM>
14

$$$$

SciTegic02211520382D

 17 19  0  0  0  0            999 V2000
    1.0591    0.0788    0.0000 C   0  0
   -0.2759   -0.6847    0.0000 C   0  0
    2.3843   -0.6847    0.0000 C   0  0
    1.4532    1.7143    0.0000 N   0  0
   -0.2759   -2.2266    0.0000 C   0  0
   -1.6059    0.0788    0.0000 N   0  0
    3.6059    0.2759    0.0000 N   0  0
    2.3843   -2.2266    0.0000 C   0  0
    3.1133    1.8424    0.0000 C   0  0
    1.0591   -2.9951    0.0000 C   0  0
   -1.6059   -2.9951    0.0000 N   0  0
   -2.9360   -0.6847    0.0000 C   0  0
    5.1035   -0.1823    0.0000 C   0  0
    3.9902    3.1330    0.0000 N   0  0
   -2.9360   -2.2266    0.0000 C   0  0
   -4.2710    0.0788    0.0000 C   0  0
   -5.4385   -0.9212    0.0000 O   0  0
  7  9  1  0
  5 11  1  0
  5 10  1  0
 11 15  2  0
  1  3  2  0
  1  2  1  0
  8 10  2  0
  3  7  1  0
  1  4  1  0
  2  5  2  0
  2  6  1  0
  9 14  1  0
 16 17  1  0
  7 13  1  0
  6 12  2  0
 12 16  1  0
  4  9  2  0
  3  8  1  0
 12 15  1  0
M  END
>  <SOM>
14

$$$$

SciTegic02211520382D

 19 20  0  0  0  0            999 V2000
   -0.7283    0.5293    0.0000 C   0  0
   -0.7084   -1.0109    0.0000 O   0  0
    0.6726    1.4050    0.0000 O   0  0
   -1.9462    1.4726    0.0000 C   0  0
   -2.0059   -1.8348    0.0000 C   0  0
    2.0059    0.6328    0.0000 C   0  0
   -1.9502    3.0129    0.0000 N   0  0
   -3.3392   -1.0666    0.0000 C   0  0
   -2.0059   -3.3751    0.0000 C   0  0
    3.3392    1.4010    0.0000 C   0  0
    2.0020   -0.9074    0.0000 C   0  0
   -3.3910    3.8646    0.0000 C   0  0
   -0.6965    3.9044    0.0000 C   0  0
   -4.6726   -1.8348    0.0000 C   0  0
   -3.3392   -4.1472    0.0000 C   0  0
    4.6726    0.6288    0.0000 C   0  0
    3.3353   -1.6796    0.0000 C   0  0
   -4.6726   -3.3751    0.0000 C   0  0
    4.6726   -0.9114    0.0000 C   0  0
 11 17  1  0
  4  7  1  0
 16 19  1  0
  7 13  1  0
 10 16  2  0
  1  3  1  0
  1  2  1  0
  7 12  1  0
 14 18  1  0
  1  4  1  0
 17 19  2  0
  2  5  1  0
  9 15  1  0
  3  6  1  0
  5  9  2  0
  5  8  1  0
 15 18  2  0
  6 10  1  0
  6 11  2  0
  8 14  2  0
M  END
>  <SOM>
7

$$$$

SciTegic02211520382D

 26 27  0  0  0  0            999 V2000
   -3.4166    1.7515    0.0000 C   0  0
   -3.4166    0.1912    0.0000 C   0  0
   -4.7734    2.5347    0.0000 C   0  0
   -2.1154    2.4977    0.0000 C   0  0
   -4.7734   -0.5859    0.0000 C   0  0
   -6.1241    1.7515    0.0000 C   0  0
   -2.1154    4.0950    0.0000 N   0  0
   -1.1409    1.6220    0.0000 O   0  0
   -6.1241    0.1912    0.0000 C   0  0
   -4.7734   -2.1462    0.0000 O   0  0
   -0.6537    4.6624    0.0000 C   0  0
   -7.4747   -0.5859    0.0000 O   0  0
   -3.5832   -3.1391    0.0000 C   0  0
    0.6167    3.7497    0.0000 C   0  0
   -7.4192   -2.1154    0.0000 C   0  0
    2.0414    4.3972    0.0000 C   0  0
    0.4625    2.1955    0.0000 C   0  0
    3.3118    3.4907    0.0000 C   0  0
    1.7392    1.2828    0.0000 C   0  0
    3.1576    1.9303    0.0000 C   0  0
    4.4219    1.0299    0.0000 O   0  0
    4.3664   -0.6784    0.0000 C   0  0
    5.5505   -1.4308    0.0000 C   0  0
    5.5258   -3.0343    0.0000 N   0  0
    4.3171   -3.7620    0.0000 C   0  0
    6.6791   -3.9779    0.0000 C   0  0
  4  7  1  0
 19 20  2  0
  1  3  1  0
  1  2  2  0
  4  8  2  0
 20 21  1  0
 22 23  1  0
  5  9  2  0
 16 18  2  0
 23 24  1  0
 17 19  1  0
  5 10  1  0
  6  9  1  0
  9 12  1  0
 12 15  1  0
 11 14  1  0
 10 13  1  0
  1  4  1  0
 24 26  1  0
 24 25  1  0
 18 20  1  0
 14 16  1  0
 14 17  2  0
  2  5  1  0
  3  6  2  0
  7 11  1  0
 21 22  1  0
M  END
>  <SOM>
24

$$$$

SciTegic02211520382D

 28 31  0  0  0  0            999 V2000
    3.3212    2.0919    0.0000 C   0  0
    3.3158    3.6285    0.0000 C   0  0
    1.9841    1.3155    0.0000 C   0  0
    4.7930    1.6228    0.0000 N   0  0
    1.9679    4.3941    0.0000 C   0  0
    4.7769    4.1191    0.0000 C   0  0
    0.6524    2.0811    0.0000 C   0  0
    5.6934    2.8791    0.0000 C   0  0
    0.6416    3.6177    0.0000 C   0  0
    5.9953    5.0626    0.0000 C   0  0
    4.4318    5.6179    0.0000 C   0  0
   -0.6739    1.3101    0.0000 N   0  0
   -2.0110    2.0703    0.0000 C   0  0
   -3.3373    1.2994    0.0000 C   0  0
   -2.0164    3.6015    0.0000 O   0  0
   -3.3319   -0.2480    0.0000 C   0  0
   -4.6636    2.0596    0.0000 C   0  0
   -2.0002   -1.0136    0.0000 N   0  0
   -4.6636   -1.0082    0.0000 N   0  0
   -5.9900    1.2940    0.0000 C   0  0
   -2.0002   -2.5448    0.0000 C   0  0
   -5.9953   -0.2480    0.0000 C   0  0
   -0.6632   -3.3158    0.0000 C   0  0
   -0.6739   -4.8577    0.0000 C   0  0
    0.6524   -2.5340    0.0000 C   0  0
    0.6632   -5.6179    0.0000 C   0  0
    1.9895   -3.2996    0.0000 C   0  0
    2.0002   -4.8470    0.0000 N   0  0
 19 22  1  0
  1  3  1  0
  1  2  2  0
 20 22  2  0
  4  8  1  0
  1  4  1  0
 23 24  2  0
  3  7  2  0
  5  9  2  0
  6 10  1  0
 16 19  2  0
 16 18  1  0
  7  9  1  0
  6 11  1  0
  6  8  1  0
 23 25  1  0
 25 27  2  0
 17 20  1  0
 13 14  1  0
 27 28  1  0
 26 28  2  0
 24 26  1  0
 12 13  1  0
 18 21  1  0
 13 15  2  0
 14 16  1  0
 14 17  2  0
  2  5  1  0
  2  6  1  0
  7 12  1  0
 21 23  1  0
M  END
>  <SOM>
28

$$$$

SciTegic02211520382D

 14 16  0  0  0  0            999 V2000
   -0.8583    0.6457    0.0000 C   0  0
   -2.4055    0.1890    0.0000 C   0  0
    0.0433   -0.6772    0.0000 C   0  0
   -0.1654    2.0866    0.0000 C   0  0
   -2.4055   -1.2835    0.0000 C   0  0
   -3.6850    0.9291    0.0000 C   0  0
   -1.0197   -1.8346    0.0000 N   0  0
    1.6417   -0.5551    0.0000 N   0  0
    1.4291    2.2086    0.0000 C   0  0
   -3.6850   -2.0197    0.0000 C   0  0
   -4.9606    0.1890    0.0000 C   0  0
    2.3346    0.8898    0.0000 C   0  0
   -4.9606   -1.2835    0.0000 C   0  0
    3.8700    1.0039    0.0000 N   0  0
  5 10  1  0
 11 13  1  0
  1  3  1  0
  1  2  1  0
  3  7  2  0
  8 12  1  0
  1  4  2  0
  2  5  2  0
  2  6  1  0
 10 13  2  0
  9 12  2  0
  5  7  1  0
 12 14  1  0
  4  9  1  0
  6 11  2  0
  3  8  1  0
M  END
>  <SOM>
14

$$$$

SciTegic02211520382D

 23 26  0  0  0  0            999 V2000
   -0.2162   -0.9322    0.0000 C   0  0
    0.7386   -2.1122    0.0000 C   0  0
    0.4458    0.4233    0.0000 N   0  0
   -1.7429   -0.9322    0.0000 N   0  0
    0.4098   -3.6434    0.0000 C   0  0
    2.2338   -1.6078    0.0000 C   0  0
   -0.4053    1.6933    0.0000 C   0  0
    1.9725    0.5269    0.0000 C   0  0
   -2.6841   -2.1122    0.0000 C   0  0
   -0.9457   -4.3189    0.0000 O   0  0
    1.5762   -4.6521    0.0000 C   0  0
    3.3822   -2.6706    0.0000 C   0  0
    0.2702    3.0804    0.0000 C   0  0
    2.6346    1.9185    0.0000 C   0  0
   -2.3193   -3.6253    0.0000 C   0  0
   -4.1793   -1.6798    0.0000 C   0  0
    3.0669   -4.1297    0.0000 C   0  0
    4.6657   -2.4094    0.0000 Cl  0  0
    1.7834    3.1840    0.0000 N   0  0
   -3.4812   -4.6837    0.0000 C   0  0
   -5.2871   -2.7562    0.0000 C   0  0
    2.4769    4.4540    0.0000 C   0  0
   -4.9404   -4.2333    0.0000 C   0  0
 19 22  1  0
  1  3  1  0
  1  2  1  0
 20 23  2  0
  1  4  2  0
  3  7  1  0
  6 12  2  0
  3  8  1  0
  5 11  1  0
  5 10  1  0
 10 15  1  0
  9 16  1  0
  9 15  2  0
 11 17  2  0
 15 20  1  0
 12 18  1  0
 12 17  1  0
  4  9  1  0
 13 19  1  0
 16 21  2  0
  8 14  1  0
 14 19  1  0
  2  5  2  0
  2  6  1  0
  7 13  1  0
 21 23  1  0
M  END
>  <SOM>
19

$$$$

SciTegic02211520382D

 17 19  0  0  0  0            999 V2000
    2.8148    0.9767    0.0000 C   0  0
    2.8271   -0.5646    0.0000 C   0  0
    1.4754    1.7391    0.0000 C   0  0
    4.2778    1.4630    0.0000 C   0  0
    1.5001   -1.3435    0.0000 C   0  0
    4.2943   -1.0303    0.0000 S   0  0
    0.1484    0.9561    0.0000 N   0  0
    5.1927    0.2225    0.0000 C   0  0
    0.1607   -0.5811    0.0000 C   0  0
   -1.1910    1.7185    0.0000 C   0  0
   -2.5263    0.9479    0.0000 C   0  0
   -2.5263   -0.5934    0.0000 C   0  0
   -3.8574    1.7185    0.0000 C   0  0
   -3.8574   -1.3600    0.0000 C   0  0
   -1.1910   -1.3600    0.0000 Cl  0  0
   -5.1927    0.9479    0.0000 C   0  0
   -5.1927   -0.5934    0.0000 C   0  0
  7  9  1  0
 10 11  1  0
 14 17  2  0
 11 13  1  0
 11 12  2  0
  1  3  1  0
  1  2  2  0
  3  7  1  0
  4  8  2  0
  1  4  1  0
  6  8  1  0
  2  5  1  0
  2  6  1  0
 13 16  2  0
  7 10  1  0
  5  9  1  0
 12 14  1  0
 12 15  1  0
 16 17  1  0
M  END
>  <SOM>
7

$$$$

SciTegic02211520382D

 21 22  0  0  0  0            999 V2000
   -4.2909   -0.9600    0.0000 C   0  0
   -2.7337   -0.9600    0.0000 C   0  0
   -5.0577    0.3922    0.0000 N   0  0
   -4.7767   -2.4469    0.0000 N   0  0
   -1.7913    0.3103    0.0000 O   0  0
   -2.2771   -2.4645    0.0000 N   0  0
   -4.2733    1.7152    0.0000 C   0  0
   -6.6090    0.3922    0.0000 C   0  0
   -3.5065   -3.3601    0.0000 S   0  0
   -0.2693    0.1522    0.0000 C   0  0
   -5.0226    3.0733    0.0000 C   0  0
   -7.3758    1.7152    0.0000 C   0  0
    0.6264    1.3932    0.0000 C   0  0  2  0  0  0
   -6.5739    3.0733    0.0000 O   0  0
    2.2128    1.2117    0.0000 C   0  0
   -0.1698    2.5815    0.0000 O   0  0
    3.1142    2.4703    0.0000 N   0  0
    4.7123    2.2713    0.0000 C   0  0
    5.6431    3.5006    0.0000 C   0  0
    4.9406    0.8547    0.0000 C   0  0
    6.2812    2.0957    0.0000 C   0  0
  1  3  1  0
  1  2  1  0
 15 17  1  0
  1  4  2  0
  3  7  1  0
  3  8  1  0
 17 18  1  0
  5 10  1  0
  6  9  1  0
 11 14  1  0
 18 19  1  0
 13 15  1  0
 13 16  1  0
 12 14  1  0
  4  9  1  0
 18 21  1  0
 18 20  1  0
  8 12  1  0
  2  5  1  0
  2  6  2  0
  7 11  1  0
 10 13  1  0
M  END
>  <SOM>
3

$$$$

SciTegic02211520382D

 14 14  0  0  0  0            999 V2000
   -1.0384    0.0856    0.0000 C   0  0
   -2.2373    0.9046    0.0000 C   0  0
   -1.0170   -1.4184    0.0000 C   0  0
    0.2516    0.8564    0.0000 C   0  0
   -3.6450    0.0535    0.0000 C   0  0
   -2.2695   -2.1838    0.0000 C   0  0
    1.6218    0.0856    0.0000 C   0  0  2  0  0  0
   -3.6450   -1.4559    0.0000 C   0  0
   -4.9939    0.7922    0.0000 C   0  0
    1.6646   -1.3756    0.0000 C   0  0
    2.9225    0.8564    0.0000 N   0  0
   -5.7807    2.2427    0.0000 F   0  0
   -6.3962    0.1231    0.0000 F   0  0
   -4.5229    2.3926    0.0000 F   0  0
  4  7  1  0
  1  3  1  0
  1  2  2  0
  9 14  1  0
  1  4  1  0
  6  8  1  0
  2  5  1  0
  3  6  2  0
  7 11  1  0
  7 10  1  0
  5  9  1  0
  5  8  2  0
  9 13  1  0
  9 12  1  0
M  END
>  <SOM>
11

$$$$

SciTegic02211520382D

 41 46  0  0  0  0            999 V2000
    3.9862    1.1347    0.0000 C   0  0  2  0  0  0
    4.3840    2.6231    0.0000 O   0  0
    5.3714    0.3316    0.0000 C   0  0  1  0  0  0
    2.8809    2.1294    0.0000 C   0  0
    3.9862   -0.4274    0.0000 C   0  0
    5.9166    2.7630    0.0000 C   0  0  1  0  0  0
    6.5282    1.3484    0.0000 C   0  0  1  0  0  0
    5.5482   -1.1200    0.0000 C   0  0
    1.3631    1.8420    0.0000 C   0  0
    2.7409   -1.3410    0.0000 C   0  0
    6.8303    4.0083    0.0000 C   0  0
    8.0534    1.1715    0.0000 N   0  0
    0.6410    0.4716    0.0000 C   0  0
    0.4495    3.0872    0.0000 C   0  0
    1.2452   -0.9358    0.0000 C   0  0  2  0  0  0
    8.3628    3.8241    0.0000 C   0  0  1  0  0  0
    8.9744    2.4094    0.0000 C   0  0
   -0.8842    0.3316    0.0000 C   0  0
    0.1032   -1.9452    0.0000 C   0  0  1  0  0  0
    9.2838    5.0619    0.0000 C   0  0
   -1.2157   -1.1642    0.0000 C   0  0  1  0  0  0
    0.1032   -3.4483    0.0000 C   0  0
   -2.5420   -1.8862    0.0000 C   0  0  2  0  0  0
   -1.2157   -4.2293    0.0000 C   0  0
   -2.5420   -3.4483    0.0000 C   0  0  2  0  0  0
   -3.8609   -1.1642    0.0000 C   0  0
   -2.5420   -0.1400    0.0000 C   0  0
   -3.8609   -4.2293    0.0000 C   0  0
   -5.1798   -1.9452    0.0000 C   0  0
   -5.1798   -3.4483    0.0000 C   0  0  1  0  0  0
   -6.5576   -4.1556    0.0000 N   0  0
   -7.8986   -3.4335    0.0000 S   0  0
   -9.2838   -2.7115    0.0000 C   0  0
   -7.1471   -2.0704    0.0000 O   0  0
   -8.6502   -4.7819    0.0000 O   0  0
    5.2019    4.2293    0.0000 H   0  0
    7.1766   -0.0589    0.0000 H   0  0
    1.8862   -2.1515    0.0000 H   0  0
    1.2599   -2.7188    0.0000 H   0  0
   -2.0262    0.0368    0.0000 H   0  0
   -2.5567   -5.0619    0.0000 H   0  0
 19 22  1  0
 15 19  1  0
 19 21  1  0
 15 38  1  0
 29 30  1  0
  1  3  1  0
  1  2  1  0
  1  5  1  0
  1  4  1  0
  3  7  1  0
 22 24  1  0
 28 30  1  0
 31 32  1  0
 23 27  1  0
 23 26  1  0
 23 25  1  0
  6 11  1  0
  3  8  1  0
 32 33  1  0
  5 10  1  0
 10 15  1  0
 32 34  2  0
 32 35  2  0
 30 31  1  0
 25 28  1  0
 25 41  1  0
  9 14  1  0
  9 13  2  0
 24 25  1  0
  6  7  1  0
 11 16  1  0
  7 37  1  0
 19 39  1  0
 13 15  1  0
 26 29  1  0
 12 17  1  0
  4  9  1  0
 13 18  1  0
 16 20  1  0
 18 21  1  0
 21 40  1  0
  2  6  1  0
  7 12  1  0
  6 36  1  0
 21 23  1  0
 16 17  1  0
M  END
>  <SOM>
12

$$$$

SciTegic02211520382D

 33 36  0  0  0  0            999 V2000
    2.0049   -1.5433    0.0000 C   0  0
    3.3415   -0.7716    0.0000 C   0  0
    2.0049   -3.0935    0.0000 C   0  0
    0.6752   -0.7716    0.0000 C   0  0
    3.3346    0.7648    0.0000 N   0  0
    4.6781   -1.5433    0.0000 N   0  0
    0.6752   -3.8651    0.0000 C   0  0
    3.3415   -3.8582    0.0000 N   0  0
   -0.6683   -1.5502    0.0000 C   0  0
    4.6643    1.5433    0.0000 C   0  0
    4.6781   -3.0797    0.0000 C   0  0
   -0.6683   -3.0797    0.0000 C   0  0
   -2.0118   -0.7785    0.0000 O   0  0
    4.6643    3.0866    0.0000 C   0  0
    6.0078    0.7785    0.0000 C   0  0
   -2.0049   -3.8582    0.0000 O   0  0
   -3.3484   -1.5502    0.0000 C   0  0
    5.9940    3.8582    0.0000 C   0  0
    3.3346    3.8513    0.0000 F   0  0
    7.3237    1.5433    0.0000 C   0  0
   -1.9980   -5.4015    0.0000 C   0  0
   -4.6781   -0.7716    0.0000 C   0  0
   -3.3277   -3.0935    0.0000 C   0  0
    7.3375    3.0866    0.0000 C   0  0
    5.9940    5.4015    0.0000 Cl  0  0
   -6.0078   -1.5433    0.0000 C   0  0
   -4.6712   -3.8651    0.0000 C   0  0
    8.6810    3.8513    0.0000 Cl  0  0
   -6.0078   -3.0935    0.0000 N   0  0
   -7.3444   -3.8651    0.0000 C   0  0
   -8.6810   -3.0866    0.0000 C   0  0
   -7.3444   -5.4015    0.0000 O   0  0
   -8.6810   -1.5502    0.0000 C   0  0
 29 30  1  0
  1  3  2  0
  1  2  1  0
 20 24  2  0
  1  4  1  0
 31 33  2  0
  3  7  1  0
 22 26  1  0
 23 27  1  0
  6 11  1  0
  3  8  1  0
  5 10  1  0
 10 14  1  0
 10 15  2  0
 24 28  1  0
  8 11  2  0
 30 31  1  0
 30 32  2  0
  9 13  1  0
  9 12  1  0
 17 22  1  0
 15 20  1  0
 13 17  1  0
 17 23  1  0
 26 29  1  0
 12 16  1  0
  4  9  2  0
 16 21  1  0
 18 25  1  0
 18 24  1  0
 14 18  2  0
 14 19  1  0
  2  5  1  0
  2  6  2  0
 27 29  1  0
  7 12  2  0
M  END
>  <SOM>
8

$$$$

SciTegic02211520382D

 15 15  0  0  0  0            999 V2000
   -2.9056   -0.1353    0.0000 C   0  0
   -1.5717    0.6296    0.0000 C   0  0
   -4.2441    0.6296    0.0000 C   0  0
   -2.9056   -1.6790    0.0000 C   0  0
   -0.2379   -0.1353    0.0000 C   0  0
   -1.5717    2.1780    0.0000 O   0  0
   -5.5779   -0.1353    0.0000 C   0  0
   -4.2441   -2.4485    0.0000 N   0  0
    1.0960    0.6296    0.0000 C   0  0
   -5.5779   -1.6790    0.0000 C   0  0
    2.2713   -0.3684    0.0000 C   0  0
    3.6051    0.4058    0.0000 N   0  0
    3.5818    1.9821    0.0000 N   0  0
    4.7757   -0.5970    0.0000 C   0  0
    5.1442    2.5838    0.0000 O   0  0
  9 11  1  0
  1  3  1  0
  1  2  1  0
  8 10  2  0
  3  7  2  0
  4  8  1  0
  1  4  2  0
 13 15  2  0
  2  5  1  0
  2  6  1  0
  7 10  1  0
  5  9  1  0
 12 14  1  0
 12 13  1  0
 11 12  1  0
M  END
>  <SOM>
8

$$$$

SciTegic02211520382D

 18 20  0  0  0  0            999 V2000
    0.1076   -0.9191    0.0000 C   0  0
   -1.2150   -1.6812    0.0000 C   0  0
    1.4346   -1.6812    0.0000 C   0  0
    0.5021    0.7128    0.0000 N   0  0
   -1.2150   -3.2100    0.0000 C   0  0
   -2.5420   -0.9191    0.0000 C   0  0
    1.4346   -3.2100    0.0000 C   0  0
    2.6496   -0.7218    0.0000 N   0  0
    2.1609    0.8384    0.0000 C   0  0
   -0.5066    1.8964    0.0000 C   0  0
    0.1076   -3.9767    0.0000 N   0  0
   -2.5420   -3.9767    0.0000 C   0  0
   -3.8646   -1.6812    0.0000 C   0  0
    2.7662   -3.9811    0.0000 N   0  0
    0.2780    3.2414    0.0000 C   0  0
   -3.8646   -3.2100    0.0000 C   0  0
   -0.7308    4.4295    0.0000 C   0  0
    1.8292    3.3804    0.0000 C   0  0
  5 12  1  0
  5 11  1  0
 15 18  1  0
 12 16  2  0
 10 15  1  0
  7 14  1  0
  1  3  2  0
  1  2  1  0
 13 16  1  0
 15 17  1  0
  3  7  1  0
  1  4  1  0
  2  5  2  0
  2  6  1  0
  8  9  2  0
  7 11  2  0
  4 10  1  0
  6 13  2  0
  4  9  1  0
  3  8  1  0
M  END
>  <SOM>
11

$$$$

SciTegic02211520382D

 10 11  0  0  0  0            999 V2000
   -0.0816    0.7711    0.0000 C   0  0
   -0.0816   -0.7711    0.0000 C   0  0
   -1.4162    1.5386    0.0000 C   0  0
    1.2494    1.5386    0.0000 C   0  0
   -1.4162   -1.5386    0.0000 C   0  0
    1.2494   -1.5386    0.0000 N   0  0
   -2.7509    0.7711    0.0000 C   0  0
    2.5840    0.7711    0.0000 C   0  0
   -2.7509   -0.7711    0.0000 C   0  0
    2.5840   -0.7711    0.0000 C   0  0
  7  9  1  0
  1  3  1  0
  1  2  2  0
  8 10  1  0
  3  7  2  0
  4  8  2  0
  1  4  1  0
  2  5  1  0
  2  6  1  0
  5  9  2  0
  6 10  2  0
M  END
>  <SOM>
6

$$$$

SciTegic02211520382D

 24 26  0  0  0  0            999 V2000
   -0.2898    1.2058    0.0000 C   0  0  1  0  0  0
   -1.7043    1.7623    0.0000 C   0  0
   -0.7304   -0.2725    0.0000 C   0  0
    0.7942    2.3825    0.0000 O   0  0
    1.0492    0.4406    0.0000 C   0  0
   -1.7043    3.2695    0.0000 C   0  0
   -3.0028    1.0145    0.0000 C   0  0
   -2.2318   -0.6203    0.0000 C   0  0
    0.3246   -1.3913    0.0000 C   0  0
   -0.1217    3.7332    0.0000 C   0  0
    2.2144    1.4492    0.0000 C   0  0
   -3.0028    4.0231    0.0000 C   0  0
   -4.3071    1.7623    0.0000 C   0  0
   -2.6782   -2.0985    0.0000 C   0  0
   -0.1217   -2.8637    0.0000 C   0  0
    3.5535    0.6840    0.0000 C   0  0
   -4.3071    3.2695    0.0000 C   0  0
   -1.6231   -3.2173    0.0000 C   0  0
    4.7187    1.6927    0.0000 N   0  0
   -5.6578    4.0463    0.0000 C   0  0
   -2.0695   -4.6897    0.0000 F   0  0
    4.5680    3.2289    0.0000 C   0  0
    6.2143    1.3217    0.0000 C   0  0
   -7.0085    4.8288    0.0000 N   0  0
 19 22  1  0
 19 23  1  0
 15 18  2  0
  1  3  1  0
  1  2  1  0
 20 24  3  0
  1  5  1  0
  1  4  1  0
  6 12  1  0
  6 10  1  0
 16 19  1  0
  3  9  2  0
  3  8  1  0
  5 11  1  0
  9 15  1  0
  4 10  1  0
 11 16  1  0
 17 20  1  0
 13 17  1  0
 12 17  2  0
 18 21  1  0
  8 14  2  0
 14 18  1  0
  2  6  2  0
  2  7  1  0
  7 13  2  0
M  END
>  <SOM>
19

$$$$

SciTegic02211520382D

 27 29  0  0  0  0            999 V2000
    1.1559   -2.5211    0.0000 C   0  0  1  0  0  0
   -0.3010   -1.9584    0.0000 C   0  0  2  0  0  0
    2.5691   -2.0631    0.0000 C   0  0
    1.1559   -4.0041    0.0000 N   0  0
   -0.6019   -0.5321    0.0000 O   0  0
   -1.1951   -3.2800    0.0000 C   0  0
    2.7610   -0.6368    0.0000 C   0  0
    3.4371   -3.2626    0.0000 C   0  0
   -0.2094   -4.5450    0.0000 C   0  0
    2.5691   -4.4621    0.0000 C   0  0
   -1.6182    0.3140    0.0000 C   0  0
    3.9518    0.3228    0.0000 O   0  0
   -1.6139    1.8319    0.0000 C   0  0
   -3.0096   -0.3359    0.0000 O   0  0
    3.9518    1.7970    0.0000 C   0  0
   -0.3010    2.5865    0.0000 C   0  0
   -2.9442    2.5996    0.0000 C   0  0
    2.5080    2.6345    0.0000 C   0  0  2  0  0  0
    5.2646    2.5516    0.0000 O   0  0
    1.0643    1.8843    0.0000 C   0  0
   -4.2178    1.8537    0.0000 C   0  0
    1.9759    4.0521    0.0000 C   0  0
    3.2190    4.3051    0.0000 O   0  0
    1.0643    0.2050    0.0000 C   0  0
    0.4711    4.1262    0.0000 O   0  0
    1.1908   -1.0032    0.0000 H   0  0
   -1.7447   -1.2344    0.0000 H   0  0
 15 19  2  0
 15 18  1  0
  2 27  1  0
  1  3  1  0
  1  2  1  0
 20 24  2  0
  1  4  1  0
  3  7  1  0
 22 25  1  0
  3  8  2  0
  5 11  1  0
 12 15  1  0
  1 26  1  0
  6  9  1  0
  4 10  1  0
 11 14  2  0
 11 13  1  0
 17 21  1  0
 13 17  2  0
 13 16  1  0
  4  9  1  0
 16 20  1  0
 18 20  1  0
 18 23  1  0
 18 22  1  0
  8 10  1  0
  2  5  1  0
  2  6  1  0
  7 12  1  0
M  END
>  <SOM>
4

$$$$

SciTegic02211520382D

 27 29  0  0  0  0            999 V2000
    1.1871   -2.5480    0.0000 C   0  0  1  0  0  0
   -0.0763   -1.8188    0.0000 C   0  0  2  0  0  0
    2.4504   -1.8188    0.0000 C   0  0
    1.1701   -4.0360    0.0000 N   0  0
   -0.0763   -0.3646    0.0000 O   0  0
   -1.2295   -2.7387    0.0000 C   0  0
    2.4504   -0.3646    0.0000 C   0  0
    3.6036   -2.9210    0.0000 C   0  0
   -0.2798   -4.4176    0.0000 C   0  0
    2.7345   -4.3328    0.0000 C   0  0
   -1.3355    0.3646    0.0000 C   0  0
    3.6078    0.3095    0.0000 O   0  0
   -1.3355    1.8230    0.0000 C   0  0
   -2.6751   -0.4070    0.0000 O   0  0
    3.5866    1.7679    0.0000 C   0  0
   -0.0763    2.5522    0.0000 C   0  0
   -2.6751    2.5946    0.0000 C   0  0
    2.3487    2.4971    0.0000 C   0  0  2  0  0  0
    4.8967    2.5310    0.0000 O   0  0
    1.1871    1.8230    0.0000 C   0  0  2  0  0  0
   -3.8495    1.5941    0.0000 C   0  0
    1.6407    4.2480    0.0000 C   0  0
    2.9889    4.1675    0.0000 O   0  0
    1.1913    0.2798    0.0000 C   0  0
    0.0975    4.1802    0.0000 O   0  0
    1.1871   -1.0556    0.0000 H   0  0
   -1.4626   -1.1532    0.0000 H   0  0
 15 19  2  0
 15 18  1  0
  2 27  1  0
  1  3  1  0
  1  2  1  0
 20 24  1  0
  1  4  1  0
  3  7  1  0
 22 25  1  0
  3  8  2  0
  5 11  1  0
 12 15  1  0
  1 26  1  0
  6  9  1  0
  4 10  1  0
 11 14  2  0
 11 13  1  0
 17 21  1  0
 13 17  2  0
 13 16  1  0
  4  9  1  0
 16 20  1  0
 18 20  1  0
 18 23  1  0
 18 22  1  0
  8 10  1  0
  2  5  1  0
  2  6  1  0
  7 12  1  0
M  END
>  <SOM>
4

$$$$

SciTegic02211520382D

 34 37  0  0  0  0            999 V2000
   -3.9416    1.7371    0.0000 C   0  0
   -4.7502    0.3664    0.0000 C   0  0
   -5.2745    2.5456    0.0000 C   0  0
   -2.5899    0.9096    0.0000 C   0  0
   -3.1773    3.0510    0.0000 C   0  0
   -6.2788    0.4295    0.0000 C   0  0
   -3.9416   -0.9222    0.0000 C   0  0
   -5.2934    4.0111    0.0000 C   0  0
   -6.6262    1.7624    0.0000 C   0  0
   -2.5899   -0.6001    0.0000 C   0  0
   -1.5792    3.0510    0.0000 N   0  0
   -3.8974    4.4280    0.0000 O   0  0
   -7.0621   -0.9222    0.0000 C   0  0
   -4.6807   -2.2551    0.0000 C   0  0
   -6.6515    4.8386    0.0000 C   0  0
   -7.9591    2.5267    0.0000 C   0  0
   -1.2570   -1.3834    0.0000 N   0  0
   -0.8591    4.4027    0.0000 C   0  0
   -0.9033    1.6550    0.0000 C   0  0
   -6.3230   -2.2551    0.0000 C   0  0
   -7.9591    4.1438    0.0000 C   0  0
    0.0126   -0.6190    0.0000 C   0  0
   -1.3012   -2.9120    0.0000 C   0  0
    1.3455   -1.3834    0.0000 C   0  0
    0.0126   -3.7205    0.0000 C   0  0
    1.3455   -2.9562    0.0000 C   0  0
    2.8488   -2.5646    0.0000 C   0  0
    1.8255   -4.4596    0.0000 O   0  0
    3.2657   -1.0802    0.0000 C   0  0
    3.9858   -3.6574    0.0000 C   0  0
    4.7502   -0.6633    0.0000 C   0  0
    5.4513   -3.2405    0.0000 C   0  0
    5.8240   -1.7118    0.0000 C   0  0
    7.3274   -1.2760    0.0000 Cl  0  0
 27 30  1  0
 29 31  1  0
  1  3  1  0
  1  2  1  0
  1  5  1  0
  1  4  1  0
 22 24  1  0
  6 13  2  0
 23 25  1  0
 13 20  1  0
  3  8  1  0
  5 12  2  0
  5 11  1  0
 26 27  1  0
 10 17  1  0
  3  9  2  0
 30 32  2  0
  9 16  1  0
  4 10  1  0
 14 20  2  0
 25 26  1  0
 33 34  1  0
 32 33  1  0
 11 19  1  0
 15 21  1  0
 17 22  1  0
 17 23  1  0
 26 28  1  0
 31 33  2  0
 11 18  1  0
 24 26  1  0
 16 21  2  0
  8 15  2  0
 27 29  2  0
  7 14  1  0
  2  6  1  0
  2  7  2  0
M  END
>  <SOM>
17

$$$$

SciTegic02211520382D

 40 43  0  0  0  0            999 V2000
   -0.6599   -1.5278    0.0000 C   0  0
    0.6690   -0.7594    0.0000 C   0  0
   -0.6599   -3.0556    0.0000 C   0  0
   -1.9979   -0.7594    0.0000 C   0  0
    2.0250   -1.5278    0.0000 C   0  0
    0.6780    0.7684    0.0000 N   0  0
   -1.9979   -3.8149    0.0000 C   0  0
    0.6690   -3.8149    0.0000 N   0  0
   -3.3449   -1.5278    0.0000 C   0  0
    2.0250   -3.0556    0.0000 C   0  0
    3.3629   -0.7594    0.0000 C   0  0
    2.0160    1.5278    0.0000 C   0  0
   -3.3449   -3.0556    0.0000 C   0  0
   -4.6828   -0.7594    0.0000 N   0  0
    4.7009    0.0090    0.0000 N   0  0
    2.0160    3.0646    0.0000 C   0  0
    3.3449    0.7684    0.0000 C   0  0
   -4.6828   -3.8240    0.0000 O   0  0
   -6.0207   -1.5187    0.0000 C   0  0
    3.3449    3.8240    0.0000 C   0  0
    4.6918    1.5278    0.0000 C   0  0
   -4.6828   -5.3518    0.0000 C   0  0
   -7.3677   -0.7594    0.0000 C   0  0
   -6.0207   -3.0465    0.0000 O   0  0
    4.6918    3.0646    0.0000 C   0  0
    3.3449    5.3427    0.0000 Cl  0  0
   -6.0207   -6.1111    0.0000 C   0  0
   -7.3677    0.7684    0.0000 C   0  0
    6.0298    3.8330    0.0000 O   0  0
   -8.7147    1.5459    0.0000 C   0  0
    7.3677    3.0646    0.0000 C   0  0
  -10.0526    0.7865    0.0000 N   0  0
    8.7147    3.8240    0.0000 C   0  0
  -11.3906    1.5549    0.0000 C   0  0
  -10.0526   -0.7413    0.0000 C   0  0
    8.7057    5.3427    0.0000 C   0  0
   10.0436    3.0556    0.0000 N   0  0
   10.0436    6.1111    0.0000 C   0  0
   11.3906    3.8149    0.0000 C   0  0
   11.3906    5.3427    0.0000 C   0  0
 19 23  1  0
 19 24  2  0
 29 31  1  0
  1  3  2  0
  1  2  1  0
 20 25  1  0
  1  4  1  0
 31 33  1  0
  3  7  1  0
 28 30  1  0
 22 27  1  0
  6 12  1  0
 39 40  2  0
  3  8  1  0
  5 11  1  0
  5 10  1  0
 32 34  1  0
 32 35  1  0
 21 25  2  0
 30 32  1  0
 25 29  1  0
 20 26  1  0
  9 14  1  0
  9 13  1  0
 11 15  3  0
 33 37  2  0
 33 36  1  0
 38 40  1  0
 36 38  2  0
 17 21  1  0
 12 16  1  0
 12 17  2  0
  4  9  2  0
 37 39  1  0
 13 18  1  0
 16 20  2  0
 18 22  1  0
  8 10  2  0
 14 19  1  0
  2  5  2  0
  2  6  1  0
  7 13  2  0
 23 28  2  0
M  END
>  <SOM>
32

$$$$

SciTegic02211520382D

 40 43  0  0  0  0            999 V2000
   -0.6599   -1.5278    0.0000 C   0  0
    0.6690   -0.7594    0.0000 C   0  0
   -0.6599   -3.0556    0.0000 C   0  0
   -1.9979   -0.7594    0.0000 C   0  0
    2.0250   -1.5278    0.0000 C   0  0
    0.6780    0.7684    0.0000 N   0  0
   -1.9979   -3.8149    0.0000 C   0  0
    0.6690   -3.8149    0.0000 N   0  0
   -3.3449   -1.5278    0.0000 C   0  0
    2.0250   -3.0556    0.0000 C   0  0
    3.3629   -0.7594    0.0000 C   0  0
    2.0160    1.5278    0.0000 C   0  0
   -3.3449   -3.0556    0.0000 C   0  0
   -4.6828   -0.7594    0.0000 N   0  0
    4.7009    0.0090    0.0000 N   0  0
    2.0160    3.0646    0.0000 C   0  0
    3.3449    0.7684    0.0000 C   0  0
   -4.6828   -3.8240    0.0000 O   0  0
   -6.0207   -1.5187    0.0000 C   0  0
    3.3449    3.8240    0.0000 C   0  0
    4.6918    1.5278    0.0000 C   0  0
   -4.6828   -5.3518    0.0000 C   0  0
   -7.3677   -0.7594    0.0000 C   0  0
   -6.0207   -3.0465    0.0000 O   0  0
    4.6918    3.0646    0.0000 C   0  0
    3.3449    5.3427    0.0000 Cl  0  0
   -6.0207   -6.1111    0.0000 C   0  0
   -7.3677    0.7684    0.0000 C   0  0
    6.0298    3.8330    0.0000 O   0  0
   -8.7147    1.5459    0.0000 C   0  0
    7.3677    3.0646    0.0000 C   0  0
  -10.0526    0.7865    0.0000 N   0  0
    8.7147    3.8240    0.0000 C   0  0
  -11.3906    1.5549    0.0000 C   0  0
  -10.0526   -0.7413    0.0000 C   0  0
    8.7057    5.3427    0.0000 C   0  0
   10.0436    3.0556    0.0000 N   0  0
   10.0436    6.1111    0.0000 C   0  0
   11.3906    3.8149    0.0000 C   0  0
   11.3906    5.3427    0.0000 C   0  0
 19 23  1  0
 19 24  2  0
 29 31  1  0
  1  3  2  0
  1  2  1  0
 20 25  1  0
  1  4  1  0
 31 33  1  0
  3  7  1  0
 28 30  1  0
 22 27  1  0
  6 12  1  0
 39 40  2  0
  3  8  1  0
  5 11  1  0
  5 10  1  0
 32 34  1  0
 32 35  1  0
 21 25  2  0
 30 32  1  0
 25 29  1  0
 20 26  1  0
  9 14  1  0
  9 13  1  0
 11 15  3  0
 33 37  2  0
 33 36  1  0
 38 40  1  0
 36 38  2  0
 17 21  1  0
 12 16  1  0
 12 17  2  0
  4  9  2  0
 37 39  1  0
 13 18  1  0
 16 20  2  0
 18 22  1  0
  8 10  2  0
 14 19  1  0
  2  5  2  0
  2  6  1  0
  7 13  2  0
 23 28  2  0
M  END
>  <SOM>
37

$$$$

SciTegic02211520382D

 41 45  0  0  0  0            999 V2000
   -5.8350    4.4818    0.0000 C   0  0
   -4.2442    4.4686    0.0000 C   0  0  1  0  0  0
   -5.8350    3.0099    0.0000 C   0  0
   -7.1947    5.1947    0.0000 C   0  0
   -5.6963    6.0132    0.0000 C   0  0
   -4.2508    3.0099    0.0000 N   0  0
   -2.5544    5.3135    0.0000 O   0  0
   -6.9241    1.9208    0.0000 O   0  0
   -8.3168    4.1386    0.0000 C   0  0
   -7.0825    6.6534    0.0000 C   0  0
   -2.8779    2.0858    0.0000 C   0  0
   -0.9901    4.5940    0.0000 C   0  0
   -2.8779    0.2706    0.0000 N   0  0
   -1.7690    2.6271    0.0000 O   0  0
    0.3366    5.3795    0.0000 C   0  0
   -0.9571    3.0693    0.0000 C   0  0
   -4.4158   -0.3630    0.0000 C   0  0  1  0  0  0
    1.6700    4.6402    0.0000 C   0  0
    0.3960    2.3168    0.0000 C   0  0
   -4.3960   -1.8944    0.0000 C   0  0
   -5.6435    0.5611    0.0000 C   0  0
    1.7096    3.1089    0.0000 C   0  0
   -5.7095   -2.6865    0.0000 C   0  0
   -3.0429   -2.6403    0.0000 C   0  0
   -6.9769   -0.2112    0.0000 C   0  0
    3.0495    2.3696    0.0000 C   0  0
   -5.6897   -4.2178    0.0000 C   0  0
   -3.0165   -4.1782    0.0000 C   0  0
   -8.2706    0.7459    0.0000 C   0  0
    4.3630    3.1617    0.0000 N   0  0
    3.0495    0.7195    0.0000 O   0  0
   -4.3432   -4.9637    0.0000 C   0  0
   -6.8053   -5.2673    0.0000 O   0  0
    5.7095    2.4158    0.0000 C   0  0
    4.3432    4.6864    0.0000 C   0  0
   -4.6336   -6.4686    0.0000 O   0  0
   -6.1584   -6.6534    0.0000 C   0  0
    7.0231    3.2079    0.0000 C   0  0
    5.6567    5.4785    0.0000 C   0  0
    6.9967    4.7459    0.0000 N   0  0
    8.3168    5.5247    0.0000 C   0  0
 19 22  2  0
 38 40  1  0
 15 18  2  0
 35 39  1  0
 27 32  2  0
 27 33  1  0
  1  3  1  0
  1  2  1  0
 20 24  1  0
 20 23  2  0
  1  5  1  0
  1  4  1  0
 26 31  2  0
 26 30  1  0
 22 26  1  0
 28 32  1  0
 23 27  1  0
 39 40  1  0
 16 19  1  0
  3  8  2  0
  5 10  1  0
 32 36  1  0
 30 34  1  0
 30 35  1  0
 40 41  1  0
 25 29  1  0
  6 11  1  0
 12 15  1  0
 36 37  1  0
 11 14  2  0
 11 13  1  0
 33 37  1  0
 17 20  1  0
 17 21  1  0
 13 17  1  0
 12 16  2  0
  4  9  1  0
 18 22  1  0
 34 38  1  0
 24 28  2  0
  2  6  1  0
  2  7  1  0
  7 12  1  0
 21 25  1  0
  3  6  1  0
M  END
>  <SOM>
40

$$$$

SciTegic02211520382D

 17 18  0  0  0  0            999 V2000
    1.5085    0.9028    0.0000 C   0  0
   -0.0229    1.0685    0.0000 S   0  0
    2.4170    2.1485    0.0000 C   0  0
    2.1313   -0.5028    0.0000 C   0  0
   -1.5542    1.2285    0.0000 N   0  0
    0.1428    2.5999    0.0000 O   0  0
   -0.1828   -0.4628    0.0000 O   0  0
    3.9484    1.9827    0.0000 C   0  0
    3.6627   -0.6685    0.0000 C   0  0
   -2.4570   -0.0171    0.0000 C   0  0
    4.5712    0.5771    0.0000 C   0  0
   -3.9998   -0.0171    0.0000 C   0  0
   -1.9713   -1.5256    0.0000 N   0  0
    6.1025    0.4171    0.0000 N   0  0
   -4.5083   -1.5371    0.0000 C   0  0
   -3.2341   -2.4627    0.0000 O   0  0
   -5.9711   -2.0113    0.0000 C   0  0
 10 13  2  0
 10 12  1  0
  5 10  1  0
 15 16  1  0
 11 14  1  0
  1  3  1  0
  1  2  1  0
 13 16  1  0
 15 17  1  0
  8 11  1  0
  1  4  2  0
  2  5  1  0
  2  6  2  0
  2  7  2  0
  9 11  2  0
  4  9  1  0
  3  8  2  0
 12 15  2  0
M  END
>  <SOM>
14

$$$$

SciTegic02211520382D

 26 28  0  0  0  0            999 V2000
   -2.0310    3.0464    0.0000 C   0  0
   -3.3849    2.2874    0.0000 C   0  0
   -0.6872    2.2874    0.0000 N   0  0
   -2.0310    4.5748    0.0000 C   0  0
   -4.7543    3.0464    0.0000 C   0  0
   -3.3849    0.7693    0.0000 C   0  0
    0.6565    3.0567    0.0000 C   0  0
   -3.3849    5.3441    0.0000 C   0  0
   -0.6821    5.3338    0.0000 C   0  0
   -4.7543    4.5748    0.0000 C   0  0
   -4.7338    0.0051    0.0000 O   0  0
    2.0156    2.2874    0.0000 N   0  0
    0.6667    4.5748    0.0000 C   0  0
   -6.0980    5.3338    0.0000 C   0  0
    3.3695    3.0464    0.0000 C   0  0
    2.0310    5.3441    0.0000 C   0  0
    4.7389    2.2874    0.0000 N   0  0
    3.3747    4.5748    0.0000 N   0  0
    4.7235    0.7488    0.0000 C   0  0
    6.0826   -0.0103    0.0000 C   0  0
    3.3849   -0.0103    0.0000 C   0  0
    6.0980   -1.5181    0.0000 C   0  0
    3.3849   -1.5386    0.0000 C   0  0
    4.7440   -2.2874    0.0000 C   0  0
    4.7594   -3.8157    0.0000 C   0  0
    4.7594   -5.3441    0.0000 N   0  0
 19 20  2  0
 19 21  1  0
  1  3  1  0
  1  2  1  0
 20 22  1  0
  4  8  1  0
  1  4  2  0
 23 24  1  0
  3  7  1  0
 15 18  1  0
 22 24  2  0
 16 18  2  0
  6 11  1  0
 17 19  1  0
  5 10  1  0
 10 14  1  0
 12 15  2  0
 25 26  3  0
 15 17  1  0
 13 16  1  0
  4  9  1  0
 24 25  1  0
  8 10  2  0
  2  5  2  0
  2  6  1  0
  7 13  2  0
  7 12  1  0
 21 23  2  0
M  END
>  <SOM>
3

$$$$

SciTegic02211520382D

 26 28  0  0  0  0            999 V2000
    2.7347    0.9317    0.0000 C   0  0
    2.7347    2.4717    0.0000 C   0  0
    1.3975    0.1644    0.0000 C   0  0
    4.0719    0.1644    0.0000 O   0  0
    1.3975    3.2444    0.0000 C   0  0
    4.0719    3.2444    0.0000 O   0  0
    0.0658    0.9317    0.0000 C   0  0
    4.0719   -1.3811    0.0000 C   0  0
    0.0658    2.4717    0.0000 C   0  0
    5.4037    2.4717    0.0000 C   0  0
   -1.2714    0.1644    0.0000 C   0  0
    2.7347   -2.1483    0.0000 C   0  0
    5.4037    0.9317    0.0000 F   0  0
    6.7409    3.2444    0.0000 F   0  0
   -2.6032    0.9317    0.0000 N   0  0
   -1.2714   -1.3811    0.0000 O   0  0
    1.9620   -3.4855    0.0000 C   0  0
    1.1947   -2.1483    0.0000 C   0  0
   -3.9404    0.1644    0.0000 C   0  0
   -3.9404   -1.3811    0.0000 C   0  0
   -5.2721    0.9317    0.0000 C   0  0
   -5.2721   -2.1483    0.0000 C   0  0
   -2.6032   -2.1483    0.0000 Cl  0  0
   -6.6093    0.1644    0.0000 C   0  0
   -5.2721    2.4717    0.0000 Cl  0  0
   -6.6093   -1.3811    0.0000 N   0  0
 15 19  1  0
 19 21  1  0
 22 26  2  0
  1  3  2  0
  1  2  1  0
 20 22  1  0
 20 23  1  0
  4  8  1  0
  1  4  1  0
  3  7  1  0
  5  9  1  0
  6 10  1  0
  7  9  2  0
 17 18  1  0
 10 13  1  0
 10 14  1  0
 11 16  2  0
 11 15  1  0
 12 18  1  0
 12 17  1  0
 24 26  1  0
 19 20  2  0
  8 12  1  0
  2  5  2  0
  2  6  1  0
  7 11  1  0
 21 25  1  0
 21 24  2  0
M  END
>  <SOM>
26

$$$$

SciTegic02211520382D

 43 47  0  0  0  0            999 V2000
    7.2606   -2.3097    0.0000 C   0  0
    5.9234   -3.0833    0.0000 C   0  0
    7.4596   -0.7073    0.0000 N   0  0
    8.6089   -2.8954    0.0000 S   0  0
    5.9124   -4.6305    0.0000 C   0  0
    4.5752   -2.2987    0.0000 C   0  0
    9.0288   -0.4089    0.0000 C   0  0
    9.6698   -1.8456    0.0000 C   0  0
    4.5641   -5.3930    0.0000 C   0  0
    3.2380   -3.0722    0.0000 C   0  0
    9.8356    0.9173    0.0000 C   0  0
    3.2270   -4.6084    0.0000 C   0  0
   11.3717    0.8841    0.0000 C   0  0
    9.0730    2.2765    0.0000 C   0  0
    1.8898   -5.3819    0.0000 S   0  0
   12.1784    2.2102    0.0000 C   0  0
    9.8798    3.5916    0.0000 C   0  0
    0.5415   -6.1555    0.0000 N   0  0
    2.7075   -6.7633    0.0000 O   0  0
    1.1714   -4.0779    0.0000 O   0  0
   11.4159    3.5585    0.0000 C   0  0
   -0.7957   -5.3709    0.0000 C   0  0
   12.2226    4.8846    0.0000 C   0  0
   -2.1329   -6.1445    0.0000 C   0  0
   -0.7957   -3.8237    0.0000 C   0  0
   13.7588    5.0172    0.0000 F   0  0
   10.9628    5.9013    0.0000 F   0  0
   12.3000    6.9070    0.0000 F   0  0
   -3.4811   -5.3709    0.0000 C   0  0
   -2.1329   -3.0501    0.0000 C   0  0
   -3.4922   -3.8127    0.0000 C   0  0
   -4.8294   -3.1496    0.0000 C   0  0
   -6.0671   -3.9453    0.0000 C   0  0
   -7.3933   -3.0833    0.0000 N   0  0
   -8.5978   -3.9563    0.0000 C   0  0
   -9.9019   -3.1164    0.0000 C   0  0  1  0  0  0
  -11.2391   -3.9011    0.0000 C   0  0
   -9.8577   -1.5693    0.0000 O   0  0
  -12.5873   -3.1164    0.0000 C   0  0
  -11.2391   -5.4372    0.0000 C   0  0
  -13.9245   -3.9011    0.0000 C   0  0
  -12.5873   -6.2218    0.0000 N   0  0
  -13.9245   -5.4372    0.0000 C   0  0
 37 40  1  0
 15 19  2  0
 15 18  1  0
 29 31  1  0
  1  3  2  0
  1  2  1  0
  4  8  1  0
  1  4  1  0
  3  7  1  0
 42 43  1  0
 22 24  1  0
 22 25  2  0
  5  9  2  0
 23 28  1  0
 23 27  1  0
 23 26  1  0
  6 10  1  0
 39 41  1  0
 32 33  1  0
 10 12  2  0
 35 36  1  0
 40 42  2  0
 30 31  2  0
  9 12  1  0
 36 37  1  0
 11 14  2  0
 11 13  1  0
 33 34  1  0
 24 29  2  0
  7  8  2  0
 15 20  2  0
 17 21  2  0
 18 22  1  0
 36 38  1  0
 31 32  1  0
 12 15  1  0
 37 39  2  0
 16 21  1  0
 14 17  1  0
 34 35  1  0
  2  5  1  0
  2  6  2  0
 13 16  2  0
  7 11  1  0
 41 43  2  0
 25 30  1  0
 21 23  1  0
M  END
>  <SOM>
42

$$$$

SciTegic02211520382D

 21 24  0  0  0  0            999 V2000
    0.7747    0.4115    0.0000 N   0  0
   -0.7303    0.4115    0.0000 C   0  0  2  0  0  0
    1.7309    1.5977    0.0000 C   0  0
    1.4848   -0.8675    0.0000 C   0  0
   -1.7107    1.5977    0.0000 C   0  0
   -1.5291   -0.8675    0.0000 C   0  0
    1.3637    3.1632    0.0000 C   0  0
    3.1955    1.1055    0.0000 C   0  0
    0.7303   -2.1949    0.0000 C   0  0
   -1.3879    3.1269    0.0000 C   0  0
   -3.1793    1.1499    0.0000 C   0  0
   -0.7747   -2.1949    0.0000 N   0  0
   -0.0605    3.8168    0.0000 C   0  0
    2.5055    4.2041    0.0000 C   0  0
    4.2969    2.1868    0.0000 C   0  0
   -2.5257    4.1234    0.0000 C   0  0
   -4.2969    2.1263    0.0000 C   0  0
   -1.5493   -3.5223    0.0000 C   0  0
    3.9741    3.7563    0.0000 C   0  0
   -3.9741    3.6554    0.0000 C   0  0
   -2.2312    0.3752    0.0000 H   0  0
 15 19  1  0
  1  3  1  0
  1  2  1  0
  1  4  1  0
  3  7  2  0
  6 12  1  0
  3  8  1  0
  5 11  1  0
  5 10  2  0
 10 16  1  0
  2  5  1  0
  2 21  1  0
  9 12  1  0
 11 17  2  0
 17 20  1  0
 10 13  1  0
 12 18  1  0
  4  9  1  0
 16 20  2  0
  8 15  2  0
 14 19  2  0
  7 14  1  0
  2  6  1  0
  7 13  1  0
M  END
>  <SOM>
12

$$$$

SciTegic02211520382D

 32 36  0  0  0  0            999 V2000
   -4.4288   -1.8372    0.0000 C   0  0
   -4.4288   -3.3460    0.0000 C   0  0
   -2.8490   -1.3757    0.0000 C   0  0
   -5.7335   -1.0917    0.0000 C   0  0
   -5.7335   -4.1004    0.0000 C   0  0
   -3.0088   -3.9052    0.0000 N   0  0
   -1.9260   -2.7248    0.0000 C   0  0
   -2.3342    0.0710    0.0000 C   0  0
   -7.0382   -1.8372    0.0000 C   0  0
   -7.0382   -3.3460    0.0000 C   0  0
   -0.7899    0.0710    0.0000 C   0  0
   -8.3695   -1.0739    0.0000 N   0  0
   -0.2751    1.5177    0.0000 C   0  0
   -8.5382    0.3816    0.0000 C   0  0
   -9.8428   -1.7041    0.0000 C   0  0
    1.2692    1.5177    0.0000 N   0  0
   -9.9760    0.7633    0.0000 N   0  0
  -10.8901   -0.5059    0.0000 N   0  0
    2.0325    0.1775    0.0000 C   0  0
    2.0413    2.8490    0.0000 C   0  0
    3.5768    0.1775    0.0000 C   0  0
    3.5768    2.8401    0.0000 C   0  0
    4.3490    1.5088    0.0000 N   0  0
    5.8844    1.4999    0.0000 C   0  0
    6.4081    2.9555    0.0000 C   0  0
    7.9435    2.9466    0.0000 C   0  0
    8.7068    1.6153    0.0000 C   0  0
    8.7157    4.2780    0.0000 C   0  0
   10.2511    1.6065    0.0000 C   0  0
   10.2600    4.2780    0.0000 C   0  0
   11.0233    2.9378    0.0000 C   0  0
   11.0144    0.2751    0.0000 F   0  0
 19 21  1  0
 29 32  1  0
 29 31  1  0
  1  3  1  0
  1  2  2  0
 20 22  1  0
  1  4  1  0
 23 24  1  0
  3  7  2  0
 15 18  2  0
 28 30  1  0
 16 19  1  0
  3  8  1  0
 17 18  1  0
  5 10  2  0
 30 31  2  0
  9 12  1  0
  9 10  1  0
 24 25  1  0
 12 15  1  0
 25 26  1  0
 11 13  1  0
 27 29  2  0
 13 16  1  0
 26 28  2  0
 12 14  1  0
  4  9  2  0
 16 20  1  0
 26 27  1  0
 14 17  2  0
  8 11  1  0
  2  5  1  0
  2  6  1  0
 22 23  1  0
  6  7  1  0
 21 23  1  0
M  END
>  <SOM>
23

$$$$

SciTegic02211520382D

 32 36  0  0  0  0            999 V2000
   -4.4288   -1.8372    0.0000 C   0  0
   -4.4288   -3.3460    0.0000 C   0  0
   -2.8490   -1.3757    0.0000 C   0  0
   -5.7335   -1.0917    0.0000 C   0  0
   -5.7335   -4.1004    0.0000 C   0  0
   -3.0088   -3.9052    0.0000 N   0  0
   -1.9260   -2.7248    0.0000 C   0  0
   -2.3342    0.0710    0.0000 C   0  0
   -7.0382   -1.8372    0.0000 C   0  0
   -7.0382   -3.3460    0.0000 C   0  0
   -0.7899    0.0710    0.0000 C   0  0
   -8.3695   -1.0739    0.0000 N   0  0
   -0.2751    1.5177    0.0000 C   0  0
   -8.5382    0.3816    0.0000 C   0  0
   -9.8428   -1.7041    0.0000 C   0  0
    1.2692    1.5177    0.0000 N   0  0
   -9.9760    0.7633    0.0000 N   0  0
  -10.8901   -0.5059    0.0000 N   0  0
    2.0325    0.1775    0.0000 C   0  0
    2.0413    2.8490    0.0000 C   0  0
    3.5768    0.1775    0.0000 C   0  0
    3.5768    2.8401    0.0000 C   0  0
    4.3490    1.5088    0.0000 N   0  0
    5.8844    1.4999    0.0000 C   0  0
    6.4081    2.9555    0.0000 C   0  0
    7.9435    2.9466    0.0000 C   0  0
    8.7068    1.6153    0.0000 C   0  0
    8.7157    4.2780    0.0000 C   0  0
   10.2511    1.6065    0.0000 C   0  0
   10.2600    4.2780    0.0000 C   0  0
   11.0233    2.9378    0.0000 C   0  0
   11.0144    0.2751    0.0000 F   0  0
 19 21  1  0
 29 32  1  0
 29 31  1  0
  1  3  1  0
  1  2  2  0
 20 22  1  0
  1  4  1  0
 23 24  1  0
  3  7  2  0
 15 18  2  0
 28 30  1  0
 16 19  1  0
  3  8  1  0
 17 18  1  0
  5 10  2  0
 30 31  2  0
  9 12  1  0
  9 10  1  0
 24 25  1  0
 12 15  1  0
 25 26  1  0
 11 13  1  0
 27 29  2  0
 13 16  1  0
 26 28  2  0
 12 14  1  0
  4  9  2  0
 16 20  1  0
 26 27  1  0
 14 17  2  0
  8 11  1  0
  2  5  1  0
  2  6  1  0
 22 23  1  0
  6  7  1  0
 21 23  1  0
M  END
>  <SOM>
16

$$$$

SciTegic02211520382D

 34 38  0  0  0  0            999 V2000
   -2.2699   -2.5434    0.0000 C   0  0
   -0.8751   -1.8323    0.0000 C   0  0
   -2.2699   -4.0019    0.0000 C   0  0
   -3.6555   -1.8323    0.0000 C   0  0
   -0.8751   -0.3738    0.0000 N   0  0
    0.5105   -2.5434    0.0000 N   0  0
   -3.6555   -4.7312    0.0000 C   0  0
   -0.8751   -4.7312    0.0000 N   0  0
   -5.0411   -2.5434    0.0000 C   0  0
    0.4923    0.3738    0.0000 C   0  0
    0.5105   -4.0019    0.0000 C   0  0
   -5.0411   -4.0019    0.0000 C   0  0
   -6.4177   -1.8323    0.0000 C   0  0
    0.4831    1.8232    0.0000 C   0  0
    1.8870   -0.3282    0.0000 C   0  0
   -7.8853   -2.4157    0.0000 O   0  0
   -6.5909   -0.3738    0.0000 C   0  0
    1.8597    2.5525    0.0000 C   0  0
    3.2635    0.3920    0.0000 C   0  0
   -8.9519   -1.3309    0.0000 C   0  0
   -8.1588   -0.0638    0.0000 C   0  0
    3.2635    1.8414    0.0000 C   0  0
    1.8505    4.0110    0.0000 Cl  0  0
  -10.5472   -1.4859    0.0000 C   0  0
    4.6218    2.5616    0.0000 O   0  0
  -11.4861   -0.3099    0.0000 N   0  0
    6.0166    1.8414    0.0000 C   0  0
    7.3748    2.5616    0.0000 C   0  0
    8.7422    1.8414    0.0000 C   0  0
    7.3748    4.0293    0.0000 C   0  0
   10.1279    2.5616    0.0000 C   0  0
    8.7605    4.7312    0.0000 C   0  0
   10.1370    4.0110    0.0000 C   0  0
   11.4861    1.8414    0.0000 F   0  0
 19 22  2  0
 15 19  1  0
 29 31  2  0
  1  3  2  0
  1  2  1  0
 20 24  1  0
  1  4  1  0
  3  7  1  0
 22 25  1  0
  6 11  1  0
  3  8  1  0
 32 33  2  0
  5 10  1  0
 10 14  1  0
 10 15  2  0
 31 34  1  0
 30 32  1  0
  9 13  1  0
  9 12  1  0
 28 29  1  0
 25 27  1  0
 17 21  1  0
 13 17  2  0
 13 16  1  0
 31 33  1  0
  4  9  2  0
 24 26  1  0
 16 20  1  0
 20 21  2  0
 18 23  1  0
 18 22  1  0
 14 18  2  0
  8 11  2  0
  2  5  1  0
  2  6  2  0
 27 28  1  0
  7 12  2  0
 28 30  2  0
M  END
>  <SOM>
26

$$$$

SciTegic02211520382D

 25 27  0  0  0  0            999 V2000
   -0.6706   -0.9378    0.0000 C   0  0
   -1.9699    0.0210    0.0000 C   0  0
   -0.6706   -2.4833    0.0000 C   0  0
    0.6654   -0.1624    0.0000 C   0  0
   -3.5416   -0.4191    0.0000 C   0  0
   -1.6922    1.5455    0.0000 C   0  0
   -1.7446   -3.2692    0.0000 O   0  0
    0.6654   -3.2587    0.0000 C   0  0
    2.0066   -0.9378    0.0000 C   0  0
   -4.0760   -1.8808    0.0000 C   0  0
   -4.5370    0.7701    0.0000 C   0  0
   -0.2515    2.1061    0.0000 C   0  0
   -3.3111   -3.0072    0.0000 C   0  0
    2.0066   -2.4833    0.0000 C   0  0
    3.3373   -0.1676    0.0000 C   0  0
   -5.6110   -2.1428    0.0000 C   0  0
   -6.0668    0.5029    0.0000 C   0  0
    0.8802    1.1264    0.0000 C   0  0
    4.7256   -0.8382    0.0000 C   0  0
   -6.6012   -0.9483    0.0000 C   0  0
    2.2214    1.8861    0.0000 N   0  0
    5.9725   -0.0262    0.0000 O   0  0
    4.8723   -2.4309    0.0000 O   0  0
    3.6097    0.7125    0.0000 C   0  0
    2.4571    3.4054    0.0000 C   0  0
 19 22  1  0
 19 23  2  0
 15 19  1  0
  1  3  2  0
  1  2  1  0
  1  4  1  0
  3  7  1  0
  6 12  1  0
  3  8  1  0
  5 11  1  0
  5 10  2  0
 10 16  1  0
  9 15  1  0
  9 14  1  0
 11 17  2  0
 17 20  1  0
 10 13  1  0
 12 18  1  0
  4  9  2  0
 16 20  2  0
 18 21  1  0
  8 14  2  0
  2  5  1  0
  2  6  2  0
  7 13  1  0
 21 25  1  0
 21 24  1  0
M  END
>  <SOM>
21

$$$$

SciTegic02211520382D

 27 30  0  0  0  0            999 V2000
   -0.8772    3.7202    0.0000 N   0  0
   -1.7800    2.4780    0.0000 C   0  0
    0.6659    3.7202    0.0000 C   0  0
   -1.7800    4.9687    0.0000 C   0  0
   -3.2463    2.9518    0.0000 C   0  0
   -1.3062    1.0117    0.0000 O   0  0
    1.4343    5.0520    0.0000 C   0  0
    1.4343    2.3883    0.0000 N   0  0
   -3.2463    4.4885    0.0000 C   0  0
   -1.3062    6.4286    0.0000 O   0  0
   -4.5782    2.1834    0.0000 N   0  0
   -2.3371   -0.1345    0.0000 C   0  0
    2.9710    5.0520    0.0000 C   0  0
    2.9710    2.3883    0.0000 C   0  0
   -4.5782    5.2633    0.0000 N   0  0
   -5.9100    2.9518    0.0000 C   0  0
   -1.8569   -1.5944    0.0000 N   0  0
   -3.8418    0.1857    0.0000 O   0  0
    3.7458    3.7202    0.0000 C   0  0
   -5.9100    4.4885    0.0000 C   0  0
   -0.3522   -1.9145    0.0000 C   0  0
   -2.8878   -2.7405    0.0000 C   0  0
    5.2825    3.7202    0.0000 Cl  0  0
    0.1217   -3.3808    0.0000 C   0  0
   -2.4139   -4.2068    0.0000 C   0  0
   -0.9092   -4.5269    0.0000 N   0  0
   -0.4290   -5.9868    0.0000 C   0  0
 19 23  1  0
  1  3  1  0
  1  2  1  0
  1  4  1  0
  3  7  2  0
 22 25  1  0
  5  9  2  0
  6 12  1  0
  3  8  1  0
  5 11  1  0
 26 27  1  0
 24 26  1  0
  9 15  1  0
  4 10  2  0
 25 26  1  0
 11 16  2  0
 15 20  2  0
 17 21  1  0
 17 22  1  0
 12 18  2  0
 12 17  1  0
  4  9  1  0
 13 19  2  0
 16 20  1  0
  8 14  2  0
 14 19  1  0
  2  5  1  0
  2  6  1  0
  7 13  1  0
 21 24  1  0
M  END
>  <SOM>
26

$$$$

SciTegic02211520382D

 16 18  0  0  0  0            999 V2000
    0.7069    0.0791    0.0000 C   0  0
   -0.6279   -0.6883    0.0000 C   0  0
    2.0324   -0.6883    0.0000 C   0  0
    1.1022    1.7115    0.0000 N   0  0
   -0.6279   -2.2277    0.0000 C   0  0
   -1.9580    0.0791    0.0000 N   0  0
    3.2555    0.2744    0.0000 N   0  0
    2.0324   -2.2277    0.0000 C   0  0
    2.7625    1.8417    0.0000 C   0  0
    0.7069   -2.9997    0.0000 C   0  0
   -1.9580   -2.9997    0.0000 N   0  0
   -3.2881   -0.6883    0.0000 C   0  0
    4.7531   -0.1860    0.0000 C   0  0
    3.6415    3.1346    0.0000 N   0  0
   -3.2881   -2.2277    0.0000 C   0  0
   -4.6228    0.0791    0.0000 C   0  0
  7  9  1  0
  5 11  1  0
  5 10  1  0
 11 15  2  0
  1  3  2  0
  1  2  1  0
  8 10  2  0
  3  7  1  0
  1  4  1  0
  2  5  2  0
  2  6  1  0
  9 14  1  0
  7 13  1  0
  6 12  2  0
 12 16  1  0
  4  9  2  0
  3  8  1  0
 12 15  1  0
M  END
>  <SOM>
14

$$$$

SciTegic02211520382D

 18 18  0  0  0  0            999 V2000
   -1.6832    2.1436    0.0000 C   0  0
   -3.0356    2.9444    0.0000 C   0  0
   -1.6832    0.5803    0.0000 C   0  0
   -0.3261    2.9013    0.0000 C   0  0
   -4.3927    2.1436    0.0000 C   0  0
   -3.0356   -0.2206    0.0000 C   0  0
    1.0071    2.1436    0.0000 N   0  0
   -0.3261    4.4406    0.0000 O   0  0
   -4.3927    0.5803    0.0000 C   0  0
    1.0262    0.5803    0.0000 C   0  0
   -5.7450   -0.1774    0.0000 N   0  0
    2.3210   -0.1391    0.0000 C   0  0
   -5.7450   -1.7168    0.0000 O   0  0
    2.3210   -1.6353    0.0000 N   0  0
    1.0262   -2.4793    0.0000 C   0  0
    3.6542   -2.4169    0.0000 C   0  0
    1.0262   -3.9947    0.0000 C   0  0
    4.9490   -1.6161    0.0000 C   0  0
  4  7  1  0
 10 12  1  0
 11 13  1  0
  9 11  1  0
 14 15  1  0
  1  3  2  0
  1  2  1  0
 15 17  1  0
 14 16  1  0
  4  8  2  0
  1  4  1  0
  2  5  2  0
  3  6  1  0
  7 10  1  0
  5  9  1  0
 12 14  1  0
 16 18  1  0
  6  9  2  0
M  END
>  <SOM>
11

$$$$

SciTegic02211520382D

 15 15  0  0  0  0            999 V2000
   -3.2106   -0.3173    0.0000 C   0  0
   -1.8806    0.4527    0.0000 C   0  0
   -4.5452    0.4527    0.0000 C   0  0
   -3.2106   -1.8573    0.0000 C   0  0
   -0.5460   -0.3173    0.0000 C   0  0
   -1.8806    1.9926    0.0000 O   0  0
   -5.8798   -0.3173    0.0000 C   0  0
   -4.5452   -2.6273    0.0000 N   0  0
    0.7886    0.4527    0.0000 C   0  0
   -5.8798   -1.8573    0.0000 C   0  0
    2.1233   -0.3173    0.0000 C   0  0
    3.4579    0.4527    0.0000 N   0  0
    3.4579    1.9926    0.0000 N   0  0
    4.7879   -0.3173    0.0000 C   0  0
    4.7879    2.7626    0.0000 O   0  0
  9 11  1  0
  1  3  1  0
  1  2  1  0
  8 10  2  0
  3  7  2  0
  4  8  1  0
  1  4  2  0
 13 15  2  0
  2  5  1  0
  2  6  2  0
  7 10  1  0
  5  9  1  0
 12 14  1  0
 12 13  1  0
 11 12  1  0
M  END
>  <SOM>
8

$$$$

SciTegic02211520382D

 14 14  0  0  0  0            999 V2000
   -1.6610   -0.8399    0.0000 C   0  0
   -2.9917   -0.0708    0.0000 C   0  0
   -0.3303   -0.0708    0.0000 C   0  0
   -1.6610   -2.3924    0.0000 C   0  0
   -2.9917    1.4628    0.0000 C   0  0
   -4.3365   -0.8494    0.0000 N   0  3
   -0.3303    1.4628    0.0000 C   0  0
   -0.3445   -2.8501    0.0000 F   0  0
   -2.9303   -3.2984    0.0000 F   0  0
   -0.9815   -3.6995    0.0000 F   0  0
   -1.6610    2.2320    0.0000 C   0  0
   -4.3554   -2.3452    0.0000 O   0  0
   -5.6530   -0.0661    0.0000 O   0  5
    0.9957    2.2320    0.0000 N   0  0
  5 11  2  0
  6 12  2  0
  7 14  1  0
  1  3  1  0
  1  2  2  0
  3  7  2  0
  4  8  1  0
  1  4  1  0
  2  5  1  0
  2  6  1  0
  7 11  1  0
  4 10  1  0
  6 13  1  0
  4  9  1  0
M  END
>  <SOM>
14

$$$$

SciTegic02211520382D

 14 14  0  0  0  0            999 V2000
   -1.6610   -0.8399    0.0000 C   0  0
   -2.9917   -0.0708    0.0000 C   0  0
   -0.3303   -0.0708    0.0000 C   0  0
   -1.6610   -2.3924    0.0000 C   0  0
   -2.9917    1.4628    0.0000 C   0  0
   -4.3365   -0.8494    0.0000 N   0  3
   -0.3303    1.4628    0.0000 C   0  0
   -0.3445   -2.8501    0.0000 F   0  0
   -2.9303   -3.2984    0.0000 F   0  0
   -0.9815   -3.6995    0.0000 F   0  0
   -1.6610    2.2320    0.0000 C   0  0
   -4.3554   -2.3452    0.0000 O   0  0
   -5.6530   -0.0661    0.0000 O   0  5
    0.9957    2.2320    0.0000 N   0  0
  5 11  2  0
  6 12  2  0
  7 14  1  0
  1  3  1  0
  1  2  2  0
  3  7  2  0
  4  8  1  0
  1  4  1  0
  2  5  1  0
  2  6  1  0
  7 11  1  0
  4 10  1  0
  6 13  1  0
  4  9  1  0
M  END
>  <SOM>
14

$$$$

SciTegic02211520382D

 14 14  0  0  0  0            999 V2000
   -1.6610   -0.8399    0.0000 C   0  0
   -2.9917   -0.0708    0.0000 C   0  0
   -0.3303   -0.0708    0.0000 C   0  0
   -1.6610   -2.3924    0.0000 C   0  0
   -2.9917    1.4628    0.0000 C   0  0
   -4.3365   -0.8494    0.0000 N   0  3
   -0.3303    1.4628    0.0000 C   0  0
   -0.3445   -2.8501    0.0000 F   0  0
   -2.9303   -3.2984    0.0000 F   0  0
   -0.9815   -3.6995    0.0000 F   0  0
   -1.6610    2.2320    0.0000 C   0  0
   -4.3554   -2.3452    0.0000 O   0  0
   -5.6530   -0.0661    0.0000 O   0  5
    0.9957    2.2320    0.0000 N   0  0
  5 11  2  0
  6 12  2  0
  7 14  1  0
  1  3  1  0
  1  2  2  0
  3  7  2  0
  4  8  1  0
  1  4  1  0
  2  5  1  0
  2  6  1  0
  7 11  1  0
  4 10  1  0
  6 13  1  0
  4  9  1  0
M  END
>  <SOM>
14

$$$$

SciTegic02211520382D

 30 32  0  0  0  0            999 V2000
   -0.4460    0.6966    0.0000 N   0  0
   -0.8870    2.1047    0.0000 C   0  0
   -1.7890   -0.2004    0.0000 C   0  0
    1.0073    0.1854    0.0000 C   0  0
   -2.3753    2.2150    0.0000 C   0  0
    0.0802    3.3225    0.0000 S   0  0
   -3.0468    0.7918    0.0000 N   0  0
   -1.8542   -1.7439    0.0000 C   0  0
    1.0073   -1.3580    0.0000 C   0  0
   -3.1571    3.5580    0.0000 C   0  0
    1.5485    2.8163    0.0000 C   0  0
   -3.3325   -2.2049    0.0000 O   0  0
    2.3453   -2.1298    0.0000 C   0  0
   -0.3257   -2.1298    0.0000 C   0  0
   -4.4400    2.8614    0.0000 C   0  0
   -2.5156    4.9812    0.0000 C   0  0
   -4.2846    4.6053    0.0000 O   0  0
    2.7161    3.8336    0.0000 C   0  0
    1.8441    1.2929    0.0000 C   0  0
   -3.3976   -3.8035    0.0000 C   0  0
    2.3453   -3.6732    0.0000 C   0  0
   -0.3257   -3.6732    0.0000 C   0  0
    4.1844    3.3275    0.0000 C   0  0
    3.3074    0.7868    0.0000 C   0  0
   -4.7607   -4.5352    0.0000 N   0  0
   -2.0897   -4.6905    0.0000 O   0  0
    1.0073   -4.4450    0.0000 N   0  0
    4.4801    1.8040    0.0000 C   0  0
    5.3570    4.3447    0.0000 Cl  0  0
    3.6081   -0.7367    0.0000 Cl  0  0
 22 27  2  0
 19 24  1  0
  1  3  1  0
  1  2  1  0
 20 25  1  0
  1  4  1  0
  3  7  2  0
 23 29  1  0
 23 28  1  0
  5  7  1  0
 24 30  1  0
 12 20  1  0
 13 21  2  0
  5 10  1  0
 10 15  1  0
 10 16  1  0
 10 17  1  0
  3  8  1  0
 20 26  2  0
  9 14  2  0
  9 13  1  0
  6 11  1  0
 14 22  1  0
 11 19  2  0
 11 18  1  0
 24 28  2  0
  4  9  1  0
 18 23  2  0
  8 12  1  0
  2  5  2  0
  2  6  1  0
 21 27  1  0
M  END
>  <SOM>
27

$$$$

SciTegic02211520382D

 33 37  0  0  0  0            999 V2000
   -4.0758   -2.4006    0.0000 C   0  0
   -5.3995   -3.1784    0.0000 N   0  0
   -2.7446   -3.1634    0.0000 N   0  0
   -4.0758   -0.8600    0.0000 C   0  0
   -6.7306   -2.3931    0.0000 C   0  0
   -5.4069   -4.7114    0.0000 C   0  0
   -1.4209   -2.4006    0.0000 C   0  0
   -2.7446   -0.0823    0.0000 C   0  0
   -8.0693   -3.1559    0.0000 C   0  0
   -6.7531   -5.4742    0.0000 C   0  0
   -1.4134   -0.8600    0.0000 N   0  0
   -0.0972   -3.1709    0.0000 S   0  0
   -2.7446    1.4508    0.0000 N   0  0
   -8.0842   -4.6965    0.0000 N   0  0
    1.2414   -2.4081    0.0000 C   0  0
   -1.4060    2.2211    0.0000 C   0  0
   -9.4229   -5.4518    0.0000 C   0  0
    1.2489   -0.8675    0.0000 C   0  0
    2.5576   -3.1784    0.0000 C   0  0
    0.0000    1.5929    0.0000 N   0  0
   -1.2414    3.7542    0.0000 C   0  0
    2.5726   -0.1047    0.0000 C   0  0
    3.8888   -2.4155    0.0000 C   0  0
    1.0320    2.7371    0.0000 N   0  0
    0.2692    4.0683    0.0000 C   0  0
    3.9038   -0.8825    0.0000 C   0  0
    0.8974    5.4742    0.0000 C   0  0
    5.2275   -0.1197    0.0000 N   0  0
    6.5511   -0.8974    0.0000 C   0  0
    7.8823   -0.1346    0.0000 C   0  0
    6.5362   -2.4305    0.0000 O   0  0
    9.4229   -0.1496    0.0000 C   0  0
    8.6601    1.1891    0.0000 C   0  0
 19 23  1  0
 15 19  2  0
 15 18  1  0
 22 26  1  0
 29 30  1  0
 29 31  2  0
  1  3  1  0
  1  2  1  0
 20 24  1  0
  4  8  1  0
  1  4  2  0
  3  7  2  0
  5  9  1  0
 23 26  2  0
  6 10  1  0
 32 33  1  0
 10 14  1  0
 30 32  1  0
 30 33  1  0
  9 14  1  0
 28 29  1  0
 25 27  1  0
 24 25  2  0
 14 17  1  0
 26 28  1  0
 12 15  1  0
 16 21  2  0
 16 20  1  0
 18 22  2  0
  8 11  2  0
  8 13  1  0
  2  5  1  0
  2  6  1  0
 13 16  1  0
  7 11  1  0
  7 12  1  0
 21 25  1  0
M  END
>  <SOM>
14

$$$$

SciTegic02211520382D

 27 29  0  0  0  0            999 V2000
   -2.7521   -0.2891    0.0000 C   0  0
   -4.1281   -1.0441    0.0000 C   0  0
   -3.5070    1.0869    0.0000 C   0  0
   -1.4242    0.4658    0.0000 C   0  0
   -2.0453   -1.6652    0.0000 O   0  0
   -4.1281   -2.5754    0.0000 C   0  0
   -5.4131   -0.2463    0.0000 C   0  0
   -2.7521    2.4147    0.0000 C   0  0
   -5.0169    1.0869    0.0000 C   0  0
   -0.0910   -0.3320    0.0000 O   0  0
   -1.4456    1.9275    0.0000 O   0  0
   -0.5568   -1.6652    0.0000 C   0  0
   -5.5041   -3.2607    0.0000 C   0  0
   -6.7463   -1.0012    0.0000 C   0  0
   -3.5070    3.7479    0.0000 C   0  0
   -5.7718    2.4147    0.0000 C   0  0
    1.2850    0.3534    0.0000 C   0  0
    0.0428   -3.0840    0.0000 C   0  0
   -6.7463   -2.4843    0.0000 C   0  0
   -5.0169    3.7479    0.0000 C   0  0
    1.2636    1.8847    0.0000 C   0  0
    2.5272   -0.4016    0.0000 C   0  0
    1.6866   -3.0626    0.0000 C   0  0
    2.6182    2.6182    0.0000 C   0  0
    3.9675    0.3534    0.0000 C   0  0
    3.9460    1.8418    0.0000 N   0  0
    5.6540    2.6182    0.0000 C   0  0
  1  3  1  0
  1  2  1  0
  1  5  1  0
  1  4  1  0
 22 25  1  0
  6 13  1  0
  3  9  2  0
  3  8  1  0
  5 12  1  0
 10 17  1  0
 24 26  1  0
  9 16  1  0
  4 10  1  0
  4 11  2  0
 25 26  1  0
 15 20  1  0
 17 21  1  0
 17 22  1  0
 12 18  1  0
 26 27  1  0
 13 19  2  0
 16 20  2  0
 18 23  1  0
  8 15  2  0
 14 19  1  0
  7 14  2  0
  2  6  2  0
  2  7  1  0
 21 24  1  0
M  END
>  <SOM>
26

$$$$

SciTegic02211520382D

 32 34  0  0  0  0            999 V2000
   -0.5014    0.2446    0.0000 C   0  0
   -0.3607   -1.2045    0.0000 N   0  0
   -1.9810    0.5747    0.0000 C   0  0
    0.6236    1.2167    0.0000 S   0  0
   -1.7609   -1.7976    0.0000 C   0  0
    0.9477   -1.9504    0.0000 C   0  0
   -2.7636   -0.6848    0.0000 N   0  0
   -2.5924    1.9198    0.0000 C   0  0
    1.8281    2.2683    0.0000 C   0  0
   -0.3730    2.3356    0.0000 O   0  0
    1.6141    0.1039    0.0000 O   0  0
   -2.0849   -3.2221    0.0000 C   0  0
    0.9355   -3.4178    0.0000 C   0  0
   -2.2011    3.5034    0.0000 C   0  0
   -1.3023    2.8553    0.0000 C   0  0
   -4.1148    2.0910    0.0000 O   0  0
    3.3628    1.7914    0.0000 C   0  0
    1.4796    3.7908    0.0000 C   0  0
   -3.5462   -3.6563    0.0000 O   0  0
   -0.3791   -4.1637    0.0000 C   0  0
    2.2500   -4.1698    0.0000 C   0  0
    4.5673    2.8370    0.0000 C   0  0
    2.6780    4.8302    0.0000 C   0  0
   -4.6651   -2.6780    0.0000 C   0  0
   -0.3791   -5.6372    0.0000 C   0  0
    2.2500   -5.6372    0.0000 C   0  0
    4.2310    4.3533    0.0000 C   0  0
    6.1080    2.3662    0.0000 Cl  0  0
    2.3173    6.3709    0.0000 Cl  0  0
   -6.1080   -3.0999    0.0000 N   0  0
   -4.3166   -1.2289    0.0000 O   0  0
    0.9355   -6.3709    0.0000 N   0  0
 19 24  1  0
  1  3  2  0
  1  2  1  0
 20 25  1  0
  1  4  1  0
 24 31  2  0
  3  7  1  0
 23 29  1  0
 22 27  2  0
 22 28  1  0
  6 13  1  0
 13 20  2  0
 13 21  1  0
  5 12  1  0
  3  8  1  0
  9 17  2  0
 24 30  1  0
 23 27  1  0
  4 10  2  0
  4 11  2  0
  9 18  1  0
 17 22  1  0
 12 19  1  0
  4  9  1  0
 18 23  2  0
 26 32  1  0
  8 14  1  0
  8 15  1  0
  8 16  1  0
  2  5  1  0
  2  6  1  0
  5  7  2  0
 25 32  2  0
 21 26  2  0
M  END
>  <SOM>
32

$$$$

SciTegic02211520382D

 14 14  0  0  0  0            999 V2000
   -1.4165    0.4524    0.0000 C   0  0
   -0.0816    1.2236    0.0000 C   0  0
   -2.7514    1.2236    0.0000 C   0  0
   -1.4165   -1.0865    0.0000 C   0  0
    1.2496    0.4524    0.0000 C   0  0  2  0  0  0
   -4.0862    0.4524    0.0000 C   0  0
   -2.7514   -1.8577    0.0000 C   0  0
    2.5845    1.2236    0.0000 N   0  0
    1.2496   -1.0865    0.0000 C   0  0
   -4.0862   -1.0865    0.0000 C   0  0
    3.9194    0.4524    0.0000 C   0  0
    2.5845    2.7625    0.0000 C   0  0
    3.9194   -1.0865    0.0000 C   0  0
    3.9194   -2.6290    0.0000 C   0  0
  4  7  1  0
 11 13  1  0
 13 14  3  0
  1  3  1  0
  1  2  1  0
  8 11  1  0
  8 12  1  0
  1  4  2  0
  2  5  1  0
  3  6  2  0
  7 10  2  0
  5  9  1  0
  5  8  1  0
  6 10  1  0
M  END
>  <SOM>
8

$$$$

SciTegic02211520382D

 14 14  0  0  0  0            999 V2000
   -1.4165    0.4524    0.0000 C   0  0
   -0.0816    1.2236    0.0000 C   0  0
   -2.7514    1.2236    0.0000 C   0  0
   -1.4165   -1.0865    0.0000 C   0  0
    1.2496    0.4524    0.0000 C   0  0  2  0  0  0
   -4.0862    0.4524    0.0000 C   0  0
   -2.7514   -1.8577    0.0000 C   0  0
    2.5845    1.2236    0.0000 N   0  0
    1.2496   -1.0865    0.0000 C   0  0
   -4.0862   -1.0865    0.0000 C   0  0
    3.9194    0.4524    0.0000 C   0  0
    2.5845    2.7625    0.0000 C   0  0
    3.9194   -1.0865    0.0000 C   0  0
    3.9194   -2.6290    0.0000 C   0  0
  4  7  1  0
 11 13  1  0
 13 14  3  0
  1  3  1  0
  1  2  1  0
  8 11  1  0
  8 12  1  0
  1  4  2  0
  2  5  1  0
  3  6  2  0
  7 10  2  0
  5  9  1  0
  5  8  1  0
  6 10  1  0
M  END
>  <SOM>
8

$$$$

SciTegic02211520382D

 26 29  0  0  0  0            999 V2000
    0.2869   -2.8158    0.0000 C   0  0
    1.6310   -2.0401    0.0000 C   0  0
    0.2869   -4.3672    0.0000 C   0  0
   -1.0573   -2.0348    0.0000 C   0  0
    1.6310   -0.4888    0.0000 C   0  0  1  0  0  0
    2.9805   -2.8158    0.0000 C   0  0
   -1.0573   -5.1482    0.0000 C   0  0
    1.6310   -5.1482    0.0000 N   0  0
   -2.4014   -2.8158    0.0000 C   0  0
    2.9858    0.2869    0.0000 C   0  0  2  0  0  0
    0.2869    0.2922    0.0000 O   0  0
    2.9752   -4.3778    0.0000 C   0  0
   -2.4014   -4.3672    0.0000 C   0  0
   -3.7456   -2.0348    0.0000 O   0  0
    4.7497    0.0531    0.0000 N   0  0
    3.7774    1.6789    0.0000 C   0  0
   -5.1003   -2.8158    0.0000 C   0  0
    6.4232    1.8064    0.0000 C   0  0
    5.6635   -1.2751    0.0000 C   0  0
    4.8772    1.6789    0.0000 C   0  0  1  0  0  0
    6.2107    2.9114    0.0000 C   0  0  1  0  0  0
    6.1629    0.1594    0.0000 C   0  0
    6.3595    4.4256    0.0000 C   0  0
    4.9463    5.2863    0.0000 C   0  0
    1.9126    0.7172    0.0000 H   0  0
    4.5637    2.9380    0.0000 H   0  0
 19 22  1  0
 15 19  1  0
 15 18  1  0
  1  3  2  0
  1  2  1  0
 20 22  1  0
  1  4  1  0
  3  7  1  0
  6 12  1  0
 23 24  2  0
  3  8  1  0
  5 11  1  0
  5 10  1  0
 10 15  1  0
 10 16  1  0
 20 26  1  0
  9 14  1  0
  9 13  1  0
  4  9  2  0
 16 20  1  0
 18 21  1  0
 14 17  1  0
  8 12  2  0
  2  5  1  0
  2  6  2  0
  7 13  2  0
 10 25  1  0
 20 21  1  0
 21 23  1  0
M  END
>  <SOM>
8

$$$$

SciTegic02211520382D

 26 29  0  0  0  0            999 V2000
    0.2869   -2.8158    0.0000 C   0  0
    1.6310   -2.0401    0.0000 C   0  0
    0.2869   -4.3672    0.0000 C   0  0
   -1.0573   -2.0348    0.0000 C   0  0
    1.6310   -0.4888    0.0000 C   0  0  1  0  0  0
    2.9805   -2.8158    0.0000 C   0  0
   -1.0573   -5.1482    0.0000 C   0  0
    1.6310   -5.1482    0.0000 N   0  0
   -2.4014   -2.8158    0.0000 C   0  0
    2.9858    0.2869    0.0000 C   0  0  2  0  0  0
    0.2869    0.2922    0.0000 O   0  0
    2.9752   -4.3778    0.0000 C   0  0
   -2.4014   -4.3672    0.0000 C   0  0
   -3.7456   -2.0348    0.0000 O   0  0
    4.7497    0.0531    0.0000 N   0  0
    3.7774    1.6789    0.0000 C   0  0
   -5.1003   -2.8158    0.0000 C   0  0
    6.4232    1.8064    0.0000 C   0  0
    5.6635   -1.2751    0.0000 C   0  0
    4.8772    1.6789    0.0000 C   0  0  1  0  0  0
    6.2107    2.9114    0.0000 C   0  0  1  0  0  0
    6.1629    0.1594    0.0000 C   0  0
    6.3595    4.4256    0.0000 C   0  0
    4.9463    5.2863    0.0000 C   0  0
    1.9126    0.7172    0.0000 H   0  0
    4.5637    2.9380    0.0000 H   0  0
 19 22  1  0
 15 19  1  0
 15 18  1  0
  1  3  2  0
  1  2  1  0
 20 22  1  0
  1  4  1  0
  3  7  1  0
  6 12  1  0
 23 24  2  0
  3  8  1  0
  5 11  1  0
  5 10  1  0
 10 15  1  0
 10 16  1  0
 20 26  1  0
  9 14  1  0
  9 13  1  0
  4  9  2  0
 16 20  1  0
 18 21  1  0
 14 17  1  0
  8 12  2  0
  2  5  1  0
  2  6  2  0
  7 13  2  0
 10 25  1  0
 20 21  1  0
 21 23  1  0
M  END
>  <SOM>
15

$$$$

SciTegic02211520382D

 23 25  0  0  0  0            999 V2000
   -1.7367   -0.9769    0.0000 C   0  0
   -1.4201    0.5156    0.0000 N   0  0
   -3.0618   -1.7367    0.0000 C   0  0
   -0.4206   -1.7367    0.0000 C   0  0
    0.0905    0.6784    0.0000 C   0  0
   -2.4422    1.6462    0.0000 C   0  0
   -3.0618   -3.2608    0.0000 C   0  0
   -4.3824   -0.9769    0.0000 C   0  0
    0.7146   -0.7146    0.0000 N   0  0
   -0.4206   -3.2608    0.0000 C   0  0
    0.8548    1.9945    0.0000 C   0  0
   -2.0216    3.1116    0.0000 C   0  0
   -1.7367   -4.0206    0.0000 N   0  0
   -4.3824   -4.0206    0.0000 C   0  0
   -5.6985   -1.7367    0.0000 C   0  0
    0.9000   -4.0206    0.0000 N   0  0
    2.3518    1.7186    0.0000 O   0  0
   -3.2608    3.9980    0.0000 C   0  0
   -0.3437    3.2020    0.0000 C   0  0
   -1.0538    4.4639    0.0000 O   0  0
   -5.6985   -3.2608    0.0000 C   0  0
    3.1116    3.0347    0.0000 C   0  0
    4.6131    2.7588    0.0000 C   0  0
  1  3  1  0
  1  2  1  0
  1  4  2  0
  3  7  2  0
 22 23  1  0
  5  9  2  0
  6 12  1  0
 12 20  1  0
  3  8  1  0
  5 11  1  0
 10 13  2  0
 10 16  1  0
  2  5  1  0
  4 10  1  0
 14 21  2  0
 11 17  1  0
 15 21  1  0
 17 22  1  0
 12 18  1  0
 12 19  1  0
  4  9  1  0
  8 15  2  0
  7 14  1  0
  2  6  1  0
  7 13  1  0
M  END
>  <SOM>
13

$$$$

SciTegic02211520382D

 25 27  0  0  0  0            999 V2000
    0.4501   -2.9406    0.0000 C   0  0  2  0  0  0
   -1.0715   -2.5443    0.0000 C   0  0  1  0  0  0
    0.4501   -4.5356    0.0000 N   0  0
    2.0452   -2.7253    0.0000 C   0  0
   -1.9278   -3.8360    0.0000 C   0  0
   -1.7321   -1.0617    0.0000 O   0  0
   -0.9541   -5.0592    0.0000 C   0  0
    1.7859   -5.0983    0.0000 C   0  0
    2.7400   -4.0464    0.0000 C   0  0
    2.8525   -1.3455    0.0000 C   0  0
   -0.6850    0.0147    0.0000 C   0  0
    1.9424   -0.1615    0.0000 O   0  0
   -1.2330    1.4727    0.0000 C   0  0
    0.6556   -0.2740    0.0000 O   0  0
    2.6715    1.1743    0.0000 C   0  0
   -0.5529    2.8525    0.0000 C   0  0
   -2.7693    1.5461    0.0000 C   0  0
    2.2262    2.6323    0.0000 C   0  0  2  0  0  0
    4.1980    1.0177    0.0000 O   0  0
    0.8905    3.3271    0.0000 C   0  0  2  0  0  0
   -3.6011    0.2495    0.0000 C   0  0
    3.7283    2.8868    0.0000 C   0  0
    2.7547    4.0610    0.0000 O   0  0
    1.0177    4.8586    0.0000 C   0  0
    0.5480   -1.4385    0.0000 H   0  0
 15 19  2  0
 15 18  1  0
  1  3  1  0
  1  2  1  0
 20 24  1  0
  1  4  1  0
  3  7  1  0
  8  9  1  0
  5  7  1  0
  6 11  1  0
  3  8  1  0
 10 12  1  0
 12 15  1  0
  1 25  1  0
  4 10  1  0
 11 14  2  0
 11 13  1  0
 17 21  1  0
 13 17  2  0
 13 16  1  0
  4  9  2  0
 16 20  1  0
 18 20  1  0
 18 23  1  0
 18 22  1  0
  2  5  1  0
  2  6  1  0
M  END
>  <SOM>
3

$$$$

SciTegic02211520382D

 16 18  0  0  0  0            999 V2000
    1.3645   -1.3603    0.0000 C   0  0
    1.3687    0.1847    0.0000 C   0  0
    0.0378   -2.1287    0.0000 C   0  0
    2.8340   -1.8390    0.0000 N   0  0
    0.0378    0.9489    0.0000 C   0  0
    2.8382    0.6592    0.0000 N   0  0
   -1.2932   -1.3603    0.0000 C   0  0
    3.7451   -0.5920    0.0000 C   0  0
   -1.2932    0.1805    0.0000 C   0  0
    3.3211    2.1287    0.0000 C   0  0
   -2.6283   -2.1287    0.0000 N   0  0
    5.2902   -0.5962    0.0000 N   0  0
   -2.6283    0.9489    0.0000 N   0  0
   -3.9551   -1.3603    0.0000 C   0  0
   -3.9551    0.1805    0.0000 C   0  0
   -5.2902    0.9489    0.0000 C   0  0
  7  9  1  0
  6  8  1  0
 11 14  1  0
 15 16  1  0
 14 15  2  0
  1  3  2  0
  1  2  1  0
  3  7  1  0
  4  8  2  0
  1  4  1  0
 13 15  1  0
  2  5  2  0
  2  6  1  0
  7 11  2  0
  8 12  1  0
  5  9  1  0
  9 13  2  0
  6 10  1  0
M  END
>  <SOM>
12

$$$$

SciTegic02211520382D

 31 35  0  0  0  0            999 V2000
    0.6604   -1.1432    0.0000 C   0  0
    0.6715    0.3940    0.0000 C   0  0
    1.9868   -1.9313    0.0000 C   0  0
   -0.6771   -1.9146    0.0000 C   0  0
   -0.6549    1.1821    0.0000 C   0  0
    2.0201    1.1543    0.0000 C   0  0
    3.3242   -1.1765    0.0000 C   0  0
    1.9868   -3.4741    0.0000 N   0  0
   -0.6826   -3.4630    0.0000 C   0  0
   -2.0090   -1.1377    0.0000 C   0  0
   -0.6382    2.7304    0.0000 C   0  0
   -1.9979    0.4162    0.0000 C   0  0
    3.3520    0.3663    0.0000 C   0  0
    4.6340   -1.9646    0.0000 C   0  0
    0.6438   -4.2344    0.0000 C   0  0
   -2.0090   -4.2288    0.0000 C   0  0
   -3.3409   -1.9146    0.0000 C   0  0
   -1.9590    3.5074    0.0000 C   0  0
   -3.3298    1.2154    0.0000 C   0  0
    4.6895    1.1155    0.0000 C   0  0
    5.9825   -1.2209    0.0000 C   0  0
    0.6382   -5.7827    0.0000 N   0  0
   -3.3409   -3.4630    0.0000 C   0  0
   -3.3131    2.7637    0.0000 C   0  0
   -1.9313    5.0391    0.0000 O   0  0
   -4.6784    0.4606    0.0000 O   0  0
    6.0103    0.3219    0.0000 C   0  0
   -4.6340    3.5518    0.0000 O   0  0
   -0.5716    5.7827    0.0000 C   0  0
   -6.0103    1.2487    0.0000 C   0  0
   -4.6007    5.0946    0.0000 C   0  0
 19 26  1  0
 19 24  1  0
  1  3  2  0
  1  2  1  0
  1  4  1  0
  3  7  1  0
 26 30  1  0
 28 31  1  0
  6 13  1  0
 13 20  1  0
  3  8  1  0
  5 12  1  0
  5 11  2  0
  2  5  1  0
 10 17  1  0
 25 29  1  0
  9 16  2  0
  9 15  1  0
 20 27  2  0
  4 10  2  0
 14 21  2  0
 15 22  1  0
 11 18  1  0
 24 28  1  0
 17 23  2  0
 12 19  2  0
  4  9  1  0
 16 23  1  0
 18 25  1  0
 18 24  2  0
  8 15  2  0
  7 14  1  0
  2  6  2  0
  7 13  2  0
 21 27  1  0
M  END
>  <SOM>
22

$$$$

SciTegic02211520382D

 31 35  0  0  0  0            999 V2000
    0.6602   -1.1429    0.0000 C   0  0
    0.6713    0.3939    0.0000 C   0  0
    1.9861   -1.9306    0.0000 C   0  0
   -0.6768   -1.9140    0.0000 C   0  0
   -0.6546    1.1817    0.0000 C   0  0
    2.0194    1.1539    0.0000 C   0  0
    3.3232   -1.1761    0.0000 C   0  0
    1.9861   -3.4729    0.0000 N   0  0
   -0.6824   -3.4618    0.0000 C   0  0
   -2.0083   -1.1373    0.0000 C   0  0
   -0.6380    2.7295    0.0000 C   0  0
   -1.9972    0.4161    0.0000 C   0  0
    3.3509    0.3662    0.0000 C   0  0
    4.6324   -1.9639    0.0000 C   0  0
    0.6435   -4.2330    0.0000 C   0  0
   -2.0083   -4.2274    0.0000 C   0  0
   -3.3398   -1.9140    0.0000 C   0  0
   -1.9584    3.5062    0.0000 C   0  0
   -3.3287    1.2150    0.0000 C   0  0
    4.6879    1.1151    0.0000 C   0  0
    5.9806   -1.2205    0.0000 C   0  0
    0.6380   -5.7808    0.0000 N   0  0
   -3.3398   -3.4618    0.0000 C   0  0
   -3.3121    2.7628    0.0000 C   0  0
   -1.9306    5.0374    0.0000 O   0  0
   -4.6768    0.4605    0.0000 O   0  0
    6.0083    0.3218    0.0000 C   0  0
   -4.6324    3.5506    0.0000 O   0  0
   -0.5714    5.7808    0.0000 C   0  0
   -6.0083    1.2483    0.0000 C   0  0
   -4.5992    5.0929    0.0000 C   0  0
 19 26  1  0
 19 24  1  0
  1  3  2  0
  1  2  1  0
  1  4  1  0
  3  7  1  0
 26 30  1  0
 28 31  1  0
  6 13  1  0
 13 20  1  0
  3  8  1  0
  5 12  1  0
  5 11  2  0
  2  5  1  0
 10 17  1  0
 25 29  1  0
  9 16  2  0
  9 15  1  0
 20 27  2  0
  4 10  2  0
 14 21  2  0
 15 22  1  0
 11 18  1  0
 24 28  1  0
 17 23  2  0
 12 19  2  0
  4  9  1  0
 16 23  1  0
 18 25  1  0
 18 24  2  0
  8 15  2  0
  7 14  1  0
  2  6  1  0
  7 13  2  0
 21 27  1  0
M  END
>  <SOM>
22

$$$$

SciTegic02211520382D

 21 23  0  0  0  0            999 V2000
    3.3331   -0.7823    0.0000 C   0  0
    2.0058   -1.5498    0.0000 C   0  0
    3.3294    0.7712    0.0000 N   0  0
    4.6715   -1.5461    0.0000 C   0  0
    0.6674   -0.7749    0.0000 S   0  0
    2.0095   -3.0921    0.0000 C   0  0
    4.6678    1.5386    0.0000 C   0  0
    1.9984    1.5424    0.0000 C   0  0
    4.6715   -3.0884    0.0000 C   0  0
   -0.6637   -1.5461    0.0000 C   0  0
    3.3368   -3.8633    0.0000 C   0  0
    4.6678    3.0847    0.0000 C   0  0
    1.9984    3.0884    0.0000 C   0  0
   -1.9947   -0.7749    0.0000 C   0  0
   -0.6637   -3.0921    0.0000 C   0  0
    3.3368    3.8633    0.0000 N   0  0
   -3.3368   -1.5461    0.0000 C   0  0
   -1.9910    0.7675    0.0000 C   0  0
   -1.9947   -3.8559    0.0000 C   0  0
   -3.3368   -3.0847    0.0000 C   0  0
   -4.6715   -3.8596    0.0000 C   0  0
 15 19  1  0
  1  3  1  0
  1  2  1  0
 19 20  2  0
 20 21  1  0
  3  7  1  0
  6 11  1  0
  3  8  1  0
  5 10  1  0
 10 14  1  0
 10 15  2  0
  9 11  2  0
 17 20  1  0
 13 16  1  0
 12 16  1  0
  1  4  2  0
 14 17  2  0
 14 18  1  0
  8 13  1  0
  2  5  1  0
  2  6  2  0
  7 12  1  0
  4  9  1  0
M  END
>  <SOM>
16

$$$$

SciTegic02211520382D

 13 15  0  0  0  0            999 V2000
   -0.7720    0.6128    0.0000 C   0  0
    0.7720    0.6128    0.0000 C   0  0
   -1.2437   -0.8502    0.0000 C   0  0
   -1.7964    1.7574    0.0000 C   0  0
    1.2497   -0.8502    0.0000 C   0  0
    1.8025    1.7574    0.0000 C   0  0
    0.0060   -1.7574    0.0000 N   0  0
   -2.7487   -1.1716    0.0000 C   0  0
   -3.3075    1.4360    0.0000 C   0  0
    2.7547   -1.1716    0.0000 C   0  0
    3.3105    1.4360    0.0000 C   0  0
   -3.7851   -0.0300    0.0000 C   0  0
    3.7851   -0.0300    0.0000 N   0  0
  5 10  1  0
 11 13  1  0
  1  3  2  0
  1  2  1  0
  3  7  1  0
  8 12  2  0
  1  4  1  0
  2  5  2  0
  2  6  1  0
 10 13  2  0
  9 12  1  0
  5  7  1  0
  4  9  2  0
  6 11  2  0
  3  8  1  0
M  END
>  <SOM>
7

$$$$

SciTegic02211520382D

 33 35  0  0  0  0            999 V2000
   -1.9448   -1.0614    0.0000 N   0  0
   -0.6163   -1.8078    0.0000 C   0  0
   -3.2596   -1.8352    0.0000 S   0  0
   -1.9722    0.4588    0.0000 C   0  0
    0.6985   -1.0340    0.0000 C   0  0
   -4.5812   -2.6159    0.0000 C   0  0
   -4.0403   -0.5204    0.0000 O   0  0
   -2.4858   -3.1569    0.0000 O   0  0
   -3.3075    1.1984    0.0000 C   0  0
    2.0270   -1.7736    0.0000 C   0  0
    0.6711    0.4930    0.0000 C   0  0
   -5.8960   -1.8489    0.0000 C   0  0
   -4.5812   -4.1430    0.0000 C   0  0
   -4.5949    0.4040    0.0000 C   0  0
   -3.3486    2.7255    0.0000 C   0  0
    3.3418   -0.9929    0.0000 C   0  0
    1.9859    1.2874    0.0000 C   0  0
   -7.2177   -2.6159    0.0000 C   0  0
   -5.8960   -4.9099    0.0000 N   0  0
   -5.9440    1.1231    0.0000 C   0  0
   -4.6908    3.4445    0.0000 C   0  0
    3.3144    0.5410    0.0000 C   0  0
    4.6840   -1.7120    0.0000 O   0  0
   -7.2177   -4.1430    0.0000 C   0  0
   -5.9851    2.6433    0.0000 C   0  0
    5.9919   -0.9176    0.0000 C   0  0
   -7.3272    3.3692    0.0000 C   0  0
    7.3272   -1.6435    0.0000 C   0  0
   -7.9093    4.8620    0.0000 C   0  0
   -8.6283    2.5748    0.0000 C   0  0
   -6.7178    4.9099    0.0000 C   0  0
    8.6283   -0.8354    0.0000 O   0  0
    7.3546   -3.1637    0.0000 O   0  0
 27 30  1  0
 27 31  1  0
 19 24  2  0
  1  3  1  0
  1  2  1  0
 20 25  2  0
  1  4  1  0
  3  7  2  0
  3  6  1  0
 28 33  2  0
 23 26  1  0
  6 12  1  0
  6 13  2  0
  3  8  2  0
  5 11  2  0
  5 10  1  0
 10 16  2  0
 13 19  1  0
  9 15  1  0
  9 14  2  0
 14 20  1  0
 25 27  1  0
 11 17  1  0
 28 32  1  0
 15 21  2  0
 27 29  1  0
 26 28  1  0
 12 18  2  0
  4  9  1  0
 16 23  1  0
 16 22  1  0
 18 24  1  0
 17 22  2  0
  2  5  1  0
 21 25  1  0
M  END
>  <SOM>
19

$$$$

SciTegic02211520382D

 45 49  0  0  0  0            999 V2000
    7.1323   -1.0068    0.0000 C   0  0
    7.0709    0.4611    0.0000 C   0  0  1  0  0  0
    8.5311   -1.4987    0.0000 C   0  0
    6.0025   -1.9752    0.0000 C   0  0
    8.5926    0.9761    0.0000 C   0  0  1  0  0  0
    5.7950    1.3296    0.0000 N   0  0
    9.5457   -0.3074    0.0000 C   0  0
    8.8078   -2.9590    0.0000 C   0  0
    6.2792   -3.4432    0.0000 C   0  0
    9.0538    2.4517    0.0000 O   0  0
    4.5499    0.4227    0.0000 C   0  0
    7.6780   -3.9351    0.0000 C   0  0
    3.2741    1.2989    0.0000 C   0  0  2  0  0  0
    4.5038   -1.2143    0.0000 O   0  0
    3.2280    2.8283    0.0000 C   0  0
    2.0290    0.3920    0.0000 C   0  0
    4.5730    3.6507    0.0000 C   0  0
    0.7609    1.2681    0.0000 C   0  0  1  0  0  0
    5.9257    2.9206    0.0000 C   0  0
    4.5269    5.1955    0.0000 C   0  0
   -0.4919    0.3612    0.0000 C   0  0
    0.6763    3.1819    0.0000 O   0  0
    7.2399    3.7199    0.0000 C   0  0
    5.8488    6.0025    0.0000 C   0  0
   -1.7600    1.2374    0.0000 N   0  0
    7.2015    5.2647    0.0000 C   0  0
   -3.0435    0.5457    0.0000 C   0  0  1  0  0  0
   -1.8061    2.9283    0.0000 C   0  0
   -4.4193    1.2451    0.0000 C   0  0
   -3.0282   -1.0068    0.0000 C   0  0
   -3.0973    3.6891    0.0000 C   0  0
   -4.4039    2.9206    0.0000 N   0  0
   -1.6832   -1.7677    0.0000 N   0  0
   -4.3655   -1.7908    0.0000 O   0  0
   -5.7259    3.7660    0.0000 C   0  0
   -1.7062   -3.2511    0.0000 C   0  0
   -6.9709    2.8207    0.0000 C   0  0
   -3.0897   -3.9197    0.0000 C   0  0
   -0.4150   -3.9428    0.0000 C   0  0
   -2.2750   -4.7498    0.0000 C   0  0
   -8.3313    3.5969    0.0000 C   0  0
   -6.9709    1.2528    0.0000 C   0  0
   -9.6840    2.8207    0.0000 C   0  0
   -8.3313    0.4688    0.0000 N   0  0
   -9.6840    1.2528    0.0000 C   0  0
 19 23  2  0
 37 42  1  0
 27 30  1  0
 37 41  2  0
  1  3  2  0
  1  2  1  0
 20 24  1  0
 15 17  1  0
  1  4  1  0
  5  7  1  0
  3  7  1  0
 28 31  1  0
 35 37  1  0
 23 26  1  0
 16 18  1  0
  6 11  1  0
  3  8  1  0
 17 19  1  0
  5 10  1  0
 32 35  1  0
 30 34  2  0
 44 45  1  0
 43 45  2  0
 30 33  1  0
 25 28  1  0
 29 32  1  0
  9 12  1  0
 25 27  1  0
 11 14  2  0
 11 13  1  0
 33 36  1  0
 36 38  1  0
 36 39  1  0
 17 20  2  0
 27 29  1  0
 13 16  1  0
 31 32  1  0
  4  9  2  0
 24 26  2  0
 18 21  1  0
 13 15  1  0
 18 22  1  0
  8 12  2  0
  2  5  1  0
  2  6  1  0
 42 44  2  0
 41 43  1  0
 36 40  1  0
 21 25  1  0
M  END
>  <SOM>
44

$$$$

SciTegic02211520382D

 37 40  0  0  0  0            999 V2000
    0.5157    1.3316    0.0000 C   0  0  1  0  0  0
    1.2854    0.0077    0.0000 C   0  0  2  0  0  0
    1.2854    2.6632    0.0000 C   0  0
   -1.0237    1.3239    0.0000 N   0  0
    2.8172   -0.0077    0.0000 C   0  0
    0.5080   -1.3162    0.0000 N   0  0
    2.8249    2.6709    0.0000 C   0  0  2  0  0  0
   -1.7935    2.6632    0.0000 C   0  0
    3.5946    1.3316    0.0000 C   0  0
    1.2700   -2.6555    0.0000 C   0  0
    3.5946    4.0025    0.0000 C   0  0
   -3.3406    2.6478    0.0000 C   0  0
   -1.0391    4.0025    0.0000 O   0  0
    2.8018   -2.6632    0.0000 C   0  0
    0.4849   -3.9872    0.0000 O   0  0
    5.1417    3.9949    0.0000 N   0  0
    2.8249    5.3419    0.0000 O   0  0
   -4.2489    3.8871    0.0000 N   0  0
   -4.2335    1.4009    0.0000 S   0  0
    3.5561   -3.9949    0.0000 N   0  0
    3.5869   -1.3316    0.0000 O   0  0
    5.9115    2.6555    0.0000 C   0  0
    5.9192    5.3265    0.0000 C   0  0
   -5.7113    3.4022    0.0000 C   0  0
   -5.6959    1.8704    0.0000 C   0  0
    5.0956   -4.0025    0.0000 C   0  0
   -7.0353    4.1796    0.0000 C   0  0
   -7.0353    1.0930    0.0000 C   0  0
    5.8807   -2.6786    0.0000 C   0  0
    5.8499   -5.3265    0.0000 N   0  0
   -8.3746    3.4022    0.0000 C   0  0
   -8.3746    1.8627    0.0000 N   0  0
    7.4047   -2.6863    0.0000 C   0  0
    7.3816   -5.3419    0.0000 C   0  0
   -9.6985    1.0853    0.0000 C   0  0
    8.1590   -4.0256    0.0000 C   0  0
    9.6985   -4.0410    0.0000 Cl  0  0
 27 31  1  0
 19 25  1  0
  1  3  1  0
  1  2  1  0
 36 37  1  0
  4  8  1  0
  1  4  1  0
  3  7  1  0
 26 30  2  0
  5  9  1  0
 28 32  1  0
  6 10  1  0
 29 33  2  0
  7  9  1  0
 10 14  1  0
 10 15  2  0
 25 28  1  0
 30 34  1  0
 24 27  1  0
 20 26  1  0
 14 21  2  0
 14 20  1  0
 11 17  2  0
 11 16  1  0
 33 36  1  0
 26 29  1  0
 12 18  2  0
 12 19  1  0
 31 32  1  0
 16 23  1  0
 16 22  1  0
 24 25  2  0
 18 24  1  0
 34 36  2  0
 32 35  1  0
  8 12  1  0
  8 13  2  0
  2  5  1  0
  2  6  1  0
  7 11  1  0
M  END
>  <SOM>
32

$$$$

SciTegic02211520382D

 21 24  0  0  0  0            999 V2000
   -2.8271   -0.3103    0.0000 C   0  0  2  0  0  0
   -4.1913    0.1231    0.0000 C   0  0  1  0  0  0
   -3.3885    1.0343    0.0000 C   0  0
   -1.5268   -0.9062    0.0000 N   0  0
   -4.2012    2.1523    0.0000 C   0  0
   -5.7822   -0.5713    0.0000 C   0  0
   -4.8661    1.3741    0.0000 N   0  0
   -0.2512   -0.0591    0.0000 C   0  0
   -4.8464    3.1177    0.0000 C   0  0
   -6.2058    0.7191    0.0000 C   0  0
    1.1279   -0.8127    0.0000 C   0  0
   -0.2512    1.5022    0.0000 O   0  0
    2.4330   -0.0197    0.0000 C   0  0
    1.1328   -2.3592    0.0000 N   0  0
    3.7875   -0.7634    0.0000 C   0  0
    2.4922   -3.1177    0.0000 C   0  0
    3.8220   -2.3198    0.0000 C   0  0
    5.2700   -0.2413    0.0000 C   0  0
    5.3143   -2.7778    0.0000 O   0  0
    6.2058   -1.4874    0.0000 C   0  0
   -3.7875   -1.2707    0.0000 H   0  0
 19 20  1  0
 15 18  1  0
  1  3  1  0
  1  2  1  0
 15 17  1  0
  4  8  1  0
  1  4  1  0
  3  7  1  0
 16 17  2  0
  5  9  1  0
  6 10  1  0
 17 19  1  0
  2 21  1  0
  7  9  1  0
 11 14  2  0
 11 13  1  0
 13 15  2  0
 18 20  2  0
 14 16  1  0
  8 11  1  0
  8 12  2  0
  2  5  1  0
  2  6  1  0
  7 10  1  0
M  END
>  <SOM>
7

$$$$

SciTegic02211520382D

 23 25  0  0  0  0            999 V2000
    2.2660   -1.0883    0.0000 C   0  0
    2.2660   -2.5791    0.0000 C   0  0
    3.8363   -0.6212    0.0000 C   0  0
    0.9690   -0.3379    0.0000 C   0  0
    3.6723   -3.1356    0.0000 N   0  0
    0.9690   -3.3294    0.0000 C   0  0
    4.7507   -1.9629    0.0000 C   0  0
    4.3581    0.8448    0.0000 C   0  0
   -0.3280   -1.0883    0.0000 C   0  0
   -0.3280   -2.5791    0.0000 C   0  0
    3.1555    1.8237    0.0000 C   0  0
   -1.6598   -0.3180    0.0000 C   0  0
    3.6773    3.2847    0.0000 N   0  0
   -2.8325   -1.3169    0.0000 S   0  0
    2.4698    4.2637    0.0000 C   0  0
    5.1681    3.7021    0.0000 C   0  0
   -4.0003   -2.3157    0.0000 N   0  0
   -3.9059   -0.0845    0.0000 O   0  0
   -1.8784   -2.4548    0.0000 O   0  0
   -5.4265   -1.9977    0.0000 C   0  0
   -3.8960   -3.9158    0.0000 C   0  0
   -6.2614   -3.2201    0.0000 C   0  0
   -5.3718   -4.5022    0.0000 C   0  0
  1  3  1  0
  1  2  2  0
 20 22  1  0
  1  4  1  0
  3  7  2  0
 22 23  1  0
  5  7  1  0
  6 10  2  0
  3  8  1  0
  9 12  1  0
  9 10  1  0
 11 13  1  0
 17 20  1  0
 17 21  1  0
 13 16  1  0
 12 14  1  0
  4  9  2  0
 13 15  1  0
 14 17  1  0
  8 11  1  0
 14 18  2  0
 14 19  2  0
  2  5  1  0
  2  6  1  0
 21 23  1  0
M  END
>  <SOM>
13

$$$$

SciTegic02211520382D

 28 31  0  0  0  0            999 V2000
   -0.2319   -1.7364    0.0000 C   0  0
   -0.2319   -3.2221    0.0000 C   0  0
    1.3290   -1.2725    0.0000 C   0  0
   -1.5170   -0.9967    0.0000 C   0  0
   -1.5170   -3.9681    0.0000 C   0  0
    1.1660   -3.7800    0.0000 C   0  0
    2.2379   -2.6140    0.0000 C   0  0
    1.8430    0.1693    0.0000 O   0  0
   -2.8084   -1.7364    0.0000 C   0  0
   -2.8084   -3.2221    0.0000 C   0  0
    3.7737   -2.7206    0.0000 C   0  0
   -4.1373   -0.9654    0.0000 O   0  0
   -4.1373   -3.9931    0.0000 O   0  0
    4.3881   -1.3039    0.0000 C   0  0
   -5.3158   -1.8430    0.0000 C   0  0
   -4.1624   -5.8487    0.0000 C   0  0
    5.9239   -1.1346    0.0000 C   0  0
    3.4791   -0.0690    0.0000 C   0  0
    6.5382    0.2758    0.0000 C   0  0
    4.0872    1.3415    0.0000 C   0  0
    5.6230    1.5170    0.0000 N   0  0
    6.2373    2.9275    0.0000 C   0  0
    5.1152    3.9806    0.0000 C   0  0
    5.4663    5.4788    0.0000 C   0  0
    3.6358    3.5293    0.0000 C   0  0
    4.3317    6.5320    0.0000 C   0  0
    2.5137    4.5824    0.0000 C   0  0
    2.8648    6.0806    0.0000 C   0  0
 19 21  1  0
  1  3  1  0
  1  2  2  0
  1  4  1  0
  3  7  1  0
 22 23  1  0
 23 25  2  0
 23 24  1  0
  3  8  2  0
 17 19  1  0
 10 13  1  0
  5 10  2  0
  9 12  1  0
  9 10  1  0
 12 15  1  0
  6  7  1  0
 11 14  1  0
 13 16  1  0
 26 28  1  0
  4  9  2  0
 24 26  2  0
 20 21  1  0
 18 20  1  0
 14 17  1  0
 14 18  1  0
  2  5  1  0
  2  6  1  0
 27 28  2  0
  7 11  1  0
 25 27  1  0
 21 22  1  0
M  END
>  <SOM>
21

$$$$

SciTegic02211520382D

 28 31  0  0  0  0            999 V2000
   -0.2319   -1.7364    0.0000 C   0  0
   -0.2319   -3.2221    0.0000 C   0  0
    1.3290   -1.2725    0.0000 C   0  0
   -1.5170   -0.9967    0.0000 C   0  0
   -1.5170   -3.9681    0.0000 C   0  0
    1.1660   -3.7800    0.0000 C   0  0
    2.2379   -2.6140    0.0000 C   0  0
    1.8430    0.1693    0.0000 O   0  0
   -2.8084   -1.7364    0.0000 C   0  0
   -2.8084   -3.2221    0.0000 C   0  0
    3.7737   -2.7206    0.0000 C   0  0
   -4.1373   -0.9654    0.0000 O   0  0
   -4.1373   -3.9931    0.0000 O   0  0
    4.3881   -1.3039    0.0000 C   0  0
   -5.3158   -1.8430    0.0000 C   0  0
   -4.1624   -5.8487    0.0000 C   0  0
    5.9239   -1.1346    0.0000 C   0  0
    3.4791   -0.0690    0.0000 C   0  0
    6.5382    0.2758    0.0000 C   0  0
    4.0872    1.3415    0.0000 C   0  0
    5.6230    1.5170    0.0000 N   0  0
    6.2373    2.9275    0.0000 C   0  0
    5.1152    3.9806    0.0000 C   0  0
    5.4663    5.4788    0.0000 C   0  0
    3.6358    3.5293    0.0000 C   0  0
    4.3317    6.5320    0.0000 C   0  0
    2.5137    4.5824    0.0000 C   0  0
    2.8648    6.0806    0.0000 C   0  0
 19 21  1  0
  1  3  1  0
  1  2  2  0
  1  4  1  0
  3  7  1  0
 22 23  1  0
 23 25  2  0
 23 24  1  0
  3  8  2  0
 17 19  1  0
 10 13  1  0
  5 10  2  0
  9 12  1  0
  9 10  1  0
 12 15  1  0
  6  7  1  0
 11 14  1  0
 13 16  1  0
 26 28  1  0
  4  9  2  0
 24 26  2  0
 20 21  1  0
 18 20  1  0
 14 17  1  0
 14 18  1  0
  2  5  1  0
  2  6  1  0
 27 28  2  0
  7 11  1  0
 25 27  1  0
 21 22  1  0
M  END
>  <SOM>
21

$$$$

SciTegic02211520382D

 29 31  0  0  0  0            999 V2000
   -0.8838    0.5629    0.0000 N   0  0
   -1.3204    1.9622    0.0000 C   0  0
   -2.2199   -0.3314    0.0000 C   0  0
    0.5629    0.0473    0.0000 C   0  0
   -2.8038    2.0726    0.0000 C   0  0
   -0.3630    3.1721    0.0000 S   0  0
   -3.4719    0.6576    0.0000 N   0  0
   -2.2830   -1.8675    0.0000 C   0  0
    0.5629   -1.4834    0.0000 C   0  0
   -3.5824    3.4088    0.0000 C   0  0
    1.0994    2.6671    0.0000 C   0  0
   -3.7560   -2.3251    0.0000 O   0  0
    1.8938   -2.2515    0.0000 C   0  0
   -0.7680   -2.2515    0.0000 C   0  0
   -5.1079    3.5455    0.0000 C   0  0
   -2.9406    4.8238    0.0000 C   0  0
    2.2620    3.6823    0.0000 C   0  0
    1.3940    1.1520    0.0000 C   0  0
   -3.8191   -3.9190    0.0000 C   0  0
    1.8938   -3.7875    0.0000 C   0  0
   -0.7680   -3.7875    0.0000 C   0  0
    3.7244    3.1773    0.0000 C   0  0
    2.8512    0.6523    0.0000 C   0  0
   -5.1763   -4.6450    0.0000 N   0  0
   -2.5145   -4.7975    0.0000 O   0  0
    0.5629   -4.5556    0.0000 N   0  0
    4.0190    1.6623    0.0000 C   0  0
    4.8870    4.1926    0.0000 Cl  0  0
    3.1510   -0.8627    0.0000 Cl  0  0
 19 24  1  0
 19 25  2  0
  1  3  1  0
  1  2  1  0
  1  4  1  0
  5  7  1  0
  3  7  2  0
 23 29  1  0
 22 27  1  0
 22 28  1  0
  6 11  1  0
 13 20  2  0
  3  8  1  0
  5 10  1  0
 10 15  1  0
 10 16  1  0
 20 26  1  0
  9 14  2  0
  9 13  1  0
 23 27  2  0
 14 21  1  0
 11 17  1  0
 11 18  2  0
 17 22  2  0
 12 19  1  0
  4  9  1  0
 18 23  1  0
  8 12  1  0
  2  5  2  0
  2  6  1  0
 21 26  2  0
M  END
>  <SOM>
26

$$$$

SciTegic02211520382D

 20 23  0  0  0  0            999 V2000
   -0.7690    0.3825    0.0000 N   0  0
    0.7126    0.3825    0.0000 C   0  0
   -1.7312    1.5541    0.0000 C   0  0
   -1.5098   -0.9019    0.0000 C   0  0
    1.7151    1.6346    0.0000 C   0  0
    1.4534   -0.9019    0.0000 C   0  0
   -1.4655    3.0518    0.0000 C   0  0
   -3.1605    1.0387    0.0000 N   0  0
   -0.7690   -2.1862    0.0000 C   0  0
    1.3649    3.1404    0.0000 C   0  0
    3.1927    1.1837    0.0000 C   0  0
    0.7126   -2.1862    0.0000 N   0  0
   -0.0564    3.7966    0.0000 C   0  0
   -2.6291    4.0261    0.0000 C   0  0
   -4.3200    2.0171    0.0000 C   0  0
    2.4922    4.1952    0.0000 C   0  0
    4.3200    2.2385    0.0000 C   0  0
    1.4816   -3.5188    0.0000 C   0  0
   -4.0543    3.5108    0.0000 C   0  0
    3.9698    3.7443    0.0000 C   0  0
 15 19  2  0
  1  3  1  0
  1  2  1  0
  1  4  1  0
  3  7  1  0
  6 12  1  0
  3  8  2  0
  5 11  2  0
  5 10  1  0
 10 16  2  0
  2  5  1  0
  9 12  1  0
 11 17  1  0
 17 20  2  0
 10 13  1  0
 12 18  1  0
  4  9  1  0
 16 20  1  0
  8 15  1  0
 14 19  1  0
  7 14  2  0
  2  6  1  0
  7 13  1  0
M  END
>  <SOM>
12

$$$$

SciTegic02211520382D

 19 22  0  0  0  0            999 V2000
    0.5506    0.9636    0.0000 C   0  0
    0.5506   -0.5830    0.0000 C   0  0
    2.0243    1.4413    0.0000 C   0  0
   -0.7935    1.7288    0.0000 C   0  0
   -0.7854   -1.3644    0.0000 C   0  0
    2.0243   -1.0648    0.0000 N   0  0
    2.9312    0.1903    0.0000 C   0  0
    2.6519    2.8583    0.0000 C   0  0
   -2.1296    0.9555    0.0000 C   0  0
   -0.7976    3.2794    0.0000 C   0  0
   -2.1296   -0.5911    0.0000 C   0  0
   -0.7652   -2.8340    0.0000 C   0  0
    4.4737    0.3522    0.0000 C   0  0
    4.1944    3.0203    0.0000 C   0  0
   -3.4697    1.7207    0.0000 C   0  0
   -3.4616   -1.3644    0.0000 C   0  0
    5.1013    1.7693    0.0000 C   0  0
   -4.8057    0.9474    0.0000 N   0  0
   -4.8057   -0.5952    0.0000 C   0  0
 15 18  2  0
  1  3  1  0
  1  2  2  0
  1  4  1  0
  3  7  2  0
 16 19  2  0
  3  8  1  0
 18 19  1  0
  5 11  2  0
  9 15  1  0
  9 11  1  0
  4 10  1  0
  6  7  1  0
 11 16  1  0
  5 12  1  0
 13 17  2  0
  4  9  2  0
 14 17  1  0
  8 14  2  0
  2  5  1  0
  2  6  1  0
  7 13  1  0
M  END
>  <SOM>
18

$$$$

SciTegic02211520382D

 31 33  0  0  0  0            999 V2000
   -0.3288    1.5426    0.0000 C   0  0
   -0.1886    0.0919    0.0000 N   0  0
   -1.7554    1.8618    0.0000 C   0  0
    0.7544    2.5098    0.0000 S   0  0
   -1.5378   -0.4836    0.0000 C   0  0
    1.0639   -0.6480    0.0000 C   0  0
   -2.5001    0.6045    0.0000 N   0  0
   -2.3405    3.2061    0.0000 C   0  0
    2.1471    2.0407    0.0000 C   0  0
    0.4642    3.9412    0.0000 O   0  0
   -1.8521   -1.9150    0.0000 C   0  0
    1.0590   -2.1084    0.0000 C   0  0
   -0.8414    4.3135    0.0000 C   0  0
   -2.1132    5.0389    0.0000 C   0  0
   -3.7913    3.3754    0.0000 O   0  0
    3.2448    2.9982    0.0000 C   0  0
    2.4324    0.6335    0.0000 C   0  0
   -3.2593   -2.3550    0.0000 O   0  0
   -0.2079   -2.8531    0.0000 C   0  0
    2.3212   -2.8580    0.0000 C   0  0
    4.6133    2.5388    0.0000 C   0  0
    3.8009    0.1547    0.0000 C   0  0
   -4.3232   -1.3685    0.0000 C   0  0
   -0.2079   -4.3184    0.0000 C   0  0
    2.3212   -4.3184    0.0000 C   0  0
    4.8890    1.1074    0.0000 C   0  0
    5.7159    3.4963    0.0000 Cl  0  0
    4.0814   -1.2815    0.0000 Cl  0  0
   -5.7159   -1.7941    0.0000 N   0  0
   -4.0040    0.0629    0.0000 O   0  0
    1.0590   -5.0389    0.0000 N   0  0
 22 26  2  0
 19 24  1  0
  1  3  2  0
  1  2  1  0
 20 25  2  0
  1  4  1  0
 22 28  1  0
  3  7  1  0
 23 29  1  0
  6 12  1  0
 12 20  1  0
  3  8  1  0
  5 11  1  0
  9 17  2  0
  9 16  1  0
  4 10  2  0
 24 31  2  0
 11 18  1  0
 17 22  1  0
 12 19  2  0
 23 30  2  0
  4  9  1  0
 16 21  2  0
 18 23  1  0
 25 31  1  0
  8 14  1  0
  8 15  1  0
  8 13  1  0
  2  5  1  0
  2  6  1  0
  5  7  2  0
 21 27  1  0
 21 26  1  0
M  END
>  <SOM>
31

$$$$

SciTegic02211520382D

 23 26  0  0  0  0            999 V2000
    1.0894    1.9466    0.0000 C   0  0
   -0.3810    2.3991    0.0000 C   0  0
    1.9704    3.1729    0.0000 O   0  0
    0.0417    0.7858    0.0000 C   0  0
    2.5836    1.6133    0.0000 C   0  0
   -0.3929    3.9230    0.0000 C   0  0
   -1.7264    1.6252    0.0000 C   0  0
    1.0656    4.4112    0.0000 C   0  0
    0.5239   -0.6727    0.0000 C   0  0
    3.0479    0.1548    0.0000 C   0  0
   -1.7264    4.6969    0.0000 C   0  0
   -3.0479    2.3931    0.0000 C   0  0
    1.5359    5.8756    0.0000 O   0  0
    2.0240   -0.9941    0.0000 N   0  0
   -3.0479    3.9230    0.0000 C   0  0
    3.0360    6.2030    0.0000 C   0  0
    2.5062   -2.4526    0.0000 C   0  0
    1.4763   -3.6016    0.0000 C   0  0
   -0.0298   -3.2801    0.0000 C   0  0
    1.9585   -5.0541    0.0000 C   0  0
   -1.0537   -4.4231    0.0000 C   0  0
    0.9406   -6.2030    0.0000 C   0  0
   -0.5774   -5.8875    0.0000 C   0  0
 19 21  1  0
  1  3  1  0
  1  2  1  0
 20 22  2  0
  1  5  1  0
  1  4  1  0
 22 23  1  0
  6 11  1  0
  3  8  1  0
 17 18  1  0
  5 10  1  0
 10 14  1  0
  6  8  1  0
  9 14  1  0
 12 15  1  0
 11 15  2  0
 18 19  2  0
 13 16  1  0
  4  9  1  0
 18 20  1  0
 14 17  1  0
  8 13  1  0
  2  6  2  0
  2  7  1  0
  7 12  2  0
 21 23  2  0
M  END
>  <SOM>
14

$$$$

SciTegic02211520382D

 13 14  0  0  0  0            999 V2000
   -0.1738   -0.1225    0.0000 C   0  0
   -0.9559   -1.4418    0.0000 C   0  0
   -0.9204    1.2324    0.0000 C   0  0
    1.3707   -0.1225    0.0000 C   0  0
   -2.5004   -1.4418    0.0000 C   0  0
   -0.2094   -2.7966    0.0000 C   0  0
   -0.1383    2.5517    0.0000 C   0  0
    2.1488    1.1969    0.0000 C   0  0
   -3.2786   -2.7611    0.0000 C   0  0
   -0.9915   -4.1160    0.0000 C   0  0
    1.4062    2.5517    0.0000 C   0  0
   -2.5359   -4.1160    0.0000 C   0  0
    2.1883    3.8750    0.0000 N   0  0
 10 12  1  0
 11 13  1  0
  1  3  1  0
  1  2  1  0
  3  7  2  0
  4  8  1  0
  1  4  2  0
  2  5  2  0
  2  6  1  0
  8 11  2  0
  7 11  1  0
  9 12  2  0
  5  9  1  0
  6 10  2  0
M  END
>  <SOM>
13

$$$$

SciTegic02211520382D

 17 19  0  0  0  0            999 V2000
   -1.8318    0.2892    0.0000 C   0  0
   -3.3947    0.3450    0.0000 C   0  0
   -1.3650   -1.1722    0.0000 C   0  0
   -0.8220    1.4563    0.0000 C   0  0
   -3.8615   -1.1722    0.0000 C   0  0
   -4.4045    1.4563    0.0000 C   0  0
   -2.6538   -2.0500    0.0000 C   0  0
    0.1522   -1.5223    0.0000 C   0  0
    0.7358    1.1062    0.0000 C   0  0
   -5.3432   -1.5223    0.0000 C   0  0
   -5.9267    1.1062    0.0000 C   0  0
    1.2077   -0.4110    0.0000 C   0  0
   -6.3936   -0.3552    0.0000 C   0  0
    2.7249   -0.7662    0.0000 N   0  0
    3.8158    0.3450    0.0000 C   0  0
    5.2975   -0.0609    0.0000 C   0  0
    3.3896    1.8064    0.0000 O   0  0
 14 15  1  0
  5 10  1  0
 15 16  1  0
  1  3  2  0
  1  2  1  0
 15 17  2  0
  3  7  1  0
  8 12  2  0
  1  4  1  0
  2  5  2  0
  2  6  1  0
 10 13  2  0
  9 12  1  0
  5  7  1  0
 11 13  1  0
 12 14  1  0
  4  9  2  0
  6 11  2  0
  3  8  1  0
M  END
>  <SOM>
14

$$$$
