# Supplementary material for: QNA-Based Prediction of Sites of Metabolism
Source: Molecules. 2017 Dec 1;22(12):2123. doi: 10.3390/molecules22122123 (PMC6149875; doi:10.3390/molecules22122123)
Supplement: Supplementary file 1 [file molecules-22-02123-s001.zip › SupplementaryMaterials/SDF/BY-REACTION/O-Dealkylation.sdf]

SciTegic02211520382D

 17 18  0  0  0  0            999 V2000
   -0.9651   -0.1542    0.0000 C   0  0
   -0.9651   -1.6865    0.0000 C   0  0
    0.3582    0.6069    0.0000 C   0  0
   -2.2934    0.6069    0.0000 C   0  0
   -2.2934   -2.4526    0.0000 C   0  0
    0.3582   -2.4526    0.0000 C   0  0
    1.6865   -0.1542    0.0000 C   0  0
   -3.6167   -0.1542    0.0000 C   0  0
   -3.6167   -1.6865    0.0000 C   0  0
    1.6865   -1.6865    0.0000 C   0  0
    3.0098    0.6069    0.0000 C   0  0  2  0  0  0
   -4.9450   -2.4526    0.0000 O   0  0
    4.3480   -0.1592    0.0000 C   0  0
    3.0098    2.2138    0.0000 C   0  0
   -6.2683   -1.6865    0.0000 C   0  0
    5.6415    0.5622    0.0000 O   0  0
    4.3729   -1.7561    0.0000 O   0  0
 11 14  1  0
 11 13  1  0
  1  3  1  0
  1  2  2  0
 13 17  2  0
  3  7  2  0
  4  8  2  0
  1  4  1  0
  2  5  1  0
  2  6  1  0
 13 16  1  0
  7 11  1  0
  9 12  1  0
  5  9  2  0
  8  9  1  0
  6 10  2  0
 12 15  1  0
  7 10  1  0
M  END
>  <SOM>
12

$$$$

SciTegic02211520382D

 19 20  0  0  0  0            999 V2000
   -1.7062    0.0000    0.0000 C   0  0
   -1.7062   -1.5124    0.0000 C   0  0
   -0.3970    0.7846    0.0000 C   0  0
   -3.0485    0.7846    0.0000 C   0  0
   -3.0485   -2.2923    0.0000 C   0  0
   -0.3970   -2.2923    0.0000 O   0  0
    0.9453    0.0000    0.0000 C   0  0
   -0.4065    2.3159    0.0000 C   0  0
   -4.3530    0.0000    0.0000 C   0  0
   -4.3530   -1.5124    0.0000 C   0  0
    0.9453   -1.5124    0.0000 C   0  0
    0.8744    3.1430    0.0000 N   0  0
   -5.6622   -2.2686    0.0000 O   0  0
    2.2875   -2.2923    0.0000 O   0  0
    2.3348    2.2875    0.0000 C   0  0
   -5.6622   -3.7763    0.0000 C   0  0
    3.6015    3.1430    0.0000 C   0  0
    4.9910    2.3206    0.0000 C   0  0
    6.2529    3.1808    0.0000 C   0  0
 17 18  1  0
  5 10  2  0
 11 14  2  0
 18 19  1  0
  1  3  1  0
  1  2  2  0
 13 16  1  0
 15 17  1  0
  3  7  2  0
  8 12  1  0
  1  4  1  0
  2  5  1  0
  2  6  1  0
 10 13  1  0
  7 11  1  0
  9 10  1  0
  4  9  2  0
  6 11  1  0
  3  8  1  0
 12 15  1  0
M  END
>  <SOM>
13

$$$$

SciTegic02211520382D

 18 19  0  0  0  0            999 V2000
    0.7854    2.3900    0.0000 C   0  0
   -0.5879    1.5950    0.0000 C   0  0
    0.2217    3.7923    0.0000 C   0  0
    2.2840    2.2021    0.0000 C   0  0
    0.4963    0.9107    0.0000 N   0  0
   -1.9564    2.3949    0.0000 C   0  0
   -0.5782    0.0241    0.0000 C   0  0
    1.1613    5.0210    0.0000 C   0  0
    3.2285    3.4309    0.0000 C   0  0
    1.6335   -0.0819    0.0000 C   0  0
   -3.3248    1.6046    0.0000 C   0  0
   -1.9419   -0.7758    0.0000 C   0  0
    2.6647    4.8186    0.0000 C   0  0
    1.3444   -1.5612    0.0000 C   0  0
   -3.3248    0.0193    0.0000 C   0  0
    2.4816   -2.5491    0.0000 C   0  0
    2.1877   -4.0284    0.0000 O   0  0
    3.3248   -5.0210    0.0000 C   0  0
 17 18  1  0
 11 15  2  0
  5 10  1  0
 10 14  1  0
  1  3  1  0
  1  2  1  0
 14 16  1  0
  1  5  1  0
  1  4  1  0
  8 13  1  0
  2  6  2  0
  2  7  1  0
  9 13  1  0
 16 17  1  0
  7 12  2  0
  4  9  1  0
  6 11  1  0
  3  8  1  0
 12 15  1  0
M  END
>  <SOM>
17

$$$$

SciTegic02211520382D

 29 31  0  0  0  0            999 V2000
   -2.3203    1.1756    0.0000 C   0  0
   -3.7867    1.6396    0.0000 C   0  0
   -1.4293    2.4193    0.0000 C   0  0
   -1.8438   -0.2908    0.0000 C   0  0
   -3.7928    3.1741    0.0000 N   0  0
   -5.1293    0.8662    0.0000 N   0  0
    0.1114    2.4316    0.0000 C   0  0
   -2.3388    3.6567    0.0000 N   0  0
   -2.8771   -1.4417    0.0000 C   0  0
   -5.1293    3.9537    0.0000 C   0  0
   -6.4596    1.6335    0.0000 C   0  0
    0.8848    1.0952    0.0000 C   0  0
    0.8662    3.7743    0.0000 C   0  0
   -2.3883   -2.8957    0.0000 N   0  0
   -4.3868   -1.1261    0.0000 O   0  0
   -6.4596    3.1741    0.0000 C   0  0
   -5.1293    5.5006    0.0000 C   0  0
   -7.7961    0.8600    0.0000 C   0  0
    2.4193    1.1013    0.0000 C   0  0
    2.4193    3.7743    0.0000 C   0  0
   -0.8848   -3.2174    0.0000 C   0  0
   -3.4216   -4.0342    0.0000 C   0  0
    3.1927    2.4378    0.0000 C   0  0
   -0.4084   -4.6776    0.0000 C   0  0
   -2.9514   -5.5006    0.0000 C   0  0
    4.7333    2.4440    0.0000 O   0  0
    5.5006    1.1013    0.0000 C   0  0
    7.0350    1.1013    0.0000 C   0  0
    7.7961   -0.2475    0.0000 F   0  0
 19 23  2  0
  1  3  1  0
  1  2  2  0
 20 23  1  0
  1  4  1  0
  3  7  1  0
 22 25  1  0
  5  8  1  0
 23 26  1  0
  6 11  2  0
 13 20  2  0
  3  8  2  0
  5 10  1  0
 10 16  2  0
 10 17  1  0
  9 15  2  0
  9 14  1  0
 14 21  1  0
 14 22  1  0
 11 16  1  0
 11 18  1  0
 27 28  1  0
 12 19  1  0
  4  9  1  0
 28 29  1  0
 26 27  1  0
  2  5  1  0
  2  6  1  0
  7 13  1  0
  7 12  2  0
 21 24  1  0
M  END
>  <SOM>
26

$$$$

SciTegic02211520382D

 47 53  0  0  0  0            999 V2000
   -3.6113    0.0159    0.0000 C   0  0  1  0  0  0
   -2.5666    0.8591    0.0000 C   0  0  1  0  0  0
   -3.6113    1.3840    0.0000 C   0  0
   -3.6113   -1.3310    0.0000 C   0  0  1  0  0  0
   -4.7355    0.6841    0.0000 C   0  0  2  0  0  0
   -1.2780    0.5515    0.0000 C   0  0  1  0  0  0
   -2.6832    2.1689    0.0000 C   0  0
   -1.2780   -1.8772    0.0000 C   0  0  2  0  0  0
   -5.3983   -0.5303    0.0000 N   0  0
   -4.7355   -1.9833    0.0000 C   0  0  2  0  0  0
   -2.5666   -2.1530    0.0000 C   0  0  2  0  0  0
   -5.8915    0.0159    0.0000 C   0  0
   -4.7355    2.0469    0.0000 O   0  0
   -0.7000   -0.6416    0.0000 C   0  0  1  0  0  0
   -0.5939    1.7075    0.0000 C   0  0  2  0  0  0
   -1.4477    2.7310    0.0000 C   0  0  1  0  0  0
   -5.3877   -3.1446    0.0000 C   0  0
   -6.6816   -0.5303    0.0000 C   0  0
   -5.8915   -1.3310    0.0000 C   0  0
   -4.0832   -3.1446    0.0000 C   0  0
   -2.5666   -3.4999    0.0000 O   0  0
   -5.8438    2.6673    0.0000 C   0  0
    1.2356    0.4773    0.0000 C   0  0  2  0  0  0
   -0.0424   -1.8083    0.0000 O   0  0
    2.0416    1.7075    0.0000 O   0  0
    0.6363    3.1817    0.0000 C   0  0  2  0  0  0
   -2.1318    3.8764    0.0000 O   0  0
   -4.7355   -4.3165    0.0000 O   0  0
    2.6249   -0.0265    0.0000 O   0  0
    1.2674   -2.0098    0.0000 C   0  0
    2.7151    2.8582    0.0000 C   0  0
    1.2939    4.3324    0.0000 O   0  0
   -4.0832   -5.4938    0.0000 C   0  0
    2.0946   -0.9863    0.0000 C   0  0
    1.7446   -3.2666    0.0000 O   0  0
    4.0408    2.8582    0.0000 C   0  0
    2.0416    4.0196    0.0000 O   0  0
    0.6629    5.4938    0.0000 C   0  0
    4.6877    1.7075    0.0000 C   0  0
    4.6877    4.0196    0.0000 C   0  0
    6.0241    1.7075    0.0000 C   0  0
    6.0241    4.0196    0.0000 C   0  0
    6.6816    2.8582    0.0000 C   0  0
   -1.4212    1.5325    0.0000 H   0  0
   -3.6113   -2.6673    0.0000 H   0  0
    0.0636    0.5515    0.0000 H   0  0
   -0.6151   -3.0226    0.0000 H   0  0
 28 33  1  0
 20 28  1  0
  1  3  1  0
  1  2  1  0
 12 19  1  0
 15 16  1  0
  1  5  1  0
  1  4  1  0
 26 32  1  0
  8 47  1  0
 23 29  1  0
 23 26  1  0
 24 30  1  0
 11 21  1  0
  3  9  1  0
  3  8  1  0
 13 22  1  0
  6 15  1  0
  5 13  1  0
  5 12  1  0
 39 41  2  0
 10 17  1  0
 30 34  1  0
 10 19  1  0
 32 38  1  0
  2 44  1  0
 40 42  1  0
  4 45  1  0
  9 17  1  0
  2  7  1  0
  6 14  1  0
  4 10  1  0
  4 11  1  0
 36 40  2  0
 14 23  1  0
  9 18  1  0
 42 43  2  0
 15 25  1  0
 36 39  1  0
 14 24  1  0
 16 27  1  0
 16 26  1  0
  6 46  1  0
 31 37  2  0
 31 36  1  0
  8 14  1  0
  8 11  1  0
  2  6  1  0
  7 16  1  0
 41 43  1  0
 30 35  2  0
 10 20  1  0
 25 31  1  0
M  END
>  <SOM>
13

$$$$

SciTegic02211520382D

 47 53  0  0  0  0            999 V2000
   -3.6113    0.0159    0.0000 C   0  0  1  0  0  0
   -2.5666    0.8591    0.0000 C   0  0  1  0  0  0
   -3.6113    1.3840    0.0000 C   0  0
   -3.6113   -1.3310    0.0000 C   0  0  1  0  0  0
   -4.7355    0.6841    0.0000 C   0  0  2  0  0  0
   -1.2780    0.5515    0.0000 C   0  0  1  0  0  0
   -2.6832    2.1689    0.0000 C   0  0
   -1.2780   -1.8772    0.0000 C   0  0  2  0  0  0
   -5.3983   -0.5303    0.0000 N   0  0
   -4.7355   -1.9833    0.0000 C   0  0  2  0  0  0
   -2.5666   -2.1530    0.0000 C   0  0  2  0  0  0
   -5.8915    0.0159    0.0000 C   0  0
   -4.7355    2.0469    0.0000 O   0  0
   -0.7000   -0.6416    0.0000 C   0  0  1  0  0  0
   -0.5939    1.7075    0.0000 C   0  0  2  0  0  0
   -1.4477    2.7310    0.0000 C   0  0  1  0  0  0
   -5.3877   -3.1446    0.0000 C   0  0
   -6.6816   -0.5303    0.0000 C   0  0
   -5.8915   -1.3310    0.0000 C   0  0
   -4.0832   -3.1446    0.0000 C   0  0
   -2.5666   -3.4999    0.0000 O   0  0
   -5.8438    2.6673    0.0000 C   0  0
    1.2356    0.4773    0.0000 C   0  0  2  0  0  0
   -0.0424   -1.8083    0.0000 O   0  0
    2.0416    1.7075    0.0000 O   0  0
    0.6363    3.1817    0.0000 C   0  0  2  0  0  0
   -2.1318    3.8764    0.0000 O   0  0
   -4.7355   -4.3165    0.0000 O   0  0
    2.6249   -0.0265    0.0000 O   0  0
    1.2674   -2.0098    0.0000 C   0  0
    2.7151    2.8582    0.0000 C   0  0
    1.2939    4.3324    0.0000 O   0  0
   -4.0832   -5.4938    0.0000 C   0  0
    2.0946   -0.9863    0.0000 C   0  0
    1.7446   -3.2666    0.0000 O   0  0
    4.0408    2.8582    0.0000 C   0  0
    2.0416    4.0196    0.0000 O   0  0
    0.6629    5.4938    0.0000 C   0  0
    4.6877    1.7075    0.0000 C   0  0
    4.6877    4.0196    0.0000 C   0  0
    6.0241    1.7075    0.0000 C   0  0
    6.0241    4.0196    0.0000 C   0  0
    6.6816    2.8582    0.0000 C   0  0
   -1.4212    1.5325    0.0000 H   0  0
   -3.6113   -2.6673    0.0000 H   0  0
    0.0636    0.5515    0.0000 H   0  0
   -0.6151   -3.0226    0.0000 H   0  0
 28 33  1  0
 20 28  1  0
  1  3  1  0
  1  2  1  0
 12 19  1  0
 15 16  1  0
  1  5  1  0
  1  4  1  0
 26 32  1  0
  8 47  1  0
 23 29  1  0
 23 26  1  0
 24 30  1  0
 11 21  1  0
  3  9  1  0
  3  8  1  0
 13 22  1  0
  6 15  1  0
  5 13  1  0
  5 12  1  0
 39 41  2  0
 10 17  1  0
 30 34  1  0
 10 19  1  0
 32 38  1  0
  2 44  1  0
 40 42  1  0
  4 45  1  0
  9 17  1  0
  2  7  1  0
  6 14  1  0
  4 10  1  0
  4 11  1  0
 36 40  2  0
 14 23  1  0
  9 18  1  0
 42 43  2  0
 15 25  1  0
 36 39  1  0
 14 24  1  0
 16 27  1  0
 16 26  1  0
  6 46  1  0
 31 37  2  0
 31 36  1  0
  8 14  1  0
  8 11  1  0
  2  6  1  0
  7 16  1  0
 41 43  1  0
 30 35  2  0
 10 20  1  0
 25 31  1  0
M  END
>  <SOM>
32

$$$$

SciTegic02211520382D

 31 33  0  0  0  0            999 V2000
    2.6820   -1.1043    0.0000 C   0  0
    2.6820   -2.6439    0.0000 C   0  0
    4.0203   -0.3318    0.0000 C   0  0
    1.3492   -0.3318    0.0000 C   0  0
    1.3492   -3.4164    0.0000 C   0  0
    4.0203   -3.4164    0.0000 O   0  0
    5.3531   -1.1043    0.0000 C   0  0
    4.0203    1.2023    0.0000 C   0  0
    0.0109   -1.1043    0.0000 C   0  0
    0.0109   -2.6439    0.0000 C   0  0
    5.3531   -2.6439    0.0000 C   0  0
    5.3531    1.9748    0.0000 F   0  0
    2.8833    2.3828    0.0000 F   0  0
    2.5623    1.5994    0.0000 F   0  0
   -1.3165   -3.4164    0.0000 O   0  0
    6.6859   -3.4164    0.0000 O   0  0
   -2.6548   -2.6439    0.0000 C   0  0
   -2.6548   -1.1043    0.0000 C   0  0
   -3.9876   -0.3318    0.0000 C   0  0
   -1.3165   -0.3318    0.0000 C   0  0
   -3.9876    1.2023    0.0000 C   0  0
   -5.3205   -1.1043    0.0000 C   0  0
   -1.3165    1.2023    0.0000 C   0  0
   -2.6548    1.9748    0.0000 C   0  0
   -6.5554   -0.4026    0.0000 F   0  0
   -4.6948   -2.7038    0.0000 F   0  0
   -6.1256   -2.5786    0.0000 F   0  0
    0.0109    1.9748    0.0000 C   0  0
    1.3274    1.1370    0.0000 F   0  0
   -0.6800    3.5524    0.0000 F   0  0
    0.7235    3.5524    0.0000 F   0  0
 19 22  1  0
 19 21  1  0
  1  3  1  0
  1  2  2  0
 23 28  1  0
 15 17  1  0
 20 23  2  0
  1  4  1  0
 23 24  1  0
  3  7  2  0
 28 31  1  0
 22 25  1  0
 22 26  1  0
 22 27  1  0
  6 11  1  0
  3  8  1  0
 17 18  1  0
  5 10  2  0
 10 15  1  0
  9 10  1  0
 11 16  2  0
 18 19  2  0
  4  9  2  0
 28 29  1  0
 18 20  1  0
  8 14  1  0
  8 12  1  0
  8 13  1  0
  2  5  1  0
  2  6  1  0
  7 11  1  0
 21 24  2  0
 28 30  1  0
M  END
>  <SOM>
15

$$$$

SciTegic02211520382D

 38 41  0  0  0  0            999 V2000
    1.5530    2.9986    0.0000 C   0  0  2  0  0  0
    0.8009    1.6312    0.0000 N   0  0
    0.7521    4.2977    0.0000 C   0  0
    3.0963    3.0279    0.0000 C   0  0
   -0.7326    1.6312    0.0000 C   0  0  2  0  0  0
    1.6214    0.3419    0.0000 C   0  0
   -0.8009    4.2880    0.0000 C   0  0
    1.4944    5.6652    0.0000 C   0  0
    3.8289    4.4052    0.0000 O   0  0
   -1.4554    0.2637    0.0000 C   0  0
   -1.5433    2.9303    0.0000 C   0  0
    0.8888   -1.0256    0.0000 C   0  0
   -1.5921    5.5968    0.0000 C   0  0
    0.7130    6.9838    0.0000 C   0  0
    5.3917    4.4345    0.0000 C   0  0
   -0.6544   -1.0549    0.0000 N   0  0
   -0.8400    6.9545    0.0000 C   0  0
   -1.3870   -2.4321    0.0000 C   0  0
   -1.6312    8.2829    0.0000 C   0  0
   -0.0488   -3.2038    0.0000 C   0  0
   -2.7252   -3.2038    0.0000 C   0  0
   -2.1391   -1.1623    0.0000 C   0  0
   -1.3284   10.1778    0.0000 F   0  0
   -3.1842    8.2731    0.0000 F   0  0
   -0.0977    9.5332    0.0000 F   0  0
   -0.0488   -4.7470    0.0000 C   0  0
   -2.7154   -4.7470    0.0000 C   0  0
   -1.3772   -5.5187    0.0000 N   0  0
   -1.3772   -7.0717    0.0000 C   0  0
   -2.7252   -7.8531    0.0000 C   0  0
   -0.0293   -7.8434    0.0000 O   0  0
   -4.0438   -7.0717    0.0000 C   0  0
   -2.7154   -9.3964    0.0000 C   0  0
   -5.3917   -7.8336    0.0000 N   0  0
   -4.0340   -5.5187    0.0000 C   0  0
   -4.0633  -10.1778    0.0000 N   0  0
   -1.3870  -10.1778    0.0000 C   0  0
   -5.3917   -9.3769    0.0000 C   0  0
 19 23  1  0
 19 24  1  0
 19 25  1  0
  1  3  1  0
  1  2  1  0
  1  4  1  0
  3  7  1  0
  6 12  1  0
 16 18  1  0
  3  8  2  0
 17 19  1  0
  5 11  1  0
  5 10  1  0
 29 30  1  0
 10 16  1  0
 32 35  1  0
 29 31  2  0
 30 32  1  0
 30 33  2  0
 20 26  1  0
  9 15  1  0
 33 37  1  0
 33 36  1  0
 36 38  2  0
 13 17  1  0
 14 17  2  0
 26 28  1  0
 12 16  1  0
  4  9  1  0
 28 29  1  0
 18 21  1  0
 18 20  1  0
 18 22  1  0
 32 34  2  0
  8 14  1  0
 34 38  1  0
  2  5  1  0
  2  6  1  0
 27 28  1  0
  7 13  2  0
 21 27  1  0
M  END
>  <SOM>
9

$$$$

SciTegic02211520382D

 31 34  0  0  0  0            999 V2000
   -0.3156    0.3801    0.0000 C   0  0
   -1.6555   -0.3994    0.0000 C   0  0
    1.0307   -0.3994    0.0000 C   0  0
    0.0129    1.8938    0.0000 N   0  0
   -1.6555   -1.9454    0.0000 C   0  0
   -3.0018    0.3801    0.0000 C   0  0
    1.0307   -1.9454    0.0000 C   0  0
    2.1837    0.6442    0.0000 C   0  0
   -1.0178    3.0404    0.0000 C   0  0
    1.5524    2.0613    0.0000 C   0  0
   -3.0018   -2.7248    0.0000 C   0  0
   -0.3156   -2.7248    0.0000 N   0  0
   -4.3416   -0.3994    0.0000 C   0  0
    2.3705   -2.7248    0.0000 N   0  0
   -0.5475    4.5027    0.0000 C   0  0
   -2.5251    2.7183    0.0000 C   0  0
   -4.3416   -1.9454    0.0000 C   0  0
   -3.0018   -4.2643    0.0000 O   0  0
    3.6266   -1.9904    0.0000 C   0  0
   -1.5717    5.6493    0.0000 C   0  0
    0.9598    4.8247    0.0000 C   0  0
   -3.5558    3.8649    0.0000 C   0  0
   -4.3609   -4.9793    0.0000 C   0  0
    4.8956   -2.7119    0.0000 C   0  0
   -3.0791    5.3272    0.0000 C   0  0
   -3.6846   -6.7121    0.0000 F   0  0
   -5.6171   -4.1935    0.0000 F   0  0
   -5.2628   -6.6219    0.0000 F   0  0
    6.1968   -1.9454    0.0000 O   0  0
   -4.1097    6.4738    0.0000 O   0  0
   -5.6042    6.0422    0.0000 C   0  0
 19 24  1  0
  1  3  2  0
  1  2  1  0
 20 25  1  0
  1  4  1  0
  3  7  1  0
 22 25  2  0
 23 26  1  0
 23 27  1  0
  6 13  2  0
  3  8  1  0
  5 12  1  0
  5 11  1  0
  2  5  2  0
 30 31  1  0
  9 16  2  0
  9 15  1  0
  4 10  1  0
 11 17  2  0
 15 20  2  0
 15 21  1  0
 13 17  1  0
 24 29  1  0
 11 18  1  0
 16 22  1  0
 18 23  1  0
  8 10  1  0
 14 19  1  0
  7 14  1  0
  2  6  1  0
  7 12  2  0
 23 28  1  0
 25 30  1  0
  4  9  1  0
M  END
>  <SOM>
30

$$$$

SciTegic02211520382D

 19 20  0  0  0  0            999 V2000
    3.4566   -1.0896    0.0000 C   0  0
    2.1243   -0.3159    0.0000 C   0  0  1  0  0  0
    2.6874   -2.4219    0.0000 C   0  0
    4.9995   -1.0896    0.0000 C   0  0
    3.4566    0.4532    0.0000 O   0  0
    0.7875   -1.0896    0.0000 C   0  0
    2.1243    1.2224    0.0000 C   0  0
    3.4566   -3.7542    0.0000 C   0  0
    5.7686   -2.4219    0.0000 C   0  0
   -0.5448   -0.3159    0.0000 C   0  0
    0.7875   -2.6279    0.0000 C   0  0
    0.7875    1.9915    0.0000 N   0  0
    4.9995   -3.7542    0.0000 C   0  0
   -1.8817   -1.0896    0.0000 C   0  0
   -0.5448   -3.3971    0.0000 C   0  0
   -0.5448    1.2224    0.0000 C   0  0
   -1.8817   -2.6279    0.0000 C   0  0
   -3.2139   -3.3971    0.0000 O   0  0
   -4.5462   -2.6279    0.0000 C   0  0
 17 18  1  0
 11 15  1  0
  6 11  2  0
 10 14  2  0
 18 19  1  0
  1  3  1  0
  1  2  1  0
 15 17  2  0
  1  5  1  0
  1  4  1  0
  8 13  1  0
  2  6  1  0
  2  7  1  0
 14 17  1  0
  7 12  1  0
 12 16  1  0
  9 13  1  0
  6 10  1  0
  4  9  1  0
  3  8  1  0
M  END
>  <SOM>
18

$$$$

SciTegic02211520382D

 22 23  0  0  0  0            999 V2000
   -1.7197   -0.1343    0.0000 C   0  0
   -1.7197   -1.6861    0.0000 C   0  0
   -0.3560    0.6382    0.0000 C   0  0
   -3.0363    0.6382    0.0000 C   0  0
   -0.3560   -2.4519    0.0000 O   0  0
   -3.0363   -2.4519    0.0000 C   0  0
    1.0009   -0.1343    0.0000 C   0  0
   -0.3560    2.1765    0.0000 C   0  0
   -4.4000   -0.1343    0.0000 C   0  0
    1.0009   -1.6861    0.0000 C   0  0
   -4.4000   -1.6861    0.0000 C   0  0
    2.3108    0.6516    0.0000 C   0  0
    2.4049   -2.4519    0.0000 O   0  0
   -5.7972   -2.4519    0.0000 O   0  0
    3.6140   -0.1343    0.0000 C   0  0
   -7.2213   -1.6727    0.0000 C   0  0
    4.8500    0.5777    0.0000 N   0  3
    4.2186    2.1832    0.0000 C   0  0
    5.8375    2.2436    0.0000 C   0  0
    6.0726   -0.2687    0.0000 C   0  0
    5.3807    3.1975    0.0000 C   0  0
    7.3557    1.9346    0.0000 C   0  0
 19 22  1  0
  1  3  1  0
  1  2  2  0
 15 17  1  0
  1  4  1  0
  3  7  2  0
  6 11  2  0
  3  8  1  0
 17 19  1  0
 17 18  1  0
  5 10  1  0
  9 11  1  0
 12 15  1  0
 11 14  1  0
 17 20  1  0
 10 13  2  0
  4  9  2  0
 18 21  1  0
 14 16  1  0
  2  5  1  0
  2  6  1  0
  7 10  1  0
  7 12  1  0
M  END
>  <SOM>
14

$$$$

SciTegic02211520382D

 28 31  0  0  0  0            999 V2000
   -2.0921   -1.4935    0.0000 C   0  0
   -1.1109   -2.6907    0.0000 C   0  0
   -1.3207   -0.1543    0.0000 N   0  0
   -3.6411   -1.5182    0.0000 N   0  0
   -1.4379   -4.2027    0.0000 C   0  0
    0.3579   -2.2094    0.0000 C   0  0
    0.2160   -0.1728    0.0000 C   0  0
   -2.0859    1.1911    0.0000 C   0  0
   -4.5977   -2.7401    0.0000 C   0  0
   -2.8327   -4.8939    0.0000 S   0  0
   -0.2901   -5.2396    0.0000 C   0  0
    1.5058   -3.2585    0.0000 C   0  0
    0.9998    1.1479    0.0000 C   0  0
   -1.3022    2.5179    0.0000 C   0  0
   -4.2398   -4.2274    0.0000 C   0  0
   -6.0727   -2.2896    0.0000 C   0  0
   -2.8265   -6.4306    0.0000 O   0  0
    1.1664   -4.7643    0.0000 C   0  0
    0.2469    2.4994    0.0000 N   0  0
   -5.3692   -5.2828    0.0000 C   0  0
   -7.2082   -3.3511    0.0000 C   0  0
    1.0368    3.8201    0.0000 C   0  0
   -6.8565   -4.8261    0.0000 C   0  0
    2.5673    3.8016    0.0000 C   0  0
    3.3511    5.1223    0.0000 O   0  0
    4.8816    5.1038    0.0000 C   0  0
    5.6716    6.4306    0.0000 C   0  0
    7.2082    6.4121    0.0000 O   0  0
 19 22  1  0
  1  3  1  0
  1  2  1  0
 20 23  2  0
  1  4  2  0
  3  7  1  0
 22 24  1  0
  6 12  2  0
  3  8  1  0
  5 11  1  0
  5 10  1  0
 10 15  1  0
 10 17  2  0
  9 16  1  0
  9 15  2  0
 25 26  1  0
 15 20  1  0
 11 18  2  0
 27 28  1  0
 12 18  1  0
  4  9  1  0
 13 19  1  0
 16 21  2  0
 24 25  1  0
 26 27  1  0
  8 14  1  0
 14 19  1  0
  2  5  2  0
  2  6  1  0
  7 13  1  0
 21 23  1  0
M  END
>  <SOM>
25

$$$$

SciTegic02211520382D

 23 26  0  0  0  0            999 V2000
    0.8777   -1.0781    0.0000 N   0  0
    1.2064    0.4288    0.0000 C   0  0
    2.2083   -1.8516    0.0000 C   0  0
   -0.4529   -1.8476    0.0000 C   0  0
    0.1763    1.5751    0.0000 C   0  0
    2.7334    0.5811    0.0000 C   0  0
    2.2043   -3.3987    0.0000 C   0  0
    3.3546   -0.8256    0.0000 N   0  0
   -0.4569   -3.3907    0.0000 C   0  0
   -1.7835   -1.0701    0.0000 C   0  0
   -1.3266    1.2465    0.0000 C   0  0
    0.6613    3.0300    0.0000 C   0  0
    0.8657   -4.1602    0.0000 N   0  0
    3.5350   -4.1762    0.0000 N   0  0
   -1.7835   -4.1482    0.0000 C   0  0
   -3.1141   -1.8476    0.0000 C   0  0
   -2.3526    2.4007    0.0000 C   0  0
   -0.3607    4.1762    0.0000 C   0  0
    4.8776   -3.4107    0.0000 C   0  0
   -3.1141   -3.3907    0.0000 C   0  0
   -1.8637    3.8636    0.0000 C   0  0
   -3.8556    2.0881    0.0000 O   0  0
   -4.8776    3.2504    0.0000 C   0  0
  1  3  1  0
  1  2  1  0
  1  4  1  0
  3  7  1  0
 22 23  1  0
  3  8  2  0
  5 12  2  0
  5 11  1  0
 10 16  1  0
  2  5  1  0
  6  8  1  0
  9 15  2  0
  9 13  1  0
  4 10  2  0
 11 17  2  0
 15 20  1  0
 17 21  1  0
 17 22  1  0
 12 18  1  0
  4  9  1  0
 16 20  2  0
 18 21  2  0
 14 19  1  0
  7 14  1  0
  2  6  2  0
  7 13  2  0
M  END
>  <SOM>
22

$$$$

SciTegic02211520382D

 30 33  0  0  0  0            999 V2000
    2.5203    2.2596    0.0000 C   0  0
    4.0556    2.2813    0.0000 C   0  0
    1.6078    1.0139    0.0000 S   0  0
    1.6150    3.5197    0.0000 N   0  0
    4.9609    3.5197    0.0000 N   0  0
    4.9754    1.0212    0.0000 S   0  0
    0.1376    1.4919    0.0000 C   0  0
    0.1448    3.0417    0.0000 C   0  0
    6.4311    3.0635    0.0000 C   0  0  2  0  0  0
    6.4456    1.5064    0.0000 C   0  0
   -1.1950    0.7315    0.0000 C   0  0
   -1.1950    3.8167    0.0000 C   0  0
    7.7709    3.8601    0.0000 C   0  0
   -2.5275    1.4919    0.0000 C   0  0
   -2.5275    3.0417    0.0000 C   0  0
    9.1252    3.0852    0.0000 O   0  0
    7.7492    5.4099    0.0000 O   0  0
   -3.8529    0.7242    0.0000 O   0  0
   -3.8384   -0.8184    0.0000 C   0  0
   -5.1565   -1.5933    0.0000 C   0  0
   -5.1565   -3.1214    0.0000 C   0  0
   -6.4745   -0.8329    0.0000 C   0  0
   -6.4745   -3.8891    0.0000 C   0  0
   -3.8384   -3.8818    0.0000 F   0  0
   -7.7999   -1.5933    0.0000 C   0  0
   -6.4745    0.6880    0.0000 F   0  0
   -7.7999   -3.1214    0.0000 C   0  0
   -6.4745   -5.4099    0.0000 F   0  0
   -9.1180   -0.8256    0.0000 F   0  0
   -9.1252   -3.8818    0.0000 F   0  0
 19 20  1  0
 27 30  1  0
 22 26  1  0
  1  3  1  0
  1  2  1  0
 20 22  2  0
  4  8  1  0
 20 21  1  0
  3  7  1  0
 22 25  1  0
  5  9  1  0
 23 28  1  0
 23 27  1  0
  6 10  1  0
 18 19  1  0
 12 15  2  0
 25 29  1  0
  9 13  1  0
  9 10  1  0
 25 27  2  0
 11 14  2  0
  7  8  2  0
 13 17  2  0
 13 16  1  0
  1  4  2  0
 14 15  1  0
 14 18  1  0
  8 12  1  0
  2  5  2  0
  2  6  1  0
  7 11  1  0
 21 24  1  0
 21 23  2  0
M  END
>  <SOM>
18

$$$$

SciTegic02211520382D

 26 30  0  0  0  0            999 V2000
    0.6661   -0.2665    0.0000 C   0  0
   -0.6661   -1.0373    0.0000 C   0  0
    1.9984   -1.0373    0.0000 C   0  0
   -0.5805    0.6376    0.0000 C   0  0
    1.9080    0.6376    0.0000 O   0  0
   -0.6661   -2.5789    0.0000 C   0  0
   -2.0032   -0.2665    0.0000 C   0  0
    1.9984   -2.5789    0.0000 C   0  0
    3.3355   -0.2665    0.0000 C   0  0
   -0.1047    2.0936    0.0000 C   0  0
   -2.0841    0.3140    0.0000 C   0  0
    1.4370    2.0936    0.0000 C   0  0
    0.6661   -3.3450    0.0000 O   0  0
   -2.0032   -3.3450    0.0000 C   0  0
   -3.3355   -1.0373    0.0000 C   0  0
    3.3355   -3.3450    0.0000 C   0  0
    4.6630   -1.0373    0.0000 C   0  0
   -1.1324    3.2403    0.0000 C   0  0
   -3.1118    1.4608    0.0000 C   0  0
    2.3410    3.3450    0.0000 O   0  0
   -3.3355   -2.5789    0.0000 C   0  0
    4.6630   -2.5789    0.0000 C   0  0
   -2.6408    2.9167    0.0000 C   0  0
   -4.6630   -3.3450    0.0000 O   0  0
    5.9953   -3.3450    0.0000 O   0  0
   -5.9953   -2.5789    0.0000 C   0  0
 19 23  1  0
  1  3  1  0
  1  2  1  0
  1  5  1  0
  1  4  1  0
 22 25  1  0
  6 13  1  0
 12 20  2  0
  3  9  1  0
  3  8  2  0
  6 14  1  0
  5 12  1  0
 10 12  1  0
 10 18  1  0
  9 17  2  0
  4 10  2  0
  4 11  1  0
 14 21  2  0
 11 19  2  0
 15 21  1  0
 17 22  1  0
 24 26  1  0
 16 22  2  0
 18 23  2  0
  8 16  1  0
  8 13  1  0
  7 15  2  0
  2  6  2  0
  2  7  1  0
 21 24  1  0
M  END
>  <SOM>
24

$$$$

SciTegic02211520382D

 48 54  0  0  0  0            999 V2000
   -3.6213    0.0107    0.0000 C   0  0  2  0  0  0
   -2.5790    0.8382    0.0000 C   0  0  1  0  0  0
   -3.6213   -1.3164    0.0000 C   0  0  1  0  0  0
   -3.6213    1.3432    0.0000 C   0  0
   -4.7765    0.6770    0.0000 C   0  0  2  0  0  0
   -1.2734    0.5427    0.0000 C   0  0  1  0  0  0
   -2.6918    2.1653    0.0000 C   0  0
   -4.7765   -1.9826    0.0000 C   0  0  2  0  0  0
   -2.5790   -2.1438    0.0000 C   0  0  2  0  0  0
   -1.2734   -1.8537    0.0000 C   0  0  2  0  0  0
   -5.4481   -0.5212    0.0000 N   0  0
   -5.9371    0.0107    0.0000 C   0  0
   -4.7765    2.0095    0.0000 O   0  0
   -0.6931   -0.6501    0.0000 C   0  0  1  0  0  0
   -0.5803    1.6817    0.0000 C   0  0  2  0  0  0
   -1.4614    2.6918    0.0000 C   0  0  1  0  0  0
   -5.4428   -3.1324    0.0000 C   0  0
   -5.9371   -1.3164    0.0000 C   0  0
   -4.1103   -3.1324    0.0000 C   0  0
   -2.5790   -3.4763    0.0000 O   0  0
   -6.7699   -0.5212    0.0000 C   0  0
   -5.9371    2.6757    0.0000 C   0  0
    1.2573    0.4674    0.0000 C   0  0  2  0  0  0
   -0.0269   -1.7999    0.0000 O   0  0
    2.0847    1.6817    0.0000 O   0  0
    0.6609    3.1378    0.0000 C   0  0  2  0  0  0
   -2.1330    3.8416    0.0000 O   0  0
   -4.7765   -4.2822    0.0000 O   0  0
   -1.4184   -4.1371    0.0000 C   0  0
    2.6703   -0.0376    0.0000 O   0  0
    1.3002   -2.0041    0.0000 C   0  0
    2.7563    2.8369    0.0000 C   0  0
    1.3325    4.2876    0.0000 O   0  0
   -4.1103   -5.4374    0.0000 C   0  0
    2.1330   -0.9725    0.0000 C   0  0
    1.7892   -3.2506    0.0000 O   0  0
    4.0995    2.8369    0.0000 C   0  0
    2.0847    3.9813    0.0000 O   0  0
    0.6609    5.4374    0.0000 C   0  0
    4.7711    1.6817    0.0000 C   0  0
    4.7711    3.9813    0.0000 C   0  0
    6.0983    1.6817    0.0000 C   0  0
    6.0983    3.9813    0.0000 C   0  0
    6.7699    2.8369    0.0000 C   0  0
   -1.4184    1.5098    0.0000 H   0  0
   -3.6213   -2.6435    0.0000 H   0  0
    0.0698    0.5427    0.0000 H   0  0
   -0.5964   -3.0035    0.0000 H   0  0
 37 40  1  0
 37 41  2  0
  3 46  1  0
 20 29  1  0
  1  3  1  0
  1  2  1  0
 19 28  1  0
 15 16  1  0
  1  5  1  0
  1  4  1  0
 26 33  1  0
 23 30  1  0
 24 31  1  0
 23 26  1  0
 11 21  1  0
  3  9  1  0
  3  8  1  0
 13 22  1  0
  6 15  1  0
  5 13  1  0
  5 12  1  0
 10 14  1  0
 32 37  1  0
  2 45  1  0
 32 38  2  0
 40 42  2  0
  2  6  1  0
  2  7  1  0
  6 14  1  0
  9 10  1  0
  4 10  1  0
  4 11  1  0
 14 23  1  0
 11 17  1  0
 42 44  1  0
 33 39  1  0
 15 25  1  0
  6 47  1  0
 12 18  1  0
 14 24  1  0
 16 27  1  0
 16 26  1  0
 31 36  2  0
 31 35  1  0
  8 18  1  0
  8 19  1  0
 28 34  1  0
  8 17  1  0
  9 20  1  0
  7 16  1  0
 43 44  2  0
 41 43  1  0
 25 32  1  0
 10 48  1  0
M  END
>  <SOM>
20

$$$$

SciTegic02211520382D

 48 54  0  0  0  0            999 V2000
   -3.6213    0.0107    0.0000 C   0  0  2  0  0  0
   -2.5790    0.8382    0.0000 C   0  0  1  0  0  0
   -3.6213   -1.3164    0.0000 C   0  0  1  0  0  0
   -3.6213    1.3432    0.0000 C   0  0
   -4.7765    0.6770    0.0000 C   0  0  2  0  0  0
   -1.2734    0.5427    0.0000 C   0  0  1  0  0  0
   -2.6918    2.1653    0.0000 C   0  0
   -4.7765   -1.9826    0.0000 C   0  0  2  0  0  0
   -2.5790   -2.1438    0.0000 C   0  0  2  0  0  0
   -1.2734   -1.8537    0.0000 C   0  0  2  0  0  0
   -5.4481   -0.5212    0.0000 N   0  0
   -5.9371    0.0107    0.0000 C   0  0
   -4.7765    2.0095    0.0000 O   0  0
   -0.6931   -0.6501    0.0000 C   0  0  1  0  0  0
   -0.5803    1.6817    0.0000 C   0  0  2  0  0  0
   -1.4614    2.6918    0.0000 C   0  0  1  0  0  0
   -5.4428   -3.1324    0.0000 C   0  0
   -5.9371   -1.3164    0.0000 C   0  0
   -4.1103   -3.1324    0.0000 C   0  0
   -2.5790   -3.4763    0.0000 O   0  0
   -6.7699   -0.5212    0.0000 C   0  0
   -5.9371    2.6757    0.0000 C   0  0
    1.2573    0.4674    0.0000 C   0  0  2  0  0  0
   -0.0269   -1.7999    0.0000 O   0  0
    2.0847    1.6817    0.0000 O   0  0
    0.6609    3.1378    0.0000 C   0  0  2  0  0  0
   -2.1330    3.8416    0.0000 O   0  0
   -4.7765   -4.2822    0.0000 O   0  0
   -1.4184   -4.1371    0.0000 C   0  0
    2.6703   -0.0376    0.0000 O   0  0
    1.3002   -2.0041    0.0000 C   0  0
    2.7563    2.8369    0.0000 C   0  0
    1.3325    4.2876    0.0000 O   0  0
   -4.1103   -5.4374    0.0000 C   0  0
    2.1330   -0.9725    0.0000 C   0  0
    1.7892   -3.2506    0.0000 O   0  0
    4.0995    2.8369    0.0000 C   0  0
    2.0847    3.9813    0.0000 O   0  0
    0.6609    5.4374    0.0000 C   0  0
    4.7711    1.6817    0.0000 C   0  0
    4.7711    3.9813    0.0000 C   0  0
    6.0983    1.6817    0.0000 C   0  0
    6.0983    3.9813    0.0000 C   0  0
    6.7699    2.8369    0.0000 C   0  0
   -1.4184    1.5098    0.0000 H   0  0
   -3.6213   -2.6435    0.0000 H   0  0
    0.0698    0.5427    0.0000 H   0  0
   -0.5964   -3.0035    0.0000 H   0  0
 37 40  1  0
 37 41  2  0
  3 46  1  0
 20 29  1  0
  1  3  1  0
  1  2  1  0
 19 28  1  0
 15 16  1  0
  1  5  1  0
  1  4  1  0
 26 33  1  0
 23 30  1  0
 24 31  1  0
 23 26  1  0
 11 21  1  0
  3  9  1  0
  3  8  1  0
 13 22  1  0
  6 15  1  0
  5 13  1  0
  5 12  1  0
 10 14  1  0
 32 37  1  0
  2 45  1  0
 32 38  2  0
 40 42  2  0
  2  6  1  0
  2  7  1  0
  6 14  1  0
  9 10  1  0
  4 10  1  0
  4 11  1  0
 14 23  1  0
 11 17  1  0
 42 44  1  0
 33 39  1  0
 15 25  1  0
  6 47  1  0
 12 18  1  0
 14 24  1  0
 16 27  1  0
 16 26  1  0
 31 36  2  0
 31 35  1  0
  8 18  1  0
  8 19  1  0
 28 34  1  0
  8 17  1  0
  9 20  1  0
  7 16  1  0
 43 44  2  0
 41 43  1  0
 25 32  1  0
 10 48  1  0
M  END
>  <SOM>
33

$$$$

SciTegic02211520382D

 48 54  0  0  0  0            999 V2000
   -3.6213    0.0107    0.0000 C   0  0  2  0  0  0
   -2.5790    0.8382    0.0000 C   0  0  1  0  0  0
   -3.6213   -1.3164    0.0000 C   0  0  1  0  0  0
   -3.6213    1.3432    0.0000 C   0  0
   -4.7765    0.6770    0.0000 C   0  0  2  0  0  0
   -1.2734    0.5427    0.0000 C   0  0  1  0  0  0
   -2.6918    2.1653    0.0000 C   0  0
   -4.7765   -1.9826    0.0000 C   0  0  2  0  0  0
   -2.5790   -2.1438    0.0000 C   0  0  2  0  0  0
   -1.2734   -1.8537    0.0000 C   0  0  2  0  0  0
   -5.4481   -0.5212    0.0000 N   0  0
   -5.9371    0.0107    0.0000 C   0  0
   -4.7765    2.0095    0.0000 O   0  0
   -0.6931   -0.6501    0.0000 C   0  0  1  0  0  0
   -0.5803    1.6817    0.0000 C   0  0  2  0  0  0
   -1.4614    2.6918    0.0000 C   0  0  1  0  0  0
   -5.4428   -3.1324    0.0000 C   0  0
   -5.9371   -1.3164    0.0000 C   0  0
   -4.1103   -3.1324    0.0000 C   0  0
   -2.5790   -3.4763    0.0000 O   0  0
   -6.7699   -0.5212    0.0000 C   0  0
   -5.9371    2.6757    0.0000 C   0  0
    1.2573    0.4674    0.0000 C   0  0  2  0  0  0
   -0.0269   -1.7999    0.0000 O   0  0
    2.0847    1.6817    0.0000 O   0  0
    0.6609    3.1378    0.0000 C   0  0  2  0  0  0
   -2.1330    3.8416    0.0000 O   0  0
   -4.7765   -4.2822    0.0000 O   0  0
   -1.4184   -4.1371    0.0000 C   0  0
    2.6703   -0.0376    0.0000 O   0  0
    1.3002   -2.0041    0.0000 C   0  0
    2.7563    2.8369    0.0000 C   0  0
    1.3325    4.2876    0.0000 O   0  0
   -4.1103   -5.4374    0.0000 C   0  0
    2.1330   -0.9725    0.0000 C   0  0
    1.7892   -3.2506    0.0000 O   0  0
    4.0995    2.8369    0.0000 C   0  0
    2.0847    3.9813    0.0000 O   0  0
    0.6609    5.4374    0.0000 C   0  0
    4.7711    1.6817    0.0000 C   0  0
    4.7711    3.9813    0.0000 C   0  0
    6.0983    1.6817    0.0000 C   0  0
    6.0983    3.9813    0.0000 C   0  0
    6.7699    2.8369    0.0000 C   0  0
   -1.4184    1.5098    0.0000 H   0  0
   -3.6213   -2.6435    0.0000 H   0  0
    0.0698    0.5427    0.0000 H   0  0
   -0.5964   -3.0035    0.0000 H   0  0
 37 40  1  0
 37 41  2  0
  3 46  1  0
 20 29  1  0
  1  3  1  0
  1  2  1  0
 19 28  1  0
 15 16  1  0
  1  5  1  0
  1  4  1  0
 26 33  1  0
 23 30  1  0
 24 31  1  0
 23 26  1  0
 11 21  1  0
  3  9  1  0
  3  8  1  0
 13 22  1  0
  6 15  1  0
  5 13  1  0
  5 12  1  0
 10 14  1  0
 32 37  1  0
  2 45  1  0
 32 38  2  0
 40 42  2  0
  2  6  1  0
  2  7  1  0
  6 14  1  0
  9 10  1  0
  4 10  1  0
  4 11  1  0
 14 23  1  0
 11 17  1  0
 42 44  1  0
 33 39  1  0
 15 25  1  0
  6 47  1  0
 12 18  1  0
 14 24  1  0
 16 27  1  0
 16 26  1  0
 31 36  2  0
 31 35  1  0
  8 18  1  0
  8 19  1  0
 28 34  1  0
  8 17  1  0
  9 20  1  0
  7 16  1  0
 43 44  2  0
 41 43  1  0
 25 32  1  0
 10 48  1  0
M  END
>  <SOM>
13

$$$$

SciTegic02211520382D

 32 35  0  0  0  0            999 V2000
   -1.0687   -1.0876    0.0000 N   0  0
   -2.5334   -0.6098    0.0000 C   0  0
   -0.1634    0.1697    0.0000 C   0  0
   -0.5909   -2.5586    0.0000 C   0  0
   -2.5334    0.9367    0.0000 C   0  0
   -3.8788   -1.3830    0.0000 C   0  0
   -1.0750    1.4082    0.0000 C   0  0
    1.3767    0.1823    0.0000 C   0  0
    0.9053   -2.8918    0.0000 C   0  0
   -1.6345   -3.7027    0.0000 O   0  0
   -3.8725    1.7036    0.0000 C   0  0
   -5.2178   -0.6098    0.0000 C   0  0
   -0.5972    2.8981    0.0000 C   0  0
    1.3830   -4.3565    0.0000 C   0  0
    1.9425   -1.7414    0.0000 C   0  0
   -5.2178    0.9367    0.0000 C   0  0
    0.9053    3.2250    0.0000 C   0  0
    2.8855   -4.6897    0.0000 C   0  0
    3.4513   -2.0745    0.0000 C   0  0
   -6.5694    1.7351    0.0000 O   0  0
    1.9362    2.0745    0.0000 N   0  0
    1.3579    4.6897    0.0000 O   0  0
    3.9228   -3.5456    0.0000 C   0  0
   -7.9210    0.9618    0.0000 C   0  0
    3.4261    2.4014    0.0000 C   0  0
    5.4378   -3.8850    0.0000 Cl  0  0
    4.4508    1.2636    0.0000 C   0  0
    3.8913    3.8473    0.0000 C   0  0
    5.9407    1.5842    0.0000 C   0  0
    5.3749    4.1742    0.0000 C   0  0
    6.4122    3.0427    0.0000 C   0  0
    7.9210    3.3695    0.0000 F   0  0
 19 23  1  0
 15 19  2  0
 29 31  2  0
  1  3  1  0
  1  2  1  0
 20 24  1  0
  1  4  1  0
  5  7  1  0
  3  7  2  0
 28 30  2  0
  6 12  2  0
 23 26  1  0
  3  8  1  0
  5 11  1  0
 30 31  1  0
 25 28  1  0
  9 15  1  0
  9 14  2  0
  4 10  2  0
 25 27  2  0
 11 16  2  0
 17 21  1  0
 13 17  1  0
 12 16  1  0
 31 32  1  0
  4  9  1  0
 16 20  1  0
 18 23  2  0
 14 18  1  0
 17 22  2  0
  2  5  2  0
  2  6  1  0
 27 29  1  0
  7 13  1  0
 21 25  1  0
M  END
>  <SOM>
20

$$$$

SciTegic02211520382D

 32 35  0  0  0  0            999 V2000
   -1.0681   -1.0869    0.0000 N   0  0
   -2.5320   -0.6094    0.0000 C   0  0
   -0.1634    0.1696    0.0000 C   0  0
   -0.5906   -2.5571    0.0000 C   0  0
   -2.5320    0.9362    0.0000 C   0  0
   -3.8766   -1.3822    0.0000 C   0  0
   -1.0744    1.4074    0.0000 C   0  0
    1.3760    0.1822    0.0000 C   0  0
    0.9047   -2.8901    0.0000 C   0  0
   -1.6336   -3.7006    0.0000 O   0  0
   -3.8703    1.7027    0.0000 C   0  0
   -5.2148   -0.6094    0.0000 C   0  0
   -0.5969    2.8964    0.0000 C   0  0
    1.3822   -4.3541    0.0000 C   0  0
    1.9414   -1.7404    0.0000 C   0  0
   -5.2148    0.9362    0.0000 C   0  0
    0.9047    3.2231    0.0000 C   0  0
    2.8839   -4.6870    0.0000 C   0  0
    3.4493   -2.0734    0.0000 C   0  0
   -6.5594    1.7341    0.0000 O   0  0
    1.9351    2.0734    0.0000 N   0  0
    1.3571    4.6870    0.0000 O   0  0
    3.9205   -3.5436    0.0000 C   0  0
   -7.9165    0.9613    0.0000 C   0  0
    3.4242    2.4001    0.0000 C   0  0
    5.4347   -3.8828    0.0000 Cl  0  0
    3.8891    3.8451    0.0000 C   0  0
    4.4483    1.2629    0.0000 C   0  0
    5.3719    4.1656    0.0000 C   0  0
    5.9373    1.5833    0.0000 N   0  0
    6.4086    3.0409    0.0000 C   0  0
    7.9165    3.3676    0.0000 F   0  0
 19 23  1  0
 15 19  2  0
 29 31  1  0
  1  3  1  0
  1  2  1  0
 20 24  1  0
  1  4  1  0
  5  7  1  0
  3  7  2  0
 28 30  1  0
  6 12  2  0
 23 26  1  0
  3  8  1  0
  5 11  1  0
 30 31  2  0
 25 28  2  0
  9 15  1  0
  9 14  2  0
  4 10  2  0
 25 27  1  0
 11 16  2  0
 17 21  1  0
 13 17  1  0
 12 16  1  0
 31 32  1  0
  4  9  1  0
 16 20  1  0
 18 23  2  0
 14 18  1  0
 17 22  2  0
  2  5  2  0
  2  6  1  0
 27 29  2  0
  7 13  1  0
 21 25  1  0
M  END
>  <SOM>
20

$$$$

SciTegic02211520382D

 29 31  0  0  0  0            999 V2000
   -1.5426   -0.6039    0.0000 C   0  0
   -1.5426    0.9387    0.0000 C   0  0
   -0.0823   -1.0815    0.0000 N   0  0
   -2.8876   -1.3779    0.0000 C   0  0
   -0.0878    1.4109    0.0000 C   0  0
   -2.8821    1.7073    0.0000 C   0  0
    0.8235    0.1757    0.0000 C   0  0
    0.3953   -2.5527    0.0000 C   0  0
   -4.2271   -0.6039    0.0000 C   0  0
    0.3898    2.8986    0.0000 C   0  0
   -4.2271    0.9387    0.0000 C   0  0
    2.3606    0.1866    0.0000 C   0  0
    1.8885   -2.8821    0.0000 C   0  0
   -0.6478   -3.6946    0.0000 O   0  0
    1.8885    3.2225    0.0000 C   0  0
   -5.5666    1.7347    0.0000 O   0  0
    2.3661   -4.3478    0.0000 C   0  0
    2.9260   -1.7347    0.0000 C   0  0
    2.9205    2.0751    0.0000 N   0  0
    2.3441    4.6827    0.0000 O   0  0
   -6.9170    0.9662    0.0000 C   0  0
    3.8702   -4.6827    0.0000 C   0  0
    4.4357   -2.0696    0.0000 C   0  0
    4.4082    2.4045    0.0000 C   0  0
    4.9023   -3.5354    0.0000 C   0  0
    5.4293    1.2736    0.0000 C   0  0
    6.4175   -3.8757    0.0000 Cl  0  0
    6.9170    1.5865    0.0000 O   0  0
    4.9517   -0.1866    0.0000 O   0  0
 15 19  1  0
 19 24  1  0
  1  3  1  0
  1  2  2  0
  1  4  1  0
  3  7  1  0
 22 25  2  0
  5  7  2  0
 23 25  1  0
  6 11  2  0
  3  8  1  0
  5 10  1  0
 10 15  1  0
  9 11  1  0
 25 27  1  0
 11 16  1  0
 15 20  2  0
 13 17  2  0
 26 28  1  0
 26 29  2  0
  4  9  2  0
 24 26  1  0
 13 18  1  0
 16 21  1  0
 18 23  2  0
  8 14  2  0
 17 22  1  0
  8 13  1  0
  2  5  1  0
  2  6  1  0
  7 12  1  0
M  END
>  <SOM>
16

$$$$

SciTegic02211520382D

 23 27  0  0  0  0            999 V2000
   -0.2949   -0.6267    0.0000 C   0  0  2  0  0  0
   -0.2949    0.7603    0.0000 C   0  0
    0.9031   -1.3179    0.0000 C   0  0  2  0  0  0
   -1.5114   -1.3409    0.0000 C   0  0  1  0  0  0
   -0.2949   -2.3915    0.0000 C   0  0
   -1.5114    1.4515    0.0000 C   0  0
    0.9031    1.4976    0.0000 C   0  0
    2.1242   -0.6036    0.0000 C   0  0  1  0  0  0
    0.9031   -2.7279    0.0000 C   0  0
    0.8847    0.0691    0.0000 O   0  0
   -2.5389    0.0230    0.0000 O   0  0
   -1.5114   -2.7693    0.0000 C   0  0
    2.7739   -2.3915    0.0000 C   0  0
   -1.5114    2.8799    0.0000 C   0  0
    2.1242    0.8018    0.0000 C   0  0
    0.9031    2.9030    0.0000 C   0  0
    3.2762   -1.5298    0.0000 N   0  0
   -0.2949   -3.4605    0.0000 C   0  0
   -2.7739   -3.6310    0.0000 O   0  0
   -0.2949    3.5941    0.0000 C   0  0
   -2.9629    3.7646    0.0000 O   0  0
    4.7277   -1.7418    0.0000 C   0  0
   -4.5987    3.0504    0.0000 C   0  0
  1  3  1  0
  1  2  1  0
  1  5  1  0
  1  4  1  0
  6 11  1  0
  3  9  1  0
  3  8  1  0
  6 14  1  0
  5 13  1  0
  3 10  1  0
  2  7  1  0
  4 11  1  0
  4 12  1  0
 14 21  1  0
 14 20  2  0
  9 18  1  0
 17 22  1  0
 12 18  1  0
 12 19  2  0
 16 20  1  0
  8 15  1  0
  8 17  1  0
 13 17  1  0
  7 15  1  0
  2  6  2  0
  7 16  2  0
 21 23  1  0
M  END
>  <SOM>
21

$$$$

SciTegic02211520382D

 24 26  0  0  0  0            999 V2000
    0.5829   -0.0762    0.0000 C   0  0  1  0  0  0
    2.0358    0.6950    0.0000 C   0  0
    0.6188   -1.5829    0.0000 C   0  0  2  0  0  0
   -0.5471    0.6143    0.0000 O   0  0
    3.3586   -0.0852    0.0000 C   0  0
    2.0447    2.2286    0.0000 C   0  0
    1.9416   -2.4214    0.0000 C   0  0
   -0.7219   -2.3183    0.0000 O   0  0
   -1.6367    0.0807    0.0000 C   0  0
    4.6948    0.6726    0.0000 C   0  0
    3.3855    2.9864    0.0000 C   0  0
    1.9237   -4.0177    0.0000 N   0  0
   -0.7399   -3.9191    0.0000 C   0  0
   -2.9684    0.8475    0.0000 C   0  0
   -1.6367   -1.4528    0.0000 C   0  0
    4.7083    2.2062    0.0000 C   0  0
    0.5246   -4.6724    0.0000 C   0  0
   -4.2957    0.0807    0.0000 C   0  0
   -2.9684    2.3900    0.0000 O   0  0
   -2.9684   -2.2196    0.0000 C   0  0
   -4.2957   -1.4528    0.0000 C   0  0
   -4.4168    2.9012    0.0000 C   0  0
   -4.4168    4.4347    0.0000 C   0  0
    1.7578   -0.8565    0.0000 H   0  0
 19 22  1  0
  1  3  1  0
  1  2  1  0
  3 24  1  0
  1  4  1  0
  3  7  1  0
 22 23  1  0
  6 11  1  0
  3  8  1  0
  5 10  2  0
 10 16  1  0
  9 15  2  0
  9 14  1  0
 11 16  2  0
 15 20  1  0
 13 17  1  0
 12 17  1  0
  4  9  1  0
 18 21  1  0
 14 18  2  0
 14 19  1  0
  8 13  1  0
  2  5  1  0
  2  6  2  0
  7 12  1  0
 20 21  2  0
M  END
>  <SOM>
19

$$$$

SciTegic02211520382D

 24 26  0  0  0  0            999 V2000
    0.5829   -0.0762    0.0000 C   0  0  2  0  0  0
    2.0358    0.6950    0.0000 C   0  0
    0.6188   -1.5829    0.0000 C   0  0  1  0  0  0
   -0.5471    0.6143    0.0000 O   0  0
    3.3586   -0.0852    0.0000 C   0  0
    2.0447    2.2286    0.0000 C   0  0
    1.9416   -2.4214    0.0000 C   0  0
   -0.7219   -2.3183    0.0000 O   0  0
   -1.6367    0.0807    0.0000 C   0  0
    4.6948    0.6726    0.0000 C   0  0
    3.3855    2.9864    0.0000 C   0  0
    1.9237   -4.0177    0.0000 N   0  0
   -0.7399   -3.9191    0.0000 C   0  0
   -2.9684    0.8475    0.0000 C   0  0
   -1.6367   -1.4528    0.0000 C   0  0
    4.7083    2.2062    0.0000 C   0  0
    0.5246   -4.6724    0.0000 C   0  0
   -4.2957    0.0807    0.0000 C   0  0
   -2.9684    2.3900    0.0000 O   0  0
   -2.9684   -2.2196    0.0000 C   0  0
   -4.2957   -1.4528    0.0000 C   0  0
   -4.4168    2.9012    0.0000 C   0  0
   -4.4168    4.4347    0.0000 C   0  0
    1.7578   -0.8565    0.0000 H   0  0
 19 22  1  0
  1  3  1  0
  1  2  1  0
  3 24  1  0
  1  4  1  0
  3  7  1  0
 22 23  1  0
  6 11  1  0
  3  8  1  0
  5 10  2  0
 10 16  1  0
  9 15  2  0
  9 14  1  0
 11 16  2  0
 15 20  1  0
 13 17  1  0
 12 17  1  0
  4  9  1  0
 18 21  1  0
 14 18  2  0
 14 19  1  0
  8 13  1  0
  2  5  1  0
  2  6  2  0
  7 12  1  0
 20 21  2  0
M  END
>  <SOM>
19

$$$$

SciTegic02211520382D

 33 35  0  0  0  0            999 V2000
   -2.5266   -1.4750    0.0000 C   0  0
   -2.5339    0.1022    0.0000 C   0  0
   -1.2560   -2.2272    0.0000 C   0  0
   -3.8045   -2.2272    0.0000 C   0  0
   -1.1611    0.8982    0.0000 C   0  0
   -3.9067    0.8982    0.0000 C   0  0
   -1.2560   -3.6876    0.0000 C   0  0
    0.0219   -1.4750    0.0000 C   0  0
   -3.8045   -3.6876    0.0000 C   0  0
   -5.2649   -1.3874    0.0000 C   0  0
   -1.1684    2.4755    0.0000 C   0  0
   -3.9067    2.4755    0.0000 C   0  0
   -2.5266   -4.4398    0.0000 N   0  0
    0.0219   -4.4398    0.0000 C   0  0
    1.2779   -2.2126    0.0000 O   0  0
    0.0219   -0.0438    0.0000 O   0  0
   -5.0897   -4.4398    0.0000 C   0  0
   -6.7034   -2.2491    0.0000 O   0  0
   -5.2503    0.3140    0.0000 O   0  0
   -2.5339    3.2568    0.0000 C   0  0
    0.1899    3.2787    0.0000 N   0  3
    2.5339   -1.4166    0.0000 C   0  0
   -7.9813   -1.1976    0.0000 C   0  0
    0.1680    4.8852    0.0000 O   0  0
    1.5335    2.4755    0.0000 O   0  5
    3.8702   -2.1980    0.0000 C   0  0
    5.1992   -1.4239    0.0000 C   0  0
    6.5282   -2.1980    0.0000 C   0  0
    6.5282   -3.7387    0.0000 C   0  0
    7.8718   -1.4312    0.0000 C   0  0
    7.8718   -4.5128    0.0000 C   0  0
    9.2008   -2.2053    0.0000 C   0  0
    9.2008   -3.7387    0.0000 C   0  0
 29 31  2  0
  1  3  2  0
  1  2  1  0
  1  4  1  0
  3  7  1  0
 28 30  2  0
 22 26  1  0
  6 12  1  0
 11 20  1  0
 11 21  1  0
  3  8  1  0
 32 33  2  0
  5 11  2  0
 26 27  2  0
  2  5  1  0
 10 18  1  0
 10 19  2  0
 30 32  1  0
  9 17  1  0
  9 13  1  0
  4 10  1  0
 15 22  1  0
 12 20  2  0
 27 28  1  0
 31 33  1  0
  4  9  2  0
 28 29  1  0
 18 23  1  0
  8 15  1  0
  8 16  2  0
  7 14  1  0
  2  6  2  0
  7 13  2  0
 21 25  1  0
 21 24  2  0
M  END
>  <SOM>
15

$$$$

SciTegic02211520382D

 31 34  0  0  0  0            999 V2000
    1.3715   -0.4250    0.0000 C   0  0
    2.7044    0.3477    0.0000 C   0  0
    1.3715   -1.9768    0.0000 C   0  0
    0.0386    0.3413    0.0000 C   0  0
    2.7108    1.8930    0.0000 N   0  0
    4.0372   -0.4314    0.0000 N   0  0
    0.0386   -2.7559    0.0000 C   0  0
    2.7044   -2.7430    0.0000 N   0  0
   -1.3007   -0.4250    0.0000 C   0  0
    4.0630    2.6593    0.0000 C   0  0
    4.0372   -1.9768    0.0000 C   0  0
   -1.3071   -1.9768    0.0000 C   0  0
   -2.6335    0.3348    0.0000 O   0  0
    5.3958    1.8673    0.0000 C   0  0
    4.0758    4.1982    0.0000 C   0  0
   -2.6593   -2.7430    0.0000 O   0  0
   -3.9728   -0.4121    0.0000 C   0  0
    6.7351    2.6206    0.0000 C   0  0
    5.4280    4.9515    0.0000 C   0  0
   -2.6464   -4.2948    0.0000 C   0  0
   -5.3186    0.3541    0.0000 C   0  0
    6.7609    4.1660    0.0000 C   0  0
    8.0680    1.8222    0.0000 Cl  0  0
   -6.6707   -0.3735    0.0000 C   0  0
    8.1131    4.9193    0.0000 F   0  0
   -6.7029   -1.8802    0.0000 N   0  0
   -8.0744   -2.6078    0.0000 C   0  0
   -5.4087   -2.6915    0.0000 C   0  0
   -8.1131   -4.1402    0.0000 C   0  0
   -5.4473   -4.2175    0.0000 C   0  0
   -6.8060   -4.9515    0.0000 O   0  0
 26 27  1  0
 19 22  1  0
 15 19  2  0
 29 31  1  0
  1  3  2  0
  1  2  1  0
  1  4  1  0
  3  7  1  0
 22 25  1  0
  6 11  1  0
  3  8  1  0
  5 10  1  0
 10 14  2  0
 10 15  1  0
 30 31  1  0
  9 13  1  0
  9 12  1  0
 17 21  1  0
 13 17  1  0
  8 11  2  0
 26 28  1  0
 12 16  1  0
  4  9  2  0
 24 26  1  0
 16 20  1  0
 18 23  1  0
 18 22  2  0
 14 18  1  0
 27 29  1  0
  2  5  1  0
  2  6  2  0
  7 12  2  0
 21 24  1  0
 28 30  1  0
M  END
>  <SOM>
16

$$$$

SciTegic02211520382D

 28 31  0  0  0  0            999 V2000
   -2.0350   -1.5164    0.0000 C   0  0
   -2.9370   -2.7622    0.0000 N   0  0
   -0.5073   -1.6686    0.0000 C   0  0
   -2.9483   -0.2762    0.0000 N   0  0
   -4.4027   -2.3000    0.0000 C   0  0
   -2.3113   -4.1603    0.0000 C   0  0
    0.3890   -0.4228    0.0000 C   0  0
    0.1127   -3.0723    0.0000 C   0  0
   -4.4083   -0.7610    0.0000 C   0  0
   -2.4747    1.2007    0.0000 C   0  0
   -5.7443   -3.0666    0.0000 C   0  0
   -0.7836   -4.3237    0.0000 C   0  0
    1.9223   -0.5919    0.0000 N   0  0
   -0.2368    0.9922    0.0000 O   0  0
    1.6348   -3.2358    0.0000 O   0  0
   -5.7500    0.0225    0.0000 C   0  0
   -7.0747   -2.3056    0.0000 C   0  0
    2.8299    0.6426    0.0000 C   0  0
   -7.0747   -0.7610    0.0000 C   0  0
   -5.7669    1.5559    0.0000 O   0  0
    4.3576    0.4623    0.0000 C   0  0
    2.2154    2.0463    0.0000 C   0  0
   -7.1029    2.3113    0.0000 C   0  0
    5.2652    1.6968    0.0000 C   0  0
    3.1399    3.2809    0.0000 C   0  0
    4.6676    3.1061    0.0000 C   0  0
    5.5808    4.3237    0.0000 O   0  0
    7.1029    4.1321    0.0000 C   0  0
  1  3  2  0
  1  2  1  0
 20 23  1  0
  1  4  1  0
  3  7  1  0
 22 25  1  0
  5  9  2  0
  6 12  1  0
 16 19  2  0
  3  8  1  0
 17 19  1  0
  5 11  1  0
 26 27  1  0
  2  5  1  0
  9 16  1  0
  4 10  1  0
 25 26  2  0
 11 17  2  0
 27 28  1  0
  4  9  1  0
 24 26  1  0
 13 18  1  0
 16 20  1  0
 18 21  1  0
 18 22  2  0
  8 15  2  0
  8 12  1  0
  7 14  2  0
  2  6  1  0
  7 13  1  0
 21 24  2  0
M  END
>  <SOM>
27

$$$$

SciTegic02211520382D

 28 31  0  0  0  0            999 V2000
   -2.0350   -1.5164    0.0000 C   0  0
   -2.9370   -2.7622    0.0000 N   0  0
   -0.5073   -1.6686    0.0000 C   0  0
   -2.9483   -0.2762    0.0000 N   0  0
   -4.4027   -2.3000    0.0000 C   0  0
   -2.3113   -4.1603    0.0000 C   0  0
    0.3890   -0.4228    0.0000 C   0  0
    0.1127   -3.0723    0.0000 C   0  0
   -4.4083   -0.7610    0.0000 C   0  0
   -2.4747    1.2007    0.0000 C   0  0
   -5.7443   -3.0666    0.0000 C   0  0
   -0.7836   -4.3237    0.0000 C   0  0
    1.9223   -0.5919    0.0000 N   0  0
   -0.2368    0.9922    0.0000 O   0  0
    1.6348   -3.2358    0.0000 O   0  0
   -5.7500    0.0225    0.0000 C   0  0
   -7.0747   -2.3056    0.0000 C   0  0
    2.8299    0.6426    0.0000 C   0  0
   -7.0747   -0.7610    0.0000 C   0  0
   -5.7669    1.5559    0.0000 O   0  0
    4.3576    0.4623    0.0000 C   0  0
    2.2154    2.0463    0.0000 C   0  0
   -7.1029    2.3113    0.0000 C   0  0
    5.2652    1.6968    0.0000 C   0  0
    3.1399    3.2809    0.0000 C   0  0
    4.6676    3.1061    0.0000 C   0  0
    5.5808    4.3237    0.0000 O   0  0
    7.1029    4.1321    0.0000 C   0  0
  1  3  2  0
  1  2  1  0
 20 23  1  0
  1  4  1  0
  3  7  1  0
 22 25  1  0
  5  9  2  0
  6 12  1  0
 16 19  2  0
  3  8  1  0
 17 19  1  0
  5 11  1  0
 26 27  1  0
  2  5  1  0
  9 16  1  0
  4 10  1  0
 25 26  2  0
 11 17  2  0
 27 28  1  0
  4  9  1  0
 24 26  1  0
 13 18  1  0
 16 20  1  0
 18 21  1  0
 18 22  2  0
  8 15  2  0
  8 12  1  0
  7 14  2  0
  2  6  1  0
  7 13  1  0
 21 24  2  0
M  END
>  <SOM>
20

$$$$

SciTegic02211520382D

 26 28  0  0  0  0            999 V2000
   -1.9927    0.3658    0.0000 C   0  0
   -1.9830    1.9108    0.0000 C   0  0
   -3.3259   -0.3995    0.0000 C   0  0
   -0.6642   -0.4091    0.0000 O   0  0
   -3.3259    2.6954    0.0000 C   0  0
   -0.6498    2.6858    0.0000 C   0  0
   -4.6592    0.3658    0.0000 C   0  0
   -3.3115   -1.9397    0.0000 C   0  0
    0.6835    0.3610    0.0000 C   0  0
   -4.6592    1.9108    0.0000 C   0  0
   -3.3307    4.2452    0.0000 O   0  0
    0.6883    1.9012    0.0000 C   0  0
   -0.6450    4.2308    0.0000 O   0  0
   -5.9828   -0.4043    0.0000 O   0  0
   -4.6495   -2.7050    0.0000 C   0  0
    2.0119   -0.4043    0.0000 C   0  0
   -4.6688    5.0153    0.0000 C   0  0
   -4.6399   -4.2404    0.0000 C   0  0
    3.3548    0.3465    0.0000 C   0  0
    1.9927   -1.9349    0.0000 C   0  0
   -5.9780   -5.0105    0.0000 C   0  0
   -3.3018   -5.0153    0.0000 C   0  0
    4.6736   -0.4284    0.0000 C   0  0
    3.3163   -2.7146    0.0000 C   0  0
    4.6543   -1.9686    0.0000 C   0  0
    5.9828   -2.7531    0.0000 O   0  0
 19 23  1  0
 15 18  2  0
  1  3  2  0
  1  2  1  0
 20 24  2  0
  1  4  1  0
  3  7  1  0
  6 12  1  0
  6 13  2  0
 23 25  2  0
 16 19  2  0
  3  8  1  0
  5 11  1  0
  5 10  1  0
  2  5  2  0
  9 16  1  0
  9 12  1  0
 24 25  1  0
 25 26  1  0
 11 17  1  0
  4  9  1  0
 16 20  1  0
 18 21  1  0
 18 22  1  0
  8 15  1  0
  7 14  1  0
  2  6  1  0
  7 10  2  0
M  END
>  <SOM>
11

$$$$

SciTegic02211520382D

 46 49  0  0  0  0            999 V2000
   -3.9321    2.8186    0.0000 C   0  0
   -3.9205    1.2875    0.0000 C   0  0
   -5.2660    3.6074    0.0000 C   0  0
   -2.4706    3.3058    0.0000 N   0  0
   -2.4590    0.8119    0.0000 N   0  0
   -5.2660    0.5104    0.0000 C   0  0
   -6.6116    2.8186    0.0000 C   0  0
   -1.5543    2.0647    0.0000 C   0  0
   -1.9719   -0.6612    0.0000 C   0  0
   -6.6000    1.2759    0.0000 C   0  0
   -7.9455    3.5842    0.0000 C   0  0
   -0.0116    2.0763    0.0000 C   0  0
   -9.2794    2.7954    0.0000 N   0  0
   -7.9571    5.1385    0.0000 O   0  0
    0.7771    0.7424    0.0000 N   0  0
  -10.6017    3.5610    0.0000 C   0  0
   -9.2794    1.2643    0.0000 C   0  0
    2.3198    0.7424    0.0000 C   0  0
  -10.5901    5.0921    0.0000 C   0  0
  -11.9356    2.7954    0.0000 N   0  0
  -10.6017    0.4872    0.0000 C   0  0
    3.0970   -0.5916    0.0000 C   0  0
    3.0738    2.0879    0.0000 C   0  0
  -11.9124    5.8692    0.0000 C   0  0
  -13.2695    3.5610    0.0000 C   0  0
  -10.6017   -1.0555    0.0000 C   0  0
    4.6397   -0.5800    0.0000 C   0  0
    4.6165    2.0995    0.0000 C   0  0
  -13.2579    5.1037    0.0000 C   0  0
  -11.9356   -1.8211    0.0000 O   0  0
   -9.2562   -1.8327    0.0000 O   0  0
    5.4052    0.7655    0.0000 C   0  0
  -13.2695   -1.0439    0.0000 C   0  0
    6.9479    0.7771    0.0000 C   0  0
  -14.6150   -1.8095    0.0000 C   0  0
    7.7251   -0.5568    0.0000 N   0  0
    7.7135    2.1227    0.0000 N   0  0
    9.2562   -0.5452    0.0000 C   0  0
   10.0333   -1.8907    0.0000 O   0  0
   10.0217    0.7887    0.0000 O   0  0
   11.5644   -1.8791    0.0000 C   0  0
   12.3300   -3.2130    0.0000 C   0  0
   13.8495   -3.2130    0.0000 C   0  0
   14.6150   -4.5469    0.0000 C   0  0
   13.8495   -5.8692    0.0000 C   0  0
   12.3184   -5.8576    0.0000 C   0  0
 38 40  2  0
 15 18  1  0
 19 24  1  0
  1  3  1  0
  1  2  2  0
 20 25  2  0
  4  8  2  0
  1  4  1  0
  3  7  2  0
 26 30  1  0
  5  9  1  0
 22 27  1  0
 23 28  2  0
 33 35  1  0
  6 10  2  0
 16 19  2  0
 39 41  1  0
 27 32  2  0
 32 34  1  0
 30 33  1  0
 25 29  1  0
 43 44  1  0
 11 14  2  0
 11 13  1  0
 44 45  1  0
 28 32  1  0
 38 39  1  0
 36 38  1  0
 17 21  1  0
 13 17  1  0
 13 16  1  0
 42 43  1  0
  5  8  1  0
 12 15  1  0
 45 46  1  0
 16 20  1  0
 18 23  1  0
 18 22  2  0
 34 36  1  0
 34 37  2  0
 26 31  2  0
  8 12  1  0
  2  5  1  0
  2  6  1  0
 24 29  2  0
  7 11  1  0
  7 10  1  0
 41 42  1  0
 21 26  1  0
M  END
>  <SOM>
30

$$$$

SciTegic02211520382D

 26 28  0  0  0  0            999 V2000
   -0.6740    0.0238    0.0000 C   0  0
    0.6423    0.7929    0.0000 C   0  0
   -2.0141    0.7929    0.0000 C   0  0
   -0.6819   -1.5224    0.0000 C   0  0
    1.9824    0.0396    0.0000 C   0  0
   -3.3383    0.0159    0.0000 N   0  0
    0.6581   -2.2837    0.0000 C   0  0
    3.3066    0.8167    0.0000 O   0  0
    1.9982   -1.5145    0.0000 C   0  0
   -4.6704    0.7771    0.0000 C   0  0
    4.6466    0.0555    0.0000 C   0  0
   -5.9946    0.0079    0.0000 C   0  0
   -4.6784    2.3154    0.0000 O   0  0
    5.9709    0.8326    0.0000 C   0  0
   -5.9946   -1.5383    0.0000 C   0  0
   -7.3347    0.7612    0.0000 C   0  0
    7.3189    0.0714    0.0000 C   0  0
   -7.3268   -2.3154    0.0000 C   0  0
   -8.6589    0.0000    0.0000 C   0  0
    7.3189   -1.4669    0.0000 C   0  0
    8.6351    0.8643    0.0000 C   0  0
   -8.6589   -1.5383    0.0000 C   0  0
    8.6589   -2.2282    0.0000 C   0  0
    9.9752    0.1031    0.0000 C   0  0
   -9.9911   -2.3075    0.0000 O   0  0
    9.9911   -1.4432    0.0000 C   0  0
 19 22  2  0
  4  7  1  0
 15 18  2  0
  1  3  1  0
  1  2  1  0
 20 23  1  0
  1  4  2  0
  3  6  1  0
 22 25  1  0
  5  9  1  0
  5  8  1  0
 23 26  2  0
  6 10  1  0
 16 19  1  0
  7  9  2  0
 10 12  1  0
 10 13  2  0
 11 14  1  0
 17 20  2  0
 17 21  1  0
 18 22  1  0
 12 16  2  0
 12 15  1  0
 24 26  1  0
 14 17  1  0
  8 11  1  0
  2  5  2  0
 21 24  2  0
M  END
>  <SOM>
8

$$$$

SciTegic02211520382D

 33 35  0  0  0  0            999 V2000
    0.4653    2.3107    0.0000 N   0  0
   -0.5205    3.2964    0.0000 C   0  0  1  0  0  0
    0.4653    0.8675    0.0000 C   0  0
    1.5220    3.3753    0.0000 C   0  0
    0.5284    4.3532    0.0000 C   0  0
   -1.9637    3.2964    0.0000 C   0  0
    1.8612    0.0631    0.0000 C   0  0  1  0  0  0
   -0.9306    0.0631    0.0000 O   0  0
   -2.6892    2.0425    0.0000 N   0  0
   -2.6892    4.5504    0.0000 O   0  0
    1.8612   -1.5536    0.0000 C   0  0
    3.2649    0.8675    0.0000 N   0  0
   -4.1324    2.0425    0.0000 C   0  0
    3.2649   -2.3659    0.0000 C   0  0
    0.4653   -2.3659    0.0000 C   0  0
    4.6608    0.0631    0.0000 C   0  0
   -4.8500    0.7965    0.0000 C   0  0
    3.2649   -3.9826    0.0000 C   0  0
    0.4653   -3.9747    0.0000 C   0  0
    6.0645    0.8675    0.0000 C   0  0
   -6.3011    0.7965    0.0000 C   0  0
   -4.1324   -0.4574    0.0000 C   0  0
    1.8612   -4.7869    0.0000 C   0  0
    7.4604    0.0631    0.0000 O   0  0
    6.0645    2.4132    0.0000 O   0  0
   -7.0188   -0.4574    0.0000 C   0  0
   -4.8500   -1.7113    0.0000 C   0  0
    7.4604   -1.5536    0.0000 C   0  0
   -6.2932   -1.7113    0.0000 C   0  0
    8.8641   -2.3659    0.0000 C   0  0
   -7.0188   -2.9652    0.0000 C   0  0
   -8.4619   -2.9652    0.0000 N   0  0
   -6.2932   -4.2113    0.0000 N   0  0
 19 23  1  0
 15 19  1  0
  4  5  1  0
 29 31  1  0
  1  3  1  0
  1  2  1  0
 20 24  1  0
 20 25  2  0
  1  4  1  0
 31 33  2  0
  3  7  1  0
 28 30  1  0
 22 27  1  0
  6 10  2  0
  3  8  2  0
 24 28  1  0
  6  9  1  0
  9 13  1  0
 11 15  1  0
 11 14  1  0
 17 21  1  0
 13 17  1  0
 26 29  1  0
 12 16  1  0
 31 32  1  0
 16 20  1  0
 18 23  1  0
 27 29  2  0
 14 18  1  0
 17 22  2  0
  2  5  1  0
  2  6  1  0
  7 11  1  0
  7 12  1  0
 21 26  2  0
M  END
>  <SOM>
24

$$$$

SciTegic02211520382D

 27 30  0  0  0  0            999 V2000
    0.7465   -0.1697    0.0000 C   0  0
   -0.5904    0.5972    0.0000 C   0  0
    0.7465   -1.7102    0.0000 C   0  0
    2.0767    0.5972    0.0000 C   0  0
   -1.9206   -0.1697    0.0000 C   0  0
   -0.0407    2.2803    0.0000 N   0  0
    2.0767   -2.4839    0.0000 C   0  0
   -0.5904   -2.4839    0.0000 N   0  0
    1.6695    2.2803    0.0000 N   0  0
    3.4136   -0.1697    0.0000 C   0  0
   -1.9206   -1.7102    0.0000 C   0  0
   -3.2575    0.5972    0.0000 C   0  0
    3.4136   -1.7102    0.0000 C   0  0
    2.0767   -4.0244    0.0000 N   0  3
    2.6196    3.4883    0.0000 C   0  0
   -3.2575   -2.4839    0.0000 C   0  0
   -4.5945   -0.1697    0.0000 C   0  0
    3.4476   -4.7913    0.0000 O   0  0
    0.7601   -4.7642    0.0000 O   0  5
    4.0855    2.9997    0.0000 C   0  0
   -4.5945   -1.7102    0.0000 C   0  0
   -5.9247    0.5972    0.0000 O   0  0
    5.0356    4.2077    0.0000 C   0  0
   -7.4245   -0.2850    0.0000 C   0  0
    6.4947    3.7122    0.0000 N   0  0
    7.4449    4.9270    0.0000 C   0  0
    6.9359    2.2396    0.0000 C   0  0
  1  3  2  0
  1  2  1  0
 20 23  1  0
  1  4  1  0
  3  7  1  0
 22 24  1  0
 23 25  1  0
  3  8  1  0
  5 12  1  0
  5 11  2  0
 10 13  1  0
  2  5  1  0
  6  9  1  0
  9 15  1  0
  4 10  2  0
 25 27  1  0
 25 26  1  0
 11 16  1  0
 15 20  1  0
 17 21  1  0
 17 22  1  0
  8 11  1  0
 12 17  2  0
  4  9  1  0
 16 21  2  0
 14 18  2  0
 14 19  1  0
  7 14  1  0
  2  6  2  0
  7 13  2  0
M  END
>  <SOM>
22

$$$$

SciTegic02211520382D

 34 38  0  0  0  0            999 V2000
   -3.0073    4.0461    0.0000 N   0  0
   -4.4653    3.5723    0.0000 C   0  0
   -2.1051    2.7977    0.0000 C   0  0
   -2.5334    5.5133    0.0000 C   0  0
   -4.4653    2.0322    0.0000 C   0  0
   -5.8049    4.3377    0.0000 C   0  0
   -3.0073    1.5583    0.0000 N   0  0
   -0.5650    2.7977    0.0000 N   0  0
   -3.7545    6.4428    0.0000 C   0  0
   -5.8049    1.2576    0.0000 C   0  0
   -7.1354    3.5723    0.0000 C   0  0
   -0.0456    1.3487    0.0000 C   0  0
   -5.1761    5.8596    0.0000 C   0  0
   -3.5540    7.9738    0.0000 C   0  0
   -7.1354    2.0322    0.0000 C   0  0
   -1.0480    0.1823    0.0000 C   0  0
    1.4672    1.0662    0.0000 C   0  0
   -6.3972    6.7891    0.0000 C   0  0
   -4.7752    8.9124    0.0000 C   0  0
   -0.5377   -1.2758    0.0000 C   0  0
    1.9775   -0.3827    0.0000 C   0  0
   -6.1968    8.3201    0.0000 C   0  0
    0.9751   -1.5583    0.0000 N   0  0
   -7.4179    9.2587    0.0000 F   0  0
    1.4945   -3.0073    0.0000 C   0  0
    3.0346   -3.0073    0.0000 C   0  0
    3.5449   -4.4562    0.0000 C   0  0
    2.5425   -5.6318    0.0000 C   0  0
    5.0577   -4.7387    0.0000 C   0  0
    3.0528   -7.0807    0.0000 C   0  0
    5.5680   -6.1877    0.0000 C   0  0
    4.5656   -7.3632    0.0000 C   0  0
    5.0850   -8.8122    0.0000 O   0  0
    6.6251   -8.8122    0.0000 C   0  0
 19 22  2  0
 29 31  1  0
  1  3  1  0
  1  2  1  0
 20 23  1  0
  1  4  1  0
  3  7  2  0
 22 24  1  0
 28 30  2  0
 31 32  2  0
  5  7  1  0
 23 25  1  0
  6 11  2  0
  3  8  1  0
 32 33  1  0
  5 10  1  0
 10 15  2  0
 30 32  1  0
  9 14  2  0
  9 13  1  0
 25 26  1  0
 11 15  1  0
 33 34  1  0
 17 21  1  0
 27 29  2  0
 27 28  1  0
 12 16  1  0
 12 17  1  0
  4  9  1  0
 13 18  2  0
 16 20  1  0
 26 27  1  0
 18 22  1  0
 14 19  1  0
  8 12  1  0
  2  5  2  0
  2  6  1  0
 21 23  1  0
M  END
>  <SOM>
33

$$$$

SciTegic02211520382D

 18 19  0  0  0  0            999 V2000
   -2.0095   -1.2570    0.0000 C   0  0  2  0  0  0
   -1.1701    0.0331    0.0000 C   0  0
   -0.6616   -2.0260    0.0000 C   0  0  2  0  0  0
   -3.2912   -2.0260    0.0000 C   0  0
   -3.2127   -0.3763    0.0000 O   0  0
   -1.8689    1.4017    0.0000 C   0  0
    0.3680   -0.0496    0.0000 C   0  0
   -0.6616   -3.5104    0.0000 C   0  0
    0.8435   -1.3355    0.0000 C   0  0
   -3.2912   -3.5724    0.0000 C   0  0
   -1.0295    2.6958    0.0000 C   0  0
    1.2032    1.2446    0.0000 C   0  0
   -2.0095   -4.3084    0.0000 C   0  0
    2.1004   -2.2534    0.0000 N   0  0
    0.5044    2.6173    0.0000 C   0  0
   -1.7283    4.0686    0.0000 O   0  0
    3.3863   -1.4678    0.0000 C   0  0
   -3.2540    3.8660    0.0000 C   0  0
 11 16  1  0
 11 15  2  0
 14 17  1  0
  1  3  1  0
  1  2  1  0
  9 14  1  0
  1  5  1  0
  1  4  1  0
  8 13  1  0
  2  6  2  0
  2  7  1  0
  7 12  2  0
  4 10  1  0
 10 13  1  0
 16 18  1  0
  6 11  1  0
  3  9  1  0
  3  8  1  0
 12 15  1  0
M  END
>  <SOM>
16

$$$$

SciTegic02211520382D

 38 42  0  0  0  0            999 V2000
   -1.7347    2.0005    0.0000 C   0  0  1  0  0  0
   -0.2791    2.5655    0.0000 C   0  0
   -2.2863    0.7244    0.0000 C   0  0  2  0  0  0
   -3.3231    2.7848    0.0000 N   0  0
    0.9571    1.6549    0.0000 C   0  0
   -0.0598    4.0144    0.0000 C   0  0
   -3.9811    1.4356    0.0000 C   0  0  1  0  0  0
   -1.3093   -0.5583    0.0000 N   0  0
   -3.3098    4.4131    0.0000 C   0  0
   -5.1110    2.2531    0.0000 C   0  0
    0.7377    0.1994    0.0000 C   0  0
    2.3794    2.2132    0.0000 C   0  0
    1.3824    4.5527    0.0000 C   0  0
   -1.3027    4.8983    0.0000 C   0  0
   -3.9745    3.5159    0.0000 C   0  0
   -5.5031    1.0036    0.0000 C   0  0
   -2.0072   -2.0072    0.0000 C   0  0
    1.9540   -0.6979    0.0000 C   0  0
    3.6156    1.3093    0.0000 C   0  0
    1.5951    6.0215    0.0000 C   0  0
   -1.0900    6.3738    0.0000 C   0  0
   -1.1299   -3.2833    0.0000 C   0  0
    3.4095   -0.1529    0.0000 C   0  0
    0.3722    6.9254    0.0000 C   0  0
   -1.8543   -4.6192    0.0000 C   0  0
    0.4652   -3.1836    0.0000 C   0  0
   -0.9704   -5.8820    0.0000 C   0  0
   -3.4494   -4.7056    0.0000 O   0  0
    1.3492   -4.4397    0.0000 C   0  0
    0.6314   -5.8022    0.0000 C   0  0
   -4.3267   -3.4228    0.0000 C   0  0
    2.9642   -4.3533    0.0000 C   0  0
    3.9678   -5.5231    0.0000 C   0  0
    4.2736   -3.4228    0.0000 C   0  0
    3.2301   -2.9177    0.0000 C   0  0
    5.5031   -5.2904    0.0000 O   0  0
    3.3763   -6.9254    0.0000 O   0  0
   -4.8119    0.0598    0.0000 H   0  0
 19 23  1  0
 27 30  2  0
 29 30  1  0
  7 38  1  0
  1  3  1  0
  1  2  1  0
 20 24  2  0
  1  4  1  0
  3  7  1  0
 28 31  1  0
 22 25  2  0
 22 26  1  0
  6 13  2  0
 13 20  1  0
  3  8  1  0
  6 14  1  0
  5 12  1  0
  5 11  2  0
 32 34  1  0
 32 35  1  0
 33 36  1  0
  9 15  1  0
 25 28  1  0
 29 32  1  0
  4 10  1  0
 14 21  2  0
 25 27  1  0
 33 37  2  0
 32 33  1  0
 11 18  1  0
 17 22  1  0
 26 29  2  0
 12 19  2  0
  4  9  1  0
 18 23  2  0
 10 16  1  0
  8 17  1  0
  7 15  1  0
  2  5  1  0
  2  6  1  0
  7 16  1  0
 21 24  1  0
M  END
>  <SOM>
28

$$$$

SciTegic02211520382D

 19 19  0  0  0  0            999 V2000
   -1.3381   -1.1550    0.0000 C   0  0
   -0.0033   -0.3761    0.0000 N   0  0
   -2.6662   -0.3761    0.0000 C   0  0
   -1.3348   -2.7029    0.0000 C   0  0
   -0.0033    1.1617    0.0000 C   0  0
    1.3381   -1.1584    0.0000 C   0  0
   -4.0110   -1.1550    0.0000 C   0  0
   -2.6629    1.1650    0.0000 C   0  0
   -2.6662   -3.4684    0.0000 C   0  0
   -0.0067   -3.4684    0.0000 C   0  0
    1.3348    1.9306    0.0000 C   0  0
   -1.3381    1.9273    0.0000 C   0  0
    2.6729   -0.3828    0.0000 C   0  0
    1.3414   -2.7029    0.0000 O   0  0
   -4.0110   -2.6995    0.0000 C   0  0
    2.6563    1.1617    0.0000 O   0  0
    1.3414    3.4684    0.0000 O   0  0
    4.0110   -1.1550    0.0000 O   0  0
    3.9910    1.9206    0.0000 C   0  0
 11 17  2  0
  5 12  1  0
  5 11  1  0
 16 19  1  0
 11 16  1  0
  1  3  1  0
  1  2  1  0
  3  7  2  0
  1  4  2  0
  7 15  1  0
  2  5  1  0
  2  6  1  0
  9 15  2  0
 13 18  1  0
  4 10  1  0
  6 13  1  0
  4  9  1  0
  3  8  1  0
  6 14  2  0
M  END
>  <SOM>
16

$$$$

SciTegic02211520382D

 23 23  0  0  0  0            999 V2000
   -2.8668    2.3786    0.0000 C   0  0
   -4.1839    3.1450    0.0000 C   0  0
   -2.8668    0.8515    0.0000 C   0  0
   -1.5384    3.1450    0.0000 O   0  0
   -5.5123    2.3786    0.0000 C   0  0
   -4.1839    0.0908    0.0000 C   0  0
   -0.2725    2.2878    0.0000 C   0  0
   -5.5123    0.8515    0.0000 C   0  0
    0.9537    3.2018    0.0000 C   0  0  1  0  0  0
   -6.8407    0.0852    0.0000 C   0  0
    2.2197    2.3446    0.0000 C   0  0
    0.9480    4.6834    0.0000 O   0  0
   -6.8577   -1.4363    0.0000 O   0  0
    3.4459    3.2529    0.0000 N   0  0
   -5.4839   -2.0267    0.0000 C   0  0
    4.6267    2.3843    0.0000 C   0  0
   -5.5407   -3.5651    0.0000 C   0  0
    6.0686    3.2074    0.0000 C   0  0
    4.6267    0.9026    0.0000 C   0  0
   -4.1158   -4.1385    0.0000 O   0  0
   -2.7192   -3.4913    0.0000 C   0  0
   -1.3908   -4.2463    0.0000 C   0  0
   -2.7306   -1.9245    0.0000 C   0  0
  4  7  1  0
  1  3  2  0
  1  2  1  0
 15 17  1  0
 20 21  1  0
  3  6  1  0
  5  8  1  0
 16 18  1  0
 16 19  1  0
  7  9  1  0
 10 13  1  0
  6  8  2  0
  9 12  1  0
  9 11  1  0
 11 14  1  0
 17 20  1  0
  1  4  1  0
 13 15  1  0
 14 16  1  0
  8 10  1  0
  2  5  2  0
 21 23  1  0
 21 22  1  0
M  END
>  <SOM>
20

$$$$

SciTegic02211520382D

 25 27  0  0  0  0            999 V2000
   -5.3192   -0.3067    0.0000 C   0  0  1  0  0  0
   -5.3192    1.2267    0.0000 N   0  0
   -3.9815   -1.0681    0.0000 C   0  0  2  0  0  0
   -6.6570   -1.0734    0.0000 C   0  0
   -6.5671    2.1309    0.0000 C   0  0
   -4.0661    2.1309    0.0000 C   0  0
   -2.6543   -0.2961    0.0000 O   0  0
   -3.9921   -2.6120    0.0000 C   0  0
   -6.6622   -2.6067    0.0000 C   0  0
   -6.0912    3.5955    0.0000 C   0  0
   -4.5472    3.6008    0.0000 C   0  0  1  0  0  0
   -1.3219   -1.0681    0.0000 C   0  0
   -5.3245   -3.3840    0.0000 C   0  0
   -3.6431    4.8486    0.0000 O   0  0
    0.0106   -0.2908    0.0000 C   0  0
    1.3483   -1.0522    0.0000 C   0  0
    2.6649   -0.2538    0.0000 C   0  0
    1.3483   -2.5750    0.0000 C   0  0
    4.0026   -1.0099    0.0000 C   0  0
    2.6913   -3.3364    0.0000 C   0  0
    4.0238   -2.5591    0.0000 C   0  0
    5.3192   -0.2168    0.0000 O   0  0
    5.3615   -3.3153    0.0000 O   0  0
    6.6622   -0.9517    0.0000 C   0  0
    5.3721   -4.8486    0.0000 C   0  0
 19 22  1  0
 19 21  2  0
  1  3  1  0
  1  2  1  0
 15 16  1  0
  1  4  1  0
  3  7  1  0
 22 24  1  0
 16 17  2  0
 16 18  1  0
  6 11  1  0
  3  8  1  0
 17 19  1  0
 10 11  1  0
  5 10  1  0
  9 13  1  0
 23 25  1  0
 12 15  1  0
 11 14  1  0
  4  9  1  0
 20 21  1  0
 18 20  2  0
  8 13  1  0
  2  5  1  0
  2  6  1  0
  7 12  1  0
 21 23  1  0
M  END
>  <SOM>
23

$$$$

SciTegic02211520382D

 22 23  0  0  0  0            999 V2000
    0.4187   -1.3408    0.0000 C   0  0
    1.7445   -2.1084    0.0000 C   0  0
    0.4187    0.1844    0.0000 C   0  0
   -0.9022   -2.1084    0.0000 C   0  0
    3.0703   -1.3408    0.0000 C   0  0
    1.7445   -3.6385    0.0000 O   0  0
    1.7445    0.9520    0.0000 C   0  0
   -0.9022    0.9520    0.0000 O   0  0
   -2.2629   -1.4106    0.0000 C   0  0
   -0.8972   -3.8728    0.0000 O   0  0
    3.0703    0.1844    0.0000 C   0  0
    3.1850   -4.1469    0.0000 C   0  0
   -0.8723    2.5520    0.0000 C   0  0
   -3.5089   -2.2978    0.0000 C   0  0
    4.3912    0.9520    0.0000 O   0  0
   -4.7600   -1.4255    0.0000 C   0  0
    5.7668    0.1346    0.0000 C   0  0
   -4.7849    0.1047    0.0000 N   0  0
   -3.5389    1.0268    0.0000 C   0  0
   -6.0709    1.0367    0.0000 C   0  0
   -4.0722    2.5520    0.0000 C   0  0
   -5.5824    2.5320    0.0000 C   0  0
 19 21  1  0
  1  3  2  0
  1  2  1  0
 20 22  1  0
  1  4  1  0
  3  7  1  0
  6 12  1  0
 16 18  1  0
  3  8  1  0
 18 19  1  0
  5 11  1  0
  9 14  1  0
  4 10  2  0
 11 15  1  0
 15 17  1  0
  4  9  1  0
 18 20  1  0
 14 16  1  0
  8 13  1  0
  2  5  2  0
  2  6  1  0
  7 11  2  0
 21 22  1  0
M  END
>  <SOM>
15

$$$$

SciTegic02211520382D

 19 20  0  0  0  0            999 V2000
   -2.0080   -1.2048    0.0000 C   0  0  2  0  0  0
   -1.1713    0.0879    0.0000 C   0  0
   -0.6610   -1.9746    0.0000 C   0  0  2  0  0  0
   -3.2923   -1.9746    0.0000 C   0  0
   -3.2128   -0.3221    0.0000 O   0  0
   -1.8700    1.4558    0.0000 C   0  0
    0.3681    0.0042    0.0000 C   0  0
   -0.6610   -3.4555    0.0000 C   0  0
    0.8450   -1.2843    0.0000 C   0  0
   -3.2923   -3.5182    0.0000 C   0  0
   -1.0291    2.7485    0.0000 C   0  0
    1.2048    1.2968    0.0000 C   0  0
   -2.0080   -4.2545    0.0000 C   0  0
    2.1001   -2.2005    0.0000 N   0  0
    0.5062    2.6690    0.0000 C   0  0
   -1.7277    4.1206    0.0000 O   0  0
    2.1001   -3.6772    0.0000 C   0  0
    3.3844   -1.4140    0.0000 C   0  0
   -3.2547    3.9198    0.0000 C   0  0
 11 16  1  0
 11 15  2  0
 14 17  1  0
  1  3  1  0
  1  2  1  0
 14 18  1  0
  9 14  1  0
  1  5  1  0
  1  4  1  0
  8 13  1  0
  2  6  2  0
  2  7  1  0
  7 12  2  0
  4 10  1  0
 16 19  1  0
 10 13  1  0
  6 11  1  0
  3  9  1  0
  3  8  1  0
 12 15  1  0
M  END
>  <SOM>
16

$$$$

SciTegic02211520382D

 19 20  0  0  0  0            999 V2000
   -2.0080   -1.2048    0.0000 C   0  0  2  0  0  0
   -1.1713    0.0879    0.0000 C   0  0
   -0.6610   -1.9746    0.0000 C   0  0  2  0  0  0
   -3.2923   -1.9746    0.0000 C   0  0
   -3.2128   -0.3221    0.0000 O   0  0
   -1.8700    1.4558    0.0000 C   0  0
    0.3681    0.0042    0.0000 C   0  0
   -0.6610   -3.4555    0.0000 C   0  0
    0.8450   -1.2843    0.0000 C   0  0
   -3.2923   -3.5182    0.0000 C   0  0
   -1.0291    2.7485    0.0000 C   0  0
    1.2048    1.2968    0.0000 C   0  0
   -2.0080   -4.2545    0.0000 C   0  0
    2.1001   -2.2005    0.0000 N   0  0
    0.5062    2.6690    0.0000 C   0  0
   -1.7277    4.1206    0.0000 O   0  0
    2.1001   -3.6772    0.0000 C   0  0
    3.3844   -1.4140    0.0000 C   0  0
   -3.2547    3.9198    0.0000 C   0  0
 11 16  1  0
 11 15  2  0
 14 17  1  0
  1  3  1  0
  1  2  1  0
 14 18  1  0
  9 14  1  0
  1  5  1  0
  1  4  1  0
  8 13  1  0
  2  6  2  0
  2  7  1  0
  7 12  2  0
  4 10  1  0
 16 19  1  0
 10 13  1  0
  6 11  1  0
  3  9  1  0
  3  8  1  0
 12 15  1  0
M  END
>  <SOM>
16

$$$$

SciTegic02211520382D

 19 20  0  0  0  0            999 V2000
   -2.0080   -1.2048    0.0000 C   0  0  1  0  0  0
   -1.1713    0.0879    0.0000 C   0  0
   -0.6610   -1.9746    0.0000 C   0  0  1  0  0  0
   -3.2923   -1.9746    0.0000 C   0  0
   -3.2128   -0.3221    0.0000 O   0  0
   -1.8700    1.4558    0.0000 C   0  0
    0.3681    0.0042    0.0000 C   0  0
   -0.6610   -3.4555    0.0000 C   0  0
    0.8450   -1.2843    0.0000 C   0  0
   -3.2923   -3.5182    0.0000 C   0  0
   -1.0291    2.7485    0.0000 C   0  0
    1.2048    1.2968    0.0000 C   0  0
   -2.0080   -4.2545    0.0000 C   0  0
    2.1001   -2.2005    0.0000 N   0  0
    0.5062    2.6690    0.0000 C   0  0
   -1.7277    4.1206    0.0000 O   0  0
    2.1001   -3.6772    0.0000 C   0  0
    3.3844   -1.4140    0.0000 C   0  0
   -3.2547    3.9198    0.0000 C   0  0
 11 16  1  0
 11 15  2  0
 14 17  1  0
  1  3  1  0
  1  2  1  0
 14 18  1  0
  9 14  1  0
  1  5  1  0
  1  4  1  0
  8 13  1  0
  2  6  2  0
  2  7  1  0
  7 12  2  0
  4 10  1  0
 16 19  1  0
 10 13  1  0
  6 11  1  0
  3  9  1  0
  3  8  1  0
 12 15  1  0
M  END
>  <SOM>
16

$$$$

SciTegic02211520382D

 34 36  0  0  0  0            999 V2000
    0.4653    2.3107    0.0000 N   0  0
   -0.5205    3.2964    0.0000 C   0  0  1  0  0  0
    0.4653    0.8675    0.0000 C   0  0
    1.5220    3.3753    0.0000 C   0  0
    0.5284    4.3532    0.0000 C   0  0
   -1.9637    3.2964    0.0000 C   0  0
    1.8612    0.0631    0.0000 C   0  0  1  0  0  0
   -0.9306    0.0631    0.0000 O   0  0
   -2.6892    2.0425    0.0000 N   0  0
   -2.6892    4.5504    0.0000 O   0  0
    1.8612   -1.5536    0.0000 C   0  0
    3.2649    0.8675    0.0000 N   0  0
   -4.1324    2.0425    0.0000 C   0  0
    3.2649   -2.3659    0.0000 C   0  0
    0.4653   -2.3659    0.0000 C   0  0
    4.6608    0.0631    0.0000 C   0  0
   -4.8500    0.7965    0.0000 C   0  0
    3.2649   -3.9826    0.0000 C   0  0
    0.4653   -3.9747    0.0000 C   0  0
    6.0645    0.8675    0.0000 C   0  0
   -6.3011    0.7965    0.0000 C   0  0
   -4.1324   -0.4574    0.0000 C   0  0
    1.8612   -4.7869    0.0000 C   0  0
    7.4604    0.0631    0.0000 O   0  0
    6.0645    2.4132    0.0000 O   0  0
   -7.0188   -0.4574    0.0000 C   0  0
   -4.8500   -1.7113    0.0000 C   0  0
    7.4604   -1.5536    0.0000 C   0  0
   -6.2932   -1.7113    0.0000 C   0  0
    8.8641   -2.3659    0.0000 C   0  0
   -7.0188   -2.9652    0.0000 C   0  0
   -8.4619   -2.9652    0.0000 N   0  0
   -6.2932   -4.2113    0.0000 N   0  0
   -9.1875   -1.7113    0.0000 O   0  0
 19 23  1  0
 15 19  1  0
  4  5  1  0
 29 31  1  0
  1  3  1  0
  1  2  1  0
 20 24  1  0
 20 25  2  0
  1  4  1  0
 31 33  2  0
  3  7  1  0
 28 30  1  0
 22 27  1  0
  6 10  2  0
  3  8  2  0
 32 34  1  0
 24 28  1  0
  6  9  1  0
  9 13  1  0
 11 15  1  0
 11 14  1  0
 17 21  1  0
 13 17  1  0
 26 29  1  0
 12 16  1  0
 31 32  1  0
 16 20  1  0
 18 23  1  0
 27 29  2  0
 14 18  1  0
 17 22  2  0
  2  5  1  0
  2  6  1  0
  7 11  1  0
  7 12  1  0
 21 26  2  0
M  END
>  <SOM>
24

$$$$

SciTegic02211520382D

 19 19  0  0  0  0            999 V2000
   -3.8637    1.0316    0.0000 C   0  0
   -2.5255    0.2530    0.0000 C   0  0
   -5.2019    0.2530    0.0000 C   0  0
   -3.8637    2.5693    0.0000 O   0  0
   -2.5255   -1.2993    0.0000 C   0  0
   -5.2019   -1.2993    0.0000 C   0  0
   -2.5255    3.3430    0.0000 C   0  0
   -3.8637   -2.0778    0.0000 C   0  0
   -1.1873    2.5693    0.0000 C   0  0
   -3.8637   -3.6155    0.0000 C   0  0
    0.1509    3.3430    0.0000 C   0  0
   -1.1873    1.2798    0.0000 O   0  0
   -2.5255   -4.3893    0.0000 C   0  0
    1.4939    2.5693    0.0000 N   0  0
   -1.1873   -3.6155    0.0000 O   0  0
    2.8126    3.3090    0.0000 C   0  0
    0.1509   -4.3893    0.0000 C   0  0
    4.1216    2.5499    0.0000 C   0  0
    2.8126    4.8321    0.0000 C   0  0
  7  9  1  0
  4  7  1  0
 14 16  1  0
 10 13  1  0
 11 14  1  0
  1  3  2  0
  1  2  1  0
  8 10  1  0
  6  8  2  0
  1  4  1  0
 13 15  1  0
  2  5  2  0
  3  6  1  0
  9 12  1  0
  9 11  1  0
  5  8  1  0
 15 17  1  0
 16 19  1  0
 16 18  1  0
M  END
>  <SOM>
15

$$$$

SciTegic02211520382D

 19 19  0  0  0  0            999 V2000
   -3.8637    1.0316    0.0000 C   0  0
   -2.5255    0.2530    0.0000 C   0  0
   -5.2019    0.2530    0.0000 C   0  0
   -3.8637    2.5693    0.0000 O   0  0
   -2.5255   -1.2993    0.0000 C   0  0
   -5.2019   -1.2993    0.0000 C   0  0
   -2.5255    3.3430    0.0000 C   0  0
   -3.8637   -2.0778    0.0000 C   0  0
   -1.1873    2.5693    0.0000 C   0  0
   -3.8637   -3.6155    0.0000 C   0  0
    0.1509    3.3430    0.0000 C   0  0
   -1.1873    1.2798    0.0000 O   0  0
   -2.5255   -4.3893    0.0000 C   0  0
    1.4939    2.5693    0.0000 N   0  0
   -1.1873   -3.6155    0.0000 O   0  0
    2.8126    3.3090    0.0000 C   0  0
    0.1509   -4.3893    0.0000 C   0  0
    4.1216    2.5499    0.0000 C   0  0
    2.8126    4.8321    0.0000 C   0  0
  7  9  1  0
  4  7  1  0
 14 16  1  0
 10 13  1  0
 11 14  1  0
  1  3  2  0
  1  2  1  0
  8 10  1  0
  6  8  2  0
  1  4  1  0
 13 15  1  0
  2  5  2  0
  3  6  1  0
  9 12  1  0
  9 11  1  0
  5  8  1  0
 15 17  1  0
 16 19  1  0
 16 18  1  0
M  END
>  <SOM>
15

$$$$

SciTegic02211520382D

 19 19  0  0  0  0            999 V2000
   -3.8637    1.0316    0.0000 C   0  0
   -2.5255    0.2530    0.0000 C   0  0
   -5.2019    0.2530    0.0000 C   0  0
   -3.8637    2.5693    0.0000 O   0  0
   -2.5255   -1.2993    0.0000 C   0  0
   -5.2019   -1.2993    0.0000 C   0  0
   -2.5255    3.3430    0.0000 C   0  0
   -3.8637   -2.0778    0.0000 C   0  0
   -1.1873    2.5693    0.0000 C   0  0
   -3.8637   -3.6155    0.0000 C   0  0
    0.1509    3.3430    0.0000 C   0  0
   -1.1873    1.2798    0.0000 O   0  0
   -2.5255   -4.3893    0.0000 C   0  0
    1.4939    2.5693    0.0000 N   0  0
   -1.1873   -3.6155    0.0000 O   0  0
    2.8126    3.3090    0.0000 C   0  0
    0.1509   -4.3893    0.0000 C   0  0
    4.1216    2.5499    0.0000 C   0  0
    2.8126    4.8321    0.0000 C   0  0
  7  9  1  0
  4  7  1  0
 14 16  1  0
 10 13  1  0
 11 14  1  0
  1  3  2  0
  1  2  1  0
  8 10  1  0
  6  8  2  0
  1  4  1  0
 13 15  1  0
  2  5  2  0
  3  6  1  0
  9 12  1  0
  9 11  1  0
  5  8  1  0
 15 17  1  0
 16 19  1  0
 16 18  1  0
M  END
>  <SOM>
15

$$$$

SciTegic02211520382D

 30 32  0  0  0  0            999 V2000
   -1.0777   -1.0838    0.0000 N   0  0
    0.5025   -1.0838    0.0000 C   0  0  1  0  0  0
   -2.0162   -2.2887    0.0000 C   0  0
   -2.0283    0.1150    0.0000 C   0  0
    1.2836    0.2180    0.0000 C   0  0
    1.3018   -2.3493    0.0000 C   0  0
   -3.5299   -1.8346    0.0000 C   0  0
   -1.5076   -3.6874    0.0000 O   0  0
   -3.5299   -0.3572    0.0000 C   0  0
   -1.5440    1.5258    0.0000 O   0  0
    2.8700    0.2180    0.0000 C   0  0
    0.4783    1.4834    0.0000 C   0  0
    2.8942   -2.3371    0.0000 S   0  0
   -4.9104   -2.5854    0.0000 C   0  0
   -4.9104    0.3875    0.0000 C   0  0
    3.6571    1.5076    0.0000 C   0  0
    1.2533    2.7610    0.0000 C   0  0
    4.4503   -2.3371    0.0000 C   0  0
    2.8942   -0.8416    0.0000 O   0  0
    2.8821   -3.8024    0.0000 O   0  0
   -6.2667   -1.8406    0.0000 C   0  0
   -4.9104   -4.0688    0.0000 N   0  0
   -6.2667   -0.3633    0.0000 C   0  0
    2.8457    2.7852    0.0000 C   0  0
    5.2374    1.5076    0.0000 O   0  0
   -7.6290   -2.5914    0.0000 O   0  0
    3.6450    4.0627    0.0000 O   0  0
    6.0366    0.2301    0.0000 C   0  0
    5.2253    4.0688    0.0000 C   0  0
    7.6290    0.2422    0.0000 C   0  0
  1  3  1  0
  1  2  1  0
  1  4  1  0
  3  7  1  0
 28 30  1  0
  6 13  1  0
 13 20  2  0
  3  8  2  0
  7  9  1  0
  5 12  1  0
  5 11  2  0
 16 24  2  0
  2  5  1  0
 24 27  1  0
 25 28  1  0
  9 15  2  0
  4 10  2  0
 14 21  1  0
 14 22  1  0
 11 16  1  0
 15 23  1  0
 27 29  1  0
 17 24  1  0
 12 17  2  0
 16 25  1  0
  4  9  1  0
 13 19  2  0
 13 18  1  0
  7 14  2  0
  2  6  1  0
 21 26  1  0
 21 23  2  0
M  END
>  <SOM>
27

$$$$

SciTegic02211520382D

 16 17  0  0  0  0            999 V2000
    0.0646   -0.4199    0.0000 C   0  0
    0.0646    1.1104    0.0000 C   0  0
   -1.2962   -1.2114    0.0000 C   0  0
    1.3891   -1.2114    0.0000 O   0  0
    1.3891    1.9019    0.0000 C   0  0
   -1.2962    1.9019    0.0000 C   0  0
   -2.6166   -0.4199    0.0000 C   0  0
    2.7498   -0.4199    0.0000 C   0  0
    2.7498    1.1104    0.0000 C   0  0
    1.3971    3.3636    0.0000 C   0  0
   -2.6166    1.1104    0.0000 C   0  0
   -3.9774   -1.2114    0.0000 O   0  0
    4.1106   -1.2114    0.0000 O   0  0
   -0.0888    3.9653    0.0000 Cl  0  0
   -3.9774   -2.7418    0.0000 C   0  0
   -2.6166   -3.5171    0.0000 C   0  0
  5 10  1  0
 10 14  1  0
 15 16  1  0
  1  3  1  0
  1  2  2  0
  3  7  2  0
  4  8  1  0
  1  4  1  0
  8 13  2  0
  2  5  1  0
  2  6  1  0
  8  9  1  0
  7 11  1  0
  5  9  2  0
  7 12  1  0
  6 11  2  0
 12 15  1  0
M  END
>  <SOM>
12

$$$$

SciTegic02211520382D

 16 17  0  0  0  0            999 V2000
   -0.5950    1.7500    0.0000 C   0  0
   -0.5950    0.2294    0.0000 C   0  0
    0.7156    2.5317    0.0000 C   0  0
   -1.9445    2.5317    0.0000 C   0  0
   -1.9445   -0.5561    0.0000 C   0  0
    0.7156   -0.5561    0.0000 O   0  0
    2.0650    1.7500    0.0000 C   0  0
   -3.2550    1.7500    0.0000 C   0  0
   -3.2550    0.2294    0.0000 C   0  0
    2.0650    0.2294    0.0000 C   0  0
    3.3989    2.5161    0.0000 C   0  0
   -4.6045   -0.5561    0.0000 O   0  0
    3.4145   -0.5561    0.0000 O   0  0
    4.7328    3.2861    0.0000 N   0  0
   -4.6045   -2.0728    0.0000 C   0  0
   -3.2550   -2.8428    0.0000 C   0  0
 10 13  2  0
 15 16  1  0
  1  3  1  0
  1  2  2  0
  3  7  2  0
  4  8  2  0
  1  4  1  0
  2  5  1  0
  2  6  1  0
 11 14  3  0
  7 11  1  0
  9 12  1  0
  5  9  2  0
  8  9  1  0
  6 10  1  0
 12 15  1  0
  7 10  1  0
M  END
>  <SOM>
12

$$$$

SciTegic02211520382D

 25 27  0  0  0  0            999 V2000
   -0.9376   -0.4873    0.0000 C   0  0
   -0.9376    1.1165    0.0000 C   0  0
    0.5305   -0.9869    0.0000 N   0  0
   -2.3563   -1.3077    0.0000 C   0  0
    0.5305    1.5667    0.0000 C   0  0
   -2.3563    1.9060    0.0000 C   0  0
    1.4681    0.3084    0.0000 C   0  0
    1.0795   -2.3440    0.0000 C   0  0
   -3.7627   -0.4873    0.0000 C   0  0
    1.0363    2.7942    0.0000 C   0  0
   -3.7627    1.1165    0.0000 C   0  0
    2.9546    0.4194    0.0000 C   0  0
    2.5660   -2.7264    0.0000 C   0  0
    0.0000   -3.2630    0.0000 O   0  0
    2.5352    2.9731    0.0000 C   0  0
   -5.1320    1.8752    0.0000 O   0  0
    2.9731   -4.2500    0.0000 C   0  0
    3.6640   -1.6284    0.0000 C   0  0
    3.1952    4.4103    0.0000 O   0  0
    3.5344    1.7580    0.0000 O   0  0
   -6.5384    1.1473    0.0000 C   0  0
    4.4905   -4.6509    0.0000 C   0  0
    5.1814   -2.0355    0.0000 C   0  0
    5.5885   -3.5344    0.0000 C   0  0
    7.1367   -3.9909    0.0000 Cl  0  0
 15 19  1  0
  1  3  1  0
  1  2  2  0
  1  4  1  0
 23 24  1  0
  3  7  1  0
 22 24  2  0
  5  7  2  0
  6 11  2  0
  3  8  1  0
  5 10  1  0
 10 15  1  0
  9 11  1  0
 11 16  1  0
 15 20  2  0
 13 17  2  0
  4  9  2  0
 13 18  1  0
 16 21  1  0
 24 25  1  0
 18 23  2  0
  8 14  2  0
 17 22  1  0
  8 13  1  0
  2  5  1  0
  2  6  1  0
  7 12  1  0
M  END
>  <SOM>
16

$$$$

SciTegic02211520382D

 34 38  0  0  0  0            999 V2000
    2.8665    0.9986    0.0000 C   0  0
    4.3275    0.5301    0.0000 N   0  0
    2.8603    2.5274    0.0000 C   0  0
    1.5288    0.2281    0.0000 C   0  0
    4.8144   -0.9308    0.0000 C   0  0
    5.2275    1.7754    0.0000 N   0  0
    4.3151    3.0083    0.0000 C   0  0
    1.5288    3.3103    0.0000 C   0  0
    0.2034    0.9925    0.0000 N   0  0
    1.5350   -1.3069    0.0000 O   0  0
    3.7850   -2.0774    0.0000 C   0  0
    6.3124   -1.2329    0.0000 C   0  0
    4.7836    4.4692    0.0000 C   0  0
    0.2034    2.5274    0.0000 C   0  0
   -1.1219    0.2219    0.0000 C   0  0
    4.2658   -3.5384    0.0000 C   0  0
    6.8056   -2.6939    0.0000 C   0  0
    6.2816    4.8021    0.0000 N   0  0
    3.7418    5.6035    0.0000 O   0  0
   -2.4535    0.9925    0.0000 C   0  0
   -1.1158   -1.3130    0.0000 C   0  0
    5.7761   -3.8528    0.0000 C   0  0
   -3.7850    0.2219    0.0000 C   0  0
   -2.4411   -2.0898    0.0000 C   0  0
    6.2569   -5.3076    0.0000 O   0  0
   -3.7850   -1.3192    0.0000 C   0  0
    7.7672   -5.6035    0.0000 C   0  0
   -5.1103   -2.0898    0.0000 N   0  0
   -6.4357   -1.3192    0.0000 C   0  0
   -5.0919   -3.6309    0.0000 C   0  0
   -7.7672   -2.0898    0.0000 C   0  0
   -6.4357    0.2096    0.0000 O   0  0
   -6.4295   -4.4014    0.0000 C   0  0
   -7.7672   -3.6309    0.0000 C   0  0
 29 32  2  0
 29 31  1  0
  1  3  2  0
  1  2  1  0
 20 23  1  0
  1  4  1  0
  3  7  1  0
 22 25  1  0
 23 26  2  0
 30 33  1  0
  3  8  1  0
  5 12  1  0
  5 11  2  0
 24 26  1  0
 13 18  1  0
  9 15  1  0
  9 14  1  0
  4 10  2  0
 31 34  1  0
 25 27  1  0
  6  7  2  0
 11 16  1  0
 33 34  1  0
 15 20  2  0
 15 21  1  0
 17 22  1  0
 26 28  1  0
 12 17  2  0
  4  9  1  0
 13 19  2  0
 16 22  2  0
 28 29  1  0
  8 14  1  0
  2  5  1  0
  2  6  1  0
  7 13  1  0
 21 24  2  0
 28 30  1  0
M  END
>  <SOM>
25

$$$$

SciTegic02211520382D

 25 27  0  0  0  0            999 V2000
   -2.6755    1.9285    0.0000 C   0  0
   -2.6755    0.3921    0.0000 C   0  0
   -4.0106    2.6967    0.0000 C   0  0
   -1.3351    2.6967    0.0000 C   0  0
   -1.3351   -0.3815    0.0000 O   0  0
   -4.0106   -0.3815    0.0000 C   0  0
   -5.3404    1.9285    0.0000 C   0  0
   -4.0106    4.2384    0.0000 O   0  0
    0.0000    1.9285    0.0000 C   0  0
   -1.3351    4.2384    0.0000 O   0  0
    0.0000    0.3921    0.0000 C   0  0
   -5.3404    0.3921    0.0000 C   0  0
   -6.6755    2.6914    0.0000 O   0  0
    1.3351   -0.3815    0.0000 C   0  0
   -6.6755   -0.3815    0.0000 O   0  0
   -6.6755    4.2225    0.0000 C   0  0
    2.6702    0.3921    0.0000 C   0  0
    1.3351   -1.9285    0.0000 C   0  0
    4.0000   -0.3815    0.0000 C   0  0
    2.6702   -2.6967    0.0000 C   0  0
    4.0000   -1.9285    0.0000 C   0  0
    5.3404    0.3868    0.0000 O   0  0
    5.3404   -2.6967    0.0000 O   0  0
    6.6755   -0.3868    0.0000 C   0  0
    5.3404   -4.2384    0.0000 C   0  0
 19 22  1  0
 19 21  2  0
  1  3  2  0
  1  2  1  0
  1  4  1  0
  3  7  1  0
 22 24  1  0
  6 12  1  0
 23 25  1  0
  3  8  1  0
 17 19  1  0
  5 11  1  0
 12 15  1  0
  9 11  2  0
  4 10  2  0
 11 14  1  0
 13 16  1  0
  4  9  1  0
 20 21  1  0
 18 20  2  0
 14 17  2  0
 14 18  1  0
  2  5  1  0
  2  6  2  0
  7 13  1  0
  7 12  2  0
 21 23  1  0
M  END
>  <SOM>
23

$$$$

SciTegic02211520382D

 26 30  0  0  0  0            999 V2000
    2.5557    0.1133    0.0000 C   0  0  1  0  0  0
    1.3985    0.3152    0.0000 C   0  0
    3.5406    1.0636    0.0000 C   0  0  1  0  0  0
    2.8807   -1.2163    0.0000 C   0  0
    0.6008    1.4773    0.0000 C   0  0
    0.4629   -0.6993    0.0000 N   0  0
    3.3584    2.4769    0.0000 N   0  0
    4.8554    0.6796    0.0000 C   0  0  2  0  0  0
    4.1955   -1.5955    0.0000 C   0  0  2  0  0  0
   -0.7583    1.0784    0.0000 C   0  0
    0.8519    2.6591    0.0000 C   0  0
   -0.7583   -0.2167    0.0000 C   0  0
    4.6141    3.1860    0.0000 C   0  0
    2.1076    3.2106    0.0000 C   0  0
    5.1853   -0.6500    0.0000 C   0  0
    5.5891    1.6250    0.0000 C   0  0
   -1.8811    1.7284    0.0000 C   0  0
   -1.8811   -0.8667    0.0000 C   0  0
    6.9531    1.5118    0.0000 C   0  0
   -3.0038    1.0784    0.0000 C   0  0
   -3.0038   -0.2167    0.0000 C   0  0
   -4.1512    1.7432    0.0000 O   0  0
   -5.1557    1.1030    0.0000 C   0  0
    2.1371    1.4674    0.0000 H   0  0
    3.8607   -0.2265    0.0000 H   0  0
    4.5156   -2.8856    0.0000 H   0  0
  1  3  1  0
  1  2  1  0
 20 22  1  0
  3 25  1  0
  1  4  1  0
  3  7  1  0
 22 23  1  0
  6 12  1  0
 16 19  1  0
  3  8  1  0
  5 11  1  0
  5 10  1  0
 10 17  1  0
  1 24  1  0
  9 15  1  0
  9 13  1  0
 11 14  1  0
  7 13  1  0
 10 12  2  0
 17 20  2  0
 12 18  1  0
  4  9  1  0
 18 21  2  0
  8 15  1  0
  8 16  1  0
  7 14  1  0
  2  6  1  0
  9 26  1  0
  2  5  2  0
 20 21  1  0
M  END
>  <SOM>
22

$$$$

SciTegic02211520382D

 30 33  0  0  0  0            999 V2000
   -4.1798   -2.5232    0.0000 C   0  0
   -5.5939   -1.9617    0.0000 C   0  0
   -4.1798   -4.0273    0.0000 C   0  0
   -2.8697   -1.7676    0.0000 C   0  0
   -6.6822   -3.1470    0.0000 C   0  0
   -6.0791   -0.4228    0.0000 C   0  0
   -5.7603   -4.4918    0.0000 N   0  0
   -2.8697   -4.7829    0.0000 C   0  0
   -1.5666   -2.5232    0.0000 C   0  0
   -2.8697   -0.2634    0.0000 O   0  0
   -8.2557   -2.7935    0.0000 C   0  0
   -7.6457   -0.0762    0.0000 C   0  0
   -1.5666   -4.0273    0.0000 C   0  0
   -1.5666    0.4922    0.0000 C   0  0
   -8.7340   -1.2616    0.0000 C   0  0
   -0.2565   -0.2634    0.0000 C   0  0  2  0  0  0
   -0.2565   -1.7676    0.0000 C   0  0
    1.0467    0.4922    0.0000 O   0  0
    1.0467   -2.5232    0.0000 N   0  0
    2.3499   -1.7676    0.0000 C   0  0
    2.3499   -0.2634    0.0000 C   0  0
    3.8055    0.2565    0.0000 O   0  0
    3.8055    1.7953    0.0000 C   0  0
    5.1364    2.5647    0.0000 C   0  0
    2.4677    2.5647    0.0000 C   0  0
    5.1364    4.1036    0.0000 C   0  0
    6.4673    1.7953    0.0000 O   0  0
    2.4677    4.1036    0.0000 C   0  0
    3.8055    4.8730    0.0000 C   0  0
    7.6388    2.7935    0.0000 C   0  0
 19 20  1  0
 27 30  1  0
  1  3  2  0
  1  2  1  0
 20 21  1  0
  5  7  1  0
  3  7  1  0
 22 23  1  0
 16 17  1  0
  6 12  2  0
 16 18  1  0
 23 24  1  0
  3  8  1  0
 17 19  1  0
  5 11  1  0
 12 15  1  0
 10 14  1  0
 25 28  1  0
  9 13  1  0
  4 10  1  0
 23 25  2  0
 11 15  2  0
 26 29  1  0
  1  4  1  0
 24 26  2  0
 24 27  1  0
 28 29  2  0
 14 16  1  0
  8 13  2  0
  2  5  2  0
  2  6  1  0
  4  9  2  0
 21 22  1  0
M  END
>  <SOM>
27

$$$$

SciTegic02211520382D

 22 22  0  0  0  0            999 V2000
   -0.4127   -0.2263    0.0000 C   0  0
    0.9385    0.5524    0.0000 C   0  0
   -1.7572    0.5524    0.0000 C   0  0
   -0.4127   -1.7838    0.0000 C   0  0
    2.1632   -0.2662    0.0000 C   0  0
    0.9851    2.2098    0.0000 N   0  0
   -3.1083   -0.2263    0.0000 C   0  0
   -1.7572   -2.5625    0.0000 C   0  0
    2.1232   -1.8437    0.0000 C   0  0
    2.4028    2.8421    0.0000 O   0  0
   -3.1083   -1.7838    0.0000 C   0  0
    3.5276   -2.5758    0.0000 C   0  0
    2.3961    4.3663    0.0000 C   0  0
   -4.4594   -2.5625    0.0000 C   0  0
    3.5476   -4.0667    0.0000 C   0  0
    3.7606    4.9653    0.0000 C   0  0
   -5.7973   -1.7971    0.0000 F   0  0
   -3.8737   -4.1533    0.0000 F   0  0
   -5.1383   -4.1533    0.0000 F   0  0
    4.9320   -4.6991    0.0000 O   0  0
    3.7606    6.6892    0.0000 N   0  0
    4.9853   -6.2366    0.0000 C   0  0
  1  3  1  0
  1  2  1  0
 20 22  1  0
  4  8  1  0
  8 11  2  0
  3  7  2  0
  5  9  1  0
  6 10  1  0
 10 13  1  0
  9 12  1  0
 12 15  1  0
 11 14  1  0
 15 20  1  0
 13 16  1  0
  1  4  2  0
 16 21  1  0
 14 17  1  0
 14 18  1  0
 14 19  1  0
  2  5  1  0
  2  6  2  0
  7 11  1  0
M  END
>  <SOM>
20

$$$$

SciTegic02211520382D

 22 23  0  0  0  0            999 V2000
    0.0000    0.1913    0.0000 C   0  0  2  0  0  0
   -1.3776   -0.5521    0.0000 C   0  0
    1.3666   -0.5576    0.0000 C   0  0
    0.0000    1.6837    0.0000 C   0  0
   -2.7497    0.1913    0.0000 C   0  0
   -1.3776   -2.0445    0.0000 C   0  0
    1.3666   -2.0445    0.0000 C   0  0
    2.7497    0.1913    0.0000 C   0  0
    1.8094    1.9242    0.0000 Cl  0  0
   -1.4760    2.5638    0.0000 Cl  0  0
    1.4213    2.7934    0.0000 Cl  0  0
   -4.1273   -0.5521    0.0000 C   0  0
   -2.7497   -2.7934    0.0000 C   0  0
    2.7442   -2.7934    0.0000 C   0  0
    4.1273   -0.5576    0.0000 C   0  0
   -4.1273   -2.0445    0.0000 C   0  0
    4.1273   -2.0445    0.0000 C   0  0
   -5.4994   -2.7934    0.0000 O   0  0
    5.4939   -2.7934    0.0000 O   0  0
   -6.8879   -2.0281    0.0000 C   0  0
    6.8879   -1.9789    0.0000 C   0  0
   -6.8769   -0.5084    0.0000 O   0  0
 19 21  1  0
  1  3  1  0
  1  2  1  0
 20 22  1  0
  1  4  1  0
  3  7  1  0
  6 13  1  0
 16 18  1  0
  3  8  2  0
 17 19  1  0
  5 12  2  0
  2  5  1  0
  4 10  1  0
  4 11  1  0
 15 17  2  0
 13 16  2  0
 12 16  1  0
  4  9  1  0
 18 20  1  0
 14 17  1  0
  8 15  1  0
  7 14  2  0
  2  6  2  0
M  END
>  <SOM>
18

$$$$

SciTegic02211520382D

 18 20  0  0  0  0            999 V2000
    0.5257   -0.5490    0.0000 C   0  0
    0.5257    0.9930    0.0000 C   0  0
    1.8574   -1.3200    0.0000 O   0  0
   -0.8060   -1.3200    0.0000 C   0  0
    1.8574    1.7639    0.0000 N   0  0
   -0.8060    1.7639    0.0000 C   0  0
    3.1950   -0.5490    0.0000 C   0  0
   -2.1378   -0.5490    0.0000 C   0  0
    3.1950    0.9930    0.0000 C   0  0
   -2.1378    0.9930    0.0000 C   0  0
    4.5267   -1.3200    0.0000 C   0  0
   -3.4753   -1.3200    0.0000 O   0  0
    4.5267    1.7639    0.0000 C   0  0
    5.8584   -0.5490    0.0000 C   0  0
   -4.8070   -0.5490    0.0000 C   0  0
    5.8584    0.9930    0.0000 C   0  0
    7.1960   -1.3200    0.0000 O   0  0
   -6.1388   -1.3200    0.0000 C   0  0
  7  9  1  0
 14 16  1  0
 11 14  1  0
 14 17  2  0
  1  3  1  0
  1  2  2  0
  8 10  1  0
  3  7  1  0
  4  8  2  0
  1  4  1  0
  2  5  1  0
  2  6  1  0
 13 16  2  0
  7 11  2  0
  8 12  1  0
  5  9  2  0
 15 18  1  0
  9 13  1  0
  6 10  2  0
 12 15  1  0
M  END
>  <SOM>
12

$$$$

SciTegic02211520382D

 21 23  0  0  0  0            999 V2000
    2.5173   -0.7054    0.0000 C   0  0
    2.5173    0.8391    0.0000 C   0  0
    3.8540   -1.4703    0.0000 O   0  0
    1.1881   -1.4703    0.0000 C   0  0
    3.8540    1.6114    0.0000 N   0  0
    1.1881    1.6114    0.0000 C   0  0
    5.1906   -0.7054    0.0000 C   0  0
   -0.1411   -0.7054    0.0000 C   0  0
    5.1906    0.8391    0.0000 C   0  0
   -0.1411    0.8391    0.0000 C   0  0
    6.5198   -1.4703    0.0000 C   0  0
   -1.4777   -1.4703    0.0000 O   0  0
    6.5198    1.6114    0.0000 C   0  0
    7.8564   -0.7054    0.0000 C   0  0
   -2.8069   -0.6980    0.0000 C   0  0
    7.8564    0.8391    0.0000 C   0  0
    9.1931   -1.4703    0.0000 O   0  0
   -4.1436   -1.4703    0.0000 C   0  0
   -5.4728   -0.6980    0.0000 C   0  0
   -6.8020   -1.4629    0.0000 C   0  0
   -8.1386   -0.6906    0.0000 C   0  0
 19 20  1  0
 15 18  1  0
  1  3  1  0
  1  2  2  0
  4  8  2  0
 20 21  1  0
  3  7  1  0
  5  9  2  0
  6 10  2  0
  7  9  1  0
 18 19  1  0
 12 15  1  0
  9 13  1  0
 11 14  1  0
 13 16  2  0
  1  4  1  0
 14 16  1  0
 14 17  2  0
  8 10  1  0
  8 12  1  0
  2  5  1  0
  2  6  1  0
  7 11  2  0
M  END
>  <SOM>
12

$$$$

SciTegic02211520382D

 18 19  0  0  0  0            999 V2000
    0.5844    0.7654    0.0000 C   0  0
    0.5844    2.3036    0.0000 C   0  0
    1.9191   -0.0038    0.0000 C   0  0
   -0.7503   -0.0038    0.0000 C   0  0
   -0.7503    3.0765    0.0000 C   0  0
    1.9153    3.0765    0.0000 O   0  0
    3.2500    0.7654    0.0000 C   0  0
    1.9191   -1.5458    0.0000 C   0  0
   -2.0850    0.7654    0.0000 C   0  0
   -2.0850    2.3036    0.0000 C   0  0
    3.2500    2.3036    0.0000 C   0  0
    0.4110   -1.9681    0.0000 F   0  0
    3.4536   -1.9756    0.0000 F   0  0
    1.4893   -2.9408    0.0000 F   0  0
   -3.4159    3.0765    0.0000 O   0  0
    4.5846    3.0765    0.0000 O   0  0
   -4.7505    2.3036    0.0000 C   0  0
   -4.7505    0.7654    0.0000 C   0  0
 11 16  2  0
  5 10  2  0
 10 15  1  0
 17 18  1  0
  1  3  1  0
  1  2  2  0
 15 17  1  0
  3  7  2  0
  8 12  1  0
  1  4  1  0
  8 13  1  0
  2  5  1  0
  2  6  1  0
  7 11  1  0
  8 14  1  0
  9 10  1  0
  4  9  2  0
  6 11  1  0
  3  8  1  0
M  END
>  <SOM>
15

$$$$

SciTegic02211520382D

 19 20  0  0  0  0            999 V2000
    3.4566   -1.0896    0.0000 C   0  0
    2.1243   -0.3159    0.0000 C   0  0  2  0  0  0
    2.6874   -2.4219    0.0000 C   0  0
    4.9995   -1.0896    0.0000 C   0  0
    3.4566    0.4532    0.0000 O   0  0
    0.7875   -1.0896    0.0000 C   0  0
    2.1243    1.2224    0.0000 C   0  0
    3.4566   -3.7542    0.0000 C   0  0
    5.7686   -2.4219    0.0000 C   0  0
   -0.5448   -0.3159    0.0000 C   0  0
    0.7875   -2.6279    0.0000 C   0  0
    0.7875    1.9915    0.0000 N   0  0
    4.9995   -3.7542    0.0000 C   0  0
   -1.8817   -1.0896    0.0000 C   0  0
   -0.5448   -3.3971    0.0000 C   0  0
    0.7875    3.5344    0.0000 C   0  0
   -1.8817   -2.6279    0.0000 C   0  0
   -3.2139   -3.3971    0.0000 O   0  0
   -4.5462   -2.6279    0.0000 C   0  0
 17 18  1  0
 11 15  1  0
  6 11  2  0
 10 14  2  0
 18 19  1  0
  1  3  1  0
  1  2  1  0
 15 17  2  0
  1  5  1  0
  1  4  1  0
  8 13  1  0
  2  6  1  0
  2  7  1  0
 14 17  1  0
  7 12  1  0
 12 16  1  0
  9 13  1  0
  6 10  1  0
  4  9  1  0
  3  8  1  0
M  END
>  <SOM>
18

$$$$

SciTegic02211520382D

 14 15  0  0  0  0            999 V2000
    0.0639    0.7269    0.0000 C   0  0
    0.0639    2.2447    0.0000 C   0  0
   -1.2856   -0.0606    0.0000 C   0  0
    1.3764   -0.0606    0.0000 O   0  0
   -1.2856    3.0288    0.0000 C   0  0
    1.3764    3.0288    0.0000 C   0  0
   -2.5947    0.7269    0.0000 C   0  0
    2.7259    0.7269    0.0000 C   0  0
   -2.5947    2.2447    0.0000 C   0  0
    2.7259    2.2447    0.0000 C   0  0
   -3.9442   -0.0606    0.0000 O   0  0
    4.0754   -0.0606    0.0000 O   0  0
   -3.9442   -1.5783    0.0000 C   0  0
   -2.5947   -2.3456    0.0000 C   0  0
  7  9  1  0
 11 13  1  0
 13 14  1  0
  1  3  1  0
  1  2  2  0
  8 10  1  0
  3  7  2  0
  4  8  1  0
  1  4  1  0
  2  5  1  0
  2  6  1  0
  7 11  1  0
  8 12  2  0
  5  9  2  0
  6 10  2  0
M  END
>  <SOM>
11

$$$$

SciTegic02211520382D

 31 34  0  0  0  0            999 V2000
   -0.3158    0.3803    0.0000 C   0  0
   -1.6566   -0.3996    0.0000 C   0  0
    1.0313   -0.3996    0.0000 C   0  0
    0.0129    1.8951    0.0000 N   0  0
   -1.6566   -1.9467    0.0000 C   0  0
   -3.0038    0.3803    0.0000 C   0  0
    1.0313   -1.9467    0.0000 C   0  0
    2.1852    0.6446    0.0000 C   0  0
   -1.0185    3.0425    0.0000 C   0  0
    1.5535    2.0627    0.0000 C   0  0
   -3.0038   -2.7266    0.0000 C   0  0
   -0.3158   -2.7266    0.0000 N   0  0
   -4.3445   -0.3996    0.0000 C   0  0
    2.3721   -2.7266    0.0000 N   0  0
   -0.5479    4.5057    0.0000 C   0  0
   -2.5268    2.7202    0.0000 C   0  0
   -4.3445   -1.9467    0.0000 C   0  0
   -3.0038   -4.2672    0.0000 O   0  0
    3.6290   -1.9918    0.0000 C   0  0
   -1.5728    5.6531    0.0000 C   0  0
    0.9604    4.8280    0.0000 C   0  0
   -3.5581    3.8675    0.0000 C   0  0
   -4.3639   -4.9827    0.0000 C   0  0
    4.8989   -2.7137    0.0000 C   0  0
   -3.0811    5.3308    0.0000 C   0  0
   -3.6871   -6.7166    0.0000 F   0  0
   -5.6208   -4.1963    0.0000 F   0  0
   -5.2663   -6.6264    0.0000 F   0  0
    6.2010   -1.9467    0.0000 O   0  0
   -4.1125    6.4781    0.0000 O   0  0
   -5.6079    6.0463    0.0000 C   0  0
 19 24  1  0
  1  3  2  0
  1  2  1  0
 20 25  1  0
  1  4  1  0
  3  7  1  0
 22 25  2  0
 23 26  1  0
 23 27  1  0
  6 13  2  0
  3  8  1  0
  5 12  1  0
  5 11  1  0
  2  5  2  0
 30 31  1  0
  9 16  2  0
  9 15  1  0
  4 10  1  0
 11 17  2  0
 15 20  2  0
 15 21  1  0
 13 17  1  0
 24 29  1  0
 11 18  1  0
 16 22  1  0
 18 23  1  0
  8 10  2  0
 14 19  1  0
  7 14  1  0
  2  6  1  0
  7 12  2  0
 23 28  1  0
 25 30  1  0
  4  9  1  0
M  END
>  <SOM>
30

$$$$

SciTegic02211520382D

 36 40  0  0  0  0            999 V2000
   -1.0751    1.5241    0.0000 C   0  0  1  0  0  0
    0.3289    2.0933    0.0000 C   0  0
   -1.6064    0.2024    0.0000 C   0  0  2  0  0  0
   -2.6119    2.3273    0.0000 N   0  0
    1.5241    1.1637    0.0000 C   0  0
    0.5376    3.5922    0.0000 C   0  0
   -3.2570    0.9423    0.0000 C   0  0  1  0  0  0
   -0.6640   -1.1194    0.0000 N   0  0
   -2.6056    4.0096    0.0000 C   0  0
   -4.3574    1.7834    0.0000 C   0  0
    1.3028   -0.3352    0.0000 C   0  0
    2.9091    1.7328    0.0000 C   0  0
    1.9415    4.1613    0.0000 C   0  0
   -0.6577    4.5155    0.0000 C   0  0
   -3.2443    3.0736    0.0000 C   0  0
   -4.7305    0.4870    0.0000 C   0  0
   -1.3407   -2.6056    0.0000 C   0  0
    2.4981   -1.2648    0.0000 C   0  0
    4.1044    0.8095    0.0000 C   0  0
    2.1502    5.6602    0.0000 C   0  0
   -0.4553    6.0143    0.0000 C   0  0
   -0.4933   -3.9084    0.0000 C   0  0
    3.9020   -0.6957    0.0000 C   0  0
    0.9550    6.5898    0.0000 C   0  0
   -1.1953   -5.2870    0.0000 C   0  0
    1.0561   -3.8135    0.0000 C   0  0
   -0.3415   -6.5898    0.0000 C   0  0
   -2.7447   -5.3756    0.0000 O   0  0
    1.9099   -5.1036    0.0000 C   0  0
    1.2142   -6.5013    0.0000 C   0  0
   -3.5922   -4.0728    0.0000 C   0  0
    3.4720   -5.0151    0.0000 C   0  0
    3.7186   -3.5479    0.0000 C   0  0
    4.3321   -6.3179    0.0000 C   0  0
    4.7305   -4.0728    0.0000 C   0  0
   -4.0601   -0.4743    0.0000 H   0  0
 19 23  1  0
 27 30  2  0
 29 30  1  0
  1  3  1  0
  1  2  1  0
 20 24  2  0
  1  4  1  0
  3  7  1  0
 28 31  1  0
 22 25  2  0
 22 26  1  0
  6 13  2  0
 13 20  1  0
  3  8  1  0
  6 14  1  0
  5 12  1  0
  5 11  2  0
 32 34  1  0
 32 35  1  0
  9 15  1  0
 25 28  1  0
 29 32  1  0
  7 36  1  0
  4 10  1  0
 14 21  2  0
 25 27  1  0
 32 33  1  0
 11 18  1  0
 17 22  1  0
 26 29  2  0
 12 19  2  0
  4  9  1  0
 18 23  2  0
 10 16  1  0
  8 17  1  0
  7 15  1  0
  2  5  1  0
  2  6  1  0
  7 16  1  0
 21 24  1  0
M  END
>  <SOM>
28

$$$$

SciTegic02211520382D

 21 22  0  0  0  0            999 V2000
   -2.4120   -0.0431    0.0000 C   0  0
   -0.9476    0.4415    0.0000 C   0  0
   -3.5481    0.9907    0.0000 C   0  0
   -2.7189   -1.5452    0.0000 C   0  0
    0.3069   -0.4523    0.0000 O   0  0
   -0.4630    1.9167    0.0000 C   0  0
   -5.0125    0.5115    0.0000 C   0  0
   -3.2304    2.5036    0.0000 O   0  0
   -4.1780   -2.0190    0.0000 C   0  0
    1.5668    0.4415    0.0000 C   0  0
    1.0822    1.9167    0.0000 C   0  0
   -5.3302   -0.9960    0.0000 C   0  0
   -4.3826    3.5265    0.0000 C   0  0
   -4.4957   -3.5265    0.0000 Cl  0  0
    3.0258   -0.0431    0.0000 C   0  0
   -6.7839   -1.4806    0.0000 O   0  0
    4.1834    0.9853    0.0000 N   0  0
    3.3489   -1.5452    0.0000 O   0  0
    5.6479    0.5061    0.0000 C   0  0
    6.7839    1.5398    0.0000 N   0  0
    5.9655   -0.9960    0.0000 N   0  0
 19 20  1  0
 15 18  2  0
  1  3  2  0
  1  2  1  0
 15 17  1  0
  1  4  1  0
  3  7  1  0
 19 21  2  0
  6 11  1  0
  3  8  1  0
 17 19  1  0
 10 11  2  0
  5 10  1  0
 10 15  1  0
  9 14  1  0
  9 12  1  0
 12 16  1  0
  4  9  2  0
  8 13  1  0
  2  5  1  0
  2  6  2  0
  7 12  2  0
M  END
>  <SOM>
8

$$$$

SciTegic02211520382D

 16 18  0  0  0  0            999 V2000
    0.9543   -0.6852    0.0000 C   0  0
   -0.5104   -0.2167    0.0000 C   0  0
    1.8527    0.5314    0.0000 O   0  0
   -0.1049   -1.8423    0.0000 C   0  0
    2.4400   -1.0347    0.0000 C   0  0
   -0.4929    1.3179    0.0000 C   0  0
   -1.8597   -0.9578    0.0000 C   0  0
    0.9683    1.7793    0.0000 C   0  0
    0.3426   -3.3035    0.0000 C   0  0
    2.8945   -2.5134    0.0000 C   0  0
   -1.8108    2.1184    0.0000 C   0  0
   -3.1741   -0.1783    0.0000 C   0  0
    1.5311    3.3454    0.0000 O   0  0
    1.8457   -3.6426    0.0000 N   0  0
   -3.1497    1.3598    0.0000 C   0  0
    3.1741    3.6426    0.0000 C   0  0
  6  8  1  0
 11 15  2  0
  5 10  1  0
 10 14  1  0
  1  3  1  0
  1  2  1  0
 13 16  1  0
  9 14  1  0
  1  5  1  0
  1  4  1  0
  8 13  1  0
  2  6  2  0
  2  7  1  0
  7 12  2  0
  4  9  1  0
  6 11  1  0
  3  8  1  0
 12 15  1  0
M  END
>  <SOM>
13

$$$$

SciTegic02211520382D

 33 35  0  0  0  0            999 V2000
   -0.5109    0.6190    0.0000 C   0  0
   -0.5109   -0.9195    0.0000 C   0  0
    0.5770    1.7069    0.0000 C   0  0
   -2.0014    1.0097    0.0000 C   0  0
    0.5770   -2.0134    0.0000 C   0  0
   -2.0014   -1.3222    0.0000 C   0  0
    0.1803    3.1974    0.0000 C   0  0
    2.1155    1.7069    0.0000 C   0  0
   -2.3920    2.5002    0.0000 C   0  0
   -3.3296    0.2224    0.0000 O   0  0
    0.1803   -3.5039    0.0000 C   0  0
    2.1155   -2.0134    0.0000 C   0  0
   -2.3920   -2.8067    0.0000 C   0  0
   -3.3236   -0.5289    0.0000 O   0  0
   -1.3102    3.5940    0.0000 C   0  0
    3.2034    0.6190    0.0000 C   0  0  1  0  0  0
    2.6985    3.1252    0.0000 O   0  0
   -3.8825    2.8969    0.0000 O   0  0
   -4.7299    0.8474    0.0000 C   0  0
   -1.3102   -3.8945    0.0000 C   0  0
    3.2034   -0.9195    0.0000 C   0  0  2  0  0  0
   -3.8825   -3.2034    0.0000 O   0  0
   -4.7299   -1.1479    0.0000 C   0  0
   -1.7069    5.0785    0.0000 O   0  0
    4.7299    0.4447    0.0000 C   0  0
    4.5376    1.3823    0.0000 O   0  0
   -4.4234    4.3453    0.0000 C   0  0
   -1.7069   -5.3910    0.0000 O   0  0
    4.4234   -1.8691    0.0000 C   0  0
    4.7299   -0.7212    0.0000 O   0  0
   -4.0087   -4.7359    0.0000 C   0  0
   -0.7212    6.2625    0.0000 C   0  0
   -0.4387   -6.2625    0.0000 C   0  0
 20 28  1  0
  1  3  1  0
  1  2  1  0
  1  4  2  0
  3  7  2  0
 28 33  1  0
  6 13  2  0
 11 20  2  0
 24 32  1  0
 13 20  1  0
 12 21  1  0
 13 22  1  0
  5 12  1  0
  5 11  1  0
 10 19  1  0
  3  8  1  0
  9 15  2  0
  6 14  1  0
  4 10  1  0
 14 23  1  0
  9 18  1  0
 15 24  1  0
 22 31  1  0
 16 26  1  0
 16 25  1  0
  4  9  1  0
 16 21  1  0
 18 27  1  0
  8 16  1  0
  8 17  1  0
  7 15  1  0
  2  5  2  0
  2  6  1  0
 21 29  1  0
 21 30  1  0
M  END
>  <SOM>
28

$$$$

SciTegic02211520382D

 33 35  0  0  0  0            999 V2000
   -0.5109    0.6190    0.0000 C   0  0
   -0.5109   -0.9195    0.0000 C   0  0
    0.5770    1.7069    0.0000 C   0  0
   -2.0014    1.0097    0.0000 C   0  0
    0.5770   -2.0134    0.0000 C   0  0
   -2.0014   -1.3222    0.0000 C   0  0
    0.1803    3.1974    0.0000 C   0  0
    2.1155    1.7069    0.0000 C   0  0
   -2.3920    2.5002    0.0000 C   0  0
   -3.3296    0.2224    0.0000 O   0  0
    0.1803   -3.5039    0.0000 C   0  0
    2.1155   -2.0134    0.0000 C   0  0
   -2.3920   -2.8067    0.0000 C   0  0
   -3.3236   -0.5289    0.0000 O   0  0
   -1.3102    3.5940    0.0000 C   0  0
    3.2034    0.6190    0.0000 C   0  0  1  0  0  0
    2.6985    3.1252    0.0000 O   0  0
   -3.8825    2.8969    0.0000 O   0  0
   -4.7299    0.8474    0.0000 C   0  0
   -1.3102   -3.8945    0.0000 C   0  0
    3.2034   -0.9195    0.0000 C   0  0  2  0  0  0
   -3.8825   -3.2034    0.0000 O   0  0
   -4.7299   -1.1479    0.0000 C   0  0
   -1.7069    5.0785    0.0000 O   0  0
    4.7299    0.4447    0.0000 C   0  0
    4.5376    1.3823    0.0000 O   0  0
   -4.4234    4.3453    0.0000 C   0  0
   -1.7069   -5.3910    0.0000 O   0  0
    4.4234   -1.8691    0.0000 C   0  0
    4.7299   -0.7212    0.0000 O   0  0
   -4.0087   -4.7359    0.0000 C   0  0
   -0.7212    6.2625    0.0000 C   0  0
   -0.4387   -6.2625    0.0000 C   0  0
 20 28  1  0
  1  3  1  0
  1  2  1  0
  1  4  2  0
  3  7  2  0
 28 33  1  0
  6 13  2  0
 11 20  2  0
 24 32  1  0
 13 20  1  0
 12 21  1  0
 13 22  1  0
  5 12  1  0
  5 11  1  0
 10 19  1  0
  3  8  1  0
  9 15  2  0
  6 14  1  0
  4 10  1  0
 14 23  1  0
  9 18  1  0
 15 24  1  0
 22 31  1  0
 16 26  1  0
 16 25  1  0
  4  9  1  0
 16 21  1  0
 18 27  1  0
  8 16  1  0
  8 17  1  0
  7 15  1  0
  2  5  2  0
  2  6  1  0
 21 29  1  0
 21 30  1  0
M  END
>  <SOM>
22

$$$$

SciTegic02211520382D

 28 30  0  0  0  0            999 V2000
    0.8914   -1.1936    0.0000 C   0  0
    0.8914   -2.7197    0.0000 C   0  0
    2.2286   -0.4155    0.0000 C   0  0
   -0.4382   -0.4155    0.0000 C   0  0
   -0.4382   -3.4902    0.0000 C   0  0
    2.2286   -3.4902    0.0000 N   0  0
    2.2286    1.1181    0.0000 N   0  0
    3.5582   -1.1936    0.0000 N   0  0
   -1.7678   -1.1936    0.0000 C   0  0
   -1.7678   -2.7197    0.0000 C   0  0
    3.5582   -2.7272    0.0000 C   0  0
    3.5431    1.9038    0.0000 C   0  0
   -3.0974   -0.4155    0.0000 O   0  0
   -3.0974   -3.4902    0.0000 O   0  0
    4.8879    1.1483    0.0000 C   0  0
    3.5280    3.4374    0.0000 C   0  0
   -4.4044   -1.2314    0.0000 C   0  0
   -4.3817   -2.6441    0.0000 C   0  0
    6.2099    1.9340    0.0000 C   0  0
    4.8425    4.2306    0.0000 C   0  0
   -5.6056   -0.2720    0.0000 C   0  0
   -5.6056   -3.5734    0.0000 C   0  0
    6.2250    3.4827    0.0000 C   0  0
    7.5471    1.1861    0.0000 C   0  0
   -6.9050   -1.0803    0.0000 O   0  0
   -6.8898   -2.7272    0.0000 O   0  0
    8.8918    0.4382    0.0000 C   0  0
   -8.2950   -3.5431    0.0000 C   0  0
 19 23  2  0
 15 19  1  0
 19 24  1  0
  1  3  1  0
  1  2  2  0
 20 23  1  0
  1  4  1  0
  3  7  1  0
 22 26  1  0
  6 11  2  0
  3  8  2  0
  5 10  2  0
 10 14  1  0
  9 13  1  0
  9 10  1  0
 12 15  2  0
 17 21  1  0
 13 17  1  0
 26 28  1  0
 12 16  1  0
  4  9  2  0
 24 27  3  0
 16 20  2  0
 18 22  1  0
 14 18  1  0
  8 11  1  0
  2  5  1  0
  2  6  1  0
  7 12  1  0
 21 25  1  0
M  END
>  <SOM>
26

$$$$

SciTegic02211520382D

 19 19  0  0  0  0            999 V2000
   -0.6683   -0.3787    0.0000 N   0  0
   -2.0049   -1.1546    0.0000 C   0  0
   -0.6683    1.1658    0.0000 C   0  0
    0.6720   -1.1621    0.0000 C   0  0
   -3.3340   -0.3787    0.0000 C   0  0
   -2.0011   -2.7066    0.0000 C   0  0
    0.6683    1.9306    0.0000 C   0  0
   -1.9900    1.9380    0.0000 C   0  0
    2.0086   -0.3824    0.0000 C   0  0
    0.6757   -2.7066    0.0000 O   0  0
   -4.6780   -1.1546    0.0000 C   0  0
   -3.3303    1.1695    0.0000 C   0  0
   -3.3340   -3.4677    0.0000 C   0  0
   -0.6720   -3.4677    0.0000 C   0  0
    1.9937    1.1658    0.0000 O   0  0
    0.6757    3.4677    0.0000 O   0  0
    3.3488   -1.1546    0.0000 O   0  0
   -4.6780   -2.7028    0.0000 C   0  0
    4.6780   -0.3787    0.0000 C   0  0
 17 19  1  0
  5 12  1  0
  5 11  2  0
  9 17  1  0
  1  3  1  0
  1  2  1  0
  3  7  1  0
 11 18  1  0
  1  4  1  0
  7 15  1  0
  2  5  1  0
  2  6  2  0
  7 16  2  0
 13 18  2  0
  4 10  2  0
  6 13  1  0
  4  9  1  0
  3  8  1  0
  6 14  1  0
M  END
>  <SOM>
17

$$$$

SciTegic02211520382D

 29 31  0  0  0  0            999 V2000
    0.1639    1.5362    0.0000 C   0  0  2  0  0  0
    0.5189    0.0341    0.0000 C   0  0  2  0  0  0
    1.3587    2.5057    0.0000 C   0  0
   -1.2563    2.1916    0.0000 S   0  0
   -0.4848   -1.2221    0.0000 C   0  0
    2.0141   -0.3072    0.0000 O   0  0
    2.7993    1.9595    0.0000 C   0  0
    1.1197    4.0282    0.0000 C   0  0
   -2.6627    1.4474    0.0000 C   0  0
   -1.9663   -1.2221    0.0000 N   0  0
    0.1843   -2.6081    0.0000 O   0  0
    2.6764   -1.7000    0.0000 C   0  0
    3.9941    2.9290    0.0000 C   0  0
    2.3145    4.9977    0.0000 C   0  0
   -2.9290   -0.0478    0.0000 C   0  0
   -3.8234    2.4238    0.0000 C   0  0
   -2.6286   -2.6149    0.0000 C   0  0
    1.9253   -3.0382    0.0000 C   0  0
    4.2126   -1.5362    0.0000 O   0  0
    3.7483    4.4515    0.0000 C   0  0
   -4.3559   -0.5667    0.0000 C   0  0
   -5.2503    1.9049    0.0000 C   0  0
   -1.5362   -3.7005    0.0000 C   0  0
    4.9431    5.4210    0.0000 O   0  0
   -5.5166    0.4096    0.0000 C   0  0
   -2.1916   -5.0865    0.0000 N   0  0
    4.4242    6.8753    0.0000 C   0  0
   -3.7073   -5.3527    0.0000 C   0  0
   -1.4338   -6.4315    0.0000 C   0  0
  1  3  1  0
  1  2  1  0
 20 24  1  0
  1  4  1  0
  3  7  1  0
 22 25  1  0
  6 12  1  0
 23 26  1  0
 13 20  1  0
  3  8  2  0
  5 11  2  0
  5 10  1  0
 10 15  1  0
 10 17  1  0
 24 27  1  0
  9 16  1  0
  9 15  2  0
 14 20  2  0
 15 21  1  0
 17 23  1  0
 26 28  1  0
 26 29  1  0
 12 18  1  0
 12 19  2  0
  4  9  1  0
 16 22  2  0
  8 14  1  0
  2  5  1  0
  2  6  1  0
  7 13  2  0
 21 25  2  0
M  END
>  <SOM>
24

$$$$

SciTegic02211520382D

 23 25  0  0  0  0            999 V2000
    1.2518   -0.5205    0.0000 C   0  0
    1.2518   -2.0606    0.0000 C   0  0
    2.5854    0.2495    0.0000 C   0  0
   -0.0817    0.2495    0.0000 C   0  0
   -0.0817   -2.8306    0.0000 C   0  0
    2.5854   -2.8306    0.0000 O   0  0
    3.9190   -0.5205    0.0000 C   0  0
    2.5854    1.7896    0.0000 C   0  0
   -1.4196   -0.5205    0.0000 C   0  0
   -1.4196   -2.0606    0.0000 C   0  0
    3.9190   -2.0606    0.0000 C   0  0
    3.9190    2.5596    0.0000 F   0  0
    1.4497    2.9683    0.0000 F   0  0
    1.1314    2.1853    0.0000 F   0  0
   -2.7532   -2.8306    0.0000 O   0  0
    5.2526   -2.8306    0.0000 O   0  0
   -4.0868   -2.0606    0.0000 C   0  0
   -4.0868   -0.5205    0.0000 C   0  0
   -2.7532    0.2495    0.0000 C   0  0
   -5.4204    0.2495    0.0000 C   0  0
   -2.7532    1.7896    0.0000 C   0  0
   -5.4204    1.7896    0.0000 C   0  0
   -4.0868    2.5596    0.0000 C   0  0
 19 21  2  0
  1  3  1  0
  1  2  2  0
 20 22  1  0
  1  4  1  0
  3  7  2  0
 22 23  2  0
  6 11  1  0
  3  8  1  0
 17 18  1  0
  5 10  2  0
 10 15  1  0
  9 10  1  0
 11 16  2  0
 18 19  1  0
 15 17  1  0
  4  9  2  0
 18 20  2  0
  8 14  1  0
  8 12  1  0
  8 13  1  0
  2  5  1  0
  2  6  1  0
  7 11  1  0
 21 23  1  0
M  END
>  <SOM>
15

$$$$

SciTegic02211520382D

 29 33  0  0  0  0            999 V2000
    0.6483   -1.1304    0.0000 C   0  0
    0.6594    0.4100    0.0000 C   0  0
    1.9726   -1.9172    0.0000 C   0  0
   -0.6926   -1.9006    0.0000 C   0  0
   -0.6649    1.1969    0.0000 C   0  0
    2.0059    1.1692    0.0000 C   0  0
    3.3136   -1.1636    0.0000 C   0  0
    1.9726   -3.4632    0.0000 N   0  0
   -0.6926   -3.4521    0.0000 C   0  0
   -2.0225   -1.1248    0.0000 C   0  0
   -0.6705    2.7484    0.0000 C   0  0
   -2.0114    0.4267    0.0000 C   0  0
    3.3413    0.3823    0.0000 C   0  0
    4.6268   -1.9505    0.0000 C   0  0
    0.6317   -4.2223    0.0000 C   0  0
   -2.0225   -4.2223    0.0000 C   0  0
   -3.3524   -1.9006    0.0000 C   0  0
   -1.9782    3.5130    0.0000 C   0  0
   -3.3357    1.2301    0.0000 C   0  0
    4.6822    1.1304    0.0000 C   0  0
    5.9733   -1.2080    0.0000 C   0  0
    0.6261   -5.7738    0.0000 N   0  0
   -3.3524   -3.4521    0.0000 C   0  0
   -3.3246    2.7761    0.0000 C   0  0
   -1.9726    5.0202    0.0000 O   0  0
    6.0010    0.3380    0.0000 C   0  0
   -4.6600    3.5518    0.0000 O   0  0
   -0.6538    5.7738    0.0000 C   0  0
   -6.0010    2.7982    0.0000 C   0  0
 19 24  1  0
  1  3  2  0
  1  2  1  0
 20 26  2  0
  1  4  1  0
  3  7  1  0
  6 13  1  0
 13 20  1  0
  3  8  1  0
  5 12  1  0
  5 11  2  0
  2  5  1  0
 10 17  1  0
  9 16  2  0
  9 15  1  0
  4 10  2  0
 14 21  2  0
 25 28  1  0
 15 22  1  0
 11 18  1  0
 27 29  1  0
 17 23  2  0
 12 19  2  0
  4  9  1  0
 16 23  1  0
 24 27  1  0
 18 25  1  0
 18 24  2  0
  8 15  2  0
  7 14  1  0
  2  6  2  0
  7 13  2  0
 21 26  1  0
M  END
>  <SOM>
27

$$$$

SciTegic02211520382D

 29 33  0  0  0  0            999 V2000
    0.6482   -1.1301    0.0000 C   0  0
    0.6592    0.4099    0.0000 C   0  0
    1.9722   -1.9168    0.0000 C   0  0
   -0.6925   -1.9001    0.0000 C   0  0
   -0.6648    1.1966    0.0000 C   0  0
    2.0054    1.1689    0.0000 C   0  0
    3.3128   -1.1634    0.0000 C   0  0
    1.9722   -3.4624    0.0000 N   0  0
   -0.6925   -3.4513    0.0000 C   0  0
   -2.0220   -1.1246    0.0000 C   0  0
   -0.6703    2.7477    0.0000 C   0  0
   -2.0109    0.4266    0.0000 C   0  0
    3.3405    0.3822    0.0000 C   0  0
    4.6257   -1.9500    0.0000 C   0  0
    0.6315   -4.2213    0.0000 C   0  0
   -2.0220   -4.2213    0.0000 C   0  0
   -3.3516   -1.9001    0.0000 C   0  0
   -1.9777    3.5122    0.0000 C   0  0
   -3.3350    1.2298    0.0000 C   0  0
    4.6811    1.1301    0.0000 C   0  0
    5.9719   -1.2077    0.0000 C   0  0
    0.6260   -5.7725    0.0000 N   0  0
   -3.3516   -3.4513    0.0000 C   0  0
   -3.3239    2.7754    0.0000 C   0  0
   -1.9722    5.0246    0.0000 O   0  0
    5.9996    0.3379    0.0000 C   0  0
   -4.6590    3.5510    0.0000 O   0  0
   -0.6537    5.7725    0.0000 C   0  0
   -5.9996    2.7976    0.0000 C   0  0
 19 24  1  0
  1  3  2  0
  1  2  1  0
 20 26  2  0
  1  4  1  0
  3  7  1  0
  6 13  1  0
 13 20  1  0
  3  8  1  0
  5 12  1  0
  5 11  2  0
  2  5  1  0
 10 17  1  0
  9 16  2  0
  9 15  1  0
  4 10  2  0
 14 21  2  0
 25 28  1  0
 15 22  1  0
 11 18  1  0
 27 29  1  0
 17 23  2  0
 12 19  2  0
  4  9  1  0
 16 23  1  0
 24 27  1  0
 18 25  1  0
 18 24  2  0
  8 15  2  0
  7 14  1  0
  2  6  1  0
  7 13  2  0
 21 26  1  0
M  END
>  <SOM>
27

$$$$

SciTegic02211520382D

 29 33  0  0  0  0            999 V2000
    0.6478   -0.0191    0.0000 C   0  0
    0.6573    1.5195    0.0000 C   0  0
    1.9720   -0.8097    0.0000 C   0  0
   -0.6907   -0.7955    0.0000 C   0  0
   -0.6669    2.3054    0.0000 C   0  0
    2.0053    2.2768    0.0000 C   0  0
    3.3152   -0.0572    0.0000 C   0  0
    1.9720   -2.3530    0.0000 N   0  0
   -0.6954   -2.3435    0.0000 C   0  0
   -2.0244   -0.0191    0.0000 C   0  0
   -0.6621    3.8534    0.0000 C   0  0
   -2.0101    1.5385    0.0000 C   0  0
    3.3438    1.4909    0.0000 C   0  0
    4.6251   -0.8431    0.0000 C   0  0
    0.6287   -3.1151    0.0000 C   0  0
   -2.0244   -3.1104    0.0000 C   0  0
   -3.3533   -0.7955    0.0000 C   0  0
   -1.9767    4.6251    0.0000 C   0  0
    0.6621    4.5965    0.0000 O   0  0
   -3.3343    2.3387    0.0000 C   0  0
    4.6823    2.2387    0.0000 C   0  0
    5.9731   -0.1000    0.0000 C   0  0
    0.6240   -4.6632    0.0000 N   0  0
   -3.3533   -2.3435    0.0000 C   0  0
   -3.3247    3.8868    0.0000 C   0  0
    1.9720    3.8296    0.0000 C   0  0
    6.0017    1.4480    0.0000 C   0  0
   -4.6584    4.6632    0.0000 O   0  0
   -6.0017    3.9058    0.0000 C   0  0
 19 26  1  0
  1  3  2  0
  1  2  1  0
 20 25  1  0
  1  4  1  0
  3  7  1  0
 22 27  1  0
  6 13  1  0
 12 20  2  0
 13 21  1  0
  5 12  1  0
  5 11  2  0
  2  5  1  0
 10 17  1  0
  3  8  1  0
  9 16  2  0
  9 15  1  0
  4 10  2  0
 14 22  2  0
 25 28  1  0
 15 23  1  0
 11 19  1  0
 11 18  1  0
 17 24  2  0
  4  9  1  0
 16 24  1  0
 28 29  1  0
 18 25  2  0
  8 15  2  0
  7 14  1  0
  2  6  2  0
  7 13  2  0
 21 27  2  0
M  END
>  <SOM>
28

$$$$

SciTegic02211520382D

 31 35  0  0  0  0            999 V2000
    0.6477   -1.1293    0.0000 C   0  0
    0.6588    0.4207    0.0000 C   0  0
    1.9707   -1.9154    0.0000 C   0  0
   -0.6920   -1.8988    0.0000 C   0  0
   -0.6643    1.2068    0.0000 C   0  0
    2.0039    1.1791    0.0000 C   0  0
    3.3104   -1.1625    0.0000 C   0  0
    1.9707   -3.4599    0.0000 N   0  0
   -0.6920   -3.4488    0.0000 C   0  0
   -2.0206   -1.1238    0.0000 C   0  0
   -0.6698    2.7568    0.0000 C   0  0
   -2.0095    0.4373    0.0000 C   0  0
    3.3381    0.3930    0.0000 C   0  0
    4.6224   -1.9486    0.0000 C   0  0
    0.6311   -4.2183    0.0000 C   0  0
   -2.0206   -4.2183    0.0000 C   0  0
   -3.3491   -1.8988    0.0000 C   0  0
   -1.9763    3.5207    0.0000 C   0  0
    0.6698    3.5318    0.0000 O   0  0
   -3.3325    1.2400    0.0000 C   0  0
    4.6777    1.1404    0.0000 C   0  0
    5.9731   -1.2068    0.0000 C   0  0
    0.6255   -5.7683    0.0000 N   0  0
   -3.3491   -3.4488    0.0000 C   0  0
   -3.3215    2.7845    0.0000 C   0  0
   -1.9707    5.0209    0.0000 O   0  0
    2.0150    2.7513    0.0000 C   0  0
    6.0008    0.3488    0.0000 C   0  0
   -4.6611    3.5595    0.0000 O   0  0
   -0.6532    5.7683    0.0000 C   0  0
   -6.0008    2.8066    0.0000 C   0  0
 19 27  1  0
 29 31  1  0
  1  3  2  0
  1  2  1  0
 20 25  1  0
  1  4  1  0
  3  7  1  0
 26 30  1  0
 22 28  1  0
  6 13  1  0
 12 20  2  0
 13 21  1  0
  5 12  1  0
  5 11  2  0
  2  5  1  0
 10 17  1  0
  3  8  1  0
 25 29  1  0
  9 16  2  0
  9 15  1  0
  4 10  2  0
 14 22  2  0
 15 23  1  0
 11 19  1  0
 11 18  1  0
 17 24  2  0
  4  9  1  0
 16 24  1  0
 18 25  2  0
 18 26  1  0
  8 15  2  0
  7 14  1  0
  2  6  2  0
 21 28  2  0
  7 13  2  0
M  END
>  <SOM>
29

$$$$

SciTegic02211520382D

 31 35  0  0  0  0            999 V2000
    0.6479   -1.1296    0.0000 C   0  0
    0.6589    0.4153    0.0000 C   0  0
    1.9713   -1.9159    0.0000 C   0  0
   -0.6922   -1.8993    0.0000 C   0  0
   -0.6645    1.2016    0.0000 C   0  0
    2.0045    1.1739    0.0000 C   0  0
    3.3113   -1.1628    0.0000 C   0  0
    1.9713   -3.4608    0.0000 N   0  0
   -0.6922   -3.4497    0.0000 C   0  0
   -2.0211   -1.1241    0.0000 C   0  0
   -0.6700    2.7520    0.0000 C   0  0
   -2.0100    0.4319    0.0000 C   0  0
    3.3390    0.3876    0.0000 C   0  0
    4.6236   -1.9491    0.0000 C   0  0
    0.6313   -4.2194    0.0000 C   0  0
   -2.0211   -4.2194    0.0000 C   0  0
   -3.3501   -1.8993    0.0000 C   0  0
   -1.9768    3.5162    0.0000 C   0  0
    0.6700    3.5273    0.0000 O   0  0
   -3.3335    1.2348    0.0000 C   0  0
    4.6790    1.1351    0.0000 C   0  0
    5.9692   -1.2071    0.0000 C   0  0
    0.6257   -5.7699    0.0000 N   0  0
   -3.3501   -3.4497    0.0000 C   0  0
   -3.3224    2.7797    0.0000 C   0  0
   -1.9713    5.0168    0.0000 O   0  0
    2.0156    2.7465    0.0000 C   0  0
    5.9969    0.3433    0.0000 C   0  0
   -4.6624    3.5549    0.0000 O   0  0
   -0.6534    5.7699    0.0000 C   0  0
   -5.9969    2.8019    0.0000 C   0  0
 19 27  1  0
 29 31  1  0
  1  3  2  0
  1  2  1  0
 20 25  1  0
  1  4  1  0
  3  7  1  0
 26 30  1  0
 22 28  1  0
  6 13  1  0
 12 20  2  0
 13 21  1  0
  5 12  1  0
  5 11  2  0
  2  5  1  0
 10 17  1  0
  3  8  1  0
 25 29  1  0
  9 16  2  0
  9 15  1  0
  4 10  2  0
 14 22  2  0
 15 23  1  0
 11 19  1  0
 11 18  1  0
 17 24  2  0
  4  9  1  0
 16 24  1  0
 18 25  2  0
 18 26  1  0
  8 15  2  0
  7 14  1  0
  2  6  1  0
 21 28  2  0
  7 13  2  0
M  END
>  <SOM>
29

$$$$

SciTegic02211520382D

 23 23  0  0  0  0            999 V2000
   -2.8668    2.3786    0.0000 C   0  0
   -4.1839    3.1450    0.0000 C   0  0
   -2.8668    0.8515    0.0000 C   0  0
   -1.5384    3.1450    0.0000 O   0  0
   -5.5123    2.3786    0.0000 C   0  0
   -4.1839    0.0908    0.0000 C   0  0
   -0.2725    2.2878    0.0000 C   0  0
   -5.5123    0.8515    0.0000 C   0  0
    0.9537    3.2018    0.0000 C   0  0  2  0  0  0
   -6.8407    0.0852    0.0000 C   0  0
    2.2197    2.3446    0.0000 C   0  0
    0.9480    4.6834    0.0000 O   0  0
   -6.8577   -1.4363    0.0000 O   0  0
    3.4459    3.2529    0.0000 N   0  0
   -5.4839   -2.0267    0.0000 C   0  0
    4.6267    2.3843    0.0000 C   0  0
   -5.5407   -3.5651    0.0000 C   0  0
    6.0686    3.2074    0.0000 C   0  0
    4.6267    0.9026    0.0000 C   0  0
   -4.1158   -4.1385    0.0000 O   0  0
   -2.7192   -3.4913    0.0000 C   0  0
   -1.3908   -4.2463    0.0000 C   0  0
   -2.7306   -1.9245    0.0000 C   0  0
  4  7  1  0
  1  3  2  0
  1  2  1  0
 15 17  1  0
 20 21  1  0
  3  6  1  0
  5  8  1  0
 16 18  1  0
 16 19  1  0
  7  9  1  0
 10 13  1  0
  6  8  2  0
  9 12  1  0
  9 11  1  0
 11 14  1  0
 17 20  1  0
  1  4  1  0
 13 15  1  0
 14 16  1  0
  8 10  1  0
  2  5  2  0
 21 23  1  0
 21 22  1  0
M  END
>  <SOM>
20

$$$$

SciTegic02211520382D

 27 29  0  0  0  0            999 V2000
    1.3552    0.1956    0.0000 C   0  0  1  0  0  0
   -0.1677    0.1956    0.0000 C   0  0  1  0  0  0
    2.2144    1.4669    0.0000 C   0  0
    1.9070   -1.1945    0.0000 C   0  0
   -1.0408    1.4669    0.0000 C   0  0
   -0.7405   -1.2993    0.0000 C   0  0
    3.7023    1.0758    0.0000 C   0  0
    0.6077   -2.2074    0.0000 O   0  0
    3.3879   -1.5997    0.0000 O   0  0
   -2.5218    1.0618    0.0000 C   0  0
    4.1144   -0.4052    0.0000 C   0  0
    4.7920    2.1725    0.0000 C   0  0
   -3.6115    2.1515    0.0000 C   0  0
   -2.9199   -0.4191    0.0000 C   0  0
    5.6023   -0.7963    0.0000 C   0  0
    6.2799    1.7813    0.0000 C   0  0
   -5.0994    1.7533    0.0000 C   0  0
   -4.4078   -0.8243    0.0000 C   0  0
    6.6851    0.2934    0.0000 C   0  0
    6.0075   -2.2842    0.0000 O   0  0
   -5.4976    0.2654    0.0000 C   0  0
   -6.1891    2.8431    0.0000 O   0  0
    8.1730   -0.0978    0.0000 O   0  0
    7.5373   -2.3960    0.0000 C   0  0
   -6.9855   -0.1327    0.0000 O   0  0
   -7.5792    2.1725    0.0000 C   0  0
   -7.1042   -1.6695    0.0000 C   0  0
 19 23  1  0
 15 19  2  0
  1  3  1  0
  1  2  1  0
 20 24  1  0
  4  8  1  0
  1  4  1  0
  3  7  1  0
 22 26  1  0
 16 19  1  0
  5 10  1  0
 10 14  2  0
  6  8  1  0
 25 27  1  0
 11 15  1  0
 15 20  1  0
 17 21  1  0
 13 17  2  0
 10 13  1  0
 12 16  2  0
  4  9  2  0
 18 21  2  0
 14 18  1  0
 17 22  1  0
  2  5  1  0
  2  6  1  0
  7 11  2  0
  7 12  1  0
 21 25  1  0
M  END
>  <SOM>
20

$$$$

SciTegic02211520382D

 33 34  0  0  0  0            999 V2000
   -2.7149   -2.4402    0.0000 C   0  0
   -2.7021   -0.9327    0.0000 C   0  0
   -4.0947   -3.1876    0.0000 C   0  0
   -1.3543   -3.2004    0.0000 C   0  0
   -1.3415   -0.1789    0.0000 C   0  0
   -4.0692   -0.1469    0.0000 C   0  0
   -5.4170   -2.4274    0.0000 C   0  0
   -4.1139   -4.7335    0.0000 N   0  0
   -0.0064   -2.4530    0.0000 O   0  0
   -1.3543   -4.7463    0.0000 O   0  0
   -0.0064   -0.9390    0.0000 N   0  0
   -1.3351    1.3415    0.0000 O   0  0
   -5.4170   -0.9071    0.0000 C   0  0
   -5.4937   -5.4362    0.0000 C   0  0
    1.3798   -0.1916    0.0000 C   0  0  1  0  0  0
   -6.8160   -4.6441    0.0000 C   0  0
   -5.5320   -6.6563    0.0000 O   0  0
    1.3990    1.3415    0.0000 C   0  0
    2.7213   -0.9582    0.0000 C   0  0
    2.7596    2.1017    0.0000 C   0  0
    0.0511    2.1144    0.0000 C   0  0
    4.0756   -0.2044    0.0000 S   0  0
    2.7724    3.6092    0.0000 C   0  0
    0.0511    3.6348    0.0000 C   0  0
    5.4234    0.5047    0.0000 C   0  0
    3.3026    1.1371    0.0000 O   0  0
    4.8293   -1.5267    0.0000 O   0  0
    1.4245    4.3630    0.0000 C   0  0
    4.1267    4.3566    0.0000 O   0  0
    1.4437    5.9025    0.0000 O   0  0
    5.4618    3.5709    0.0000 C   0  0
    2.7213    6.6563    0.0000 C   0  0
    6.8160    4.3247    0.0000 C   0  0
 19 22  1  0
 15 19  1  0
 15 18  1  0
 23 29  1  0
 29 31  1  0
  1  3  2  0
  1  2  1  0
 23 28  2  0
 20 23  1  0
  1  4  1  0
  3  7  1  0
 22 25  1  0
 22 26  2  0
 22 27  2  0
  6 13  1  0
  3  8  1  0
  5 12  2  0
  5 11  1  0
 30 32  1  0
  4 10  2  0
 11 15  1  0
 24 28  1  0
 31 33  1  0
  4  9  1  0
 18 21  1  0
 18 20  2  0
 14 16  1  0
 14 17  2  0
  8 14  1  0
  2  5  1  0
  2  6  2  0
  7 13  2  0
 21 24  2  0
 28 30  1  0
M  END
>  <SOM>
30

$$$$

SciTegic02211520382D

 30 32  0  0  0  0            999 V2000
    0.1118    0.0305    0.0000 N   0  0
    1.6770    0.0305    0.0000 C   0  0  1  0  0  0
   -0.8029   -1.2044    0.0000 C   0  0
   -0.8131    1.2501    0.0000 C   0  0
    2.4495    1.3518    0.0000 C   0  0
    2.4596   -1.2705    0.0000 C   0  0
   -2.3021   -0.7470    0.0000 C   0  0
   -0.3100   -2.6426    0.0000 O   0  0
   -2.3072    0.7674    0.0000 C   0  0
   -0.3456    2.6883    0.0000 O   0  0
    4.0147    1.3518    0.0000 C   0  0
    1.6567    2.6476    0.0000 C   0  0
    4.0299   -1.2654    0.0000 S   0  0
   -3.6539   -1.5093    0.0000 C   0  0
   -3.6640    1.5195    0.0000 C   0  0
    4.7922    2.6629    0.0000 C   0  0
    2.4240    3.9537    0.0000 C   0  0
    5.5748   -1.2654    0.0000 C   0  0
    4.0299    0.2744    0.0000 O   0  0
    4.0198   -2.7595    0.0000 O   0  0
   -5.0006   -0.7521    0.0000 C   0  0
   -3.6539   -3.0237    0.0000 N   0  0
   -5.0006    0.7623    0.0000 C   0  0
    3.9943    3.9689    0.0000 C   0  0
    6.3523    2.6731    0.0000 O   0  0
   -5.0006   -3.7758    0.0000 C   0  0
    4.7719    5.2851    0.0000 O   0  0
   -6.3523   -3.0288    0.0000 C   0  0
   -5.0006   -5.2953    0.0000 O   0  0
    6.3371    5.2953    0.0000 C   0  0
 27 30  1  0
  1  3  1  0
  1  2  1  0
  1  4  1  0
  3  7  1  0
 22 26  1  0
  6 13  1  0
 13 20  2  0
  3  8  2  0
  7  9  1  0
  5 12  1  0
  5 11  2  0
 16 24  2  0
  2  5  1  0
 24 27  1  0
  9 15  2  0
  4 10  2  0
 14 21  1  0
 14 22  1  0
 11 16  1  0
 15 23  1  0
 26 28  1  0
 26 29  2  0
 12 17  2  0
 16 25  1  0
  4  9  1  0
 13 19  2  0
 13 18  1  0
  7 14  2  0
  2  6  1  0
 17 24  1  0
 21 23  2  0
M  END
>  <SOM>
27

$$$$

SciTegic02211520382D

 12 12  0  0  0  0            999 V2000
    0.2697    0.9675    0.0000 C   0  0
   -1.0619    1.7563    0.0000 C   0  0
    0.2697   -0.5663    0.0000 C   0  0
    1.6046    1.7159    0.0000 C   0  0
   -2.3968    0.9675    0.0000 C   0  0
   -1.0619    3.2733    0.0000 O   0  0
   -1.0619   -1.3552    0.0000 C   0  0
    2.9396    0.9473    0.0000 C   0  0
    1.6046    3.2328    0.0000 O   0  0
   -2.3968   -0.5663    0.0000 C   0  0
   -3.7318   -1.3147    0.0000 O   0  0
   -3.7318   -2.8317    0.0000 C   0  0
 10 11  1  0
  5 10  1  0
 11 12  1  0
  1  3  2  0
  1  2  1  0
  3  7  1  0
  4  8  1  0
  1  4  1  0
  2  5  2  0
  2  6  1  0
  7 10  2  0
  4  9  2  0
M  END
>  <SOM>
11

$$$$

SciTegic02211520382D

 32 34  0  0  0  0            999 V2000
   -1.0476    0.0294    0.0000 N   0  0
    0.4944    0.0353    0.0000 C   0  0  1  0  0  0
   -1.9480   -1.2241    0.0000 C   0  0
   -1.9597    1.2712    0.0000 C   0  0
    1.2535    1.3771    0.0000 C   0  0
    1.2712   -1.2947    0.0000 C   0  0
   -3.4193   -0.7592    0.0000 C   0  0
   -1.4595   -2.6895    0.0000 O   0  0
   -3.4251    0.7827    0.0000 C   0  0
   -1.4948    2.7366    0.0000 O   0  0
    2.7954    1.3771    0.0000 C   0  0
    0.4767    2.6954    0.0000 C   0  0
    2.8131   -1.2830    0.0000 S   0  0
   -4.7552   -1.5360    0.0000 C   0  0
   -4.7611    1.5478    0.0000 C   0  0
    3.5605    2.7130    0.0000 C   0  0
    1.2300    4.0313    0.0000 C   0  0
    4.3315   -1.2830    0.0000 C   0  0
    2.8131    0.2825    0.0000 O   0  0
    2.8013   -2.8131    0.0000 O   0  0
   -6.0911   -0.7651    0.0000 C   0  0
   -4.7552   -3.0779    0.0000 N   0  0
   -6.0911    0.7768    0.0000 C   0  0
    2.7778    4.0490    0.0000 C   0  0
    5.0965    2.7248    0.0000 O   0  0
   -6.0911   -3.8489    0.0000 C   0  0
    3.5428    5.3849    0.0000 O   0  0
    5.8734    1.3948    0.0000 C   0  0
   -7.4153   -3.0838    0.0000 C   0  0
   -6.0793   -5.3967    0.0000 O   0  0
    5.0789    5.3967    0.0000 C   0  0
    7.4153    1.4007    0.0000 C   0  0
 27 31  1  0
  1  3  1  0
  1  2  1  0
  1  4  1  0
  3  7  1  0
 26 30  2  0
 22 26  1  0
 28 32  1  0
  6 13  1  0
 13 20  2  0
  3  8  2  0
  7  9  1  0
  5 12  1  0
  5 11  2  0
 16 24  2  0
  2  5  1  0
 24 27  1  0
 25 28  1  0
  9 15  2  0
  4 10  2  0
 14 21  1  0
 14 22  1  0
 11 16  1  0
 15 23  1  0
 17 24  1  0
 26 29  1  0
 12 17  2  0
 16 25  1  0
  4  9  1  0
 13 19  2  0
 13 18  1  0
  7 14  2  0
  2  6  1  0
 21 23  2  0
M  END
>  <SOM>
27

$$$$

SciTegic02211520382D

 32 33  0  0  0  0            999 V2000
   -3.9332   -0.0939    0.0000 C   0  0
   -5.3037   -0.8824    0.0000 C   0  0
   -2.6378    0.6759    0.0000 C   0  0
   -3.9332    1.5583    0.0000 C   0  0
   -3.1447   -1.3893    0.0000 C   0  0
   -6.5710   -0.0939    0.0000 C   0  0
   -5.3037   -2.3750    0.0000 C   0  0
   -1.2391    0.0000    0.0000 C   0  0
   -2.6941    2.3843    0.0000 C   0  0
   -5.4258    2.2905    0.0000 C   0  0
   -2.3468   -2.7598    0.0000 N   0  0
   -7.9040   -0.8824    0.0000 C   0  0
   -6.5710   -3.1729    0.0000 C   0  0
    0.0657    0.7697    0.0000 C   0  0
   -7.9040   -2.4125    0.0000 C   0  0
   -9.2370   -0.0939    0.0000 O   0  0
    1.3705    0.0657    0.0000 N   0  0
   -9.2370   -3.2010    0.0000 O   0  0
  -10.5793   -0.8824    0.0000 C   0  0
    2.6660    0.8261    0.0000 C   0  0
  -10.6075   -2.4125    0.0000 C   0  0
    4.0646    0.0657    0.0000 C   0  0
    5.3413    0.8918    0.0000 C   0  0
    6.6743    0.1596    0.0000 C   0  0
    5.3413    2.4219    0.0000 C   0  0
    8.0072    0.9857    0.0000 C   0  0
    6.6367    3.2104    0.0000 C   0  0
    7.9697    2.4782    0.0000 C   0  0
    9.3684    0.2253    0.0000 O   0  0
    9.2745    3.3418    0.0000 O   0  0
   10.6732    1.0514    0.0000 C   0  0
   10.7389    2.7317    0.0000 C   0  0
 15 18  1  0
 29 31  1  0
  1  3  1  0
  1  2  1  0
 20 22  1  0
  1  5  1  0
  1  4  1  0
 22 23  1  0
 28 30  1  0
  6 12  2  0
 23 25  2  0
 16 19  1  0
  3  8  1  0
  5 11  3  0
 23 24  1  0
 30 32  1  0
  4 10  1  0
 25 27  1  0
 17 20  1  0
 27 28  2  0
 26 28  1  0
 26 29  1  0
 12 16  1  0
 12 15  1  0
 24 26  2  0
 18 21  1  0
 13 15  2  0
 14 17  1  0
  8 14  1  0
  2  6  1  0
  2  7  2  0
  7 13  1  0
  4  9  1  0
M  END
>  <SOM>
18

$$$$

SciTegic02211520382D

 23 27  0  0  0  0            999 V2000
    0.6040   -0.6346    0.0000 C   0  0  2  0  0  0
    0.6040    0.8143    0.0000 C   0  0
    1.8427   -1.3381    0.0000 C   0  0  2  0  0  0
   -0.5887   -1.3839    0.0000 C   0  0  1  0  0  0
    0.6040   -2.2174    0.0000 C   0  0
   -0.5887    1.5178    0.0000 C   0  0
    1.8427    1.5178    0.0000 C   0  0
    3.0814   -0.5926    0.0000 C   0  0  1  0  0  0
    1.8427   -2.7717    0.0000 C   0  0
   -1.8695   -0.0153    0.0000 O   0  0
   -0.5887   -2.7717    0.0000 C   0  0  2  0  0  0
    3.5516   -2.2174    0.0000 C   0  0
   -0.5887    2.9093    0.0000 C   0  0
    3.0814    0.8143    0.0000 C   0  0
    1.8427    2.9514    0.0000 C   0  0
    4.1901   -1.4260    0.0000 N   0  0
    0.6040   -3.5210    0.0000 C   0  0
   -1.8695   -3.5210    0.0000 O   0  0
    0.6040    3.6548    0.0000 C   0  0
   -2.0606    3.6548    0.0000 O   0  0
   -3.6013    2.9514    0.0000 C   0  0
    1.8236    0.2026    0.0000 H   0  0
   -2.0224   -1.9498    0.0000 H   0  0
 15 19  1  0
  1  3  1  0
  1  2  1  0
  3 22  1  0
  1  5  1  0
 20 21  1  0
  6 13  1  0
  6 10  1  0
 13 20  1  0
  3  8  1  0
  5 12  1  0
  3  9  1  0
  9 17  2  0
  4 10  1  0
  4 11  1  0
 11 17  1  0
 11 18  1  0
 12 16  1  0
  1  4  1  0
 13 19  2  0
  4 23  1  0
  8 14  1  0
  8 16  1  0
  7 15  2  0
  7 14  1  0
  2  6  2  0
  2  7  1  0
M  END
>  <SOM>
20

$$$$

SciTegic02211520382D

 21 22  0  0  0  0            999 V2000
    0.9691    0.0385    0.0000 C   0  0  1  0  0  0
    2.3015   -0.7268    0.0000 C   0  0
   -0.3579   -0.7213    0.0000 C   0  0
    0.9691    1.5802    0.0000 C   0  0
    3.6395    0.0385    0.0000 C   0  0
    2.3015   -2.2685    0.0000 C   0  0
   -1.6959    0.0385    0.0000 C   0  0
   -0.3579   -2.2685    0.0000 C   0  0
    2.4227    2.0923    0.0000 Cl  0  0
   -0.2808    2.4722    0.0000 Cl  0  0
    1.6518    3.1770    0.0000 Cl  0  0
    4.9720   -0.7268    0.0000 C   0  0
    3.6340   -3.0394    0.0000 C   0  0
   -3.0284   -0.7213    0.0000 C   0  0
   -1.6959   -3.0394    0.0000 C   0  0
    4.9720   -2.2685    0.0000 C   0  0
    6.3045    0.0440    0.0000 O   0  0
   -3.0284   -2.2685    0.0000 C   0  0
    6.3045   -3.0394    0.0000 O   0  0
   -4.3608   -3.0394    0.0000 O   0  0
   -5.7098   -2.2465    0.0000 C   0  0
 15 18  2  0
  1  3  1  0
  1  2  1  0
 20 21  1  0
  3  7  1  0
  6 13  2  0
 16 19  1  0
  3  8  2  0
  5 12  1  0
  2  5  2  0
  4 10  1  0
  4 11  1  0
 13 16  1  0
 12 16  2  0
 12 17  1  0
  1  4  1  0
 18 20  1  0
  8 15  1  0
 14 18  1  0
  7 14  2  0
  2  6  1  0
  4  9  1  0
M  END
>  <SOM>
20

$$$$

SciTegic02211520382D

 21 22  0  0  0  0            999 V2000
    0.9691    0.0385    0.0000 C   0  0  2  0  0  0
    2.3015   -0.7268    0.0000 C   0  0
   -0.3579   -0.7213    0.0000 C   0  0
    0.9691    1.5802    0.0000 C   0  0
    3.6395    0.0385    0.0000 C   0  0
    2.3015   -2.2685    0.0000 C   0  0
   -1.6959    0.0385    0.0000 C   0  0
   -0.3579   -2.2685    0.0000 C   0  0
    2.4227    2.0923    0.0000 Cl  0  0
   -0.2808    2.4722    0.0000 Cl  0  0
    1.6518    3.1770    0.0000 Cl  0  0
    4.9720   -0.7268    0.0000 C   0  0
    3.6340   -3.0394    0.0000 C   0  0
   -3.0284   -0.7213    0.0000 C   0  0
   -1.6959   -3.0394    0.0000 C   0  0
    4.9720   -2.2685    0.0000 C   0  0
    6.3045    0.0440    0.0000 O   0  0
   -3.0284   -2.2685    0.0000 C   0  0
    6.3045   -3.0394    0.0000 O   0  0
   -4.3608   -3.0394    0.0000 O   0  0
   -5.7098   -2.2465    0.0000 C   0  0
 15 18  2  0
  1  3  1  0
  1  2  1  0
 20 21  1  0
  3  7  1  0
  6 13  2  0
 16 19  1  0
  3  8  2  0
  5 12  1  0
  2  5  2  0
  4 10  1  0
  4 11  1  0
 13 16  1  0
 12 16  2  0
 12 17  1  0
  1  4  1  0
 18 20  1  0
  8 15  1  0
 14 18  1  0
  7 14  2  0
  2  6  1  0
  4  9  1  0
M  END
>  <SOM>
20

$$$$

SciTegic02211520382D

 33 37  0  0  0  0            999 V2000
    1.1797    4.0659    0.0000 C   0  0  2  0  0  0
    0.0786    3.2559    0.0000 C   0  0  2  0  0  0
    2.5638    3.2637    0.0000 C   0  0  2  0  0  0
    1.1797    5.6545    0.0000 C   0  0  1  0  0  0
   -0.2674    4.4277    0.0000 O   0  0
    0.0786    1.7852    0.0000 O   0  0
   -1.5336    3.5233    0.0000 O   0  0
    2.6031    1.9347    0.0000 C   0  0  2  0  0  0
    3.9401    4.0659    0.0000 C   0  0
   -0.1494    6.6455    0.0000 C   0  0
    2.5638    6.4567    0.0000 C   0  0  1  0  0  0
   -1.0932    5.1198    0.0000 O   0  0
    1.3212    1.1246    0.0000 C   0  0  1  0  0  0
   -2.3043    4.8130    0.0000 C   0  0  2  0  0  0
    3.9322    1.2269    0.0000 C   0  0
    3.9401    5.6545    0.0000 C   0  0
   -1.7695    6.1893    0.0000 C   0  0
    2.5638    7.9588    0.0000 C   0  0
    1.3841   -0.4090    0.0000 O   0  0
   -3.8064    4.6793    0.0000 C   0  0
    2.8548   -0.8651    0.0000 C   0  0
    2.9098   -2.4065    0.0000 C   0  0
    1.6122   -3.2244    0.0000 C   0  0
    4.2783   -3.1222    0.0000 C   0  0
    1.6751   -4.7580    0.0000 C   0  0
    4.3333   -4.6557    0.0000 C   0  0
    3.0357   -5.4736    0.0000 C   0  0
    3.0986   -7.0151    0.0000 C   0  0
    1.8560   -7.8251    0.0000 O   0  0
    4.4985   -7.7779    0.0000 O   0  0
   -1.4864    2.3436    0.0000 H   0  0
    3.8772    2.5323    0.0000 H   0  0
    1.1246    7.1330    0.0000 H   0  0
 19 21  1  0
  1  3  1  0
  1  2  1  0
  1  5  1  0
  1  4  1  0
 22 23  1  0
 22 24  2  0
 28 30  2  0
  6 13  1  0
 23 25  2  0
  3  9  1  0
  3  8  1  0
  5 12  1  0
  4 33  1  0
 10 17  1  0
 24 26  1  0
  9 16  1  0
  4 10  1  0
  4 11  1  0
 14 20  1  0
 25 27  1  0
 11 16  1  0
  3 32  1  0
 11 18  1  0
 27 28  1  0
 12 14  1  0
 26 27  2  0
 13 19  1  0
 28 29  1  0
 14 17  1  0
  8 15  1  0
  8 13  1  0
  7 14  1  0
  2  6  1  0
  2  7  1  0
  2 31  1  0
 21 22  1  0
M  END
>  <SOM>
19

$$$$

SciTegic02211520382D

 33 37  0  0  0  0            999 V2000
    1.1797    4.0659    0.0000 C   0  0  2  0  0  0
    0.0786    3.2559    0.0000 C   0  0  2  0  0  0
    2.5638    3.2637    0.0000 C   0  0  2  0  0  0
    1.1797    5.6545    0.0000 C   0  0  1  0  0  0
   -0.2674    4.4277    0.0000 O   0  0
    0.0786    1.7852    0.0000 O   0  0
   -1.5336    3.5233    0.0000 O   0  0
    2.6031    1.9347    0.0000 C   0  0  2  0  0  0
    3.9401    4.0659    0.0000 C   0  0
   -0.1494    6.6455    0.0000 C   0  0
    2.5638    6.4567    0.0000 C   0  0  1  0  0  0
   -1.0932    5.1198    0.0000 O   0  0
    1.3212    1.1246    0.0000 C   0  0  1  0  0  0
   -2.3043    4.8130    0.0000 C   0  0  2  0  0  0
    3.9322    1.2269    0.0000 C   0  0
    3.9401    5.6545    0.0000 C   0  0
   -1.7695    6.1893    0.0000 C   0  0
    2.5638    7.9588    0.0000 C   0  0
    1.3841   -0.4090    0.0000 O   0  0
   -3.8064    4.6793    0.0000 C   0  0
    2.8548   -0.8651    0.0000 C   0  0
    2.9098   -2.4065    0.0000 C   0  0
    1.6122   -3.2244    0.0000 C   0  0
    4.2783   -3.1222    0.0000 C   0  0
    1.6751   -4.7580    0.0000 C   0  0
    4.3333   -4.6557    0.0000 C   0  0
    3.0357   -5.4736    0.0000 C   0  0
    3.0986   -7.0151    0.0000 C   0  0
    1.8560   -7.8251    0.0000 O   0  0
    4.4985   -7.7779    0.0000 O   0  0
   -1.4864    2.3436    0.0000 H   0  0
    3.8772    2.5323    0.0000 H   0  0
    1.1246    7.1330    0.0000 H   0  0
 19 21  1  0
  1  3  1  0
  1  2  1  0
  1  5  1  0
  1  4  1  0
 22 23  1  0
 22 24  2  0
 28 30  2  0
  6 13  1  0
 23 25  2  0
  3  9  1  0
  3  8  1  0
  5 12  1  0
  4 33  1  0
 10 17  1  0
 24 26  1  0
  9 16  1  0
  4 10  1  0
  4 11  1  0
 14 20  1  0
 25 27  1  0
 11 16  1  0
  3 32  1  0
 11 18  1  0
 27 28  1  0
 12 14  1  0
 26 27  2  0
 13 19  1  0
 28 29  1  0
 14 17  1  0
  8 15  1  0
  8 13  1  0
  7 14  1  0
  2  6  1  0
  2  7  1  0
  2 31  1  0
 21 22  1  0
M  END
>  <SOM>
19

$$$$

SciTegic02211520382D

 22 23  0  0  0  0            999 V2000
   -0.0232    0.1857    0.0000 C   0  0  1  0  0  0
    1.4215   -0.5164    0.0000 C   0  0
   -1.4737   -0.5164    0.0000 C   0  0
   -0.0232    1.5723    0.0000 C   0  0
    1.4215   -1.9031    0.0000 C   0  0
    2.8952    0.1857    0.0000 C   0  0
   -2.9358    0.1857    0.0000 C   0  0
   -1.4737   -1.9031    0.0000 C   0  0
    1.8973    1.7986    0.0000 Cl  0  0
   -1.5839    2.3962    0.0000 Cl  0  0
    1.4795    2.6109    0.0000 Cl  0  0
    2.8836   -2.6109    0.0000 C   0  0
    4.3457   -0.5164    0.0000 C   0  0
   -4.3863   -0.5164    0.0000 C   0  0
   -2.9358   -2.6109    0.0000 C   0  0
    4.3457   -1.9031    0.0000 C   0  0
   -4.3863   -1.9031    0.0000 C   0  0
    5.7846   -2.6109    0.0000 O   0  0
   -5.8368   -2.6109    0.0000 O   0  0
    7.2699   -1.8508    0.0000 C   0  0
   -7.3105   -1.8973    0.0000 C   0  0
    7.3105   -0.2727    0.0000 O   0  0
 19 21  1  0
  1  3  1  0
  1  2  1  0
 20 22  1  0
  1  4  1  0
  3  7  1  0
  6 13  1  0
 16 18  1  0
  3  8  2  0
 17 19  1  0
  5 12  2  0
  2  5  1  0
  4 10  1  0
  4 11  1  0
 15 17  2  0
 13 16  2  0
 12 16  1  0
  4  9  1  0
 18 20  1  0
 14 17  1  0
  8 15  1  0
  7 14  2  0
  2  6  2  0
M  END
>  <SOM>
18

$$$$

SciTegic02211520382D

 16 18  0  0  0  0            999 V2000
    1.6426    1.3915    0.0000 C   0  0
    0.1070    1.3915    0.0000 C   0  0
    2.1160   -0.0700    0.0000 C   0  0
    2.6677    2.5401    0.0000 C   0  0
   -0.3705   -0.0700    0.0000 C   0  0
   -0.9222    2.5401    0.0000 C   0  0
    0.8728   -0.9757    0.0000 N   0  0
    3.6228   -0.3911    0.0000 C   0  0
    4.1744    2.2189    0.0000 C   0  0
   -1.8773   -0.3911    0.0000 C   0  0
   -2.4289    2.2189    0.0000 C   0  0
    4.6520    0.7534    0.0000 N   0  0
    4.0962   -1.8567    0.0000 C   0  0
   -2.9064    0.7534    0.0000 C   0  0
   -4.4132    0.4364    0.0000 O   0  0
   -4.8907   -1.0251    0.0000 C   0  0
 14 15  1  0
  5 10  1  0
 10 14  2  0
 15 16  1  0
  1  3  2  0
  1  2  1  0
  3  7  1  0
  8 12  2  0
  1  4  1  0
  8 13  1  0
  2  5  2  0
  2  6  1  0
 11 14  1  0
  9 12  1  0
  5  7  1  0
  4  9  2  0
  6 11  2  0
  3  8  1  0
M  END
>  <SOM>
15

$$$$

SciTegic02211520382D

 20 21  0  0  0  0            999 V2000
    1.3931   -0.6966    0.0000 C   0  0
    0.0622    0.0746    0.0000 C   0  0
    1.3931   -2.2327    0.0000 C   0  0
    2.7302    0.0746    0.0000 C   0  0
   -1.2687   -0.6903    0.0000 C   0  0
    0.0622    1.6170    0.0000 C   0  0
    2.7240   -3.0039    0.0000 C   0  0
    4.0611   -0.6966    0.0000 C   0  0
   -2.6059    0.0746    0.0000 C   0  0
   -1.2687   -2.2327    0.0000 C   0  0
    1.5113    2.1270    0.0000 Cl  0  0
   -1.1941    2.5063    0.0000 Cl  0  0
    0.7463    3.2091    0.0000 Cl  0  0
    4.0611   -2.2327    0.0000 C   0  0
   -3.9368   -0.6903    0.0000 C   0  0
   -2.6059   -3.0039    0.0000 C   0  0
    5.3921   -3.0039    0.0000 O   0  0
   -3.9368   -2.2327    0.0000 C   0  0
    6.7416   -2.1643    0.0000 C   0  0
   -5.2677   -3.0039    0.0000 O   0  0
 17 19  1  0
 18 20  1  0
  5 10  2  0
 10 16  1  0
  7 14  1  0
  1  3  1  0
  1  2  1  0
  3  7  2  0
  4  8  1  0
  1  4  2  0
  2  5  1  0
  2  6  1  0
 14 17  1  0
 15 18  1  0
  9 15  2  0
  5  9  1  0
  6 12  1  0
  6 13  1  0
 16 18  2  0
  6 11  1  0
  8 14  2  0
M  END
>  <SOM>
17

$$$$

SciTegic02211520382D

 22 23  0  0  0  0            999 V2000
    0.0623    0.0374    0.0000 C   0  0
    1.3949   -0.7286    0.0000 C   0  0
   -1.2641   -0.7224    0.0000 C   0  0
    0.0623    1.5817    0.0000 C   0  0
    2.7337    0.0374    0.0000 C   0  0
    1.3949   -2.2667    0.0000 C   0  0
   -2.6030    0.0374    0.0000 C   0  0
   -1.2641   -2.2667    0.0000 C   0  0
    1.5132    2.0923    0.0000 Cl  0  0
   -1.1894    2.4722    0.0000 Cl  0  0
    0.7473    3.1759    0.0000 Cl  0  0
    4.0664   -0.7286    0.0000 C   0  0
    2.7275   -3.0389    0.0000 C   0  0
   -3.9356   -0.7224    0.0000 C   0  0
   -2.6030   -3.0389    0.0000 C   0  0
    4.0664   -2.2667    0.0000 C   0  0
    5.3990    0.0374    0.0000 O   0  0
   -3.9356   -2.2667    0.0000 C   0  0
    5.3990   -3.0389    0.0000 O   0  0
   -5.2682   -3.0389    0.0000 O   0  0
    6.7503   -2.1982    0.0000 C   0  0
   -6.6195   -2.2480    0.0000 C   0  0
 19 21  1  0
  1  3  1  0
  1  2  1  0
 20 22  1  0
  1  4  1  0
  3  7  1  0
 15 18  2  0
  6 13  2  0
 16 19  1  0
  3  8  2  0
  5 12  1  0
  2  5  2  0
  4 10  1  0
  4 11  1  0
 13 16  1  0
 12 16  2  0
 12 17  1  0
  4  9  1  0
 18 20  1  0
  8 15  1  0
 14 18  1  0
  7 14  2  0
  2  6  1  0
M  END
>  <SOM>
19

$$$$

SciTegic02211520382D

 22 23  0  0  0  0            999 V2000
    0.0623    0.0374    0.0000 C   0  0
    1.3949   -0.7286    0.0000 C   0  0
   -1.2641   -0.7224    0.0000 C   0  0
    0.0623    1.5817    0.0000 C   0  0
    2.7337    0.0374    0.0000 C   0  0
    1.3949   -2.2667    0.0000 C   0  0
   -2.6030    0.0374    0.0000 C   0  0
   -1.2641   -2.2667    0.0000 C   0  0
    1.5132    2.0923    0.0000 Cl  0  0
   -1.1894    2.4722    0.0000 Cl  0  0
    0.7473    3.1759    0.0000 Cl  0  0
    4.0664   -0.7286    0.0000 C   0  0
    2.7275   -3.0389    0.0000 C   0  0
   -3.9356   -0.7224    0.0000 C   0  0
   -2.6030   -3.0389    0.0000 C   0  0
    4.0664   -2.2667    0.0000 C   0  0
    5.3990    0.0374    0.0000 O   0  0
   -3.9356   -2.2667    0.0000 C   0  0
    5.3990   -3.0389    0.0000 O   0  0
   -5.2682   -3.0389    0.0000 O   0  0
    6.7503   -2.1982    0.0000 C   0  0
   -6.6195   -2.2480    0.0000 C   0  0
 19 21  1  0
  1  3  1  0
  1  2  1  0
 20 22  1  0
  1  4  1  0
  3  7  1  0
 15 18  2  0
  6 13  2  0
 16 19  1  0
  3  8  2  0
  5 12  1  0
  2  5  2  0
  4 10  1  0
  4 11  1  0
 13 16  1  0
 12 16  2  0
 12 17  1  0
  4  9  1  0
 18 20  1  0
  8 15  1  0
 14 18  1  0
  7 14  2  0
  2  6  1  0
M  END
>  <SOM>
20

$$$$

SciTegic02211520382D

 20 22  0  0  0  0            999 V2000
   -0.0975   -0.8163    0.0000 C   0  0
    1.4377   -0.8041    0.0000 C   0  0
   -0.9869   -2.0834    0.0000 S   0  0
   -0.9747    0.4752    0.0000 N   0  0
    2.3149    0.4630    0.0000 N   0  0
    2.3392   -2.0773    0.0000 S   0  0
   -2.4245   -1.5960    0.0000 C   0  0
   -2.4245   -0.0183    0.0000 C   0  0
    3.7586   -0.0244    0.0000 C   0  0  2  0  0  0
    3.7708   -1.5778    0.0000 C   0  0
   -3.7282   -2.3758    0.0000 C   0  0
   -3.7282    0.7676    0.0000 C   0  0
    5.0257    0.8589    0.0000 C   0  0
   -5.0318   -1.5960    0.0000 C   0  0
   -5.0318   -0.0305    0.0000 C   0  0
    6.3903    0.1584    0.0000 O   0  0
    4.8795    2.3880    0.0000 O   0  0
   -6.3415   -2.3880    0.0000 O   0  0
    7.6756    0.9930    0.0000 C   0  0
   -7.6756   -1.6509    0.0000 C   0  0
  1  3  1  0
  1  2  1  0
  4  8  1  0
  1  4  2  0
  3  7  1  0
  5  9  1  0
  6 10  1  0
 16 19  1  0
  7  8  2  0
  9 13  1  0
  9 10  1  0
 11 14  2  0
 14 15  1  0
 13 17  2  0
 13 16  1  0
 12 15  2  0
 18 20  1  0
 14 18  1  0
  8 12  1  0
  2  5  2  0
  2  6  1  0
  7 11  1  0
M  END
>  <SOM>
18

$$$$

SciTegic02211520382D

 19 21  0  0  0  0            999 V2000
    1.0364   -0.5057    0.0000 C   0  0
    1.0364    1.0364    0.0000 C   0  0
    2.3725   -1.2737    0.0000 O   0  0
   -0.2934   -1.2737    0.0000 C   0  0
    2.3725    1.8106    0.0000 N   0  0
   -0.2934    1.8106    0.0000 C   0  0
    3.7023   -0.5057    0.0000 C   0  0
   -1.6233   -0.5057    0.0000 C   0  0
    3.7023    1.0364    0.0000 C   0  0
   -1.6233    1.0364    0.0000 C   0  0
    5.0384   -1.2737    0.0000 C   0  0
   -2.9656   -1.6732    0.0000 O   0  0
    5.0384    1.8106    0.0000 C   0  0
    6.3683   -0.5057    0.0000 C   0  0
   -4.1394   -0.6680    0.0000 C   0  0
    6.3683    1.0364    0.0000 C   0  0
    7.6981   -1.2737    0.0000 O   0  0
   -5.4692   -1.4422    0.0000 C   0  0
   -6.6367   -0.4370    0.0000 C   0  0
  7  9  1  0
 18 19  1  0
 14 16  1  0
 11 14  1  0
 14 17  2  0
  1  3  1  0
  1  2  2  0
  8 10  1  0
  3  7  1  0
  4  8  2  0
  1  4  1  0
  2  5  1  0
  2  6  1  0
 13 16  2  0
  7 11  2  0
  8 12  1  0
  5  9  2  0
 15 18  1  0
  9 13  1  0
  6 10  2  0
 12 15  1  0
M  END
>  <SOM>
12

$$$$

SciTegic02211520382D

 20 22  0  0  0  0            999 V2000
    1.6275    1.0357    0.0000 C   0  0
    1.6275   -0.5044    0.0000 C   0  0
    2.9591    1.8091    0.0000 N   0  0
    0.2892    1.8091    0.0000 C   0  0
    2.9591   -1.2778    0.0000 O   0  0
    0.2892   -1.2778    0.0000 C   0  0
    4.2974    1.0357    0.0000 C   0  0
   -1.0491    1.0357    0.0000 C   0  0
    4.2974   -0.5044    0.0000 C   0  0
   -1.0491   -0.5044    0.0000 C   0  0
    5.6357    1.8091    0.0000 C   0  0
    5.6357   -1.2778    0.0000 C   0  0
   -2.4009   -1.6746    0.0000 O   0  0
    6.9740    1.0357    0.0000 C   0  0
    6.9740   -0.5044    0.0000 C   0  0
   -3.6585   -0.4775    0.0000 C   0  0
    8.3056   -1.2778    0.0000 O   0  0
   -4.9026   -1.4459    0.0000 C   0  0
   -6.0796   -0.4439    0.0000 C   0  0
   -7.2363   -1.3585    0.0000 C   0  0
 19 20  1  0
  1  3  1  0
  1  2  2  0
 15 17  2  0
  4  8  2  0
  1  4  1  0
  3  7  2  0
  5  9  1  0
  6 10  2  0
 16 18  1  0
  7  9  1  0
 18 19  1  0
 10 13  1  0
  9 12  2  0
 11 14  2  0
 13 16  1  0
 12 15  1  0
 14 15  1  0
  8 10  1  0
  2  5  1  0
  2  6  1  0
  7 11  1  0
M  END
>  <SOM>
13

$$$$

SciTegic02211520382D

 37 41  0  0  0  0            999 V2000
   -1.0873    2.0456    0.0000 C   0  0  1  0  0  0
    0.3262    2.6164    0.0000 C   0  0
   -1.6242    0.7340    0.0000 C   0  0  2  0  0  0
   -2.6368    2.8475    0.0000 N   0  0
    1.5359    1.6922    0.0000 C   0  0
    0.5437    4.1047    0.0000 C   0  0
   -3.2824    1.4679    0.0000 C   0  0  1  0  0  0
   -0.6728   -0.5776    0.0000 N   0  0
   -2.6232    4.5192    0.0000 C   0  0
   -4.3901    2.3038    0.0000 C   0  0
    1.3184    0.1971    0.0000 C   0  0
    2.9290    2.2562    0.0000 C   0  0
    1.9572    4.6552    0.0000 C   0  0
   -0.6660    5.0153    0.0000 C   0  0
   -3.2756    3.5882    0.0000 C   0  0
   -4.7707    1.0194    0.0000 C   0  0
   -1.3524   -2.0591    0.0000 C   0  0
    2.5145   -0.7136    0.0000 C   0  0
    4.1319    1.3388    0.0000 C   0  0
    2.1611    6.1570    0.0000 C   0  0
   -0.4621    6.5104    0.0000 C   0  0
   -0.4961   -3.3504    0.0000 C   0  0
    3.9348   -0.1563    0.0000 C   0  0
    0.9650    7.0813    0.0000 C   0  0
   -1.2097   -4.7231    0.0000 C   0  0
    1.0602   -3.2552    0.0000 C   0  0
   -0.3466   -6.0143    0.0000 C   0  0
   -2.7659   -4.8115    0.0000 O   0  0
    1.9232   -4.5396    0.0000 C   0  0
    1.2233   -5.9260    0.0000 C   0  0
   -3.6222   -3.5067    0.0000 C   0  0
    3.4999   -4.4513    0.0000 C   0  0
    4.4717   -5.6542    0.0000 C   0  0
    3.7513   -2.9902    0.0000 C   0  0
    4.7707   -3.5067    0.0000 C   0  0
    3.9008   -7.0813    0.0000 O   0  0
   -4.0979    0.0612    0.0000 H   0  0
 19 23  1  0
 27 30  2  0
 29 30  1  0
  1  3  1  0
  1  2  1  0
 20 24  2  0
  1  4  1  0
  3  7  1  0
 28 31  1  0
 22 25  2  0
 22 26  1  0
  6 13  2  0
 13 20  1  0
  3  8  1  0
  6 14  1  0
  5 12  1  0
  5 11  2  0
 32 34  1  0
 32 35  1  0
 33 36  1  0
  9 15  1  0
 25 28  1  0
 29 32  1  0
  4 10  1  0
 14 21  2  0
 25 27  1  0
  7 37  1  0
 32 33  1  0
 11 18  1  0
 17 22  1  0
 26 29  2  0
 12 19  2  0
  4  9  1  0
 18 23  2  0
 10 16  1  0
  8 17  1  0
  7 15  1  0
  2  5  1  0
  2  6  1  0
  7 16  1  0
 21 24  1  0
M  END
>  <SOM>
28

$$$$

SciTegic02211520382D

 22 23  0  0  0  0            999 V2000
    0.4967   -1.8864    0.0000 C   0  0
   -0.7556   -2.7953    0.0000 C   0  0
    0.4808   -0.3540    0.0000 O   0  0
    1.7649   -2.7688    0.0000 C   0  0
   -2.0872   -2.0185    0.0000 C   0  0
   -0.7556   -4.3329    0.0000 C   0  0
   -0.8507    0.4280    0.0000 C   0  0
    3.0066   -1.8600    0.0000 C   0  0
   -3.4188   -2.7953    0.0000 C   0  0
   -2.0872   -5.0991    0.0000 C   0  0
   -0.8402    1.9710    0.0000 C   0  0
   -2.1929   -0.3329    0.0000 C   0  0
    4.2748   -2.7371    0.0000 N   0  0
   -3.4188   -4.3329    0.0000 C   0  0
   -2.1717    2.7477    0.0000 C   0  0
   -3.5139    0.4439    0.0000 C   0  0
    5.5271   -1.8388    0.0000 C   0  0
   -3.5033    1.9868    0.0000 C   0  0
   -4.8349    2.7688    0.0000 C   0  0
   -4.2484    4.7979    0.0000 F   0  0
   -6.3514    2.0185    0.0000 F   0  0
   -5.5007    4.8508    0.0000 F   0  0
 19 22  1  0
 19 20  1  0
 19 21  1  0
  1  3  1  0
  1  2  1  0
  4  8  1  0
  1  4  1  0
  3  7  1  0
 15 18  1  0
  5  9  2  0
  6 10  1  0
 16 18  2  0
 18 19  1  0
 10 14  2  0
  9 14  1  0
 11 15  2  0
 13 17  1  0
 12 16  1  0
  8 13  1  0
  2  5  1  0
  2  6  2  0
  7 11  1  0
  7 12  2  0
M  END
>  <SOM>
3

$$$$

SciTegic02211520382D

 16 17  0  0  0  0            999 V2000
   -0.0384   -1.2755    0.0000 C   0  0
   -0.0341   -2.8155    0.0000 C   0  0
    1.4248   -0.7977    0.0000 C   0  0
   -1.3694   -0.5076    0.0000 C   0  0
    1.4291   -3.2933    0.0000 N   0  0
   -1.3651   -3.5919    0.0000 C   0  0
    2.3334   -2.0604    0.0000 C   0  0
    1.9026    0.6612    0.0000 C   0  0
   -2.7046   -1.2755    0.0000 C   0  0
   -2.7046   -2.8155    0.0000 C   0  0
    3.4042    0.9897    0.0000 C   0  0
   -4.0441   -0.5034    0.0000 O   0  0
    3.8734    2.4529    0.0000 N   0  0
   -5.3750   -1.2712    0.0000 C   0  0
    5.3750    2.7771    0.0000 C   0  0
    2.8411    3.5919    0.0000 C   0  0
 12 14  1  0
 11 13  1  0
  1  3  1  0
  1  2  1  0
 13 16  1  0
  3  7  2  0
  1  4  2  0
 13 15  1  0
  2  5  1  0
  2  6  2  0
  8 11  1  0
  9 12  1  0
  9 10  2  0
  5  7  1  0
  6 10  1  0
  4  9  1  0
  3  8  1  0
M  END
>  <SOM>
12

$$$$

SciTegic02211520382D

 34 36  0  0  0  0            999 V2000
   -1.5482   -1.5385    0.0000 N   0  0
   -0.0968   -1.1612    0.0000 C   0  0  1  0  0  0
   -2.8739   -0.7741    0.0000 C   0  0
   -1.1225   -3.0868    0.0000 C   0  0
    0.3096   -2.6803    0.0000 C   0  0
    0.6677    0.1742    0.0000 C   0  0
   -4.2092   -1.5385    0.0000 C   0  0  1  0  0  0
   -2.8739    0.7644    0.0000 O   0  0
    2.1965    0.1742    0.0000 N   0  0
   -0.0968    1.4998    0.0000 O   0  0
   -5.5445   -0.7548    0.0000 C   0  0
   -4.2189   -3.0674    0.0000 O   0  0
    2.9706    1.5095    0.0000 C   0  0
   -6.8702   -1.5289    0.0000 C   0  0
   -5.5349    0.7838    0.0000 C   0  0
    4.4995    1.5095    0.0000 C   0  0
   -8.2055   -0.7644    0.0000 C   0  0
   -6.8605    1.5579    0.0000 C   0  0
    5.2736    2.8545    0.0000 C   0  0
    5.2736    0.1839    0.0000 C   0  0
   -8.2055    0.7838    0.0000 C   0  0
   -9.5312   -1.5289    0.0000 O   0  0
   -6.8605    3.0868    0.0000 Cl  0  0
    6.8218    2.8448    0.0000 C   0  0
    6.8218    0.1742    0.0000 C   0  0
  -10.8665   -0.7644    0.0000 C   0  0
    7.5863    1.4998    0.0000 C   0  0
  -12.1922   -1.5289    0.0000 F   0  0
  -10.8665    0.7741    0.0000 F   0  0
    9.1248    1.4998    0.0000 C   0  0
    9.8892    0.1742    0.0000 N   0  0
    9.8989    2.8352    0.0000 N   0  0
   11.4278    0.1645    0.0000 O   0  0
   12.1922   -1.1612    0.0000 C   0  0
 15 18  1  0
 27 30  1  0
 19 24  2  0
  1  3  1  0
  1  2  1  0
 20 25  1  0
  1  4  1  0
  3  7  1  0
  4  5  1  0
 22 26  1  0
  6 10  2  0
 16 19  1  0
  3  8  2  0
 30 31  2  0
 30 32  1  0
  6  9  1  0
  9 13  1  0
 25 27  2  0
 11 15  2  0
 11 14  1  0
 33 34  1  0
 17 21  1  0
 17 22  1  0
 13 16  1  0
 26 28  1  0
 26 29  1  0
 31 33  1  0
 24 27  1  0
 16 20  2  0
 18 21  2  0
 18 23  1  0
 14 17  2  0
  2  5  1  0
  2  6  1  0
  7 11  1  0
  7 12  1  0
M  END
>  <SOM>
33

$$$$

SciTegic02211520382D

 26 28  0  0  0  0            999 V2000
   -1.2656   -1.9639    0.0000 C   0  0
   -1.2656   -0.4219    0.0000 C   0  0
    0.2037   -2.4367    0.0000 N   0  0
   -2.5967   -2.7349    0.0000 C   0  0
    0.2037    0.0582    0.0000 N   0  0
   -2.5967    0.3491    0.0000 C   0  0
    1.1129   -1.1929    0.0000 C   0  0
   -3.9351   -1.9639    0.0000 C   0  0
   -3.9351   -0.4219    0.0000 C   0  0
    2.6549   -1.1929    0.0000 S   0  0
   -5.2662    0.3491    0.0000 O   0  0
    3.5423    0.0655    0.0000 C   0  0
    3.1641   -2.6404    0.0000 O   0  0
   -6.5973   -0.4292    0.0000 C   0  0
    5.0262   -0.3491    0.0000 C   0  0
   -6.6773   -1.7966    0.0000 F   0  0
   -8.0084    0.2037    0.0000 F   0  0
    6.1318    0.7274    0.0000 C   0  0
    5.4044   -1.8475    0.0000 N   0  0
    7.6156    0.3055    0.0000 C   0  0
    5.7535    2.2185    0.0000 O   0  0
    6.8883   -2.2621    0.0000 C   0  0
    7.9939   -1.1929    0.0000 C   0  0
    8.7212    1.3820    0.0000 O   0  0
    4.2188    2.3567    0.0000 C   0  0
    8.0739    2.7786    0.0000 C   0  0
 19 22  2  0
 15 19  1  0
 15 18  2  0
  1  3  1  0
  1  2  2  0
 20 24  1  0
 20 23  2  0
  4  8  2  0
  1  4  1  0
  3  7  1  0
  8  9  1  0
  5  7  2  0
 10 12  1  0
 10 13  2  0
  6  9  2  0
  9 11  1  0
 11 14  1  0
 12 15  1  0
 24 26  1  0
 18 21  1  0
 18 20  1  0
 14 16  1  0
 14 17  1  0
  2  5  1  0
  2  6  1  0
 22 23  1  0
  7 10  1  0
 21 25  1  0
M  END
>  <SOM>
24

$$$$

SciTegic02211520382D

 20 22  0  0  0  0            999 V2000
    0.6416   -1.0729    0.0000 C   0  0
    1.9786   -0.3073    0.0000 C   0  0
   -0.6955   -0.3073    0.0000 C   0  0
    0.6416   -2.6148    0.0000 C   0  0
    3.3102   -1.0729    0.0000 C   0  0
    1.9786    1.2346    0.0000 C   0  0
   -2.0271   -1.0783    0.0000 C   0  0
   -0.6955    1.2346    0.0000 O   0  0
   -0.6955   -3.3857    0.0000 O   0  0
    4.6473   -0.3073    0.0000 C   0  0
    3.3102    2.0055    0.0000 C   0  0
   -2.0271   -2.6148    0.0000 C   0  0
   -3.3641   -0.3073    0.0000 C   0  0
    4.6473    1.2346    0.0000 C   0  0
   -3.3641   -3.3857    0.0000 C   0  0
   -4.7012   -1.0783    0.0000 C   0  0
    5.9843    2.0055    0.0000 O   0  0
   -4.7012   -2.6148    0.0000 C   0  0
    5.9735    3.8386    0.0000 C   0  0
   -6.0328   -3.3857    0.0000 O   0  0
 15 18  2  0
  1  3  1  0
  1  2  1  0
  1  4  2  0
  3  7  1  0
 16 18  1  0
  6 11  1  0
  3  8  2  0
 17 19  1  0
  5 10  2  0
 10 14  1  0
  9 12  1  0
 12 15  1  0
 11 14  2  0
 13 16  2  0
  4  9  1  0
 18 20  1  0
 14 17  1  0
  2  5  1  0
  2  6  2  0
  7 13  1  0
  7 12  2  0
M  END
>  <SOM>
17

$$$$

SciTegic02211520382D

 20 22  0  0  0  0            999 V2000
    0.6416   -1.0729    0.0000 C   0  0
    1.9786   -0.3073    0.0000 C   0  0
   -0.6955   -0.3073    0.0000 C   0  0
    0.6416   -2.6148    0.0000 C   0  0
    3.3102   -1.0729    0.0000 C   0  0
    1.9786    1.2346    0.0000 C   0  0
   -2.0271   -1.0783    0.0000 C   0  0
   -0.6955    1.2346    0.0000 O   0  0
   -0.6955   -3.3857    0.0000 O   0  0
    4.6473   -0.3073    0.0000 C   0  0
    3.3102    2.0055    0.0000 C   0  0
   -2.0271   -2.6148    0.0000 C   0  0
   -3.3641   -0.3073    0.0000 C   0  0
    4.6473    1.2346    0.0000 C   0  0
   -3.3641   -3.3857    0.0000 C   0  0
   -4.7012   -1.0783    0.0000 C   0  0
    5.9843    2.0055    0.0000 O   0  0
   -4.7012   -2.6148    0.0000 C   0  0
    5.9735    3.8386    0.0000 C   0  0
   -6.0328   -3.3857    0.0000 O   0  0
 15 18  2  0
  1  3  1  0
  1  2  1  0
  1  4  2  0
  3  7  1  0
 16 18  1  0
  6 11  1  0
  3  8  2  0
 17 19  1  0
  5 10  2  0
 10 14  1  0
  9 12  1  0
 12 15  1  0
 11 14  2  0
 13 16  2  0
  4  9  1  0
 18 20  1  0
 14 17  1  0
  2  5  1  0
  2  6  2  0
  7 13  1  0
  7 12  2  0
M  END
>  <SOM>
17

$$$$

SciTegic02211520382D

 15 17  0  0  0  0            999 V2000
    0.5638    0.7884    0.0000 C   0  0
    2.9911    0.7884    0.0000 C   0  0
    0.5638   -0.5925    0.0000 C   0  0
   -0.6450    1.4764    0.0000 C   0  0
    2.9911   -0.5925    0.0000 C   0  0
    4.2047    1.4764    0.0000 C   0  0
    1.7774   -1.2853    0.0000 N   0  0
   -0.6450   -1.2853    0.0000 C   0  0
   -1.8587    0.7884    0.0000 C   0  0
    4.2047   -1.2853    0.0000 C   0  0
    5.4183    0.7884    0.0000 C   0  0
   -1.8587   -0.5925    0.0000 C   0  0
   -3.3016    1.4143    0.0000 O   0  0
    5.4183   -0.5925    0.0000 N   0  0
   -4.8497    0.8266    0.0000 C   0  0
  5 10  1  0
 10 14  1  0
  1  3  2  0
  1  2  1  0
  3  7  1  0
  8 12  2  0
  1  4  1  0
 13 15  1  0
  2  5  2  0
  2  6  1  0
 11 14  1  0
  9 13  1  0
  9 12  1  0
  5  7  1  0
  4  9  2  0
  6 11  1  0
  3  8  1  0
M  END
>  <SOM>
13

$$$$

SciTegic02211520382D

 25 28  0  0  0  0            999 V2000
   -1.2316    0.7750    0.0000 C   0  0
    0.0507    0.0415    0.0000 C   0  0
   -2.5048    0.0369    0.0000 C   0  0
   -1.2316    2.2557    0.0000 C   0  0
    0.0507   -1.4300    0.0000 C   0  0
    1.3193    0.7842    0.0000 C   0  0
   -2.5048   -1.4300    0.0000 C   0  0
   -3.7779    0.7750    0.0000 C   0  0
    0.0461    2.9891    0.0000 C   0  0
   -2.4033    3.3627    0.0000 O   0  0
   -1.2224   -2.1680    0.0000 C   0  0
    1.3239   -2.1680    0.0000 N   0  3
    1.3239    2.2557    0.0000 C   0  0
    3.1967   -0.2306    0.0000 C   0  0
   -3.7779   -2.1680    0.0000 C   0  0
   -5.0556    0.0369    0.0000 C   0  0
   -0.1753    4.4652    0.0000 O   0  0
   -1.7114    4.8065    0.0000 C   0  0
    1.3054   -3.6672    0.0000 O   0  0
    2.5693   -1.4254    0.0000 O   0  5
    4.4375    0.4613    0.0000 O   0  0
    3.2243   -1.7575    0.0000 O   0  0
   -5.0556   -1.4392    0.0000 C   0  0
   -3.7733   -3.6441    0.0000 O   0  0
   -2.3848   -4.1377    0.0000 C   0  0
  1  3  1  0
  1  2  2  0
  1  4  1  0
  3  7  2  0
  6 13  2  0
 12 20  1  0
  3  8  1  0
  6 14  1  0
  5 12  1  0
  5 11  2  0
 10 18  1  0
  9 17  1  0
  9 13  1  0
  4 10  1  0
 14 21  1  0
 14 22  2  0
 17 18  1  0
 15 24  1  0
 15 23  2  0
 12 19  2  0
  4  9  2  0
 16 23  1  0
 24 25  1  0
  8 16  2  0
  7 15  1  0
  2  5  1  0
  2  6  1  0
  7 11  1  0
M  END
>  <SOM>
24

$$$$

SciTegic02211520382D

 32 35  0  0  0  0            999 V2000
    0.2636   -1.1673    0.0000 C   0  0  1  0  0  0
    0.2636    0.3765    0.0000 C   0  0  1  0  0  0
   -1.1974   -1.6493    0.0000 C   0  0  1  0  0  0
    1.7321   -1.6417    0.0000 C   0  0
    1.7321    0.8585    0.0000 C   0  0  2  0  0  0
   -1.2049    0.8359    0.0000 C   0  0
   -1.6719   -3.1178    0.0000 C   0  0
   -2.1086   -0.3991    0.0000 O   0  0
    2.6358   -0.3916    0.0000 O   0  0
    2.2065    2.3045    0.0000 C   0  0
   -0.6326   -4.2625    0.0000 C   0  0
   -3.1780   -3.4416    0.0000 C   0  0
    3.7127    2.6132    0.0000 C   0  0
    1.1748    3.4567    0.0000 C   0  0
   -1.1070   -5.7235    0.0000 C   0  0
   -3.6449   -4.8951    0.0000 C   0  0
    4.1947    4.0893    0.0000 C   0  0
    1.6493    4.9252    0.0000 C   0  0
   -2.6132   -6.0473    0.0000 C   0  0
   -0.0753   -6.8606    0.0000 O   0  0
   -5.1587   -5.2114    0.0000 O   0  0
    3.1630    5.2340    0.0000 C   0  0
    5.7084    4.3980    0.0000 O   0  0
   -3.0877   -7.5158    0.0000 O   0  0
    1.4309   -6.5293    0.0000 C   0  0
   -6.1904   -4.0667    0.0000 C   0  0
    3.6374    6.7025    0.0000 O   0  0
    6.1904    5.8666    0.0000 C   0  0
   -4.5938   -7.8472    0.0000 C   0  0
    2.6132    7.8472    0.0000 C   0  0
    0.2711   -2.6961    0.0000 H   0  0
    0.2410    1.9053    0.0000 H   0  0
 15 19  2  0
 27 30  1  0
 19 24  1  0
  1  3  1  0
  1  2  1  0
 20 25  1  0
  1  4  1  0
  3  7  1  0
  5  9  1  0
 22 27  1  0
 23 28  1  0
 16 19  1  0
  3  8  1  0
 10 13  1  0
  5 10  1  0
 10 14  2  0
  6  8  1  0
 11 15  1  0
 15 20  1  0
 13 17  2  0
 17 23  1  0
  1 31  1  0
 12 16  2  0
  4  9  1  0
 16 21  1  0
 18 22  2  0
  2 32  1  0
 14 18  1  0
 17 22  1  0
  2  5  1  0
  2  6  1  0
 24 29  1  0
  7 11  2  0
  7 12  1  0
 21 26  1  0
M  END
>  <SOM>
27

$$$$

SciTegic02211520382D

 32 35  0  0  0  0            999 V2000
    0.2636   -1.1673    0.0000 C   0  0  1  0  0  0
    0.2636    0.3765    0.0000 C   0  0  1  0  0  0
   -1.1974   -1.6493    0.0000 C   0  0  1  0  0  0
    1.7321   -1.6417    0.0000 C   0  0
    1.7321    0.8585    0.0000 C   0  0  2  0  0  0
   -1.2049    0.8359    0.0000 C   0  0
   -1.6719   -3.1178    0.0000 C   0  0
   -2.1086   -0.3991    0.0000 O   0  0
    2.6358   -0.3916    0.0000 O   0  0
    2.2065    2.3045    0.0000 C   0  0
   -0.6326   -4.2625    0.0000 C   0  0
   -3.1780   -3.4416    0.0000 C   0  0
    3.7127    2.6132    0.0000 C   0  0
    1.1748    3.4567    0.0000 C   0  0
   -1.1070   -5.7235    0.0000 C   0  0
   -3.6449   -4.8951    0.0000 C   0  0
    4.1947    4.0893    0.0000 C   0  0
    1.6493    4.9252    0.0000 C   0  0
   -2.6132   -6.0473    0.0000 C   0  0
   -0.0753   -6.8606    0.0000 O   0  0
   -5.1587   -5.2114    0.0000 O   0  0
    3.1630    5.2340    0.0000 C   0  0
    5.7084    4.3980    0.0000 O   0  0
   -3.0877   -7.5158    0.0000 O   0  0
    1.4309   -6.5293    0.0000 C   0  0
   -6.1904   -4.0667    0.0000 C   0  0
    3.6374    6.7025    0.0000 O   0  0
    6.1904    5.8666    0.0000 C   0  0
   -4.5938   -7.8472    0.0000 C   0  0
    2.6132    7.8472    0.0000 C   0  0
    0.2711   -2.6961    0.0000 H   0  0
    0.2410    1.9053    0.0000 H   0  0
 15 19  2  0
 27 30  1  0
 19 24  1  0
  1  3  1  0
  1  2  1  0
 20 25  1  0
  1  4  1  0
  3  7  1  0
  5  9  1  0
 22 27  1  0
 23 28  1  0
 16 19  1  0
  3  8  1  0
 10 13  1  0
  5 10  1  0
 10 14  2  0
  6  8  1  0
 11 15  1  0
 15 20  1  0
 13 17  2  0
 17 23  1  0
  1 31  1  0
 12 16  2  0
  4  9  1  0
 16 21  1  0
 18 22  2  0
  2 32  1  0
 14 18  1  0
 17 22  1  0
  2  5  1  0
  2  6  1  0
 24 29  1  0
  7 11  2  0
  7 12  1  0
 21 26  1  0
M  END
>  <SOM>
24

$$$$

SciTegic02211520382D

 22 24  0  0  0  0            999 V2000
   -1.6728    5.4481    0.0000 C   0  0
   -1.6728    3.9057    0.0000 C   0  0
   -0.3376    6.2154    0.0000 C   0  0
   -3.0079    6.2154    0.0000 C   0  0
   -0.3376    3.1384    0.0000 O   0  0
   -3.0079    3.1384    0.0000 C   0  0
    0.9899    5.4481    0.0000 C   0  0
   -0.3376    7.7577    0.0000 O   0  0
   -4.3431    5.4481    0.0000 C   0  0
   -3.0079    7.7577    0.0000 O   0  0
    0.9899    3.9057    0.0000 C   0  0  1  0  0  0
   -4.3431    3.9057    0.0000 C   0  0
    2.3250    3.1384    0.0000 C   0  0
   -5.6783    3.1384    0.0000 O   0  0
    3.6602    3.9057    0.0000 C   0  0
    2.3250    1.5960    0.0000 C   0  0
    4.9953    3.1384    0.0000 C   0  0
    3.6602    0.8287    0.0000 C   0  0
    4.9953    1.5960    0.0000 C   0  0
    6.3305    3.9057    0.0000 O   0  0
    6.3305    0.8287    0.0000 O   0  0
    7.4968    1.8262    0.0000 C   0  0
 19 21  1  0
  1  3  1  0
  1  2  2  0
 15 17  1  0
  1  4  1  0
  3  7  1  0
  6 12  2  0
 16 18  2  0
  3  8  2  0
 17 19  2  0
 18 19  1  0
  5 11  1  0
  9 12  1  0
  4 10  1  0
 11 13  1  0
 17 20  1  0
 13 16  1  0
 12 14  1  0
  4  9  2  0
 13 15  2  0
  2  5  1  0
  2  6  1  0
  7 11  1  0
 21 22  1  0
M  END
>  <SOM>
21

$$$$

SciTegic02211520382D

 17 18  0  0  0  0            999 V2000
   -0.1229    0.0909    0.0000 C   0  0
   -0.1229   -1.4486    0.0000 C   0  0
    1.2294    0.8606    0.0000 C   0  0
   -1.4753    0.8606    0.0000 C   0  0
   -1.4753   -2.2183    0.0000 C   0  0
    1.2294   -2.2183    0.0000 C   0  0
    2.5818    0.0909    0.0000 C   0  0
   -2.8330    0.0909    0.0000 C   0  0
   -2.8330   -1.4486    0.0000 C   0  0
    2.5818   -1.4486    0.0000 C   0  0
    3.9341    0.8606    0.0000 C   0  0  1  0  0  0
   -4.1854   -2.2183    0.0000 O   0  0
    5.2598    0.1390    0.0000 C   0  0
    3.9555    2.3519    0.0000 C   0  0
   -5.5110   -1.4486    0.0000 C   0  0
    5.2544   -1.4005    0.0000 O   0  0
    6.5693    0.9087    0.0000 O   0  0
 11 14  1  0
 11 13  1  0
  1  3  2  0
  1  2  1  0
 13 17  2  0
  3  7  1  0
  4  8  2  0
  1  4  1  0
  2  5  1  0
  2  6  2  0
 13 16  1  0
  7 11  1  0
  9 12  1  0
  5  9  2  0
  8  9  1  0
  6 10  1  0
 12 15  1  0
  7 10  2  0
M  END
>  <SOM>
12

$$$$

SciTegic02211520382D

 33 35  0  0  0  0            999 V2000
   -2.7481   -0.7512    0.0000 C   0  0
   -2.7545    0.7898    0.0000 C   0  0
   -1.2713   -1.2200    0.0000 C   0  0
   -4.0772   -1.5282    0.0000 C   0  0
   -1.2842    1.2777    0.0000 C   0  0
   -4.0836    1.5538    0.0000 C   0  0
   -0.3724    0.0321    0.0000 N   0  0
   -0.7833   -2.6839    0.0000 O   0  0
   -5.3999   -0.7577    0.0000 C   0  0
   -4.0772   -3.0756    0.0000 N   0  0
   -0.8154    2.7417    0.0000 O   0  0
   -5.3999    0.7833    0.0000 C   0  0
    1.1686    0.0385    0.0000 C   0  0  1  0  0  0
   -5.4192   -3.8461    0.0000 C   0  0
    1.9327    1.3869    0.0000 C   0  0
    1.9455   -1.2906    0.0000 C   0  0
   -6.7547   -3.0756    0.0000 C   0  0
   -5.4192   -5.3935    0.0000 O   0  0
    3.4737    1.3869    0.0000 C   0  0
    1.1557    2.7032    0.0000 C   0  0
    3.4865   -1.2777    0.0000 S   0  0
   -8.0902   -3.8525    0.0000 O   0  0
    4.2313    2.7160    0.0000 C   0  0
    1.9006    4.0323    0.0000 C   0  0
    5.0018   -1.2777    0.0000 C   0  0
    3.4865    0.2889    0.0000 O   0  0
    3.4801   -2.8059    0.0000 O   0  0
    3.4544    4.0451    0.0000 C   0  0
    5.7723    2.7288    0.0000 O   0  0
    4.2185    5.3806    0.0000 O   0  0
    6.5492    1.3997    0.0000 C   0  0
    5.7531    5.3935    0.0000 C   0  0
    8.0902    1.4062    0.0000 C   0  0
 19 23  1  0
 15 19  2  0
 29 31  1  0
  1  3  1  0
  1  2  1  0
 20 24  2  0
  1  4  2  0
  5  7  1  0
  3  7  1  0
 28 30  1  0
 23 29  1  0
 23 28  2  0
  6 12  1  0
  3  8  2  0
  5 11  2  0
 10 14  1  0
 30 32  1  0
  9 12  2  0
  4 10  1  0
 15 20  1  0
 13 15  1  0
 17 22  1  0
 13 16  1  0
 31 33  1  0
  4  9  1  0
 16 21  1  0
 14 17  1  0
 14 18  2  0
 24 28  1  0
  2  5  1  0
  2  6  2  0
  7 13  1  0
 21 25  1  0
 21 27  2  0
 21 26  2  0
M  END
>  <SOM>
30

$$$$

SciTegic02211520382D

 29 31  0  0  0  0            999 V2000
   -1.7140   -1.1301    0.0000 N   0  0
   -0.1714   -1.1248    0.0000 C   0  0  1  0  0  0
   -2.6245    0.1125    0.0000 C   0  0
   -2.6138   -2.3835    0.0000 C   0  0
    0.5892    0.2196    0.0000 C   0  0
    0.6052   -2.4531    0.0000 C   0  0
   -4.0921   -0.3749    0.0000 C   0  0
   -2.1585    1.5801    0.0000 O   0  0
   -4.0867   -1.9175    0.0000 C   0  0
   -2.1264   -3.8457    0.0000 O   0  0
    2.1318    0.2196    0.0000 C   0  0
   -0.1875    1.5372    0.0000 C   0  0
    2.1478   -2.4424    0.0000 S   0  0
   -5.4258    0.3910    0.0000 C   0  0
   -5.4204   -2.6941    0.0000 C   0  0
    2.8923    1.5533    0.0000 C   0  0
    0.5624    2.8655    0.0000 C   0  0
    3.6636   -2.4424    0.0000 C   0  0
    2.1478   -0.8784    0.0000 O   0  0
    2.1371   -3.9689    0.0000 O   0  0
   -6.7488   -0.3803    0.0000 C   0  0
   -6.7488   -1.9229    0.0000 C   0  0
   -5.4204   -4.2367    0.0000 N   0  0
    2.1103    2.8816    0.0000 C   0  0
    4.4295    1.5640    0.0000 O   0  0
    2.8763    4.2207    0.0000 O   0  0
    5.2062    0.2357    0.0000 C   0  0
    4.4135    4.2367    0.0000 C   0  0
    6.7488    0.2410    0.0000 C   0  0
  1  3  1  0
  1  2  1  0
  1  4  1  0
  3  7  1  0
  6 13  1  0
 13 20  2  0
  3  8  2  0
  7  9  1  0
  5 12  1  0
  5 11  2  0
 16 24  2  0
  2  5  1  0
 24 26  1  0
  9 15  2  0
  4 10  2  0
 14 21  1  0
 25 27  1  0
 11 16  1  0
 15 22  1  0
 15 23  1  0
 27 29  1  0
 26 28  1  0
 12 17  2  0
 16 25  1  0
  4  9  1  0
 13 19  2  0
 13 18  1  0
  7 14  2  0
  2  6  1  0
 17 24  1  0
 21 22  2  0
M  END
>  <SOM>
26

$$$$

SciTegic02211520382D

 30 33  0  0  0  0            999 V2000
   -2.0441    1.5755    0.0000 C   0  0  2  0  0  0
   -0.5870    0.9062    0.0000 C   0  0  2  0  0  0
   -3.2643    0.6127    0.0000 C   0  0  2  0  0  0
   -2.3427    3.0996    0.0000 C   0  0  1  0  0  0
   -1.2357    2.9142    0.0000 O   0  0
   -0.4685   -0.6282    0.0000 O   0  0
    0.7826    1.5755    0.0000 O   0  0
   -3.0996   -0.8856    0.0000 C   0  0  2  0  0  0
   -4.7214    1.1533    0.0000 C   0  0
   -1.3490    4.2838    0.0000 C   0  0
   -3.8204    3.6145    0.0000 C   0  0  1  0  0  0
    0.0772    2.2758    0.0000 O   0  0
   -1.7145   -1.5086    0.0000 C   0  0  1  0  0  0
    1.1276    3.0635    0.0000 C   0  0  2  0  0  0
   -4.3404   -1.7918    0.0000 C   0  0
   -4.9892    2.6156    0.0000 C   0  0
    0.1957    4.2581    0.0000 C   0  0
   -4.1036    5.1282    0.0000 C   0  0
   -1.5652   -3.0429    0.0000 O   0  0
    2.6310    3.3931    0.0000 C   0  0
   -0.0721   -3.4085    0.0000 C   0  0
    1.0143   -2.3170    0.0000 C   0  0
    0.4119   -4.9892    0.0000 O   0  0
    2.4045   -2.9760    0.0000 C   0  0
    3.4909   -1.8845    0.0000 C   0  0
    4.9274   -2.2449    0.0000 O   0  0
    3.0944   -0.3450    0.0000 O   0  0
    0.6333    0.1081    0.0000 H   0  0
   -4.4074   -0.2780    0.0000 H   0  0
   -2.6259    4.7575    0.0000 H   0  0
  3 29  1  0
 19 21  1  0
  1  3  1  0
  1  2  1  0
  1  5  1  0
  1  4  1  0
 22 24  1  0
  6 13  1  0
  3  9  1  0
  3  8  1  0
  5 12  1  0
  2 28  1  0
  4 30  1  0
 10 17  1  0
  9 16  1  0
  4 10  1  0
  4 11  1  0
 14 20  1  0
 25 27  2  0
 25 26  1  0
 11 16  1  0
 11 18  1  0
 12 14  1  0
 13 19  1  0
 24 25  1  0
 14 17  1  0
  8 15  1  0
  8 13  1  0
  7 14  1  0
  2  6  1  0
  2  7  1  0
 21 23  2  0
 21 22  1  0
M  END
>  <SOM>
19

$$$$

SciTegic02211520382D

 17 18  0  0  0  0            999 V2000
    0.6233   -0.0765    0.0000 C   0  0
    1.9320    0.7327    0.0000 C   0  0
   -0.6634    0.7764    0.0000 N   0  0
    1.9356   -0.8566    0.0000 C   0  0
   -0.6926   -0.8457    0.0000 C   0  0
    1.9210    2.2236    0.0000 C   0  0
    3.2698   -0.0583    0.0000 C   0  0
   -1.9210    0.0911    0.0000 C   0  0
    1.9320   -2.4204    0.0000 C   0  0
   -0.7035   -2.4095    0.0000 C   0  0
    3.2151    3.0365    0.0000 C   0  0
    4.5821    0.6889    0.0000 C   0  0
   -3.2443    0.8603    0.0000 C   0  0
    0.6051   -3.1750    0.0000 C   0  0
    4.5930    2.2564    0.0000 C   0  0
   -3.2625    2.3986    0.0000 O   0  0
   -4.5930    3.1750    0.0000 C   0  0
 11 15  2  0
  5 10  1  0
 10 14  1  0
  1  3  1  0
  1  2  1  0
 13 16  1  0
  9 14  1  0
  1  5  1  0
  1  4  1  0
  8 13  1  0
  2  6  2  0
  2  7  1  0
 16 17  1  0
  7 12  2  0
  4  9  1  0
  6 11  1  0
  3  8  1  0
 12 15  1  0
M  END
>  <SOM>
16

$$$$

SciTegic02211520382D

 18 19  0  0  0  0            999 V2000
    1.3011   -0.0753    0.0000 C   0  0
    2.6105    0.7321    0.0000 C   0  0
    2.6147   -0.8576    0.0000 C   0  0
   -0.0167   -0.8451    0.0000 C   0  0
    0.0126    0.7781    0.0000 N   0  0
    2.5980    2.2256    0.0000 C   0  0
    3.9492   -0.0586    0.0000 C   0  0
    2.6105   -2.4222    0.0000 C   0  0
   -0.0251   -2.4097    0.0000 C   0  0
   -1.2425    0.0920    0.0000 C   0  0
    3.8948    3.0372    0.0000 C   0  0
    5.2587    0.6903    0.0000 C   0  0
    1.2843   -3.1753    0.0000 C   0  0
   -2.5687    0.8618    0.0000 C   0  0
    5.2712    2.2549    0.0000 C   0  0
   -2.5854    2.3971    0.0000 O   0  0
   -3.9158    3.1753    0.0000 C   0  0
   -5.2712    2.4599    0.0000 C   0  0
 17 18  1  0
 11 15  2  0
  5 10  1  0
 10 14  1  0
  1  3  1  0
  1  2  1  0
 14 16  1  0
  1  5  1  0
  1  4  1  0
  8 13  1  0
  2  6  2  0
  2  7  1  0
  9 13  1  0
 16 17  1  0
  7 12  2  0
  4  9  1  0
  6 11  1  0
  3  8  1  0
 12 15  1  0
M  END
>  <SOM>
16

$$$$

SciTegic02211520382D

 26 28  0  0  0  0            999 V2000
   -1.2218    0.8658    0.0000 C   0  0
   -2.7106    0.4369    0.0000 C   0  0
    0.1780    0.0000    0.0000 O   0  0
   -0.6230    2.3141    0.0000 C   0  0
   -3.8677    1.4160    0.0000 C   0  0
   -3.0504   -1.0033    0.0000 N   0  0
    1.5131    0.9710    0.0000 C   0  0
    0.9467    2.3141    0.0000 C   0  0
   -5.3727    0.9791    0.0000 C   0  0
   -4.5473   -1.4403    0.0000 C   0  0
    3.0343    0.5745    0.0000 C   0  0
   -5.7125   -0.4531    0.0000 C   0  0
    4.1428    1.6021    0.0000 C   0  0
    3.4307   -0.8253    0.0000 N   0  0
   -7.1932   -0.8901    0.0000 C   0  0
    5.6559    1.2380    0.0000 C   0  0
    4.9438   -1.2218    0.0000 C   0  0
   -8.3503    0.0971    0.0000 N   0  0
   -7.5331   -2.3141    0.0000 N   0  0
    6.0604   -0.1861    0.0000 C   0  0
   -9.8472   -0.3317    0.0000 O   0  0
    7.5735   -0.5583    0.0000 C   0  0
  -10.1951   -1.7720    0.0000 C   0  0
    8.6820    0.4693    0.0000 N   0  0
    7.9781   -1.9824    0.0000 N   0  0
   10.1951    0.0728    0.0000 O   0  0
 15 19  1  0
 15 18  2  0
  1  3  1  0
  1  2  1  0
 20 22  1  0
  4  8  1  0
  1  4  2  0
  3  7  1  0
 22 24  2  0
 22 25  1  0
  5  9  2  0
  6 10  1  0
  7  8  2  0
 10 12  2  0
  9 12  1  0
 11 14  1  0
 11 13  2  0
 17 20  1  0
 13 16  1  0
 12 15  1  0
 24 26  1  0
 16 20  2  0
 18 21  1  0
 14 17  2  0
  2  5  1  0
  2  6  2  0
  7 11  1  0
 21 23  1  0
M  END
>  <SOM>
21

$$$$

SciTegic02211520382D

 26 28  0  0  0  0            999 V2000
   -1.2218    0.8658    0.0000 C   0  0
   -2.7106    0.4369    0.0000 C   0  0
    0.1780    0.0000    0.0000 O   0  0
   -0.6230    2.3141    0.0000 C   0  0
   -3.8677    1.4160    0.0000 C   0  0
   -3.0504   -1.0033    0.0000 N   0  0
    1.5131    0.9710    0.0000 C   0  0
    0.9467    2.3141    0.0000 C   0  0
   -5.3727    0.9791    0.0000 C   0  0
   -4.5473   -1.4403    0.0000 C   0  0
    3.0343    0.5745    0.0000 C   0  0
   -5.7125   -0.4531    0.0000 C   0  0
    4.1428    1.6021    0.0000 C   0  0
    3.4307   -0.8253    0.0000 N   0  0
   -7.1932   -0.8901    0.0000 C   0  0
    5.6559    1.2380    0.0000 C   0  0
    4.9438   -1.2218    0.0000 C   0  0
   -8.3503    0.0971    0.0000 N   0  0
   -7.5331   -2.3141    0.0000 N   0  0
    6.0604   -0.1861    0.0000 C   0  0
   -9.8472   -0.3317    0.0000 O   0  0
    7.5735   -0.5583    0.0000 C   0  0
  -10.1951   -1.7720    0.0000 C   0  0
    8.6820    0.4693    0.0000 N   0  0
    7.9781   -1.9824    0.0000 N   0  0
   10.1951    0.0728    0.0000 O   0  0
 15 19  1  0
 15 18  2  0
  1  3  1  0
  1  2  1  0
 20 22  1  0
  4  8  1  0
  1  4  2  0
  3  7  1  0
 22 24  2  0
 22 25  1  0
  5  9  2  0
  6 10  1  0
  7  8  2  0
 10 12  2  0
  9 12  1  0
 11 14  1  0
 11 13  2  0
 17 20  1  0
 13 16  1  0
 12 15  1  0
 24 26  1  0
 16 20  2  0
 18 21  1  0
 14 17  2  0
  2  5  1  0
  2  6  2  0
  7 11  1  0
 21 23  1  0
M  END
>  <SOM>
21

$$$$

SciTegic02211520382D

 26 29  0  0  0  0            999 V2000
    2.8977   -0.2757    0.0000 C   0  0  1  0  0  0
    1.6786   -1.0047    0.0000 C   0  0  1  0  0  0
    2.8303    1.3049    0.0000 C   0  0  1  0  0  0
    4.4170   -0.4778    0.0000 C   0  0
    0.2879   -0.2818    0.0000 C   0  0  1  0  0  0
    1.6786   -2.6710    0.0000 C   0  0
    4.2271    1.8256    0.0000 C   0  0  1  0  0  0
    1.6786    1.8869    0.0000 C   0  0
    2.8058    2.8487    0.0000 C   0  0
    5.1215    0.6861    0.0000 C   0  0
   -1.0721   -1.1701    0.0000 C   0  0
    0.3124    1.1885    0.0000 C   0  0
    0.2757   -3.3939    0.0000 C   0  0
    5.7035    2.8548    0.0000 C   0  0
    3.6635    3.4981    0.0000 O   0  0
   -1.0843   -2.6649    0.0000 C   0  0
   -2.4505   -0.3492    0.0000 C   0  0
    7.0819    3.6574    0.0000 C   0  0
   -2.4934   -3.4920    0.0000 C   0  0
   -3.8595   -1.1395    0.0000 C   0  0
   -3.8718   -2.7078    0.0000 C   0  0
   -5.2563   -3.5165    0.0000 O   0  0
   -6.4816   -2.4873    0.0000 C   0  0
    3.0447   -1.7399    0.0000 H   0  0
    1.5316    0.6004    0.0000 H   0  0
    0.3431   -1.9665    0.0000 H   0  0
 19 21  2  0
  1  3  1  0
  1  2  1  0
  1  4  1  0
  3  7  1  0
 22 23  1  0
  2 25  1  0
  6 13  1  0
 16 19  1  0
  3  9  1  0
  3  8  1  0
  5 12  1  0
  5 11  1  0
  2  5  1  0
  1 24  1  0
  4 10  1  0
 11 17  1  0
 11 16  2  0
 17 20  2  0
 13 16  1  0
 20 21  1  0
  5 26  1  0
 14 18  3  0
  8 12  1  0
  7 15  1  0
  7 14  1  0
  2  6  1  0
  7 10  1  0
 21 22  1  0
M  END
>  <SOM>
22

$$$$

SciTegic02211520382D

 25 27  0  0  0  0            999 V2000
   -0.6062   -1.9242    0.0000 C   0  0
    0.9677   -1.9020    0.0000 C   0  0
   -1.5071   -0.6729    0.0000 N   0  0
   -1.5183   -3.1422    0.0000 S   0  0
    1.8686   -0.6952    0.0000 N   0  0
    1.8853   -3.1422    0.0000 S   0  0
   -2.9865   -1.1512    0.0000 C   0  0
   -2.9865   -2.6750    0.0000 C   0  0
    3.3368   -1.1512    0.0000 C   0  0  2  0  0  0
    3.3480   -2.6583    0.0000 C   0  0
   -4.3323   -0.3893    0.0000 C   0  0
   -4.3323   -3.4258    0.0000 C   0  0
    4.6382   -0.3003    0.0000 C   0  0
   -5.6615   -1.1623    0.0000 C   0  0
   -5.6615   -2.6750    0.0000 C   0  0
    5.8228   -1.2680    0.0000 O   0  0
    4.3546    1.1735    0.0000 O   0  0
    6.2287   -0.6451    0.0000 O   0  0
   -7.0073   -3.4369    0.0000 O   0  0
    5.6782   -2.7473    0.0000 C   0  0
    5.5280    2.1467    0.0000 C   0  0
    6.9573   -3.6149    0.0000 C   0  0
    4.2656   -3.4036    0.0000 C   0  0
    7.0073    1.6295    0.0000 C   0  0
    5.2555    3.6149    0.0000 C   0  0
 15 19  1  0
  1  3  2  0
  1  2  1  0
 20 22  1  0
 20 23  1  0
  4  8  1  0
  1  4  1  0
  3  7  1  0
  5  9  1  0
  6 10  1  0
  7  8  2  0
  9 13  1  0
  9 10  1  0
 11 14  2  0
 17 21  1  0
 13 17  1  0
 13 16  1  0
 12 15  2  0
 13 18  1  0
 16 20  1  0
 14 15  1  0
  8 12  1  0
  2  5  2  0
  2  6  1  0
  7 11  1  0
 21 25  1  0
 21 24  1  0
M  END
>  <SOM>
13

$$$$

SciTegic02211520382D

 30 30  0  0  0  0            999 V2000
    2.1820   -2.8373    0.0000 C   0  0  2  0  0  0
    0.9334   -3.7212    0.0000 C   0  0
    2.1820   -1.3043    0.0000 N   0  0
    3.4369   -3.7212    0.0000 C   0  0
   -0.3153   -2.8373    0.0000 N   0  0
    0.9334   -5.2542    0.0000 O   0  0
    3.5358   -0.5811    0.0000 C   0  0
    4.6855   -2.8373    0.0000 C   0  0
   -1.5701   -3.7212    0.0000 C   0  0
   -0.3153   -1.3043    0.0000 C   0  0
    3.5110    0.9519    0.0000 C   0  0
    4.8339   -1.3908    0.0000 O   0  0
    5.9218   -3.7397    0.0000 C   0  0
   -2.8187   -2.8373    0.0000 C   0  0
   -1.7617   -0.7912    0.0000 C   0  0
    2.1697    1.6937    0.0000 C   0  0
    4.8215    1.7370    0.0000 C   0  0
    7.1581   -2.8434    0.0000 O   0  0
    5.8971   -5.4211    0.0000 O   0  0
   -4.0674   -3.7212    0.0000 C   0  0
   -1.7617    0.7356    0.0000 C   0  0
    2.1697    3.2761    0.0000 C   0  0
    4.8524    3.2205    0.0000 C   0  0
   -5.3222   -2.8373    0.0000 C   0  0
   -3.2081    1.2486    0.0000 O   0  0
    3.4554    4.0117    0.0000 C   0  0
    0.8345    4.0550    0.0000 Cl  0  0
   -6.5708   -3.7212    0.0000 C   0  0
   -3.2081    2.7816    0.0000 C   0  0
    3.4554    5.5509    0.0000 Cl  0  0
 22 26  2  0
  1  3  1  0
  1  2  1  0
 20 24  1  0
  4  8  1  0
  1  4  1  0
  3  7  1  0
 26 30  1  0
  5  9  1  0
 22 27  1  0
 23 26  1  0
  5 10  1  0
 10 15  1  0
 13 18  1  0
 25 29  1  0
  9 14  1  0
 14 20  1  0
 11 17  1  0
 11 16  2  0
 15 21  1  0
 24 28  1  0
 17 23  2  0
 13 19  2  0
 16 22  1  0
  8 13  1  0
  2  5  1  0
  2  6  2  0
  7 11  1  0
  7 12  2  0
 21 25  1  0
M  END
>  <SOM>
25

$$$$

SciTegic02211520382D

 38 42  0  0  0  0            999 V2000
    3.5102    2.5570    0.0000 C   0  0  2  0  0  0
    4.8425    3.3206    0.0000 C   0  0  2  0  0  0
    2.1727    3.3206    0.0000 C   0  0  2  0  0  0
    3.5102    1.0095    0.0000 C   0  0
    4.5401    1.4041    0.0000 O   0  0
    4.8425    4.8630    0.0000 C   0  0  1  0  0  0
    6.1748    2.5570    0.0000 C   0  0
    5.0628    2.1932    0.0000 C   0  0
    0.8404    2.5570    0.0000 O   0  0
    2.1727    4.8630    0.0000 C   0  0
    0.8250    4.0994    0.0000 C   0  0
    2.1727    0.2408    0.0000 C   0  0
    3.5102    5.6316    0.0000 C   0  0
    6.1748    5.6316    0.0000 C   0  0
    4.8015    6.0313    0.0000 O   0  0
    7.5071    3.3206    0.0000 C   0  0
    6.1748    1.0095    0.0000 O   0  0
    0.8404    1.0095    0.0000 C   0  0
    2.1727   -1.2965    0.0000 C   0  0
    7.5071    4.8630    0.0000 C   0  0
    6.8819    7.2458    0.0000 C   0  0
    5.2985    7.0818    0.0000 C   0  0
   -0.4919    0.2408    0.0000 C   0  0
    0.8404   -2.0702    0.0000 O   0  0
    3.5102   -2.0702    0.0000 O   0  0
   -0.4919   -1.2965    0.0000 C   0  0
   -1.8191   -2.0702    0.0000 C   0  0
   -3.1566   -1.2965    0.0000 C   0  0
   -1.8191   -3.6075    0.0000 C   0  0
   -4.4889   -2.0702    0.0000 C   0  0
   -3.1566   -4.3813    0.0000 C   0  0
   -4.4889   -3.6075    0.0000 C   0  0
   -5.8212   -1.2965    0.0000 O   0  0
   -3.1566   -5.9237    0.0000 O   0  0
   -5.8212   -4.3813    0.0000 O   0  0
   -6.9947   -2.3008    0.0000 C   0  0
   -1.7013   -6.4361    0.0000 C   0  0
   -5.5394   -5.8981    0.0000 C   0  0
 19 24  1  0
 19 25  2  0
  1  3  1  0
  1  2  1  0
 35 38  1  0
  1  5  1  0
  1  4  1  0
 28 30  2  0
 23 26  2  0
  6 13  1  0
  3  9  1  0
  6 14  1  0
  6 15  1  0
 10 13  1  0
 32 35  1  0
 29 31  1  0
  2  6  1  0
 30 32  1  0
 30 33  1  0
  3 11  1  0
  3 10  1  0
  2  7  1  0
  4 12  1  0
 16 20  2  0
 14 21  1  0
 14 20  1  0
 14 22  1  0
 33 36  1  0
 27 29  2  0
 27 28  1  0
 12 18  2  0
 12 19  1  0
 31 32  2  0
 26 27  1  0
 24 26  1  0
 31 34  1  0
 18 23  1  0
 34 37  1  0
  7 17  2  0
  7 16  1  0
  9 18  1  0
  2  8  1  0
M  END
>  <SOM>
35

$$$$

SciTegic02211520382D

 22 22  0  0  0  0            999 V2000
   -5.1878    1.1740    0.0000 C   0  0
   -5.1878   -0.3808    0.0000 C   0  0
   -6.5363    1.9514    0.0000 C   0  0
   -3.8393    1.9514    0.0000 C   0  0
   -6.5363   -1.1581    0.0000 C   0  0
   -7.8848    1.1740    0.0000 C   0  0
   -2.5066    1.1899    0.0000 N   0  0
   -7.8848   -0.3808    0.0000 C   0  0
   -6.5363   -2.7208    0.0000 O   0  0
   -1.2216    2.0624    0.0000 C   0  0
   -9.2333   -1.1581    0.0000 O   0  0
   -5.0688   -3.2364    0.0000 C   0  0
    0.0476    1.1978    0.0000 C   0  0
   -1.2375    3.6806    0.0000 O   0  0
    1.2930    2.1179    0.0000 C   0  0
    2.5780    1.2454    0.0000 C   0  0
    3.8393    2.1655    0.0000 C   0  0
    5.1164    1.2850    0.0000 C   0  0
    6.3697    2.2052    0.0000 C   0  0
    7.6547    1.3326    0.0000 C   0  0
    8.9001    2.2528    0.0000 C   0  0
    7.6627   -0.0714    0.0000 C   0  0
  4  7  1  0
 19 20  1  0
  1  3  1  0
  1  2  2  0
 20 22  1  0
 15 16  1  0
 20 21  1  0
  3  6  2  0
 16 17  1  0
  5  9  1  0
  5  8  2  0
 17 18  1  0
 10 13  1  0
 10 14  2  0
  6  8  1  0
  9 12  1  0
 18 19  2  0
 13 15  1  0
  1  4  1  0
  8 11  1  0
  2  5  1  0
  7 10  1  0
M  END
>  <SOM>
9

$$$$

SciTegic02211520382D

 49 55  0  0  0  0            999 V2000
   -3.4643    0.0110    0.0000 C   0  0  1  0  0  0
   -3.4643   -1.3197    0.0000 C   0  0  1  0  0  0
   -2.4195    0.8358    0.0000 C   0  0  1  0  0  0
   -3.4643    1.3417    0.0000 C   0  0
   -4.6191    0.6764    0.0000 C   0  0  2  0  0  0
   -4.6191   -1.9851    0.0000 C   0  0  2  0  0  0
   -2.4195   -2.1446    0.0000 C   0  0  2  0  0  0
   -1.1163    0.5444    0.0000 C   0  0  1  0  0  0
   -2.5350    2.1666    0.0000 C   0  0
   -1.1163   -1.8531    0.0000 C   0  0  2  0  0  0
   -5.2899   -0.5224    0.0000 N   0  0
   -5.7793    0.0110    0.0000 C   0  0
   -4.6191    2.0071    0.0000 O   0  0
   -5.2844   -3.1344    0.0000 C   0  0
   -5.7793   -1.3197    0.0000 C   0  0  1  0  0  0
   -3.9537   -3.1344    0.0000 C   0  0
   -2.4195   -3.4753    0.0000 O   0  0
   -0.5334   -0.6489    0.0000 C   0  0  1  0  0  0
   -0.4234    1.6827    0.0000 C   0  0  2  0  0  0
   -1.3032    2.6890    0.0000 C   0  0  1  0  0  0
   -6.6207   -0.5224    0.0000 C   0  0
   -5.7793    2.6725    0.0000 C   0  0
   -6.9286   -1.9851    0.0000 O   0  0
   -4.6191   -4.2836    0.0000 O   0  0
   -1.2592   -4.1407    0.0000 C   0  0
    1.4132    0.4674    0.0000 C   0  0  2  0  0  0
    0.1320   -1.8036    0.0000 O   0  0
    2.2436    1.6827    0.0000 O   0  0
    0.8193    3.1399    0.0000 C   0  0  2  0  0  0
   -1.9741    3.8437    0.0000 O   0  0
   -3.9537   -5.4384    0.0000 C   0  0
    2.8264   -0.0385    0.0000 O   0  0
    1.4572   -2.0071    0.0000 C   0  0
    2.9144    2.8374    0.0000 C   0  0
    1.4902    4.2891    0.0000 O   0  0
    2.2930   -0.9733    0.0000 C   0  0
    1.9466   -3.2499    0.0000 O   0  0
    4.2561    2.8374    0.0000 C   0  0
    2.2436    3.9812    0.0000 O   0  0
    0.8193    5.4384    0.0000 C   0  0
    4.9270    1.6827    0.0000 C   0  0
    4.9270    3.9812    0.0000 C   0  0
    6.2577    1.6827    0.0000 C   0  0
    6.2577    3.9812    0.0000 C   0  0
    6.9286    2.8374    0.0000 C   0  0
   -3.4643   -2.6450    0.0000 H   0  0
   -1.2592    1.5067    0.0000 H   0  0
    0.2255    0.5444    0.0000 H   0  0
   -0.4399   -3.0024    0.0000 H   0  0
 38 41  1  0
 19 20  1  0
 29 35  1  0
  3 47  1  0
 20 29  1  0
  1  3  1  0
  1  2  1  0
 19 28  1  0
  1  5  1  0
  1  4  1  0
  8 48  1  0
 26 32  1  0
 38 42  2  0
 24 31  1  0
 11 21  1  0
  6 16  1  0
  3  8  1  0
 13 22  1  0
  6 15  1  0
  5 13  1  0
  5 12  1  0
 12 15  1  0
 10 18  1  0
  3  9  1  0
 27 33  1  0
  2  6  1  0
 43 45  1  0
  6 14  1  0
  4 10  1  0
  4 11  1  0
 44 45  2  0
  9 20  1  0
 11 14  1  0
 42 44  1  0
  2 46  1  0
 33 37  2  0
 33 36  1  0
 15 23  1  0
 20 30  1  0
 17 25  1  0
 28 34  1  0
 16 24  1  0
  8 18  1  0
  8 19  1  0
 18 27  1  0
 18 26  1  0
 34 38  1  0
 34 39  2  0
 35 40  1  0
  7 17  1  0
  2  7  1  0
  7 10  1  0
 41 43  2  0
 10 49  1  0
 26 29  1  0
M  END
>  <SOM>
13

$$$$

SciTegic02211520382D

 49 55  0  0  0  0            999 V2000
   -3.4643    0.0110    0.0000 C   0  0  1  0  0  0
   -3.4643   -1.3197    0.0000 C   0  0  1  0  0  0
   -2.4195    0.8358    0.0000 C   0  0  1  0  0  0
   -3.4643    1.3417    0.0000 C   0  0
   -4.6191    0.6764    0.0000 C   0  0  2  0  0  0
   -4.6191   -1.9851    0.0000 C   0  0  2  0  0  0
   -2.4195   -2.1446    0.0000 C   0  0  2  0  0  0
   -1.1163    0.5444    0.0000 C   0  0  1  0  0  0
   -2.5350    2.1666    0.0000 C   0  0
   -1.1163   -1.8531    0.0000 C   0  0  2  0  0  0
   -5.2899   -0.5224    0.0000 N   0  0
   -5.7793    0.0110    0.0000 C   0  0
   -4.6191    2.0071    0.0000 O   0  0
   -5.2844   -3.1344    0.0000 C   0  0
   -5.7793   -1.3197    0.0000 C   0  0  1  0  0  0
   -3.9537   -3.1344    0.0000 C   0  0
   -2.4195   -3.4753    0.0000 O   0  0
   -0.5334   -0.6489    0.0000 C   0  0  1  0  0  0
   -0.4234    1.6827    0.0000 C   0  0  2  0  0  0
   -1.3032    2.6890    0.0000 C   0  0  1  0  0  0
   -6.6207   -0.5224    0.0000 C   0  0
   -5.7793    2.6725    0.0000 C   0  0
   -6.9286   -1.9851    0.0000 O   0  0
   -4.6191   -4.2836    0.0000 O   0  0
   -1.2592   -4.1407    0.0000 C   0  0
    1.4132    0.4674    0.0000 C   0  0  2  0  0  0
    0.1320   -1.8036    0.0000 O   0  0
    2.2436    1.6827    0.0000 O   0  0
    0.8193    3.1399    0.0000 C   0  0  2  0  0  0
   -1.9741    3.8437    0.0000 O   0  0
   -3.9537   -5.4384    0.0000 C   0  0
    2.8264   -0.0385    0.0000 O   0  0
    1.4572   -2.0071    0.0000 C   0  0
    2.9144    2.8374    0.0000 C   0  0
    1.4902    4.2891    0.0000 O   0  0
    2.2930   -0.9733    0.0000 C   0  0
    1.9466   -3.2499    0.0000 O   0  0
    4.2561    2.8374    0.0000 C   0  0
    2.2436    3.9812    0.0000 O   0  0
    0.8193    5.4384    0.0000 C   0  0
    4.9270    1.6827    0.0000 C   0  0
    4.9270    3.9812    0.0000 C   0  0
    6.2577    1.6827    0.0000 C   0  0
    6.2577    3.9812    0.0000 C   0  0
    6.9286    2.8374    0.0000 C   0  0
   -3.4643   -2.6450    0.0000 H   0  0
   -1.2592    1.5067    0.0000 H   0  0
    0.2255    0.5444    0.0000 H   0  0
   -0.4399   -3.0024    0.0000 H   0  0
 38 41  1  0
 19 20  1  0
 29 35  1  0
  3 47  1  0
 20 29  1  0
  1  3  1  0
  1  2  1  0
 19 28  1  0
  1  5  1  0
  1  4  1  0
  8 48  1  0
 26 32  1  0
 38 42  2  0
 24 31  1  0
 11 21  1  0
  6 16  1  0
  3  8  1  0
 13 22  1  0
  6 15  1  0
  5 13  1  0
  5 12  1  0
 12 15  1  0
 10 18  1  0
  3  9  1  0
 27 33  1  0
  2  6  1  0
 43 45  1  0
  6 14  1  0
  4 10  1  0
  4 11  1  0
 44 45  2  0
  9 20  1  0
 11 14  1  0
 42 44  1  0
  2 46  1  0
 33 37  2  0
 33 36  1  0
 15 23  1  0
 20 30  1  0
 17 25  1  0
 28 34  1  0
 16 24  1  0
  8 18  1  0
  8 19  1  0
 18 27  1  0
 18 26  1  0
 34 38  1  0
 34 39  2  0
 35 40  1  0
  7 17  1  0
  2  7  1  0
  7 10  1  0
 41 43  2  0
 10 49  1  0
 26 29  1  0
M  END
>  <SOM>
35

$$$$

SciTegic02211520382D

 49 55  0  0  0  0            999 V2000
   -3.4643    0.0110    0.0000 C   0  0  1  0  0  0
   -3.4643   -1.3197    0.0000 C   0  0  1  0  0  0
   -2.4195    0.8358    0.0000 C   0  0  1  0  0  0
   -3.4643    1.3417    0.0000 C   0  0
   -4.6191    0.6764    0.0000 C   0  0  2  0  0  0
   -4.6191   -1.9851    0.0000 C   0  0  2  0  0  0
   -2.4195   -2.1446    0.0000 C   0  0  2  0  0  0
   -1.1163    0.5444    0.0000 C   0  0  1  0  0  0
   -2.5350    2.1666    0.0000 C   0  0
   -1.1163   -1.8531    0.0000 C   0  0  2  0  0  0
   -5.2899   -0.5224    0.0000 N   0  0
   -5.7793    0.0110    0.0000 C   0  0
   -4.6191    2.0071    0.0000 O   0  0
   -5.2844   -3.1344    0.0000 C   0  0
   -5.7793   -1.3197    0.0000 C   0  0  1  0  0  0
   -3.9537   -3.1344    0.0000 C   0  0
   -2.4195   -3.4753    0.0000 O   0  0
   -0.5334   -0.6489    0.0000 C   0  0  1  0  0  0
   -0.4234    1.6827    0.0000 C   0  0  2  0  0  0
   -1.3032    2.6890    0.0000 C   0  0  1  0  0  0
   -6.6207   -0.5224    0.0000 C   0  0
   -5.7793    2.6725    0.0000 C   0  0
   -6.9286   -1.9851    0.0000 O   0  0
   -4.6191   -4.2836    0.0000 O   0  0
   -1.2592   -4.1407    0.0000 C   0  0
    1.4132    0.4674    0.0000 C   0  0  2  0  0  0
    0.1320   -1.8036    0.0000 O   0  0
    2.2436    1.6827    0.0000 O   0  0
    0.8193    3.1399    0.0000 C   0  0  2  0  0  0
   -1.9741    3.8437    0.0000 O   0  0
   -3.9537   -5.4384    0.0000 C   0  0
    2.8264   -0.0385    0.0000 O   0  0
    1.4572   -2.0071    0.0000 C   0  0
    2.9144    2.8374    0.0000 C   0  0
    1.4902    4.2891    0.0000 O   0  0
    2.2930   -0.9733    0.0000 C   0  0
    1.9466   -3.2499    0.0000 O   0  0
    4.2561    2.8374    0.0000 C   0  0
    2.2436    3.9812    0.0000 O   0  0
    0.8193    5.4384    0.0000 C   0  0
    4.9270    1.6827    0.0000 C   0  0
    4.9270    3.9812    0.0000 C   0  0
    6.2577    1.6827    0.0000 C   0  0
    6.2577    3.9812    0.0000 C   0  0
    6.9286    2.8374    0.0000 C   0  0
   -3.4643   -2.6450    0.0000 H   0  0
   -1.2592    1.5067    0.0000 H   0  0
    0.2255    0.5444    0.0000 H   0  0
   -0.4399   -3.0024    0.0000 H   0  0
 38 41  1  0
 19 20  1  0
 29 35  1  0
  3 47  1  0
 20 29  1  0
  1  3  1  0
  1  2  1  0
 19 28  1  0
  1  5  1  0
  1  4  1  0
  8 48  1  0
 26 32  1  0
 38 42  2  0
 24 31  1  0
 11 21  1  0
  6 16  1  0
  3  8  1  0
 13 22  1  0
  6 15  1  0
  5 13  1  0
  5 12  1  0
 12 15  1  0
 10 18  1  0
  3  9  1  0
 27 33  1  0
  2  6  1  0
 43 45  1  0
  6 14  1  0
  4 10  1  0
  4 11  1  0
 44 45  2  0
  9 20  1  0
 11 14  1  0
 42 44  1  0
  2 46  1  0
 33 37  2  0
 33 36  1  0
 15 23  1  0
 20 30  1  0
 17 25  1  0
 28 34  1  0
 16 24  1  0
  8 18  1  0
  8 19  1  0
 18 27  1  0
 18 26  1  0
 34 38  1  0
 34 39  2  0
 35 40  1  0
  7 17  1  0
  2  7  1  0
  7 10  1  0
 41 43  2  0
 10 49  1  0
 26 29  1  0
M  END
>  <SOM>
17

$$$$

SciTegic02211520382D

 25 28  0  0  0  0            999 V2000
    1.2275   -0.3348    0.0000 C   0  0
    2.7649   -0.3286    0.0000 C   0  0
    0.3162   -1.5808    0.0000 S   0  0
    0.3224    0.9175    0.0000 N   0  0
    3.6824   -1.5622    0.0000 N   0  0
    3.6700    0.9361    0.0000 S   0  0
   -1.1531   -1.1035    0.0000 C   0  0
   -1.1469    0.4463    0.0000 C   0  0
    5.1516   -1.0787    0.0000 C   0  0  2  0  0  0
    5.1454    0.4649    0.0000 C   0  0
   -2.4797   -1.8660    0.0000 C   0  0
   -2.4797    1.2151    0.0000 C   0  0
    6.4039   -1.9838    0.0000 C   0  0
   -3.8126   -1.1035    0.0000 C   0  0
   -3.8126    0.4401    0.0000 C   0  0
    7.8111   -1.3514    0.0000 O   0  0
    6.2427   -3.5212    0.0000 O   0  0
   -5.1454   -1.8722    0.0000 O   0  0
   -6.4782   -1.1035    0.0000 C   0  0
   -6.4782    0.4401    0.0000 C   0  0
   -7.8111    1.2089    0.0000 C   0  0
   -5.1454    1.2089    0.0000 C   0  0
   -7.8111    2.7463    0.0000 C   0  0
   -5.1454    2.7463    0.0000 C   0  0
   -6.4782    3.5212    0.0000 C   0  0
 19 20  1  0
  1  3  1  0
  1  2  1  0
 20 22  2  0
  4  8  1  0
 20 21  1  0
  3  7  1  0
 22 24  1  0
  5  9  1  0
  6 10  1  0
 23 25  1  0
 18 19  1  0
 12 15  2  0
  9 13  1  0
  9 10  1  0
 11 14  2  0
  7  8  2  0
 13 17  2  0
 13 16  1  0
  1  4  2  0
 24 25  2  0
 14 15  1  0
 14 18  1  0
  8 12  1  0
  2  5  2  0
  2  6  1  0
  7 11  1  0
 21 23  2  0
M  END
>  <SOM>
18

$$$$

SciTegic02211520382D

 21 22  0  0  0  0            999 V2000
   -0.6331    1.3737    0.0000 C   0  0
    0.6784    2.1369    0.0000 C   0  0
   -1.9503    2.1369    0.0000 C   0  0
   -0.6331   -0.1526    0.0000 C   0  0
    2.0351    1.3737    0.0000 C   0  0
   -3.3070    1.3737    0.0000 C   0  0
   -1.9503   -0.9158    0.0000 C   0  0
    3.3523    2.1369    0.0000 C   0  0
    2.0351   -0.1526    0.0000 C   0  0
   -3.3070   -0.1526    0.0000 C   0  0
   -4.6242    2.1199    0.0000 O   0  0
   -1.9503   -2.4421    0.0000 O   0  0
    4.7090    1.3737    0.0000 N   0  0
    3.3297    3.6632    0.0000 N   0  0
    3.3523   -0.9158    0.0000 N   0  0
   -4.6242   -0.8932    0.0000 O   0  0
   -4.6412    3.6010    0.0000 C   0  0
   -3.1827   -3.2279    0.0000 C   0  0
    4.7090   -0.1526    0.0000 C   0  0
   -5.9131   -0.1526    0.0000 C   0  0
    6.0431   -0.8932    0.0000 N   0  0
  4  7  2  0
 15 19  1  0
 19 21  1  0
  1  3  2  0
  1  2  1  0
  1  4  1  0
  3  6  1  0
  5  9  1  0
  5  8  2  0
  6 10  2  0
  6 11  1  0
 10 16  1  0
  9 15  2  0
 11 17  1  0
 12 18  1  0
 13 19  2  0
 16 20  1  0
  8 14  1  0
  8 13  1  0
  2  5  1  0
  7 10  1  0
  7 12  1  0
M  END
>  <SOM>
16

$$$$

SciTegic02211520382D

 44 47  0  0  0  0            999 V2000
   -1.3917    4.2341    0.0000 C   0  0
   -0.0759    4.9932    0.0000 C   0  0
   -1.4001    2.7159    0.0000 C   0  0
   -2.6990    5.0100    0.0000 C   0  0
   -0.0759    6.5198    0.0000 C   0  0
    1.3073    4.1497    0.0000 C   0  0
   -0.0928    1.9483    0.0000 C   0  0
   -2.7243    1.9737    0.0000 C   0  0
   -4.0148    4.2678    0.0000 C   0  0
    1.3073    7.3970    0.0000 C   0  0
   -1.3832    7.2789    0.0000 O   0  0
    2.6906    4.9341    0.0000 C   0  0
   -0.1012    0.4386    0.0000 N   0  0
   -4.0316    2.7412    0.0000 C   0  0
    2.6906    6.5704    0.0000 C   0  0
   -1.3748    8.7887    0.0000 C   0  0
    4.0991    4.1244    0.0000 C   0  0
    1.0965   -0.4639    0.0000 C   0  0  2  0  0  0
   -1.3326   -0.4470    0.0000 C   0  0
   -5.3558    1.9990    0.0000 C   0  0
    4.0991    7.3885    0.0000 F   0  0
    5.5161    4.9341    0.0000 C   0  0
    4.0991    2.4966    0.0000 C   0  0
    0.6410   -1.9062    0.0000 C   0  0  2  0  0  0
    2.5219    0.0000    0.0000 C   0  0
   -0.8772   -1.8893    0.0000 O   0  0
   -2.7665    0.0337    0.0000 O   0  0
   -6.6632    2.7749    0.0000 F   0  0
   -5.9800    0.4976    0.0000 F   0  0
   -4.7992    0.4302    0.0000 F   0  0
    1.5351   -3.1292    0.0000 C   0  0
    0.9109   -4.5124    0.0000 C   0  0
    3.0364   -2.9605    0.0000 C   0  0
    1.7965   -5.7354    0.0000 C   0  0
    3.9304   -4.2003    0.0000 C   0  0
    3.3063   -5.5836    0.0000 C   0  0
    1.1808   -7.1102    0.0000 C   0  0
    5.4402   -4.0401    0.0000 C   0  0
   -0.3205   -7.2620    0.0000 F   0  0
    1.5098   -8.7887    0.0000 F   0  0
    2.5641   -8.2151    0.0000 F   0  0
    6.3258   -5.2715    0.0000 F   0  0
    6.6632   -2.9605    0.0000 F   0  0
    5.5414   -2.4797    0.0000 F   0  0
 37 40  1  0
 37 41  1  0
 38 43  1  0
 38 42  1  0
 19 26  1  0
 19 27  2  0
 20 28  1  0
 20 29  1  0
  1  3  1  0
  1  2  1  0
 35 38  1  0
  1  4  2  0
 24 31  1  0
  3  7  1  0
 31 32  2  0
  6 12  1  0
 35 36  1  0
  3  8  2  0
 38 44  1  0
  5 11  1  0
  5 10  2  0
 10 15  1  0
 32 34  1  0
 37 39  1  0
  9 14  2  0
 14 20  1  0
 12 15  2  0
 11 16  1  0
 33 35  2  0
 20 30  1  0
 15 21  1  0
 17 22  1  0
 17 23  1  0
 24 26  1  0
 31 33  1  0
 12 17  1  0
  4  9  1  0
 13 19  1  0
 13 18  1  0
 18 25  1  0
 18 24  1  0
 34 36  2  0
 34 37  1  0
  8 14  1  0
  2  5  1  0
  2  6  2  0
  7 13  1  0
M  END
>  <SOM>
11

$$$$

SciTegic02211520382D

 36 40  0  0  0  0            999 V2000
    2.3225    1.2469    0.0000 C   0  0
    3.7818    0.6646    0.0000 N   0  0
    2.2814    2.7542    0.0000 C   0  0
    1.0140    0.4522    0.0000 N   0  0
    4.3231   -0.7605    0.0000 C   0  0  2  0  0  0
    4.6725    1.8430    0.0000 N   0  0
    0.9592    3.4941    0.0000 C   0  0
    3.7270    3.2680    0.0000 N   0  0
   -0.3220    1.1784    0.0000 C   0  0
    3.5147   -2.0896    0.0000 C   0  0
    5.8235   -1.1304    0.0000 C   0  0  1  0  0  0
    0.9592    5.0288    0.0000 N   0  0
   -0.3426    2.7062    0.0000 N   0  0
   -1.6443    0.3837    0.0000 S   0  0
    4.5218   -3.2543    0.0000 C   0  0  1  0  0  0
    5.9468   -2.6788    0.0000 C   0  0  1  0  0  0
    6.9950   -0.1370    0.0000 O   0  0
   -0.3700    5.8029    0.0000 C   0  0  1  0  0  0
   -1.6443   -1.1441    0.0000 C   0  0
    4.1587   -4.7547    0.0000 O   0  0
    7.2554   -3.4804    0.0000 O   0  0
   -1.9046    5.8029    0.0000 C   0  0  1  0  0  0
   -1.1236    7.1389    0.0000 C   0  0
   -2.9734   -1.9252    0.0000 C   0  0
    2.6857   -5.1932    0.0000 C   0  0
   -3.2543    5.0493    0.0000 C   0  0
   -2.9666   -3.4598    0.0000 C   0  0
    2.3363   -6.6936    0.0000 C   0  0
   -4.5697    5.8235    0.0000 C   0  0
   -3.2475    3.5215    0.0000 C   0  0
    0.8632   -7.1389    0.0000 O   0  0
   -5.9057    5.0630    0.0000 C   0  0
   -4.5766    2.7473    0.0000 C   0  0
   -5.9194    3.5215    0.0000 C   0  0
   -7.2280    5.8441    0.0000 F   0  0
   -7.2554    2.7610    0.0000 F   0  0
 29 32  1  0
 19 24  1  0
  1  3  2  0
  1  2  1  0
 20 25  1  0
 15 16  1  0
  1  4  1  0
  3  7  1  0
 26 30  1  0
 28 31  1  0
 22 26  1  0
  3  8  1  0
  5 11  1  0
  5 10  1  0
 10 15  1  0
 32 34  2  0
 32 35  1  0
 30 33  2  0
  6  8  2  0
 25 28  1  0
  9 14  1  0
  9 13  1  0
 11 17  1  0
 11 16  1  0
 33 34  1  0
 15 20  1  0
 26 29  2  0
 12 18  1  0
  4  9  2  0
 24 27  1  0
 16 21  1  0
 18 23  1  0
 18 22  1  0
 34 36  1  0
 14 19  1  0
  2  5  1  0
  2  6  1  0
 22 23  1  0
  7 13  2  0
  7 12  1  0
M  END
>  <SOM>
20

$$$$

SciTegic02211520382D

 25 28  0  0  0  0            999 V2000
    1.0593    1.7750    0.0000 C   0  0  2  0  0  0
   -0.2920    1.0192    0.0000 C   0  0  2  0  0  0
    2.4164    1.0192    0.0000 C   0  0  2  0  0  0
    1.0593    3.3726    0.0000 C   0  0  2  0  0  0
    0.3035    3.1321    0.0000 O   0  0
   -0.2920   -0.5726    0.0000 O   0  0
   -1.7693    1.5804    0.0000 O   0  0
    2.4164   -0.5726    0.0000 C   0  0  2  0  0  0
    3.7734    1.7750    0.0000 C   0  0
    2.4164    4.1284    0.0000 C   0  0  1  0  0  0
   -0.1718    4.3288    0.0000 C   0  0
   -1.0708    3.4928    0.0000 O   0  0
    1.0593   -1.3742    0.0000 C   0  0  2  0  0  0
   -2.2503    3.0920    0.0000 C   0  0  2  0  0  0
    3.7734   -1.3742    0.0000 C   0  0
    3.7734    3.3726    0.0000 C   0  0
    2.4164    5.7260    0.0000 C   0  0
   -1.6892    4.0082    0.0000 C   0  0
    1.0593   -2.9260    0.0000 O   0  0
   -3.6417    3.8936    0.0000 C   0  0
    2.4164   -3.7276    0.0000 C   0  0
    2.4164   -5.2793    0.0000 C   0  0
   -1.7865    0.1832    0.0000 H   0  0
    3.8707    0.1431    0.0000 H   0  0
    1.2425    4.9014    0.0000 H   0  0
 19 21  1  0
  1  3  1  0
  1  2  1  0
  3 24  1  0
  1  5  1  0
  1  4  1  0
  6 13  1  0
  3  9  1  0
  3  8  1  0
  5 12  1  0
 10 16  1  0
 10 17  1  0
  2 23  1  0
  9 16  1  0
  4 10  1  0
  4 11  1  0
 14 20  1  0
 11 18  1  0
 12 14  1  0
 13 19  1  0
  4 25  1  0
  8 15  1  0
 14 18  1  0
  8 13  1  0
  7 14  1  0
  2  6  1  0
  2  7  1  0
 21 22  1  0
M  END
>  <SOM>
19

$$$$

SciTegic02211520382D

 33 34  0  0  0  0            999 V2000
   -3.8955   -0.0841    0.0000 C   0  0
   -5.2594   -0.8781    0.0000 C   0  0
   -2.5690    0.6913    0.0000 C   0  0
   -3.8955    1.5788    0.0000 C   0  0
   -3.0921   -1.4013    0.0000 C   0  0
   -6.5486   -0.1028    0.0000 C   0  0
   -5.2314   -2.3728    0.0000 C   0  0
   -1.2051   -0.0093    0.0000 C   0  0
   -2.6624    2.3728    0.0000 C   0  0
   -5.3715    2.2887    0.0000 C   0  0
   -2.2981   -2.7652    0.0000 N   0  0
   -7.8752   -0.8781    0.0000 C   0  0
   -6.5299   -3.1482    0.0000 C   0  0
    0.0841    0.7567    0.0000 C   0  0
   -7.8752   -2.4195    0.0000 C   0  0
   -9.1924   -0.1028    0.0000 O   0  0
    1.4106    0.0561    0.0000 N   0  0
   -9.1924   -3.1762    0.0000 O   0  0
  -10.5095   -0.8781    0.0000 C   0  0
    2.6998    0.8314    0.0000 C   0  0
    1.4106   -1.5321    0.0000 C   0  0
  -10.5563   -2.4195    0.0000 C   0  0
    4.0637    0.0747    0.0000 C   0  0
    5.3809    0.8781    0.0000 C   0  0
    6.7074    0.1682    0.0000 C   0  0
    5.3809    2.4195    0.0000 C   0  0
    8.0246    0.9622    0.0000 C   0  0
    6.6794    3.1949    0.0000 C   0  0
    7.9966    2.4662    0.0000 C   0  0
    9.3885    0.2335    0.0000 O   0  0
    9.2951    3.3070    0.0000 O   0  0
   10.6870    1.0556    0.0000 C   0  0
   10.6403    2.6251    0.0000 C   0  0
 15 18  1  0
 27 30  1  0
 29 31  1  0
  1  3  1  0
  1  2  1  0
 20 23  1  0
  1  5  1  0
  1  4  1  0
 31 33  1  0
  6 12  2  0
 16 19  1  0
  3  8  1  0
  5 11  3  0
 23 24  1  0
 30 32  1  0
  4 10  1  0
 28 29  2  0
 25 27  2  0
 17 20  1  0
 17 21  1  0
 27 29  1  0
 18 22  1  0
 26 28  1  0
 12 16  1  0
 12 15  1  0
 24 26  2  0
 24 25  1  0
 13 15  2  0
 14 17  1  0
  8 14  1  0
  2  6  1  0
  2  7  2  0
  7 13  1  0
  4  9  1  0
M  END
>  <SOM>
31

$$$$

SciTegic02211520382D

 46 49  0  0  0  0            999 V2000
   -7.3648    0.0634    0.0000 N   0  0
   -6.1057    0.7682    0.0000 C   0  0  2  0  0  0
   -7.3965   -1.4255    0.0000 C   0  0
   -8.6398    0.8553    0.0000 C   0  0
   -4.8149    0.1109    0.0000 C   0  0
   -6.2245    2.2332    0.0000 C   0  0
   -8.6873   -2.1303    0.0000 N   0  0
   -6.0978   -2.2015    0.0000 O   0  0
   -9.9465    0.1505    0.0000 C   0  0
   -3.6428    0.9265    0.0000 N   0  0
   -4.7198   -1.3859    0.0000 O   0  0
   -7.5707    3.2073    0.0000 C   0  0
   -4.8940    3.0885    0.0000 C   0  0
   -9.9782   -1.3542    0.0000 C   0  0
   -2.4470    0.1109    0.0000 C   0  0  1  0  0  0
   -2.5104   -2.2886    0.0000 C   0  0
   -1.2196    0.8790    0.0000 C   0  0
   -1.1245   -3.0330    0.0000 C   0  0
   -0.0713    0.1109    0.0000 C   0  0  1  0  0  0
   -1.1483   -4.5694    0.0000 C   0  0
    0.1821   -2.3045    0.0000 C   0  0
    1.1800    0.8315    0.0000 C   0  0  2  0  0  0
   -0.1267   -1.3859    0.0000 O   0  0
    0.1425   -5.3454    0.0000 C   0  0
    1.4809   -3.0885    0.0000 C   0  0
    1.2037    2.3678    0.0000 C   0  0
    2.4153    0.0871    0.0000 N   0  0
    1.4571   -4.6169    0.0000 C   0  0
   -0.1663    3.1043    0.0000 C   0  0
    3.7062    0.7761    0.0000 C   0  0
   -1.4571    2.3441    0.0000 C   0  0
   -0.1901    4.6010    0.0000 C   0  0
    4.9099   -0.0238    0.0000 C   0  0
    3.5715    2.4787    0.0000 O   0  0
   -2.7796    3.0726    0.0000 C   0  0
   -1.5046    5.3454    0.0000 C   0  0
    6.0978    0.8236    0.0000 O   0  0
   -2.7955    4.5773    0.0000 C   0  0
    7.3807    0.1188    0.0000 C   0  0
    7.3965   -1.3859    0.0000 C   0  0
    8.6715    0.8790    0.0000 C   0  0
    8.6953   -2.1223    0.0000 C   0  0
    6.0978   -2.1461    0.0000 C   0  0
    9.9702    0.1425    0.0000 C   0  0
    8.6557    2.3837    0.0000 C   0  0
    9.9782   -1.3700    0.0000 C   0  0
 19 22  1  0
 19 23  1  0
 27 30  1  0
 29 31  1  0
  1  3  1  0
  1  2  1  0
 20 24  2  0
 35 38  1  0
 15 17  1  0
 15 16  1  0
  1  4  1  0
  3  7  1  0
 22 26  1  0
 22 27  1  0
  6 12  1  0
  6 13  1  0
 16 18  1  0
 39 41  2  0
  3  8  2  0
 17 19  1  0
  5 11  2  0
  5 10  1  0
 32 36  1  0
 10 15  1  0
  2  5  1  0
 30 34  2  0
 41 44  1  0
 40 42  2  0
 40 43  1  0
 30 33  1  0
 42 46  1  0
 25 28  2  0
 29 32  2  0
  9 14  1  0
 44 46  2  0
 33 37  1  0
 36 38  2  0
 24 28  1  0
 26 29  1  0
  4  9  1  0
 37 39  1  0
 31 35  2  0
 18 21  2  0
 18 20  1  0
 39 40  1  0
 41 45  1  0
  7 14  1  0
  2  6  1  0
 21 25  1  0
M  END
>  <SOM>
37

$$$$

SciTegic02211520382D

 46 49  0  0  0  0            999 V2000
   -7.3648    0.0634    0.0000 N   0  0
   -6.1057    0.7682    0.0000 C   0  0  2  0  0  0
   -7.3965   -1.4255    0.0000 C   0  0
   -8.6398    0.8553    0.0000 C   0  0
   -4.8149    0.1109    0.0000 C   0  0
   -6.2245    2.2332    0.0000 C   0  0
   -8.6873   -2.1303    0.0000 N   0  0
   -6.0978   -2.2015    0.0000 O   0  0
   -9.9465    0.1505    0.0000 C   0  0
   -3.6428    0.9265    0.0000 N   0  0
   -4.7198   -1.3859    0.0000 O   0  0
   -7.5707    3.2073    0.0000 C   0  0
   -4.8940    3.0885    0.0000 C   0  0
   -9.9782   -1.3542    0.0000 C   0  0
   -2.4470    0.1109    0.0000 C   0  0  1  0  0  0
   -2.5104   -2.2886    0.0000 C   0  0
   -1.2196    0.8790    0.0000 C   0  0
   -1.1245   -3.0330    0.0000 C   0  0
   -0.0713    0.1109    0.0000 C   0  0  1  0  0  0
   -1.1483   -4.5694    0.0000 C   0  0
    0.1821   -2.3045    0.0000 C   0  0
    1.1800    0.8315    0.0000 C   0  0  2  0  0  0
   -0.1267   -1.3859    0.0000 O   0  0
    0.1425   -5.3454    0.0000 C   0  0
    1.4809   -3.0885    0.0000 C   0  0
    1.2037    2.3678    0.0000 C   0  0
    2.4153    0.0871    0.0000 N   0  0
    1.4571   -4.6169    0.0000 C   0  0
   -0.1663    3.1043    0.0000 C   0  0
    3.7062    0.7761    0.0000 C   0  0
   -1.4571    2.3441    0.0000 C   0  0
   -0.1901    4.6010    0.0000 C   0  0
    4.9099   -0.0238    0.0000 C   0  0
    3.5715    2.4787    0.0000 O   0  0
   -2.7796    3.0726    0.0000 C   0  0
   -1.5046    5.3454    0.0000 C   0  0
    6.0978    0.8236    0.0000 O   0  0
   -2.7955    4.5773    0.0000 C   0  0
    7.3807    0.1188    0.0000 C   0  0
    7.3965   -1.3859    0.0000 C   0  0
    8.6715    0.8790    0.0000 C   0  0
    8.6953   -2.1223    0.0000 C   0  0
    6.0978   -2.1461    0.0000 C   0  0
    9.9702    0.1425    0.0000 C   0  0
    8.6557    2.3837    0.0000 C   0  0
    9.9782   -1.3700    0.0000 C   0  0
 19 22  1  0
 19 23  1  0
 27 30  1  0
 29 31  1  0
  1  3  1  0
  1  2  1  0
 20 24  2  0
 35 38  1  0
 15 17  1  0
 15 16  1  0
  1  4  1  0
  3  7  1  0
 22 26  1  0
 22 27  1  0
  6 12  1  0
  6 13  1  0
 16 18  1  0
 39 41  2  0
  3  8  2  0
 17 19  1  0
  5 11  2  0
  5 10  1  0
 32 36  1  0
 10 15  1  0
  2  5  1  0
 30 34  2  0
 41 44  1  0
 40 42  2  0
 40 43  1  0
 30 33  1  0
 42 46  1  0
 25 28  2  0
 29 32  2  0
  9 14  1  0
 44 46  2  0
 33 37  1  0
 36 38  2  0
 24 28  1  0
 26 29  1  0
  4  9  1  0
 37 39  1  0
 31 35  2  0
 18 21  2  0
 18 20  1  0
 39 40  1  0
 41 45  1  0
  7 14  1  0
  2  6  1  0
 21 25  1  0
M  END
>  <SOM>
37

$$$$

SciTegic02211520382D

 35 39  0  0  0  0            999 V2000
    3.9715    0.4653    0.0000 C   0  0  2  0  0  0
    5.3033   -0.3049    0.0000 C   0  0
    3.9715    2.0058    0.0000 C   0  0  2  0  0  0
    2.6396   -0.3049    0.0000 O   0  0
    6.6352    0.4653    0.0000 C   0  0
    5.3033   -1.8453    0.0000 C   0  0
    2.6396    2.7760    0.0000 O   0  0
    5.3033    2.7760    0.0000 C   0  0
    1.3078    0.4653    0.0000 C   0  0
    7.9670   -0.3049    0.0000 C   0  0
    6.6352   -2.6156    0.0000 C   0  0
    1.3078    2.0058    0.0000 C   0  0
    5.2953    4.6615    0.0000 O   0  0
   -0.0241   -0.3049    0.0000 C   0  0
    7.9670   -1.8453    0.0000 C   0  0
    9.2989    0.4653    0.0000 O   0  0
   -0.0241    2.7760    0.0000 C   0  0
   -1.3559    0.4653    0.0000 C   0  0
    9.2989   -2.6156    0.0000 O   0  0
    9.0181    1.9817    0.0000 C   0  0
   -1.3559    2.0058    0.0000 C   0  0
   -2.6878   -0.3049    0.0000 C   0  0  1  0  0  0
   -4.0196    0.4653    0.0000 O   0  0
   -2.6878   -1.8453    0.0000 C   0  0  2  0  0  0
   -5.3515   -0.3049    0.0000 C   0  0
   -4.0196   -2.6156    0.0000 C   0  0
   -1.3559   -2.6156    0.0000 O   0  0
   -5.3515   -1.8453    0.0000 C   0  0
   -6.6913    0.4653    0.0000 C   0  0
   -4.0196   -4.1480    0.0000 O   0  0
   -6.6913   -2.6156    0.0000 C   0  0
   -8.0232   -0.3049    0.0000 C   0  0
   -8.0232   -1.8453    0.0000 C   0  0
   -6.6913   -4.1480    0.0000 O   0  0
   -9.3550    0.4653    0.0000 O   0  0
 15 19  1  0
 29 32  2  0
  1  3  1  0
  1  2  1  0
  1  4  1  0
  3  7  1  0
 22 23  1  0
 22 24  1  0
 23 25  1  0
  6 11  2  0
  3  8  1  0
 32 33  1  0
  5 10  1  0
 10 15  2  0
 10 16  1  0
 32 35  1  0
 25 29  1  0
 25 28  2  0
  9 14  1  0
  9 12  2  0
 31 34  1  0
 11 15  1  0
 17 21  2  0
 26 28  1  0
 31 33  2  0
 12 17  1  0
  4  9  1  0
 24 26  1  0
 24 27  1  0
 16 20  1  0
 18 21  1  0
 18 22  1  0
 14 18  2  0
  8 13  1  0
  2  5  2  0
  2  6  1  0
 26 30  2  0
  7 12  1  0
 28 31  1  0
M  END
>  <SOM>
16

$$$$

SciTegic02211520382D

 23 25  0  0  0  0            999 V2000
   -2.7553    1.9920    0.0000 C   0  0
   -2.7553    0.4533    0.0000 C   0  0
   -1.4194    2.7673    0.0000 C   0  0
   -4.0853    2.7673    0.0000 C   0  0
   -1.4194   -0.3161    0.0000 O   0  0
   -4.0853   -0.3161    0.0000 C   0  0
   -0.0835    1.9920    0.0000 C   0  0
   -1.4194    4.3060    0.0000 O   0  0
   -5.4212    1.9920    0.0000 C   0  0
   -4.0853    4.3060    0.0000 O   0  0
   -0.0835    0.4533    0.0000 C   0  0
   -5.4212    0.4533    0.0000 C   0  0
    1.2524    2.7613    0.0000 O   0  0
    1.2524   -0.3161    0.0000 C   0  0
   -6.7571   -0.3161    0.0000 O   0  0
    1.2524   -1.8548    0.0000 C   0  0
    2.5824    0.4533    0.0000 C   0  0
    2.5824   -2.6301    0.0000 C   0  0
    3.9183   -0.3161    0.0000 C   0  0
    3.9183   -1.8548    0.0000 C   0  0
    2.5824   -4.1688    0.0000 O   0  0
    5.2542   -2.6241    0.0000 O   0  0
    6.4232   -1.6222    0.0000 C   0  0
 19 20  1  0
  1  3  1  0
  1  2  2  0
 20 22  1  0
  1  4  1  0
  3  7  1  0
 22 23  1  0
  6 12  2  0
 16 18  1  0
  3  8  2  0
 17 19  2  0
  5 11  1  0
 12 15  1  0
  9 12  1  0
  4 10  1  0
 11 14  1  0
  4  9  2  0
 18 21  1  0
 18 20  2  0
 14 16  2  0
 14 17  1  0
  2  5  1  0
  2  6  1  0
  7 11  2  0
  7 13  1  0
M  END
>  <SOM>
22

$$$$

SciTegic02211520382D

 14 14  0  0  0  0            999 V2000
   -0.6685    0.7860    0.0000 C   0  0
   -2.0091    1.5427    0.0000 C   0  0
   -0.6722   -0.7603    0.0000 C   0  0
    0.6611    1.5610    0.0000 C   0  0
   -3.3314    0.7787    0.0000 C   0  0
   -2.0055    3.0596    0.0000 O   0  0
   -1.9981   -1.5353    0.0000 C   0  0
    2.0018    0.7823    0.0000 C   0  0
    0.6611    3.1000    0.0000 O   0  0
   -3.3277   -0.7640    0.0000 C   0  0
   -3.3241    3.8273    0.0000 C   0  0
   -1.9944   -3.0633    0.0000 O   0  0
    3.3314    1.5500    0.0000 N   0  0
   -3.3314   -3.8273    0.0000 C   0  0
  5 10  2  0
  1  3  1  0
  1  2  2  0
  3  7  2  0
  4  8  1  0
  1  4  1  0
  8 13  1  0
  2  5  1  0
  2  6  1  0
  7 10  1  0
  7 12  1  0
 12 14  1  0
  4  9  1  0
  6 11  1  0
M  END
>  <SOM>
12

$$$$

SciTegic02211520382D

 23 24  0  0  0  0            999 V2000
   -3.0108   -0.8927    0.0000 C   0  0
   -1.6856   -1.6800    0.0000 C   0  0
   -2.9831    0.6487    0.0000 N   0  0
   -4.3526   -1.6412    0.0000 C   0  0
   -0.3826   -0.9260    0.0000 C   0  0
   -1.7133   -3.2215    0.0000 C   0  0
   -4.3193    1.4194    0.0000 C   0  0
   -4.3803   -3.1827    0.0000 C   0  0
    1.0147   -1.6579    0.0000 C   0  0
   -3.0551   -3.9700    0.0000 C   0  0
   -4.3193    2.9609    0.0000 C   0  0
   -5.6501    0.6487    0.0000 C   0  0
    2.3232   -0.8373    0.0000 O   0  0
    1.0535   -3.2270    0.0000 O   0  0
   -5.6501    3.7316    0.0000 C   0  0
   -2.9831    3.7316    0.0000 Cl  0  0
   -6.9863    1.4194    0.0000 C   0  0
   -5.6501   -0.8927    0.0000 Cl  0  0
    3.7815   -1.6745    0.0000 C   0  0
   -6.9863    2.9609    0.0000 C   0  0
    5.0956   -0.8705    0.0000 C   0  0
    6.6537   -1.7799    0.0000 O   0  0
    5.0679    0.8539    0.0000 O   0  0
 19 21  1  0
  1  3  1  0
  1  2  2  0
  4  8  2  0
  1  4  1  0
  3  7  1  0
  5  9  1  0
  6 10  2  0
  9 14  2  0
  9 13  1  0
 11 16  1  0
 11 15  1  0
 15 20  2  0
 17 20  1  0
 12 18  1  0
 12 17  2  0
 13 19  1  0
  8 10  1  0
  2  5  1  0
  2  6  1  0
  7 11  2  0
  7 12  1  0
 21 23  2  0
 21 22  1  0
M  END
>  <SOM>
13

$$$$

SciTegic02211520382D

 27 29  0  0  0  0            999 V2000
    0.5889    4.0724    0.0000 C   0  0  1  0  0  0
    0.5889    2.5258    0.0000 N   0  0
   -0.7521    4.8387    0.0000 C   0  0
    1.9227    4.8316    0.0000 C   0  0
   -0.7450    1.7524    0.0000 C   0  0
    1.9227    1.7595    0.0000 C   0  0
   -0.7521    6.3782    0.0000 C   0  0
   -2.0859    4.0724    0.0000 C   0  0
    3.2565    4.0582    0.0000 C   0  0
    1.9298    6.3782    0.0000 C   0  0
   -0.7450    0.2128    0.0000 C   0  0
    1.9298    0.2199    0.0000 C   0  0
   -2.0859    7.1516    0.0000 C   0  0
   -3.4197    4.8387    0.0000 C   0  0
    4.5903    4.8245    0.0000 C   0  0
    3.2707    7.1374    0.0000 C   0  0
    0.5960   -0.5534    0.0000 N   0  0
   -3.4197    6.3782    0.0000 C   0  0
    4.5974    6.3641    0.0000 C   0  0
    0.5960   -2.0930    0.0000 C   0  0
   -4.7535    7.1516    0.0000 Cl  0  0
    2.0504   -2.6038    0.0000 C   0  0
    2.0504   -4.1434    0.0000 O   0  0
    3.3984   -4.8954    0.0000 C   0  0
    4.7322   -4.1292    0.0000 C   0  0
    6.0306   -4.8529    0.0000 O   0  0
    4.7606   -2.5329    0.0000 O   0  0
 15 19  1  0
  1  3  1  0
  1  2  1  0
 20 22  1  0
  1  4  1  0
  3  7  2  0
 22 23  1  0
  6 12  1  0
 23 24  1  0
  3  8  1  0
  5 11  1  0
 16 19  2  0
 10 16  1  0
  9 15  2  0
  4 10  2  0
 25 27  2  0
 25 26  1  0
 11 17  1  0
 17 20  1  0
 12 17  1  0
  4  9  1  0
 13 18  2  0
 24 25  1  0
 18 21  1  0
  8 14  2  0
 14 18  1  0
  2  5  1  0
  2  6  1  0
  7 13  1  0
M  END
>  <SOM>
23

$$$$

SciTegic02211520382D

 31 34  0  0  0  0            999 V2000
   -3.1699   -2.9217    0.0000 C   0  0
   -4.7442   -3.3826    0.0000 C   0  0
   -2.6593   -1.4750    0.0000 C   0  0
   -2.2551   -4.2691    0.0000 N   0  0
   -4.7442   -4.8860    0.0000 C   0  0
   -6.0419   -2.6380    0.0000 C   0  0
   -1.1488   -1.1985    0.0000 C   0  0
   -3.6521   -0.3049    0.0000 C   0  0
   -3.3330   -5.4462    0.0000 O   0  0
   -6.0419   -5.6306    0.0000 C   0  0
   -7.3397   -3.3826    0.0000 C   0  0
   -0.6311    0.2411    0.0000 C   0  0
   -3.1344    1.1346    0.0000 C   0  0
   -7.3397   -4.8860    0.0000 C   0  0
   -1.6239    1.4112    0.0000 N   0  0
   -8.6374   -5.6306    0.0000 F   0  0
   -1.1063    2.8579    0.0000 C   0  0
    0.4255    2.8508    0.0000 C   0  0
    0.9432    4.2974    0.0000 C   0  0
    2.4749    4.2974    0.0000 O   0  0
    3.4394    3.0990    0.0000 C   0  0
    4.9569    3.3401    0.0000 C   0  0
    2.8862    1.6665    0.0000 C   0  0
    5.9214    2.1487    0.0000 C   0  0
    5.5101    4.7726    0.0000 O   0  0
    3.8507    0.4751    0.0000 C   0  0
    5.3682    0.7162    0.0000 C   0  0
    4.5527    6.0348    0.0000 C   0  0
    6.3327   -0.4822    0.0000 C   0  0
    7.9566   -0.3617    0.0000 C   0  0
    5.7795   -1.9147    0.0000 O   0  0
 26 27  2  0
 19 20  1  0
 29 30  1  0
 29 31  2  0
  1  3  1  0
  1  2  1  0
 15 17  1  0
 20 21  1  0
  3  7  1  0
 22 24  2  0
 22 25  1  0
  5  9  1  0
 23 26  1  0
  6 11  2  0
  3  8  1  0
 17 18  1  0
  5 10  1  0
 10 14  2  0
 25 28  1  0
 12 15  1  0
 11 14  1  0
 18 19  1  0
 13 15  1  0
 27 29  1  0
  1  4  2  0
 24 27  1  0
 14 16  1  0
  8 13  1  0
  2  5  2  0
  2  6  1  0
  7 12  1  0
  4  9  1  0
 21 23  2  0
 21 22  1  0
M  END
>  <SOM>
25

$$$$

SciTegic02211520382D

 29 33  0  0  0  0            999 V2000
   -0.4996   -0.6452    0.0000 C   0  0  2  0  0  0
    0.8877    0.0291    0.0000 C   0  0  1  0  0  0
   -1.9403   -0.1358    0.0000 C   0  0
   -1.1739   -2.2508    0.0000 C   0  0
   -2.4303   -1.7948    0.0000 C   0  0
    0.9071    1.5280    0.0000 N   0  0
    2.1635   -0.5967    0.0000 C   0  0  2  0  0  0
   -2.1441    1.1399    0.0000 C   0  0
   -3.1627   -0.7616    0.0000 N   0  0
    0.2522   -1.3679    0.0000 C   0  0  2  0  0  0
   -3.7254   -1.0817    0.0000 O   0  0
   -2.3963   -3.3180    0.0000 O   0  0
    0.2522    0.6694    0.0000 C   0  0
    0.0340    2.3915    0.0000 C   0  0
    1.5523   -1.9064    0.0000 C   0  0
    3.6139   -0.0825    0.0000 C   0  0
   -3.5168    1.3146    0.0000 C   0  0
   -1.2758    2.3138    0.0000 C   0  0
   -4.0941    0.1504    0.0000 C   0  0
   -4.9721   -1.7366    0.0000 C   0  0
    3.6187    1.4601    0.0000 C   0  0
   -4.2348    2.3963    0.0000 C   0  0
   -5.3893    0.0679    0.0000 C   0  0
    5.0691    1.9694    0.0000 O   0  0
   -5.5348    2.3138    0.0000 C   0  0
   -6.1120    1.1496    0.0000 C   0  0
    5.0740    3.5120    0.0000 C   0  0
    1.6202    1.2079    0.0000 H   0  0
   -0.5287   -2.6825    0.0000 H   0  0
 19 23  1  0
  1  3  1  0
  1  2  1  0
  1  5  1  0
  1  4  1  0
 22 25  2  0
 23 26  2  0
  6 13  1  0
 11 20  1  0
  3  9  1  0
  3  8  2  0
  6 14  1  0
 17 19  2  0
  5 12  2  0
  5 11  1  0
 10 13  1  0
 10 15  1  0
  2  7  1  0
  4 10  1  0
  9 19  1  0
 25 26  1  0
 17 22  1  0
  2 28  1  0
 24 27  1  0
 16 21  1  0
  8 18  1  0
  8 17  1  0
 14 18  1  0
  7 15  1  0
 10 29  1  0
  2  6  1  0
  7 16  1  0
 21 24  1  0
M  END
>  <SOM>
24

$$$$

SciTegic02211520382D

 19 20  0  0  0  0            999 V2000
   -2.0080   -1.2048    0.0000 C   0  0  2  0  0  0
   -1.1713    0.0879    0.0000 C   0  0
   -0.6610   -1.9746    0.0000 C   0  0  2  0  0  0
   -3.2923   -1.9746    0.0000 C   0  0
   -3.2128   -0.3221    0.0000 O   0  0
   -1.8700    1.4558    0.0000 C   0  0
    0.3681    0.0042    0.0000 C   0  0
   -0.6610   -3.4555    0.0000 C   0  0
    0.8450   -1.2843    0.0000 C   0  0
   -3.2923   -3.5182    0.0000 C   0  0
   -1.0291    2.7485    0.0000 C   0  0
    1.2048    1.2968    0.0000 C   0  0
   -2.0080   -4.2545    0.0000 C   0  0
    2.1001   -2.2005    0.0000 N   0  0
    0.5062    2.6690    0.0000 C   0  0
   -1.7277    4.1206    0.0000 O   0  0
    2.1001   -3.6772    0.0000 C   0  0
    3.3844   -1.4140    0.0000 C   0  0
   -3.2547    3.9198    0.0000 C   0  0
 11 16  1  0
 11 15  2  0
 14 17  1  0
  1  3  1  0
  1  2  1  0
 14 18  1  0
  9 14  1  0
  1  5  1  0
  1  4  1  0
  8 13  1  0
  2  6  2  0
  2  7  1  0
  7 12  2  0
  4 10  1  0
 16 19  1  0
 10 13  1  0
  6 11  1  0
  3  9  1  0
  3  8  1  0
 12 15  1  0
M  END
>  <SOM>
16

$$$$

SciTegic02211520382D

 19 20  0  0  0  0            999 V2000
   -2.0080   -1.2048    0.0000 C   0  0  2  0  0  0
   -1.1713    0.0879    0.0000 C   0  0
   -0.6610   -1.9746    0.0000 C   0  0  2  0  0  0
   -3.2923   -1.9746    0.0000 C   0  0
   -3.2128   -0.3221    0.0000 O   0  0
   -1.8700    1.4558    0.0000 C   0  0
    0.3681    0.0042    0.0000 C   0  0
   -0.6610   -3.4555    0.0000 C   0  0
    0.8450   -1.2843    0.0000 C   0  0
   -3.2923   -3.5182    0.0000 C   0  0
   -1.0291    2.7485    0.0000 C   0  0
    1.2048    1.2968    0.0000 C   0  0
   -2.0080   -4.2545    0.0000 C   0  0
    2.1001   -2.2005    0.0000 N   0  0
    0.5062    2.6690    0.0000 C   0  0
   -1.7277    4.1206    0.0000 O   0  0
    2.1001   -3.6772    0.0000 C   0  0
    3.3844   -1.4140    0.0000 C   0  0
   -3.2547    3.9198    0.0000 C   0  0
 11 16  1  0
 11 15  2  0
 14 17  1  0
  1  3  1  0
  1  2  1  0
 14 18  1  0
  9 14  1  0
  1  5  1  0
  1  4  1  0
  8 13  1  0
  2  6  2  0
  2  7  1  0
  7 12  2  0
  4 10  1  0
 16 19  1  0
 10 13  1  0
  6 11  1  0
  3  9  1  0
  3  8  1  0
 12 15  1  0
M  END
>  <SOM>
16

$$$$

SciTegic02211520382D

 20 20  0  0  0  0            999 V2000
   -0.6676   -0.3783    0.0000 N   0  0
   -2.0028   -1.1534    0.0000 C   0  0
   -0.6676    1.1609    0.0000 C   0  0
    0.6713   -1.1572    0.0000 C   0  0
   -3.3305   -0.3783    0.0000 C   0  0
   -1.9991   -2.7000    0.0000 C   0  0
    0.6676    1.9323    0.0000 C   0  0
   -2.0028    1.9286    0.0000 C   0  0
    2.0065   -0.3820    0.0000 C   0  0
    0.6750   -2.7000    0.0000 O   0  0
   -4.6731   -1.1534    0.0000 C   0  0
   -3.3268    1.1646    0.0000 C   0  0
   -3.3305   -3.4678    0.0000 C   0  0
   -0.6713   -3.4678    0.0000 C   0  0
    1.9879    1.1609    0.0000 O   0  0
    0.6750    3.4678    0.0000 O   0  0
    3.3417   -1.1534    0.0000 O   0  0
   -4.6731   -2.6963    0.0000 C   0  0
    3.3231    1.9212    0.0000 C   0  0
    4.6731   -0.3783    0.0000 C   0  0
 17 20  1  0
  5 12  1  0
  5 11  2  0
  9 17  1  0
  1  3  1  0
  1  2  1  0
  3  7  1  0
 11 18  1  0
  1  4  1  0
  7 15  1  0
  2  5  1  0
  2  6  2  0
  7 16  2  0
 13 18  2  0
  4 10  2  0
  6 13  1  0
 15 19  1  0
  4  9  1  0
  3  8  1  0
  6 14  1  0
M  END
>  <SOM>
15

$$$$

SciTegic02211520382D

 20 20  0  0  0  0            999 V2000
   -0.6676   -0.3783    0.0000 N   0  0
   -2.0028   -1.1534    0.0000 C   0  0
   -0.6676    1.1609    0.0000 C   0  0
    0.6713   -1.1572    0.0000 C   0  0
   -3.3305   -0.3783    0.0000 C   0  0
   -1.9991   -2.7000    0.0000 C   0  0
    0.6676    1.9323    0.0000 C   0  0
   -2.0028    1.9286    0.0000 C   0  0
    2.0065   -0.3820    0.0000 C   0  0
    0.6750   -2.7000    0.0000 O   0  0
   -4.6731   -1.1534    0.0000 C   0  0
   -3.3268    1.1646    0.0000 C   0  0
   -3.3305   -3.4678    0.0000 C   0  0
   -0.6713   -3.4678    0.0000 C   0  0
    1.9879    1.1609    0.0000 O   0  0
    0.6750    3.4678    0.0000 O   0  0
    3.3417   -1.1534    0.0000 O   0  0
   -4.6731   -2.6963    0.0000 C   0  0
    3.3231    1.9212    0.0000 C   0  0
    4.6731   -0.3783    0.0000 C   0  0
 17 20  1  0
  5 12  1  0
  5 11  2  0
  9 17  1  0
  1  3  1  0
  1  2  1  0
  3  7  1  0
 11 18  1  0
  1  4  1  0
  7 15  1  0
  2  5  1  0
  2  6  2  0
  7 16  2  0
 13 18  2  0
  4 10  2  0
  6 13  1  0
 15 19  1  0
  4  9  1  0
  3  8  1  0
  6 14  1  0
M  END
>  <SOM>
17

$$$$

SciTegic02211520382D

 40 44  0  0  0  0            999 V2000
    0.4284   -2.6694    0.0000 C   0  0
    1.7906   -1.9114    0.0000 C   0  0
    0.4284   -4.1854    0.0000 C   0  0
   -0.9118   -1.9114    0.0000 C   0  0
    1.7906   -0.3955    0.0000 N   0  0
    3.1418   -2.6694    0.0000 N   0  0
   -0.9118   -4.9433    0.0000 C   0  0
    1.7906   -4.9433    0.0000 N   0  0
   -2.2629   -2.6694    0.0000 C   0  0
    3.1308    0.3735    0.0000 C   0  0
    3.1418   -4.1854    0.0000 C   0  0
   -2.2629   -4.1854    0.0000 C   0  0
   -3.6141   -1.9114    0.0000 C   0  0
    3.1198    1.9004    0.0000 C   0  0
    4.4820   -0.3625    0.0000 C   0  0
   -5.0422   -2.5266    0.0000 O   0  0
   -3.7789   -0.3955    0.0000 C   0  0
    4.4600    2.6694    0.0000 C   0  0
    5.8222    0.4065    0.0000 C   0  0
   -6.0858   -1.3951    0.0000 C   0  0
   -5.3058   -0.0769    0.0000 C   0  0
    5.8222    1.9224    0.0000 C   0  0
    4.4490    4.1854    0.0000 Cl  0  0
   -7.6457   -1.5599    0.0000 C   0  0
    7.1514    2.6804    0.0000 O   0  0
   -8.5575   -0.3296    0.0000 N   0  0
    8.5025    1.9224    0.0000 C   0  0
  -10.1064   -0.4833    0.0000 C   0  0
    9.8317    2.6804    0.0000 C   0  0
  -10.7435   -1.8675    0.0000 C   0  0
   11.1719    1.9224    0.0000 C   0  0
    9.8317    4.1963    0.0000 C   0  0
  -12.3034   -2.0323    0.0000 S   0  0
   12.5121    2.6804    0.0000 C   0  0
   11.1829    4.9433    0.0000 C   0  0
  -13.8413   -2.2080    0.0000 C   0  0
  -12.1716   -3.5592    0.0000 O   0  0
  -12.4462   -0.5163    0.0000 O   0  0
   12.5231    4.1854    0.0000 C   0  0
   13.8413    1.9224    0.0000 F   0  0
 19 22  2  0
 15 19  1  0
 29 32  2  0
 29 31  1  0
  1  3  2  0
  1  2  1  0
 20 24  1  0
  1  4  1  0
  3  7  1  0
 22 25  1  0
 35 39  2  0
  6 11  1  0
  3  8  1  0
  5 10  1  0
 10 14  1  0
 10 15  2  0
 32 35  1  0
 30 33  1  0
  9 13  1  0
 34 40  1  0
 31 34  2  0
 25 27  1  0
  9 12  1  0
 33 37  2  0
 33 36  1  0
 33 38  2  0
 17 21  1  0
 13 17  2  0
 13 16  1  0
 26 28  1  0
  4  9  2  0
 24 26  1  0
 16 20  1  0
 20 21  2  0
 18 23  1  0
 18 22  1  0
  8 11  2  0
 34 39  1  0
 14 18  2  0
 27 29  1  0
  2  5  1  0
  2  6  2  0
  7 12  2  0
 28 30  1  0
M  END
>  <SOM>
25

$$$$

SciTegic02211520382D

 14 14  0  0  0  0            999 V2000
   -0.6307    0.9707    0.0000 C   0  0
   -1.9332    1.7407    0.0000 C   0  0
   -0.6307   -0.5693    0.0000 C   0  0
    0.7167    1.7775    0.0000 C   0  0
   -3.2356    0.9338    0.0000 C   0  0
   -1.9332    3.2847    0.0000 O   0  0
   -1.9332   -1.3229    0.0000 C   0  0
    2.0560    0.9707    0.0000 C   0  0
   -3.2356   -0.6144    0.0000 C   0  0
   -3.2356    4.0301    0.0000 C   0  0
   -1.9168   -2.8629    0.0000 O   0  0
    2.0560   -0.5693    0.0000 C   0  0
    3.3625    1.7775    0.0000 N   0  0
   -0.7167   -3.5919    0.0000 C   0  0
  7  9  2  0
 11 14  1  0
  1  3  2  0
  1  2  1  0
  3  7  1  0
  4  8  1  0
  1  4  1  0
  2  5  2  0
  2  6  1  0
  7 11  1  0
  8 12  1  0
  5  9  1  0
  6 10  1  0
  8 13  1  0
M  END
>  <SOM>
11

$$$$

SciTegic02211520382D

 32 34  0  0  0  0            999 V2000
    4.8719    2.9993    0.0000 C   0  0
    4.8878    4.5466    0.0000 C   0  0
    3.7769    2.3646    0.0000 C   0  0
    6.2446    2.1900    0.0000 C   0  0
    6.2446    5.3401    0.0000 C   0  0
    3.5627    5.3401    0.0000 O   0  0
    2.4677    3.1263    0.0000 N   0  0
    3.7531    0.8014    0.0000 O   0  0
    7.6570    2.9755    0.0000 C   0  0
    7.6808    4.5466    0.0000 C   0  0
    3.5389    6.9508    0.0000 C   0  0
    1.1109    2.3249    0.0000 C   0  0  2  0  0  0
    8.9901    2.1265    0.0000 Cl  0  0
    8.9028    5.4036    0.0000 N   0  0
   -0.2618    3.0628    0.0000 C   0  0  1  0  0  0
    1.1109    0.7141    0.0000 C   0  0
   -1.5473    2.3249    0.0000 C   0  0
   -0.2618    4.6101    0.0000 O   0  0
   -0.2618    0.0000    0.0000 C   0  0
   -1.5473    0.7776    0.0000 N   0  0
    1.0712    5.3560    0.0000 C   0  0
   -2.8962    0.0000    0.0000 C   0  0
   -2.8962   -1.5235    0.0000 C   0  0
   -4.2054   -2.2693    0.0000 C   0  0
   -4.2292   -3.8166    0.0000 O   0  0
   -5.5623   -4.5863    0.0000 C   0  0
   -5.5623   -6.1098    0.0000 C   0  0
   -6.9112   -3.8166    0.0000 C   0  0
   -6.9112   -6.8874    0.0000 C   0  0
   -8.2601   -4.4990    0.0000 C   0  0
   -8.2839   -6.1098    0.0000 C   0  0
   -9.7042   -6.8160    0.0000 F   0  0
 19 20  1  0
 15 18  1  0
 29 31  2  0
  1  3  1  0
  1  2  1  0
 20 22  1  0
  1  4  2  0
 23 24  1  0
  3  7  1  0
 22 23  1  0
 28 30  2  0
 16 19  1  0
  3  8  2  0
  5 10  1  0
 10 14  1  0
 30 31  1  0
  9 13  1  0
  9 10  2  0
  6 11  1  0
 12 15  1  0
 25 26  1  0
 15 17  1  0
 17 20  1  0
 27 29  1  0
 26 28  1  0
 12 16  1  0
 31 32  1  0
  4  9  1  0
 24 25  1  0
 18 21  1  0
 26 27  2  0
  2  5  2  0
  2  6  1  0
  7 12  1  0
M  END
>  <SOM>
18

$$$$

SciTegic02211520382D

 32 34  0  0  0  0            999 V2000
    4.8719    2.9993    0.0000 C   0  0
    4.8878    4.5466    0.0000 C   0  0
    3.7769    2.3646    0.0000 C   0  0
    6.2446    2.1900    0.0000 C   0  0
    6.2446    5.3401    0.0000 C   0  0
    3.5627    5.3401    0.0000 O   0  0
    2.4677    3.1263    0.0000 N   0  0
    3.7531    0.8014    0.0000 O   0  0
    7.6570    2.9755    0.0000 C   0  0
    7.6808    4.5466    0.0000 C   0  0
    3.5389    6.9508    0.0000 C   0  0
    1.1109    2.3249    0.0000 C   0  0  2  0  0  0
    8.9901    2.1265    0.0000 Cl  0  0
    8.9028    5.4036    0.0000 N   0  0
   -0.2618    3.0628    0.0000 C   0  0  1  0  0  0
    1.1109    0.7141    0.0000 C   0  0
   -1.5473    2.3249    0.0000 C   0  0
   -0.2618    4.6101    0.0000 O   0  0
   -0.2618    0.0000    0.0000 C   0  0
   -1.5473    0.7776    0.0000 N   0  0
    1.0712    5.3560    0.0000 C   0  0
   -2.8962    0.0000    0.0000 C   0  0
   -2.8962   -1.5235    0.0000 C   0  0
   -4.2054   -2.2693    0.0000 C   0  0
   -4.2292   -3.8166    0.0000 O   0  0
   -5.5623   -4.5863    0.0000 C   0  0
   -5.5623   -6.1098    0.0000 C   0  0
   -6.9112   -3.8166    0.0000 C   0  0
   -6.9112   -6.8874    0.0000 C   0  0
   -8.2601   -4.4990    0.0000 C   0  0
   -8.2839   -6.1098    0.0000 C   0  0
   -9.7042   -6.8160    0.0000 F   0  0
 19 20  1  0
 15 18  1  0
 29 31  2  0
  1  3  1  0
  1  2  1  0
 20 22  1  0
  1  4  2  0
 23 24  1  0
  3  7  1  0
 22 23  1  0
 28 30  2  0
 16 19  1  0
  3  8  2  0
  5 10  1  0
 10 14  1  0
 30 31  1  0
  9 13  1  0
  9 10  2  0
  6 11  1  0
 12 15  1  0
 25 26  1  0
 15 17  1  0
 17 20  1  0
 27 29  1  0
 26 28  1  0
 12 16  1  0
 31 32  1  0
  4  9  1  0
 24 25  1  0
 18 21  1  0
 26 27  2  0
  2  5  2  0
  2  6  1  0
  7 12  1  0
M  END
>  <SOM>
25

$$$$

SciTegic02211520382D

 18 19  0  0  0  0            999 V2000
   -3.6042   -0.5800    0.0000 C   0  0
   -3.6042    0.9363    0.0000 C   0  0
   -2.2661   -1.3795    0.0000 C   0  0
   -4.9215   -1.3795    0.0000 C   0  0
   -2.2246    1.7606    0.0000 N   0  0
   -2.2661   -2.9165    0.0000 C   0  0
   -4.9215   -2.9165    0.0000 C   0  0
   -0.9445    0.9570    0.0000 C   0  0
   -2.2246    3.2562    0.0000 C   0  0
   -3.6042   -3.7160    0.0000 C   0  0
   -0.9280   -3.6166    0.0000 O   0  0
    0.3894    1.7606    0.0000 C   0  0
   -0.9280    4.0350    0.0000 C   0  0
    0.6504   -2.7549    0.0000 C   0  0
    0.3894    3.2976    0.0000 C   0  0
    1.9512   -3.6166    0.0000 C   0  0
    3.3059   -2.8585    0.0000 C   0  0
    4.5860   -3.6580    0.0000 O   0  0
  4  7  1  0
 14 16  1  0
 11 14  1  0
 17 18  1  0
  1  3  1  0
  1  2  1  0
  8 12  1  0
  1  4  2  0
 13 15  1  0
  2  5  1  0
  3  6  2  0
  9 13  1  0
 16 17  1  0
  5  9  1  0
  5  8  1  0
  6 10  1  0
  6 11  1  0
 12 15  1  0
  7 10  2  0
M  END
>  <SOM>
11

$$$$

SciTegic02211520382D

 18 19  0  0  0  0            999 V2000
   -3.6042   -0.5800    0.0000 C   0  0
   -3.6042    0.9363    0.0000 C   0  0
   -2.2661   -1.3795    0.0000 C   0  0
   -4.9215   -1.3795    0.0000 C   0  0
   -2.2246    1.7606    0.0000 N   0  0
   -2.2661   -2.9165    0.0000 C   0  0
   -4.9215   -2.9165    0.0000 C   0  0
   -0.9445    0.9570    0.0000 C   0  0
   -2.2246    3.2562    0.0000 C   0  0
   -3.6042   -3.7160    0.0000 C   0  0
   -0.9280   -3.6166    0.0000 O   0  0
    0.3894    1.7606    0.0000 C   0  0
   -0.9280    4.0350    0.0000 C   0  0
    0.6504   -2.7549    0.0000 C   0  0
    0.3894    3.2976    0.0000 C   0  0
    1.9512   -3.6166    0.0000 C   0  0
    3.3059   -2.8585    0.0000 C   0  0
    4.5860   -3.6580    0.0000 O   0  0
  4  7  1  0
 14 16  1  0
 11 14  1  0
 17 18  1  0
  1  3  1  0
  1  2  1  0
  8 12  1  0
  1  4  2  0
 13 15  1  0
  2  5  1  0
  3  6  2  0
  9 13  1  0
 16 17  1  0
  5  9  1  0
  5  8  1  0
  6 10  1  0
  6 11  1  0
 12 15  1  0
  7 10  2  0
M  END
>  <SOM>
11

$$$$

SciTegic02211520382D

 28 30  0  0  0  0            999 V2000
   -3.3381    0.3923    0.0000 C   0  0
   -4.6664   -0.3785    0.0000 C   0  0
   -1.9960   -0.3785    0.0000 C   0  0
   -3.3312    1.9340    0.0000 C   0  0
   -5.9948    0.3923    0.0000 C   0  0
   -4.6664   -1.9340    0.0000 C   0  0
   -0.6607    0.3854    0.0000 C   0  0
   -2.0097    2.6980    0.0000 C   0  0
   -7.3369   -0.3785    0.0000 C   0  0
   -5.9879    1.9271    0.0000 O   0  0
   -5.9948   -2.6980    0.0000 N   0  0
   -3.3312   -2.7049    0.0000 C   0  0
   -0.6676    1.9340    0.0000 C   0  0
   -7.3369   -1.9271    0.0000 C   0  0
   -8.6722    0.3923    0.0000 Cl  0  0
    0.6676    2.7049    0.0000 O   0  0
   -8.6722   -2.6980    0.0000 C   0  0
    2.0097    1.9340    0.0000 C   0  0
    2.0097    0.3854    0.0000 C   0  0
    3.3381    2.7049    0.0000 C   0  0
    3.3312   -0.3854    0.0000 C   0  0
    4.6733    1.9340    0.0000 C   0  0
    4.6733    0.3854    0.0000 C   0  0
    6.0017   -0.3854    0.0000 O   0  0
    7.3369    0.3923    0.0000 C   0  0
    8.6722   -0.3785    0.0000 F   0  0
    6.4972    1.9547    0.0000 F   0  0
    7.9564    1.9547    0.0000 F   0  0
 19 21  1  0
  1  3  1  0
  1  2  1  0
 20 22  2  0
  4  8  1  0
  1  4  2  0
 23 24  1  0
  3  7  2  0
 22 23  1  0
  5  9  1  0
  6 12  1  0
 16 18  1  0
  6 11  1  0
 18 19  2  0
  5 10  2  0
 25 28  1  0
  9 15  1  0
  9 14  2  0
 25 27  1  0
 25 26  1  0
 11 14  1  0
 13 16  1  0
 24 25  1  0
 18 20  1  0
 14 17  1  0
  8 13  2  0
  2  5  1  0
  2  6  2  0
  7 13  1  0
 21 23  2  0
M  END
>  <SOM>
24

$$$$

SciTegic02211520382D

 21 22  0  0  0  0            999 V2000
    0.6839    0.1243    0.0000 C   0  0
   -0.6361   -0.6696    0.0000 C   0  0
    2.0135   -0.6696    0.0000 C   0  0
    0.6935    1.6692    0.0000 C   0  0
   -0.6361   -2.2383    0.0000 C   0  0
   -2.0039    0.1196    0.0000 C   0  0
    2.0135   -2.1761    0.0000 C   0  0
    3.3622    0.0909    0.0000 C   0  0
    1.6787    2.9892    0.0000 F   0  0
   -0.6361    2.4583    0.0000 F   0  0
    2.3005    2.0852    0.0000 F   0  0
   -2.0039   -2.9892    0.0000 C   0  0
    0.6887   -2.9892    0.0000 O   0  0
   -3.3335   -0.6696    0.0000 C   0  0
    3.3814   -2.9270    0.0000 O   0  0
    4.6775   -0.6983    0.0000 C   0  0
   -3.3335   -2.1761    0.0000 C   0  0
    6.0262    0.0478    0.0000 O   0  0
    4.6488   -2.2335    0.0000 O   0  0
   -4.7014   -2.9270    0.0000 O   0  0
   -6.0262   -2.1187    0.0000 C   0  0
  1  3  2  0
  1  2  1  0
 20 21  1  0
  3  7  1  0
 16 18  1  0
 16 19  2  0
  3  8  1  0
  6 14  2  0
  5 13  1  0
  5 12  1  0
  4 10  1  0
  4 11  1  0
 17 20  1  0
 12 17  2  0
  1  4  1  0
 14 17  1  0
  8 16  1  0
  7 15  2  0
  2  5  2  0
  2  6  1  0
  7 13  1  0
  4  9  1  0
M  END
>  <SOM>
20

$$$$

SciTegic02211520382D

 18 19  0  0  0  0            999 V2000
   -1.3011   -1.5666    0.0000 C   0  0
   -1.3011    0.0053    0.0000 C   0  0
    0.0266   -2.3154    0.0000 O   0  0
   -2.6659   -2.3154    0.0000 C   0  0
    0.0212    0.8019    0.0000 C   0  0
   -2.6659    0.7966    0.0000 C   0  0
    1.3542   -1.5029    0.0000 C   0  0
   -3.9935   -1.5029    0.0000 C   0  0
    1.3542    0.0053    0.0000 C   0  0
   -3.9935    0.0053    0.0000 C   0  0
    2.7243   -2.2517    0.0000 O   0  0
   -5.3636   -2.2517    0.0000 O   0  0
    2.7031    0.7647    0.0000 C   0  0
   -6.6913   -1.4445    0.0000 C   0  0
    4.0201   -0.0212    0.0000 C   0  0
    2.7243    2.3154    0.0000 O   0  0
    5.3689    0.7222    0.0000 C   0  0
    6.6913   -0.0743    0.0000 C   0  0
  7  9  1  0
 17 18  1  0
  8 10  1  0
  1  3  1  0
  1  2  2  0
 15 17  1  0
  3  7  1  0
  4  8  2  0
  1  4  1  0
 13 15  1  0
  2  5  1  0
  2  6  1  0
 13 16  2  0
  7 11  2  0
  8 12  1  0
  5  9  2  0
  9 13  1  0
  6 10  2  0
 12 14  1  0
M  END
>  <SOM>
12

$$$$

SciTegic02211520382D

 14 14  0  0  0  0            999 V2000
   -0.5577    0.8421    0.0000 C   0  0
    0.7807    1.6507    0.0000 C   0  0
   -1.9128    1.6284    0.0000 C   0  0
   -0.5577   -0.7138    0.0000 C   0  0
    2.0355    0.7138    0.0000 C   0  0
   -3.2680    0.8421    0.0000 C   0  0
   -1.9128   -1.4946    0.0000 C   0  0
    3.3349    1.5838    0.0000 N   0  0
    2.0578   -0.6748    0.0000 C   0  0
   -3.2680   -0.7138    0.0000 C   0  0
    4.6455    0.7306    0.0000 C   0  0
   -4.6176   -1.4946    0.0000 O   0  0
    5.9393    1.6284    0.0000 C   0  0
   -5.8110   -0.8086    0.0000 C   0  0
  4  7  1  0
 10 12  1  0
 11 13  1  0
  1  3  1  0
  1  2  1  0
  8 11  1  0
  1  4  2  0
  2  5  1  0
  3  6  2  0
  7 10  2  0
  5  9  1  0
  5  8  1  0
  6 10  1  0
 12 14  1  0
M  END
>  <SOM>
12

$$$$

SciTegic02211520382D

 16 16  0  0  0  0            999 V2000
   -0.9817    0.8450    0.0000 C   0  0
   -2.3548    1.6278    0.0000 C   0  0
   -0.9817   -0.7394    0.0000 C   0  0
    0.3790    1.6589    0.0000 C   0  0
   -3.7217    0.8450    0.0000 C   0  0
   -2.3548   -1.5284    0.0000 C   0  0
    1.6465    0.7083    0.0000 C   0  0
   -3.7217   -0.7394    0.0000 C   0  0
    2.8953    1.7148    0.0000 N   0  0
    1.6465   -0.7331    0.0000 C   0  0
   -5.1196   -1.5781    0.0000 O   0  0
    4.1628    0.6897    0.0000 C   0  0
   -6.5797   -0.6772    0.0000 C   0  0
    4.1628   -0.6524    0.0000 C   0  0
    5.5235   -1.6216    0.0000 C   0  0
    6.7164   -0.7331    0.0000 C   0  0
  7  9  1  0
  4  7  1  0
  6  8  2  0
 11 13  1  0
 14 15  1  0
  1  3  2  0
  1  2  1  0
  8 11  1  0
  1  4  1  0
 15 16  1  0
  2  5  2  0
  3  6  1  0
  7 10  1  0
  5  8  1  0
 12 14  1  0
  9 12  1  0
M  END
>  <SOM>
11

$$$$

SciTegic02211520382D

 31 35  0  0  0  0            999 V2000
    1.1763   -1.5442    0.0000 C   0  0  2  0  0  0
   -0.1503   -2.3525    0.0000 C   0  0
    2.5080   -2.3473    0.0000 C   0  0  2  0  0  0
    1.1711   -0.0052    0.0000 C   0  0
   -0.1451   -3.8760    0.0000 C   0  0
   -1.4716   -1.5442    0.0000 C   0  0
    2.5080   -3.8604    0.0000 C   0  0  1  0  0  0
    3.9848   -1.8136    0.0000 C   0  0
    2.5028    0.7876    0.0000 C   0  0
   -0.1555    0.7824    0.0000 C   0  0
    1.1814   -4.6273    0.0000 C   0  0
   -1.4613   -4.6273    0.0000 C   0  0
   -2.7982   -2.3525    0.0000 C   0  0
    3.9900   -4.3371    0.0000 C   0  0
    4.8968   -3.0935    0.0000 O   0  0
    4.4770   -0.3524    0.0000 O   0  0
    2.5028    2.3266    0.0000 C   0  0
   -0.1606    2.3162    0.0000 C   0  0
   -2.7982   -3.8811    0.0000 C   0  0
   -4.2853   -1.8343    0.0000 O   0  0
    1.1659    3.0883    0.0000 C   0  0
    3.8241    3.1091    0.0000 O   0  0
   -1.4975    3.0780    0.0000 O   0  0
   -4.2750   -4.3630    0.0000 O   0  0
   -5.1610   -3.1246    0.0000 C   0  0
    1.1659    4.6273    0.0000 O   0  0
    5.1610    2.3422    0.0000 C   0  0
   -2.8396    2.3162    0.0000 C   0  0
    2.4976    5.3994    0.0000 C   0  0
    2.5235   -0.8084    0.0000 H   0  0
    2.5183   -5.3994    0.0000 H   0  0
 19 24  1  0
  1  3  1  0
  1  2  1  0
 20 25  1  0
  7 31  1  0
  1  4  1  0
  3  7  1  0
 22 27  1  0
 23 28  1  0
  6 13  2  0
 13 20  1  0
  3  8  1  0
  5 12  1  0
  5 11  1  0
  2  5  2  0
 10 18  1  0
  9 17  2  0
  4 10  2  0
  3 30  1  0
 17 21  1  0
 17 22  1  0
 26 29  1  0
 12 19  2  0
  4  9  1  0
 13 19  1  0
 24 25  1  0
 18 21  2  0
 14 15  1  0
 18 23  1  0
  8 15  1  0
  8 16  2  0
  7 14  1  0
  2  6  1  0
  7 11  1  0
 21 26  1  0
M  END
>  <SOM>
26

$$$$

SciTegic02211520382D

 34 37  0  0  0  0            999 V2000
   -6.0173   -1.1434    0.0000 C   0  0
   -6.0173    0.3730    0.0000 C   0  0
   -4.6549   -1.8976    0.0000 N   0  0
   -7.3554   -1.8976    0.0000 N   0  0
   -7.3554    1.1272    0.0000 O   0  0
   -4.6549    1.1272    0.0000 C   0  0
   -3.3087   -1.1434    0.0000 C   0  0
   -8.7178   -1.1434    0.0000 C   0  0
   -8.7178    0.3730    0.0000 C   0  0
   -3.3087    0.3730    0.0000 C   0  0
   -1.9463   -1.8976    0.0000 N   0  0
  -10.0558   -1.8976    0.0000 O   0  0
  -10.2180    0.0000    0.0000 C   0  0
  -10.0558    1.1434    0.0000 C   0  0
   -0.6082   -1.1434    0.0000 C   0  0
    0.7542   -1.8976    0.0000 N   0  0
   -0.6082    0.3730    0.0000 C   0  0
    2.1004   -1.1434    0.0000 C   0  0
    0.7542    1.1272    0.0000 C   0  0
   -1.9625    1.1272    0.0000 F   0  0
    3.4628   -1.8976    0.0000 N   0  0
    2.1004    0.3730    0.0000 N   0  0
    4.8090   -1.1353    0.0000 C   0  0
    6.1633   -1.8976    0.0000 C   0  0
    4.8008    0.3649    0.0000 C   0  0
    7.5175   -1.1434    0.0000 C   0  0
    6.1470    1.1434    0.0000 C   0  0
    7.5175    0.3730    0.0000 C   0  0
    8.8718   -1.8976    0.0000 O   0  0
    6.1389    2.6356    0.0000 O   0  0
    8.8637    1.1434    0.0000 O   0  0
    8.8718   -3.4060    0.0000 C   0  0
    7.4932    3.4060    0.0000 C   0  0
   10.2180    0.3811    0.0000 C   0  0
 19 22  2  0
 27 30  1  0
  1  3  1  0
  1  2  2  0
 15 17  2  0
 15 16  1  0
  4  8  1  0
  1  4  1  0
  3  7  2  0
 28 31  1  0
  5  9  1  0
 29 32  1  0
  6 10  2  0
 23 24  2  0
 16 18  2  0
 17 19  1  0
 30 33  1  0
  9 14  1  0
  9 13  1  0
 23 25  1  0
 25 27  2  0
 11 15  1  0
  8  9  1  0
 17 20  1  0
 27 28  1  0
 26 28  2  0
 26 29  1  0
 24 26  1  0
 31 34  1  0
 18 21  1  0
 18 22  1  0
  8 12  2  0
  2  5  1  0
  2  6  1  0
  7 11  1  0
  7 10  1  0
 21 23  1  0
M  END
>  <SOM>
31

$$$$

SciTegic02211520382D

 34 37  0  0  0  0            999 V2000
   -6.0173   -1.1434    0.0000 C   0  0
   -6.0173    0.3730    0.0000 C   0  0
   -4.6549   -1.8976    0.0000 N   0  0
   -7.3554   -1.8976    0.0000 N   0  0
   -7.3554    1.1272    0.0000 O   0  0
   -4.6549    1.1272    0.0000 C   0  0
   -3.3087   -1.1434    0.0000 C   0  0
   -8.7178   -1.1434    0.0000 C   0  0
   -8.7178    0.3730    0.0000 C   0  0
   -3.3087    0.3730    0.0000 C   0  0
   -1.9463   -1.8976    0.0000 N   0  0
  -10.0558   -1.8976    0.0000 O   0  0
  -10.2180    0.0000    0.0000 C   0  0
  -10.0558    1.1434    0.0000 C   0  0
   -0.6082   -1.1434    0.0000 C   0  0
    0.7542   -1.8976    0.0000 N   0  0
   -0.6082    0.3730    0.0000 C   0  0
    2.1004   -1.1434    0.0000 C   0  0
    0.7542    1.1272    0.0000 C   0  0
   -1.9625    1.1272    0.0000 F   0  0
    3.4628   -1.8976    0.0000 N   0  0
    2.1004    0.3730    0.0000 N   0  0
    4.8090   -1.1353    0.0000 C   0  0
    6.1633   -1.8976    0.0000 C   0  0
    4.8008    0.3649    0.0000 C   0  0
    7.5175   -1.1434    0.0000 C   0  0
    6.1470    1.1434    0.0000 C   0  0
    7.5175    0.3730    0.0000 C   0  0
    8.8718   -1.8976    0.0000 O   0  0
    6.1389    2.6356    0.0000 O   0  0
    8.8637    1.1434    0.0000 O   0  0
    8.8718   -3.4060    0.0000 C   0  0
    7.4932    3.4060    0.0000 C   0  0
   10.2180    0.3811    0.0000 C   0  0
 19 22  2  0
 27 30  1  0
  1  3  1  0
  1  2  2  0
 15 17  2  0
 15 16  1  0
  4  8  1  0
  1  4  1  0
  3  7  2  0
 28 31  1  0
  5  9  1  0
 29 32  1  0
  6 10  2  0
 23 24  2  0
 16 18  2  0
 17 19  1  0
 30 33  1  0
  9 14  1  0
  9 13  1  0
 23 25  1  0
 25 27  2  0
 11 15  1  0
  8  9  1  0
 17 20  1  0
 27 28  1  0
 26 28  2  0
 26 29  1  0
 24 26  1  0
 31 34  1  0
 18 21  1  0
 18 22  1  0
  8 12  2  0
  2  5  1  0
  2  6  1  0
  7 11  1  0
  7 10  1  0
 21 23  1  0
M  END
>  <SOM>
31

$$$$

SciTegic02211520382D

 27 30  0  0  0  0            999 V2000
   -0.0127   -1.5908    0.0000 C   0  0
   -1.4768   -1.1218    0.0000 C   0  0
    1.3247   -0.8113    0.0000 C   0  0
    0.0000   -3.1310    0.0000 N   0  0
   -1.9648    0.3423    0.0000 C   0  0
   -2.3768   -2.3704    0.0000 C   0  0
    1.3373    0.7225    0.0000 N   0  0
    2.6493   -1.5908    0.0000 N   0  0
   -1.4641   -3.6127    0.0000 C   0  0
    1.3247   -3.8916    0.0000 N   0  0
   -3.4732    0.6528    0.0000 N   0  0
    2.6810    1.4831    0.0000 C   0  0
    2.6556   -3.1310    0.0000 C   0  0
   -3.9486    2.1106    0.0000 C   0  0
   -4.4873   -0.5007    0.0000 C   0  0
    4.0056    0.6972    0.0000 C   0  0
    2.6937    3.0169    0.0000 C   0  0
   -5.4507    2.4275    0.0000 C   0  0  2  0  0  0
   -5.9958   -0.1838    0.0000 C   0  0
    5.3303    1.4451    0.0000 C   0  0
    4.0373    3.7648    0.0000 C   0  0
   -6.4775    1.2803    0.0000 C   0  0  1  0  0  0
   -5.9261    3.8916    0.0000 O   0  0
    5.3620    2.9789    0.0000 C   0  0
    6.6423    0.6592    0.0000 O   0  0
   -7.9859    1.5972    0.0000 N   0  0
    7.9859    1.3944    0.0000 C   0  0
 19 22  1  0
 15 19  1  0
  1  3  1  0
  1  2  2  0
 20 24  1  0
 20 25  1  0
  1  4  1  0
  3  7  1  0
 22 26  1  0
  3  8  2  0
  5 11  1  0
 10 13  2  0
  6  9  2  0
  4 10  1  0
 25 27  1  0
 11 15  1  0
 11 14  1  0
 17 21  1  0
 12 16  1  0
 12 17  2  0
  4  9  1  0
 16 20  2  0
 18 23  1  0
 18 22  1  0
 14 18  1  0
  8 13  1  0
  2  5  1  0
  2  6  1  0
  7 12  1  0
 21 24  2  0
M  END
>  <SOM>
25

$$$$

SciTegic02211520382D

 27 30  0  0  0  0            999 V2000
   -2.0592   -2.0932    0.0000 C   0  0
   -1.0891   -3.2901    0.0000 C   0  0
   -1.3047   -0.7601    0.0000 N   0  0
   -3.5851   -2.1216    0.0000 N   0  0
   -1.4182   -4.7991    0.0000 C   0  0
    0.3801   -2.8193    0.0000 C   0  0
    0.2269   -0.7715    0.0000 C   0  0
   -2.0648    0.5843    0.0000 C   0  0
   -4.5324   -3.3242    0.0000 C   0  0
   -2.8023   -5.4854    0.0000 S   0  0
   -0.2836   -5.8258    0.0000 C   0  0
    1.5259   -3.8574    0.0000 C   0  0
    1.0097    0.5502    0.0000 C   0  0
   -1.2877    1.9117    0.0000 C   0  0
   -4.2091   -4.8104    0.0000 C   0  0
   -6.0017   -2.8533    0.0000 C   0  0
    1.1856   -5.3606    0.0000 C   0  0
    0.2439    1.8947    0.0000 N   0  0
   -5.3550   -5.8542    0.0000 C   0  0
   -7.1475   -3.8914    0.0000 C   0  0
    1.0211    3.2221    0.0000 C   0  0
   -6.8015   -5.4004    0.0000 C   0  0
    2.5527    3.2050    0.0000 C   0  0
    3.3185    4.5324    0.0000 O   0  0
    4.8444    4.5268    0.0000 C   0  0
    5.6216    5.8542    0.0000 C   0  0
    7.1475    5.8542    0.0000 O   0  0
 19 22  2  0
 15 19  1  0
  1  3  1  0
  1  2  1  0
 20 22  1  0
  1  4  2  0
  3  7  1  0
  6 12  2  0
 23 24  1  0
  3  8  1  0
  5 11  1  0
  5 10  1  0
 10 15  1  0
  9 16  1  0
  9 15  2  0
 24 25  1  0
 25 26  1  0
 11 17  2  0
 12 17  1  0
  4  9  1  0
 13 18  1  0
 16 20  2  0
 18 21  1  0
 26 27  1  0
  8 14  1  0
 14 18  1  0
  2  5  2  0
  2  6  1  0
  7 13  1  0
 21 23  1  0
M  END
>  <SOM>
24

$$$$

SciTegic02211520382D

 21 22  0  0  0  0            999 V2000
   -0.8418    0.0385    0.0000 C   0  0
    0.4897   -0.7318    0.0000 C   0  0
   -2.1733   -0.7263    0.0000 C   0  0
   -0.8418    1.5846    0.0000 C   0  0
    1.8267    0.0385    0.0000 C   0  0
    0.4897   -2.2668    0.0000 C   0  0
   -3.5103    0.0385    0.0000 C   0  0
   -2.1733   -2.2668    0.0000 C   0  0
    0.6052    2.0908    0.0000 Cl  0  0
   -2.0963    2.4704    0.0000 Cl  0  0
   -0.1596    3.1747    0.0000 Cl  0  0
    3.1582   -0.7318    0.0000 C   0  0
    1.8212   -3.0371    0.0000 C   0  0
   -4.8418   -0.7263    0.0000 C   0  0
   -3.5103   -3.0371    0.0000 C   0  0
    3.1582   -2.2668    0.0000 C   0  0
    4.4897    0.0385    0.0000 O   0  0
   -4.8418   -2.2668    0.0000 C   0  0
    4.4842   -3.0371    0.0000 O   0  0
   -6.1678   -3.0371    0.0000 O   0  0
    5.8377   -2.1953    0.0000 C   0  0
 19 21  1  0
  1  3  1  0
  1  2  1  0
  1  4  1  0
  3  7  1  0
 15 18  2  0
  6 13  2  0
 16 19  1  0
  3  8  2  0
  5 12  1  0
  2  5  2  0
  4 10  1  0
  4 11  1  0
 13 16  1  0
 12 16  2  0
 12 17  1  0
  4  9  1  0
 18 20  1  0
  8 15  1  0
 14 18  1  0
  7 14  2  0
  2  6  1  0
M  END
>  <SOM>
19

$$$$

SciTegic02211520382D

 29 31  0  0  0  0            999 V2000
   -2.0019    1.9205    0.0000 C   0  0
   -2.0019    0.3841    0.0000 C   0  0
   -3.3346    2.6945    0.0000 C   0  0
   -0.6693    2.6945    0.0000 C   0  0
   -3.3346   -0.3899    0.0000 C   0  0
   -0.6693   -0.3899    0.0000 O   0  0
   -4.6673    1.9205    0.0000 C   0  0
   -3.3346    4.2308    0.0000 O   0  0
    0.6693    1.9205    0.0000 C   0  0
   -0.6693    4.2308    0.0000 O   0  0
   -4.6673    0.3841    0.0000 C   0  0
   -3.3346   -1.9263    0.0000 O   0  0
    0.6693    0.3841    0.0000 C   0  0
   -6.0000    2.6945    0.0000 O   0  0
   -1.9961    5.0048    0.0000 C   0  0
   -6.0000   -0.3899    0.0000 O   0  0
   -2.0019   -2.6945    0.0000 C   0  0
    2.0019   -0.3899    0.0000 C   0  0
   -7.3327    1.9205    0.0000 C   0  0
   -6.0000   -1.9263    0.0000 C   0  0
    2.0019   -1.9205    0.0000 C   0  0
    3.3346    0.3841    0.0000 C   0  0
    3.3346   -2.6945    0.0000 C   0  0
    4.6673   -0.3899    0.0000 C   0  0
    4.6673   -1.9205    0.0000 C   0  0
    3.3346   -4.2308    0.0000 O   0  0
    6.0000   -2.6945    0.0000 O   0  0
    2.0019   -5.0048    0.0000 C   0  0
    7.3327   -1.9263    0.0000 C   0  0
  1  3  1  0
  1  2  2  0
  1  4  1  0
  3  7  2  0
 22 24  1  0
 23 26  1  0
  6 13  1  0
 23 25  1  0
  3  8  1  0
  5 12  1  0
  5 11  2  0
  2  5  1  0
  9 13  2  0
  4 10  2  0
 24 25  2  0
 25 27  1  0
 11 16  1  0
 27 29  1  0
 26 28  1  0
 12 17  1  0
  4  9  1  0
 13 18  1  0
 16 20  1  0
 18 21  1  0
 18 22  2  0
  8 15  1  0
 14 19  1  0
  7 14  1  0
  2  6  1  0
  7 11  1  0
 21 23  2  0
M  END
>  <SOM>
14

$$$$

SciTegic02211520382D

 29 31  0  0  0  0            999 V2000
   -2.0019    1.9205    0.0000 C   0  0
   -2.0019    0.3841    0.0000 C   0  0
   -3.3346    2.6945    0.0000 C   0  0
   -0.6693    2.6945    0.0000 C   0  0
   -3.3346   -0.3899    0.0000 C   0  0
   -0.6693   -0.3899    0.0000 O   0  0
   -4.6673    1.9205    0.0000 C   0  0
   -3.3346    4.2308    0.0000 O   0  0
    0.6693    1.9205    0.0000 C   0  0
   -0.6693    4.2308    0.0000 O   0  0
   -4.6673    0.3841    0.0000 C   0  0
   -3.3346   -1.9263    0.0000 O   0  0
    0.6693    0.3841    0.0000 C   0  0
   -6.0000    2.6945    0.0000 O   0  0
   -1.9961    5.0048    0.0000 C   0  0
   -6.0000   -0.3899    0.0000 O   0  0
   -2.0019   -2.6945    0.0000 C   0  0
    2.0019   -0.3899    0.0000 C   0  0
   -7.3327    1.9205    0.0000 C   0  0
   -6.0000   -1.9263    0.0000 C   0  0
    2.0019   -1.9205    0.0000 C   0  0
    3.3346    0.3841    0.0000 C   0  0
    3.3346   -2.6945    0.0000 C   0  0
    4.6673   -0.3899    0.0000 C   0  0
    4.6673   -1.9205    0.0000 C   0  0
    3.3346   -4.2308    0.0000 O   0  0
    6.0000   -2.6945    0.0000 O   0  0
    2.0019   -5.0048    0.0000 C   0  0
    7.3327   -1.9263    0.0000 C   0  0
  1  3  1  0
  1  2  2  0
  1  4  1  0
  3  7  2  0
 22 24  1  0
 23 26  1  0
  6 13  1  0
 23 25  1  0
  3  8  1  0
  5 12  1  0
  5 11  2  0
  2  5  1  0
  9 13  2  0
  4 10  2  0
 24 25  2  0
 25 27  1  0
 11 16  1  0
 27 29  1  0
 26 28  1  0
 12 17  1  0
  4  9  1  0
 13 18  1  0
 16 20  1  0
 18 21  1  0
 18 22  2  0
  8 15  1  0
 14 19  1  0
  7 14  1  0
  2  6  1  0
  7 11  1  0
 21 23  2  0
M  END
>  <SOM>
27

$$$$

SciTegic02211520382D

 29 31  0  0  0  0            999 V2000
   -2.0019    1.9205    0.0000 C   0  0
   -2.0019    0.3841    0.0000 C   0  0
   -3.3346    2.6945    0.0000 C   0  0
   -0.6693    2.6945    0.0000 C   0  0
   -3.3346   -0.3899    0.0000 C   0  0
   -0.6693   -0.3899    0.0000 O   0  0
   -4.6673    1.9205    0.0000 C   0  0
   -3.3346    4.2308    0.0000 O   0  0
    0.6693    1.9205    0.0000 C   0  0
   -0.6693    4.2308    0.0000 O   0  0
   -4.6673    0.3841    0.0000 C   0  0
   -3.3346   -1.9263    0.0000 O   0  0
    0.6693    0.3841    0.0000 C   0  0
   -6.0000    2.6945    0.0000 O   0  0
   -1.9961    5.0048    0.0000 C   0  0
   -6.0000   -0.3899    0.0000 O   0  0
   -2.0019   -2.6945    0.0000 C   0  0
    2.0019   -0.3899    0.0000 C   0  0
   -7.3327    1.9205    0.0000 C   0  0
   -6.0000   -1.9263    0.0000 C   0  0
    2.0019   -1.9205    0.0000 C   0  0
    3.3346    0.3841    0.0000 C   0  0
    3.3346   -2.6945    0.0000 C   0  0
    4.6673   -0.3899    0.0000 C   0  0
    4.6673   -1.9205    0.0000 C   0  0
    3.3346   -4.2308    0.0000 O   0  0
    6.0000   -2.6945    0.0000 O   0  0
    2.0019   -5.0048    0.0000 C   0  0
    7.3327   -1.9263    0.0000 C   0  0
  1  3  1  0
  1  2  2  0
  1  4  1  0
  3  7  2  0
 22 24  1  0
 23 26  1  0
  6 13  1  0
 23 25  1  0
  3  8  1  0
  5 12  1  0
  5 11  2  0
  2  5  1  0
  9 13  2  0
  4 10  2  0
 24 25  2  0
 25 27  1  0
 11 16  1  0
 27 29  1  0
 26 28  1  0
 12 17  1  0
  4  9  1  0
 13 18  1  0
 16 20  1  0
 18 21  1  0
 18 22  2  0
  8 15  1  0
 14 19  1  0
  7 14  1  0
  2  6  1  0
  7 11  1  0
 21 23  2  0
M  END
>  <SOM>
16

$$$$

SciTegic02211520382D

 24 27  0  0  0  0            999 V2000
   -1.3066    0.5829    0.0000 C   0  0  2  0  0  0
   -1.3223   -0.9976    0.0000 C   0  0  2  0  0  0
    0.0548    1.3144    0.0000 C   0  0  2  0  0  0
   -2.5819    1.4748    0.0000 C   0  0  2  0  0  0
   -2.6445    0.3677    0.0000 O   0  0
    0.0782   -1.7408    0.0000 O   0  0
   -2.4254   -1.9521    0.0000 O   0  0
    1.3927    0.5281    0.0000 C   0  0  2  0  0  0
    0.0352    2.9340    0.0000 C   0  0
   -2.5858    2.9731    0.0000 C   0  0  1  0  0  0
   -4.0724    0.9702    0.0000 C   0  0
   -2.6406   -1.0054    0.0000 O   0  0
    1.3927   -0.9780    0.0000 C   0  0  1  0  0  0
   -3.8885   -1.7017    0.0000 C   0  0  2  0  0  0
    2.7032    1.2910    0.0000 C   0  0
   -1.1267    3.6538    0.0000 C   0  0
   -3.7320    3.8298    0.0000 C   0  0
   -4.6162   -0.4303    0.0000 C   0  0
    2.7032   -1.7369    0.0000 O   0  0
   -4.4245   -3.3956    0.0000 C   0  0
    3.8611   -0.7433    0.0000 C   0  0
   -1.3027   -2.3316    0.0000 H   0  0
    1.3770    2.1712    0.0000 H   0  0
   -3.7125    2.4450    0.0000 H   0  0
 19 21  1  0
  1  3  1  0
  1  2  1  0
  3 23  1  0
  1  5  1  0
  1  4  1  0
  6 13  1  0
  3  9  1  0
  3  8  1  0
  5 12  1  0
 10 16  1  0
 10 17  1  0
  2 22  1  0
  9 16  1  0
  4 10  1  0
  4 11  1  0
 14 20  1  0
 11 18  1  0
 12 14  1  0
 13 19  1  0
  4 24  1  0
  8 15  1  0
 14 18  1  0
  8 13  1  0
  7 14  1  0
  2  6  1  0
  2  7  1  0
M  END
>  <SOM>
19

$$$$

SciTegic02211520382D

 40 44  0  0  0  0            999 V2000
    1.4534    1.0190    0.0000 C   0  0
    1.4534   -0.5179    0.0000 C   0  0
    2.7814    1.7875    0.0000 C   0  0  1  0  0  0
    0.1253    1.7875    0.0000 C   0  0
    2.7814   -1.2863    0.0000 O   0  0
    0.1253   -1.2863    0.0000 C   0  0
    4.1178    1.0190    0.0000 C   0  0  1  0  0  0
    2.7814    3.3243    0.0000 O   0  0
   -1.2111    1.0190    0.0000 C   0  0
    4.1178   -0.5179    0.0000 C   0  0
   -1.2111   -0.5179    0.0000 C   0  0
    5.4459    1.7875    0.0000 C   0  0
   -2.5392    1.7875    0.0000 O   0  0
    6.7740    1.0190    0.0000 C   0  0
   -3.8673    1.0190    0.0000 C   0  0
    8.1104    1.7875    0.0000 C   0  0
    6.7740   -0.5179    0.0000 C   0  0
   -5.2371    1.7290    0.0000 C   0  0
    9.4384    1.0190    0.0000 C   0  0
    8.1104    3.3243    0.0000 O   0  0
    8.1104   -1.2863    0.0000 C   0  0
   -6.5568    1.1025    0.0000 S   0  0
   -5.4877    3.3076    0.0000 N   0  0
    9.4384   -0.5179    0.0000 C   0  0
    9.4384    4.0928    0.0000 C   0  0
    8.1104   -2.8232    0.0000 N   0  0
   -7.6426    2.1132    0.0000 C   0  0
   -6.9577    3.4997    0.0000 C   0  0
    6.7907   -3.6167    0.0000 S   0  0
   -9.1879    1.9963    0.0000 C   0  0
   -7.8347    4.7777    0.0000 C   0  0
    5.4877   -4.4102    0.0000 C   0  0
    7.5925   -4.9364    0.0000 O   0  0
    5.9888   -2.3053    0.0000 O   0  0
  -10.0482    3.2742    0.0000 C   0  0
   -9.3716    4.6691    0.0000 C   0  0
    4.1512   -3.6751    0.0000 F   0  0
    5.9805   -5.7549    0.0000 F   0  0
    4.8863   -5.8134    0.0000 F   0  0
  -10.2319    5.9471    0.0000 F   0  0
 29 34  2  0
 15 18  1  0
 27 30  1  0
 29 33  2  0
 19 24  1  0
  1  3  1  0
  1  2  2  0
 20 25  1  0
  1  4  1  0
  3  7  1  0
 28 31  1  0
 22 27  1  0
 23 28  1  0
 29 32  1  0
 16 19  2  0
  3  8  1  0
  5 10  1  0
 35 36  1  0
 32 37  1  0
 30 35  2  0
 32 38  1  0
 32 39  1  0
  9 13  1  0
  9 11  1  0
  6 11  2  0
 36 40  1  0
 18 23  2  0
 13 15  1  0
 17 21  1  0
 14 17  2  0
 26 29  1  0
 12 14  1  0
  4  9  2  0
 31 36  2  0
 16 20  1  0
 14 16  1  0
 18 22  1  0
  2  5  1  0
  2  6  1  0
 27 28  2  0
  7 10  1  0
  7 12  1  0
 21 24  2  0
 21 26  1  0
M  END
>  <SOM>
20

$$$$

SciTegic02211520382D

 22 24  0  0  0  0            999 V2000
   -0.6805   -0.1294    0.0000 C   0  0
   -0.6805   -1.6704    0.0000 C   0  0
    0.6524    0.6411    0.0000 C   0  0
   -2.0134    0.6411    0.0000 C   0  0
   -2.0134   -2.4409    0.0000 C   0  0
    0.6524   -2.4409    0.0000 N   0  0
    0.6524    2.1822    0.0000 N   0  0
    1.9853   -0.1294    0.0000 N   0  0
   -3.3463   -0.1294    0.0000 C   0  0
   -3.3463   -1.6704    0.0000 C   0  0
    1.9853   -1.6704    0.0000 C   0  0
    1.9909    2.9470    0.0000 C   0  0
   -4.6905    0.6411    0.0000 O   0  0
   -4.6905   -2.4409    0.0000 O   0  0
    3.3182    2.1709    0.0000 C   0  0
    1.9966    4.4880    0.0000 C   0  0
   -5.8716   -0.0900    0.0000 C   0  0
   -4.6905   -4.0437    0.0000 C   0  0
    4.6568    2.9358    0.0000 C   0  0
    3.3351    5.2529    0.0000 C   0  0
    4.6624    4.4768    0.0000 C   0  0
    5.9953    5.3373    0.0000 O   0  0
 15 19  2  0
 19 21  1  0
  1  3  1  0
  1  2  2  0
  1  4  1  0
  3  7  1  0
  6 11  2  0
  3  8  2  0
  5 10  2  0
 10 14  1  0
  9 13  1  0
  9 10  1  0
 12 15  1  0
 13 17  1  0
 12 16  2  0
  4  9  2  0
 16 20  1  0
 20 21  2  0
 14 18  1  0
  8 11  1  0
  2  5  1  0
  2  6  1  0
  7 12  1  0
 21 22  1  0
M  END
>  <SOM>
14

$$$$

SciTegic02211520382D

 24 26  0  0  0  0            999 V2000
   -6.6598   -0.4731    0.0000 C   0  0
   -6.6598    1.0570    0.0000 C   0  0
   -5.2111   -1.0422    0.0000 N   0  0
   -7.9829   -1.2418    0.0000 C   0  0
   -5.0485    1.5301    0.0000 N   0  0
   -7.9829    1.8257    0.0000 C   0  0
   -4.1097    0.1552    0.0000 C   0  0
   -9.3134   -0.4731    0.0000 C   0  0
   -9.3134    1.0570    0.0000 C   0  0
   -2.5205    0.0443    0.0000 S   0  0
   -1.7001   -1.3157    0.0000 C   0  0
   -0.1404   -0.9979    0.0000 C   0  0
    0.3622    0.5174    0.0000 C   0  0
    0.9166   -2.1805    0.0000 N   0  0
    1.9218    0.8353    0.0000 C   0  0
   -0.4435    1.6188    0.0000 C   0  0
    2.4762   -1.8627    0.0000 C   0  0
    2.9788   -0.3474    0.0000 C   0  0
    2.4097    2.3210    0.0000 O   0  0
    3.9693    2.3505    0.0000 C   0  0
    4.5237    0.8870    0.0000 C   0  0
    6.0833    0.9240    0.0000 C   0  0
    6.6377   -0.5396    0.0000 O   0  0
    8.1973   -0.5100    0.0000 C   0  0
 15 19  1  0
 15 18  2  0
  1  3  1  0
  1  2  2  0
 19 20  1  0
  4  8  2  0
  1  4  1  0
  3  7  1  0
 22 23  1  0
  5  7  2  0
 23 24  1  0
 10 11  1  0
  6  9  2  0
  8  9  1  0
 11 12  1  0
 17 18  1  0
 13 15  1  0
 13 16  1  0
 12 14  1  0
 20 21  1  0
 12 13  2  0
 14 17  2  0
  2  5  1  0
  2  6  1  0
  7 10  1  0
 21 22  1  0
M  END
>  <SOM>
23

$$$$

SciTegic02211520382D

 24 26  0  0  0  0            999 V2000
   -6.6598   -0.4731    0.0000 C   0  0
   -6.6598    1.0570    0.0000 C   0  0
   -5.2111   -1.0422    0.0000 N   0  0
   -7.9829   -1.2418    0.0000 C   0  0
   -5.0485    1.5301    0.0000 N   0  0
   -7.9829    1.8257    0.0000 C   0  0
   -4.1097    0.1552    0.0000 C   0  0
   -9.3134   -0.4731    0.0000 C   0  0
   -9.3134    1.0570    0.0000 C   0  0
   -2.5205    0.0443    0.0000 S   0  0
   -1.7001   -1.3157    0.0000 C   0  0
   -0.1404   -0.9979    0.0000 C   0  0
    0.3622    0.5174    0.0000 C   0  0
    0.9166   -2.1805    0.0000 N   0  0
    1.9218    0.8353    0.0000 C   0  0
   -0.4435    1.6188    0.0000 C   0  0
    2.4762   -1.8627    0.0000 C   0  0
    2.9788   -0.3474    0.0000 C   0  0
    2.4097    2.3210    0.0000 O   0  0
    3.9693    2.3505    0.0000 C   0  0
    4.5237    0.8870    0.0000 C   0  0
    6.0833    0.9240    0.0000 C   0  0
    6.6377   -0.5396    0.0000 O   0  0
    8.1973   -0.5100    0.0000 C   0  0
 15 19  1  0
 15 18  2  0
  1  3  1  0
  1  2  2  0
 19 20  1  0
  4  8  2  0
  1  4  1  0
  3  7  1  0
 22 23  1  0
  5  7  2  0
 23 24  1  0
 10 11  1  0
  6  9  2  0
  8  9  1  0
 11 12  1  0
 17 18  1  0
 13 15  1  0
 13 16  1  0
 12 14  1  0
 20 21  1  0
 12 13  2  0
 14 17  2  0
  2  5  1  0
  2  6  1  0
  7 10  1  0
 21 22  1  0
M  END
>  <SOM>
23

$$$$

SciTegic02211520382D

 18 20  0  0  0  0            999 V2000
   -0.8157    1.5338    0.0000 C   0  0
   -0.8157    0.0000    0.0000 C   0  0
    0.6448    2.0076    0.0000 C   0  0
   -2.1444    2.3056    0.0000 C   0  0
   -2.1493   -0.7767    0.0000 C   0  0
    0.6497   -0.4787    0.0000 O   0  0
    1.5485    0.7669    0.0000 C   0  0
   -3.4828    1.5387    0.0000 C   0  0
   -3.4828   -0.0098    0.0000 C   0  0
   -2.1493   -2.3105    0.0000 Br  0  0
    3.0822    0.7718    0.0000 C   0  0
   -4.8212    2.3105    0.0000 O   0  0
    3.8443   -0.5715    0.0000 C   0  0
    3.8443    2.1053    0.0000 C   0  0
   -6.1547    1.5436    0.0000 C   0  0
    5.3829   -0.5715    0.0000 C   0  0
    5.3878    2.0955    0.0000 C   0  0
    6.1547    0.7620    0.0000 N   0  0
 17 18  1  0
  5 10  1  0
 11 13  1  0
 14 17  1  0
  1  3  1  0
  1  2  2  0
 13 16  1  0
  3  7  2  0
  4  8  2  0
  1  4  1  0
  2  5  1  0
  2  6  1  0
 11 14  1  0
  7 11  1  0
  8 12  1  0
  5  9  2  0
  8  9  1  0
 16 18  1  0
 12 15  1  0
  6  7  1  0
M  END
>  <SOM>
12

$$$$

SciTegic02211520382D

 46 51  0  0  0  0            999 V2000
    5.9976   -3.0425    0.0000 C   0  0
    7.3321   -2.2719    0.0000 C   0  0  1  0  0  0
    5.9976   -4.5915    0.0000 C   0  0
    4.6630   -2.2799    0.0000 C   0  0
    7.3321   -0.7308    0.0000 C   0  0
    8.6746   -3.0504    0.0000 N   0  0
    4.6630   -5.3700    0.0000 C   0  0
    7.3242   -5.3621    0.0000 C   0  0
    3.3285   -3.0504    0.0000 C   0  0
    5.9976    0.0477    0.0000 C   0  0
    8.6667   -4.5995    0.0000 C   0  0
   10.0092   -2.2799    0.0000 C   0  0
    3.3285   -4.5995    0.0000 C   0  0
    1.9939   -2.2799    0.0000 O   0  0
    4.6710   -0.7308    0.0000 C   0  0
    6.0055    1.5888    0.0000 C   0  0
    1.9780   -5.3621    0.0000 O   0  0
    0.6593   -3.0584    0.0000 C   0  0
    3.3364    0.0318    0.0000 C   0  0
    4.6710    2.3593    0.0000 C   0  0
    1.9780   -6.9032    0.0000 C   0  0
    2.0018   -0.7388    0.0000 O   0  0
    3.3285    1.5808    0.0000 C   0  0
    0.6673    0.0238    0.0000 C   0  0
    1.9939    2.3514    0.0000 O   0  0
    0.6673    1.5649    0.0000 C   0  0
   -0.6514   -0.7547    0.0000 C   0  0
   -0.6673    2.3275    0.0000 C   0  0
   -1.9939    0.0000    0.0000 C   0  0
   -2.0018    1.5570    0.0000 C   0  0
   -3.3364    2.3196    0.0000 C   0  0
   -4.6710    1.5411    0.0000 C   0  0  2  0  0  0
   -6.0135    2.2958    0.0000 C   0  0
   -4.6630   -0.0079    0.0000 N   0  0
   -7.3401    1.5332    0.0000 C   0  0
   -6.0135    3.8210    0.0000 C   0  0
   -5.9976   -0.7785    0.0000 C   0  0
   -3.3205   -0.7705    0.0000 C   0  0
   -8.6587    2.2878    0.0000 C   0  0
   -7.3401   -0.0079    0.0000 C   0  0
   -7.3401    4.5836    0.0000 C   0  0
   -8.6667    3.8130    0.0000 C   0  0
   -7.3401    6.1247    0.0000 O   0  0
  -10.0012    4.5836    0.0000 O   0  0
   -6.0055    6.9032    0.0000 C   0  0
  -10.0092    6.1247    0.0000 C   0  0
 19 22  1  0
 19 23  1  0
 15 19  2  0
 29 30  1  0
  1  3  1  0
  1  2  1  0
 20 23  2  0
  1  4  2  0
 39 42  2  0
  3  7  2  0
 22 24  1  0
 28 30  2  0
 35 39  1  0
  6 12  1  0
 42 44  1  0
 23 25  1  0
  6 11  1  0
  3  8  1  0
 32 33  1  0
  5 10  1  0
 10 15  1  0
 10 16  2  0
 30 31  1  0
 43 45  1  0
  9 14  1  0
  9 13  2  0
 41 43  1  0
 33 35  2  0
 36 41  2  0
 33 36  1  0
 37 40  1  0
 17 21  1  0
 13 17  1  0
  8 11  1  0
 26 28  1  0
 31 32  1  0
  4  9  1  0
 24 26  2  0
 24 27  1  0
 16 20  1  0
 44 46  1  0
 32 34  1  0
 34 37  1  0
 34 38  1  0
 14 18  1  0
 27 29  2  0
 35 40  1  0
  2  5  1  0
  2  6  1  0
  7 13  1  0
 41 42  1  0
M  END
>  <SOM>
14

$$$$

SciTegic02211520382D

 46 51  0  0  0  0            999 V2000
    5.9976   -3.0425    0.0000 C   0  0
    7.3321   -2.2719    0.0000 C   0  0  1  0  0  0
    5.9976   -4.5915    0.0000 C   0  0
    4.6630   -2.2799    0.0000 C   0  0
    7.3321   -0.7308    0.0000 C   0  0
    8.6746   -3.0504    0.0000 N   0  0
    4.6630   -5.3700    0.0000 C   0  0
    7.3242   -5.3621    0.0000 C   0  0
    3.3285   -3.0504    0.0000 C   0  0
    5.9976    0.0477    0.0000 C   0  0
    8.6667   -4.5995    0.0000 C   0  0
   10.0092   -2.2799    0.0000 C   0  0
    3.3285   -4.5995    0.0000 C   0  0
    1.9939   -2.2799    0.0000 O   0  0
    4.6710   -0.7308    0.0000 C   0  0
    6.0055    1.5888    0.0000 C   0  0
    1.9780   -5.3621    0.0000 O   0  0
    0.6593   -3.0584    0.0000 C   0  0
    3.3364    0.0318    0.0000 C   0  0
    4.6710    2.3593    0.0000 C   0  0
    1.9780   -6.9032    0.0000 C   0  0
    2.0018   -0.7388    0.0000 O   0  0
    3.3285    1.5808    0.0000 C   0  0
    0.6673    0.0238    0.0000 C   0  0
    1.9939    2.3514    0.0000 O   0  0
    0.6673    1.5649    0.0000 C   0  0
   -0.6514   -0.7547    0.0000 C   0  0
   -0.6673    2.3275    0.0000 C   0  0
   -1.9939    0.0000    0.0000 C   0  0
   -2.0018    1.5570    0.0000 C   0  0
   -3.3364    2.3196    0.0000 C   0  0
   -4.6710    1.5411    0.0000 C   0  0  2  0  0  0
   -6.0135    2.2958    0.0000 C   0  0
   -4.6630   -0.0079    0.0000 N   0  0
   -7.3401    1.5332    0.0000 C   0  0
   -6.0135    3.8210    0.0000 C   0  0
   -5.9976   -0.7785    0.0000 C   0  0
   -3.3205   -0.7705    0.0000 C   0  0
   -8.6587    2.2878    0.0000 C   0  0
   -7.3401   -0.0079    0.0000 C   0  0
   -7.3401    4.5836    0.0000 C   0  0
   -8.6667    3.8130    0.0000 C   0  0
   -7.3401    6.1247    0.0000 O   0  0
  -10.0012    4.5836    0.0000 O   0  0
   -6.0055    6.9032    0.0000 C   0  0
  -10.0092    6.1247    0.0000 C   0  0
 19 22  1  0
 19 23  1  0
 15 19  2  0
 29 30  1  0
  1  3  1  0
  1  2  1  0
 20 23  2  0
  1  4  2  0
 39 42  2  0
  3  7  2  0
 22 24  1  0
 28 30  2  0
 35 39  1  0
  6 12  1  0
 42 44  1  0
 23 25  1  0
  6 11  1  0
  3  8  1  0
 32 33  1  0
  5 10  1  0
 10 15  1  0
 10 16  2  0
 30 31  1  0
 43 45  1  0
  9 14  1  0
  9 13  2  0
 41 43  1  0
 33 35  2  0
 36 41  2  0
 33 36  1  0
 37 40  1  0
 17 21  1  0
 13 17  1  0
  8 11  1  0
 26 28  1  0
 31 32  1  0
  4  9  1  0
 24 26  2  0
 24 27  1  0
 16 20  1  0
 44 46  1  0
 32 34  1  0
 34 37  1  0
 34 38  1  0
 14 18  1  0
 27 29  2  0
 35 40  1  0
  2  5  1  0
  2  6  1  0
  7 13  1  0
 41 42  1  0
M  END
>  <SOM>
43

$$$$

SciTegic02211520382D

 27 29  0  0  0  0            999 V2000
    0.6664    0.9191    0.0000 C   0  0
    0.6664    2.4644    0.0000 C   0  0
    1.8612   -0.0460    0.0000 C   0  0
   -0.6664    0.1494    0.0000 C   0  0
    1.8612    3.4237    0.0000 C   0  0
   -0.6664    3.2342    0.0000 C   0  0
    1.5165   -1.5395    0.0000 C   0  0
    3.3605    0.3045    0.0000 N   0  0
   -2.0106    0.9191    0.0000 C   0  0
    3.3605    3.0848    0.0000 C   0  0
    1.5165    4.9288    0.0000 C   0  0
   -2.0106    2.4644    0.0000 C   0  0
    2.5850   -2.6654    0.0000 C   0  0
    0.0172   -1.8957    0.0000 C   0  0
    4.0326    1.6831    0.0000 N   0  0
   -3.3490    0.1608    0.0000 O   0  0
    4.3084    4.2969    0.0000 C   0  0
    2.6425    5.9858    0.0000 C   0  0
   -3.3433    3.2399    0.0000 O   0  0
    2.1255   -4.1360    0.0000 C   0  0
   -0.4251   -3.3835    0.0000 C   0  0
   -4.6818    0.9249    0.0000 C   0  0
   -3.3318    4.7794    0.0000 C   0  0
    0.6434   -4.5037    0.0000 C   0  0
    3.1710   -5.2562    0.0000 O   0  0
    0.2240   -5.9858    0.0000 O   0  0
    4.6818   -4.9173    0.0000 C   0  0
 19 23  1  0
  1  3  1  0
  1  2  2  0
 20 24  1  0
 20 25  1  0
  1  4  1  0
  3  7  1  0
  6 12  2  0
 13 20  2  0
  3  8  2  0
  5 11  1  0
  5 10  1  0
 10 15  2  0
 10 17  1  0
  9 16  1  0
  9 12  1  0
 14 21  1  0
 25 27  1  0
  7 13  1  0
 11 18  1  0
 12 19  1  0
  4  9  2  0
 24 26  1  0
 16 22  1  0
  8 15  1  0
  7 14  2  0
  2  6  1  0
  2  5  1  0
 21 24  2  0
M  END
>  <SOM>
19

$$$$

SciTegic02211520382D

 28 30  0  0  0  0            999 V2000
    0.6648    1.4675    0.0000 C   0  0
    0.6648    3.0102    0.0000 C   0  0
    1.8626    0.5017    0.0000 C   0  0
   -0.6648    0.6961    0.0000 C   0  0
    1.8626    3.9697    0.0000 C   0  0  1  0  0  0
   -0.6648    3.7816    0.0000 C   0  0
    1.5176   -0.9909    0.0000 C   0  0
    3.3614    0.8529    0.0000 N   0  0
   -2.0131    1.4675    0.0000 C   0  0
    3.3614    3.6310    0.0000 C   0  0
    1.5176    5.4811    0.0000 C   0  0
   -2.0131    3.0102    0.0000 C   0  0
    2.5838   -2.1197    0.0000 C   0  0
    0.0188   -1.3483    0.0000 C   0  0
    4.0324    2.2326    0.0000 N   0  0
   -3.3488    0.7087    0.0000 O   0  0
    4.3083    4.8477    0.0000 C   0  0
    2.6402    6.5346    0.0000 C   0  0
   -3.3426    3.7878    0.0000 O   0  0
    2.1260   -3.5871    0.0000 C   0  0
   -0.4264   -2.8346    0.0000 C   0  0
   -4.6783    1.4737    0.0000 C   0  0
   -3.3363    5.3180    0.0000 C   0  0
    0.6459   -3.9572    0.0000 C   0  0
    3.1732   -4.7097    0.0000 O   0  0
    0.2258   -5.4372    0.0000 O   0  0
    4.6783   -4.3711    0.0000 C   0  0
    1.3107   -6.5346    0.0000 C   0  0
 19 23  1  0
  1  3  1  0
  1  2  2  0
 20 24  1  0
 20 25  1  0
  1  4  1  0
  3  7  1  0
  6 12  2  0
 13 20  2  0
  3  8  2  0
  5 11  1  0
  5 10  1  0
 10 15  2  0
 10 17  1  0
  9 16  1  0
  9 12  1  0
 14 21  1  0
 25 27  1  0
  7 13  1  0
 11 18  1  0
 26 28  1  0
 12 19  1  0
  4  9  2  0
 24 26  1  0
 16 22  1  0
  8 15  1  0
  7 14  2  0
  2  6  1  0
  2  5  1  0
 21 24  2  0
M  END
>  <SOM>
19

$$$$

SciTegic02211520382D

 28 30  0  0  0  0            999 V2000
    0.6648    1.4675    0.0000 C   0  0
    0.6648    3.0102    0.0000 C   0  0
    1.8626    0.5017    0.0000 C   0  0
   -0.6648    0.6961    0.0000 C   0  0
    1.8626    3.9697    0.0000 C   0  0  1  0  0  0
   -0.6648    3.7816    0.0000 C   0  0
    1.5176   -0.9909    0.0000 C   0  0
    3.3614    0.8529    0.0000 N   0  0
   -2.0131    1.4675    0.0000 C   0  0
    3.3614    3.6310    0.0000 C   0  0
    1.5176    5.4811    0.0000 C   0  0
   -2.0131    3.0102    0.0000 C   0  0
    2.5838   -2.1197    0.0000 C   0  0
    0.0188   -1.3483    0.0000 C   0  0
    4.0324    2.2326    0.0000 N   0  0
   -3.3488    0.7087    0.0000 O   0  0
    4.3083    4.8477    0.0000 C   0  0
    2.6402    6.5346    0.0000 C   0  0
   -3.3426    3.7878    0.0000 O   0  0
    2.1260   -3.5871    0.0000 C   0  0
   -0.4264   -2.8346    0.0000 C   0  0
   -4.6783    1.4737    0.0000 C   0  0
   -3.3363    5.3180    0.0000 C   0  0
    0.6459   -3.9572    0.0000 C   0  0
    3.1732   -4.7097    0.0000 O   0  0
    0.2258   -5.4372    0.0000 O   0  0
    4.6783   -4.3711    0.0000 C   0  0
    1.3107   -6.5346    0.0000 C   0  0
 19 23  1  0
  1  3  1  0
  1  2  2  0
 20 24  1  0
 20 25  1  0
  1  4  1  0
  3  7  1  0
  6 12  2  0
 13 20  2  0
  3  8  2  0
  5 11  1  0
  5 10  1  0
 10 15  2  0
 10 17  1  0
  9 16  1  0
  9 12  1  0
 14 21  1  0
 25 27  1  0
  7 13  1  0
 11 18  1  0
 26 28  1  0
 12 19  1  0
  4  9  2  0
 24 26  1  0
 16 22  1  0
  8 15  1  0
  7 14  2  0
  2  6  1  0
  2  5  1  0
 21 24  2  0
M  END
>  <SOM>
26

$$$$

SciTegic02211520382D

 27 29  0  0  0  0            999 V2000
    0.6648    1.4675    0.0000 C   0  0
    0.6648    3.0102    0.0000 C   0  0
    1.8626    0.5017    0.0000 C   0  0
   -0.6648    0.6961    0.0000 C   0  0
    1.8626    3.9697    0.0000 C   0  0
   -0.6648    3.7816    0.0000 C   0  0
    1.5176   -0.9909    0.0000 C   0  0
    3.3614    0.8529    0.0000 N   0  0
   -2.0131    1.4675    0.0000 C   0  0
    3.3614    3.6310    0.0000 C   0  0
    1.5176    5.4811    0.0000 C   0  0
   -2.0131    3.0102    0.0000 C   0  0
    2.5838   -2.1197    0.0000 C   0  0
    0.0188   -1.3483    0.0000 C   0  0
    4.0324    2.2326    0.0000 N   0  0
   -3.3488    0.7087    0.0000 O   0  0
    4.3083    4.8477    0.0000 C   0  0
    2.6402    6.5346    0.0000 C   0  0
   -3.3426    3.7878    0.0000 O   0  0
    2.1260   -3.5871    0.0000 C   0  0
   -0.4264   -2.8346    0.0000 C   0  0
   -4.6783    1.4737    0.0000 C   0  0
    0.6459   -3.9572    0.0000 C   0  0
    3.1732   -4.7097    0.0000 O   0  0
    0.2258   -5.4372    0.0000 O   0  0
    4.6783   -4.3711    0.0000 C   0  0
    1.3107   -6.5346    0.0000 C   0  0
  1  3  1  0
  1  2  2  0
 20 24  1  0
 20 23  1  0
  1  4  1  0
  3  7  1  0
  6 12  2  0
 23 25  1  0
 13 20  2  0
  3  8  2  0
  5 11  1  0
  5 10  1  0
 10 15  2  0
 10 17  1  0
  9 16  1  0
  9 12  1  0
 14 21  1  0
 25 27  1  0
  7 13  1  0
 11 18  1  0
 12 19  1  0
  4  9  2  0
 24 26  1  0
 16 22  1  0
  8 15  1  0
  7 14  2  0
  2  6  1  0
  2  5  1  0
 21 23  2  0
M  END
>  <SOM>
25

$$$$

SciTegic02211520382D

 18 18  0  0  0  0            999 V2000
   -3.3338    0.7572    0.0000 C   0  0
   -2.0050    1.5335    0.0000 C   0  0
   -3.3338   -0.7858    0.0000 C   0  0
   -4.6720    1.5192    0.0000 C   0  0
   -0.6715    0.7668    0.0000 N   0  0
   -4.6720   -1.5621    0.0000 C   0  0
   -6.0008    0.7525    0.0000 C   0  0
    0.6620    1.5383    0.0000 C   0  0
   -6.0008   -0.7906    0.0000 C   0  0
    1.9955    0.7715    0.0000 C   0  0  2  0  0  0
    0.6572    3.0766    0.0000 O   0  0
    2.0003   -0.7715    0.0000 N   0  0
    3.3195    1.5669    0.0000 C   0  0
    3.3480   -1.5383    0.0000 C   0  0
    4.6815    0.8382    0.0000 O   0  0
    4.6863   -0.7668    0.0000 C   0  0
    3.3433   -3.0766    0.0000 O   0  0
    6.0008    1.6431    0.0000 C   0  0
  7  9  2  0
  4  7  1  0
 10 12  1  0
 10 13  1  0
  6  9  1  0
  1  3  1  0
  1  2  1  0
  8 10  1  0
  8 11  2  0
  1  4  2  0
 13 15  1  0
  2  5  1  0
  3  6  2  0
  5  8  1  0
 15 18  1  0
 12 14  1  0
 14 17  2  0
 14 16  1  0
M  END
>  <SOM>
15

$$$$

SciTegic02211520382D

 28 30  0  0  0  0            999 V2000
    0.6648    1.4675    0.0000 C   0  0
    0.6648    3.0102    0.0000 C   0  0
    1.8626    0.5017    0.0000 C   0  0
   -0.6648    0.6961    0.0000 C   0  0
    1.8626    3.9697    0.0000 C   0  0  2  0  0  0
   -0.6648    3.7816    0.0000 C   0  0
    1.5176   -0.9909    0.0000 C   0  0
    3.3614    0.8529    0.0000 N   0  0
   -2.0131    1.4675    0.0000 C   0  0
    3.3614    3.6310    0.0000 C   0  0
    1.5176    5.4811    0.0000 C   0  0
   -2.0131    3.0102    0.0000 C   0  0
    2.5838   -2.1197    0.0000 C   0  0
    0.0188   -1.3483    0.0000 C   0  0
    4.0324    2.2326    0.0000 N   0  0
   -3.3488    0.7087    0.0000 O   0  0
    4.3083    4.8477    0.0000 C   0  0
    2.6402    6.5346    0.0000 C   0  0
   -3.3426    3.7878    0.0000 O   0  0
    2.1260   -3.5871    0.0000 C   0  0
   -0.4264   -2.8346    0.0000 C   0  0
   -4.6783    1.4737    0.0000 C   0  0
   -3.3363    5.3180    0.0000 C   0  0
    0.6459   -3.9572    0.0000 C   0  0
    3.1732   -4.7097    0.0000 O   0  0
    0.2258   -5.4372    0.0000 O   0  0
    4.6783   -4.3711    0.0000 C   0  0
    1.3107   -6.5346    0.0000 C   0  0
 19 23  1  0
  1  3  1  0
  1  2  2  0
 20 24  1  0
 20 25  1  0
  1  4  1  0
  3  7  1  0
  6 12  2  0
 13 20  2  0
  3  8  2  0
  5 11  1  0
  5 10  1  0
 10 15  2  0
 10 17  1  0
  9 16  1  0
  9 12  1  0
 14 21  1  0
 25 27  1  0
  7 13  1  0
 11 18  1  0
 26 28  1  0
 12 19  1  0
  4  9  2  0
 24 26  1  0
 16 22  1  0
  8 15  1  0
  7 14  2  0
  2  6  1  0
  2  5  1  0
 21 24  2  0
M  END
>  <SOM>
19

$$$$

SciTegic02211520382D

 28 30  0  0  0  0            999 V2000
    0.6648    1.4675    0.0000 C   0  0
    0.6648    3.0102    0.0000 C   0  0
    1.8626    0.5017    0.0000 C   0  0
   -0.6648    0.6961    0.0000 C   0  0
    1.8626    3.9697    0.0000 C   0  0  2  0  0  0
   -0.6648    3.7816    0.0000 C   0  0
    1.5176   -0.9909    0.0000 C   0  0
    3.3614    0.8529    0.0000 N   0  0
   -2.0131    1.4675    0.0000 C   0  0
    3.3614    3.6310    0.0000 C   0  0
    1.5176    5.4811    0.0000 C   0  0
   -2.0131    3.0102    0.0000 C   0  0
    2.5838   -2.1197    0.0000 C   0  0
    0.0188   -1.3483    0.0000 C   0  0
    4.0324    2.2326    0.0000 N   0  0
   -3.3488    0.7087    0.0000 O   0  0
    4.3083    4.8477    0.0000 C   0  0
    2.6402    6.5346    0.0000 C   0  0
   -3.3426    3.7878    0.0000 O   0  0
    2.1260   -3.5871    0.0000 C   0  0
   -0.4264   -2.8346    0.0000 C   0  0
   -4.6783    1.4737    0.0000 C   0  0
   -3.3363    5.3180    0.0000 C   0  0
    0.6459   -3.9572    0.0000 C   0  0
    3.1732   -4.7097    0.0000 O   0  0
    0.2258   -5.4372    0.0000 O   0  0
    4.6783   -4.3711    0.0000 C   0  0
    1.3107   -6.5346    0.0000 C   0  0
 19 23  1  0
  1  3  1  0
  1  2  2  0
 20 24  1  0
 20 25  1  0
  1  4  1  0
  3  7  1  0
  6 12  2  0
 13 20  2  0
  3  8  2  0
  5 11  1  0
  5 10  1  0
 10 15  2  0
 10 17  1  0
  9 16  1  0
  9 12  1  0
 14 21  1  0
 25 27  1  0
  7 13  1  0
 11 18  1  0
 26 28  1  0
 12 19  1  0
  4  9  2  0
 24 26  1  0
 16 22  1  0
  8 15  1  0
  7 14  2  0
  2  6  1  0
  2  5  1  0
 21 24  2  0
M  END
>  <SOM>
26

$$$$

SciTegic02211520382D

 34 35  0  0  0  0            999 V2000
   -2.9169   -0.4251    0.0000 C   0  0
   -1.6050   -1.1873    0.0000 C   0  0
   -4.2288   -1.1873    0.0000 C   0  0
   -2.9169    1.0847    0.0000 C   0  0
   -1.6050   -2.7044    0.0000 C   0  0
   -0.3371   -0.3225    0.0000 C   0  0
   -4.2288   -2.7044    0.0000 C   0  0
   -5.5480   -0.4251    0.0000 C   0  0
   -1.6050    1.8469    0.0000 C   0  0
   -4.2288    1.8469    0.0000 C   0  0
   -2.9169   -3.4593    0.0000 N   0  0
   -0.2932   -3.4593    0.0000 C   0  0
    0.8941   -1.2386    0.0000 C   0  0
   -5.5480   -3.4593    0.0000 C   0  0  1  0  0  0
   -6.8599   -1.1800    0.0000 O   0  0
   -1.6050    3.3640    0.0000 C   0  0
   -4.2288    3.3640    0.0000 C   0  0
    1.0920   -2.5945    0.0000 C   0  0
   -0.3151   -4.9837    0.0000 C   0  0
    2.1034   -0.2932    0.0000 C   0  0  2  0  0  0
   -5.5480   -4.9837    0.0000 C   0  0
   -6.8452   -2.5651    0.0000 C   0  0
   -8.0106   -0.1832    0.0000 C   0  0
   -2.9169    4.1189    0.0000 C   0  0
    3.3933   -1.1067    0.0000 C   0  0
    2.0521    1.3339    0.0000 O   0  0
   -6.9992   -5.4967    0.0000 O   0  0
   -2.9169    5.6360    0.0000 F   0  0
    4.5953   -0.1686    0.0000 C   0  0  2  0  0  0
    5.9658   -1.1726    0.0000 C   0  0
    4.5146    1.3632    0.0000 O   0  0
    7.1751   -0.2272    0.0000 C   0  0
    8.6042   -1.2166    0.0000 O   0  0
    7.1164    1.4658    0.0000 O   0  0
 29 30  1  0
 29 31  1  0
  1  3  2  0
  1  2  1  0
 20 25  1  0
 20 26  1  0
  1  4  1  0
  3  7  1  0
  6 13  2  0
 13 20  1  0
  3  8  1  0
  5 12  1  0
  5 11  1  0
  2  5  2  0
 32 34  2  0
 10 17  1  0
 30 32  1  0
 25 29  1  0
  9 16  2  0
  4 10  2  0
 14 21  1  0
 14 22  1  0
 32 33  1  0
 15 23  1  0
 24 28  1  0
 17 24  2  0
 12 18  1  0
 12 19  1  0
  4  9  1  0
 16 24  1  0
  8 15  1  0
  7 14  1  0
  2  6  1  0
  7 11  2  0
 21 27  1  0
M  END
>  <SOM>
15

$$$$

SciTegic02211520382D

 25 27  0  0  0  0            999 V2000
    0.0553    0.2694    0.0000 C   0  0
    1.5196   -0.2003    0.0000 C   0  0
    0.0553    1.8166    0.0000 N   0  0
   -1.2779   -0.4973    0.0000 N   0  0
    1.9824   -1.6716    0.0000 C   0  0
    2.4245    1.0361    0.0000 C   0  0
   -1.2779    2.5833    0.0000 C   0  0
    1.5127    2.2863    0.0000 N   0  0
   -2.6179    0.2694    0.0000 C   0  0
    0.9463   -2.7975    0.0000 C   0  0
    3.4813   -1.9824    0.0000 C   0  0
    3.9579    1.0292    0.0000 C   0  0
   -2.6179    1.8097    0.0000 N   0  0
   -1.2848    4.1237    0.0000 N   0  0
   -3.9579   -0.5180    0.0000 C   0  0
    1.4160   -4.2687    0.0000 N   0  0
   -0.5526   -2.4659    0.0000 C   0  0
    3.9579   -3.4606    0.0000 C   0  0
   -2.6179    4.8904    0.0000 C   0  0  1  0  0  0
    2.9218   -4.5934    0.0000 C   0  0
   -2.6179    6.4307    0.0000 C   0  0
   -3.9441    4.1168    0.0000 C   0  0
    3.3915   -6.0577    0.0000 O   0  0
   -3.9579    7.1974    0.0000 C   0  0
    2.3554   -7.1974    0.0000 C   0  0
 19 22  1  0
 19 21  1  0
  1  3  1  0
  1  2  2  0
 20 23  1  0
  1  4  1  0
  3  7  1  0
  6 12  1  0
 23 25  1  0
  3  8  1  0
  5 11  2  0
  5 10  1  0
 10 16  2  0
 10 17  1  0
  6  8  2  0
  9 15  1  0
  9 13  1  0
  7 13  2  0
 11 18  1  0
  4  9  2  0
 16 20  1  0
 18 20  2  0
 14 19  1  0
  7 14  1  0
  2  6  1  0
  2  5  1  0
 21 24  1  0
M  END
>  <SOM>
23

$$$$

SciTegic02211520382D

 11 11  0  0  0  0            999 V2000
    0.4996    0.9790    0.0000 C   0  0
   -0.8281    1.7636    0.0000 C   0  0
    0.4996   -0.5566    0.0000 C   0  0
    1.8306    1.7234    0.0000 N   0  3
   -2.1626    0.9790    0.0000 C   0  0
   -0.8281   -1.3411    0.0000 C   0  0
    1.8306    3.2522    0.0000 O   0  0
    3.1617    0.9153    0.0000 O   0  5
   -2.1626   -0.5566    0.0000 C   0  0
   -3.4937   -1.3009    0.0000 O   0  0
   -3.4702   -2.8097    0.0000 C   0  0
  4  7  2  0
  6  9  2  0
 10 11  1  0
  1  3  2  0
  1  2  1  0
  4  8  1  0
  1  4  1  0
  2  5  2  0
  3  6  1  0
  5  9  1  0
  9 10  1  0
M  END
>  <SOM>
10

$$$$

SciTegic02211520382D

 23 24  0  0  0  0            999 V2000
   -5.0397    0.9640    0.0000 C   0  0
   -5.0397   -0.6345    0.0000 C   0  0
   -3.6791    1.7145    0.0000 C   0  0
   -6.4979    1.4338    0.0000 C   0  0
   -3.6791   -1.3850    0.0000 C   0  0
   -6.4979   -1.1043    0.0000 C   0  0
   -2.3612    0.9640    0.0000 C   0  0
   -3.7035    3.2398    0.0000 C   0  0
   -7.3887    0.1647    0.0000 O   0  0
   -2.3612   -0.6345    0.0000 C   0  0
   -3.7035   -2.9348    0.0000 O   0  0
   -6.9677   -2.6053    0.0000 O   0  0
   -1.0006    1.7633    0.0000 O   0  0
   -0.9518   -1.4338    0.0000 C   0  0
    0.3844    0.9640    0.0000 C   0  0
    0.3600   -0.6345    0.0000 C   0  0
    1.6779   -1.3850    0.0000 C   0  0
    3.0385   -0.5857    0.0000 C   0  0
    1.6535   -2.7944    0.0000 C   0  0
    4.3564   -1.3362    0.0000 C   0  0
    5.6682   -0.5613    0.0000 C   0  0
    7.0532   -1.2935    0.0000 O   0  0
    5.6682    0.9884    0.0000 O   0  0
  1  3  1  0
  1  2  2  0
 20 21  1  0
  3  7  2  0
 16 17  2  0
  6 12  2  0
  3  8  1  0
 17 19  1  0
 17 18  1  0
  5 11  1  0
  5 10  2  0
 10 14  1  0
  6  9  1  0
 13 15  1  0
  1  4  1  0
 18 20  1  0
 14 16  1  0
  2  5  1  0
  2  6  1  0
  7 10  1  0
  7 13  1  0
  4  9  1  0
 21 23  2  0
 21 22  1  0
M  END
>  <SOM>
13

$$$$

SciTegic02211520382D

 23 24  0  0  0  0            999 V2000
   -5.0397    0.9640    0.0000 C   0  0
   -5.0397   -0.6345    0.0000 C   0  0
   -3.6791    1.7145    0.0000 C   0  0
   -6.4979    1.4338    0.0000 C   0  0
   -3.6791   -1.3850    0.0000 C   0  0
   -6.4979   -1.1043    0.0000 C   0  0
   -2.3612    0.9640    0.0000 C   0  0
   -3.7035    3.2398    0.0000 C   0  0
   -7.3887    0.1647    0.0000 O   0  0
   -2.3612   -0.6345    0.0000 C   0  0
   -3.7035   -2.9348    0.0000 O   0  0
   -6.9677   -2.6053    0.0000 O   0  0
   -1.0006    1.7633    0.0000 O   0  0
   -0.9518   -1.4338    0.0000 C   0  0
    0.3844    0.9640    0.0000 C   0  0
    0.3600   -0.6345    0.0000 C   0  0
    1.6779   -1.3850    0.0000 C   0  0
    3.0385   -0.5857    0.0000 C   0  0
    1.6535   -2.7944    0.0000 C   0  0
    4.3564   -1.3362    0.0000 C   0  0
    5.6682   -0.5613    0.0000 C   0  0
    7.0532   -1.2935    0.0000 O   0  0
    5.6682    0.9884    0.0000 O   0  0
  1  3  1  0
  1  2  2  0
 20 21  1  0
  3  7  2  0
 16 17  2  0
  6 12  2  0
  3  8  1  0
 17 19  1  0
 17 18  1  0
  5 11  1  0
  5 10  2  0
 10 14  1  0
  6  9  1  0
 13 15  1  0
  1  4  1  0
 18 20  1  0
 14 16  1  0
  2  5  1  0
  2  6  1  0
  7 10  1  0
  7 13  1  0
  4  9  1  0
 21 23  2  0
 21 22  1  0
M  END
>  <SOM>
13

$$$$

SciTegic02211520382D

 12 12  0  0  0  0            999 V2000
    0.2361    0.8425    0.0000 C   0  0
   -1.0948    1.6158    0.0000 C   0  0
    0.2361   -0.7611    0.0000 C   0  0
    1.6483    1.7582    0.0000 C   0  0
   -2.4908    0.8262    0.0000 C   0  0
   -1.1640   -1.5547    0.0000 C   0  0
    1.7012    3.1990    0.0000 C   0  0
   -2.5193   -0.7326    0.0000 C   0  0
    0.4599    3.8624    0.0000 C   0  0
    3.1013    3.9885    0.0000 N   0  0
   -3.9112   -1.5262    0.0000 O   0  0
   -3.9275   -3.5286    0.0000 C   0  0
  7  9  1  0
  4  7  1  0
 11 12  1  0
  1  3  2  0
  1  2  1  0
  8 11  1  0
  1  4  1  0
  6  8  2  0
  2  5  2  0
  3  6  1  0
  7 10  1  0
  5  8  1  0
M  END
>  <SOM>
11

$$$$

SciTegic02211520382D

 22 24  0  0  0  0            999 V2000
   -1.9909    1.3572    0.0000 C   0  0
   -0.5589    0.9081    0.0000 N   0  0
   -1.9909    2.8991    0.0000 C   0  0
   -3.3132    0.5988    0.0000 N   0  0
   -0.0599   -0.5339    0.0000 C   0  0
    0.2994    2.1456    0.0000 C   0  0
   -0.5988    3.3631    0.0000 N   0  0
   -3.3282    3.6675    0.0000 C   0  0
   -4.6455    1.3572    0.0000 C   0  0
    1.4470   -0.8333    0.0000 C   0  0
   -4.6455    2.8991    0.0000 N   0  0
   -3.3282    5.1994    0.0000 Cl  0  0
   -5.9678    0.5988    0.0000 N   0  0
    1.9360   -2.2903    0.0000 C   0  0
    2.4500    0.3193    0.0000 N   0  0
    3.4429   -2.5897    0.0000 C   0  0
    0.9231   -3.4479    0.0000 C   0  0
    3.9519    0.0299    0.0000 C   0  0
    4.4559   -1.4321    0.0000 C   0  0
    3.9369   -4.0417    0.0000 O   0  0
    5.9678   -1.7265    0.0000 C   0  0
    2.9290   -5.1994    0.0000 C   0  0
 19 21  1  0
  1  3  2  0
  1  2  1  0
 20 22  1  0
  1  4  1  0
  3  7  1  0
 15 18  2  0
 16 19  2  0
  3  8  1  0
 18 19  1  0
  5 10  1  0
 10 14  2  0
 10 15  1  0
  9 13  1  0
  9 11  1  0
  6  7  2  0
  4  9  2  0
 16 20  1  0
 14 16  1  0
 14 17  1  0
  8 11  2  0
  8 12  1  0
  2  5  1  0
  2  6  1  0
M  END
>  <SOM>
20

$$$$

SciTegic02211520382D

 14 15  0  0  0  0            999 V2000
   -0.1656   -2.0724    0.0000 C   0  0
   -0.1656   -3.6097    0.0000 C   0  0
    1.2910   -1.6265    0.0000 C   0  0
   -1.4864   -1.3292    0.0000 C   0  0
    1.2910   -4.0557    0.0000 N   0  0
   -1.4864   -4.3529    0.0000 C   0  0
    2.1489   -2.8156    0.0000 C   0  0
    1.7836   -0.1401    0.0000 C   0  0
   -2.8071   -2.0724    0.0000 C   0  0
   -2.8071   -3.6097    0.0000 C   0  0
    3.3379    0.1571    0.0000 C   0  0
   -4.1618   -1.3292    0.0000 O   0  0
    3.8348    1.5968    0.0000 N   0  0
   -4.1448    0.0255    0.0000 C   0  0
 12 14  1  0
 11 13  1  0
  1  3  1  0
  1  2  2  0
  3  7  2  0
  1  4  1  0
  2  5  1  0
  2  6  1  0
  8 11  1  0
  9 12  1  0
  9 10  1  0
  5  7  1  0
  6 10  2  0
  4  9  2  0
  3  8  1  0
M  END
>  <SOM>
12

$$$$

SciTegic02211520382D

 22 26  0  0  0  0            999 V2000
    0.6794   -0.6410    0.0000 C   0  0  2  0  0  0
    0.6794    0.7754    0.0000 C   0  0
    1.8655   -1.3128    0.0000 C   0  0  2  0  0  0
   -0.5412   -1.3473    0.0000 C   0  0  1  0  0  0
    0.6794   -2.4068    0.0000 C   0  0
   -0.5412    1.4471    0.0000 C   0  0
    1.8655    1.5124    0.0000 C   0  0
    3.0862   -0.6065    0.0000 C   0  0  1  0  0  0
    1.8655   -2.7292    0.0000 C   0  0
    1.8348    0.0653    0.0000 O   0  0
   -1.5700    0.0345    0.0000 O   0  0
   -0.5412   -2.7599    0.0000 C   0  0
    3.7311   -2.4068    0.0000 C   0  0
   -0.5412    2.8943    0.0000 C   0  0
    3.0862    0.8061    0.0000 C   0  0
    1.8655    2.8943    0.0000 C   0  0
    4.2109   -1.5393    0.0000 N   0  0
    0.6794   -3.4662    0.0000 C   0  0
   -1.7964   -3.6274    0.0000 O   0  0
    0.6794    3.6005    0.0000 C   0  0
   -1.9884    3.7618    0.0000 O   0  0
   -3.6274    3.0555    0.0000 C   0  0
  1  3  1  0
  1  2  1  0
  1  5  1  0
  1  4  1  0
  6 11  1  0
  3  9  1  0
  3  8  1  0
  6 14  1  0
  5 13  1  0
  3 10  1  0
  2  7  1  0
  4 11  1  0
  4 12  1  0
 14 21  1  0
 14 20  2  0
  9 18  1  0
 13 17  1  0
 12 18  1  0
 12 19  2  0
 16 20  1  0
  8 15  1  0
  8 17  1  0
  7 15  1  0
  2  6  2  0
  7 16  2  0
 21 22  1  0
M  END
>  <SOM>
21

$$$$

SciTegic02211520382D

 42 47  0  0  0  0            999 V2000
    1.7874   -0.9566    0.0000 C   0  0  1  0  0  0
    0.3210   -1.3783    0.0000 C   0  0  2  0  0  0
    2.6244   -2.1461    0.0000 C   0  0  1  0  0  0
    2.6622    0.2014    0.0000 O   0  0
    0.9944    0.6105    0.0000 C   0  0
    0.3210   -2.9202    0.0000 C   0  0  1  0  0  0
   -1.0384   -0.5979    0.0000 C   0  0
    0.3210    0.1573    0.0000 C   0  0
    1.7496   -3.4048    0.0000 C   0  0
    4.0090   -1.7181    0.0000 O   0  0
    4.0341   -0.2643    0.0000 C   0  0  1  0  0  0
    2.0202    1.7496    0.0000 C   0  0
   -0.5224    0.8748    0.0000 O   0  0
   -1.0384   -3.6943    0.0000 C   0  0  1  0  0  0
   -2.3475   -1.3783    0.0000 C   0  0  1  0  0  0
    5.2803    0.6168    0.0000 C   0  0
    1.4664    3.1719    0.0000 O   0  0
   -2.3475   -2.9202    0.0000 C   0  0  2  0  0  0
   -1.0384   -5.1921    0.0000 C   0  0
   -3.6817   -0.6168    0.0000 O   0  0
    6.6711   -0.0315    0.0000 C   0  0
    5.1481    2.1398    0.0000 C   0  0
    2.3223    4.2292    0.0000 C   0  0
   -3.6628   -3.6376    0.0000 C   0  0  2  0  0  0
   -2.3475   -5.9662    0.0000 C   0  0
    7.9298    0.8496    0.0000 C   0  0
    6.4005    3.0209    0.0000 C   0  0
    3.7887    3.7887    0.0000 C   0  0
    1.8188    6.0355    0.0000 O   0  0
   -3.6628   -5.1921    0.0000 C   0  0
   -4.9719   -2.9202    0.0000 C   0  0
   -3.6628   -1.9006    0.0000 C   0  0
    7.7914    2.3727    0.0000 C   0  0
    4.2796    2.3286    0.0000 C   0  0
    4.7012    5.0222    0.0000 C   0  0
   -4.9719   -5.9662    0.0000 C   0  0
   -6.2809   -3.6943    0.0000 C   0  0
   -6.2809   -5.1921    0.0000 C   0  0
   -7.6340   -5.9033    0.0000 O   0  0
    0.3210   -4.4747    0.0000 H   0  0
   -1.0384   -2.2468    0.0000 H   0  0
   -2.3475   -4.3740    0.0000 H   0  0
 15 18  1  0
 19 25  1  0
  1  3  1  0
  1  2  1  0
 23 28  1  0
  1  5  1  0
  1  4  1  0
 26 33  1  0
 28 34  1  0
 23 29  2  0
 22 27  1  0
 24 31  1  0
 24 30  1  0
 24 32  1  0
  3  9  1  0
  6 14  1  0
  5 13  2  0
  5 12  1  0
  6  9  1  0
 30 36  2  0
 27 33  1  0
 14 41  1  0
 37 38  1  0
  3 10  1  0
  4 11  1  0
 11 16  1  0
 10 11  1  0
  6 40  1  0
 38 39  2  0
 15 20  1  0
 17 23  1  0
 36 38  1  0
 12 17  1  0
 31 37  2  0
 16 22  1  0
 16 21  1  0
 28 35  1  0
 18 24  1  0
 14 18  1  0
 14 19  1  0
  7 15  1  0
  2  6  1  0
  2  7  1  0
 18 42  1  0
 25 30  1  0
 21 26  1  0
  2  8  1  0
M  END
>  <SOM>
17

$$$$

SciTegic02211520382D

 33 34  0  0  0  0            999 V2000
   -2.9169   -0.5277    0.0000 C   0  0
   -1.6050   -1.2899    0.0000 C   0  0
   -4.2288   -1.2899    0.0000 C   0  0
   -2.9169    0.9821    0.0000 C   0  0
   -1.6050   -2.8070    0.0000 C   0  0
   -0.3371   -0.4251    0.0000 C   0  0
   -4.2288   -2.8070    0.0000 C   0  0
   -5.5480   -0.5277    0.0000 C   0  0
   -1.6050    1.7443    0.0000 C   0  0
   -4.2288    1.7443    0.0000 C   0  0
   -2.9169   -3.5619    0.0000 N   0  0
   -0.2932   -3.5619    0.0000 C   0  0
    0.8941   -1.3412    0.0000 C   0  0
   -5.5480   -3.5619    0.0000 C   0  0
   -6.8599   -1.2826    0.0000 O   0  0
   -1.6050    3.2614    0.0000 C   0  0
   -4.2288    3.2614    0.0000 C   0  0
    1.0920   -2.6971    0.0000 C   0  0
   -0.3151   -5.0863    0.0000 C   0  0
    2.1034   -0.3958    0.0000 C   0  0  2  0  0  0
   -5.5480   -5.0863    0.0000 C   0  0
   -6.8452   -2.6677    0.0000 C   0  0
   -8.0106   -0.2858    0.0000 C   0  0
   -2.9169    4.0163    0.0000 C   0  0
    3.3933   -1.2093    0.0000 C   0  0
    2.0521    1.2313    0.0000 O   0  0
   -2.9169    5.5334    0.0000 F   0  0
    4.5953   -0.2712    0.0000 C   0  0  2  0  0  0
    5.9658   -1.2752    0.0000 C   0  0
    4.5146    1.2606    0.0000 O   0  0
    7.1751   -0.3298    0.0000 C   0  0
    8.6042   -1.3192    0.0000 O   0  0
    7.1164    1.3632    0.0000 O   0  0
 29 31  1  0
  1  3  2  0
  1  2  1  0
 20 25  1  0
 20 26  1  0
  1  4  1  0
  3  7  1  0
 28 30  1  0
  6 13  2  0
 13 20  1  0
  3  8  1  0
  5 12  1  0
  5 11  1  0
  2  5  2  0
 10 17  1  0
  9 16  2  0
  4 10  2  0
 14 21  1  0
 14 22  1  0
 25 28  1  0
 15 23  1  0
 17 24  2  0
 12 18  1  0
 12 19  1  0
 31 33  2  0
 31 32  1  0
  4  9  1  0
 24 27  1  0
 16 24  1  0
 28 29  1  0
  8 15  1  0
  7 14  1  0
  2  6  1  0
  7 11  2  0
M  END
>  <SOM>
15

$$$$

SciTegic02211520382D

 20 21  0  0  0  0            999 V2000
   -0.3579   -0.7213    0.0000 C   0  0
    0.9691    0.0385    0.0000 C   0  0  2  0  0  0
   -1.6959    0.0385    0.0000 C   0  0
   -0.3579   -2.2685    0.0000 C   0  0
    2.3015   -0.7268    0.0000 C   0  0
    0.9691    1.5802    0.0000 C   0  0
   -3.0284   -0.7213    0.0000 C   0  0
   -1.6959   -3.0394    0.0000 C   0  0
    2.3015   -2.2685    0.0000 C   0  0
    3.6395    0.0385    0.0000 C   0  0
    2.4227    2.0923    0.0000 Cl  0  0
   -0.2808    2.4722    0.0000 Cl  0  0
    1.6573    3.1770    0.0000 Cl  0  0
   -3.0284   -2.2685    0.0000 C   0  0
    3.6340   -3.0394    0.0000 C   0  0
    4.9720   -0.7268    0.0000 C   0  0
   -4.3608   -3.0394    0.0000 O   0  0
    4.9720   -2.2685    0.0000 C   0  0
   -5.7098   -2.2465    0.0000 C   0  0
    6.3045   -3.0394    0.0000 O   0  0
 17 19  1  0
 18 20  1  0
  5 10  2  0
 10 16  1  0
  7 14  1  0
  1  3  1  0
  1  2  1  0
  3  7  2  0
  4  8  1  0
  1  4  2  0
  2  5  1  0
  2  6  1  0
 14 17  1  0
 15 18  1  0
  9 15  2  0
  5  9  1  0
  6 12  1  0
  6 13  1  0
 16 18  2  0
  6 11  1  0
  8 14  2  0
M  END
>  <SOM>
17

$$$$

SciTegic02211520382D

 28 30  0  0  0  0            999 V2000
   -1.3376    0.3859    0.0000 C   0  0
   -1.3376    1.9192    0.0000 C   0  0
   -2.6699   -0.3912    0.0000 C   0  0
   -0.0053   -0.3912    0.0000 O   0  0
   -2.6699    2.6963    0.0000 C   0  0
   -0.0053    2.6963    0.0000 C   0  0
   -4.0022    0.3859    0.0000 C   0  0
   -2.6699   -1.9244    0.0000 O   0  0
    1.3323    0.3859    0.0000 C   0  0
   -4.0022    1.9192    0.0000 C   0  0
   -2.6699    4.2296    0.0000 O   0  0
    1.3323    1.9192    0.0000 C   0  0
   -0.0053    4.2296    0.0000 O   0  0
   -5.3345   -0.3912    0.0000 O   0  0
   -1.3376   -2.6911    0.0000 C   0  0
    2.6646   -0.3912    0.0000 C   0  0
   -5.3345    2.6963    0.0000 O   0  0
   -1.3323    5.0015    0.0000 C   0  0
   -5.3345   -1.9244    0.0000 C   0  0
    2.6646   -1.9192    0.0000 C   0  0
    3.9969    0.3859    0.0000 C   0  0
   -6.6616    1.9192    0.0000 C   0  0
    3.9969   -2.6911    0.0000 C   0  0
    5.3292   -0.3912    0.0000 C   0  0
    5.3292   -1.9192    0.0000 C   0  0
    3.9969   -4.2296    0.0000 O   0  0
    6.6616   -2.6911    0.0000 O   0  0
    2.6646   -5.0015    0.0000 C   0  0
  1  3  1  0
  1  2  2  0
 20 23  2  0
  1  4  1  0
  3  7  2  0
 23 26  1  0
  6 12  1  0
  6 13  2  0
 23 25  1  0
  3  8  1  0
  5 11  1  0
  5 10  2  0
 10 17  1  0
  9 16  1  0
  9 12  2  0
 24 25  2  0
 25 27  1  0
 11 18  1  0
 17 22  1  0
 26 28  1  0
  4  9  1  0
 16 21  2  0
 16 20  1  0
  8 15  1  0
 14 19  1  0
  7 14  1  0
  2  6  1  0
  7 10  1  0
  2  5  1  0
 21 24  1  0
M  END
>  <SOM>
26

$$$$

SciTegic02211520382D

 24 25  0  0  0  0            999 V2000
    3.9991    1.5381    0.0000 C   0  0
    5.3091    0.7425    0.0000 C   0  0
    2.6625    0.8009    0.0000 N   0  0
    4.0309    3.0762    0.0000 C   0  0
    6.6510    1.4798    0.0000 C   0  0
    5.2826   -0.7903    0.0000 C   0  0
    1.3366    1.5911    0.0000 C   0  0
    5.3728    3.8081    0.0000 C   0  0
    6.6828    3.0179    0.0000 C   0  0
    6.5926   -1.5964    0.0000 O   0  0
    3.9301   -1.5328    0.0000 O   0  0
   -0.0106    0.8327    0.0000 C   0  0
    1.3578    3.1239    0.0000 O   0  0
   -0.0265   -0.7107    0.0000 C   0  0
   -1.3631   -1.4798    0.0000 C   0  0
   -2.6837   -0.6948    0.0000 C   0  0
   -1.3684   -3.0179    0.0000 C   0  0
   -4.0256   -1.4798    0.0000 C   0  0
   -2.6837   -3.7869    0.0000 C   0  0
   -4.0256   -3.0179    0.0000 C   0  0
   -5.3515   -0.7160    0.0000 O   0  0
   -5.3515   -3.8081    0.0000 O   0  0
   -5.3515    0.8327    0.0000 C   0  0
   -6.6828   -3.0179    0.0000 C   0  0
 19 20  1  0
  1  3  1  0
  1  2  1  0
 20 22  1  0
 15 16  2  0
  4  8  1  0
  1  4  2  0
  3  7  1  0
 22 24  1  0
  5  9  1  0
 16 18  1  0
  6 11  2  0
  6 10  1  0
 17 19  2  0
  8  9  2  0
 18 20  2  0
 15 17  1  0
 12 14  2  0
 18 21  1  0
 14 15  1  0
  2  5  2  0
  2  6  1  0
  7 13  2  0
  7 12  1  0
 21 23  1  0
M  END
>  <SOM>
22

$$$$

SciTegic02211520382D

 36 41  0  0  0  0            999 V2000
   -0.0070   -5.0264    0.0000 C   0  0
   -0.0070   -6.5682    0.0000 C   0  0
    1.3376   -4.2521    0.0000 N   0  0
   -1.3376   -4.2521    0.0000 C   0  0
    1.3376   -7.3355    0.0000 O   0  0
   -1.3376   -7.3355    0.0000 C   0  0
    2.6751   -5.0264    0.0000 C   0  0
   -2.6751   -5.0264    0.0000 C   0  0
    2.6751   -6.5682    0.0000 C   0  0
   -2.6751   -6.5682    0.0000 C   0  0
    4.0057   -4.2521    0.0000 C   0  0
    4.0057   -7.3355    0.0000 C   0  0
   -4.0479   -7.3073    0.0000 O   0  0
    5.3503   -5.0264    0.0000 C   0  0
    5.3503   -6.5682    0.0000 C   0  0
   -5.3925   -6.5259    0.0000 C   0  0
    6.6878   -7.3355    0.0000 O   0  0
   -5.3573   -4.9983    0.0000 C   0  0
   -4.0127   -4.2309    0.0000 C   0  0
   -6.6878   -4.2309    0.0000 C   0  0
   -3.9986   -2.6892    0.0000 C   0  0
   -6.6808   -2.6822    0.0000 C   0  0
   -2.6822   -1.9219    0.0000 C   0  0
   -5.3362   -1.9148    0.0000 C   0  0
   -2.6963   -0.3731    0.0000 N   0  0
   -4.0479    0.3731    0.0000 C   0  0
   -1.3657    0.4013    0.0000 C   0  0
   -4.0549    1.9148    0.0000 C   0  0
   -1.3868    1.9500    0.0000 C   0  0
   -2.7385    2.7033    0.0000 N   0  0
   -2.7455    4.2521    0.0000 C   0  0
   -4.1042    4.9983    0.0000 C   0  0
   -1.4291    5.0264    0.0000 C   0  0
   -4.1253    6.5400    0.0000 C   0  0
   -1.4432    6.5682    0.0000 C   0  0
   -2.7948    7.3355    0.0000 C   0  0
 19 21  1  0
 29 30  1  0
  1  3  1  0
  1  2  2  0
 20 22  2  0
  4  8  2  0
  1  4  1  0
  3  7  2  0
 22 24  1  0
 28 30  1  0
  5  9  1  0
 35 36  1  0
  6 10  2  0
 16 18  1  0
  7  9  1  0
 18 19  2  0
 10 13  1  0
 32 34  1  0
 30 31  1  0
  9 12  2  0
 23 25  1  0
 25 27  1  0
 25 26  1  0
 11 14  2  0
 33 35  2  0
 14 15  1  0
 15 17  2  0
 27 29  1  0
 13 16  1  0
 26 28  1  0
 31 33  1  0
 31 32  2  0
 12 15  1  0
 18 20  1  0
 34 36  2  0
  8 10  1  0
  2  5  1  0
  2  6  1  0
  7 11  1  0
 21 24  2  0
 21 23  1  0
M  END
>  <SOM>
13

$$$$

SciTegic02211520382D

 18 20  0  0  0  0            999 V2000
    3.2549    0.3100    0.0000 C   0  0
    3.2549    1.8506    0.0000 C   0  0
    1.9210   -0.4556    0.0000 C   0  0
    4.5888   -0.4556    0.0000 N   0  0
    1.9210    2.6161    0.0000 C   0  0
    4.5888    2.6161    0.0000 C   0  0
    0.5871    0.3100    0.0000 C   0  0
    5.9180    0.3100    0.0000 C   0  0
    0.5871    1.8506    0.0000 C   0  0
    5.9180    1.8506    0.0000 C   0  0
   -0.7421   -0.4556    0.0000 O   0  0
   -1.9304    0.4885    0.0000 C   0  0
   -3.2549   -0.2912    0.0000 C   0  0
   -4.5982    0.4603    0.0000 C   0  0
   -3.2361   -1.8318    0.0000 C   0  0
   -5.9180   -0.3194    0.0000 C   0  0
   -4.5653   -2.6161    0.0000 C   0  0
   -5.9039   -1.8646    0.0000 C   0  0
  7  9  1  0
 17 18  2  0
 14 16  2  0
 16 18  1  0
 11 12  1  0
 13 14  1  0
  1  3  1  0
  1  2  2  0
 15 17  1  0
  3  7  2  0
  4  8  2  0
  1  4  1  0
 13 15  2  0
  2  5  1  0
  2  6  1  0
  7 11  1  0
  8 10  1  0
  5  9  2  0
  6 10  2  0
 12 13  1  0
M  END
>  <SOM>
11

$$$$

SciTegic02211520382D

 47 53  0  0  0  0            999 V2000
   -3.7656    0.5690    0.0000 C   0  0  1  0  0  0
   -3.7656   -0.7141    0.0000 C   0  0  2  0  0  0
   -2.6889    1.3668    0.0000 C   0  0  1  0  0  0
   -3.7656    1.8521    0.0000 C   0  0
   -4.9650    1.2050    0.0000 C   0  0  2  0  0  0
   -2.6889   -1.5118    0.0000 C   0  0  2  0  0  0
   -4.9650   -1.3612    0.0000 C   0  0  2  0  0  0
   -1.3277    1.0767    0.0000 C   0  0  1  0  0  0
   -2.7949    2.6387    0.0000 C   0  0
   -1.3277   -1.2273    0.0000 C   0  0  2  0  0  0
   -5.6568    0.0558    0.0000 N   0  0
   -6.1701    0.5690    0.0000 C   0  0
   -4.9650    2.4937    0.0000 O   0  0
   -2.6889   -2.7949    0.0000 O   0  0
   -5.6568   -2.4658    0.0000 C   0  0
   -6.1701   -0.7141    0.0000 C   0  0
   -4.2789   -2.4658    0.0000 C   0  0
   -0.7141   -0.0669    0.0000 C   0  0  1  0  0  0
   -0.6081    2.1757    0.0000 C   0  0  2  0  0  0
   -1.5230    3.1520    0.0000 C   0  0  1  0  0  0
   -7.0292    0.0558    0.0000 C   0  0
   -6.1701    3.1297    0.0000 C   0  0
   -1.4784   -3.4253    0.0000 C   0  0
   -4.9650   -3.5704    0.0000 O   0  0
    1.3054    1.0042    0.0000 C   0  0  2  0  0  0
   -0.0279   -1.1827    0.0000 O   0  0
    2.1645    2.1757    0.0000 O   0  0
    0.6862    3.5760    0.0000 C   0  0  2  0  0  0
   -2.2203    4.2566    0.0000 O   0  0
   -4.2789   -4.6861    0.0000 C   0  0
    2.7670    0.5132    0.0000 O   0  0
    1.3445   -1.3779    0.0000 C   0  0
    2.8563    3.2914    0.0000 C   0  0
    1.3891    4.6861    0.0000 O   0  0
    2.2203   -0.3794    0.0000 C   0  0
    1.8577   -2.5718    0.0000 O   0  0
    4.2510    3.2914    0.0000 C   0  0
    2.1645    4.3904    0.0000 O   0  0
    4.9539    2.1757    0.0000 C   0  0
    4.9539    4.3904    0.0000 C   0  0
    6.3318    2.1757    0.0000 C   0  0
    6.3318    4.3904    0.0000 C   0  0
    7.0292    3.2914    0.0000 C   0  0
   -3.7656   -1.9860    0.0000 H   0  0
   -1.4784    2.0083    0.0000 H   0  0
    0.0614    1.0767    0.0000 H   0  0
   -0.6304   -2.3319    0.0000 H   0  0
 37 40  2  0
 19 20  1  0
 19 27  1  0
 20 28  1  0
 20 29  1  0
  1  3  1  0
  1  2  1  0
  1  5  1  0
  1  4  1  0
 26 32  1  0
  8 46  1  0
 28 34  1  0
 24 30  1  0
  6 10  1  0
 11 21  1  0
  3  9  1  0
  3  8  1  0
 13 22  1  0
  5 13  1  0
  5 12  1  0
 39 41  2  0
 32 36  2  0
 32 35  1  0
 10 18  1  0
  2 44  1  0
 27 33  1  0
 40 42  1  0
  2  6  1  0
 25 28  1  0
  2  7  1  0
  6 14  1  0
  4 10  1  0
  4 11  1  0
 14 23  1  0
  9 20  1  0
 11 15  1  0
 42 43  2  0
  3 45  1  0
 33 37  1  0
 33 38  2  0
 17 24  1  0
 12 16  1  0
 18 25  1  0
 37 39  1  0
  8 18  1  0
  8 19  1  0
 18 26  1  0
  7 15  1  0
  7 17  1  0
  7 16  1  0
 10 47  1  0
 41 43  1  0
 25 31  1  0
M  END
>  <SOM>
14

$$$$

SciTegic02211520382D

 47 53  0  0  0  0            999 V2000
   -3.7656    0.5690    0.0000 C   0  0  1  0  0  0
   -3.7656   -0.7141    0.0000 C   0  0  2  0  0  0
   -2.6889    1.3668    0.0000 C   0  0  1  0  0  0
   -3.7656    1.8521    0.0000 C   0  0
   -4.9650    1.2050    0.0000 C   0  0  2  0  0  0
   -2.6889   -1.5118    0.0000 C   0  0  2  0  0  0
   -4.9650   -1.3612    0.0000 C   0  0  2  0  0  0
   -1.3277    1.0767    0.0000 C   0  0  1  0  0  0
   -2.7949    2.6387    0.0000 C   0  0
   -1.3277   -1.2273    0.0000 C   0  0  2  0  0  0
   -5.6568    0.0558    0.0000 N   0  0
   -6.1701    0.5690    0.0000 C   0  0
   -4.9650    2.4937    0.0000 O   0  0
   -2.6889   -2.7949    0.0000 O   0  0
   -5.6568   -2.4658    0.0000 C   0  0
   -6.1701   -0.7141    0.0000 C   0  0
   -4.2789   -2.4658    0.0000 C   0  0
   -0.7141   -0.0669    0.0000 C   0  0  1  0  0  0
   -0.6081    2.1757    0.0000 C   0  0  2  0  0  0
   -1.5230    3.1520    0.0000 C   0  0  1  0  0  0
   -7.0292    0.0558    0.0000 C   0  0
   -6.1701    3.1297    0.0000 C   0  0
   -1.4784   -3.4253    0.0000 C   0  0
   -4.9650   -3.5704    0.0000 O   0  0
    1.3054    1.0042    0.0000 C   0  0  2  0  0  0
   -0.0279   -1.1827    0.0000 O   0  0
    2.1645    2.1757    0.0000 O   0  0
    0.6862    3.5760    0.0000 C   0  0  2  0  0  0
   -2.2203    4.2566    0.0000 O   0  0
   -4.2789   -4.6861    0.0000 C   0  0
    2.7670    0.5132    0.0000 O   0  0
    1.3445   -1.3779    0.0000 C   0  0
    2.8563    3.2914    0.0000 C   0  0
    1.3891    4.6861    0.0000 O   0  0
    2.2203   -0.3794    0.0000 C   0  0
    1.8577   -2.5718    0.0000 O   0  0
    4.2510    3.2914    0.0000 C   0  0
    2.1645    4.3904    0.0000 O   0  0
    4.9539    2.1757    0.0000 C   0  0
    4.9539    4.3904    0.0000 C   0  0
    6.3318    2.1757    0.0000 C   0  0
    6.3318    4.3904    0.0000 C   0  0
    7.0292    3.2914    0.0000 C   0  0
   -3.7656   -1.9860    0.0000 H   0  0
   -1.4784    2.0083    0.0000 H   0  0
    0.0614    1.0767    0.0000 H   0  0
   -0.6304   -2.3319    0.0000 H   0  0
 37 40  2  0
 19 20  1  0
 19 27  1  0
 20 28  1  0
 20 29  1  0
  1  3  1  0
  1  2  1  0
  1  5  1  0
  1  4  1  0
 26 32  1  0
  8 46  1  0
 28 34  1  0
 24 30  1  0
  6 10  1  0
 11 21  1  0
  3  9  1  0
  3  8  1  0
 13 22  1  0
  5 13  1  0
  5 12  1  0
 39 41  2  0
 32 36  2  0
 32 35  1  0
 10 18  1  0
  2 44  1  0
 27 33  1  0
 40 42  1  0
  2  6  1  0
 25 28  1  0
  2  7  1  0
  6 14  1  0
  4 10  1  0
  4 11  1  0
 14 23  1  0
  9 20  1  0
 11 15  1  0
 42 43  2  0
  3 45  1  0
 33 37  1  0
 33 38  2  0
 17 24  1  0
 12 16  1  0
 18 25  1  0
 37 39  1  0
  8 18  1  0
  8 19  1  0
 18 26  1  0
  7 15  1  0
  7 17  1  0
  7 16  1  0
 10 47  1  0
 41 43  1  0
 25 31  1  0
M  END
>  <SOM>
13

$$$$

SciTegic02211520382D

 25 27  0  0  0  0            999 V2000
   -0.3756    1.1192    0.0000 C   0  0
   -1.8778    0.6760    0.0000 C   0  0
    1.0215    0.2404    0.0000 O   0  0
    0.2178    2.5689    0.0000 C   0  0
   -3.0421    1.6675    0.0000 C   0  0
   -2.2234   -0.7511    0.0000 C   0  0
    2.3586    1.2168    0.0000 C   0  0
    1.7877    2.5689    0.0000 C   0  0
   -4.5519    1.2319    0.0000 C   0  0
   -3.7256   -1.1943    0.0000 C   0  0
    3.8834    0.8262    0.0000 C   0  0
   -4.8899   -0.2028    0.0000 C   0  0
    4.2890   -0.5784    0.0000 C   0  0
    4.9951    1.8628    0.0000 C   0  0
   -6.3847   -0.6460    0.0000 C   0  0
    5.8138   -0.9690    0.0000 C   0  0
    6.5199    1.4872    0.0000 C   0  0
   -6.8128   -2.1107    0.0000 N   0  0
   -7.4513    0.3605    0.0000 N   0  0
    6.9330    0.0601    0.0000 C   0  0
   -8.3226   -2.5689    0.0000 O   0  0
    8.4353   -0.3155    0.0000 C   0  0
   -9.4643   -1.4872    0.0000 C   0  0
    9.4643    0.7436    0.0000 N   0  0
    8.9385   -1.7501    0.0000 N   0  0
 15 19  1  0
 15 18  2  0
  1  3  1  0
  1  2  1  0
 20 22  1  0
  4  8  1  0
  1  4  2  0
  3  7  1  0
 22 24  1  0
 22 25  2  0
  5  9  2  0
  6 10  1  0
  7  8  2  0
 10 12  2  0
  9 12  1  0
 11 14  2  0
 11 13  1  0
 17 20  2  0
 13 16  2  0
 12 15  1  0
 16 20  1  0
 18 21  1  0
 14 17  1  0
  2  5  1  0
  2  6  2  0
  7 11  1  0
 21 23  1  0
M  END
>  <SOM>
21

$$$$

SciTegic02211520382D

 25 27  0  0  0  0            999 V2000
   -0.3756    1.1192    0.0000 C   0  0
   -1.8778    0.6760    0.0000 C   0  0
    1.0215    0.2404    0.0000 O   0  0
    0.2178    2.5689    0.0000 C   0  0
   -3.0421    1.6675    0.0000 C   0  0
   -2.2234   -0.7511    0.0000 C   0  0
    2.3586    1.2168    0.0000 C   0  0
    1.7877    2.5689    0.0000 C   0  0
   -4.5519    1.2319    0.0000 C   0  0
   -3.7256   -1.1943    0.0000 C   0  0
    3.8834    0.8262    0.0000 C   0  0
   -4.8899   -0.2028    0.0000 C   0  0
    4.2890   -0.5784    0.0000 C   0  0
    4.9951    1.8628    0.0000 C   0  0
   -6.3847   -0.6460    0.0000 C   0  0
    5.8138   -0.9690    0.0000 C   0  0
    6.5199    1.4872    0.0000 C   0  0
   -6.8128   -2.1107    0.0000 N   0  0
   -7.4513    0.3605    0.0000 N   0  0
    6.9330    0.0601    0.0000 C   0  0
   -8.3226   -2.5689    0.0000 O   0  0
    8.4353   -0.3155    0.0000 C   0  0
   -9.4643   -1.4872    0.0000 C   0  0
    9.4643    0.7436    0.0000 N   0  0
    8.9385   -1.7501    0.0000 N   0  0
 15 19  1  0
 15 18  2  0
  1  3  1  0
  1  2  1  0
 20 22  1  0
  4  8  1  0
  1  4  2  0
  3  7  1  0
 22 24  1  0
 22 25  2  0
  5  9  2  0
  6 10  1  0
  7  8  2  0
 10 12  2  0
  9 12  1  0
 11 14  2  0
 11 13  1  0
 17 20  2  0
 13 16  2  0
 12 15  1  0
 16 20  1  0
 18 21  1  0
 14 17  1  0
  2  5  1  0
  2  6  2  0
  7 11  1  0
 21 23  1  0
M  END
>  <SOM>
21

$$$$

SciTegic02211520382D

 33 36  0  0  0  0            999 V2000
    2.0049   -1.5433    0.0000 C   0  0
    3.3415   -0.7716    0.0000 C   0  0
    2.0049   -3.0935    0.0000 C   0  0
    0.6752   -0.7716    0.0000 C   0  0
    3.3346    0.7648    0.0000 N   0  0
    4.6781   -1.5433    0.0000 N   0  0
    0.6752   -3.8651    0.0000 C   0  0
    3.3415   -3.8582    0.0000 N   0  0
   -0.6683   -1.5502    0.0000 C   0  0
    4.6643    1.5433    0.0000 C   0  0
    4.6781   -3.0797    0.0000 C   0  0
   -0.6683   -3.0797    0.0000 C   0  0
   -2.0118   -0.7785    0.0000 O   0  0
    4.6643    3.0866    0.0000 C   0  0
    6.0078    0.7785    0.0000 C   0  0
   -2.0049   -3.8582    0.0000 O   0  0
   -3.3484   -1.5502    0.0000 C   0  0
    5.9940    3.8582    0.0000 C   0  0
    3.3346    3.8513    0.0000 F   0  0
    7.3237    1.5433    0.0000 C   0  0
   -1.9980   -5.4015    0.0000 C   0  0
   -4.6781   -0.7716    0.0000 C   0  0
   -3.3277   -3.0935    0.0000 C   0  0
    7.3375    3.0866    0.0000 C   0  0
    5.9940    5.4015    0.0000 Cl  0  0
   -6.0078   -1.5433    0.0000 C   0  0
   -4.6712   -3.8651    0.0000 C   0  0
    8.6810    3.8513    0.0000 Cl  0  0
   -6.0078   -3.0935    0.0000 N   0  0
   -7.3444   -3.8651    0.0000 C   0  0
   -8.6810   -3.0866    0.0000 C   0  0
   -7.3444   -5.4015    0.0000 O   0  0
   -8.6810   -1.5502    0.0000 C   0  0
 29 30  1  0
  1  3  2  0
  1  2  1  0
 20 24  2  0
  1  4  1  0
 31 33  2  0
  3  7  1  0
 22 26  1  0
 23 27  1  0
  6 11  1  0
  3  8  1  0
  5 10  1  0
 10 14  1  0
 10 15  2  0
 24 28  1  0
  8 11  2  0
 30 31  1  0
 30 32  2  0
  9 13  1  0
  9 12  1  0
 17 22  1  0
 15 20  1  0
 13 17  1  0
 17 23  1  0
 26 29  1  0
 12 16  1  0
  4  9  2  0
 16 21  1  0
 18 25  1  0
 18 24  1  0
 14 18  2  0
 14 19  1  0
  2  5  1  0
  2  6  2  0
 27 29  1  0
  7 12  2  0
M  END
>  <SOM>
16

$$$$

SciTegic02211520382D

 33 36  0  0  0  0            999 V2000
    2.0049   -1.5433    0.0000 C   0  0
    3.3415   -0.7716    0.0000 C   0  0
    2.0049   -3.0935    0.0000 C   0  0
    0.6752   -0.7716    0.0000 C   0  0
    3.3346    0.7648    0.0000 N   0  0
    4.6781   -1.5433    0.0000 N   0  0
    0.6752   -3.8651    0.0000 C   0  0
    3.3415   -3.8582    0.0000 N   0  0
   -0.6683   -1.5502    0.0000 C   0  0
    4.6643    1.5433    0.0000 C   0  0
    4.6781   -3.0797    0.0000 C   0  0
   -0.6683   -3.0797    0.0000 C   0  0
   -2.0118   -0.7785    0.0000 O   0  0
    4.6643    3.0866    0.0000 C   0  0
    6.0078    0.7785    0.0000 C   0  0
   -2.0049   -3.8582    0.0000 O   0  0
   -3.3484   -1.5502    0.0000 C   0  0
    5.9940    3.8582    0.0000 C   0  0
    3.3346    3.8513    0.0000 F   0  0
    7.3237    1.5433    0.0000 C   0  0
   -1.9980   -5.4015    0.0000 C   0  0
   -4.6781   -0.7716    0.0000 C   0  0
   -3.3277   -3.0935    0.0000 C   0  0
    7.3375    3.0866    0.0000 C   0  0
    5.9940    5.4015    0.0000 Cl  0  0
   -6.0078   -1.5433    0.0000 C   0  0
   -4.6712   -3.8651    0.0000 C   0  0
    8.6810    3.8513    0.0000 Cl  0  0
   -6.0078   -3.0935    0.0000 N   0  0
   -7.3444   -3.8651    0.0000 C   0  0
   -8.6810   -3.0866    0.0000 C   0  0
   -7.3444   -5.4015    0.0000 O   0  0
   -8.6810   -1.5502    0.0000 C   0  0
 29 30  1  0
  1  3  2  0
  1  2  1  0
 20 24  2  0
  1  4  1  0
 31 33  2  0
  3  7  1  0
 22 26  1  0
 23 27  1  0
  6 11  1  0
  3  8  1  0
  5 10  1  0
 10 14  1  0
 10 15  2  0
 24 28  1  0
  8 11  2  0
 30 31  1  0
 30 32  2  0
  9 13  1  0
  9 12  1  0
 17 22  1  0
 15 20  1  0
 13 17  1  0
 17 23  1  0
 26 29  1  0
 12 16  1  0
  4  9  2  0
 16 21  1  0
 18 25  1  0
 18 24  1  0
 14 18  2  0
 14 19  1  0
  2  5  1  0
  2  6  2  0
 27 29  1  0
  7 12  2  0
M  END
>  <SOM>
13

$$$$

SciTegic02211520382D

 30 33  0  0  0  0            999 V2000
   -4.1798   -2.5232    0.0000 C   0  0
   -5.5939   -1.9617    0.0000 C   0  0
   -4.1798   -4.0273    0.0000 C   0  0
   -2.8697   -1.7676    0.0000 C   0  0
   -6.6822   -3.1470    0.0000 C   0  0
   -6.0791   -0.4228    0.0000 C   0  0
   -5.7603   -4.4918    0.0000 N   0  0
   -2.8697   -4.7829    0.0000 C   0  0
   -1.5666   -2.5232    0.0000 C   0  0
   -2.8697   -0.2634    0.0000 O   0  0
   -8.2557   -2.7935    0.0000 C   0  0
   -7.6457   -0.0762    0.0000 C   0  0
   -1.5666   -4.0273    0.0000 C   0  0
   -1.5666    0.4922    0.0000 C   0  0
   -8.7340   -1.2616    0.0000 C   0  0
   -0.2565   -0.2634    0.0000 C   0  0  1  0  0  0
   -0.2565   -1.7676    0.0000 C   0  0
    1.0467    0.4922    0.0000 O   0  0
    1.0467   -2.5232    0.0000 N   0  0
    2.3499   -1.7676    0.0000 C   0  0
    2.3499   -0.2634    0.0000 C   0  0
    3.8055    0.2565    0.0000 O   0  0
    3.8055    1.7953    0.0000 C   0  0
    5.1364    2.5647    0.0000 C   0  0
    2.4677    2.5647    0.0000 C   0  0
    5.1364    4.1036    0.0000 C   0  0
    6.4673    1.7953    0.0000 O   0  0
    2.4677    4.1036    0.0000 C   0  0
    3.8055    4.8730    0.0000 C   0  0
    7.6388    2.7935    0.0000 C   0  0
 19 20  1  0
 27 30  1  0
  1  3  2  0
  1  2  1  0
 20 21  1  0
  5  7  1  0
  3  7  1  0
 22 23  1  0
 16 17  1  0
  6 12  2  0
 16 18  1  0
 23 24  1  0
  3  8  1  0
 17 19  1  0
  5 11  1  0
 12 15  1  0
 10 14  1  0
 25 28  1  0
  9 13  1  0
  4 10  1  0
 23 25  2  0
 11 15  2  0
 26 29  1  0
  1  4  1  0
 24 26  2  0
 24 27  1  0
 28 29  2  0
 14 16  1  0
  8 13  2  0
  2  5  2  0
  2  6  1  0
  4  9  2  0
 21 22  1  0
M  END
>  <SOM>
27

$$$$

SciTegic02211520382D

 29 31  0  0  0  0            999 V2000
    1.8966   -0.5348    0.0000 C   0  0
    0.9390    0.4602    0.0000 C   0  0  2  0  0  0
    1.5981   -2.0831    0.0000 C   0  0
    3.3765   -0.0187    0.0000 C   0  0
   -0.6716    0.4602    0.0000 N   0  0
    1.5297    1.8531    0.0000 C   0  0
    2.7920   -3.1092    0.0000 C   0  0
    0.1057   -2.7920    0.0000 S   0  0
    4.5705   -1.0447    0.0000 C   0  0
   -1.6105   -0.5037    0.0000 C   0  0  1  0  0  0
    3.0407    2.0334    0.0000 C   0  0
    0.6218    3.0656    0.0000 C   0  0
    4.2782   -2.5930    0.0000 C   0  0
   -1.3556   -2.0458    0.0000 C   0  0
   -0.5223   -4.2658    0.0000 O   0  0
    0.7835   -4.2409    0.0000 O   0  0
    6.0007   -0.5410    0.0000 O   0  0
   -2.9599   -1.2499    0.0000 C   0  0
   -2.8666    0.6094    0.0000 C   0  0
    3.6315    3.4325    0.0000 C   0  0
    1.2188    4.4647    0.0000 C   0  0
    5.4224   -3.5817    0.0000 O   0  0
    6.0007    0.9763    0.0000 C   0  0
   -4.1165   -0.2301    0.0000 C   0  0
   -2.2883    2.0334    0.0000 C   0  0
    2.7236    4.6389    0.0000 C   0  0
    6.7406   -2.8293    0.0000 C   0  0
   -5.4597   -0.9763    0.0000 C   0  0
   -6.6101    0.0435    0.0000 C   0  0
 19 25  1  0
  1  3  2  0
  1  2  1  0
  1  4  1  0
  3  7  1  0
 22 27  1  0
  6 12  2  0
 12 21  1  0
  6 11  1  0
 11 20  2  0
 13 22  1  0
  5 10  1  0
 10 14  1  0
 10 18  1  0
 10 19  1  0
  3  8  1  0
  9 17  1  0
 20 26  1  0
  9 13  1  0
 24 28  1  0
 17 23  1  0
  4  9  2  0
 28 29  1  0
 18 24  1  0
  8 14  1  0
  8 15  2  0
  8 16  2  0
  2  5  1  0
  2  6  1  0
  7 13  2  0
 21 26  2  0
M  END
>  <SOM>
22

$$$$

SciTegic02211520382D

 20 21  0  0  0  0            999 V2000
   -0.3579   -0.7213    0.0000 C   0  0
    0.9691    0.0385    0.0000 C   0  0  1  0  0  0
   -1.6959    0.0385    0.0000 C   0  0
   -0.3579   -2.2685    0.0000 C   0  0
    2.3015   -0.7268    0.0000 C   0  0
    0.9691    1.5802    0.0000 C   0  0
   -3.0284   -0.7213    0.0000 C   0  0
   -1.6959   -3.0394    0.0000 C   0  0
    2.3015   -2.2685    0.0000 C   0  0
    3.6395    0.0385    0.0000 C   0  0
    2.4227    2.0923    0.0000 Cl  0  0
   -0.2808    2.4722    0.0000 Cl  0  0
    1.6573    3.1770    0.0000 Cl  0  0
   -3.0284   -2.2685    0.0000 C   0  0
    3.6340   -3.0394    0.0000 C   0  0
    4.9720   -0.7268    0.0000 C   0  0
   -4.3608   -3.0394    0.0000 O   0  0
    4.9720   -2.2685    0.0000 C   0  0
   -5.7098   -2.2465    0.0000 C   0  0
    6.3045   -3.0394    0.0000 O   0  0
 17 19  1  0
 18 20  1  0
  5 10  2  0
 10 16  1  0
  7 14  1  0
  1  3  1  0
  1  2  1  0
  3  7  2  0
  4  8  1  0
  1  4  2  0
  2  5  1  0
  2  6  1  0
 14 17  1  0
 15 18  1  0
  9 15  2  0
  5  9  1  0
  6 12  1  0
  6 13  1  0
 16 18  2  0
  6 11  1  0
  8 14  2  0
M  END
>  <SOM>
17

$$$$

SciTegic02211520382D

 29 31  0  0  0  0            999 V2000
   -2.4145    0.1223    0.0000 C   0  0
   -3.7920   -0.6329    0.0000 C   0  0
   -3.1644    1.4998    0.0000 C   0  0
   -1.0849    0.8775    0.0000 C   0  0
   -1.7072   -1.2551    0.0000 O   0  0
   -3.7920   -2.1646    0.0000 C   0  0
   -5.0737    0.1649    0.0000 C   0  0
   -2.4145    2.8240    0.0000 C   0  0
   -4.6748    1.4998    0.0000 C   0  0
    0.2500    0.0798    0.0000 O   0  0
   -1.1062    2.3401    0.0000 O   0  0
   -0.2181   -1.2551    0.0000 C   0  0
   -5.1641   -2.8506    0.0000 C   0  0
   -6.4086   -0.5903    0.0000 C   0  0
   -3.1644    4.1589    0.0000 C   0  0
   -5.4353    2.8240    0.0000 C   0  0
    1.6221    0.7658    0.0000 C   0  0
    0.3776   -2.6751    0.0000 C   0  0
   -6.4086   -2.0741    0.0000 C   0  0
   -4.6748    4.1589    0.0000 C   0  0
    1.6008    2.2922    0.0000 C   0  0
    2.8666    0.0106    0.0000 C   0  0
    2.0263   -2.6538    0.0000 C   0  0
   -0.4627   -3.9621    0.0000 O   0  0
    2.9623    3.0261    0.0000 C   0  0
    4.3078    0.7658    0.0000 C   0  0
    4.2866    2.2497    0.0000 N   0  3
    5.6161    3.0261    0.0000 C   0  0
    4.2866    3.7920    0.0000 O   0  5
  1  3  1  0
  1  2  1  0
  1  5  1  0
  1  4  1  0
 22 26  1  0
  6 13  1  0
  3  9  2  0
  3  8  1  0
  5 12  1  0
 10 17  1  0
  9 16  1  0
  4 10  1  0
  4 11  2  0
 25 27  1  0
 15 20  1  0
 17 21  1  0
 17 22  1  0
 27 28  1  0
 12 18  1  0
 26 27  1  0
 13 19  2  0
 16 20  2  0
 18 23  1  0
 18 24  1  0
 14 19  1  0
  8 15  2  0
 27 29  1  0
  7 14  2  0
  2  6  2  0
  2  7  1  0
 21 25  1  0
M  END
>  <SOM>
5

$$$$

SciTegic02211520382D

 25 28  0  0  0  0            999 V2000
   -0.9957   -0.1920    0.0000 C   0  0
   -1.2873   -1.6785    0.0000 C   0  0
    0.8535   -0.1920    0.0000 N   0  0
   -2.2760    0.8535    0.0000 C   0  0
    0.0142   -2.4751    0.0000 N   0  0
   -2.7312   -2.2262    0.0000 C   0  0
    1.1024   -1.5647    0.0000 C   0  0
   -3.7767    0.2134    0.0000 C   0  0
   -3.9545   -1.2660    0.0000 C   0  0
    2.5462   -2.0910    0.0000 C   0  0
   -5.0000    1.1309    0.0000 C   0  0
    2.8165   -3.6060    0.0000 C   0  0
    3.7269   -1.0953    0.0000 C   0  0
   -6.4083    0.5334    0.0000 C   0  0
   -4.8080    2.6529    0.0000 N   0  0
    4.2603   -4.1323    0.0000 C   0  0
    5.1778   -1.6216    0.0000 C   0  0
   -7.6245    1.4509    0.0000 C   0  0
   -6.5861   -0.9815    0.0000 C   0  0
   -6.0313    3.5633    0.0000 N   0  0
    5.4410   -3.1437    0.0000 C   0  0
   -7.4396    2.9659    0.0000 C   0  0
    6.8919   -3.6700    0.0000 O   0  0
   -8.6629    3.8905    0.0000 O   0  0
    7.8663   -2.4751    0.0000 C   0  0
  1  3  1  0
  1  2  2  0
 20 22  1  0
  4  8  2  0
  1  4  1  0
  3  7  2  0
  8  9  1  0
 22 24  2  0
  5  7  1  0
 23 25  1  0
 10 12  1  0
 10 13  2  0
  6  9  2  0
 11 15  2  0
 11 14  1  0
 15 20  1  0
 17 21  2  0
 13 17  1  0
  8 11  1  0
 12 16  2  0
 16 21  1  0
 18 22  1  0
 14 18  1  0
 14 19  1  0
  2  5  1  0
  2  6  1  0
  7 10  1  0
 21 23  1  0
M  END
>  <SOM>
23

$$$$

SciTegic02211520382D

 17 18  0  0  0  0            999 V2000
    1.1952   -0.6295    0.0000 C   0  0
    1.1952   -2.1692    0.0000 C   0  0
    2.5265    0.1404    0.0000 C   0  0
   -0.1404    0.1404    0.0000 C   0  0
   -0.1404   -2.9390    0.0000 C   0  0
    2.5222   -2.9390    0.0000 O   0  0
    3.8577   -0.6295    0.0000 C   0  0
    2.5265    1.6801    0.0000 C   0  0
   -1.4759   -0.6295    0.0000 C   0  0
   -1.4759   -2.1692    0.0000 C   0  0
    3.8577   -2.1692    0.0000 C   0  0
    4.0364    2.1011    0.0000 F   0  0
    0.9953    2.1096    0.0000 F   0  0
    2.9560    3.0751    0.0000 F   0  0
   -2.8072   -2.9390    0.0000 O   0  0
    5.1933   -2.9390    0.0000 O   0  0
   -4.1385   -2.1692    0.0000 C   0  0
 11 16  2  0
  5 10  2  0
 10 15  1  0
  1  3  1  0
  1  2  2  0
 15 17  1  0
  3  7  2  0
  8 12  1  0
  1  4  1  0
  8 13  1  0
  2  5  1  0
  2  6  1  0
  7 11  1  0
  8 14  1  0
  9 10  1  0
  4  9  2  0
  6 11  1  0
  3  8  1  0
M  END
>  <SOM>
15

$$$$

SciTegic02211520382D

 28 30  0  0  0  0            999 V2000
    0.8170   -1.3717    0.0000 C   0  0
    0.8170   -2.9008    0.0000 C   0  0
    2.1512   -0.5996    0.0000 C   0  0
   -0.5097   -0.5996    0.0000 C   0  0
   -0.5097   -3.6728    0.0000 C   0  0
    2.1512   -3.6728    0.0000 N   0  0
    2.1512    0.9369    0.0000 N   0  0
    3.4779   -1.3717    0.0000 N   0  0
   -1.8514   -1.3717    0.0000 C   0  0
   -1.8514   -2.9008    0.0000 C   0  0
    3.4779   -2.9082    0.0000 C   0  0
    3.4704    1.7240    0.0000 C   0  0
   -3.1781   -0.5996    0.0000 O   0  0
   -3.1781   -3.6728    0.0000 O   0  0
    4.8121    0.9744    0.0000 C   0  0
    3.4479    3.2605    0.0000 C   0  0
   -4.4823   -1.4166    0.0000 C   0  0
   -4.4598   -2.8258    0.0000 C   0  0
    6.1313    1.7539    0.0000 C   0  0
    4.7746    4.0476    0.0000 C   0  0
   -5.6891   -0.4497    0.0000 C   0  0
   -5.6891   -3.7552    0.0000 C   0  0
    6.1538    3.3055    0.0000 C   0  0
    7.4730    1.0044    0.0000 C   0  0
   -6.9858   -1.2592    0.0000 O   0  0
   -6.9708   -2.9082    0.0000 O   0  0
    8.8147    0.2548    0.0000 C   0  0
   -8.2225   -0.3898    0.0000 C   0  0
 19 23  2  0
 15 19  1  0
 19 24  1  0
  1  3  1  0
  1  2  2  0
 20 23  1  0
  1  4  1  0
  3  7  1  0
 22 26  1  0
  6 11  2  0
  3  8  2  0
  5 10  2  0
 10 14  1  0
 25 28  1  0
  9 13  1  0
  9 10  1  0
 12 15  2  0
 17 21  1  0
 13 17  1  0
 12 16  1  0
  4  9  2  0
 24 27  3  0
 16 20  2  0
 18 22  1  0
 14 18  1  0
  8 11  1  0
  2  5  1  0
  2  6  1  0
  7 12  1  0
 21 25  1  0
M  END
>  <SOM>
25

$$$$

SciTegic02211520382D

 30 32  0  0  0  0            999 V2000
    0.8911   -1.3291    0.0000 C   0  0
    0.8911   -2.8621    0.0000 C   0  0
    2.2202   -0.5588    0.0000 C   0  0
   -0.4380   -0.5588    0.0000 C   0  0
   -0.4380   -3.6324    0.0000 C   0  0
    2.2202   -3.6324    0.0000 N   0  0
    2.2202    0.9817    0.0000 N   0  0
    3.5569   -1.3291    0.0000 N   0  0
   -1.7671   -1.3291    0.0000 C   0  0
   -1.7671   -2.8621    0.0000 C   0  0
    3.5569   -2.8697    0.0000 C   0  0
    3.5418    1.7596    0.0000 C   0  0
   -3.0962   -0.5588    0.0000 O   0  0
   -3.0962   -3.6324    0.0000 O   0  0
    4.8860    1.0119    0.0000 C   0  0
    3.5267    3.3001    0.0000 C   0  0
   -4.4027   -1.3744    0.0000 C   0  0
   -4.3800   -2.7866    0.0000 C   0  0
    6.2076    1.7973    0.0000 C   0  0
    4.8407    4.0855    0.0000 C   0  0
   -5.6034   -0.4078    0.0000 C   0  0
   -5.6034   -3.7155    0.0000 C   0  0
    6.2227    3.3454    0.0000 C   0  0
    7.5442    1.0421    0.0000 C   0  0
   -6.9023   -1.2158    0.0000 O   0  0
   -6.8872   -2.8697    0.0000 O   0  0
    7.5518    4.1233    0.0000 O   0  0
    8.8885    0.2945    0.0000 C   0  0
   -8.1408   -0.3474    0.0000 C   0  0
   -8.2919   -3.6777    0.0000 C   0  0
 19 23  2  0
 15 19  1  0
 19 24  1  0
  1  3  1  0
  1  2  2  0
 20 23  1  0
  1  4  1  0
  3  7  1  0
 26 30  1  0
 22 26  1  0
 23 27  1  0
  6 11  2  0
  3  8  2  0
  5 10  2  0
 10 14  1  0
 25 29  1  0
  9 13  1  0
  9 10  1  0
 12 15  2  0
 17 21  1  0
 13 17  1  0
  8 11  1  0
 12 16  1  0
  4  9  2  0
 16 20  2  0
 18 22  1  0
 14 18  1  0
 24 28  3  0
  2  5  1  0
  2  6  1  0
  7 12  1  0
 21 25  1  0
M  END
>  <SOM>
25

$$$$

SciTegic02211520382D

 31 33  0  0  0  0            999 V2000
    0.2503   -1.1788    0.0000 C   0  0
    0.2503   -2.7209    0.0000 C   0  0
    1.5825   -0.4198    0.0000 C   0  0
   -1.0738   -0.4198    0.0000 C   0  0
   -1.0738   -3.4961    0.0000 C   0  0
    1.5825   -3.4961    0.0000 N   0  0
    1.5825    1.1223    0.0000 N   0  0
    2.9147   -1.1788    0.0000 N   0  0
   -2.4141   -1.1788    0.0000 C   0  0
   -2.4141   -2.7209    0.0000 C   0  0
    2.9147   -2.7209    0.0000 C   0  0
    2.9066    1.9055    0.0000 C   0  0
   -3.7383   -0.4198    0.0000 O   0  0
   -3.7383   -3.4961    0.0000 O   0  0
    4.2469    1.1546    0.0000 C   0  0
    2.8824    3.4476    0.0000 C   0  0
   -5.0463   -1.2273    0.0000 C   0  0
   -5.0301   -2.6483    0.0000 C   0  0
    5.5711    1.9458    0.0000 C   0  0
    4.2066    4.2308    0.0000 C   0  0
   -6.2574   -0.2664    0.0000 C   0  0
   -6.2574   -3.5687    0.0000 C   0  0
    5.5872    3.4880    0.0000 C   0  0
    6.9033    1.1950    0.0000 C   0  0
   -7.5573   -1.0819    0.0000 O   0  0
   -7.5411   -2.7290    0.0000 O   0  0
    8.2678    1.9135    0.0000 C   0  0
   -8.7926   -0.2099    0.0000 C   0  0
   -8.9460   -3.5445    0.0000 C   0  0
    9.5435    1.1384    0.0000 O   0  0
    8.1951    3.7948    0.0000 O   0  0
 19 23  2  0
 15 19  1  0
 27 30  1  0
 27 31  2  0
 19 24  1  0
  1  3  1  0
  1  2  2  0
 20 23  1  0
  1  4  1  0
  3  7  1  0
 22 26  1  0
  6 11  2  0
  3  8  2  0
  5 10  2  0
 10 14  1  0
 25 28  1  0
  9 13  1  0
  9 10  1  0
 12 15  2  0
 17 21  1  0
 13 17  1  0
 26 29  1  0
 12 16  1  0
  4  9  2  0
 24 27  1  0
 16 20  2  0
 18 22  1  0
 14 18  1  0
  8 11  1  0
  2  5  1  0
  2  6  1  0
  7 12  1  0
 21 25  1  0
M  END
>  <SOM>
25

$$$$

SciTegic02211520382D

 33 36  0  0  0  0            999 V2000
   -2.5897   -2.6646    0.0000 C   0  0
   -3.9126   -1.8721    0.0000 C   0  0
   -3.5819   -3.8502    0.0000 C   0  0
   -1.2730   -1.8596    0.0000 C   0  0
   -1.6349   -3.8752    0.0000 C   0  0
   -5.2356   -2.6708    0.0000 C   0  0
   -3.9251   -0.3183    0.0000 C   0  0
   -3.0577   -5.3167    0.0000 C   0  0
   -5.0671   -3.5569    0.0000 C   0  0
    0.0499   -2.6521    0.0000 C   0  0
   -0.1123   -3.6193    0.0000 N   0  0
   -2.1778   -5.3104    0.0000 O   0  0
   -6.5647   -1.8970    0.0000 C   0  0
   -5.2418    0.4618    0.0000 C   0  0
   -4.0437   -6.5023    0.0000 C   0  0
   -6.0530   -4.7426    0.0000 C   0  0
    1.3666   -1.8533    0.0000 C   0  0
   -6.5710   -0.3245    0.0000 C   0  0
   -5.5413   -6.2215    0.0000 C   0  0
    1.3479   -0.3183    0.0000 N   0  0
    2.5835   -2.7831    0.0000 C   0  0
    2.8830   -1.5975    0.0000 C   0  0
    0.2496    0.7738    0.0000 C   0  0
    2.4150    0.7987    0.0000 C   0  0
    1.3167    1.8908    0.0000 C   0  0
    1.2980    3.4259    0.0000 O   0  0
    2.6334    4.1997    0.0000 C   0  0
    3.9313    3.3760    0.0000 C   0  0
    2.6521    5.7348    0.0000 C   0  0
    5.2668    4.1310    0.0000 C   0  0
    3.9875    6.5023    0.0000 C   0  0
    5.2792    5.7098    0.0000 C   0  0
    6.5710    3.3198    0.0000 O   0  0
 15 19  2  0
 29 31  2  0
  1  3  1  0
  1  2  1  0
 20 24  1  0
 20 23  1  0
  1  5  1  0
  1  4  1  0
 28 30  1  0
  6 13  1  0
 23 25  1  0
 16 19  1  0
  3  9  1  0
  3  8  2  0
  5 12  2  0
  5 11  1  0
 10 17  1  0
 30 32  2  0
 30 33  1  0
  9 16  2  0
  4 10  1  0
 25 26  1  0
 17 20  1  0
 17 21  1  0
 17 22  1  0
 27 28  2  0
 31 32  1  0
 26 27  1  0
 13 18  2  0
 24 25  1  0
  8 15  1  0
 14 18  1  0
 27 29  1  0
  7 14  2  0
  2  6  2  0
  2  7  1  0
M  END
>  <SOM>
26

$$$$

SciTegic02211520382D

 30 32  0  0  0  0            999 V2000
    3.8213   -0.8055    0.0000 N   0  0
    2.2941   -0.8055    0.0000 C   0  0
    4.6139   -2.2232    0.0000 C   0  0
    4.6719    0.4962    0.0000 C   0  0
    2.2941    0.7282    0.0000 C   0  0
    0.9666   -1.5594    0.0000 C   0  0
    2.3649   -2.2232    0.0000 C   0  0
    6.1862   -2.2232    0.0000 C   0  0
    3.7826   -3.5442    0.0000 C   0  0
    6.2249    0.4769    0.0000 C   0  0
    3.9373    1.8623    0.0000 O   0  0
    0.9666    1.5014    0.0000 C   0  0
   -0.3738   -0.8055    0.0000 C   0  0
    1.0826   -3.0738    0.0000 O   0  0
    6.9402   -3.5829    0.0000 C   0  0
    4.5430   -4.8845    0.0000 C   0  0
    7.0175   -0.9215    0.0000 C   0  0
   -0.3738    0.7282    0.0000 N   0  0
    1.1019   -4.6590    0.0000 C   0  0
    6.0896   -4.9232    0.0000 C   0  0
   -1.9268    1.4628    0.0000 C   0  0
   -1.9268    2.9191    0.0000 C   0  0
   -3.3573    3.5764    0.0000 N   0  0
   -4.5881    2.6163    0.0000 C   0  0
   -3.8728    5.0908    0.0000 N   0  0
   -5.8705    3.6344    0.0000 N   0  0
   -4.6075    1.0633    0.0000 O   0  0
   -5.3614    5.1101    0.0000 N   0  0
   -7.4041    3.2027    0.0000 C   0  0
   -7.8230    1.6497    0.0000 C   0  0
 29 30  1  0
  1  3  1  0
  1  2  1  0
  1  4  1  0
 22 23  1  0
  6 13  1  0
 23 25  1  0
 23 24  1  0
  3  9  2  0
  3  8  1  0
  5 12  1  0
  2  5  1  0
 10 17  1  0
 13 18  1  0
  9 16  1  0
  4 10  1  0
  4 11  2  0
 25 28  2  0
 15 20  1  0
 26 28  1  0
 26 29  1  0
 12 18  1  0
 24 26  1  0
 24 27  2  0
 16 20  2  0
 18 21  1  0
  8 15  2  0
 14 19  1  0
  7 14  1  0
  2  6  1  0
  2  7  1  0
 21 22  1  0
M  END
>  <SOM>
14

$$$$

SciTegic02211520382D

  7  6  0  0  0  0            999 V2000
    0.0401   -0.9329    0.0000 O   0  0
   -1.1516   -0.0875    0.0000 C   0  0
    1.2354   -0.0911    0.0000 C   0  0
   -2.3651   -0.9220    0.0000 C   0  0
   -0.7689    1.4176    0.0000 C   0  0
   -1.6800    1.4176    0.0000 C   0  0
    2.4890   -0.9840    0.0000 C   0  0
  1  3  1  0
  1  2  1  0
  3  7  1  0
  2  4  1  0
  2  5  1  0
  2  6  1  0
M  END
>  <SOM>
1

$$$$

SciTegic02211520382D

 25 27  0  0  0  0            999 V2000
   -2.5035   -0.9993    0.0000 C   0  0
   -1.0354   -0.5151    0.0000 C   0  0
   -2.4983   -2.5293    0.0000 C   0  0
   -3.8274   -0.2318    0.0000 C   0  0
   -0.5615    0.9530    0.0000 C   0  0
   -0.1288   -1.7617    0.0000 C   0  0
   -3.8222   -3.3122    0.0000 C   0  0
   -1.0302   -3.0032    0.0000 N   0  0
   -5.1564   -1.0045    0.0000 C   0  0
    0.9427    1.2724    0.0000 C   0  0
   -1.6020    2.0965    0.0000 O   0  0
   -5.1564   -2.5447    0.0000 C   0  0
    1.4063    2.7405    0.0000 C   0  0
    1.9832    0.1391    0.0000 C   0  0
   -6.4905   -3.3122    0.0000 O   0  0
    2.9207    3.0650    0.0000 C   0  0
    3.4771    0.4585    0.0000 C   0  0
   -6.4854   -4.8525    0.0000 C   0  0
    3.9510    1.9214    0.0000 C   0  0
    3.3895    4.5279    0.0000 O   0  0
    4.5073   -0.6800    0.0000 O   0  0
    5.4603    2.2305    0.0000 O   0  0
    4.8937    4.8525    0.0000 C   0  0
    4.0334   -2.1532    0.0000 C   0  0
    6.4905    1.0921    0.0000 C   0  0
 19 22  1  0
 15 18  1  0
  1  3  2  0
  1  2  1  0
 20 23  1  0
  1  4  1  0
  3  7  1  0
 22 25  1  0
 16 19  2  0
  3  8  1  0
 17 19  1  0
 10 13  2  0
  5 11  2  0
  5 10  1  0
 10 14  1  0
  6  8  1  0
  9 12  1  0
 12 15  1  0
 17 21  1  0
 13 16  1  0
  4  9  2  0
 16 20  1  0
 14 17  2  0
  2  5  1  0
  2  6  2  0
  7 12  2  0
 21 24  1  0
M  END
>  <SOM>
15

$$$$

SciTegic02211520382D

 24 26  0  0  0  0            999 V2000
    3.4467   -0.5089    0.0000 C   0  0
    3.4467   -2.0422    0.0000 C   0  0
    1.9812   -0.0204    0.0000 N   0  0
    4.7765    0.2917    0.0000 C   0  0
    1.9812   -2.4968    0.0000 N   0  0
    4.7765   -2.8089    0.0000 C   0  0
    1.1127   -1.2756    0.0000 C   0  0
    6.0996   -0.5089    0.0000 C   0  0
    6.0996   -2.0422    0.0000 C   0  0
   -0.4207   -1.2756    0.0000 S   0  0  1  0  0  0
    7.4566    0.2917    0.0000 O   0  0
   -1.1941    0.0882    0.0000 C   0  0
   -1.1941   -2.5986    0.0000 O   0  0
    7.4566    1.8319    0.0000 C   0  0
   -2.7275    0.0882    0.0000 C   0  0
   -3.4942    1.4113    0.0000 C   0  0
   -3.4942   -1.2756    0.0000 N   0  0
   -5.0276    1.4113    0.0000 C   0  0
   -2.6936    2.7343    0.0000 C   0  0
   -5.0276   -1.2756    0.0000 C   0  0
   -5.7943    0.0882    0.0000 C   0  0
   -5.7943    2.7343    0.0000 O   0  0
   -7.3276    0.0882    0.0000 C   0  0
   -7.3276    2.7343    0.0000 C   0  0
  1  3  1  0
  1  2  1  0
 15 17  1  0
 15 16  2  0
  4  8  1  0
  1  4  2  0
  3  7  2  0
  8  9  2  0
 22 24  1  0
  5  7  1  0
 16 18  1  0
 16 19  1  0
 10 12  1  0
 10 13  2  0
  6  9  1  0
 11 14  1  0
 17 20  2  0
 12 15  1  0
 18 21  2  0
 18 22  1  0
  8 11  1  0
  2  5  1  0
  2  6  2  0
  7 10  1  0
 20 21  1  0
 21 23  1  0
M  END
>  <SOM>
11

$$$$

SciTegic02211520382D

 28 31  0  0  0  0            999 V2000
    1.6234    0.7147    0.0000 C   0  0
    2.9642   -0.0554    0.0000 N   0  0
    1.6234    2.2550    0.0000 C   0  0
    0.2881   -0.0554    0.0000 N   0  0
    2.9642   -1.5901    0.0000 C   0  0
    4.2994    0.7147    0.0000 C   0  0
    2.9642    3.0251    0.0000 C   0  0
    0.2881    3.0251    0.0000 C   0  0
   -1.0527    0.7147    0.0000 C   0  0
    1.7231   -2.4988    0.0000 N   0  0
    4.2108   -2.4988    0.0000 S   0  0
    4.2994    2.2550    0.0000 C   0  0
    2.9642    4.5654    0.0000 O   0  0
   -1.0527    2.2550    0.0000 C   0  0
   -2.3880   -0.0554    0.0000 N   0  0
    2.1996   -3.9615    0.0000 C   0  0
    3.7399   -3.9615    0.0000 C   0  0
    5.6347    3.0140    0.0000 C   0  0
   -3.7953    0.5651    0.0000 C   0  0
   -2.5542   -1.5901    0.0000 C   0  0
    6.9811    2.2661    0.0000 O   0  0
    5.6569    4.5488    0.0000 O   0  0
   -4.8258   -0.5762    0.0000 C   0  0  1  0  0  0
   -4.0557   -1.9115    0.0000 C   0  0  1  0  0  0
   -6.3550   -0.4100    0.0000 N   0  0
   -4.6873   -3.3132    0.0000 O   0  0
   -6.9811    0.9973    0.0000 C   0  0
   -3.7842   -4.5654    0.0000 C   0  0
 19 23  1  0
 15 19  1  0
  1  3  2  0
  1  2  1  0
 20 24  1  0
  1  4  1  0
  3  7  1  0
 16 17  2  0
  6 12  2  0
 23 25  1  0
 23 24  1  0
  3  8  1  0
  5 11  1  0
  5 10  2  0
 10 16  1  0
  9 15  1  0
  9 14  1  0
 25 27  1  0
 11 17  1  0
 15 20  1  0
 26 28  1  0
 12 18  1  0
  4  9  2  0
 24 26  1  0
 18 21  1  0
 18 22  2  0
  8 14  2  0
  2  5  1  0
  2  6  1  0
  7 13  2  0
  7 12  1  0
M  END
>  <SOM>
26

$$$$

SciTegic02211520382D

 14 14  0  0  0  0            999 V2000
    0.7209   -0.3235    0.0000 C   0  0
   -0.6007    0.4482    0.0000 C   0  0
    0.7209   -1.8576    0.0000 C   0  0
    2.0840    0.4482    0.0000 C   0  0
   -1.9269   -0.3235    0.0000 C   0  0
   -0.6007    1.9824    0.0000 O   0  0
   -0.6007   -2.6570    0.0000 C   0  0
    3.4056   -0.3235    0.0000 C   0  0
   -1.9269   -1.8576    0.0000 C   0  0
   -1.9269    2.7448    0.0000 C   0  0
    3.4056   -1.8576    0.0000 C   0  0
    4.7318    0.4482    0.0000 N   0  0
   -3.2670   -2.6108    0.0000 O   0  0
   -4.6024   -1.7975    0.0000 C   0  0
  7  9  2  0
 13 14  1  0
  1  3  2  0
  1  2  1  0
  3  7  1  0
  4  8  1  0
  1  4  1  0
  2  5  2  0
  2  6  1  0
  8 11  1  0
  9 13  1  0
  8 12  1  0
  5  9  1  0
  6 10  1  0
M  END
>  <SOM>
13

$$$$

SciTegic02211520382D

 37 41  0  0  0  0            999 V2000
   -1.7654    1.9001    0.0000 C   0  0  1  0  0  0
   -3.0983    2.6729    0.0000 C   0  0
   -0.4325    2.6729    0.0000 N   0  0
   -1.7654    0.3616    0.0000 C   0  0
   -3.0983    4.2114    0.0000 C   0  0
   -4.4383    1.9001    0.0000 C   0  0
    0.9004    1.9001    0.0000 C   0  0
   -0.4325    4.2114    0.0000 C   0  0
   -0.4325   -0.4041    0.0000 C   0  0  1  0  0  0
   -4.4383    4.9842    0.0000 C   0  0
   -1.7654    4.9842    0.0000 C   0  0
   -5.7712    2.6729    0.0000 C   0  0
    0.9004    0.3616    0.0000 C   0  0  1  0  0  0
   -0.4325   -1.9497    0.0000 C   0  0
   -5.7712    4.2114    0.0000 C   0  0
   -7.1041    1.9001    0.0000 O   0  0
    2.2333   -0.4041    0.0000 C   0  0
    0.9004   -2.7155    0.0000 C   0  0  2  0  0  0
   -7.1041    4.9842    0.0000 O   0  0
   -8.4371    2.6729    0.0000 C   0  0
    3.5663    0.3616    0.0000 C   0  0
    2.4177   -2.4815    0.0000 C   0  0
    0.3403   -4.1547    0.0000 N   0  0
   -8.4371    4.2114    0.0000 C   0  0
    3.3890   -3.6797    0.0000 C   0  0
    2.9778   -1.0422    0.0000 C   0  0
    1.3116   -5.3529    0.0000 C   0  0
    4.9063   -3.4457    0.0000 C   0  0
    2.8289   -5.1190    0.0000 C   0  0
    4.4950   -0.8083    0.0000 C   0  0
    5.4664   -2.0065    0.0000 C   0  0
    5.0551    0.6310    0.0000 O   0  0
    6.9836   -1.7725    0.0000 O   0  0
    6.5724    0.8650    0.0000 C   0  0
    7.5437   -0.3332    0.0000 C   0  0
   -3.1763    1.1415    0.0000 H   0  0
    0.4396   -0.7019    0.0000 H   0  0
 15 19  1  0
 19 24  1  0
  1  3  1  0
  1  2  1  0
  1  4  1  0
 23 27  1  0
  3  7  1  0
 26 30  2  0
 28 31  2  0
 22 25  2  0
 22 26  1  0
  6 12  2  0
  3  8  1  0
  5 11  1  0
  5 10  1  0
 10 15  2  0
 32 34  1  0
 30 31  1  0
 30 32  1  0
 25 29  1  0
 25 28  1  0
  9 14  1  0
  9 13  1  0
 12 15  1  0
 33 35  1  0
 17 21  1  0
 13 17  1  0
  1 36  1  0
 31 33  1  0
 12 16  1  0
  4  9  1  0
 16 20  1  0
 18 23  1  0
 18 22  1  0
 14 18  1  0
  8 11  1  0
  2  5  2  0
  2  6  1  0
 27 29  1  0
  7 13  1  0
 18 37  1  0
M  END
>  <SOM>
33

$$$$

SciTegic02211520382D

 37 41  0  0  0  0            999 V2000
   -1.7654    1.9001    0.0000 C   0  0  1  0  0  0
   -3.0983    2.6729    0.0000 C   0  0
   -0.4325    2.6729    0.0000 N   0  0
   -1.7654    0.3616    0.0000 C   0  0
   -3.0983    4.2114    0.0000 C   0  0
   -4.4383    1.9001    0.0000 C   0  0
    0.9004    1.9001    0.0000 C   0  0
   -0.4325    4.2114    0.0000 C   0  0
   -0.4325   -0.4041    0.0000 C   0  0  1  0  0  0
   -4.4383    4.9842    0.0000 C   0  0
   -1.7654    4.9842    0.0000 C   0  0
   -5.7712    2.6729    0.0000 C   0  0
    0.9004    0.3616    0.0000 C   0  0  1  0  0  0
   -0.4325   -1.9497    0.0000 C   0  0
   -5.7712    4.2114    0.0000 C   0  0
   -7.1041    1.9001    0.0000 O   0  0
    2.2333   -0.4041    0.0000 C   0  0
    0.9004   -2.7155    0.0000 C   0  0  2  0  0  0
   -7.1041    4.9842    0.0000 O   0  0
   -8.4371    2.6729    0.0000 C   0  0
    3.5663    0.3616    0.0000 C   0  0
    2.4177   -2.4815    0.0000 C   0  0
    0.3403   -4.1547    0.0000 N   0  0
   -8.4371    4.2114    0.0000 C   0  0
    3.3890   -3.6797    0.0000 C   0  0
    2.9778   -1.0422    0.0000 C   0  0
    1.3116   -5.3529    0.0000 C   0  0
    4.9063   -3.4457    0.0000 C   0  0
    2.8289   -5.1190    0.0000 C   0  0
    4.4950   -0.8083    0.0000 C   0  0
    5.4664   -2.0065    0.0000 C   0  0
    5.0551    0.6310    0.0000 O   0  0
    6.9836   -1.7725    0.0000 O   0  0
    6.5724    0.8650    0.0000 C   0  0
    7.5437   -0.3332    0.0000 C   0  0
   -3.1763    1.1415    0.0000 H   0  0
    0.4396   -0.7019    0.0000 H   0  0
 15 19  1  0
 19 24  1  0
  1  3  1  0
  1  2  1  0
  1  4  1  0
 23 27  1  0
  3  7  1  0
 26 30  2  0
 28 31  2  0
 22 25  2  0
 22 26  1  0
  6 12  2  0
  3  8  1  0
  5 11  1  0
  5 10  1  0
 10 15  2  0
 32 34  1  0
 30 31  1  0
 30 32  1  0
 25 29  1  0
 25 28  1  0
  9 14  1  0
  9 13  1  0
 12 15  1  0
 33 35  1  0
 17 21  1  0
 13 17  1  0
  1 36  1  0
 31 33  1  0
 12 16  1  0
  4  9  1  0
 16 20  1  0
 18 23  1  0
 18 22  1  0
 14 18  1  0
  8 11  1  0
  2  5  2  0
  2  6  1  0
 27 29  1  0
  7 13  1  0
 18 37  1  0
M  END
>  <SOM>
16

$$$$

SciTegic02211520382D

 37 41  0  0  0  0            999 V2000
   -1.7654    1.9001    0.0000 C   0  0  1  0  0  0
   -3.0983    2.6729    0.0000 C   0  0
   -0.4325    2.6729    0.0000 N   0  0
   -1.7654    0.3616    0.0000 C   0  0
   -3.0983    4.2114    0.0000 C   0  0
   -4.4383    1.9001    0.0000 C   0  0
    0.9004    1.9001    0.0000 C   0  0
   -0.4325    4.2114    0.0000 C   0  0
   -0.4325   -0.4041    0.0000 C   0  0  1  0  0  0
   -4.4383    4.9842    0.0000 C   0  0
   -1.7654    4.9842    0.0000 C   0  0
   -5.7712    2.6729    0.0000 C   0  0
    0.9004    0.3616    0.0000 C   0  0  1  0  0  0
   -0.4325   -1.9497    0.0000 C   0  0
   -5.7712    4.2114    0.0000 C   0  0
   -7.1041    1.9001    0.0000 O   0  0
    2.2333   -0.4041    0.0000 C   0  0
    0.9004   -2.7155    0.0000 C   0  0  2  0  0  0
   -7.1041    4.9842    0.0000 O   0  0
   -8.4371    2.6729    0.0000 C   0  0
    3.5663    0.3616    0.0000 C   0  0
    2.4177   -2.4815    0.0000 C   0  0
    0.3403   -4.1547    0.0000 N   0  0
   -8.4371    4.2114    0.0000 C   0  0
    3.3890   -3.6797    0.0000 C   0  0
    2.9778   -1.0422    0.0000 C   0  0
    1.3116   -5.3529    0.0000 C   0  0
    4.9063   -3.4457    0.0000 C   0  0
    2.8289   -5.1190    0.0000 C   0  0
    4.4950   -0.8083    0.0000 C   0  0
    5.4664   -2.0065    0.0000 C   0  0
    5.0551    0.6310    0.0000 O   0  0
    6.9836   -1.7725    0.0000 O   0  0
    6.5724    0.8650    0.0000 C   0  0
    7.5437   -0.3332    0.0000 C   0  0
   -3.1763    1.1415    0.0000 H   0  0
    0.4396   -0.7019    0.0000 H   0  0
 15 19  1  0
 19 24  1  0
  1  3  1  0
  1  2  1  0
  1  4  1  0
 23 27  1  0
  3  7  1  0
 26 30  2  0
 28 31  2  0
 22 25  2  0
 22 26  1  0
  6 12  2  0
  3  8  1  0
  5 11  1  0
  5 10  1  0
 10 15  2  0
 32 34  1  0
 30 31  1  0
 30 32  1  0
 25 29  1  0
 25 28  1  0
  9 14  1  0
  9 13  1  0
 12 15  1  0
 33 35  1  0
 17 21  1  0
 13 17  1  0
  1 36  1  0
 31 33  1  0
 12 16  1  0
  4  9  1  0
 16 20  1  0
 18 23  1  0
 18 22  1  0
 14 18  1  0
  8 11  1  0
  2  5  2  0
  2  6  1  0
 27 29  1  0
  7 13  1  0
 18 37  1  0
M  END
>  <SOM>
19

$$$$

SciTegic02211520382D

 34 35  0  0  0  0            999 V2000
   -2.9169   -0.4251    0.0000 C   0  0
   -1.6050   -1.1873    0.0000 C   0  0
   -4.2288   -1.1873    0.0000 C   0  0
   -2.9169    1.0847    0.0000 C   0  0
   -1.6050   -2.7044    0.0000 C   0  0
   -0.3371   -0.3225    0.0000 C   0  0
   -4.2288   -2.7044    0.0000 C   0  0
   -5.5480   -0.4251    0.0000 C   0  0
   -1.6050    1.8469    0.0000 C   0  0
   -4.2288    1.8469    0.0000 C   0  0
   -2.9169   -3.4593    0.0000 N   0  0
   -0.2932   -3.4593    0.0000 C   0  0
    0.8941   -1.2386    0.0000 C   0  0
   -5.5480   -3.4593    0.0000 C   0  0
   -6.8599   -1.1800    0.0000 O   0  0
   -1.6050    3.3640    0.0000 C   0  0
   -4.2288    3.3640    0.0000 C   0  0
    1.0920   -2.5945    0.0000 C   0  0
   -0.3151   -4.9837    0.0000 C   0  0
    2.1034   -0.2932    0.0000 C   0  0  2  0  0  0
   -5.5480   -4.9837    0.0000 C   0  0
   -6.8452   -2.5651    0.0000 C   0  0
   -8.0106   -0.1832    0.0000 C   0  0
   -2.9169    4.1189    0.0000 C   0  0
    3.3933   -1.1067    0.0000 C   0  0
    2.0521    1.3339    0.0000 O   0  0
   -6.9992   -5.4967    0.0000 O   0  0
   -2.9169    5.6360    0.0000 F   0  0
    4.5953   -0.1686    0.0000 C   0  0  2  0  0  0
    5.9658   -1.1726    0.0000 C   0  0
    4.5146    1.3632    0.0000 O   0  0
    7.1751   -0.2272    0.0000 C   0  0
    8.6042   -1.2166    0.0000 O   0  0
    7.1164    1.4658    0.0000 O   0  0
 29 30  1  0
 29 31  1  0
  1  3  2  0
  1  2  1  0
 20 25  1  0
 20 26  1  0
  1  4  1  0
  3  7  1  0
  6 13  2  0
 13 20  1  0
  3  8  1  0
  5 12  1  0
  5 11  1  0
  2  5  2  0
 32 34  2  0
 10 17  1  0
 30 32  1  0
 25 29  1  0
  9 16  2  0
  4 10  2  0
 14 21  1  0
 14 22  1  0
 32 33  1  0
 15 23  1  0
 24 28  1  0
 17 24  2  0
 12 18  1  0
 12 19  1  0
  4  9  1  0
 16 24  1  0
  8 15  1  0
  7 14  1  0
  2  6  1  0
  7 11  2  0
 21 27  1  0
M  END
>  <SOM>
15

$$$$

SciTegic02211520382D

 17 18  0  0  0  0            999 V2000
   -1.3643   -1.2568    0.0000 C   0  0  2  0  0  0
   -0.5292    0.0331    0.0000 C   0  0
   -0.0207   -2.0258    0.0000 C   0  0  2  0  0  0
   -2.6501   -2.0258    0.0000 C   0  0
   -2.5716   -0.3762    0.0000 O   0  0
   -1.2279    1.4015    0.0000 C   0  0
    1.0088   -0.0496    0.0000 C   0  0
   -0.0207   -3.5101    0.0000 C   0  0
    1.4884   -1.3354    0.0000 C   0  0
   -2.6501   -3.5721    0.0000 C   0  0
   -0.3886    2.6956    0.0000 C   0  0
    1.8481    1.2444    0.0000 C   0  0
   -1.3643   -4.3080    0.0000 C   0  0
    2.7411   -2.2532    0.0000 N   0  0
    1.1494    2.6170    0.0000 C   0  0
   -1.0873    4.0682    0.0000 O   0  0
   -2.6129    3.8656    0.0000 C   0  0
 11 16  1  0
 11 15  2  0
 10 13  1  0
  1  3  1  0
  1  2  1  0
  9 14  1  0
  1  5  1  0
  1  4  1  0
  8 13  1  0
  2  6  2  0
  2  7  1  0
 16 17  1  0
  7 12  2  0
  4 10  1  0
  6 11  1  0
  3  9  1  0
  3  8  1  0
 12 15  1  0
M  END
>  <SOM>
16

$$$$

SciTegic02211520382D

 24 26  0  0  0  0            999 V2000
    3.4467   -0.5089    0.0000 C   0  0
    3.4467   -2.0422    0.0000 C   0  0
    1.9812   -0.0204    0.0000 N   0  0
    4.7765    0.2917    0.0000 C   0  0
    1.9812   -2.4968    0.0000 N   0  0
    4.7765   -2.8089    0.0000 C   0  0
    1.1127   -1.2756    0.0000 C   0  0
    6.0996   -0.5089    0.0000 C   0  0
    6.0996   -2.0422    0.0000 C   0  0
   -0.4207   -1.2756    0.0000 S   0  0  2  0  0  0
    7.4566    0.2917    0.0000 O   0  0
   -1.1941    0.0882    0.0000 C   0  0
   -1.1941   -2.5986    0.0000 O   0  0
    7.4566    1.8319    0.0000 C   0  0
   -2.7275    0.0882    0.0000 C   0  0
   -3.4942    1.4113    0.0000 C   0  0
   -3.4942   -1.2756    0.0000 N   0  0
   -5.0276    1.4113    0.0000 C   0  0
   -2.6936    2.7343    0.0000 C   0  0
   -5.0276   -1.2756    0.0000 C   0  0
   -5.7943    0.0882    0.0000 C   0  0
   -5.7943    2.7343    0.0000 O   0  0
   -7.3276    0.0882    0.0000 C   0  0
   -7.3276    2.7343    0.0000 C   0  0
  1  3  1  0
  1  2  1  0
 15 17  1  0
 15 16  2  0
  4  8  1  0
  1  4  2  0
  3  7  2  0
  8  9  2  0
 22 24  1  0
  5  7  1  0
 16 18  1  0
 16 19  1  0
 10 12  1  0
 10 13  2  0
  6  9  1  0
 11 14  1  0
 17 20  2  0
 12 15  1  0
 18 21  2  0
 18 22  1  0
  8 11  1  0
  2  5  1  0
  2  6  2  0
  7 10  1  0
 20 21  1  0
 21 23  1  0
M  END
>  <SOM>
11

$$$$

SciTegic02211520382D

 25 29  0  0  0  0            999 V2000
    0.7465   -0.0657    0.0000 C   0  0
    2.0798    0.7042    0.0000 C   0  0
    0.7418   -1.6056    0.0000 N   0  3
   -0.5915    0.7183    0.0000 C   0  0
    3.4131   -0.0798    0.0000 C   0  0
    2.0845    2.2441    0.0000 C   0  0
   -0.6009   -2.3756    0.0000 C   0  0
    2.0657   -2.3802    0.0000 C   0  0
   -1.9249   -0.0516    0.0000 C   0  0
    4.7464    0.6807    0.0000 C   0  0
    3.4037   -1.6197    0.0000 C   0  0
    3.4319    3.0047    0.0000 C   0  0
   -1.9295   -1.6009    0.0000 C   0  0
   -3.2582    0.7277    0.0000 C   0  0
    4.7652    2.2300    0.0000 C   0  0
    3.7605    4.5117    0.0000 O   0  0
   -3.2582   -2.3662    0.0000 C   0  0
   -4.5915   -0.0516    0.0000 C   0  0
    5.9154    3.2535    0.0000 O   0  0
    5.2957    4.6666    0.0000 C   0  0
   -4.5915   -1.6009    0.0000 C   0  0
   -3.2488   -3.8967    0.0000 O   0  0
   -5.9154   -2.3662    0.0000 O   0  0
   -1.9061   -4.6666    0.0000 C   0  0
   -5.9154   -3.9060    0.0000 C   0  0
 15 19  1  0
  1  3  1  0
  1  2  1  0
 19 20  1  0
  1  4  2  0
  3  7  2  0
 22 24  1  0
  6 12  2  0
 23 25  1  0
  3  8  1  0
  5 11  1  0
  5 10  1  0
 10 15  2  0
  9 14  1  0
  9 13  2  0
 12 15  1  0
 17 21  2  0
 13 17  1  0
  8 11  1  0
 12 16  1  0
  4  9  1  0
 16 20  1  0
 18 21  1  0
 14 18  2  0
 17 22  1  0
  2  5  2  0
  2  6  1  0
  7 13  1  0
 21 23  1  0
M  END
>  <SOM>
22

$$$$

SciTegic02211520382D

 15 15  0  0  0  0            999 V2000
    0.6633    1.9157    0.0000 C   0  0
    0.6522    0.3742    0.0000 C   0  0
    1.9898    2.6901    0.0000 O   0  0
   -0.6670    2.6864    0.0000 C   0  0
   -0.6781   -0.3854    0.0000 C   0  0
    3.3238    1.9305    0.0000 C   0  0
   -2.0083    1.9194    0.0000 C   0  0
   -2.0083    0.3817    0.0000 C   0  0
   -0.6892   -1.9231    0.0000 C   0  0
    4.0352    0.5669    0.0000 F   0  0
    2.6790    0.5410    0.0000 F   0  0
    4.6688    2.6827    0.0000 F   0  0
   -3.3460   -0.3668    0.0000 O   0  0
    0.6410   -2.6901    0.0000 N   0  0
   -4.6688    0.4150    0.0000 C   0  0
  4  7  1  0
 13 15  1  0
  7  8  2  0
  1  3  1  0
  1  2  1  0
  9 14  1  0
  1  4  2  0
  8 13  1  0
  2  5  2  0
  3  6  1  0
  5  9  1  0
  5  8  1  0
  6 12  1  0
  6 10  1  0
  6 11  1  0
M  END
>  <SOM>
13

$$$$

SciTegic02211520382D

 34 37  0  0  0  0            999 V2000
   -6.6271   -0.3328    0.0000 C   0  0
   -6.6176    1.2170    0.0000 C   0  0
   -5.2960   -1.1124    0.0000 C   0  0
   -7.9583   -1.1029    0.0000 C   0  0
   -7.9583    1.9967    0.0000 C   0  0
   -5.2770    1.9872    0.0000 C   0  0
   -3.9459   -0.3423    0.0000 N   0  0
   -9.2989   -0.3328    0.0000 C   0  0
   -9.2989    1.2170    0.0000 C   0  0
   -3.9364    1.2075    0.0000 C   0  0
   -2.6147   -1.1220    0.0000 C   0  0
  -10.6301   -1.1220    0.0000 O   0  0
  -10.6301    1.9872    0.0000 O   0  0
   -1.2741   -0.3518    0.0000 C   0  0  1  0  0  0
   -2.6242   -2.6718    0.0000 O   0  0
  -11.9802   -0.3328    0.0000 C   0  0
  -10.6301    3.5370    0.0000 C   0  0
    0.0570   -1.1315    0.0000 C   0  0
   -1.2646    1.1885    0.0000 C   0  0
    1.3977   -0.3708    0.0000 N   0  0
    0.0761    1.9587    0.0000 C   0  0
    1.4072    1.1790    0.0000 C   0  0
    2.7193   -1.1505    0.0000 C   0  0
    4.0600   -0.3803    0.0000 C   0  0
    5.3816   -1.1505    0.0000 N   0  0
    6.7222   -0.4088    0.0000 C   0  0
    8.0343   -1.1790    0.0000 C   0  0
    6.7317    1.1315    0.0000 O   0  0
    8.0153   -2.7003    0.0000 C   0  0
    9.3560   -0.4279    0.0000 C   0  0
    9.3179   -3.4800    0.0000 C   0  0
   10.6681   -1.2170    0.0000 C   0  0
   10.6491   -2.7383    0.0000 C   0  0
   11.9802   -3.5370    0.0000 F   0  0
 19 21  1  0
 27 30  2  0
 29 31  2  0
  1  3  1  0
  1  2  2  0
 20 22  1  0
 20 23  1  0
  4  8  2  0
  1  4  1  0
 31 33  1  0
  3  7  1  0
  8  9  1  0
  5  9  2  0
  6 10  1  0
 23 24  1  0
 32 33  2  0
 30 32  1  0
  9 13  1  0
 25 26  1  0
 11 15  2  0
 11 14  1  0
 33 34  1  0
 13 17  1  0
 26 28  2  0
 12 16  1  0
 26 27  1  0
 24 25  1  0
 18 20  1  0
 27 29  1  0
 14 18  1  0
 14 19  1  0
  8 12  1  0
  2  5  1  0
  2  6  1  0
  7 11  1  0
  7 10  1  0
 21 22  1  0
M  END
>  <SOM>
12

$$$$

SciTegic02211520382D

 16 18  0  0  0  0            999 V2000
    0.9389    1.7173    0.0000 C   0  0
   -0.5230    1.2437    0.0000 C   0  0
    1.8408    0.4777    0.0000 C   0  0
    1.5567    3.1298    0.0000 C   0  0
   -0.5230   -0.2965    0.0000 C   0  0
   -1.8573    2.0138    0.0000 C   0  0
    0.9431   -0.7701    0.0000 N   0  0
    3.3727    0.6383    0.0000 C   0  0
    3.0886    3.2904    0.0000 C   0  0
   -1.8532   -1.0707    0.0000 C   0  0
   -3.1915    1.2396    0.0000 C   0  0
    3.9987    2.0467    0.0000 N   0  0
    4.2829   -0.6054    0.0000 C   0  0
   -3.1874   -0.3006    0.0000 C   0  0
   -4.5217   -1.0707    0.0000 O   0  0
   -4.5217   -2.6068    0.0000 C   0  0
 14 15  1  0
  5 10  1  0
 10 14  2  0
 15 16  1  0
  1  3  2  0
  1  2  1  0
  3  7  1  0
  8 12  2  0
  1  4  1  0
  8 13  1  0
  2  5  2  0
  2  6  1  0
 11 14  1  0
  9 12  1  0
  5  7  1  0
  4  9  1  0
  6 11  2  0
  3  8  1  0
M  END
>  <SOM>
15

$$$$

SciTegic02211520382D

 22 24  0  0  0  0            999 V2000
   -2.1925    2.2035    0.0000 C   0  0
   -2.1815    0.6611    0.0000 C   0  0
   -0.8649    2.9858    0.0000 C   0  0
   -3.5311    2.9692    0.0000 C   0  0
   -0.8428   -0.1047    0.0000 O   0  0
   -3.5146   -0.1212    0.0000 C   0  0
    0.4738    2.2255    0.0000 C   0  0
   -0.8759    4.5172    0.0000 O   0  0
   -4.8587    2.1870    0.0000 C   0  0
   -3.5421    4.5227    0.0000 O   0  0
    0.4848    0.6776    0.0000 C   0  0
   -4.8477    0.6445    0.0000 C   0  0
    1.8344   -0.0881    0.0000 C   0  0
   -6.1808   -0.1377    0.0000 O   0  0
    1.8399   -1.6251    0.0000 C   0  0
    3.1510    0.6941    0.0000 C   0  0
    3.1731   -2.3853    0.0000 C   0  0
    4.5007   -0.0716    0.0000 C   0  0
    4.5117   -1.6031    0.0000 C   0  0
    3.1841   -3.9278    0.0000 O   0  0
    5.8393   -2.3688    0.0000 O   0  0
    5.8448   -4.0765    0.0000 C   0  0
 19 21  1  0
  1  3  1  0
  1  2  2  0
 15 17  1  0
  1  4  1  0
  3  7  1  0
  6 12  2  0
 16 18  2  0
  3  8  2  0
 17 19  2  0
 18 19  1  0
  5 11  1  0
  9 12  1  0
  4 10  1  0
 11 13  1  0
 17 20  1  0
 13 16  1  0
 12 14  1  0
  4  9  2  0
 13 15  2  0
  2  5  1  0
  2  6  1  0
  7 11  2  0
 21 22  1  0
M  END
>  <SOM>
21

$$$$

SciTegic02211520382D

 21 23  0  0  0  0            999 V2000
   -2.0085   -0.3842    0.0000 C   0  0
   -2.0085   -1.9270    0.0000 C   0  0
   -0.6811    0.3784    0.0000 C   0  0
   -3.3475    0.3784    0.0000 C   0  0
   -3.3475   -2.6955    0.0000 C   0  0
   -0.6811   -2.6955    0.0000 O   0  0
    0.6579   -0.3784    0.0000 C   0  0
   -0.6811    1.9270    0.0000 O   0  0
   -4.6865   -0.3842    0.0000 C   0  0
   -4.6865   -1.9270    0.0000 C   0  0
    0.6579   -1.9270    0.0000 C   0  0
    1.9910    0.3784    0.0000 C   0  0
   -6.0138   -2.6955    0.0000 O   0  0
    3.3300   -0.3784    0.0000 C   0  0
    1.9910    1.9270    0.0000 C   0  0
   -7.3354   -1.9328    0.0000 C   0  0
    4.6632    0.3784    0.0000 C   0  0
    3.3300    2.6955    0.0000 C   0  0
    4.6632    1.9270    0.0000 C   0  0
    6.0022    2.6955    0.0000 O   0  0
    7.3354    1.9212    0.0000 C   0  0
 19 20  1  0
 15 18  1  0
  1  3  1  0
  1  2  2  0
 20 21  1  0
  3  7  1  0
  6 11  1  0
  3  8  2  0
 17 19  1  0
 10 13  1  0
  5 10  2  0
  9 10  1  0
 12 15  2  0
 18 19  2  0
 13 16  1  0
 12 14  1  0
  1  4  1  0
 14 17  2  0
  2  5  1  0
  2  6  1  0
  7 11  2  0
  7 12  1  0
  4  9  2  0
M  END
>  <SOM>
13

$$$$

SciTegic02211520382D

 21 23  0  0  0  0            999 V2000
   -1.3392   -1.9268    0.0000 C   0  0
   -1.3392   -0.3864    0.0000 C   0  0
   -2.6784   -2.6943    0.0000 C   0  0
   -0.0106   -2.6943    0.0000 O   0  0
   -0.0106    0.3811    0.0000 C   0  0
   -2.6784    0.3811    0.0000 C   0  0
   -4.0176   -1.9268    0.0000 C   0  0
    1.3286   -1.9268    0.0000 C   0  0
    1.3286   -0.3811    0.0000 C   0  0
   -0.0106    1.9268    0.0000 O   0  0
   -4.0176   -0.3864    0.0000 C   0  0
   -2.6784    1.9268    0.0000 O   0  0
   -5.3409   -2.6943    0.0000 O   0  0
    2.6625    0.3811    0.0000 C   0  0
   -6.6695   -1.9320    0.0000 C   0  0
    3.9964   -0.3811    0.0000 C   0  0
    2.6625    1.9268    0.0000 C   0  0
    5.3303    0.3811    0.0000 C   0  0
    3.9964    2.6943    0.0000 C   0  0
    5.3303    1.9268    0.0000 C   0  0
    6.6695    2.6943    0.0000 O   0  0
 19 20  2  0
  1  3  1  0
  1  2  2  0
  4  8  1  0
  1  4  1  0
  3  7  2  0
  5  9  1  0
  6 12  1  0
 16 18  2  0
  6 11  2  0
 17 19  1  0
  5 10  2  0
  9 14  1  0
  8  9  2  0
 13 15  1  0
 20 21  1  0
 18 20  1  0
 14 16  1  0
 14 17  2  0
  2  5  1  0
  2  6  1  0
  7 11  1  0
  7 13  1  0
M  END
>  <SOM>
13

$$$$

SciTegic02211520382D

 29 30  0  0  0  0            999 V2000
    0.6868    1.9062    0.0000 C   0  0
   -0.6448    2.6841    0.0000 C   0  0
    2.0254    2.6771    0.0000 C   0  0
    0.6798    0.3714    0.0000 N   0  0
   -0.6377    4.2189    0.0000 C   0  0
   -1.9693    1.9202    0.0000 O   0  0
    2.0324    4.2049    0.0000 C   0  0
    2.0184   -0.3995    0.0000 N   0  0
    0.6938    4.9898    0.0000 C   0  0
   -3.3009    2.6771    0.0000 C   0  0
    2.0113   -1.9343    0.0000 C   0  0
    0.7078    6.5246    0.0000 N   0  3
    0.6658   -2.6911    0.0000 C   0  0
    3.3289   -2.7052    0.0000 C   0  0
    2.0394    7.2955    0.0000 O   0  0
   -0.6167    7.3025    0.0000 O   0  5
    0.6588   -4.2399    0.0000 N   0  0
   -0.6588   -1.9202    0.0000 O   0  0
    4.6745   -1.9413    0.0000 C   0  0
    3.3289   -4.2470    0.0000 O   0  0
   -0.6658   -5.0038    0.0000 C   0  0
   -1.9903   -4.2399    0.0000 C   0  0
   -0.6728   -6.5456    0.0000 C   0  0
   -3.3359   -4.9968    0.0000 C   0  0
   -1.9903   -2.6771    0.0000 O   0  0
   -2.0043   -7.3025    0.0000 C   0  0
   -3.3429   -6.5246    0.0000 C   0  0
   -3.3149   -1.9062    0.0000 C   0  0
   -4.6745   -7.2815    0.0000 O   0  0
  1  3  2  0
  1  2  1  0
  4  8  2  0
  1  4  1  0
  3  7  1  0
 22 24  1  0
 22 25  1  0
  5  9  1  0
 23 26  2  0
  6 10  1  0
  7  9  2  0
 26 27  1  0
 24 27  2  0
 25 28  1  0
  9 12  1  0
 14 20  2  0
 11 14  1  0
 11 13  1  0
 17 21  1  0
 13 17  1  0
  8 11  1  0
 12 16  1  0
 12 15  2  0
 13 18  2  0
 14 19  1  0
  2  5  2  0
  2  6  1  0
 27 29  1  0
 21 23  1  0
 21 22  2  0
M  END
>  <SOM>
6

$$$$

SciTegic02211520382D

 21 24  0  0  0  0            999 V2000
   -0.3902   -0.8712    0.0000 C   0  0  2  0  0  0
   -0.3902    0.6307    0.0000 C   0  0
    0.8984   -1.6561    0.0000 C   0  0  1  0  0  0
   -0.0635   -2.4138    0.0000 C   0  0
   -1.7332   -1.6561    0.0000 C   0  0
    0.8984    1.4156    0.0000 C   0  0
   -1.7332    1.4156    0.0000 C   0  0
    2.2233   -0.8712    0.0000 C   0  0  2  0  0  0
    0.8984   -3.1625    0.0000 C   0  0
    1.5880   -3.0173    0.0000 C   0  0
   -1.7559   -3.1625    0.0000 C   0  0
    2.2233    0.6307    0.0000 C   0  0
    0.8984    2.9175    0.0000 C   0  0
   -1.7559    2.9175    0.0000 C   0  0
    3.1489   -2.3775    0.0000 N   0  0
   -0.3902   -3.9474    0.0000 C   0  0
   -0.3902    3.7024    0.0000 C   0  0
   -3.1171    3.7024    0.0000 O   0  0
    4.6144   -2.8540    0.0000 C   0  0
   -4.4828    2.8993    0.0000 C   0  0
    0.9075   -0.1407    0.0000 H   0  0
 15 19  1  0
  1  3  1  0
  1  2  1  0
  1  5  1  0
  1  4  1  0
  6 12  1  0
  6 13  2  0
  3  9  1  0
  3  8  1  0
  5 11  1  0
 10 15  1  0
  9 16  1  0
  3 21  1  0
  4 10  1  0
 11 16  1  0
 13 17  1  0
 18 20  1  0
 14 17  2  0
  8 15  1  0
 14 18  1  0
  8 12  1  0
  7 14  1  0
  2  6  1  0
  2  7  2  0
M  END
>  <SOM>
18

$$$$

SciTegic02211520382D

 32 33  0  0  0  0            999 V2000
   -3.8955   -0.0841    0.0000 C   0  0  1  0  0  0
   -5.2594   -0.8781    0.0000 C   0  0
   -2.5690    0.6913    0.0000 C   0  0
   -3.8955    1.5788    0.0000 C   0  0
   -3.0921   -1.4013    0.0000 C   0  0
   -6.5486   -0.1028    0.0000 C   0  0
   -5.2314   -2.3728    0.0000 C   0  0
   -1.2051   -0.0093    0.0000 C   0  0
   -2.6624    2.3728    0.0000 C   0  0
   -5.3715    2.2887    0.0000 C   0  0
   -2.2981   -2.7652    0.0000 N   0  0
   -7.8752   -0.8781    0.0000 C   0  0
   -6.5299   -3.1482    0.0000 C   0  0
    0.0841    0.7567    0.0000 C   0  0
   -7.8752   -2.4195    0.0000 C   0  0
   -9.1924   -0.1028    0.0000 O   0  0
    1.4106    0.0561    0.0000 N   0  0
   -9.1924   -3.1762    0.0000 O   0  0
  -10.5095   -0.8781    0.0000 C   0  0
    2.6998    0.8314    0.0000 C   0  0
  -10.5563   -2.4195    0.0000 C   0  0
    4.0637    0.0747    0.0000 C   0  0
    5.3809    0.8781    0.0000 C   0  0
    6.7074    0.1682    0.0000 C   0  0
    5.3809    2.4195    0.0000 C   0  0
    8.0246    0.9622    0.0000 C   0  0
    6.6794    3.1949    0.0000 C   0  0
    7.9966    2.4662    0.0000 C   0  0
    9.3885    0.2335    0.0000 O   0  0
    9.2951    3.3070    0.0000 O   0  0
   10.6870    1.0556    0.0000 C   0  0
   10.6403    2.6251    0.0000 C   0  0
 15 18  1  0
 29 31  1  0
  1  3  1  0
  1  2  1  0
 20 22  1  0
  1  5  1  0
  1  4  1  0
 22 23  1  0
 28 30  1  0
  6 12  2  0
 23 25  2  0
 16 19  1  0
  3  8  1  0
  5 11  3  0
 23 24  1  0
 30 32  1  0
  4 10  1  0
 25 27  1  0
 17 20  1  0
 27 28  2  0
 26 28  1  0
 26 29  1  0
 12 16  1  0
 12 15  1  0
 24 26  2  0
 18 21  1  0
 13 15  2  0
 14 17  1  0
  8 14  1  0
  2  6  1  0
  2  7  2  0
  7 13  1  0
  4  9  1  0
M  END
>  <SOM>
18

$$$$

SciTegic02211520382D

 32 33  0  0  0  0            999 V2000
   -3.8955   -0.0841    0.0000 C   0  0  1  0  0  0
   -5.2594   -0.8781    0.0000 C   0  0
   -2.5690    0.6913    0.0000 C   0  0
   -3.8955    1.5788    0.0000 C   0  0
   -3.0921   -1.4013    0.0000 C   0  0
   -6.5486   -0.1028    0.0000 C   0  0
   -5.2314   -2.3728    0.0000 C   0  0
   -1.2051   -0.0093    0.0000 C   0  0
   -2.6624    2.3728    0.0000 C   0  0
   -5.3715    2.2887    0.0000 C   0  0
   -2.2981   -2.7652    0.0000 N   0  0
   -7.8752   -0.8781    0.0000 C   0  0
   -6.5299   -3.1482    0.0000 C   0  0
    0.0841    0.7567    0.0000 C   0  0
   -7.8752   -2.4195    0.0000 C   0  0
   -9.1924   -0.1028    0.0000 O   0  0
    1.4106    0.0561    0.0000 N   0  0
   -9.1924   -3.1762    0.0000 O   0  0
  -10.5095   -0.8781    0.0000 C   0  0
    2.6998    0.8314    0.0000 C   0  0
  -10.5563   -2.4195    0.0000 C   0  0
    4.0637    0.0747    0.0000 C   0  0
    5.3809    0.8781    0.0000 C   0  0
    6.7074    0.1682    0.0000 C   0  0
    5.3809    2.4195    0.0000 C   0  0
    8.0246    0.9622    0.0000 C   0  0
    6.6794    3.1949    0.0000 C   0  0
    7.9966    2.4662    0.0000 C   0  0
    9.3885    0.2335    0.0000 O   0  0
    9.2951    3.3070    0.0000 O   0  0
   10.6870    1.0556    0.0000 C   0  0
   10.6403    2.6251    0.0000 C   0  0
 15 18  1  0
 29 31  1  0
  1  3  1  0
  1  2  1  0
 20 22  1  0
  1  5  1  0
  1  4  1  0
 22 23  1  0
 28 30  1  0
  6 12  2  0
 23 25  2  0
 16 19  1  0
  3  8  1  0
  5 11  3  0
 23 24  1  0
 30 32  1  0
  4 10  1  0
 25 27  1  0
 17 20  1  0
 27 28  2  0
 26 28  1  0
 26 29  1  0
 12 16  1  0
 12 15  1  0
 24 26  2  0
 18 21  1  0
 13 15  2  0
 14 17  1  0
  8 14  1  0
  2  6  1  0
  2  7  2  0
  7 13  1  0
  4  9  1  0
M  END
>  <SOM>
18

$$$$

SciTegic02211520382D

 28 30  0  0  0  0            999 V2000
    0.3155    0.9971    0.0000 C   0  0  2  0  0  0
    0.6689   -0.5048    0.0000 C   0  0  2  0  0  0
    1.5082    1.9689    0.0000 C   0  0
   -1.1044    1.6534    0.0000 S   0  0
   -0.3345   -1.7607    0.0000 C   0  0
    2.1645   -0.8456    0.0000 O   0  0
    2.9471    1.4199    0.0000 C   0  0
    1.2684    3.4898    0.0000 C   0  0
   -2.5116    0.9087    0.0000 C   0  0
   -1.8175   -1.7607    0.0000 N   0  0
    0.3345   -3.1490    0.0000 O   0  0
    2.6631   -2.3097    0.0000 C   0  0
    4.1461    2.3917    0.0000 C   0  0
    2.4611    4.4553    0.0000 C   0  0
   -2.7767   -0.5869    0.0000 C   0  0
   -3.6728    1.8869    0.0000 C   0  0
   -2.4801   -3.1553    0.0000 C   0  0
    1.7607   -3.5529    0.0000 C   0  0
    4.2029   -2.3223    0.0000 O   0  0
    3.9000    3.9126    0.0000 C   0  0
   -4.2092   -1.1044    0.0000 C   0  0
   -5.0990    1.3631    0.0000 C   0  0
   -1.3883   -4.2407    0.0000 C   0  0
    5.0927    4.8781    0.0000 O   0  0
   -5.3640   -0.1325    0.0000 C   0  0
   -2.0446   -5.6291    0.0000 N   0  0
    4.5752    6.3358    0.0000 C   0  0
   -3.5592   -5.8941    0.0000 C   0  0
  1  3  1  0
  1  2  1  0
 20 24  1  0
  1  4  1  0
  3  7  1  0
 22 25  1  0
  6 12  1  0
 23 26  1  0
 13 20  1  0
  3  8  2  0
  5 11  2  0
  5 10  1  0
 10 15  1  0
 10 17  1  0
 24 27  1  0
  9 16  1  0
  9 15  2  0
 14 20  2  0
 15 21  1  0
 17 23  1  0
 26 28  1  0
 12 18  1  0
 12 19  2  0
  4  9  1  0
 16 22  2  0
  8 14  1  0
  2  5  1  0
  2  6  1  0
  7 13  2  0
 21 25  2  0
M  END
>  <SOM>
24

$$$$

SciTegic02211520382D

 22 23  0  0  0  0            999 V2000
   -0.4031   -2.4937    0.0000 C   0  0
   -0.4031   -3.9985    0.0000 C   0  0
    1.1770   -2.0315    0.0000 C   0  0
   -1.7037   -1.7413    0.0000 C   0  0
    1.0157   -4.5574    0.0000 N   0  0
   -1.7037   -4.7509    0.0000 C   0  0
    2.1014   -3.3804    0.0000 C   0  0
    1.6929   -0.5804    0.0000 C   0  0
   -3.0096   -2.4937    0.0000 C   0  0
   -3.0096   -3.9985    0.0000 C   0  0
    3.2353   -0.5858    0.0000 N   0  0
   -4.3586   -1.7144    0.0000 O   0  0
    3.7513    0.8653    0.0000 N   0  0
   -5.5463   -2.7302    0.0000 C   0  0
    5.2937    0.8653    0.0000 C   0  0
    6.0891    2.1820    0.0000 N   0  0
    6.1375   -0.5589    0.0000 N   0  0
    5.1110    3.3697    0.0000 C   0  0
    3.6599    2.8430    0.0000 C   0  0
    2.6818    4.0361    0.0000 C   0  0
    1.2361    3.5094    0.0000 C   0  0
    0.2580    4.6972    0.0000 C   0  0
 19 20  1  0
  1  3  1  0
  1  2  2  0
 15 17  2  0
 15 16  1  0
 20 21  1  0
  3  7  2  0
  5  7  1  0
 16 18  1  0
  6 10  2  0
 18 19  1  0
  3  8  1  0
  9 12  1  0
  9 10  1  0
 11 13  1  0
 13 15  1  0
 12 14  1  0
  1  4  1  0
  8 11  2  0
  2  5  1  0
  2  6  1  0
  4  9  2  0
 21 22  1  0
M  END
>  <SOM>
12

$$$$

SciTegic02211520382D

 27 29  0  0  0  0            999 V2000
   -3.3287   -2.6963    0.0000 C   0  0  2  0  0  0
   -3.3287   -1.1540    0.0000 C   0  0  1  0  0  0
   -1.9917   -3.4674    0.0000 C   0  0
   -4.6602   -3.4674    0.0000 N   0  0
   -1.9972   -0.3773    0.0000 N   0  0
   -4.6602   -0.3884    0.0000 C   0  0
   -1.9917   -5.0097    0.0000 C   0  0
   -0.6546   -2.7018    0.0000 C   0  0
   -5.9917   -2.6963    0.0000 C   0  0
   -2.0028    1.1595    0.0000 C   0  0
   -5.9917   -1.1540    0.0000 C   0  0
   -0.6713   -5.7809    0.0000 C   0  0
    0.6824   -3.4674    0.0000 C   0  0
   -0.6657    1.9307    0.0000 C   0  0
    0.6768   -5.0097    0.0000 C   0  0
   -0.6657    3.4730    0.0000 C   0  0
    0.6602    1.1595    0.0000 C   0  0
    0.6602    4.2441    0.0000 C   0  0
   -2.0028    4.2441    0.0000 O   0  0
    1.9917    1.9307    0.0000 C   0  0
    1.9972    3.4730    0.0000 C   0  0
   -2.0083    5.7809    0.0000 C   0  0
    3.3287    1.1595    0.0000 O   0  0
    4.6658    1.9251    0.0000 C   0  0
    5.9917    1.1540    0.0000 F   0  0
    3.9612    3.2954    0.0000 F   0  0
    5.3426    3.3176    0.0000 F   0  0
 19 22  1  0
  1  3  1  0
  1  2  1  0
 20 23  1  0
  1  4  1  0
 23 24  1  0
  3  7  2  0
 16 18  2  0
 16 19  1  0
  3  8  1  0
  5 10  1  0
 10 14  1  0
  9 11  1  0
  6 11  1  0
 12 15  2  0
 17 20  1  0
  4  9  1  0
 24 26  1  0
 24 27  1  0
 24 25  1  0
 18 21  1  0
 13 15  1  0
 14 16  1  0
 14 17  2  0
  8 13  2  0
  2  5  1  0
  2  6  1  0
  7 12  1  0
 20 21  2  0
M  END
>  <SOM>
19

$$$$

SciTegic02211520382D

 31 33  0  0  0  0            999 V2000
   -4.5770   -3.4445    0.0000 C   0  0
   -4.5593   -1.8992    0.0000 C   0  0
   -3.2499   -4.2290    0.0000 O   0  0
   -5.9159   -4.1995    0.0000 C   0  0
   -5.8864   -1.1207    0.0000 C   0  0
   -3.2145   -1.1501    0.0000 O   0  0
   -2.0172   -3.3030    0.0000 C   0  0
   -7.2429   -3.4150    0.0000 C   0  0
   -7.2312   -1.8815    0.0000 C   0  0
   -3.2027    0.4365    0.0000 C   0  0
   -0.7904   -4.1228    0.0000 C   0  0
    0.5839   -3.3325    0.0000 C   0  0
   -0.7550   -5.7684    0.0000 O   0  0
    0.5839   -1.7812    0.0000 N   0  0
   -0.7609   -1.0027    0.0000 C   0  0
    1.9287   -1.0027    0.0000 C   0  0
   -0.7609    0.5485    0.0000 C   0  0
    1.9287    0.5485    0.0000 C   0  0
    0.5839    1.3271    0.0000 N   0  0
    0.5839    2.8665    0.0000 C   0  0
    1.9346    3.6097    0.0000 C   0  0
    3.2558    2.8134    0.0000 N   0  0
    1.9110    5.3142    0.0000 O   0  0
    4.5770    3.6097    0.0000 C   0  0
    4.5475    5.1550    0.0000 C   0  0
    5.9218    2.8606    0.0000 C   0  0
    5.8687    5.9454    0.0000 C   0  0
    3.2027    5.9041    0.0000 C   0  0
    7.2429    3.6569    0.0000 C   0  0
    5.9512    1.3271    0.0000 C   0  0
    7.2194    5.1963    0.0000 C   0  0
 19 20  1  0
 27 31  1  0
 29 31  2  0
  1  3  1  0
  1  2  2  0
 15 17  1  0
  4  8  2  0
  1  4  1  0
  3  7  1  0
 26 30  1  0
 22 24  1  0
  5  9  2  0
 16 18  1  0
  6 10  1  0
 17 19  1  0
 18 19  1  0
 25 28  1  0
 25 27  2  0
  8  9  1  0
 11 13  1  0
 11 12  1  0
 26 29  1  0
 12 14  1  0
 20 21  1  0
 24 26  2  0
 24 25  1  0
 14 15  1  0
 14 16  1  0
  2  5  1  0
  2  6  1  0
  7 11  1  0
 21 23  2  0
 21 22  1  0
M  END
>  <SOM>
6

$$$$

SciTegic02211520382D

 31 33  0  0  0  0            999 V2000
   -4.5770   -3.4445    0.0000 C   0  0
   -4.5593   -1.8992    0.0000 C   0  0
   -3.2499   -4.2290    0.0000 O   0  0
   -5.9159   -4.1995    0.0000 C   0  0
   -5.8864   -1.1207    0.0000 C   0  0
   -3.2145   -1.1501    0.0000 O   0  0
   -2.0172   -3.3030    0.0000 C   0  0
   -7.2429   -3.4150    0.0000 C   0  0
   -7.2312   -1.8815    0.0000 C   0  0
   -3.2027    0.4365    0.0000 C   0  0
   -0.7904   -4.1228    0.0000 C   0  0
    0.5839   -3.3325    0.0000 C   0  0
   -0.7550   -5.7684    0.0000 O   0  0
    0.5839   -1.7812    0.0000 N   0  0
   -0.7609   -1.0027    0.0000 C   0  0
    1.9287   -1.0027    0.0000 C   0  0
   -0.7609    0.5485    0.0000 C   0  0
    1.9287    0.5485    0.0000 C   0  0
    0.5839    1.3271    0.0000 N   0  0
    0.5839    2.8665    0.0000 C   0  0
    1.9346    3.6097    0.0000 C   0  0
    3.2558    2.8134    0.0000 N   0  0
    1.9110    5.3142    0.0000 O   0  0
    4.5770    3.6097    0.0000 C   0  0
    4.5475    5.1550    0.0000 C   0  0
    5.9218    2.8606    0.0000 C   0  0
    5.8687    5.9454    0.0000 C   0  0
    3.2027    5.9041    0.0000 C   0  0
    7.2429    3.6569    0.0000 C   0  0
    5.9512    1.3271    0.0000 C   0  0
    7.2194    5.1963    0.0000 C   0  0
 19 20  1  0
 27 31  1  0
 29 31  2  0
  1  3  1  0
  1  2  2  0
 15 17  1  0
  4  8  2  0
  1  4  1  0
  3  7  1  0
 26 30  1  0
 22 24  1  0
  5  9  2  0
 16 18  1  0
  6 10  1  0
 17 19  1  0
 18 19  1  0
 25 28  1  0
 25 27  2  0
  8  9  1  0
 11 13  1  0
 11 12  1  0
 26 29  1  0
 12 14  1  0
 20 21  1  0
 24 26  2  0
 24 25  1  0
 14 15  1  0
 14 16  1  0
  2  5  1  0
  2  6  1  0
  7 11  1  0
 21 23  2  0
 21 22  1  0
M  END
>  <SOM>
3

$$$$

SciTegic02211520382D

  7  6  0  0  0  0            999 V2000
    0.0620    0.5158    0.0000 C   0  0
    1.2712    1.3670    0.0000 C   0  0
   -1.1444    1.3670    0.0000 O   0  0
   -0.5975   -0.8991    0.0000 C   0  0
    0.8484   -0.9301    0.0000 C   0  0
    2.4748    0.5158    0.0000 C   0  0
   -2.3479    0.5158    0.0000 C   0  0
  1  3  1  0
  1  2  1  0
  3  7  1  0
  1  5  1  0
  1  4  1  0
  2  6  1  0
M  END
>  <SOM>
3

$$$$

SciTegic02211520382D

 29 31  0  0  0  0            999 V2000
    0.8912   -1.1933    0.0000 C   0  0
    0.8912   -2.7190    0.0000 C   0  0
    2.2281   -0.4154    0.0000 C   0  0
   -0.4381   -0.4154    0.0000 C   0  0
   -0.4381   -3.4969    0.0000 C   0  0
    2.2281   -3.4969    0.0000 N   0  0
    2.2281    1.1178    0.0000 N   0  0
    3.5574   -1.1933    0.0000 N   0  0
   -1.7674   -1.1933    0.0000 C   0  0
   -1.7674   -2.7190    0.0000 C   0  0
    3.5574   -2.7266    0.0000 C   0  0
    3.5423    1.9033    0.0000 C   0  0
   -3.0966   -0.4154    0.0000 O   0  0
   -3.0966   -3.4969    0.0000 O   0  0
    4.8867    1.1480    0.0000 C   0  0
    3.5272    3.4365    0.0000 C   0  0
   -4.4033   -1.2311    0.0000 C   0  0
   -4.3806   -2.6435    0.0000 C   0  0
    6.2084    1.9335    0.0000 C   0  0
    4.8413    4.2296    0.0000 C   0  0
   -5.6042   -0.2719    0.0000 C   0  0
   -5.6042   -3.5725    0.0000 C   0  0
    6.2235    3.4818    0.0000 C   0  0
    7.5452    1.1858    0.0000 C   0  0
   -6.9032   -1.0800    0.0000 O   0  0
   -6.8881   -2.7266    0.0000 O   0  0
    8.8896    0.4381    0.0000 C   0  0
   -8.1419   -0.2115    0.0000 C   0  0
   -8.2930   -3.5423    0.0000 C   0  0
 19 23  2  0
 15 19  1  0
 19 24  1  0
  1  3  1  0
  1  2  2  0
 20 23  1  0
  1  4  1  0
  3  7  1  0
 22 26  1  0
  6 11  2  0
  3  8  2  0
  5 10  2  0
 10 14  1  0
 25 28  1  0
  9 13  1  0
  9 10  1  0
 12 15  2  0
 17 21  1  0
 13 17  1  0
 26 29  1  0
 12 16  1  0
  4  9  2  0
 24 27  3  0
 16 20  2  0
 18 22  1  0
 14 18  1  0
  8 11  1  0
  2  5  1  0
  2  6  1  0
  7 12  1  0
 21 25  1  0
M  END
>  <SOM>
26

$$$$

SciTegic02211520382D

 29 31  0  0  0  0            999 V2000
    0.8912   -1.1933    0.0000 C   0  0
    0.8912   -2.7190    0.0000 C   0  0
    2.2281   -0.4154    0.0000 C   0  0
   -0.4381   -0.4154    0.0000 C   0  0
   -0.4381   -3.4969    0.0000 C   0  0
    2.2281   -3.4969    0.0000 N   0  0
    2.2281    1.1178    0.0000 N   0  0
    3.5574   -1.1933    0.0000 N   0  0
   -1.7674   -1.1933    0.0000 C   0  0
   -1.7674   -2.7190    0.0000 C   0  0
    3.5574   -2.7266    0.0000 C   0  0
    3.5423    1.9033    0.0000 C   0  0
   -3.0966   -0.4154    0.0000 O   0  0
   -3.0966   -3.4969    0.0000 O   0  0
    4.8867    1.1480    0.0000 C   0  0
    3.5272    3.4365    0.0000 C   0  0
   -4.4033   -1.2311    0.0000 C   0  0
   -4.3806   -2.6435    0.0000 C   0  0
    6.2084    1.9335    0.0000 C   0  0
    4.8413    4.2296    0.0000 C   0  0
   -5.6042   -0.2719    0.0000 C   0  0
   -5.6042   -3.5725    0.0000 C   0  0
    6.2235    3.4818    0.0000 C   0  0
    7.5452    1.1858    0.0000 C   0  0
   -6.9032   -1.0800    0.0000 O   0  0
   -6.8881   -2.7266    0.0000 O   0  0
    8.8896    0.4381    0.0000 C   0  0
   -8.1419   -0.2115    0.0000 C   0  0
   -8.2930   -3.5423    0.0000 C   0  0
 19 23  2  0
 15 19  1  0
 19 24  1  0
  1  3  1  0
  1  2  2  0
 20 23  1  0
  1  4  1  0
  3  7  1  0
 22 26  1  0
  6 11  2  0
  3  8  2  0
  5 10  2  0
 10 14  1  0
 25 28  1  0
  9 13  1  0
  9 10  1  0
 12 15  2  0
 17 21  1  0
 13 17  1  0
 26 29  1  0
 12 16  1  0
  4  9  2  0
 24 27  3  0
 16 20  2  0
 18 22  1  0
 14 18  1  0
  8 11  1  0
  2  5  1  0
  2  6  1  0
  7 12  1  0
 21 25  1  0
M  END
>  <SOM>
25

$$$$

SciTegic02211520382D

 21 22  0  0  0  0            999 V2000
    2.6541    0.0126    0.0000 C   0  0
    3.9749    0.7836    0.0000 C   0  0
    2.6541   -1.5293    0.0000 C   0  0
    1.3271    0.7710    0.0000 C   0  0  2  0  0  0
    5.3083    0.0190    0.0000 C   0  0
    3.9875   -2.2939    0.0000 C   0  0
    0.0063    0.0000    0.0000 N   0  0
    1.3271    2.3002    0.0000 C   0  0
    5.3209   -1.5230    0.0000 C   0  0
    6.6290    0.8026    0.0000 O   0  0
   -1.3207    0.7583    0.0000 C   0  0
    7.9624    0.0442    0.0000 C   0  0
   -2.6478   -0.0126    0.0000 C   0  0
   -3.9749    0.7457    0.0000 C   0  0
   -5.2956   -0.0316    0.0000 C   0  0
   -5.2956   -1.5166    0.0000 C   0  0
   -6.6480    0.7583    0.0000 C   0  0
   -6.6416   -2.3002    0.0000 C   0  0
   -3.9686   -2.2876    0.0000 Cl  0  0
   -7.9624    0.0126    0.0000 C   0  0
   -7.9561   -1.5419    0.0000 C   0  0
  4  7  1  0
  1  3  2  0
  1  2  1  0
 15 17  1  0
 15 16  2  0
  4  8  1  0
  1  4  1  0
  3  6  1  0
  5  9  1  0
 16 18  1  0
 16 19  1  0
 10 12  1  0
  5 10  1  0
  6  9  2  0
 11 13  1  0
 17 20  2  0
 13 14  1  0
 20 21  1  0
 18 21  2  0
 14 15  1  0
  2  5  2  0
  7 11  1  0
M  END
>  <SOM>
10

$$$$

SciTegic02211520382D

 36 38  0  0  0  0            999 V2000
   -1.6065    4.2629    0.0000 C   0  0  1  0  0  0
   -1.6065    2.7268    0.0000 C   0  0  2  0  0  0
   -0.1621    4.7491    0.0000 C   0  0  2  0  0  0
   -2.9382    5.0168    0.0000 C   0  0
   -1.5854    5.8060    0.0000 C   0  0
   -2.9382    1.9236    0.0000 C   0  0
   -0.1339    2.2688    0.0000 C   0  0
    0.7751    3.5512    0.0000 C   0  0
    0.2537    6.2358    0.0000 C   0  0  1  0  0  0
   -4.2699    4.2629    0.0000 C   0  0
   -2.9382    0.3875    0.0000 C   0  0
   -4.2699    2.6846    0.0000 C   0  0
    1.7404    6.6233    0.0000 C   0  0
   -0.8244    7.3420    0.0000 C   0  0
   -4.2699   -0.3875    0.0000 C   0  0
    2.8325    5.5382    0.0000 C   0  0
   -4.2699   -1.9306    0.0000 C   0  0
    4.3192    5.9328    0.0000 C   0  0
   -2.9312   -2.7268    0.0000 C   0  0
   -5.5875   -2.6916    0.0000 C   0  0
    5.4114    4.8477    0.0000 C   0  0
   -2.9312   -4.2629    0.0000 C   0  0  2  0  0  0
   -1.5713   -1.9940    0.0000 C   0  0
   -5.5875   -4.2629    0.0000 C   0  0  2  0  0  0
    4.4320    3.6921    0.0000 C   0  0
    5.5594    3.3539    0.0000 C   0  0
    6.9052    5.2211    0.0000 O   0  0
   -4.2699   -5.0309    0.0000 C   0  0  2  0  0  0
   -1.5924   -5.0379    0.0000 O   0  0
   -6.9052   -5.0591    0.0000 O   0  0
   -4.2770   -6.5669    0.0000 O   0  0
   -2.9453   -7.3420    0.0000 C   0  0
   -1.5924   -6.5669    0.0000 C   0  0
   -0.2607   -7.3420    0.0000 C   0  0
    1.0780   -6.5669    0.0000 O   0  0
   -1.6136    1.1908    0.0000 H   0  0
 19 22  1  0
 19 23  2  0
  1  3  1  0
  1  2  1  0
 20 24  1  0
 15 17  2  0
  1  5  1  0
  1  4  1  0
 22 28  1  0
 28 31  1  0
 24 30  1  0
  6 12  1  0
 22 29  1  0
 16 18  1  0
  6 11  2  0
  3  9  1  0
  3  8  1  0
 17 19  1  0
 32 33  1  0
 10 12  1  0
  9 14  1  0
  9 13  1  0
  4 10  1  0
 11 15  1  0
 33 34  1  0
  7  8  1  0
 17 20  1  0
 24 28  1  0
 13 16  1  0
 31 32  1  0
 18 21  1  0
 34 35  1  0
  2 36  1  0
  2  6  1  0
  2  7  1  0
 21 25  1  0
 21 27  1  0
 21 26  1  0
M  END
>  <SOM>
31

$$$$

SciTegic02211520382D

 17 19  0  0  0  0            999 V2000
   -0.1436   -0.7020    0.0000 C   0  0
   -0.1436    0.8403    0.0000 C   0  0
    1.1913   -1.4732    0.0000 O   0  0
   -1.4732   -1.4732    0.0000 C   0  0
    1.1913    1.6115    0.0000 N   0  0
   -1.4732    1.6115    0.0000 C   0  0
    2.5316   -0.7020    0.0000 C   0  0
   -2.8082   -0.7020    0.0000 C   0  0
    2.5316    0.8403    0.0000 C   0  0
   -2.8082    0.8403    0.0000 C   0  0
    3.8612   -1.4732    0.0000 C   0  0
   -4.1484   -1.4732    0.0000 O   0  0
    3.8612    1.6115    0.0000 C   0  0
    5.1962   -0.7020    0.0000 C   0  0
   -5.4780   -0.7020    0.0000 C   0  0
    5.1962    0.8403    0.0000 C   0  0
    6.5364   -1.4732    0.0000 O   0  0
  7  9  1  0
 14 16  1  0
 11 14  1  0
 14 17  2  0
  1  3  1  0
  1  2  2  0
  8 10  1  0
  3  7  1  0
  4  8  2  0
  1  4  1  0
  2  5  1  0
  2  6  1  0
 13 16  2  0
  7 11  2  0
  8 12  1  0
  5  9  2  0
  9 13  1  0
  6 10  2  0
 12 15  1  0
M  END
>  <SOM>
12

$$$$

SciTegic02211520382D

 27 29  0  0  0  0            999 V2000
   -1.9338    0.9905    0.0000 C   0  0
   -1.9338   -0.5458    0.0000 C   0  0
   -3.2680    1.7587    0.0000 C   0  0
   -0.5997    1.7587    0.0000 O   0  0
   -3.2680   -1.3207    0.0000 C   0  0
   -0.5997   -1.3207    0.0000 C   0  0
   -4.6021    0.9905    0.0000 C   0  0
   -3.2680    3.3017    0.0000 O   0  0
    0.7345    0.9905    0.0000 C   0  0
   -4.6021   -0.5458    0.0000 C   0  0
   -3.2680   -2.8570    0.0000 O   0  0
    0.7345   -0.5458    0.0000 C   0  0
   -0.5997   -2.8570    0.0000 O   0  0
   -5.9363    1.7587    0.0000 O   0  0
   -1.9338    4.0698    0.0000 C   0  0
    2.0619    1.7587    0.0000 C   0  0
   -5.9363   -1.3207    0.0000 O   0  0
   -4.6021   -3.6251    0.0000 C   0  0
   -5.9363    3.3017    0.0000 C   0  0
    3.3960    0.9905    0.0000 C   0  0
    2.0619    3.3017    0.0000 C   0  0
   -7.2705   -0.5458    0.0000 C   0  0
    4.7302    1.7587    0.0000 C   0  0
    3.3960    4.0698    0.0000 C   0  0
    4.7302    3.3017    0.0000 C   0  0
    6.0643    4.0698    0.0000 O   0  0
    7.3985    3.3017    0.0000 C   0  0
  1  3  1  0
  1  2  2  0
 20 23  2  0
  1  4  1  0
  3  7  2  0
  6 12  1  0
  6 13  2  0
 23 25  1  0
  3  8  1  0
  5 11  1  0
  5 10  2  0
 10 17  1  0
  9 16  1  0
  9 12  2  0
 24 25  2  0
 25 26  1  0
 11 18  1  0
 17 22  1  0
  4  9  1  0
 16 21  2  0
 16 20  1  0
 26 27  1  0
  8 15  1  0
 14 19  1  0
  7 14  1  0
  2  6  1  0
  7 10  1  0
  2  5  1  0
 21 24  1  0
M  END
>  <SOM>
26

$$$$

SciTegic02211520382D

 14 14  0  0  0  0            999 V2000
    0.6200   -0.5068    0.0000 C   0  0
   -0.6833    0.2670    0.0000 C   0  0
    0.6200   -2.0454    0.0000 C   0  0
    1.9685    0.3032    0.0000 C   0  0
   -1.9866   -0.5430    0.0000 C   0  0
   -0.6833    1.8101    0.0000 O   0  0
   -0.6833   -2.7966    0.0000 C   0  0
    3.3079   -0.5068    0.0000 C   0  0
   -1.9866   -2.0861    0.0000 C   0  0
   -3.3305    0.2036    0.0000 O   0  0
   -1.9866    2.5567    0.0000 C   0  0
    3.3079   -2.0454    0.0000 C   0  0
    4.6157    0.3032    0.0000 N   0  0
   -4.7605   -0.5702    0.0000 C   0  0
  7  9  2  0
  5 10  1  0
 10 14  1  0
  1  3  2  0
  1  2  1  0
  3  7  1  0
  4  8  1  0
  1  4  1  0
  8 13  1  0
  2  5  2  0
  2  6  1  0
  8 12  1  0
  5  9  1  0
  6 11  1  0
M  END
>  <SOM>
10

$$$$

SciTegic02211520382D

 14 15  0  0  0  0            999 V2000
    0.0000   -0.3945    0.0000 C   0  0
    0.0144   -1.9342    0.0000 N   0  0
    1.3232    0.3897    0.0000 C   0  0
   -1.3424    0.3657    0.0000 C   0  0
   -1.3184   -2.7089    0.0000 C   0  0
    1.3520   -2.6896    0.0000 C   0  0
    1.3135    1.9294    0.0000 C   0  0
   -1.3568    1.9054    0.0000 C   0  0
   -1.3135   -4.2438    0.0000 C   0  0
    1.3568   -4.2341    0.0000 C   0  0
   -0.0289    2.6896    0.0000 C   0  0
    0.0241   -5.0136    0.0000 N   0  0
   -0.0433    4.2293    0.0000 O   0  0
    1.2847    5.0136    0.0000 C   0  0
 10 12  1  0
 11 13  1  0
 13 14  1  0
  1  3  1  0
  1  2  1  0
  3  7  2  0
  4  8  1  0
  1  4  2  0
  2  5  1  0
  2  6  1  0
  8 11  2  0
  7 11  1  0
  9 12  1  0
  5  9  1  0
  6 10  1  0
M  END
>  <SOM>
13

$$$$

SciTegic02211520382D

 21 22  0  0  0  0            999 V2000
   -2.6117   -1.0374    0.0000 C   0  0
   -2.6117   -2.5752    0.0000 C   0  0
   -1.2772   -0.2711    0.0000 C   0  0
   -3.9463   -0.2659    0.0000 O   0  0
   -1.2824   -3.3520    0.0000 C   0  0
   -3.9515   -3.3468    0.0000 O   0  0
    0.0573   -1.0426    0.0000 C   0  0
   -4.0870    1.2720    0.0000 C   0  0
    0.0521   -2.5805    0.0000 C   0  0
   -5.3538   -2.6951    0.0000 C   0  0
    1.3919   -0.2711    0.0000 C   0  0
   -5.4111    2.0644    0.0000 C   0  0
   -2.9402    2.2885    0.0000 C   0  0
    1.3398    1.2668    0.0000 N   0  0
    2.7369   -1.0009    0.0000 C   0  0
   -5.0358    3.5918    0.0000 C   0  0
   -3.5344    3.7221    0.0000 C   0  0
    2.7733    1.8350    0.0000 O   0  0
    4.2278    1.1834    0.0000 C   0  0
    5.4841    2.0800    0.0000 N   0  0
    4.2382   -0.1720    0.0000 O   0  0
 19 20  1  0
 19 21  2  0
  1  3  2  0
  1  2  1  0
  4  8  1  0
  1  4  1  0
  3  7  1  0
 16 17  1  0
  5  9  1  0
  6 10  1  0
  7  9  2  0
 18 19  1  0
 11 15  1  0
 11 14  2  0
 13 17  1  0
 12 16  1  0
 14 18  1  0
  8 12  1  0
  8 13  1  0
  2  5  2  0
  2  6  1  0
  7 11  1  0
M  END
>  <SOM>
18

$$$$

SciTegic02211520382D

 18 18  0  0  0  0            999 V2000
   -0.0867    2.7540    0.0000 P   0  0
    1.2187    1.9907    0.0000 O   0  0
   -1.3705    2.0124    0.0000 O   0  0
   -0.3079    1.2924    0.0000 O   0  0
   -0.0651    4.2200    0.0000 S   0  0
    1.2187    0.4684    0.0000 C   0  0
   -2.7540    2.8364    0.0000 C   0  0
   -1.8302    0.3470    0.0000 C   0  0
    2.5415   -0.3123    0.0000 C   0  0
   -0.1041   -0.3123    0.0000 N   0  0
   -2.7540    4.2807    0.0000 C   0  0
   -3.2745    1.1320    0.0000 C   0  0
    2.5415   -1.8389    0.0000 C   0  0
    3.8643    0.4294    0.0000 Cl  0  0
   -0.1041   -1.8389    0.0000 C   0  0
    1.2187   -2.6196    0.0000 C   0  0
   -1.4312   -2.5805    0.0000 Cl  0  0
    1.2187   -4.1419    0.0000 Cl  0  0
 15 16  2  0
 10 15  1  0
  1  3  1  0
  1  2  1  0
 13 16  1  0
  9 13  2  0
 15 17  1  0
  3  7  1  0
  1  5  2  0
  1  4  1  0
  6  9  1  0
  2  6  1  0
  9 14  1  0
  7 11  1  0
  4  8  1  0
  8 12  1  0
  6 10  2  0
 16 18  1  0
M  END
>  <SOM>
2

$$$$

SciTegic02211520382D

 18 18  0  0  0  0            999 V2000
   -0.0867    2.7540    0.0000 P   0  0
    1.2187    1.9907    0.0000 O   0  0
   -1.3705    2.0124    0.0000 O   0  0
   -0.3079    1.2924    0.0000 O   0  0
   -0.0651    4.2200    0.0000 S   0  0
    1.2187    0.4684    0.0000 C   0  0
   -2.7540    2.8364    0.0000 C   0  0
   -1.8302    0.3470    0.0000 C   0  0
    2.5415   -0.3123    0.0000 C   0  0
   -0.1041   -0.3123    0.0000 N   0  0
   -2.7540    4.2807    0.0000 C   0  0
   -3.2745    1.1320    0.0000 C   0  0
    2.5415   -1.8389    0.0000 C   0  0
    3.8643    0.4294    0.0000 Cl  0  0
   -0.1041   -1.8389    0.0000 C   0  0
    1.2187   -2.6196    0.0000 C   0  0
   -1.4312   -2.5805    0.0000 Cl  0  0
    1.2187   -4.1419    0.0000 Cl  0  0
 15 16  2  0
 10 15  1  0
  1  3  1  0
  1  2  1  0
 13 16  1  0
  9 13  2  0
 15 17  1  0
  3  7  1  0
  1  5  2  0
  1  4  1  0
  6  9  1  0
  2  6  1  0
  9 14  1  0
  7 11  1  0
  4  8  1  0
  8 12  1  0
  6 10  2  0
 16 18  1  0
M  END
>  <SOM>
2

$$$$

SciTegic02211520382D

 18 18  0  0  0  0            999 V2000
    0.8091    3.1328    0.0000 P   0  0
    2.1167    2.3707    0.0000 O   0  0
    0.5880    1.6652    0.0000 O   0  0
   -0.4798    2.3895    0.0000 O   0  0
    0.8279    4.6004    0.0000 S   0  0
    2.1167    0.8420    0.0000 C   0  0
   -0.9408    0.7197    0.0000 C   0  0
   -1.8627    3.2127    0.0000 C   0  0
    0.7902    0.0564    0.0000 C   0  0
    3.4432    0.0564    0.0000 C   0  0
   -2.3848    1.5052    0.0000 C   0  0
   -1.8627    4.6615    0.0000 C   0  0
    0.7902   -1.4676    0.0000 C   0  0
    3.4432   -1.4676    0.0000 C   0  0
    2.1167   -2.2531    0.0000 C   0  0
    2.1167   -3.7819    0.0000 N   0  3
    3.4432   -4.5063    0.0000 O   0  0
    0.7902   -4.5251    0.0000 O   0  5
 14 15  1  0
 10 14  2  0
 15 16  1  0
  1  3  1  0
  1  2  1  0
  9 13  1  0
  3  7  1  0
  1  5  2  0
  1  4  1  0
 13 15  2  0
  6  9  2  0
  2  6  1  0
  7 11  1  0
  4  8  1  0
  8 12  1  0
  6 10  1  0
 16 18  1  0
 16 17  2  0
M  END
>  <SOM>
2

$$$$

SciTegic02211520382D

 38 38  0  0  0  0            999 V2000
   -3.3952    2.2475    0.0000 N   0  0
   -3.3952    0.7010    0.0000 C   0  0
   -4.7355    3.0241    0.0000 C   0  0
   -2.0550    3.0241    0.0000 C   0  0
   -2.0413   -0.0481    0.0000 C   0  0  2  0  0  0
   -4.7355    4.5705    0.0000 N   0  0
   -6.0757    2.2475    0.0000 O   0  0
   -2.0550    4.5705    0.0000 C   0  0
   -0.7148    0.7492    0.0000 O   0  0
   -2.0138   -1.5945    0.0000 C   0  0
   -3.3952    5.3403    0.0000 C   0  0
    0.6392    0.0000    0.0000 C   0  0
   -3.3403   -2.3987    0.0000 O   0  0
   -3.3952    6.8867    0.0000 N   0  0
    1.9657    0.7973    0.0000 P   0  0
    3.3059    0.0275    0.0000 O   0  0
    2.7011   -0.6461    0.0000 O   0  0
    1.9932    2.5636    0.0000 O   0  0
    4.6461    0.7973    0.0000 C   0  0
    5.9795    0.0275    0.0000 C   0  0
    7.3197    0.8041    0.0000 C   0  0
    8.6599    0.0344    0.0000 O   0  0
    8.6599   -1.5052    0.0000 C   0  0
    7.3266   -2.2749    0.0000 C   0  0
    7.3266   -3.8145    0.0000 C   0  0
    5.9932   -4.5774    0.0000 C   0  0
    5.9932   -6.1169    0.0000 C   0  0
    4.6599   -6.8867    0.0000 C   0  0
    3.3265   -6.1169    0.0000 C   0  0
    1.9932   -6.8798    0.0000 C   0  0
    0.6667   -6.1101    0.0000 C   0  0
   -0.6667   -6.8730    0.0000 C   0  0
   -2.0000   -6.1032    0.0000 C   0  0
   -3.3334   -6.8661    0.0000 C   0  0
   -4.6599   -6.0963    0.0000 C   0  0
   -5.9932   -6.8661    0.0000 C   0  0
   -7.3266   -6.0894    0.0000 C   0  0
   -8.6599   -6.8592    0.0000 C   0  0
 19 20  1  0
 15 18  2  0
 29 30  1  0
  1  3  1  0
  1  2  1  0
 15 17  1  0
 15 16  1  0
  4  8  2  0
 20 21  1  0
 23 24  1  0
  3  7  2  0
  3  6  1  0
  5  9  1  0
 35 36  1  0
 16 19  1  0
 32 33  1  0
 10 13  1  0
 30 31  1  0
  9 12  1  0
 28 29  1  0
  6 11  2  0
 12 15  1  0
 25 26  1  0
 36 37  1  0
 11 14  1  0
 33 34  1  0
  5 10  1  0
 31 32  1  0
  1  4  1  0
 37 38  1  0
 24 25  1  0
 26 27  1  0
 34 35  1  0
  8 11  1  0
  2  5  1  0
 22 23  1  0
 27 28  1  0
 21 22  1  0
M  END
>  <SOM>
22

$$$$

SciTegic02211520382D

 25 26  0  0  0  0            999 V2000
    0.0243   -1.0380    0.0000 C   0  0
    0.0243    1.5230    0.0000 C   0  0
   -1.2369   -1.7995    0.0000 C   0  0
    1.3048   -1.7656    0.0000 C   0  0
    1.3048    2.2506    0.0000 C   0  0
   -1.2369    2.2506    0.0000 C   0  0
   -1.2369   -3.2498    0.0000 C   0  0
   -2.4980   -1.1156    0.0000 C   0  0
    1.3048   -3.2498    0.0000 C   0  0
    2.5465   -1.0186    0.0000 C   0  0
    1.3048    3.7251    0.0000 C   0  0
    2.5659    1.5812    0.0000 Cl  0  0
   -1.2369    3.7251    0.0000 C   0  0
    0.0243   -3.9774    0.0000 N   0  0
   -2.4786   -3.9580    0.0000 C   0  0
   -3.7251   -1.8577    0.0000 O   0  0
   -2.5174    0.3201    0.0000 O   0  0
    2.5271   -3.9774    0.0000 C   0  0
    3.8124   -1.7268    0.0000 O   0  0
    2.5659    0.4171    0.0000 O   0  0
    0.0243    4.4479    0.0000 C   0  0
    2.5659    4.4479    0.0000 Cl  0  0
   -3.7397   -3.4050    0.0000 C   0  0
    5.0542   -0.9992    0.0000 C   0  0
   -4.9280   -4.0162    0.0000 C   0  0
 19 24  1  0
  1  3  2  0
  1  2  1  0
  1  4  1  0
  3  7  1  0
 11 22  1  0
  6 13  2  0
 23 25  1  0
 11 21  2  0
  3  8  1  0
  5 12  1  0
  5 11  1  0
  2  5  2  0
 10 19  1  0
 13 21  1  0
  9 14  1  0
  4 10  1  0
  9 18  1  0
  4  9  2  0
 16 23  1  0
  8 16  1  0
  8 17  2  0
  7 15  1  0
  7 14  2  0
  2  6  1  0
 10 20  2  0
M  END
>  <SOM>
16

$$$$

SciTegic02211520382D

 21 23  0  0  0  0            999 V2000
    0.6164    1.7522    0.0000 C   0  0
    0.6164    0.2340    0.0000 C   0  0
   -0.7020    2.5113    0.0000 C   0  0
    1.9291    2.5113    0.0000 O   0  0
    1.9291   -0.5251    0.0000 C   0  0
   -0.7363   -0.5536    0.0000 C   0  0
   -2.0204    1.7522    0.0000 C   0  0
    3.2475    1.7522    0.0000 C   0  0
    3.2475    0.2340    0.0000 C   0  0
    1.9291   -2.0433    0.0000 O   0  0
   -2.0204    0.2340    0.0000 C   0  0
   -3.3331    2.5113    0.0000 O   0  0
    4.5602   -0.5251    0.0000 C   0  0
   -4.6059    1.7522    0.0000 C   0  0
    4.5602   -2.0433    0.0000 C   0  0
    5.8729    0.2340    0.0000 C   0  0
   -5.9814    2.5683    0.0000 C   0  0
   -4.6059    0.1313    0.0000 C   0  0
    5.8729   -2.8023    0.0000 C   0  0
    7.1914   -0.5251    0.0000 C   0  0
    7.1914   -2.0433    0.0000 C   0  0
 15 19  2  0
 19 21  1  0
  1  3  1  0
  1  2  2  0
  4  8  1  0
  1  4  1  0
  3  7  2  0
  5  9  1  0
  6 11  2  0
  5 10  2  0
  9 13  1  0
  8  9  2  0
 13 15  1  0
 13 16  2  0
 12 14  1  0
 20 21  2  0
 16 20  1  0
 14 17  1  0
 14 18  1  0
  2  5  1  0
  2  6  1  0
  7 11  1  0
  7 12  1  0
M  END
>  <SOM>
12

$$$$

SciTegic02211520382D

 38 41  0  0  0  0            999 V2000
    8.2903    1.3698    0.0000 C   0  0
    9.8237    1.5436    0.0000 C   0  0
    7.2476    2.5147    0.0000 N   0  0
    7.5339    0.0307    0.0000 O   0  0
   10.7334    0.3067    0.0000 C   0  0
   10.4268    2.9543    0.0000 C   0  0
    5.8370    1.8605    0.0000 C   0  0
    6.0210    0.3271    0.0000 C   0  0
   12.2566    0.4804    0.0000 C   0  0
   11.9601    3.1485    0.0000 C   0  0
    4.4876    2.6169    0.0000 C   0  0
    4.8863   -0.7156    0.0000 C   0  0
   12.8801    1.9014    0.0000 C   0  0
    3.1587    1.8605    0.0000 C   0  0
    1.8298    2.6169    0.0000 O   0  0
    0.5009    1.8400    0.0000 C   0  0
    0.5009    0.2964    0.0000 C   0  0
   -0.8280    2.6067    0.0000 C   0  0
   -0.8280   -0.4702    0.0000 C   0  0
   -2.1569    1.8400    0.0000 C   0  0
   -2.1569    0.2964    0.0000 C   0  0
   -3.4960   -0.4600    0.0000 C   0  0
   -4.8147    0.3169    0.0000 N   0  0
   -6.1641   -0.4293    0.0000 C   0  0
   -4.8045    1.8502    0.0000 C   0  0
   -7.4827    0.3578    0.0000 O   0  0
   -6.1947   -1.9627    0.0000 O   0  0
   -6.1334    2.6271    0.0000 C   0  0
   -8.8219   -0.3884    0.0000 C   0  0
   -7.4827    1.8707    0.0000 O   0  0
   -6.1334    4.1605    0.0000 O   0  0
   -8.8423   -1.9218    0.0000 C   0  0
  -10.1303    0.4089    0.0000 C   0  0
  -10.1917   -2.6783    0.0000 C   0  0
  -11.4797   -0.3271    0.0000 C   0  0
  -11.5206   -1.8809    0.0000 C   0  0
  -12.8495   -2.6169    0.0000 O   0  0
  -12.8801   -4.1605    0.0000 C   0  0
 19 21  1  0
 29 32  2  0
 29 33  1  0
  1  3  2  0
  1  2  1  0
 15 16  1  0
  4  8  1  0
  1  4  1  0
 28 30  1  0
  3  7  1  0
 22 23  1  0
 28 31  2  0
 16 17  1  0
  5  9  1  0
 35 36  1  0
  6 10  2  0
 23 24  1  0
 16 18  2  0
 17 19  2  0
  7  8  2  0
 10 13  1  0
 32 34  1  0
 37 38  1  0
 25 28  1  0
  9 13  2  0
 23 25  1  0
 36 37  1  0
 11 14  1  0
 33 35  2  0
 18 20  1  0
 26 29  1  0
 20 21  2  0
 24 26  1  0
 24 27  2  0
 14 15  1  0
 34 36  2  0
  8 12  1  0
  2  5  2  0
  2  6  1  0
  7 11  1  0
 21 22  1  0
M  END
>  <SOM>
37

$$$$

SciTegic02211520382D

 38 41  0  0  0  0            999 V2000
    8.2903    1.3698    0.0000 C   0  0
    9.8237    1.5436    0.0000 C   0  0
    7.2476    2.5147    0.0000 N   0  0
    7.5339    0.0307    0.0000 O   0  0
   10.7334    0.3067    0.0000 C   0  0
   10.4268    2.9543    0.0000 C   0  0
    5.8370    1.8605    0.0000 C   0  0
    6.0210    0.3271    0.0000 C   0  0
   12.2566    0.4804    0.0000 C   0  0
   11.9601    3.1485    0.0000 C   0  0
    4.4876    2.6169    0.0000 C   0  0
    4.8863   -0.7156    0.0000 C   0  0
   12.8801    1.9014    0.0000 C   0  0
    3.1587    1.8605    0.0000 C   0  0
    1.8298    2.6169    0.0000 O   0  0
    0.5009    1.8400    0.0000 C   0  0
    0.5009    0.2964    0.0000 C   0  0
   -0.8280    2.6067    0.0000 C   0  0
   -0.8280   -0.4702    0.0000 C   0  0
   -2.1569    1.8400    0.0000 C   0  0
   -2.1569    0.2964    0.0000 C   0  0
   -3.4960   -0.4600    0.0000 C   0  0
   -4.8147    0.3169    0.0000 N   0  0
   -6.1641   -0.4293    0.0000 C   0  0
   -4.8045    1.8502    0.0000 C   0  0
   -7.4827    0.3578    0.0000 O   0  0
   -6.1947   -1.9627    0.0000 O   0  0
   -6.1334    2.6271    0.0000 C   0  0
   -8.8219   -0.3884    0.0000 C   0  0
   -7.4827    1.8707    0.0000 O   0  0
   -6.1334    4.1605    0.0000 O   0  0
   -8.8423   -1.9218    0.0000 C   0  0
  -10.1303    0.4089    0.0000 C   0  0
  -10.1917   -2.6783    0.0000 C   0  0
  -11.4797   -0.3271    0.0000 C   0  0
  -11.5206   -1.8809    0.0000 C   0  0
  -12.8495   -2.6169    0.0000 O   0  0
  -12.8801   -4.1605    0.0000 C   0  0
 19 21  1  0
 29 32  2  0
 29 33  1  0
  1  3  2  0
  1  2  1  0
 15 16  1  0
  4  8  1  0
  1  4  1  0
 28 30  1  0
  3  7  1  0
 22 23  1  0
 28 31  2  0
 16 17  1  0
  5  9  1  0
 35 36  1  0
  6 10  2  0
 23 24  1  0
 16 18  2  0
 17 19  2  0
  7  8  2  0
 10 13  1  0
 32 34  1  0
 37 38  1  0
 25 28  1  0
  9 13  2  0
 23 25  1  0
 36 37  1  0
 11 14  1  0
 33 35  2  0
 18 20  1  0
 26 29  1  0
 20 21  2  0
 24 26  1  0
 24 27  2  0
 14 15  1  0
 34 36  2  0
  8 12  1  0
  2  5  2  0
  2  6  1  0
  7 11  1  0
 21 22  1  0
M  END
>  <SOM>
15

$$$$

SciTegic02211520382D

 25 28  0  0  0  0            999 V2000
    0.6716   -0.3725    0.0000 C   0  0
    2.0441    0.3627    0.0000 C   0  0
    0.6618   -1.8676    0.0000 N   0  3
   -0.7010    0.3774    0.0000 C   0  0
    3.4117   -0.3872    0.0000 C   0  0
    2.0539    1.8480    0.0000 C   0  0
   -0.7108   -2.6078    0.0000 C   0  0
    2.0294   -2.6078    0.0000 C   0  0
   -2.0735   -0.3578    0.0000 C   0  0
    3.4068   -1.8823    0.0000 C   0  0
    4.7793    0.3382    0.0000 C   0  0
    3.4215    2.5833    0.0000 C   0  0
   -2.0784   -1.8578    0.0000 C   0  0
   -3.4411    0.3823    0.0000 C   0  0
    4.8038    1.8333    0.0000 C   0  0
    3.4166    4.0685    0.0000 O   0  0
   -3.4411   -2.6029    0.0000 C   0  0
   -4.8136   -0.3578    0.0000 C   0  0
    6.1763    2.5784    0.0000 O   0  0
    4.7989    4.8185    0.0000 C   0  0
   -4.8136   -1.8578    0.0000 C   0  0
   -3.4313   -4.0734    0.0000 O   0  0
   -6.1763   -2.6029    0.0000 O   0  0
   -2.0539   -4.8185    0.0000 C   0  0
   -6.1763   -4.0832    0.0000 C   0  0
 15 19  1  0
  1  3  1  0
  1  2  1  0
  1  4  2  0
  3  7  2  0
 22 24  1  0
  6 12  2  0
 23 25  1  0
  3  8  1  0
  5 11  1  0
  5 10  1  0
  9 14  1  0
  9 13  2  0
  8 10  1  0
 12 15  1  0
 11 15  2  0
 17 21  2  0
 13 17  1  0
 12 16  1  0
  4  9  1  0
 16 20  1  0
 18 21  1  0
 14 18  2  0
 17 22  1  0
  2  5  2  0
  2  6  1  0
  7 13  1  0
 21 23  1  0
M  END
>  <SOM>
16

$$$$

SciTegic02211520382D

 19 20  0  0  0  0            999 V2000
    3.6046   -0.3212    0.0000 C   0  0
    2.2707    0.4550    0.0000 C   0  0
    2.8328   -1.6506    0.0000 C   0  0
    5.1481   -0.3212    0.0000 C   0  0
    3.6046    1.2224    0.0000 O   0  0
    0.9324   -0.3212    0.0000 C   0  0
    2.2707    1.9941    0.0000 C   0  0
    3.6046   -2.9845    0.0000 C   0  0
    5.9155   -1.6506    0.0000 C   0  0
   -0.3970    0.4550    0.0000 C   0  0
    0.9324   -1.8558    0.0000 C   0  0
    0.9324    2.7614    0.0000 N   0  0
    5.1481   -2.9845    0.0000 C   0  0
   -1.7354   -0.3212    0.0000 C   0  0
   -0.3970   -2.6276    0.0000 C   0  0
   -0.3970    1.9941    0.0000 C   0  0
   -1.7354   -1.8558    0.0000 C   0  0
   -3.0693   -2.6276    0.0000 O   0  0
   -4.3987   -1.8558    0.0000 C   0  0
 17 18  1  0
 11 15  1  0
  6 11  2  0
 10 14  2  0
 18 19  1  0
  1  3  1  0
  1  2  1  0
 15 17  2  0
  1  5  1  0
  1  4  1  0
  8 13  1  0
  2  6  1  0
  2  7  1  0
 14 17  1  0
  7 12  1  0
 12 16  1  0
  9 13  1  0
  6 10  1  0
  4  9  1  0
  3  8  1  0
M  END
>  <SOM>
18

$$$$

SciTegic02211520382D
[truncated: 163,008 more chars]
