# Supplementary material for: QNA-Based Prediction of Sites of Metabolism
Source: Molecules. 2017 Dec 1;22(12):2123. doi: 10.3390/molecules22122123 (PMC6149875; doi:10.3390/molecules22122123)
Supplement: Supplementary file 1 [file molecules-22-02123-s001.zip › SupplementaryMaterials/SDF/BY-REACTION/S-Oxidation.sdf]

SciTegic02211520382D

 30 32  0  0  0  0            999 V2000
   -0.8823    2.0936    0.0000 C   0  0
   -0.4437    0.6929    0.0000 N   0  0
   -2.3628    2.2033    0.0000 C   0  0
    0.0798    3.3050    0.0000 S   0  0
   -1.7796   -0.1994    0.0000 C   0  0
    1.0020    0.1844    0.0000 C   0  0
   -3.0308    0.7926    0.0000 N   0  0
   -3.1405    3.5393    0.0000 C   0  0
    1.5403    2.8015    0.0000 C   0  0
   -0.3539    4.7805    0.0000 O   0  0
   -1.8394   -1.7347    0.0000 C   0  0
    1.0020   -1.3509    0.0000 C   0  0
   -4.6658    3.6739    0.0000 C   0  0
   -2.4974    4.9550    0.0000 C   0  0
    2.7018    3.8134    0.0000 C   0  0
    1.8344    1.2861    0.0000 C   0  0
   -3.3100   -2.1884    0.0000 O   0  0
    2.3329   -2.1186    0.0000 C   0  0
   -0.3240   -2.1186    0.0000 C   0  0
    4.1624    3.3100    0.0000 C   0  0
    3.2900    0.7826    0.0000 C   0  0
   -3.3748   -3.7835    0.0000 C   0  0
    2.3329   -3.6539    0.0000 C   0  0
   -0.3240   -3.6539    0.0000 C   0  0
    4.4565    1.7946    0.0000 C   0  0
    5.3288    4.3219    0.0000 Cl  0  0
    3.5891   -0.7328    0.0000 Cl  0  0
   -4.7356   -4.5113    0.0000 N   0  0
   -2.0737   -4.6658    0.0000 O   0  0
    1.0020   -4.4216    0.0000 N   0  0
 19 24  1  0
  1  3  2  0
  1  2  1  0
 20 25  1  0
 20 26  1  0
  1  4  1  0
 22 28  1  0
  3  7  1  0
 24 30  2  0
  6 12  1  0
 22 29  2  0
  3  8  1  0
  5 11  1  0
  9 16  2  0
  9 15  1  0
  4 10  2  0
 11 17  1  0
 15 20  2  0
 17 22  1  0
 12 18  1  0
 12 19  2  0
 23 30  1  0
  4  9  1  0
 16 21  1  0
 18 23  2  0
  8 14  1  0
  8 13  1  0
  2  5  1  0
  2  6  1  0
  5  7  2  0
 21 25  2  0
 21 27  1  0
M  END
>  <SOM>
4

$$$$

SciTegic02211520382D

 20 22  0  0  0  0            999 V2000
   -0.5997    1.7697    0.0000 N   0  0
    0.7226    2.5219    0.0000 C   0  0
   -1.9664    2.5219    0.0000 C   0  0
   -0.5997    0.1180    0.0000 C   0  0
    0.7226    4.0753    0.0000 C   0  0
    2.0401    1.7697    0.0000 C   0  0
   -1.9664    4.0753    0.0000 C   0  0
   -3.2838    1.7697    0.0000 C   0  0
    0.7669   -0.5407    0.0000 C   0  0
   -0.5997    4.8766    0.0000 S   0  0
    2.0401    4.8766    0.0000 C   0  0
    3.4116    2.5219    0.0000 C   0  0
   -3.2838    4.8766    0.0000 C   0  0
   -4.6062    2.5219    0.0000 C   0  0
    0.7669   -2.1187    0.0000 C   0  0
    3.4116    4.0753    0.0000 C   0  0
   -4.6062    4.0753    0.0000 C   0  0
    2.1876   -2.8021    0.0000 N   0  0
    3.5050   -1.9565    0.0000 C   0  0
    2.2121   -4.4292    0.0000 C   0  0
 15 18  1  0
  1  3  1  0
  1  2  1  0
  1  4  1  0
  3  7  2  0
  6 12  2  0
  3  8  1  0
 18 19  1  0
  5 11  1  0
  5 10  1  0
  9 15  1  0
 11 16  2  0
 13 17  2  0
 12 16  1  0
  4  9  1  0
 18 20  1  0
 14 17  1  0
  8 14  2  0
  2  5  2  0
  2  6  1  0
  7 10  1  0
  7 13  1  0
M  END
>  <SOM>
10

$$$$

SciTegic02211520382D

 31 33  0  0  0  0            999 V2000
   -0.8799    2.6673    0.0000 C   0  0
   -0.4427    1.2673    0.0000 N   0  0
   -2.3630    2.7780    0.0000 C   0  0
    0.0775    3.8737    0.0000 S   0  0
   -1.7819    0.3763    0.0000 C   0  0
    1.0016    0.7526    0.0000 C   0  0
   -3.0270    1.3613    0.0000 N   0  0
   -3.1377    4.1116    0.0000 C   0  0
    1.5384    3.3756    0.0000 C   0  0
   -0.3542    5.3512    0.0000 O   0  0
   -1.8428   -1.1621    0.0000 C   0  0
    1.0016   -0.7803    0.0000 C   0  0
   -4.6650    4.2500    0.0000 C   0  0
   -2.5013    5.5228    0.0000 C   0  0
    2.7005    4.3883    0.0000 C   0  0
    1.8317    1.8594    0.0000 C   0  0
   -3.3148   -1.6159    0.0000 O   0  0
    2.3353   -1.5495    0.0000 C   0  0
   -0.3265   -1.5495    0.0000 C   0  0
    4.1615    3.8848    0.0000 C   0  0
    3.2926    1.3558    0.0000 C   0  0
   -3.3756   -3.2096    0.0000 C   0  0
    2.3353   -3.0824    0.0000 C   0  0
   -0.3265   -3.0824    0.0000 C   0  0
    4.4547    2.3685    0.0000 C   0  0
    5.3236    4.8975    0.0000 Cl  0  0
    3.5859   -0.1605    0.0000 Cl  0  0
   -4.7314   -3.9346    0.0000 N   0  0
   -2.0752   -4.0895    0.0000 O   0  0
    1.0016   -3.8516    0.0000 N   0  3
    1.0016   -5.3900    0.0000 O   0  5
 19 24  1  0
  1  3  2  0
  1  2  1  0
 20 25  1  0
 20 26  1  0
  1  4  1  0
 22 28  1  0
  3  7  1  0
 24 30  2  0
  6 12  1  0
 22 29  2  0
  3  8  1  0
  5 11  1  0
 30 31  1  0
  9 16  2  0
  9 15  1  0
  4 10  2  0
 11 17  1  0
 15 20  2  0
 17 22  1  0
 12 18  1  0
 12 19  2  0
 23 30  1  0
  4  9  1  0
 16 21  1  0
 18 23  2  0
  8 14  1  0
  8 13  1  0
  2  5  1  0
  2  6  1  0
  5  7  2  0
 21 25  2  0
 21 27  1  0
M  END
>  <SOM>
4

$$$$

SciTegic02211520382D

 24 27  0  0  0  0            999 V2000
   -0.1304   -1.4345    0.0000 C   0  0
    0.8476   -2.6282    0.0000 C   0  0
    0.5868   -0.0702    0.0000 N   0  0
   -1.6752   -1.4495    0.0000 N   0  0
    0.5116   -4.1379    0.0000 C   0  0
    2.3222   -2.1567    0.0000 C   0  0
    2.1266   -0.0853    0.0000 C   0  0
   -0.1655    1.2740    0.0000 C   0  0
   -2.6282   -2.6783    0.0000 C   0  0
   -0.8777   -4.8300    0.0000 S   0  0
    1.6602   -5.1811    0.0000 C   0  0
    3.4708   -3.2000    0.0000 C   0  0
    2.8990    1.2338    0.0000 C   0  0
    0.6069    2.6031    0.0000 C   0  0
   -2.2721   -4.1680    0.0000 C   0  0
   -4.1028   -2.2269    0.0000 C   0  0
    3.1247   -4.7046    0.0000 C   0  0
    2.1467    2.5881    0.0000 N   0  0
   -3.3956   -5.2263    0.0000 C   0  0
   -5.2413   -3.2902    0.0000 C   0  0
    2.9241    3.9172    0.0000 C   0  0
   -4.8852   -4.7749    0.0000 C   0  0
    4.4589    3.9021    0.0000 C   0  0
    5.2413    5.2263    0.0000 O   0  0
 19 22  2  0
 15 19  1  0
  1  3  1  0
  1  2  1  0
 20 22  1  0
  1  4  2  0
  3  7  1  0
  6 12  2  0
 23 24  1  0
  3  8  1  0
  5 11  1  0
  5 10  1  0
 10 15  1  0
  9 16  1  0
  9 15  2  0
 11 17  2  0
 12 17  1  0
  4  9  1  0
 13 18  1  0
 16 20  2  0
 18 21  1  0
  8 14  1  0
 14 18  1  0
  2  5  2  0
  2  6  1  0
  7 13  1  0
 21 23  1  0
M  END
>  <SOM>
10

$$$$

SciTegic02211520382D

 32 36  0  0  0  0            999 V2000
   -2.5196   -0.7157    0.0000 C   0  0  2  0  0  0
   -2.5196    0.8253    0.0000 C   0  0  1  0  0  0
   -1.1904   -1.4972    0.0000 C   0  0
   -3.8635   -1.4826    0.0000 O   0  0
   -1.1831    1.5848    0.0000 C   0  0
   -3.8488    1.6140    0.0000 S   0  0
   -1.2124   -3.0382    0.0000 C   0  0
    0.1534   -0.7303    0.0000 C   0  0
   -5.2000   -0.7011    0.0000 C   0  0
    0.1315    0.7961    0.0000 C   0  0
   -1.1612    3.1331    0.0000 C   0  0
   -5.1927    0.8472    0.0000 C   0  0
    0.1169   -3.8269    0.0000 C   0  0
    1.4826   -1.5264    0.0000 C   0  0
   -6.5292   -1.4753    0.0000 C   0  0
    1.4826    1.5410    0.0000 C   0  0
    0.1826    3.8854    0.0000 C   0  0
   -6.5292    1.6286    0.0000 C   0  0
    1.4607   -3.0747    0.0000 C   0  0
   -7.8584   -0.7011    0.0000 C   0  0
    1.5045    3.0893    0.0000 C   0  0
    2.8045    0.7449    0.0000 O   0  0
   -7.8584    0.8472    0.0000 C   0  0
    2.7753   -3.8562    0.0000 O   0  0
   -9.2022    1.6140    0.0000 O   0  0
    4.1264   -3.1039    0.0000 C   0  0
    5.4264   -3.8854    0.0000 C   0  0
    6.7702   -3.1404    0.0000 N   0  0
    8.1578   -3.7758    0.0000 C   0  0
    6.9528   -1.6140    0.0000 C   0  0
    9.2022   -2.6511    0.0000 C   0  0
    8.4572   -1.3146    0.0000 C   0  0
 26 27  1  0
 19 24  1  0
 29 31  1  0
  1  3  1  0
  1  2  1  0
 20 23  2  0
  1  4  1  0
  3  7  2  0
 28 30  1  0
  6 12  1  0
 23 25  1  0
  3  8  1  0
  5 11  1  0
  5 10  2  0
 10 16  1  0
 24 26  1  0
 30 32  1  0
  9 15  2  0
  9 12  1  0
 11 17  2  0
 15 20  1  0
 17 21  1  0
 27 28  1  0
 12 18  2  0
 31 32  1  0
  4  9  1  0
 13 19  2  0
 16 22  1  0
 16 21  2  0
 28 29  1  0
 18 23  1  0
  8 14  2  0
 14 19  1  0
  2  5  1  0
  2  6  1  0
  7 13  1  0
M  END
>  <SOM>
6

$$$$

SciTegic02211520382D

 25 28  0  0  0  0            999 V2000
   -3.8474    1.0749    0.0000 C   0  0
   -3.8474   -0.4044    0.0000 C   0  0
   -2.2935    1.5326    0.0000 C   0  0  2  0  0  0
   -5.1299    1.8146    0.0000 C   0  0
   -2.4532   -0.9579    0.0000 C   0  0
   -5.1299   -1.1441    0.0000 C   0  0
   -1.3889    0.2075    0.0000 C   0  0  1  0  0  0
   -1.7774    2.9853    0.0000 O   0  0
   -6.4123    1.0749    0.0000 C   0  0
   -6.4123   -0.4044    0.0000 C   0  0
    0.1437    0.0958    0.0000 C   0  0
    0.5481   -1.3836    0.0000 C   0  0
    2.0381   -1.7720    0.0000 N   0  0
   -0.5268   -2.4745    0.0000 O   0  0
    3.2833   -0.7769    0.0000 C   0  0  2  0  0  0
    2.5862   -3.1237    0.0000 C   0  0
    3.2195    0.7610    0.0000 C   0  0
    4.6084   -1.6496    0.0000 C   0  0
    4.0656   -3.1077    0.0000 S   0  0
    4.5126    1.5858    0.0000 N   0  0
    1.8519    1.4687    0.0000 O   0  0
    4.6190    3.0439    0.0000 C   0  0
    6.0079    1.0217    0.0000 C   0  0
    6.0345    3.4802    0.0000 C   0  0
    6.9977    2.2616    0.0000 C   0  0
 15 18  1  0
  1  3  1  0
  1  2  2  0
 20 22  1  0
 20 23  1  0
  1  4  1  0
  3  7  1  0
 22 24  1  0
  5  7  1  0
  6 10  2  0
 16 19  1  0
  3  8  1  0
 18 19  1  0
  9 10  1  0
 23 25  1  0
 11 12  1  0
 15 17  1  0
 17 20  1  0
 17 21  2  0
 13 16  1  0
 12 14  2  0
  4  9  2  0
 12 13  1  0
 24 25  1  0
 13 15  1  0
  2  5  1  0
  2  6  1  0
  7 11  1  0
M  END
>  <SOM>
19

$$$$

SciTegic02211520382D

 25 28  0  0  0  0            999 V2000
   -3.8474    1.0749    0.0000 C   0  0
   -3.8474   -0.4044    0.0000 C   0  0
   -2.2935    1.5326    0.0000 C   0  0  2  0  0  0
   -5.1299    1.8146    0.0000 C   0  0
   -2.4532   -0.9579    0.0000 C   0  0
   -5.1299   -1.1441    0.0000 C   0  0
   -1.3889    0.2075    0.0000 C   0  0  1  0  0  0
   -1.7774    2.9853    0.0000 O   0  0
   -6.4123    1.0749    0.0000 C   0  0
   -6.4123   -0.4044    0.0000 C   0  0
    0.1437    0.0958    0.0000 C   0  0
    0.5481   -1.3836    0.0000 C   0  0
    2.0381   -1.7720    0.0000 N   0  0
   -0.5268   -2.4745    0.0000 O   0  0
    3.2833   -0.7769    0.0000 C   0  0  2  0  0  0
    2.5862   -3.1237    0.0000 C   0  0
    3.2195    0.7610    0.0000 C   0  0
    4.6084   -1.6496    0.0000 C   0  0
    4.0656   -3.1077    0.0000 S   0  0
    4.5126    1.5858    0.0000 N   0  0
    1.8519    1.4687    0.0000 O   0  0
    4.6190    3.0439    0.0000 C   0  0
    6.0079    1.0217    0.0000 C   0  0
    6.0345    3.4802    0.0000 C   0  0
    6.9977    2.2616    0.0000 C   0  0
 15 18  1  0
  1  3  1  0
  1  2  2  0
 20 22  1  0
 20 23  1  0
  1  4  1  0
  3  7  1  0
 22 24  1  0
  5  7  1  0
  6 10  2  0
 16 19  1  0
  3  8  1  0
 18 19  1  0
  9 10  1  0
 23 25  1  0
 11 12  1  0
 15 17  1  0
 17 20  1  0
 17 21  2  0
 13 16  1  0
 12 14  2  0
  4  9  2  0
 12 13  1  0
 24 25  1  0
 13 15  1  0
  2  5  1  0
  2  6  1  0
  7 11  1  0
M  END
>  <SOM>
19

$$$$

SciTegic02211520382D

 29 32  0  0  0  0            999 V2000
   -3.4922   -3.4670    0.0000 C   0  0
   -2.5437   -2.2485    0.0000 C   0  0
   -4.8237   -4.2396    0.0000 C   0  0
   -2.1543   -4.2396    0.0000 C   0  0
   -4.4908   -2.2988    0.0000 C   0  0
   -1.0238   -2.4684    0.0000 C   0  0
   -3.1279   -0.8291    0.0000 C   0  0
   -4.8237   -5.7784    0.0000 C   0  0
   -2.1543   -5.7784    0.0000 C   0  0
   -6.0296   -2.5940    0.0000 N   0  0
   -4.0009   -0.8730    0.0000 O   0  0
   -0.0754   -1.2436    0.0000 C   0  0
   -2.1795    0.3894    0.0000 C   0  0
   -3.4922   -6.5447    0.0000 O   0  0
    1.4509   -1.4634    0.0000 S   0  0
   -0.6595    0.1759    0.0000 C   0  0
    2.1543   -0.0942    0.0000 C   0  0
    2.1606   -2.8327    0.0000 O   0  0
    3.6931   -0.0188    0.0000 C   0  0
    1.3253    1.2059    0.0000 C   0  0
    4.3966    1.3504    0.0000 C   0  0
    2.0350    2.5752    0.0000 C   0  0
    3.5675    2.6442    0.0000 C   0  0
    4.2773    4.0135    0.0000 N   0  0
    3.5801    5.4518    0.0000 C   0  0
    5.7156    4.2459    0.0000 C   0  0
    4.7232    6.5447    0.0000 N   0  0
    2.0601    5.7156    0.0000 C   0  0
    6.0296    5.6967    0.0000 C   0  0
 15 18  2  0
  1  3  1  0
  1  2  1  0
 20 22  1  0
  1  5  1  0
  1  4  1  0
 19 21  2  0
  6 12  2  0
 23 24  1  0
  3  8  1  0
 17 19  1  0
  5 11  2  0
  5 10  1  0
 25 28  1  0
  9 14  1  0
 12 15  1  0
 15 17  1  0
 17 20  2  0
 27 29  1  0
 13 16  2  0
 26 29  2  0
 12 16  1  0
  4  9  1  0
 24 26  1  0
 24 25  1  0
  8 14  1  0
  2  6  1  0
  2  7  2  0
 25 27  2  0
  7 13  1  0
 22 23  2  0
 21 23  1  0
M  END
>  <SOM>
15

$$$$

SciTegic02211520382D

 29 30  0  0  0  0            999 V2000
   -1.4551   -0.5677    0.0000 C   0  0
   -1.4551    0.7596    0.0000 C   0  0
   -2.9023   -1.2313    0.0000 C   0  0
   -0.0160   -1.2553    0.0000 C   0  0
   -2.8783    1.4232    0.0000 C   0  0
   -0.0080    1.4152    0.0000 O   0  0
   -4.3414   -0.5437    0.0000 C   0  0
    1.4312   -0.5917    0.0000 N   0  0
   -0.0320   -2.5745    0.0000 O   0  0
   -4.3414    0.7835    0.0000 C   0  0
    1.4312    0.7436    0.0000 C   0  0
   -5.7726   -1.2233    0.0000 C   0  0
    2.8543   -1.2792    0.0000 C   0  0
   -7.1957   -0.5437    0.0000 C   0  0
    4.3095   -0.6156    0.0000 C   0  0
   -8.6349   -1.2233    0.0000 C   0  0
   -7.1798    0.7755    0.0000 S   0  0
    5.7166   -1.3032    0.0000 C   0  0
    4.3095    0.7196    0.0000 C   0  0
  -10.0740   -0.5437    0.0000 N   0  0
   -8.6189   -2.5425    0.0000 O   0  0
   -5.9565    1.4152    0.0000 C   0  0
    7.1957   -0.6316    0.0000 C   0  0
    5.7566    1.3592    0.0000 C   0  0
    7.1957    0.7036    0.0000 C   0  0
    8.6109    1.3592    0.0000 C   0  0
    7.7554    2.4945    0.0000 F   0  0
   10.0740    0.7436    0.0000 F   0  0
    9.2985    2.5745    0.0000 F   0  0
 26 27  1  0
 15 19  2  0
 15 18  1  0
 19 24  1  0
  1  3  1  0
  1  2  2  0
  4  8  1  0
  1  4  1  0
  3  7  2  0
 23 25  1  0
  6 11  1  0
  5 10  2  0
 24 25  2  0
 25 26  1  0
 18 23  2  0
 13 15  1  0
 17 22  1  0
 26 28  1  0
 26 29  1  0
 12 14  1  0
  4  9  2  0
 16 21  2  0
 16 20  1  0
 14 16  1  0
 14 17  1  0
  8 13  1  0
  2  5  1  0
  2  6  1  0
  7 10  1  0
  7 12  1  0
M  END
>  <SOM>
17

$$$$

SciTegic02211520382D

 29 30  0  0  0  0            999 V2000
   -1.4551   -0.5677    0.0000 C   0  0
   -1.4551    0.7596    0.0000 C   0  0
   -2.9023   -1.2313    0.0000 C   0  0
   -0.0160   -1.2553    0.0000 C   0  0
   -2.8783    1.4232    0.0000 C   0  0
   -0.0080    1.4152    0.0000 O   0  0
   -4.3414   -0.5437    0.0000 C   0  0
    1.4312   -0.5917    0.0000 N   0  0
   -0.0320   -2.5745    0.0000 O   0  0
   -4.3414    0.7835    0.0000 C   0  0
    1.4312    0.7436    0.0000 C   0  0
   -5.7726   -1.2233    0.0000 C   0  0
    2.8543   -1.2792    0.0000 C   0  0
   -7.1957   -0.5437    0.0000 C   0  0
    4.3095   -0.6156    0.0000 C   0  0
   -8.6349   -1.2233    0.0000 C   0  0
   -7.1798    0.7755    0.0000 S   0  0
    5.7166   -1.3032    0.0000 C   0  0
    4.3095    0.7196    0.0000 C   0  0
  -10.0740   -0.5437    0.0000 N   0  0
   -8.6189   -2.5425    0.0000 O   0  0
   -5.9565    1.4152    0.0000 C   0  0
    7.1957   -0.6316    0.0000 C   0  0
    5.7566    1.3592    0.0000 C   0  0
    7.1957    0.7036    0.0000 C   0  0
    8.6109    1.3592    0.0000 C   0  0
    7.7554    2.4945    0.0000 F   0  0
   10.0740    0.7436    0.0000 F   0  0
    9.2985    2.5745    0.0000 F   0  0
 26 27  1  0
 15 19  2  0
 15 18  1  0
 19 24  1  0
  1  3  1  0
  1  2  2  0
  4  8  1  0
  1  4  1  0
  3  7  2  0
 23 25  1  0
  6 11  1  0
  5 10  2  0
 24 25  2  0
 25 26  1  0
 18 23  2  0
 13 15  1  0
 17 22  1  0
 26 28  1  0
 26 29  1  0
 12 14  1  0
  4  9  2  0
 16 21  2  0
 16 20  1  0
 14 16  1  0
 14 17  1  0
  8 13  1  0
  2  5  1  0
  2  6  1  0
  7 10  1  0
  7 12  1  0
M  END
>  <SOM>
17

$$$$

SciTegic02211520382D

 29 30  0  0  0  0            999 V2000
   -1.4551   -0.5677    0.0000 C   0  0
   -1.4551    0.7596    0.0000 C   0  0
   -2.9023   -1.2313    0.0000 C   0  0
   -0.0160   -1.2553    0.0000 C   0  0
   -2.8783    1.4232    0.0000 C   0  0
   -0.0080    1.4152    0.0000 O   0  0
   -4.3414   -0.5437    0.0000 C   0  0
    1.4312   -0.5917    0.0000 N   0  0
   -0.0320   -2.5745    0.0000 O   0  0
   -4.3414    0.7835    0.0000 C   0  0
    1.4312    0.7436    0.0000 C   0  0
   -5.7726   -1.2233    0.0000 C   0  0
    2.8543   -1.2792    0.0000 C   0  0
   -7.1957   -0.5437    0.0000 C   0  0
    4.3095   -0.6156    0.0000 C   0  0
   -8.6349   -1.2233    0.0000 C   0  0
   -7.1798    0.7755    0.0000 S   0  0
    5.7166   -1.3032    0.0000 C   0  0
    4.3095    0.7196    0.0000 C   0  0
  -10.0740   -0.5437    0.0000 N   0  0
   -8.6189   -2.5425    0.0000 O   0  0
   -5.9565    1.4152    0.0000 C   0  0
    7.1957   -0.6316    0.0000 C   0  0
    5.7566    1.3592    0.0000 C   0  0
    7.1957    0.7036    0.0000 C   0  0
    8.6109    1.3592    0.0000 C   0  0
    7.7554    2.4945    0.0000 F   0  0
   10.0740    0.7436    0.0000 F   0  0
    9.2985    2.5745    0.0000 F   0  0
 26 27  1  0
 15 19  2  0
 15 18  1  0
 19 24  1  0
  1  3  1  0
  1  2  2  0
  4  8  1  0
  1  4  1  0
  3  7  2  0
 23 25  1  0
  6 11  1  0
  5 10  2  0
 24 25  2  0
 25 26  1  0
 18 23  2  0
 13 15  1  0
 17 22  1  0
 26 28  1  0
 26 29  1  0
 12 14  1  0
  4  9  2  0
 16 21  2  0
 16 20  1  0
 14 16  1  0
 14 17  1  0
  8 13  1  0
  2  5  1  0
  2  6  1  0
  7 10  1  0
  7 12  1  0
M  END
>  <SOM>
17

$$$$

SciTegic02211520382D

 33 37  0  0  0  0            999 V2000
   -2.6370    0.8518    0.0000 C   0  0  1  0  0  0
   -2.6370   -0.6963    0.0000 C   0  0  2  0  0  0
   -1.2963    1.6074    0.0000 C   0  0
   -3.9703    1.6370    0.0000 S   0  0
   -1.3037   -1.4740    0.0000 C   0  0
   -3.9851   -1.4592    0.0000 O   0  0
   -1.2740    3.1555    0.0000 C   0  0
    0.0148    0.8222    0.0000 C   0  0
   -5.3110    0.8666    0.0000 C   0  0
   -1.3259   -3.0221    0.0000 C   0  0
    0.0370   -0.7111    0.0000 C   0  0
   -5.3184   -0.6815    0.0000 C   0  0
    0.0667    3.9110    0.0000 C   0  0
    1.3703    1.5629    0.0000 C   0  0
   -6.6517    1.6518    0.0000 C   0  0
    0.0000   -3.8073    0.0000 C   0  0
    1.3703   -1.5037    0.0000 C   0  0
   -6.6517   -1.4518    0.0000 C   0  0
    1.3926    3.1110    0.0000 C   0  0
   -7.9850    0.8666    0.0000 C   0  0
    1.3481   -3.0518    0.0000 C   0  0
   -7.9850   -0.6815    0.0000 C   0  0
    2.7481    3.8592    0.0000 O   0  0
   -9.3331    1.6370    0.0000 O   0  0
    2.6666   -3.8369    0.0000 O   0  0
    4.0147   -3.0814    0.0000 C   0  0
    5.3184   -3.8666    0.0000 C   0  0
    6.6591   -3.1184    0.0000 N   0  0
    6.6887   -1.5925    0.0000 C   0  0
    7.9627   -3.9110    0.0000 C   0  0
    8.0220   -0.8518    0.0000 C   0  0
    9.3035   -3.1777    0.0000 C   0  0
    9.3331   -1.6444    0.0000 C   0  0
 19 23  1  0
 29 31  1  0
  1  3  1  0
  1  2  1  0
 20 24  1  0
 20 22  2  0
  1  4  1  0
  3  7  1  0
 28 30  1  0
  6 12  1  0
  3  8  2  0
 32 33  1  0
  5 11  1  0
  5 10  2  0
 10 16  1  0
 30 32  1  0
  9 15  2  0
  9 12  1  0
 25 26  1  0
 11 17  2  0
 15 20  1  0
 17 21  1  0
 27 28  1  0
 12 18  2  0
 31 33  1  0
  4  9  1  0
 13 19  1  0
 16 21  2  0
 28 29  1  0
 26 27  1  0
 18 22  1  0
  8 14  1  0
 14 19  2  0
  2  5  1  0
  2  6  1  0
  7 13  2  0
 21 25  1  0
M  END
>  <SOM>
4

$$$$

SciTegic02211520382D

 21 23  0  0  0  0            999 V2000
   -0.9775    1.7683    0.0000 N   0  0
    0.3438    2.5198    0.0000 C   0  0
   -2.3430    2.5198    0.0000 C   0  0
   -0.9775    0.1179    0.0000 C   0  0
    0.3438    4.0769    0.0000 C   0  0
    1.6602    1.7683    0.0000 C   0  0
   -2.3430    4.0769    0.0000 C   0  0
   -3.6594    1.7683    0.0000 C   0  0
    0.3880   -0.5403    0.0000 C   0  0
   -0.9775    4.8776    0.0000 S   0  0
    1.6602    4.8776    0.0000 C   0  0
    3.0258    2.5198    0.0000 C   0  0
   -3.6594    4.8776    0.0000 C   0  0
   -4.9807    2.5198    0.0000 C   0  0
    0.3880   -2.1171    0.0000 C   0  0
    3.0258    4.0769    0.0000 C   0  0
    4.3471    1.7192    0.0000 Cl  0  0
   -4.9807    4.0769    0.0000 C   0  0
    1.8027   -2.7998    0.0000 N   0  0
    3.1191   -1.9550    0.0000 C   0  0
    1.8273   -4.4257    0.0000 C   0  0
 15 19  1  0
 19 21  1  0
  1  3  1  0
  1  2  1  0
 19 20  1  0
  1  4  1  0
  3  7  2  0
  6 12  2  0
  3  8  1  0
  5 11  1  0
  5 10  1  0
  9 15  1  0
 11 16  2  0
 12 16  1  0
 12 17  1  0
  4  9  1  0
 13 18  2  0
  8 14  2  0
 14 18  1  0
  2  5  2  0
  2  6  1  0
  7 10  1  0
  7 13  1  0
M  END
>  <SOM>
10

$$$$

SciTegic02211520382D

 12 13  0  0  0  0            999 V2000
   -1.0068    0.7704    0.0000 C   0  0
   -1.0068   -0.7704    0.0000 C   0  0
    0.4582    1.2461    0.0000 C   0  0
   -2.3375    1.5438    0.0000 C   0  0
    0.4582   -1.2461    0.0000 S   0  0
   -2.3346   -1.5438    0.0000 C   0  0
    1.3657   -0.0117    0.0000 C   0  0
   -3.6770    0.7704    0.0000 C   0  0
   -3.6770   -0.7704    0.0000 C   0  0
    2.9037   -0.0175    0.0000 C   0  0
    3.6741    1.3220    0.0000 C   0  0
    3.6770   -1.3512    0.0000 O   0  0
 10 11  1  0
 10 12  2  0
  8  9  1  0
  6  9  2  0
  1  3  1  0
  1  2  2  0
  3  7  2  0
  4  8  2  0
  1  4  1  0
  2  5  1  0
  2  6  1  0
  7 10  1  0
  5  7  1  0
M  END
>  <SOM>
5

$$$$

SciTegic02211520382D

 25 28  0  0  0  0            999 V2000
   -2.0973    1.8160    0.0000 N   0  0
   -0.7896    2.5612    0.0000 C   0  0
   -3.4495    2.5612    0.0000 C   0  0
   -2.0973    0.1826    0.0000 C   0  0
   -0.7896    4.1058    0.0000 C   0  0
    0.5182    1.8160    0.0000 C   0  0
   -3.4495    4.1058    0.0000 C   0  0
   -4.7572    1.8160    0.0000 C   0  0
   -0.7402   -0.4737    0.0000 C   0  0
   -2.0973    4.8954    0.0000 S   0  0
    0.5182    4.8954    0.0000 C   0  0
    1.8752    2.5612    0.0000 C   0  0
   -4.7572    4.8954    0.0000 C   0  0
   -6.0650    2.5612    0.0000 C   0  0
   -0.7402   -2.0381    0.0000 C   0  0
    1.8752    4.1058    0.0000 C   0  0
    3.1781    1.7667    0.0000 S   0  0
   -6.0650    4.1058    0.0000 C   0  0
    0.6119   -2.7833    0.0000 N   0  0
   -2.0973   -2.7833    0.0000 C   0  0
    4.9546    2.6550    0.0000 C   0  0
    0.6119   -4.3723    0.0000 C   0  0
    2.2454   -2.0825    0.0000 C   0  0
   -2.0973   -4.3723    0.0000 C   0  0
   -0.7402   -5.1421    0.0000 C   0  0
 19 22  1  0
 19 23  1  0
 15 19  1  0
  1  3  1  0
  1  2  1  0
 20 24  1  0
  1  4  1  0
  3  7  2  0
 22 25  1  0
  6 12  2  0
  3  8  1  0
  5 11  1  0
  5 10  1  0
  9 15  1  0
 11 16  2  0
 15 20  1  0
 17 21  1  0
 12 16  1  0
 12 17  1  0
  4  9  1  0
 13 18  2  0
 24 25  1  0
  8 14  2  0
 14 18  1  0
  2  5  2  0
  2  6  1  0
  7 10  1  0
  7 13  1  0
M  END
>  <SOM>
10

$$$$

SciTegic02211520382D

 25 28  0  0  0  0            999 V2000
   -2.0973    1.8160    0.0000 N   0  0
   -0.7896    2.5612    0.0000 C   0  0
   -3.4495    2.5612    0.0000 C   0  0
   -2.0973    0.1826    0.0000 C   0  0
   -0.7896    4.1058    0.0000 C   0  0
    0.5182    1.8160    0.0000 C   0  0
   -3.4495    4.1058    0.0000 C   0  0
   -4.7572    1.8160    0.0000 C   0  0
   -0.7402   -0.4737    0.0000 C   0  0
   -2.0973    4.8954    0.0000 S   0  0
    0.5182    4.8954    0.0000 C   0  0
    1.8752    2.5612    0.0000 C   0  0
   -4.7572    4.8954    0.0000 C   0  0
   -6.0650    2.5612    0.0000 C   0  0
   -0.7402   -2.0381    0.0000 C   0  0
    1.8752    4.1058    0.0000 C   0  0
    3.1781    1.7667    0.0000 S   0  0
   -6.0650    4.1058    0.0000 C   0  0
    0.6119   -2.7833    0.0000 N   0  0
   -2.0973   -2.7833    0.0000 C   0  0
    4.9546    2.6550    0.0000 C   0  0
    0.6119   -4.3723    0.0000 C   0  0
    2.2454   -2.0825    0.0000 C   0  0
   -2.0973   -4.3723    0.0000 C   0  0
   -0.7402   -5.1421    0.0000 C   0  0
 19 22  1  0
 19 23  1  0
 15 19  1  0
  1  3  1  0
  1  2  1  0
 20 24  1  0
  1  4  1  0
  3  7  2  0
 22 25  1  0
  6 12  2  0
  3  8  1  0
  5 11  1  0
  5 10  1  0
  9 15  1  0
 11 16  2  0
 15 20  1  0
 17 21  1  0
 12 16  1  0
 12 17  1  0
  4  9  1  0
 13 18  2  0
 24 25  1  0
  8 14  2  0
 14 18  1  0
  2  5  2  0
  2  6  1  0
  7 10  1  0
  7 13  1  0
M  END
>  <SOM>
17

$$$$

SciTegic02211520382D

 24 27  0  0  0  0            999 V2000
    1.7454   -1.7720    0.0000 N   0  0
    2.9906   -0.7769    0.0000 C   0  0  2  0  0  0
    0.2554   -1.3836    0.0000 C   0  0
    2.2935   -3.1237    0.0000 C   0  0
    2.9268    0.7610    0.0000 C   0  0
    4.3157   -1.6496    0.0000 C   0  0
   -0.1490    0.0958    0.0000 C   0  0
   -0.8195   -2.4745    0.0000 O   0  0
    3.7729   -3.1077    0.0000 S   0  0
    4.2199    1.5858    0.0000 N   0  0
    1.5592    1.4687    0.0000 O   0  0
   -1.6816    0.2075    0.0000 C   0  0
    4.3263    3.0439    0.0000 C   0  0
    5.7152    1.0217    0.0000 C   0  0
   -2.7459   -0.9579    0.0000 C   0  0
   -2.5862    1.5326    0.0000 C   0  0
    5.7418    3.4802    0.0000 C   0  0
    6.7050    2.2616    0.0000 C   0  0
   -4.1401   -0.4044    0.0000 C   0  0
   -4.1401    1.0749    0.0000 C   0  0
   -5.4225   -1.1441    0.0000 C   0  0
   -5.4225    1.8146    0.0000 C   0  0
   -6.7050   -0.4044    0.0000 C   0  0
   -6.7050    1.0749    0.0000 C   0  0
 15 19  1  0
 19 21  1  0
  1  3  1  0
  1  2  1  0
 20 22  1  0
 19 20  2  0
  1  4  1  0
  3  7  1  0
 22 24  2  0
 23 24  1  0
  3  8  2  0
 17 18  1  0
  5 11  2  0
  5 10  1  0
 10 14  1  0
  6  9  1  0
 12 15  1  0
 13 17  1  0
 10 13  1  0
 12 16  1  0
  4  9  1  0
 16 20  1  0
 14 18  1  0
  2  5  1  0
  2  6  1  0
  7 12  1  0
 21 23  2  0
M  END
>  <SOM>
9

$$$$

SciTegic02211520382D

 24 27  0  0  0  0            999 V2000
    1.7454   -1.7720    0.0000 N   0  0
    2.9906   -0.7769    0.0000 C   0  0  2  0  0  0
    0.2554   -1.3836    0.0000 C   0  0
    2.2935   -3.1237    0.0000 C   0  0
    2.9268    0.7610    0.0000 C   0  0
    4.3157   -1.6496    0.0000 C   0  0
   -0.1490    0.0958    0.0000 C   0  0
   -0.8195   -2.4745    0.0000 O   0  0
    3.7729   -3.1077    0.0000 S   0  0
    4.2199    1.5858    0.0000 N   0  0
    1.5592    1.4687    0.0000 O   0  0
   -1.6816    0.2075    0.0000 C   0  0
    4.3263    3.0439    0.0000 C   0  0
    5.7152    1.0217    0.0000 C   0  0
   -2.7459   -0.9579    0.0000 C   0  0
   -2.5862    1.5326    0.0000 C   0  0
    5.7418    3.4802    0.0000 C   0  0
    6.7050    2.2616    0.0000 C   0  0
   -4.1401   -0.4044    0.0000 C   0  0
   -4.1401    1.0749    0.0000 C   0  0
   -5.4225   -1.1441    0.0000 C   0  0
   -5.4225    1.8146    0.0000 C   0  0
   -6.7050   -0.4044    0.0000 C   0  0
   -6.7050    1.0749    0.0000 C   0  0
 15 19  1  0
 19 21  1  0
  1  3  1  0
  1  2  1  0
 20 22  1  0
 19 20  2  0
  1  4  1  0
  3  7  1  0
 22 24  2  0
 23 24  1  0
  3  8  2  0
 17 18  1  0
  5 11  2  0
  5 10  1  0
 10 14  1  0
  6  9  1  0
 12 15  1  0
 13 17  1  0
 10 13  1  0
 12 16  1  0
  4  9  1  0
 16 20  1  0
 14 18  1  0
  2  5  1  0
  2  6  1  0
  7 12  1  0
 21 23  2  0
M  END
>  <SOM>
9

$$$$

SciTegic02211520382D

 24 27  0  0  0  0            999 V2000
    1.7454   -1.7720    0.0000 N   0  0
    2.9906   -0.7769    0.0000 C   0  0  2  0  0  0
    0.2554   -1.3836    0.0000 C   0  0
    2.2935   -3.1237    0.0000 C   0  0
    2.9268    0.7610    0.0000 C   0  0
    4.3157   -1.6496    0.0000 C   0  0
   -0.1490    0.0958    0.0000 C   0  0
   -0.8195   -2.4745    0.0000 O   0  0
    3.7729   -3.1077    0.0000 S   0  0
    4.2199    1.5858    0.0000 N   0  0
    1.5592    1.4687    0.0000 O   0  0
   -1.6816    0.2075    0.0000 C   0  0
    4.3263    3.0439    0.0000 C   0  0
    5.7152    1.0217    0.0000 C   0  0
   -2.7459   -0.9579    0.0000 C   0  0
   -2.5862    1.5326    0.0000 C   0  0
    5.7418    3.4802    0.0000 C   0  0
    6.7050    2.2616    0.0000 C   0  0
   -4.1401   -0.4044    0.0000 C   0  0
   -4.1401    1.0749    0.0000 C   0  0
   -5.4225   -1.1441    0.0000 C   0  0
   -5.4225    1.8146    0.0000 C   0  0
   -6.7050   -0.4044    0.0000 C   0  0
   -6.7050    1.0749    0.0000 C   0  0
 15 19  1  0
 19 21  1  0
  1  3  1  0
  1  2  1  0
 20 22  1  0
 19 20  2  0
  1  4  1  0
  3  7  1  0
 22 24  2  0
 23 24  1  0
  3  8  2  0
 17 18  1  0
  5 11  2  0
  5 10  1  0
 10 14  1  0
  6  9  1  0
 12 15  1  0
 13 17  1  0
 10 13  1  0
 12 16  1  0
  4  9  1  0
 16 20  1  0
 14 18  1  0
  2  5  1  0
  2  6  1  0
  7 12  1  0
 21 23  2  0
M  END
>  <SOM>
9

$$$$

SciTegic02211520382D

 15 15  0  0  0  0            999 V2000
    0.5597    1.7607    0.0000 C   0  0
   -0.7747    2.5317    0.0000 C   0  0
    0.5597    0.2224    0.0000 C   0  0
    1.8941    2.5317    0.0000 O   0  0
   -2.1054    1.7607    0.0000 C   0  0
   -0.7747   -0.5486    0.0000 C   0  0
    3.2286    1.7681    0.0000 C   0  0
   -2.1054    0.2224    0.0000 C   0  0
   -3.4398    2.5317    0.0000 C   0  0
   -0.7747   -2.0869    0.0000 C   0  0
    4.5815    2.5539    0.0000 N   0  0
    3.2360    0.2521    0.0000 O   0  0
   -3.4398   -0.5486    0.0000 S   0  0
    5.9382    1.7755    0.0000 C   0  0
   -4.7038    0.2224    0.0000 C   0  0
  4  7  1  0
 11 14  1  0
  1  3  2  0
  1  2  1  0
  7 12  2  0
  6  8  2  0
  1  4  1  0
 13 15  1  0
  2  5  2  0
  3  6  1  0
  7 11  1  0
  5  9  1  0
  5  8  1  0
  6 10  1  0
  8 13  1  0
M  END
>  <SOM>
13

$$$$

SciTegic02211520382D

 30 33  0  0  0  0            999 V2000
    0.3146    2.9953    0.0000 C   0  0
    1.5660    2.0857    0.0000 C   0  0
   -1.1489    2.5234    0.0000 C   0  0
    0.8001    4.4655    0.0000 N   0  0
    1.5797    0.5402    0.0000 C   0  0
    2.8175    2.9953    0.0000 N   0  0
   -2.2909    3.5492    0.0000 C   0  0
   -1.4634    1.0189    0.0000 C   0  0
    2.3388    4.4655    0.0000 C   0  0
    2.9132   -0.2393    0.0000 C   0  0
    0.2462   -0.2393    0.0000 C   0  0
   -3.7543    3.0773    0.0000 C   0  0
   -2.9269    0.5266    0.0000 C   0  0
    3.2483    5.7170    0.0000 S   0  0
    2.9132   -1.7780    0.0000 C   0  0
    0.2462   -1.7780    0.0000 C   0  0
   -4.0826    1.5660    0.0000 C   0  0
    4.7801    5.5528    0.0000 C   0  0
    2.6191    7.1257    0.0000 O   0  0
    4.2330   -2.5508    0.0000 N   0  0
    1.5728   -2.5439    0.0000 N   0  0
   -5.5528    1.0873    0.0000 F   0  0
    4.2193   -4.0894    0.0000 C   0  0
    2.8858   -4.8485    0.0000 C   0  0
    5.5528   -4.8690    0.0000 C   0  0
    1.5660   -4.0621    0.0000 C   0  0
    2.8653   -6.3735    0.0000 C   0  0
    0.2325   -4.8006    0.0000 C   0  0
    1.5250   -7.1257    0.0000 C   0  0
    0.2052   -6.3324    0.0000 C   0  0
 29 30  2  0
  1  3  1  0
  1  2  2  0
 13 17  1  0
 20 23  1  0
  1  4  1  0
  3  7  2  0
 28 30  1  0
 23 25  1  0
 23 24  1  0
  3  8  1  0
  5 11  2  0
  5 10  1  0
 10 15  2  0
  6  9  1  0
  9 14  1  0
 11 16  1  0
 15 20  1  0
 15 21  1  0
 17 22  1  0
 26 28  2  0
 12 17  2  0
  4  9  2  0
 24 26  1  0
 24 27  2  0
 16 21  2  0
 14 18  1  0
 14 19  2  0
  8 13  2  0
  2  5  1  0
  2  6  1  0
 27 29  1  0
  7 12  1  0
M  END
>  <SOM>
14

$$$$

SciTegic02211520382D

 30 33  0  0  0  0            999 V2000
    0.3549    1.6560    0.0000 C   0  0
    1.6498    2.5525    0.0000 C   0  0
    0.3611    0.1681    0.0000 C   0  0
   -0.9836    2.5027    0.0000 N   0  0
    3.1937    2.1229    0.0000 C   0  0
    1.1081    3.9657    0.0000 N   0  0
   -1.0148   -0.6163    0.0000 C   0  0
    1.7805   -0.5478    0.0000 C   0  0
   -0.5105    3.9346    0.0000 C   0  0
    4.3766    3.1377    0.0000 C   0  0
    3.5486    0.6848    0.0000 C   0  0
   -0.9836   -2.0856    0.0000 C   0  0
    1.8179   -2.0358    0.0000 C   0  0
   -1.4941    5.1174    0.0000 S   0  0
    5.9205    2.7143    0.0000 C   0  0
    5.1050    0.2428    0.0000 C   0  0
   -2.3470   -2.8575    0.0000 N   0  0
    0.4358   -2.8077    0.0000 N   0  3
   -3.1003    4.9306    0.0000 C   0  0
    6.2940    1.2700    0.0000 C   0  0
   -3.7229   -2.1291    0.0000 C   0  0
    0.4669   -4.3143    0.0000 O   0  5
    7.8442    0.8405    0.0000 F   0  0
   -5.0925   -2.8824    0.0000 C   0  0
   -3.7478   -0.6350    0.0000 C   0  0
   -6.4684   -2.1540    0.0000 C   0  0
   -5.0738   -4.3579    0.0000 C   0  0
   -7.8442   -2.9073    0.0000 C   0  0
   -6.4310   -5.1174    0.0000 C   0  0
   -7.8131   -4.3890    0.0000 C   0  0
 29 30  1  0
  1  3  1  0
  1  2  2  0
 20 23  1  0
  1  4  1  0
  3  7  1  0
 28 30  2  0
  3  8  2  0
  5 11  1  0
  5 10  2  0
 10 15  1  0
 13 18  2  0
  6  9  2  0
  9 14  1  0
 11 16  2  0
 15 20  2  0
 17 21  1  0
 27 29  2  0
 26 28  1  0
 12 18  1  0
 12 17  1  0
  4  9  1  0
 24 26  2  0
 24 27  1  0
 16 20  1  0
 18 22  1  0
 14 19  1  0
  8 13  1  0
  2  5  1  0
  2  6  1  0
  7 12  2  0
 21 25  1  0
 21 24  1  0
M  END
>  <SOM>
14

$$$$

SciTegic02211520382D

 22 24  0  0  0  0            999 V2000
    0.7180    0.6952    0.0000 C   0  0
    1.9949   -0.1954    0.0000 C   0  0
   -0.7770    0.2272    0.0000 C   0  0
    1.2087    2.1266    0.0000 N   0  0
    2.0040   -1.7040    0.0000 C   0  0
    3.2718    0.6952    0.0000 N   0  0
   -1.9449    1.2315    0.0000 C   0  0
   -1.0997   -1.2451    0.0000 C   0  0
    2.7901    2.1266    0.0000 C   0  0
    3.3626   -2.4720    0.0000 C   0  0
    0.6453   -2.4720    0.0000 C   0  0
   -3.4444    0.7725    0.0000 C   0  0
   -2.5992   -1.7131    0.0000 C   0  0
    3.7080    3.3490    0.0000 S   0  0
    3.3626   -3.9806    0.0000 C   0  0
    0.6453   -3.9806    0.0000 C   0  0
   -3.7852   -0.6998    0.0000 C   0  0
    5.2757    3.1945    0.0000 C   0  0
    3.0764    4.7350    0.0000 O   0  0
    2.0040   -4.7259    0.0000 N   0  0
    4.7213   -4.7350    0.0000 N   0  0
   -5.2757   -1.1769    0.0000 F   0  0
  1  3  1  0
  1  2  2  0
 13 17  1  0
  1  4  1  0
  3  7  2  0
  3  8  1  0
  5 11  2  0
  5 10  1  0
 10 15  2  0
  6  9  1  0
  9 14  1  0
 11 16  1  0
 15 20  1  0
 15 21  1  0
 17 22  1  0
 12 17  2  0
  4  9  2  0
 16 20  2  0
 14 18  1  0
 14 19  2  0
  8 13  2  0
  2  5  1  0
  2  6  1  0
  7 12  1  0
M  END
>  <SOM>
14

$$$$

SciTegic02211520382D

 22 24  0  0  0  0            999 V2000
    1.9571   -0.3696    0.0000 C   0  0  1  0  0  0
    0.6208   -1.1420    0.0000 N   0  0
    3.3076   -1.1136    0.0000 C   0  0
    1.9381    1.1705    0.0000 C   0  0
   -0.7155   -0.3649    0.0000 C   0  0
    0.6208   -2.6869    0.0000 C   0  0
    3.3029   -2.6821    0.0000 C   0  0
    4.6250   -0.3128    0.0000 C   0  0
    3.2745    1.9429    0.0000 O   0  0
    0.5876    1.9144    0.0000 O   0  0
   -2.0566   -1.1420    0.0000 C   0  0
   -0.7155   -3.4593    0.0000 C   0  0
    4.6913   -3.3882    0.0000 C   0  0
    1.9808   -3.4830    0.0000 Cl  0  0
    5.9708   -1.0567    0.0000 C   0  0
    3.2650    3.4830    0.0000 C   0  0
   -2.0566   -2.6869    0.0000 C   0  0
   -3.5209   -0.6634    0.0000 C   0  0
    5.9566   -2.6205    0.0000 C   0  0
   -3.5209   -3.1607    0.0000 S   0  0
   -4.4354   -1.9097    0.0000 C   0  0
   -5.9708   -1.9097    0.0000 O   0  0
 15 19  2  0
  1  3  1  0
  1  2  1  0
  1  4  1  0
  3  7  1  0
  6 12  1  0
  3  8  2  0
  5 11  1  0
  2  5  1  0
  9 16  1  0
  4 10  2  0
 11 17  1  0
 11 18  2  0
 17 20  1  0
 12 17  1  0
  4  9  1  0
 13 19  1  0
 18 21  1  0
  8 15  1  0
  7 14  1  0
  2  6  1  0
  7 13  2  0
 20 21  1  0
 21 22  2  0
M  END
>  <SOM>
20

$$$$

SciTegic02211520382D

 28 31  0  0  0  0            999 V2000
   -3.4920   -3.4668    0.0000 C   0  0
   -2.5436   -2.2484    0.0000 C   0  0
   -4.8234   -4.2393    0.0000 C   0  0
   -2.1542   -4.2393    0.0000 C   0  0
   -4.4906   -2.2987    0.0000 C   0  0
   -1.0237   -2.4682    0.0000 C   0  0
   -3.1277   -0.8290    0.0000 C   0  0
   -4.8234   -5.7781    0.0000 C   0  0
   -2.1542   -5.7781    0.0000 C   0  0
   -6.0293   -2.5939    0.0000 N   0  0
   -4.0007   -0.8730    0.0000 O   0  0
   -0.0754   -1.2435    0.0000 C   0  0
   -2.1793    0.3894    0.0000 C   0  0
   -3.4920   -6.5443    0.0000 O   0  0
    1.4508   -1.4634    0.0000 S   0  0
   -0.6595    0.1759    0.0000 C   0  0
    2.1542   -0.0942    0.0000 C   0  0
    3.6929   -0.0188    0.0000 C   0  0
    1.3252    1.2059    0.0000 C   0  0
    4.3964    1.3503    0.0000 C   0  0
    2.0349    2.5750    0.0000 C   0  0
    3.5673    2.6441    0.0000 C   0  0
    4.2770    4.0132    0.0000 N   0  0
    3.5799    5.4452    0.0000 C   0  0
    5.7153    4.2456    0.0000 C   0  0
    4.7229    6.5443    0.0000 N   0  0
    2.0600    5.7153    0.0000 C   0  0
    6.0293    5.6964    0.0000 C   0  0
 19 21  1  0
  1  3  1  0
  1  2  1  0
 20 22  1  0
  1  5  1  0
  1  4  1  0
 22 23  1  0
  6 12  2  0
 23 25  1  0
 23 24  1  0
  3  8  1  0
 17 19  2  0
 17 18  1  0
  5 11  2  0
  5 10  1  0
 25 28  2  0
  9 14  1  0
 12 15  1  0
 15 17  1  0
 13 16  2  0
 26 28  1  0
 12 16  1  0
  4  9  1  0
 24 26  2  0
 24 27  1  0
 18 20  2  0
  8 14  1  0
  2  6  1  0
  2  7  2  0
  7 13  1  0
 21 22  2  0
M  END
>  <SOM>
15

$$$$

SciTegic02211520382D

 26 28  0  0  0  0            999 V2000
   -1.2656   -1.9639    0.0000 C   0  0
   -1.2656   -0.4219    0.0000 C   0  0
    0.2037   -2.4367    0.0000 N   0  0
   -2.5967   -2.7349    0.0000 C   0  0
    0.2037    0.0582    0.0000 N   0  0
   -2.5967    0.3491    0.0000 C   0  0
    1.1129   -1.1929    0.0000 C   0  0
   -3.9351   -1.9639    0.0000 C   0  0
   -3.9351   -0.4219    0.0000 C   0  0
    2.6549   -1.1929    0.0000 S   0  0
   -5.2662    0.3491    0.0000 O   0  0
    3.5423    0.0655    0.0000 C   0  0
    3.1641   -2.6404    0.0000 O   0  0
   -6.5973   -0.4292    0.0000 C   0  0
    5.0262   -0.3491    0.0000 C   0  0
   -6.6773   -1.7966    0.0000 F   0  0
   -8.0084    0.2037    0.0000 F   0  0
    6.1318    0.7274    0.0000 C   0  0
    5.4044   -1.8475    0.0000 N   0  0
    7.6156    0.3055    0.0000 C   0  0
    5.7535    2.2185    0.0000 O   0  0
    6.8883   -2.2621    0.0000 C   0  0
    7.9939   -1.1929    0.0000 C   0  0
    8.7212    1.3820    0.0000 O   0  0
    4.2188    2.3567    0.0000 C   0  0
    8.0739    2.7786    0.0000 C   0  0
 19 22  2  0
 15 19  1  0
 15 18  2  0
  1  3  1  0
  1  2  2  0
 20 24  1  0
 20 23  2  0
  4  8  2  0
  1  4  1  0
  3  7  1  0
  8  9  1  0
  5  7  2  0
 10 12  1  0
 10 13  2  0
  6  9  2  0
  9 11  1  0
 11 14  1  0
 12 15  1  0
 24 26  1  0
 18 21  1  0
 18 20  1  0
 14 16  1  0
 14 17  1  0
  2  5  1  0
  2  6  1  0
 22 23  1  0
  7 10  1  0
 21 25  1  0
M  END
>  <SOM>
10

$$$$

SciTegic02211520382D

 19 18  0  0  0  0            999 V2000
    2.9549    0.9250    0.0000 C   0  0  2  0  0  0
    1.6400    1.7250    0.0000 C   0  0
    2.9549   -0.6100    0.0000 N   0  0
    4.2949    1.6950    0.0000 C   0  0
    0.3000    0.9600    0.0000 S   0  0
    4.2949   -1.3750    0.0000 C   0  0
    5.6698    0.9250    0.0000 O   0  0
    4.3099    3.1799    0.0000 O   0  0
   -0.9800    1.8149    0.0000 C   0  0
    5.6198   -0.5950    0.0000 C   0  0
    4.2899   -2.9399    0.0000 O   0  0
   -2.2149    0.9000    0.0000 C   0  0
   -1.0150    3.3549    0.0000 Cl  0  0
   -3.4899    1.7600    0.0000 C   0  0
   -2.1799   -0.6400    0.0000 Cl  0  0
   -4.7249    0.8400    0.0000 C   0  0
   -3.5299    3.2949    0.0000 Cl  0  0
   -6.0048    1.7000    0.0000 Cl  0  0
   -4.6899   -0.7000    0.0000 Cl  0  0
  4  7  1  0
 14 16  2  0
 12 15  1  0
 14 17  1  0
  1  3  1  0
  1  2  1  0
 16 19  1  0
  4  8  2  0
  1  4  1  0
  2  5  1  0
  3  6  1  0
  9 13  1  0
  9 12  2  0
  5  9  1  0
 16 18  1  0
  6 10  1  0
  6 11  2  0
 12 14  1  0
M  END
>  <SOM>
5

$$$$

SciTegic02211520382D

 19 18  0  0  0  0            999 V2000
    2.9549    0.9250    0.0000 C   0  0  2  0  0  0
    1.6400    1.7250    0.0000 C   0  0
    2.9549   -0.6100    0.0000 N   0  0
    4.2949    1.6950    0.0000 C   0  0
    0.3000    0.9600    0.0000 S   0  0
    4.2949   -1.3750    0.0000 C   0  0
    5.6698    0.9250    0.0000 O   0  0
    4.3099    3.1799    0.0000 O   0  0
   -0.9800    1.8149    0.0000 C   0  0
    5.6198   -0.5950    0.0000 C   0  0
    4.2899   -2.9399    0.0000 O   0  0
   -2.2149    0.9000    0.0000 C   0  0
   -1.0150    3.3549    0.0000 Cl  0  0
   -3.4899    1.7600    0.0000 C   0  0
   -2.1799   -0.6400    0.0000 Cl  0  0
   -4.7249    0.8400    0.0000 C   0  0
   -3.5299    3.2949    0.0000 Cl  0  0
   -6.0048    1.7000    0.0000 Cl  0  0
   -4.6899   -0.7000    0.0000 Cl  0  0
  4  7  1  0
 14 16  2  0
 12 15  1  0
 14 17  1  0
  1  3  1  0
  1  2  1  0
 16 19  1  0
  4  8  2  0
  1  4  1  0
  2  5  1  0
  3  6  1  0
  9 13  1  0
  9 12  2  0
  5  9  1  0
 16 18  1  0
  6 10  1  0
  6 11  2  0
 12 14  1  0
M  END
>  <SOM>
5

$$$$

SciTegic02211520382D

 23 25  0  0  0  0            999 V2000
    1.1952   -1.2749    0.0000 C   0  0
   -0.1381   -0.5046    0.0000 N   0  0
    1.1952   -2.8153    0.0000 C   0  0
    2.5285   -0.5046    0.0000 C   0  0
   -1.4714   -1.2749    0.0000 C   0  0
   -0.1381    1.0358    0.0000 C   0  0
   -0.1381   -3.5856    0.0000 S   0  0
    2.5285   -3.5856    0.0000 C   0  0
    3.8618   -1.2749    0.0000 C   0  0
   -1.4714   -2.8153    0.0000 C   0  0
   -2.8047   -0.5046    0.0000 C   0  0
    1.1952    1.8061    0.0000 C   0  0
    3.8618   -2.8153    0.0000 C   0  0
    5.1951   -0.5046    0.0000 C   0  0
   -2.8047   -3.5856    0.0000 C   0  0
   -4.1380   -1.2749    0.0000 C   0  0
    2.5285    1.0358    0.0000 C   0  0
    1.1952    3.3465    0.0000 C   0  0
    6.5284    0.2656    0.0000 N   0  0
   -4.1380   -2.8153    0.0000 C   0  0
    3.8618    1.8061    0.0000 N   0  0
    5.1951    1.0358    0.0000 C   0  0
    3.8618    3.3465    0.0000 C   0  0
  1  3  1  0
  1  2  1  0
  1  4  2  0
  3  7  1  0
  6 12  1  0
  3  8  2  0
  5 11  2  0
  5 10  1  0
 10 15  2  0
  9 14  1  0
  9 13  2  0
 11 16  1  0
 15 20  1  0
 17 21  1  0
 12 18  1  0
 12 17  1  0
  4  9  1  0
 16 20  2  0
 14 19  3  0
  8 13  1  0
  2  5  1  0
  2  6  1  0
  7 10  1  0
 21 23  1  0
 21 22  1  0
M  END
>  <SOM>
7

$$$$

SciTegic02211520382D

 25 27  0  0  0  0            999 V2000
   -5.5683    0.6637    0.0000 C   0  0
   -5.6347    2.3229    0.0000 C   0  0
   -4.2609    0.2522    0.0000 N   0  0
   -6.8161   -0.1195    0.0000 C   0  0
   -4.3405    2.8008    0.0000 N   0  0
   -6.9820    3.0530    0.0000 C   0  0
   -3.3848    1.5265    0.0000 C   0  0
   -8.2430    0.6305    0.0000 C   0  0
   -8.3027    2.2433    0.0000 C   0  0
   -1.8451    1.5530    0.0000 S   0  0  1  0  0  0
   -0.9358    0.3119    0.0000 C   0  0
   -1.3539    3.0131    0.0000 O   0  0
    0.5376    0.7632    0.0000 C   0  0
    1.6659   -0.2920    0.0000 C   0  0
    0.8893    2.2565    0.0000 N   0  0
    3.1326    0.1526    0.0000 C   0  0
    1.3141   -1.7853    0.0000 C   0  0
    2.3627    2.7078    0.0000 C   0  0
    3.4844    1.6526    0.0000 C   0  0
    4.2542   -0.8960    0.0000 O   0  0
    5.6214   -0.1858    0.0000 C   0  0
    6.7431   -1.2411    0.0000 C   0  0
    6.0196   -2.6282    0.0000 F   0  0
    8.1103   -0.4181    0.0000 F   0  0
    7.4665   -2.5087    0.0000 F   0  0
 15 18  1  0
  1  3  1  0
  1  2  2  0
  4  8  2  0
 20 21  1  0
  3  7  1  0
 22 23  1  0
 22 24  1  0
 22 25  1  0
  5  7  2  0
 16 19  1  0
 10 11  1  0
 10 12  2  0
  6  9  2  0
  8  9  1  0
 11 13  1  0
 18 19  2  0
 13 15  2  0
 13 14  1  0
  1  4  1  0
 16 20  1  0
 14 16  2  0
 14 17  1  0
  2  5  1  0
  2  6  1  0
  7 10  1  0
 21 22  1  0
M  END
>  <SOM>
10

$$$$

SciTegic02211520382D

 25 27  0  0  0  0            999 V2000
   -5.5683    0.6637    0.0000 C   0  0
   -5.6347    2.3229    0.0000 C   0  0
   -4.2609    0.2522    0.0000 N   0  0
   -6.8161   -0.1195    0.0000 C   0  0
   -4.3405    2.8008    0.0000 N   0  0
   -6.9820    3.0530    0.0000 C   0  0
   -3.3848    1.5265    0.0000 C   0  0
   -8.2430    0.6305    0.0000 C   0  0
   -8.3027    2.2433    0.0000 C   0  0
   -1.8451    1.5530    0.0000 S   0  0  1  0  0  0
   -0.9358    0.3119    0.0000 C   0  0
   -1.3539    3.0131    0.0000 O   0  0
    0.5376    0.7632    0.0000 C   0  0
    1.6659   -0.2920    0.0000 C   0  0
    0.8893    2.2565    0.0000 N   0  0
    3.1326    0.1526    0.0000 C   0  0
    1.3141   -1.7853    0.0000 C   0  0
    2.3627    2.7078    0.0000 C   0  0
    3.4844    1.6526    0.0000 C   0  0
    4.2542   -0.8960    0.0000 O   0  0
    5.6214   -0.1858    0.0000 C   0  0
    6.7431   -1.2411    0.0000 C   0  0
    6.0196   -2.6282    0.0000 F   0  0
    8.1103   -0.4181    0.0000 F   0  0
    7.4665   -2.5087    0.0000 F   0  0
 15 18  1  0
  1  3  1  0
  1  2  2  0
  4  8  2  0
 20 21  1  0
  3  7  1  0
 22 23  1  0
 22 24  1  0
 22 25  1  0
  5  7  2  0
 16 19  1  0
 10 11  1  0
 10 12  2  0
  6  9  2  0
  8  9  1  0
 11 13  1  0
 18 19  2  0
 13 15  2  0
 13 14  1  0
  1  4  1  0
 16 20  1  0
 14 16  2  0
 14 17  1  0
  2  5  1  0
  2  6  1  0
  7 10  1  0
 21 22  1  0
M  END
>  <SOM>
10

$$$$

SciTegic02211520382D

 31 34  0  0  0  0            999 V2000
   -4.3799   -2.2127    0.0000 C   0  0
   -4.3799   -0.6896    0.0000 C   0  0
   -3.0614   -2.9705    0.0000 O   0  0
   -5.6984   -2.9705    0.0000 C   0  0
   -3.0614    0.0682    0.0000 C   0  0
   -5.6984    0.0682    0.0000 C   0  0
   -1.7429   -2.2127    0.0000 C   0  0
   -7.0094   -2.2127    0.0000 C   0  0
   -5.6984   -4.4936    0.0000 C   0  0
   -1.7429   -0.6896    0.0000 C   0  0
   -7.0094   -0.6896    0.0000 C   0  0
   -5.6984    1.5913    0.0000 C   0  0
   -0.2804   -1.5762    0.0000 C   0  0
   -0.6289   -3.4933    0.0000 C   0  0
   -8.3279   -2.9705    0.0000 C   0  0
   -8.3279    0.0682    0.0000 O   0  0
    0.7653   -2.7052    0.0000 O   0  0
    2.1824   -2.0914    0.0000 C   0  0
    3.4251   -3.0083    0.0000 C   0  0
    2.3567   -0.5607    0.0000 C   0  0
    4.8421   -2.3946    0.0000 C   0  0
    3.7737    0.0606    0.0000 C   0  0
    5.0164   -0.8639    0.0000 C   0  0
    6.4335   -0.2501    0.0000 C   0  0
    6.4032    1.2958    0.0000 C   0  0
    7.5625    2.1975    0.0000 C   0  0
    5.0998    2.2354    0.0000 S   0  0
    7.1458    3.6221    0.0000 N   0  0
    9.0250    1.7201    0.0000 O   0  0
    5.5848    3.7510    0.0000 C   0  0
    4.7285    5.0316    0.0000 O   0  0
 19 21  2  0
 27 30  1  0
  1  3  1  0
  1  2  2  0
 20 22  1  0
  4  8  2  0
  1  4  1  0
 23 24  1  0
  3  7  1  0
 22 23  2  0
 28 30  1  0
  6 12  1  0
  6 11  2  0
 17 18  1  0
  5 10  1  0
  2  5  1  0
 30 31  2  0
 25 27  1  0
 25 26  1  0
 11 16  1  0
 18 19  1  0
 13 17  1  0
 26 28  1  0
 26 29  2  0
  4  9  1  0
 24 25  1  0
 18 20  2  0
  8 15  1  0
  8 11  1  0
  7 14  1  0
  2  6  1  0
  7 10  1  0
  7 13  1  0
 21 23  1  0
M  END
>  <SOM>
27

$$$$

SciTegic02211520382D

 16 16  0  0  0  0            999 V2000
    1.2694   -1.7423    0.0000 C   0  0
   -0.0398   -2.4989    0.0000 N   0  0
    1.2694   -0.2240    0.0000 N   0  0
    2.5388   -2.4541    0.0000 N   0  0
   -1.3440   -1.7423    0.0000 C   0  0
   -0.0398    0.5177    0.0000 C   0  0
    3.8878   -1.6129    0.0000 C   0  0
   -1.3440   -0.2240    0.0000 N   0  0
   -2.6284   -2.4989    0.0000 N   0  0
   -0.0398    2.0310    0.0000 S   0  0
    5.1970   -2.4193    0.0000 C   0  0
    3.3253   -0.1842    0.0000 C   0  0
    4.4802   -0.1344    0.0000 C   0  0
   -3.7733   -1.5233    0.0000 C   0  0
    1.2843    2.8574    0.0000 C   0  0
   -5.0676   -2.2700    0.0000 C   0  0
  4  7  1  0
 14 16  1  0
  7 13  1  0
  1  3  2  0
  1  2  1  0
  7 12  1  0
  9 14  1  0
  1  4  1  0
  6  8  2  0
  2  5  2  0
  3  6  1  0
  7 11  1  0
  5  9  1  0
  5  8  1  0
  6 10  1  0
 10 15  1  0
M  END
>  <SOM>
10

$$$$

SciTegic02211520382D

 22 24  0  0  0  0            999 V2000
    0.3871   -1.5935    0.0000 C   0  0
   -0.0225   -3.0475    0.0000 C   0  0
   -0.5762   -0.3466    0.0000 C   0  0
    1.8546   -1.2244    0.0000 C   0  0
   -1.2964   -3.5787    0.0000 S   0  0
    1.0308   -4.1323    0.0000 C   0  0
   -2.1742   -0.3466    0.0000 C   0  0
    0.1035    1.0353    0.0000 O   0  0
    2.9079   -2.3048    0.0000 C   0  0
   -2.6334   -3.0790    0.0000 C   0  0
    2.4938   -3.7632    0.0000 C   0  0
   -3.0655   -1.5710    0.0000 C   0  0
    1.6475    1.0443    0.0000 C   0  0
    4.4024   -1.9311    0.0000 Cl  0  0
   -3.7227   -4.1999    0.0000 C   0  0
   -4.5825   -1.1929    0.0000 C   0  0
    2.1517    2.4983    0.0000 C   0  0
   -5.2442   -3.8217    0.0000 C   0  0
   -5.6718   -2.3183    0.0000 C   0  0
    3.6912    2.5073    0.0000 N   0  0
    4.1999    3.9613    0.0000 C   0  0
    4.5870    1.2559    0.0000 C   0  0
 15 18  2  0
  1  3  1  0
  1  2  2  0
 20 22  1  0
 20 21  1  0
  3  7  2  0
 16 19  2  0
  3  8  1  0
 18 19  1  0
 10 12  2  0
  5 10  1  0
 10 15  1  0
  9 14  1  0
  9 11  1  0
  6 11  2  0
 17 20  1  0
 13 17  1  0
 12 16  1  0
  1  4  1  0
  8 13  1  0
  2  5  1  0
  2  6  1  0
  7 12  1  0
  4  9  2  0
M  END
>  <SOM>
5

$$$$

SciTegic02211520382D

 24 25  0  0  0  0            999 V2000
   -0.7283   -0.4500    0.0000 C   0  0
   -0.7283    1.0895    0.0000 N   0  0
   -2.0606   -1.2139    0.0000 C   0  0
    0.6040   -1.2139    0.0000 C   0  0
    0.5152    2.0073    0.0000 C   0  0
   -1.9777    2.0073    0.0000 N   0  0
   -2.0606   -2.7593    0.0000 C   0  0
   -3.3870   -0.4441    0.0000 Cl  0  0
    0.6040   -2.7534    0.0000 C   0  0
    1.9363   -0.4441    0.0000 Cl  0  0
    0.0414    3.4877    0.0000 C   0  0
    1.9896    1.5277    0.0000 N   0  0
   -1.4863    3.4817    0.0000 C   0  0
   -0.7283   -3.5232    0.0000 C   0  0
    0.9593    4.7430    0.0000 S   0  0
   -2.3981    4.7430    0.0000 C   0  0
   -0.7461   -5.0627    0.0000 C   0  0
    2.4929    4.5890    0.0000 C   0  0
    0.3138    6.1700    0.0000 O   0  0
   -3.3041    5.9983    0.0000 N   0  0
    0.5625   -5.8562    0.0000 F   0  0
   -1.8830   -6.1700    0.0000 F   0  0
   -2.2442   -5.2700    0.0000 F   0  0
    3.3870    5.8384    0.0000 C   0  0
 15 19  2  0
 15 18  1  0
  1  3  2  0
  1  2  1  0
  1  4  1  0
  3  7  1  0
  6 13  2  0
  3  8  1  0
  5 12  1  0
  5 11  2  0
  2  5  1  0
  9 14  1  0
  4 10  1  0
 11 15  1  0
 11 13  1  0
 17 21  1  0
 17 22  1  0
 17 23  1  0
  4  9  2  0
 16 20  3  0
 14 17  1  0
 18 24  1  0
  7 14  2  0
  2  6  1  0
 13 16  1  0
M  END
>  <SOM>
15

$$$$

SciTegic02211520382D

 15 15  0  0  0  0            999 V2000
    1.3150   -1.8100    0.0000 C   0  0
   -0.0413   -2.5938    0.0000 N   0  0
    1.3150   -0.2424    0.0000 N   0  0
    2.6351   -2.5474    0.0000 N   0  0
   -1.3975   -1.8100    0.0000 C   0  0
   -0.0413    0.5363    0.0000 C   0  0
    4.0274   -1.6759    0.0000 C   0  0
   -1.3975   -0.2424    0.0000 N   0  0
   -2.7279   -2.5938    0.0000 N   0  0
   -0.0413    2.1039    0.0000 S   0  0
    5.3887   -2.5113    0.0000 C   0  0
    4.0428   -0.2011    0.0000 C   0  0
   -3.9191   -1.5831    0.0000 C   0  0
    1.3304    2.9651    0.0000 C   0  0
   -5.2598   -2.3566    0.0000 C   0  0
  4  7  1  0
  6  8  2  0
 10 14  1  0
  1  3  2  0
  1  2  1  0
  7 12  1  0
  1  4  1  0
 13 15  1  0
  2  5  2  0
  3  6  1  0
  7 11  1  0
  5  9  1  0
  5  8  1  0
  9 13  1  0
  6 10  1  0
M  END
>  <SOM>
10

$$$$

SciTegic02211520382D

 14 16  0  0  0  0            999 V2000
    0.3029   -0.6171    0.0000 C   0  0  1  0  0  0
   -1.0855    0.0701    0.0000 C   0  0  1  0  0  0
   -0.0785   -2.0448    0.0000 C   0  0
    1.5034   -1.6941    0.0000 C   0  0
    1.0995    0.8555    0.0000 O   0  0
   -3.0741   -0.5834    0.0000 C   0  0
   -1.0855    1.6801    0.0000 C   0  0
   -1.8344   -1.3744    0.0000 N   0  0
    3.0321   -0.8555    0.0000 S   0  0
    2.6254    0.7798    0.0000 C   0  0  2  0  0  0
   -3.5341   -2.0027    0.0000 C   0  0
   -1.8344    1.1332    0.0000 C   0  0
    3.5341    2.0448    0.0000 C   0  0
   -0.1935    1.3632    0.0000 H   0  0
 10 13  1  0
  5 10  1  0
  1  3  1  0
  1  2  1  0
  9 10  1  0
  2 14  1  0
  8 11  1  0
  1  5  1  0
  1  4  1  0
  2  6  1  0
  2  7  1  0
  8 12  1  0
  7 12  1  0
  4  9  1  0
  6 11  1  0
  3  8  1  0
M  END
>  <SOM>
9

$$$$

SciTegic02211520382D

 14 16  0  0  0  0            999 V2000
    0.3029   -0.6171    0.0000 C   0  0  1  0  0  0
   -1.0855    0.0701    0.0000 C   0  0  1  0  0  0
   -0.0785   -2.0448    0.0000 C   0  0
    1.5034   -1.6941    0.0000 C   0  0
    1.0995    0.8555    0.0000 O   0  0
   -3.0741   -0.5834    0.0000 C   0  0
   -1.0855    1.6801    0.0000 C   0  0
   -1.8344   -1.3744    0.0000 N   0  0
    3.0321   -0.8555    0.0000 S   0  0
    2.6254    0.7798    0.0000 C   0  0  2  0  0  0
   -3.5341   -2.0027    0.0000 C   0  0
   -1.8344    1.1332    0.0000 C   0  0
    3.5341    2.0448    0.0000 C   0  0
   -0.1935    1.3632    0.0000 H   0  0
 10 13  1  0
  5 10  1  0
  1  3  1  0
  1  2  1  0
  9 10  1  0
  2 14  1  0
  8 11  1  0
  1  5  1  0
  1  4  1  0
  2  6  1  0
  2  7  1  0
  8 12  1  0
  7 12  1  0
  4  9  1  0
  6 11  1  0
  3  8  1  0
M  END
>  <SOM>
9

$$$$

SciTegic02211520382D

 41 45  0  0  0  0            999 V2000
    7.0930   -1.5422    0.0000 C   0  0
    8.4653   -2.6157    0.0000 C   0  0
    8.4653   -0.4960    0.0000 C   0  0
    5.8293   -0.7541    0.0000 C   0  0
    6.0739   -2.7720    0.0000 C   0  0
    4.6471   -1.5898    0.0000 S   0  0
    6.5291   -4.2055    0.0000 C   0  0
    3.3291   -0.8153    0.0000 C   0  0  1  0  0  0
    7.9422   -4.5316    0.0000 O   0  0
    5.5099   -5.3673    0.0000 O   0  0
    3.3291    0.6726    0.0000 C   0  0
    2.0110   -1.5898    0.0000 C   0  0
    2.0450    1.4132    0.0000 C   0  0
    4.6199    1.4132    0.0000 C   0  0
    0.8221   -0.8153    0.0000 C   0  0
    2.0450    2.9078    0.0000 C   0  0
    4.6199    2.9078    0.0000 C   0  0
   -0.4484   -1.5354    0.0000 C   0  0
    0.7541    3.6552    0.0000 C   0  0
    3.3359    3.6484    0.0000 C   0  0
   -0.4756   -3.0301    0.0000 C   0  0
   -1.7121   -0.7609    0.0000 C   0  0
   -0.5367    2.9146    0.0000 C   0  0
   -1.7936   -3.7231    0.0000 C   0  0
    0.7745   -3.7979    0.0000 C   0  0
   -3.0165   -1.4675    0.0000 C   0  0
   -1.8208    3.6552    0.0000 C   0  0
   -3.0573   -2.9486    0.0000 C   0  0
    0.0272   -5.2110    0.0000 C   0  0
    1.4811   -5.1906    0.0000 C   0  0
    2.1673   -2.9282    0.0000 O   0  0
   -3.1117    2.9146    0.0000 N   0  0
   -1.8208    5.1431    0.0000 C   0  0
   -4.3957    3.6552    0.0000 C   0  0
   -3.1117    5.8836    0.0000 C   0  0
   -4.3957    5.1431    0.0000 C   0  0
   -5.6934    2.9146    0.0000 C   0  0
   -5.6934    5.8836    0.0000 C   0  0
   -6.9775    3.6552    0.0000 C   0  0
   -6.9775    5.1431    0.0000 C   0  0
   -8.2683    2.9146    0.0000 Cl  0  0
  4  6  1  0
 19 23  2  0
 15 18  1  0
 27 32  2  0
 27 33  1  0
  1  3  1  0
  1  2  1  0
  1  5  1  0
  1  4  1  0
 23 27  1  0
 22 26  2  0
 35 36  1  0
  5  7  1  0
 33 35  2  0
 39 40  1  0
 16 19  1  0
  7  9  1  0
 25 29  1  0
 39 41  1  0
 32 34  1  0
  6  8  1  0
 18 22  1  0
 11 14  1  0
 11 13  2  0
 38 40  2  0
 36 38  1  0
 17 20  1  0
 24 28  2  0
 13 16  1  0
 26 28  1  0
 12 15  1  0
 37 39  2  0
 16 20  2  0
 18 21  2  0
 14 17  2  0
 34 36  2  0
 34 37  1  0
  8 11  1  0
  8 12  1  0
  7 10  2  0
  2  3  1  0
 21 25  1  0
 21 24  1  0
 25 30  1  0
 25 31  1  0
M  END
>  <SOM>
6

$$$$

SciTegic02211520382D

 41 45  0  0  0  0            999 V2000
    7.0930   -1.5422    0.0000 C   0  0
    8.4653   -2.6157    0.0000 C   0  0
    8.4653   -0.4960    0.0000 C   0  0
    5.8293   -0.7541    0.0000 C   0  0
    6.0739   -2.7720    0.0000 C   0  0
    4.6471   -1.5898    0.0000 S   0  0
    6.5291   -4.2055    0.0000 C   0  0
    3.3291   -0.8153    0.0000 C   0  0  1  0  0  0
    7.9422   -4.5316    0.0000 O   0  0
    5.5099   -5.3673    0.0000 O   0  0
    3.3291    0.6726    0.0000 C   0  0
    2.0110   -1.5898    0.0000 C   0  0
    2.0450    1.4132    0.0000 C   0  0
    4.6199    1.4132    0.0000 C   0  0
    0.8221   -0.8153    0.0000 C   0  0
    2.0450    2.9078    0.0000 C   0  0
    4.6199    2.9078    0.0000 C   0  0
   -0.4484   -1.5354    0.0000 C   0  0
    0.7541    3.6552    0.0000 C   0  0
    3.3359    3.6484    0.0000 C   0  0
   -0.4756   -3.0301    0.0000 C   0  0
   -1.7121   -0.7609    0.0000 C   0  0
   -0.5367    2.9146    0.0000 C   0  0
   -1.7936   -3.7231    0.0000 C   0  0
    0.7745   -3.7979    0.0000 C   0  0
   -3.0165   -1.4675    0.0000 C   0  0
   -1.8208    3.6552    0.0000 C   0  0
   -3.0573   -2.9486    0.0000 C   0  0
    0.0272   -5.2110    0.0000 C   0  0
    1.4811   -5.1906    0.0000 C   0  0
    2.1673   -2.9282    0.0000 O   0  0
   -3.1117    2.9146    0.0000 N   0  0
   -1.8208    5.1431    0.0000 C   0  0
   -4.3957    3.6552    0.0000 C   0  0
   -3.1117    5.8836    0.0000 C   0  0
   -4.3957    5.1431    0.0000 C   0  0
   -5.6934    2.9146    0.0000 C   0  0
   -5.6934    5.8836    0.0000 C   0  0
   -6.9775    3.6552    0.0000 C   0  0
   -6.9775    5.1431    0.0000 C   0  0
   -8.2683    2.9146    0.0000 Cl  0  0
  4  6  1  0
 19 23  2  0
 15 18  1  0
 27 32  2  0
 27 33  1  0
  1  3  1  0
  1  2  1  0
  1  5  1  0
  1  4  1  0
 23 27  1  0
 22 26  2  0
 35 36  1  0
  5  7  1  0
 33 35  2  0
 39 40  1  0
 16 19  1  0
  7  9  1  0
 25 29  1  0
 39 41  1  0
 32 34  1  0
  6  8  1  0
 18 22  1  0
 11 14  1  0
 11 13  2  0
 38 40  2  0
 36 38  1  0
 17 20  1  0
 24 28  2  0
 13 16  1  0
 26 28  1  0
 12 15  1  0
 37 39  2  0
 16 20  2  0
 18 21  2  0
 14 17  2  0
 34 36  2  0
 34 37  1  0
  8 11  1  0
  8 12  1  0
  7 10  2  0
  2  3  1  0
 21 25  1  0
 21 24  1  0
 25 30  1  0
 25 31  1  0
M  END
>  <SOM>
6

$$$$

SciTegic02211520382D

 41 45  0  0  0  0            999 V2000
    7.0930   -1.5422    0.0000 C   0  0
    8.4653   -2.6157    0.0000 C   0  0
    8.4653   -0.4960    0.0000 C   0  0
    5.8293   -0.7541    0.0000 C   0  0
    6.0739   -2.7720    0.0000 C   0  0
    4.6471   -1.5898    0.0000 S   0  0
    6.5291   -4.2055    0.0000 C   0  0
    3.3291   -0.8153    0.0000 C   0  0  1  0  0  0
    7.9422   -4.5316    0.0000 O   0  0
    5.5099   -5.3673    0.0000 O   0  0
    3.3291    0.6726    0.0000 C   0  0
    2.0110   -1.5898    0.0000 C   0  0
    2.0450    1.4132    0.0000 C   0  0
    4.6199    1.4132    0.0000 C   0  0
    0.8221   -0.8153    0.0000 C   0  0
    2.0450    2.9078    0.0000 C   0  0
    4.6199    2.9078    0.0000 C   0  0
   -0.4484   -1.5354    0.0000 C   0  0
    0.7541    3.6552    0.0000 C   0  0
    3.3359    3.6484    0.0000 C   0  0
   -0.4756   -3.0301    0.0000 C   0  0
   -1.7121   -0.7609    0.0000 C   0  0
   -0.5367    2.9146    0.0000 C   0  0
   -1.7936   -3.7231    0.0000 C   0  0
    0.7745   -3.7979    0.0000 C   0  0
   -3.0165   -1.4675    0.0000 C   0  0
   -1.8208    3.6552    0.0000 C   0  0
   -3.0573   -2.9486    0.0000 C   0  0
    0.0272   -5.2110    0.0000 C   0  0
    1.4811   -5.1906    0.0000 C   0  0
    2.1673   -2.9282    0.0000 O   0  0
   -3.1117    2.9146    0.0000 N   0  0
   -1.8208    5.1431    0.0000 C   0  0
   -4.3957    3.6552    0.0000 C   0  0
   -3.1117    5.8836    0.0000 C   0  0
   -4.3957    5.1431    0.0000 C   0  0
   -5.6934    2.9146    0.0000 C   0  0
   -5.6934    5.8836    0.0000 C   0  0
   -6.9775    3.6552    0.0000 C   0  0
   -6.9775    5.1431    0.0000 C   0  0
   -8.2683    2.9146    0.0000 Cl  0  0
  4  6  1  0
 19 23  2  0
 15 18  1  0
 27 32  2  0
 27 33  1  0
  1  3  1  0
  1  2  1  0
  1  5  1  0
  1  4  1  0
 23 27  1  0
 22 26  2  0
 35 36  1  0
  5  7  1  0
 33 35  2  0
 39 40  1  0
 16 19  1  0
  7  9  1  0
 25 29  1  0
 39 41  1  0
 32 34  1  0
  6  8  1  0
 18 22  1  0
 11 14  1  0
 11 13  2  0
 38 40  2  0
 36 38  1  0
 17 20  1  0
 24 28  2  0
 13 16  1  0
 26 28  1  0
 12 15  1  0
 37 39  2  0
 16 20  2  0
 18 21  2  0
 14 17  2  0
 34 36  2  0
 34 37  1  0
  8 11  1  0
  8 12  1  0
  7 10  2  0
  2  3  1  0
 21 25  1  0
 21 24  1  0
 25 30  1  0
 25 31  1  0
M  END
>  <SOM>
6

$$$$

SciTegic02211520382D

 32 36  0  0  0  0            999 V2000
   -3.2927   -2.1720    0.0000 N   0  0
   -3.2927   -3.7024    0.0000 C   0  0
   -1.8319   -1.6850    0.0000 C   0  0
   -4.6299   -1.3913    0.0000 N   0  0
   -4.6222   -4.4908    0.0000 C   0  0
   -1.8319   -4.1816    0.0000 N   0  0
   -0.9275   -2.9372    0.0000 N   0  0
   -1.3604   -0.2242    0.0000 C   0  0
   -5.9671   -2.1797    0.0000 C   0  0
   -5.9594   -3.7179    0.0000 C   0  0
    0.1469    0.1005    0.0000 N   0  0
   -7.3043   -1.4145    0.0000 C   0  0
    0.6261    1.5613    0.0000 C   0  0
   -7.4744    0.1237    0.0000 C   0  0
   -8.7033   -2.0406    0.0000 S   0  0
    2.1411    1.8860    0.0000 C   0  0
   -0.4097    2.6976    0.0000 C   0  0
   -8.9816    0.4328    0.0000 C   0  0
   -9.7391   -0.9043    0.0000 N   0  0
    2.6203    3.3391    0.0000 C   0  0
    3.1613    0.7420    0.0000 N   0  0
    0.0696    4.1662    0.0000 C   0  0
   -9.6154    1.8319    0.0000 C   0  0
    4.1198    3.6638    0.0000 C   0  0
    1.5845    4.4908    0.0000 N   0  0
    4.6686    1.0512    0.0000 C   0  0
    5.1401    2.5198    0.0000 C   0  0
    6.6473    2.8444    0.0000 O   0  0
    7.6753    1.7005    0.0000 C   0  0
    7.2038    0.2396    0.0000 C   0  0
    8.2396   -0.8966    0.0000 O   0  0
    9.7391   -0.5797    0.0000 C   0  0
 26 27  1  0
 15 19  1  0
 29 30  1  0
  1  3  1  0
  1  2  1  0
 20 24  1  0
 20 25  1  0
  1  4  1  0
  3  7  2  0
 22 25  2  0
  3  8  1  0
 18 19  2  0
  5 10  2  0
 30 31  1  0
  9 12  1  0
  9 10  1  0
 28 29  1  0
 17 22  1  0
 12 15  1  0
  6  7  1  0
 11 13  1  0
 13 17  2  0
 13 16  1  0
 31 32  1  0
 12 14  2  0
  4  9  2  0
 24 27  2  0
 16 21  1  0
 16 20  2  0
 18 23  1  0
 14 18  1  0
  8 11  1  0
  2  5  1  0
  2  6  2  0
 27 28  1  0
 21 26  2  0
M  END
>  <SOM>
15

$$$$

SciTegic02211520382D

 29 33  0  0  0  0            999 V2000
   -2.2609   -2.1710    0.0000 N   0  0
   -2.2609   -3.7059    0.0000 C   0  0
   -0.7951   -1.6870    0.0000 C   0  0
   -3.5953   -1.3966    0.0000 N   0  0
   -3.5884   -4.4941    0.0000 C   0  0
   -0.7951   -4.1830    0.0000 N   0  0
    0.1037   -2.9385    0.0000 N   0  0
   -0.3250   -0.2282    0.0000 C   0  0
   -4.9366   -2.1848    0.0000 C   0  0
   -4.9228   -3.7198    0.0000 C   0  0
    1.1823    0.0968    0.0000 N   0  0
   -6.2710   -1.4174    0.0000 C   0  0
    1.6594    1.5557    0.0000 C   0  0
   -6.4439    0.1175    0.0000 C   0  0
   -7.6746   -2.0466    0.0000 S   0  0
    3.1736    1.8806    0.0000 C   0  0
    0.6223    2.6965    0.0000 C   0  0
   -7.9512    0.4287    0.0000 C   0  0
   -8.7117   -0.9057    0.0000 N   0  0
    3.6506    3.3395    0.0000 C   0  0
    4.1968    0.7398    0.0000 N   0  0
    1.1062    4.1692    0.0000 C   0  0
   -8.5803    1.8322    0.0000 C   0  0
    5.1510    3.6575    0.0000 C   0  0
    2.6204    4.4941    0.0000 N   0  0
    5.7041    1.0509    0.0000 C   0  0
    6.1743    2.5167    0.0000 C   0  0
    7.6815    2.8417    0.0000 O   0  0
    8.7117    1.7009    0.0000 C   0  0
 26 27  1  0
 15 19  1  0
  1  3  1  0
  1  2  1  0
 20 24  1  0
 20 25  1  0
  1  4  1  0
  3  7  2  0
 22 25  2  0
  3  8  1  0
 18 19  2  0
  5 10  2  0
  9 12  1  0
  9 10  1  0
 28 29  1  0
 17 22  1  0
 12 15  1  0
  6  7  1  0
 11 13  1  0
 13 17  2  0
 13 16  1  0
 12 14  2  0
  4  9  2  0
 24 27  2  0
 16 21  1  0
 16 20  2  0
 18 23  1  0
 14 18  1  0
  8 11  1  0
  2  5  1  0
  2  6  2  0
 27 28  1  0
 21 26  2  0
M  END
>  <SOM>
15

$$$$

SciTegic02211520382D

 27 30  0  0  0  0            999 V2000
   -2.0592   -2.0932    0.0000 C   0  0
   -1.0891   -3.2901    0.0000 C   0  0
   -1.3047   -0.7601    0.0000 N   0  0
   -3.5851   -2.1216    0.0000 N   0  0
   -1.4182   -4.7991    0.0000 C   0  0
    0.3801   -2.8193    0.0000 C   0  0
    0.2269   -0.7715    0.0000 C   0  0
   -2.0648    0.5843    0.0000 C   0  0
   -4.5324   -3.3242    0.0000 C   0  0
   -2.8023   -5.4854    0.0000 S   0  0
   -0.2836   -5.8258    0.0000 C   0  0
    1.5259   -3.8574    0.0000 C   0  0
    1.0097    0.5502    0.0000 C   0  0
   -1.2877    1.9117    0.0000 C   0  0
   -4.2091   -4.8104    0.0000 C   0  0
   -6.0017   -2.8533    0.0000 C   0  0
    1.1856   -5.3606    0.0000 C   0  0
    0.2439    1.8947    0.0000 N   0  0
   -5.3550   -5.8542    0.0000 C   0  0
   -7.1475   -3.8914    0.0000 C   0  0
    1.0211    3.2221    0.0000 C   0  0
   -6.8015   -5.4004    0.0000 C   0  0
    2.5527    3.2050    0.0000 C   0  0
    3.3185    4.5324    0.0000 O   0  0
    4.8444    4.5268    0.0000 C   0  0
    5.6216    5.8542    0.0000 C   0  0
    7.1475    5.8542    0.0000 O   0  0
 19 22  2  0
 15 19  1  0
  1  3  1  0
  1  2  1  0
 20 22  1  0
  1  4  2  0
  3  7  1  0
  6 12  2  0
 23 24  1  0
  3  8  1  0
  5 11  1  0
  5 10  1  0
 10 15  1  0
  9 16  1  0
  9 15  2  0
 24 25  1  0
 25 26  1  0
 11 17  2  0
 12 17  1  0
  4  9  1  0
 13 18  1  0
 16 20  2  0
 18 21  1  0
 26 27  1  0
  8 14  1  0
 14 18  1  0
  2  5  2  0
  2  6  1  0
  7 13  1  0
 21 23  1  0
M  END
>  <SOM>
10

$$$$

SciTegic02211520382D

 29 32  0  0  0  0            999 V2000
    0.3201    3.6999    0.0000 C   0  0
    1.5637    2.7888    0.0000 C   0  0
   -1.1451    3.2197    0.0000 C   0  0
    0.7942    5.1651    0.0000 N   0  0
    1.5760    1.2436    0.0000 C   0  0
    2.8134    3.6999    0.0000 N   0  0
   -2.2901    4.2540    0.0000 C   0  0
   -1.4590    1.7176    0.0000 C   0  0
    2.3394    5.1651    0.0000 C   0  0
    2.9058    0.4679    0.0000 C   0  0
    0.2463    0.4679    0.0000 C   0  0
   -3.7553    3.7800    0.0000 C   0  0
   -2.9242    1.2374    0.0000 C   0  0
    3.2444    6.4148    0.0000 S   0  0
    2.9058   -1.0773    0.0000 C   0  0
    0.2463   -1.0773    0.0000 C   0  0
   -4.0816    2.2717    0.0000 C   0  0
    4.7773    6.2548    0.0000 C   0  0
    4.2294   -1.8469    0.0000 N   0  0
    1.5760   -1.8346    0.0000 N   0  0
   -5.5468    1.7915    0.0000 F   0  0
    4.2170   -3.3859    0.0000 C   0  0
    2.8811   -4.1432    0.0000 C   0  0
    5.5468   -4.1678    0.0000 C   0  0
    1.5637   -3.3552    0.0000 C   0  0
    2.8627   -5.6699    0.0000 C   0  0
    0.2339   -4.0939    0.0000 C   0  0
    1.5206   -6.4148    0.0000 C   0  0
    0.2032   -5.6268    0.0000 C   0  0
 19 22  1  0
 15 19  1  0
  1  3  1  0
  1  2  2  0
  1  4  1  0
  3  7  2  0
 22 23  1  0
 22 24  1  0
 23 26  2  0
 23 25  1  0
  3  8  1  0
  5 11  2  0
  5 10  1  0
 10 15  2  0
  6  9  1  0
  9 14  1  0
 28 29  2  0
 25 27  2  0
 11 16  1  0
 15 20  1  0
 17 21  1  0
 27 29  1  0
 26 28  1  0
 12 17  2  0
  4  9  2  0
 16 20  2  0
 14 18  1  0
 13 17  1  0
  8 13  2  0
  2  5  1  0
  2  6  1  0
  7 12  1  0
M  END
>  <SOM>
14

$$$$

SciTegic02211520382D

 26 28  0  0  0  0            999 V2000
    0.0000    3.7270    0.0000 C   0  0
   -1.3233    2.9804    0.0000 N   0  0
    0.0000    5.2810    0.0000 C   0  0
    1.3111    2.9804    0.0000 C   0  0
   -2.6830    3.7270    0.0000 C   0  0
   -1.3233    1.3294    0.0000 C   0  0
   -1.3233    6.0822    0.0000 S   0  0
    1.3111    6.0822    0.0000 C   0  0
    2.6769    3.7270    0.0000 C   0  0
   -2.6830    5.2810    0.0000 C   0  0
   -4.0002    2.9804    0.0000 C   0  0
    0.0182    0.5584    0.0000 C   0  0
    2.6769    5.2810    0.0000 C   0  0
    4.0002    2.9440    0.0000 C   0  0
   -4.0002    6.0822    0.0000 C   0  0
   -5.3174    3.7270    0.0000 C   0  0
    0.0182   -0.9894    0.0000 C   0  0
    3.5996    1.4386    0.0000 F   0  0
    5.1535    4.0488    0.0000 F   0  0
    4.9836    1.8696    0.0000 F   0  0
   -5.3174    5.2810    0.0000 C   0  0
    1.3597   -1.7664    0.0000 C   0  0
    1.3597   -3.3143    0.0000 C   0  0
    2.7012   -4.0912    0.0000 N   0  0
    2.7012   -5.6391    0.0000 C   0  0
    4.0427   -3.3143    0.0000 C   0  0
  1  3  2  0
  1  2  1  0
  1  4  1  0
  3  7  1  0
 22 23  1  0
  6 12  1  0
 23 24  1  0
  3  8  1  0
  5 11  1  0
  5 10  2  0
 10 15  1  0
  9 14  1  0
  9 13  1  0
 14 20  1  0
 11 16  2  0
 15 21  2  0
 17 22  1  0
 12 17  1  0
  4  9  2  0
 24 26  1  0
 16 21  1  0
 24 25  1  0
 14 18  1  0
 14 19  1  0
  8 13  2  0
  2  5  1  0
  2  6  1  0
  7 10  1  0
M  END
>  <SOM>
7

$$$$

SciTegic02211520382D

 33 37  0  0  0  0            999 V2000
    1.9327    1.4604    0.0000 C   0  0  1  0  0  0
    0.4599    1.0441    0.0000 C   0  0  2  0  0  0
    2.7717    0.2672    0.0000 C   0  0  1  0  0  0
    2.9333    2.7096    0.0000 O   0  0
    1.4604    2.9209    0.0000 S   0  0
    0.4599   -0.5158    0.0000 C   0  0  1  0  0  0
   -0.9011    1.8209    0.0000 C   0  0
    0.4599    2.5853    0.0000 C   0  0
    1.8955   -0.9943    0.0000 C   0  0
    4.2135    0.6090    0.0000 O   0  0
    4.4124    2.1565    0.0000 C   0  0  1  0  0  0
    2.4672    4.0209    0.0000 C   0  0
   -0.9011   -1.2926    0.0000 C   0  0  1  0  0  0
   -2.2186    1.0441    0.0000 C   0  0  1  0  0  0
    5.7361    2.9457    0.0000 C   0  0
   -2.2186   -0.5158    0.0000 C   0  0  2  0  0  0
   -0.9011   -2.7966    0.0000 C   0  0
   -3.5548    1.8022    0.0000 O   0  0
    5.4254    4.4559    0.0000 C   0  0
   -3.5423   -1.2367    0.0000 C   0  0  2  0  0  0
   -2.2186   -1.9700    0.0000 F   0  0
   -2.2186   -3.5734    0.0000 C   0  0  1  0  0  0
    6.7491    5.2513    0.0000 C   0  0
   -3.5423   -2.7966    0.0000 C   0  0
   -4.8598   -0.5158    0.0000 C   0  0
   -3.5423    0.5034    0.0000 C   0  0
   -2.2186   -5.1146    0.0000 F   0  0
   -4.8598   -3.5734    0.0000 C   0  0
   -6.1773   -1.2926    0.0000 C   0  0
   -6.1773   -2.7966    0.0000 C   0  0
   -7.5383   -3.5175    0.0000 O   0  0
    0.4599   -2.0757    0.0000 H   0  0
   -0.9011    0.1616    0.0000 H   0  0
 19 23  1  0
 15 19  1  0
 29 30  1  0
  1  3  1  0
  1  2  1  0
 20 24  1  0
 20 25  1  0
  1  5  1  0
  1  4  1  0
 22 24  1  0
 28 30  1  0
 22 27  1  0
  6 13  1  0
  3  9  1  0
  6 32  1  0
  5 12  1  0
  6  9  1  0
 24 28  2  0
 30 31  2  0
 25 29  1  0
  3 10  1  0
  4 11  1  0
 11 15  1  0
 10 11  1  0
 13 33  1  0
 17 22  1  0
 13 16  1  0
 16 21  1  0
 16 20  1  0
 14 16  1  0
 20 26  1  0
 14 18  1  0
 13 17  1  0
  7 14  1  0
  2  6  1  0
  2  7  1  0
  2  8  1  0
M  END
>  <SOM>
5

$$$$

SciTegic02211520382D

 33 37  0  0  0  0            999 V2000
    1.9327    1.4604    0.0000 C   0  0  1  0  0  0
    0.4599    1.0441    0.0000 C   0  0  2  0  0  0
    2.7717    0.2672    0.0000 C   0  0  1  0  0  0
    2.9333    2.7096    0.0000 O   0  0
    1.4604    2.9209    0.0000 S   0  0
    0.4599   -0.5158    0.0000 C   0  0  1  0  0  0
   -0.9011    1.8209    0.0000 C   0  0
    0.4599    2.5853    0.0000 C   0  0
    1.8955   -0.9943    0.0000 C   0  0
    4.2135    0.6090    0.0000 O   0  0
    4.4124    2.1565    0.0000 C   0  0  1  0  0  0
    2.4672    4.0209    0.0000 C   0  0
   -0.9011   -1.2926    0.0000 C   0  0  1  0  0  0
   -2.2186    1.0441    0.0000 C   0  0  1  0  0  0
    5.7361    2.9457    0.0000 C   0  0
   -2.2186   -0.5158    0.0000 C   0  0  2  0  0  0
   -0.9011   -2.7966    0.0000 C   0  0
   -3.5548    1.8022    0.0000 O   0  0
    5.4254    4.4559    0.0000 C   0  0
   -3.5423   -1.2367    0.0000 C   0  0  2  0  0  0
   -2.2186   -1.9700    0.0000 F   0  0
   -2.2186   -3.5734    0.0000 C   0  0  1  0  0  0
    6.7491    5.2513    0.0000 C   0  0
   -3.5423   -2.7966    0.0000 C   0  0
   -4.8598   -0.5158    0.0000 C   0  0
   -3.5423    0.5034    0.0000 C   0  0
   -2.2186   -5.1146    0.0000 F   0  0
   -4.8598   -3.5734    0.0000 C   0  0
   -6.1773   -1.2926    0.0000 C   0  0
   -6.1773   -2.7966    0.0000 C   0  0
   -7.5383   -3.5175    0.0000 O   0  0
    0.4599   -2.0757    0.0000 H   0  0
   -0.9011    0.1616    0.0000 H   0  0
 19 23  1  0
 15 19  1  0
 29 30  1  0
  1  3  1  0
  1  2  1  0
 20 24  1  0
 20 25  1  0
  1  5  1  0
  1  4  1  0
 22 24  1  0
 28 30  1  0
 22 27  1  0
  6 13  1  0
  3  9  1  0
  6 32  1  0
  5 12  1  0
  6  9  1  0
 24 28  2  0
 30 31  2  0
 25 29  1  0
  3 10  1  0
  4 11  1  0
 11 15  1  0
 10 11  1  0
 13 33  1  0
 17 22  1  0
 13 16  1  0
 16 21  1  0
 16 20  1  0
 14 16  1  0
 20 26  1  0
 14 18  1  0
 13 17  1  0
  7 14  1  0
  2  6  1  0
  2  7  1  0
  2  8  1  0
M  END
>  <SOM>
5

$$$$

SciTegic02211520382D

 16 16  0  0  0  0            999 V2000
   -0.1098   -0.9932    0.0000 C   0  0
   -1.4873   -1.6770    0.0000 O   0  0
   -0.1098    0.5490    0.0000 C   0  0
    1.2078   -1.8068    0.0000 C   0  0
   -2.6103   -0.7586    0.0000 P   0  0
    1.2278    1.3177    0.0000 C   0  0
    2.5654   -0.9932    0.0000 C   0  0
   -3.9929   -1.2827    0.0000 O   0  0
   -3.0246   -2.3508    0.0000 O   0  0
   -2.6103    1.1430    0.0000 S   0  0
    2.5654    0.5490    0.0000 C   0  0
    1.2278    2.8100    0.0000 C   0  0
   -5.0760   -0.5989    0.0000 C   0  0
   -4.4171   -2.3658    0.0000 C   0  0
    3.8981    1.3177    0.0000 S   0  0
    5.2057    0.5440    0.0000 C   0  0
  4  7  1  0
 11 15  1  0
  5 10  2  0
 15 16  1  0
  1  3  1  0
  1  2  1  0
  9 14  1  0
  1  4  2  0
  8 13  1  0
  2  5  1  0
  3  6  2  0
  7 11  2  0
  5  9  1  0
  5  8  1  0
  6 12  1  0
  6 11  1  0
M  END
>  <SOM>
15

$$$$

SciTegic02211520382D

 24 26  0  0  0  0            999 V2000
   -6.6598   -0.4731    0.0000 C   0  0
   -6.6598    1.0570    0.0000 C   0  0
   -5.2111   -1.0422    0.0000 N   0  0
   -7.9829   -1.2418    0.0000 C   0  0
   -5.0485    1.5301    0.0000 N   0  0
   -7.9829    1.8257    0.0000 C   0  0
   -4.1097    0.1552    0.0000 C   0  0
   -9.3134   -0.4731    0.0000 C   0  0
   -9.3134    1.0570    0.0000 C   0  0
   -2.5205    0.0443    0.0000 S   0  0
   -1.7001   -1.3157    0.0000 C   0  0
   -0.1404   -0.9979    0.0000 C   0  0
    0.3622    0.5174    0.0000 C   0  0
    0.9166   -2.1805    0.0000 N   0  0
    1.9218    0.8353    0.0000 C   0  0
   -0.4435    1.6188    0.0000 C   0  0
    2.4762   -1.8627    0.0000 C   0  0
    2.9788   -0.3474    0.0000 C   0  0
    2.4097    2.3210    0.0000 O   0  0
    3.9693    2.3505    0.0000 C   0  0
    4.5237    0.8870    0.0000 C   0  0
    6.0833    0.9240    0.0000 C   0  0
    6.6377   -0.5396    0.0000 O   0  0
    8.1973   -0.5100    0.0000 C   0  0
 15 19  1  0
 15 18  2  0
  1  3  1  0
  1  2  2  0
 19 20  1  0
  4  8  2  0
  1  4  1  0
  3  7  1  0
 22 23  1  0
  5  7  2  0
 23 24  1  0
 10 11  1  0
  6  9  2  0
  8  9  1  0
 11 12  1  0
 17 18  1  0
 13 15  1  0
 13 16  1  0
 12 14  1  0
 20 21  1  0
 12 13  2  0
 14 17  2  0
  2  5  1  0
  2  6  1  0
  7 10  1  0
 21 22  1  0
M  END
>  <SOM>
10

$$$$

SciTegic02211520382D

 24 26  0  0  0  0            999 V2000
   -6.6598   -0.4731    0.0000 C   0  0
   -6.6598    1.0570    0.0000 C   0  0
   -5.2111   -1.0422    0.0000 N   0  0
   -7.9829   -1.2418    0.0000 C   0  0
   -5.0485    1.5301    0.0000 N   0  0
   -7.9829    1.8257    0.0000 C   0  0
   -4.1097    0.1552    0.0000 C   0  0
   -9.3134   -0.4731    0.0000 C   0  0
   -9.3134    1.0570    0.0000 C   0  0
   -2.5205    0.0443    0.0000 S   0  0
   -1.7001   -1.3157    0.0000 C   0  0
   -0.1404   -0.9979    0.0000 C   0  0
    0.3622    0.5174    0.0000 C   0  0
    0.9166   -2.1805    0.0000 N   0  0
    1.9218    0.8353    0.0000 C   0  0
   -0.4435    1.6188    0.0000 C   0  0
    2.4762   -1.8627    0.0000 C   0  0
    2.9788   -0.3474    0.0000 C   0  0
    2.4097    2.3210    0.0000 O   0  0
    3.9693    2.3505    0.0000 C   0  0
    4.5237    0.8870    0.0000 C   0  0
    6.0833    0.9240    0.0000 C   0  0
    6.6377   -0.5396    0.0000 O   0  0
    8.1973   -0.5100    0.0000 C   0  0
 15 19  1  0
 15 18  2  0
  1  3  1  0
  1  2  2  0
 19 20  1  0
  4  8  2  0
  1  4  1  0
  3  7  1  0
 22 23  1  0
  5  7  2  0
 23 24  1  0
 10 11  1  0
  6  9  2  0
  8  9  1  0
 11 12  1  0
 17 18  1  0
 13 15  1  0
 13 16  1  0
 12 14  1  0
 20 21  1  0
 12 13  2  0
 14 17  2  0
  2  5  1  0
  2  6  1  0
  7 10  1  0
 21 22  1  0
M  END
>  <SOM>
10

$$$$

SciTegic02211520382D

 17 19  0  0  0  0            999 V2000
    2.8148    0.9767    0.0000 C   0  0
    2.8271   -0.5646    0.0000 C   0  0
    1.4754    1.7391    0.0000 C   0  0
    4.2778    1.4630    0.0000 C   0  0
    1.5001   -1.3435    0.0000 C   0  0
    4.2943   -1.0303    0.0000 S   0  0
    0.1484    0.9561    0.0000 N   0  0
    5.1927    0.2225    0.0000 C   0  0
    0.1607   -0.5811    0.0000 C   0  0
   -1.1910    1.7185    0.0000 C   0  0
   -2.5263    0.9479    0.0000 C   0  0
   -2.5263   -0.5934    0.0000 C   0  0
   -3.8574    1.7185    0.0000 C   0  0
   -3.8574   -1.3600    0.0000 C   0  0
   -1.1910   -1.3600    0.0000 Cl  0  0
   -5.1927    0.9479    0.0000 C   0  0
   -5.1927   -0.5934    0.0000 C   0  0
  7  9  1  0
 10 11  1  0
 14 17  2  0
 11 13  1  0
 11 12  2  0
  1  3  1  0
  1  2  2  0
  3  7  1  0
  4  8  2  0
  1  4  1  0
  6  8  1  0
  2  5  1  0
  2  6  1  0
 13 16  2  0
  7 10  1  0
  5  9  1  0
 12 14  1  0
 12 15  1  0
 16 17  1  0
M  END
>  <SOM>
6

$$$$

SciTegic02211520382D

 28 31  0  0  0  0            999 V2000
    1.5249   -0.7971    0.0000 N   0  0
    2.8188    0.2137    0.0000 N   0  0
    1.5249   -2.3220    0.0000 C   0  0
    0.2310    0.1848    0.0000 C   0  0
    4.2917   -0.1329    0.0000 C   0  0
    2.2874    1.6751    0.0000 C   0  0
    2.8534   -3.0845    0.0000 C   0  0
    0.1964   -3.0845    0.0000 C   0  0
    0.6816    1.6751    0.0000 C   0  0
   -1.1957   -0.2657    0.0000 O   0  0
    4.7076   -1.6058    0.0000 C   0  0
    5.3545    0.9762    0.0000 C   0  0
    3.1827    2.8708    0.0000 O   0  0
    2.8534   -4.6267    0.0000 C   0  0
    0.1964   -4.6267    0.0000 C   0  0
   -0.3466    2.7668    0.0000 C   0  0
    6.2152   -1.9755    0.0000 C   0  0
    6.8448    0.5949    0.0000 C   0  0
    1.5249   -5.3892    0.0000 C   0  0
   -1.9061    2.7668    0.0000 C   0  0
    7.2780   -0.8780    0.0000 C   0  0
   -2.6686    4.0607    0.0000 S   0  0
   -4.2282    4.0607    0.0000 C   0  0
   -4.9906    2.7379    0.0000 C   0  0
   -4.9733    5.3892    0.0000 C   0  0
   -6.5156    2.7379    0.0000 C   0  0
   -6.5156    5.3892    0.0000 C   0  0
   -7.2780    4.0607    0.0000 C   0  0
 15 19  1  0
  1  3  1  0
  1  2  1  0
 20 22  1  0
  1  4  1  0
  3  7  2  0
 22 23  1  0
  6 13  2  0
 23 25  2  0
 23 24  1  0
  3  8  1  0
  5 12  2  0
  5 11  1  0
  2  5  1  0
  9 16  1  0
  4 10  2  0
 25 27  1  0
 11 17  2  0
  6  9  1  0
 17 21  1  0
 27 28  2  0
 26 28  1  0
 12 18  1  0
  4  9  1  0
 24 26  2  0
 16 20  1  0
 18 21  2  0
  8 15  2  0
 14 19  2  0
  7 14  1  0
  2  6  1  0
M  END
>  <SOM>
22

$$$$

SciTegic02211520382D

 28 31  0  0  0  0            999 V2000
    1.5249   -0.7971    0.0000 N   0  0
    2.8188    0.2137    0.0000 N   0  0
    1.5249   -2.3220    0.0000 C   0  0
    0.2310    0.1848    0.0000 C   0  0
    4.2917   -0.1329    0.0000 C   0  0
    2.2874    1.6751    0.0000 C   0  0
    2.8534   -3.0845    0.0000 C   0  0
    0.1964   -3.0845    0.0000 C   0  0
    0.6816    1.6751    0.0000 C   0  0
   -1.1957   -0.2657    0.0000 O   0  0
    4.7076   -1.6058    0.0000 C   0  0
    5.3545    0.9762    0.0000 C   0  0
    3.1827    2.8708    0.0000 O   0  0
    2.8534   -4.6267    0.0000 C   0  0
    0.1964   -4.6267    0.0000 C   0  0
   -0.3466    2.7668    0.0000 C   0  0
    6.2152   -1.9755    0.0000 C   0  0
    6.8448    0.5949    0.0000 C   0  0
    1.5249   -5.3892    0.0000 C   0  0
   -1.9061    2.7668    0.0000 C   0  0
    7.2780   -0.8780    0.0000 C   0  0
   -2.6686    4.0607    0.0000 S   0  0
   -4.2282    4.0607    0.0000 C   0  0
   -4.9906    2.7379    0.0000 C   0  0
   -4.9733    5.3892    0.0000 C   0  0
   -6.5156    2.7379    0.0000 C   0  0
   -6.5156    5.3892    0.0000 C   0  0
   -7.2780    4.0607    0.0000 C   0  0
 15 19  1  0
  1  3  1  0
  1  2  1  0
 20 22  1  0
  1  4  1  0
  3  7  2  0
 22 23  1  0
  6 13  2  0
 23 25  2  0
 23 24  1  0
  3  8  1  0
  5 12  2  0
  5 11  1  0
  2  5  1  0
  9 16  1  0
  4 10  2  0
 25 27  1  0
 11 17  2  0
  6  9  1  0
 17 21  1  0
 27 28  2  0
 26 28  1  0
 12 18  1  0
  4  9  1  0
 24 26  2  0
 16 20  1  0
 18 21  2  0
  8 15  2  0
 14 19  2  0
  7 14  1  0
  2  6  1  0
M  END
>  <SOM>
22

$$$$

SciTegic02211520382D

 28 31  0  0  0  0            999 V2000
    1.5249   -0.7971    0.0000 N   0  0
    2.8188    0.2137    0.0000 N   0  0
    1.5249   -2.3220    0.0000 C   0  0
    0.2310    0.1848    0.0000 C   0  0
    4.2917   -0.1329    0.0000 C   0  0
    2.2874    1.6751    0.0000 C   0  0
    2.8534   -3.0845    0.0000 C   0  0
    0.1964   -3.0845    0.0000 C   0  0
    0.6816    1.6751    0.0000 C   0  0
   -1.1957   -0.2657    0.0000 O   0  0
    4.7076   -1.6058    0.0000 C   0  0
    5.3545    0.9762    0.0000 C   0  0
    3.1827    2.8708    0.0000 O   0  0
    2.8534   -4.6267    0.0000 C   0  0
    0.1964   -4.6267    0.0000 C   0  0
   -0.3466    2.7668    0.0000 C   0  0
    6.2152   -1.9755    0.0000 C   0  0
    6.8448    0.5949    0.0000 C   0  0
    1.5249   -5.3892    0.0000 C   0  0
   -1.9061    2.7668    0.0000 C   0  0
    7.2780   -0.8780    0.0000 C   0  0
   -2.6686    4.0607    0.0000 S   0  0
   -4.2282    4.0607    0.0000 C   0  0
   -4.9906    2.7379    0.0000 C   0  0
   -4.9733    5.3892    0.0000 C   0  0
   -6.5156    2.7379    0.0000 C   0  0
   -6.5156    5.3892    0.0000 C   0  0
   -7.2780    4.0607    0.0000 C   0  0
 15 19  1  0
  1  3  1  0
  1  2  1  0
 20 22  1  0
  1  4  1  0
  3  7  2  0
 22 23  1  0
  6 13  2  0
 23 25  2  0
 23 24  1  0
  3  8  1  0
  5 12  2  0
  5 11  1  0
  2  5  1  0
  9 16  1  0
  4 10  2  0
 25 27  1  0
 11 17  2  0
  6  9  1  0
 17 21  1  0
 27 28  2  0
 26 28  1  0
 12 18  1  0
  4  9  1  0
 24 26  2  0
 16 20  1  0
 18 21  2  0
  8 15  2  0
 14 19  2  0
  7 14  1  0
  2  6  1  0
M  END
>  <SOM>
22

$$$$

SciTegic02211520382D

 29 32  0  0  0  0            999 V2000
    1.5249   -0.8433    0.0000 N   0  0
    2.8188    0.1733    0.0000 N   0  0
    1.5249   -2.3682    0.0000 C   0  0
    0.2310    0.1386    0.0000 C   0  0
    4.2917   -0.1791    0.0000 C   0  0
    2.2874    1.6289    0.0000 C   0  0
    2.8534   -3.1307    0.0000 C   0  0
    0.1964   -3.1307    0.0000 C   0  0
    0.6816    1.6289    0.0000 C   0  0
   -1.1957   -0.3119    0.0000 O   0  0
    4.7076   -1.6520    0.0000 C   0  0
    5.3545    0.9357    0.0000 C   0  0
    3.1827    2.8246    0.0000 O   0  0
    2.8534   -4.6729    0.0000 C   0  0
    0.1964   -4.6729    0.0000 C   0  0
   -0.3466    2.7264    0.0000 C   0  0
    6.2152   -2.0159    0.0000 C   0  0
    6.8448    0.5545    0.0000 C   0  0
    1.5249   -5.4354    0.0000 C   0  0
   -1.9061    2.7264    0.0000 C   0  0
    7.2780   -0.9242    0.0000 C   0  0
   -2.6686    4.0145    0.0000 S   0  0
   -4.2282    4.0145    0.0000 C   0  0
   -2.0043    5.1928    0.0000 O   0  0
   -4.9733    5.3430    0.0000 C   0  0
   -4.9906    2.6917    0.0000 C   0  0
   -6.5155    5.3430    0.0000 C   0  0
   -6.5155    2.6917    0.0000 C   0  0
   -7.2780    4.0145    0.0000 C   0  0
 15 19  1  0
  1  3  1  0
  1  2  1  0
 20 22  1  0
  1  4  1  0
  3  7  2  0
 22 23  1  0
 22 24  2  0
 23 26  1  0
  6 13  2  0
 23 25  2  0
  3  8  1  0
  5 12  2  0
  5 11  1  0
  2  5  1  0
  9 16  1  0
  4 10  2  0
 28 29  1  0
 25 27  1  0
 11 17  2  0
  6  9  1  0
 17 21  1  0
 27 29  2  0
 26 28  2  0
 12 18  1  0
  4  9  1  0
 16 20  1  0
 18 21  2  0
  8 15  2  0
 14 19  2  0
  7 14  1  0
  2  6  1  0
M  END
>  <SOM>
22

$$$$

SciTegic02211520382D

 26 27  0  0  0  0            999 V2000
   -1.4303    1.6494    0.0000 N   0  0
   -1.3981   -0.0322    0.0000 C   0  0
   -0.2062    2.3968    0.0000 C   0  0
   -2.4806    2.2615    0.0000 N   0  0
   -2.7254   -0.7474    0.0000 C   0  0
   -0.1160   -0.7860    0.0000 C   0  0
   -0.5799    3.7949    0.0000 C   0  0
    1.2564    1.9007    0.0000 N   0  0
   -2.1262    3.7949    0.0000 C   0  0
   -2.7254   -2.3388    0.0000 C   0  0
   -4.0462    0.0451    0.0000 Cl  0  0
   -0.1353   -2.3646    0.0000 C   0  0
    1.2113   -0.0193    0.0000 Cl  0  0
    0.3544    5.0191    0.0000 S   0  0
   -3.0862    5.0062    0.0000 C   0  0
   -1.4561   -3.1184    0.0000 C   0  0
    1.8427    5.0062    0.0000 C   0  0
   -0.4897    6.3141    0.0000 O   0  0
   -4.0462    6.3206    0.0000 N   0  0
   -1.4368   -4.6905    0.0000 C   0  0
    2.2486    3.4470    0.0000 F   0  0
    2.3710    6.4752    0.0000 F   0  0
    3.2602    4.4843    0.0000 F   0  0
   -2.9831   -5.0513    0.0000 F   0  0
    0.0451   -5.1028    0.0000 F   0  0
   -1.9200   -6.0371    0.0000 F   0  0
 15 19  3  0
  1  3  1  0
  1  2  1  0
 20 24  1  0
 20 25  1  0
  1  4  1  0
  3  7  2  0
  6 12  1  0
  6 13  1  0
  3  8  1  0
  7  9  1  0
  5 11  1  0
  5 10  2  0
 10 16  1  0
  2  5  1  0
 20 26  1  0
  9 15  1  0
 17 21  1  0
 17 22  1  0
 17 23  1  0
 12 16  2  0
  4  9  2  0
 16 20  1  0
 14 17  1  0
 14 18  2  0
  7 14  1  0
  2  6  2  0
M  END
>  <SOM>
14

$$$$

SciTegic02211520382D

 25 28  0  0  0  0            999 V2000
   -3.8474    1.0749    0.0000 C   0  0
   -3.8474   -0.4044    0.0000 C   0  0
   -2.2935    1.5326    0.0000 C   0  0  1  0  0  0
   -5.1299    1.8146    0.0000 C   0  0
   -2.4532   -0.9579    0.0000 C   0  0
   -5.1299   -1.1441    0.0000 C   0  0
   -1.3889    0.2075    0.0000 C   0  0  2  0  0  0
   -1.7774    2.9853    0.0000 O   0  0
   -6.4123    1.0749    0.0000 C   0  0
   -6.4123   -0.4044    0.0000 C   0  0
    0.1437    0.0958    0.0000 C   0  0
    0.5481   -1.3836    0.0000 C   0  0
    2.0381   -1.7720    0.0000 N   0  0
   -0.5268   -2.4745    0.0000 O   0  0
    3.2833   -0.7769    0.0000 C   0  0  2  0  0  0
    2.5862   -3.1237    0.0000 C   0  0
    3.2195    0.7610    0.0000 C   0  0
    4.6084   -1.6496    0.0000 C   0  0
    4.0656   -3.1077    0.0000 S   0  0
    4.5126    1.5858    0.0000 N   0  0
    1.8519    1.4687    0.0000 O   0  0
    4.6190    3.0439    0.0000 C   0  0
    6.0079    1.0217    0.0000 C   0  0
    6.0345    3.4802    0.0000 C   0  0
    6.9977    2.2616    0.0000 C   0  0
 15 18  1  0
  1  3  1  0
  1  2  2  0
 20 22  1  0
 20 23  1  0
  1  4  1  0
  3  7  1  0
 22 24  1  0
  5  7  1  0
  6 10  2  0
 16 19  1  0
  3  8  1  0
 18 19  1  0
  9 10  1  0
 23 25  1  0
 11 12  1  0
 15 17  1  0
 17 20  1  0
 17 21  2  0
 13 16  1  0
 12 14  2  0
  4  9  2  0
 12 13  1  0
 24 25  1  0
 13 15  1  0
  2  5  1  0
  2  6  1  0
  7 11  1  0
M  END
>  <SOM>
19

$$$$

SciTegic02211520382D

 25 28  0  0  0  0            999 V2000
   -3.8474    1.0749    0.0000 C   0  0
   -3.8474   -0.4044    0.0000 C   0  0
   -2.2935    1.5326    0.0000 C   0  0  1  0  0  0
   -5.1299    1.8146    0.0000 C   0  0
   -2.4532   -0.9579    0.0000 C   0  0
   -5.1299   -1.1441    0.0000 C   0  0
   -1.3889    0.2075    0.0000 C   0  0  2  0  0  0
   -1.7774    2.9853    0.0000 O   0  0
   -6.4123    1.0749    0.0000 C   0  0
   -6.4123   -0.4044    0.0000 C   0  0
    0.1437    0.0958    0.0000 C   0  0
    0.5481   -1.3836    0.0000 C   0  0
    2.0381   -1.7720    0.0000 N   0  0
   -0.5268   -2.4745    0.0000 O   0  0
    3.2833   -0.7769    0.0000 C   0  0  2  0  0  0
    2.5862   -3.1237    0.0000 C   0  0
    3.2195    0.7610    0.0000 C   0  0
    4.6084   -1.6496    0.0000 C   0  0
    4.0656   -3.1077    0.0000 S   0  0
    4.5126    1.5858    0.0000 N   0  0
    1.8519    1.4687    0.0000 O   0  0
    4.6190    3.0439    0.0000 C   0  0
    6.0079    1.0217    0.0000 C   0  0
    6.0345    3.4802    0.0000 C   0  0
    6.9977    2.2616    0.0000 C   0  0
 15 18  1  0
  1  3  1  0
  1  2  2  0
 20 22  1  0
 20 23  1  0
  1  4  1  0
  3  7  1  0
 22 24  1  0
  5  7  1  0
  6 10  2  0
 16 19  1  0
  3  8  1  0
 18 19  1  0
  9 10  1  0
 23 25  1  0
 11 12  1  0
 15 17  1  0
 17 20  1  0
 17 21  2  0
 13 16  1  0
 12 14  2  0
  4  9  2  0
 12 13  1  0
 24 25  1  0
 13 15  1  0
  2  5  1  0
  2  6  1  0
  7 11  1  0
M  END
>  <SOM>
19

$$$$

SciTegic02211520382D

 25 28  0  0  0  0            999 V2000
   -4.1401    1.0749    0.0000 C   0  0
   -4.1401   -0.4044    0.0000 C   0  0
   -2.5862    1.5326    0.0000 C   0  0
   -5.4225    1.8146    0.0000 C   0  0
   -2.7459   -0.9579    0.0000 C   0  0
   -5.4225   -1.1441    0.0000 C   0  0
   -1.6816    0.2075    0.0000 C   0  0
   -2.0700    2.9853    0.0000 O   0  0
   -6.7050    1.0749    0.0000 C   0  0
   -6.7050   -0.4044    0.0000 C   0  0
   -0.1490    0.0958    0.0000 C   0  0
    0.2554   -1.3836    0.0000 C   0  0
    1.7454   -1.7720    0.0000 N   0  0
   -0.8195   -2.4745    0.0000 O   0  0
    2.9906   -0.7769    0.0000 C   0  0  2  0  0  0
    2.2935   -3.1237    0.0000 C   0  0
    2.9268    0.7610    0.0000 C   0  0
    4.3157   -1.6496    0.0000 C   0  0
    3.7729   -3.1077    0.0000 S   0  0
    4.2199    1.5858    0.0000 N   0  0
    1.5592    1.4687    0.0000 O   0  0
    4.3263    3.0439    0.0000 C   0  0
    5.7152    1.0217    0.0000 C   0  0
    5.7418    3.4802    0.0000 C   0  0
    6.7050    2.2616    0.0000 C   0  0
 15 18  1  0
  1  3  1  0
  1  2  2  0
 20 22  1  0
 20 23  1  0
  1  4  1  0
  3  7  1  0
 22 24  1  0
  5  7  1  0
  6 10  2  0
 16 19  1  0
  3  8  1  0
 18 19  1  0
  9 10  1  0
 23 25  1  0
 11 12  1  0
 15 17  1  0
 17 20  1  0
 17 21  2  0
 13 16  1  0
 12 14  2  0
  4  9  2  0
 12 13  1  0
 24 25  1  0
 13 15  1  0
  2  5  1  0
  2  6  1  0
  7 11  1  0
M  END
>  <SOM>
19

$$$$

SciTegic02211520382D

 15 16  0  0  0  0            999 V2000
   -1.3604    2.1841    0.0000 C   0  0
   -1.3604    0.6954    0.0000 C   0  0
    0.2059    2.6432    0.0000 C   0  0
   -2.6668    2.9369    0.0000 C   0  0
    0.0439    0.1350    0.0000 S   0  0
   -2.6533   -0.0574    0.0000 C   0  0
    1.1174    1.3064    0.0000 C   0  0
   -3.9529    2.1976    0.0000 C   0  0
   -3.9563    0.6988    0.0000 C   0  0
    2.6702    1.3300    0.0000 C   0  0
    3.5850    0.0776    0.0000 N   0  0
    3.1630    2.8018    0.0000 C   0  0
    2.7073   -1.1984    0.0000 C   0  0
    1.2186   -1.1106    0.0000 N   0  0
    3.3791   -2.6668    0.0000 O   0  0
 10 11  1  0
 10 12  1  0
  8  9  1  0
 11 13  1  0
  6  9  2  0
  1  3  1  0
  1  2  2  0
  3  7  2  0
  4  8  2  0
  1  4  1  0
 13 15  2  0
  2  5  1  0
  2  6  1  0
  7 10  1  0
  5  7  1  0
 13 14  1  0
M  END
>  <SOM>
5

$$$$

SciTegic02211520382D

 15 16  0  0  0  0            999 V2000
   -1.3604    2.1841    0.0000 C   0  0
   -1.3604    0.6954    0.0000 C   0  0
    0.2059    2.6432    0.0000 C   0  0
   -2.6668    2.9369    0.0000 C   0  0
    0.0439    0.1350    0.0000 S   0  0
   -2.6533   -0.0574    0.0000 C   0  0
    1.1174    1.3064    0.0000 C   0  0
   -3.9529    2.1976    0.0000 C   0  0
   -3.9563    0.6988    0.0000 C   0  0
    2.6702    1.3300    0.0000 C   0  0
    3.5850    0.0776    0.0000 N   0  0
    3.1630    2.8018    0.0000 C   0  0
    2.7073   -1.1984    0.0000 C   0  0
    1.2186   -1.1106    0.0000 N   0  0
    3.3791   -2.6668    0.0000 O   0  0
 10 11  1  0
 10 12  1  0
  8  9  1  0
 11 13  1  0
  6  9  2  0
  1  3  1  0
  1  2  2  0
  3  7  2  0
  4  8  2  0
  1  4  1  0
 13 15  2  0
  2  5  1  0
  2  6  1  0
  7 10  1  0
  5  7  1  0
 13 14  1  0
M  END
>  <SOM>
5

$$$$

SciTegic02211520382D

 31 33  0  0  0  0            999 V2000
   -0.3295    2.2569    0.0000 C   0  0
   -0.1867    0.8182    0.0000 N   0  0
   -1.7792    2.5699    0.0000 C   0  0
    0.7688    3.2179    0.0000 S   0  0
   -1.5595    0.2471    0.0000 C   0  0
    1.0818    0.0824    0.0000 C   0  0
   -2.5370    1.3234    0.0000 N   0  0
   -2.3777    3.9098    0.0000 C   0  0
    2.1800    2.7511    0.0000 C   0  0
   -1.8780   -1.1806    0.0000 C   0  0
    1.0763   -1.3673    0.0000 C   0  0
   -0.8566    5.0026    0.0000 C   0  0
   -2.1416    5.7219    0.0000 C   0  0
   -3.8549    4.0800    0.0000 O   0  0
    3.3003    3.7011    0.0000 C   0  0
    2.4766    1.3563    0.0000 C   0  0
   -3.3058   -1.6089    0.0000 O   0  0
   -0.2087   -2.1087    0.0000 C   0  0
    2.3613   -2.1087    0.0000 C   0  0
    4.6896    3.2453    0.0000 C   0  0
    3.8659    0.8786    0.0000 C   0  0
   -4.3875   -0.6315    0.0000 C   0  0
   -0.2087   -3.5584    0.0000 C   0  0
    2.3613   -3.5584    0.0000 C   0  0
    4.9641    1.8231    0.0000 C   0  0
    5.8043    4.1953    0.0000 Cl  0  0
    4.1459   -0.5491    0.0000 Cl  0  0
   -5.8043   -1.0598    0.0000 N   0  0
   -4.0690    0.7907    0.0000 O   0  0
    1.0763   -4.2777    0.0000 N   0  3
    1.0763   -5.7219    0.0000 O   0  5
 19 24  2  0
  1  3  2  0
  1  2  1  0
 20 25  1  0
 20 26  1  0
  1  4  1  0
  5  7  2  0
  3  7  1  0
 24 30  1  0
 22 28  1  0
 22 29  2  0
  6 11  1  0
  3  8  1  0
  5 10  1  0
 10 17  1  0
 30 31  1  0
  9 16  2  0
  9 15  1  0
 15 20  2  0
 11 18  2  0
 17 22  1  0
 11 19  1  0
 23 30  2  0
  4  9  1  0
 16 21  1  0
 18 23  1  0
  8 14  1  0
  8 12  1  0
  8 13  1  0
  2  5  1  0
  2  6  1  0
 21 25  2  0
 21 27  1  0
M  END
>  <SOM>
4

$$$$

SciTegic02211520382D

 24 27  0  0  0  0            999 V2000
   -2.5285   -0.7864    0.0000 C   0  0
   -2.5285   -2.3265    0.0000 C   0  0
   -0.9120   -0.3168    0.0000 N   0  0
   -3.8665   -0.0164    0.0000 C   0  0
   -1.0813   -2.9054    0.0000 N   0  0
   -3.8665   -3.0965    0.0000 C   0  0
    0.0273   -1.6930    0.0000 C   0  0
   -5.1991   -0.7864    0.0000 C   0  0
   -5.1991   -2.3265    0.0000 C   0  0
    1.5619   -1.8022    0.0000 S   0  0  2  0  0  0
   -6.5808    0.0109    0.0000 F   0  0
    2.3538   -3.1184    0.0000 C   0  0
    2.1736   -0.3877    0.0000 O   0  0
    3.8665   -2.8125    0.0000 C   0  0
    4.3526   -1.3489    0.0000 C   0  0
    4.8933   -3.9594    0.0000 N   0  0
    5.8544   -1.0376    0.0000 C   0  0
    6.3951   -3.6426    0.0000 C   0  0
    6.3405    0.4260    0.0000 O   0  0
    6.8811   -2.1845    0.0000 C   0  0
    5.1281    1.3708    0.0000 C   0  0
    5.6087    2.8289    0.0000 C   0  0
    6.7610    3.8556    0.0000 C   0  0
    5.2974    4.3362    0.0000 C   0  0
 19 21  1  0
  1  3  1  0
  1  2  2  0
 15 17  1  0
  4  8  2  0
  1  4  1  0
  3  7  2  0
 22 23  1  0
 22 24  1  0
  5  7  1  0
 16 18  2  0
 23 24  1  0
 17 19  1  0
 10 12  1  0
 10 13  2  0
  6  9  2  0
  8  9  1  0
 18 20  1  0
 17 20  2  0
 12 14  1  0
 14 15  2  0
 14 16  1  0
  8 11  1  0
  2  5  1  0
  2  6  1  0
  7 10  1  0
 21 22  1  0
M  END
>  <SOM>
10

$$$$

SciTegic02211520382D

 16 17  0  0  0  0            999 V2000
    0.2162    1.3085    0.0000 C   0  0
    1.7678    1.3316    0.0000 C   0  0
   -0.6986    2.6440    0.0000 C   0  0
   -0.8607    0.1351    0.0000 S   0  0
    2.6826    0.0772    0.0000 N   0  0
    2.2619    2.8022    0.0000 C   0  0
   -2.2657    2.1847    0.0000 C   0  0
   -2.2657    0.6948    0.0000 C   0  0
    1.8064   -1.2004    0.0000 C   0  0
    4.2342    0.1004    0.0000 O   0  0
   -3.5703    2.9373    0.0000 C   0  0
   -3.5588   -0.0579    0.0000 C   0  0
    0.3165   -1.1116    0.0000 N   0  0
    2.4780   -2.6671    0.0000 O   0  0
   -4.8595    2.2001    0.0000 C   0  0
   -4.8634    0.6986    0.0000 C   0  0
  7  8  2  0
 11 15  2  0
  5 10  1  0
 15 16  1  0
  1  3  2  0
  1  2  1  0
  3  7  1  0
  4  8  1  0
  1  4  1  0
  2  5  1  0
  2  6  1  0
  9 14  2  0
  7 11  1  0
  8 12  1  0
  5  9  1  0
 12 16  2  0
  9 13  1  0
M  END
>  <SOM>
4

$$$$

SciTegic02211520382D

 16 17  0  0  0  0            999 V2000
    0.2162    1.3085    0.0000 C   0  0
    1.7678    1.3316    0.0000 C   0  0
   -0.6986    2.6440    0.0000 C   0  0
   -0.8607    0.1351    0.0000 S   0  0
    2.6826    0.0772    0.0000 N   0  0
    2.2619    2.8022    0.0000 C   0  0
   -2.2657    2.1847    0.0000 C   0  0
   -2.2657    0.6948    0.0000 C   0  0
    1.8064   -1.2004    0.0000 C   0  0
    4.2342    0.1004    0.0000 O   0  0
   -3.5703    2.9373    0.0000 C   0  0
   -3.5588   -0.0579    0.0000 C   0  0
    0.3165   -1.1116    0.0000 N   0  0
    2.4780   -2.6671    0.0000 O   0  0
   -4.8595    2.2001    0.0000 C   0  0
   -4.8634    0.6986    0.0000 C   0  0
  7  8  2  0
 11 15  2  0
  5 10  1  0
 15 16  1  0
  1  3  2  0
  1  2  1  0
  3  7  1  0
  4  8  1  0
  1  4  1  0
  2  5  1  0
  2  6  1  0
  9 14  2  0
  7 11  1  0
  8 12  1  0
  5  9  1  0
 12 16  2  0
  9 13  1  0
M  END
>  <SOM>
4

$$$$

SciTegic02211520382D

 13 12  0  0  0  0            999 V2000
   -1.1913   -1.1275    0.0000 P   0  0
    0.0637   -2.0149    0.0000 S   0  0
   -2.2698   -2.2208    0.0000 O   0  0
   -2.7061   -1.4070    0.0000 O   0  0
   -1.2011    0.5932    0.0000 S   0  0
    1.3187   -1.1275    0.0000 C   0  0
   -3.6621   -1.5688    0.0000 C   0  0
   -3.4660   -0.0735    0.0000 C   0  0
    2.5786   -2.0149    0.0000 S   0  0
   -4.7504   -2.6620    0.0000 C   0  0
   -4.9808   -0.3530    0.0000 C   0  0
    3.8337   -1.1275    0.0000 C   0  0
    5.0887   -2.0149    0.0000 C   0  0
  1  3  1  0
  1  2  1  0
  3  7  1  0
  1  5  2  0
  1  4  1  0
  6  9  1  0
  2  6  1  0
  8 11  1  0
  9 12  1  0
  4  8  1  0
 12 13  1  0
  7 10  1  0
M  END
>  <SOM>
9

$$$$

SciTegic02211520382D

 32 34  0  0  0  0            999 V2000
   -0.3408    2.2235    0.0000 C   0  0
   -0.1894    0.8007    0.0000 N   0  0
   -1.8340    2.5319    0.0000 C   0  0
    0.7953    3.1703    0.0000 S   0  0
   -1.6068    0.2435    0.0000 C   0  0
    1.1199    0.0866    0.0000 C   0  0
   -2.6130    1.3092    0.0000 N   0  0
   -2.4453    3.8573    0.0000 C   0  0
    2.2452    2.7050    0.0000 C   0  0
    0.5031    4.5931    0.0000 O   0  0
   -1.9314   -1.1632    0.0000 C   0  0
    1.1145   -1.3471    0.0000 C   0  0
   -0.8818    4.9231    0.0000 C   0  0
   -2.2073    5.6372    0.0000 C   0  0
   -3.9655    4.0196    0.0000 O   0  0
    3.4029    3.6463    0.0000 C   0  0
    2.5535    1.3363    0.0000 C   0  0
   -3.4083   -1.5797    0.0000 O   0  0
   -0.2164   -2.0720    0.0000 C   0  0
    2.4345   -2.0720    0.0000 C   0  0
    4.8365    3.2027    0.0000 C   0  0
    3.9872    0.8656    0.0000 C   0  0
   -4.5174   -0.6222    0.0000 C   0  0
   -0.2164   -3.5057    0.0000 C   0  0
    2.4345   -3.5057    0.0000 C   0  0
    5.1179    1.7961    0.0000 C   0  0
    5.9781    4.1224    0.0000 Cl  0  0
    4.2739   -0.5356    0.0000 Cl  0  0
   -5.9781   -1.0495    0.0000 N   0  0
   -4.1928    0.7790    0.0000 O   0  0
    1.1145   -4.2144    0.0000 N   0  3
    1.1145   -5.6372    0.0000 O   0  5
 22 26  2  0
 19 24  1  0
  1  3  2  0
  1  2  1  0
 20 25  2  0
  1  4  1  0
 22 28  1  0
  3  7  1  0
 23 29  1  0
  6 12  1  0
 12 20  1  0
  3  8  1  0
  5 11  1  0
  9 17  2  0
  9 16  1  0
  4 10  2  0
 24 31  2  0
 11 18  1  0
 17 22  1  0
 12 19  2  0
 23 30  2  0
 31 32  1  0
  4  9  1  0
 16 21  2  0
 18 23  1  0
 25 31  1  0
  8 14  1  0
  8 15  1  0
  8 13  1  0
  2  5  1  0
  2  6  1  0
  5  7  2  0
 21 27  1  0
 21 26  1  0
M  END
>  <SOM>
4

$$$$

SciTegic02211520382D

 38 40  0  0  0  0            999 V2000
   -7.5205   -0.7480    0.0000 C   0  0
   -6.1546   -1.4878    0.0000 C   0  0
   -7.5205    0.7480    0.0000 C   0  0
   -8.8783   -1.4878    0.0000 C   0  0
   -6.1546   -3.0082    0.0000 C   0  0
   -4.7887   -0.7480    0.0000 C   0  0
   -6.1546    1.4960    0.0000 C   0  0  2  0  0  0
   -8.8783    1.4960    0.0000 C   0  0
  -10.2442   -0.7480    0.0000 C   0  0
   -4.7969   -3.7399    0.0000 C   0  0
   -3.4147   -1.4960    0.0000 C   0  0
   -4.7887    0.7480    0.0000 O   0  0
   -6.1546    2.9919    0.0000 C   0  0
  -10.2442    0.7480    0.0000 C   0  0
   -3.4147   -3.0001    0.0000 C   0  0
   -4.7969   -5.2522    0.0000 C   0  0
   -3.4228    1.4960    0.0000 C   0  0
   -2.0570   -3.7562    0.0000 C   0  0
   -2.0570    0.7480    0.0000 C   0  0  1  0  0  0
   -0.6829   -3.0001    0.0000 O   0  0
   -2.0570   -5.2522    0.0000 O   0  0
   -0.6748    1.4960    0.0000 C   0  0
   -2.0570   -0.7480    0.0000 O   0  0
    0.6748    0.7480    0.0000 N   0  0
    2.0488    1.4960    0.0000 C   0  0
    3.4147    0.7480    0.0000 C   0  0
    1.3659    2.8375    0.0000 C   0  0
    2.6911    2.9106    0.0000 C   0  0
    4.7806    1.4960    0.0000 C   0  0
    6.1465    0.7480    0.0000 C   0  0
    4.7725    3.0001    0.0000 C   0  0
    7.5124    1.4960    0.0000 C   0  0
    6.1465    3.7318    0.0000 C   0  0
    7.5124    3.0001    0.0000 C   0  0
    8.8945    0.7480    0.0000 F   0  0
    8.8295    3.6993    0.0000 S   0  0
   10.2442    3.0001    0.0000 C   0  0
    8.8295    5.2522    0.0000 O   0  0
 19 22  1  0
 19 23  1  0
 15 18  1  0
 29 30  1  0
 29 31  2  0
  1  3  1  0
  1  2  1  0
  1  4  2  0
  3  7  1  0
 22 24  1  0
  6 11  2  0
  3  8  2  0
 17 19  1  0
  5 10  1  0
 10 15  2  0
 10 16  1  0
 32 35  1  0
 30 32  2  0
 25 28  1  0
  9 14  2  0
 25 27  1  0
 25 26  1  0
 36 37  1  0
 11 15  1  0
 33 34  2  0
 36 38  2  0
 26 29  1  0
 31 33  1  0
 12 17  1  0
  4  9  1  0
 24 25  1  0
 18 21  2  0
 18 20  1  0
 32 34  1  0
 34 36  1  0
  8 14  1  0
  2  5  2  0
  2  6  1  0
  7 13  1  0
  7 12  1  0
M  END
>  <SOM>
36

$$$$

SciTegic02211520382D

 37 39  0  0  0  0            999 V2000
   -7.5055   -0.7384    0.0000 C   0  0
   -6.1423   -1.4768    0.0000 C   0  0
   -7.5055    0.7465    0.0000 C   0  0
   -8.8605   -1.4768    0.0000 C   0  0
   -6.1423   -2.9941    0.0000 C   0  0
   -4.7792   -0.7303    0.0000 C   0  0
   -6.1423    1.5011    0.0000 C   0  0  2  0  0  0
   -8.8605    1.5092    0.0000 C   0  0
  -10.2237   -0.7303    0.0000 C   0  0
   -4.7873   -3.7244    0.0000 C   0  0
   -3.4079   -1.4849    0.0000 C   0  0
   -4.7792    0.7465    0.0000 O   0  0
   -6.1423    3.0022    0.0000 C   0  0
  -10.2237    0.7465    0.0000 C   0  0
   -3.4079   -2.9860    0.0000 C   0  0
   -4.7873   -5.2336    0.0000 C   0  0
   -3.4160    1.5092    0.0000 C   0  0
   -2.0529   -3.7406    0.0000 C   0  0
   -2.0529    0.7465    0.0000 C   0  0  1  0  0  0
   -0.6816   -2.9860    0.0000 O   0  0
   -2.0529   -5.2336    0.0000 O   0  0
   -0.6735    1.5011    0.0000 C   0  0
   -2.0529   -0.7303    0.0000 O   0  0
    0.6735    0.7465    0.0000 N   0  0
    2.0447    1.5011    0.0000 C   0  0
    3.4079    0.7465    0.0000 C   0  0
    1.3632    2.8480    0.0000 C   0  0
    2.6858    2.9211    0.0000 C   0  0
    4.7711    1.5011    0.0000 C   0  0
    4.7630    3.0022    0.0000 C   0  0
    6.1342    0.7465    0.0000 C   0  0
    6.1342    3.7406    0.0000 C   0  0
    7.4974    1.5011    0.0000 C   0  0
    7.4974    3.0022    0.0000 C   0  0
    8.8605    3.7406    0.0000 S   0  0
   10.2237    3.0022    0.0000 C   0  0
    8.8605    5.2336    0.0000 O   0  0
 19 22  1  0
 19 23  1  0
 15 18  1  0
 29 30  2  0
 29 31  1  0
  1  3  1  0
  1  2  1  0
  1  4  2  0
  3  7  1  0
 22 24  1  0
 35 37  2  0
 35 36  1  0
  6 11  2  0
  3  8  2  0
 17 19  1  0
  5 10  1  0
 10 15  2  0
 10 16  1  0
 30 32  1  0
 25 28  1  0
  9 14  2  0
 34 35  1  0
 25 27  1  0
 25 26  1  0
 11 15  1  0
 33 34  1  0
 26 29  1  0
 31 33  2  0
 12 17  1  0
  4  9  1  0
 24 25  1  0
 18 21  2  0
 18 20  1  0
 32 34  2  0
  8 14  1  0
  2  5  2  0
  2  6  1  0
  7 13  1  0
  7 12  1  0
M  END
>  <SOM>
35

$$$$

SciTegic02211520382D

 26 29  0  0  0  0            999 V2000
   -2.1431   -0.4709    0.0000 C   0  0
   -2.1431   -1.9997    0.0000 C   0  0
   -3.4671    0.3344    0.0000 C   0  0
   -0.6825    0.0205    0.0000 N   0  0
   -0.6825   -2.4570    0.0000 N   0  0
   -3.4671   -2.7641    0.0000 C   0  0
   -4.7912   -0.4709    0.0000 C   0  0
    0.1843   -1.2353    0.0000 C   0  0
   -4.7912   -1.9997    0.0000 C   0  0
   -6.1425    0.2867    0.0000 N   0  0
    1.7131   -1.2353    0.0000 S   0  0
   -6.3268    1.8223    0.0000 C   0  0
   -7.5485   -0.3617    0.0000 C   0  0
    2.4843    0.1297    0.0000 C   0  0
    2.4843   -2.5526    0.0000 O   0  0
   -7.8420    2.1226    0.0000 C   0  0
   -8.5996    0.7781    0.0000 C   0  0
    4.0131    0.1297    0.0000 C   0  0
    4.7775    1.4469    0.0000 C   0  0
    4.7775   -1.2353    0.0000 N   0  0
    6.3132    1.4469    0.0000 C   0  0
    3.9790    2.7641    0.0000 C   0  0
    6.3132   -1.2353    0.0000 C   0  0
    7.0776    0.1297    0.0000 C   0  0
    7.0776    2.7641    0.0000 O   0  0
    8.5996    2.7641    0.0000 C   0  0
 19 22  1  0
 19 21  1  0
  1  3  2  0
  1  2  1  0
 20 23  2  0
  4  8  2  0
  1  4  1  0
  3  7  1  0
 16 17  1  0
  5  8  1  0
 23 24  1  0
  7  9  2  0
 18 19  2  0
 10 12  1  0
 10 13  1  0
  6  9  1  0
 25 26  1  0
 11 15  2  0
 11 14  1  0
 13 17  2  0
 12 16  2  0
 18 20  1  0
 14 18  1  0
  8 11  1  0
  2  5  1  0
  2  6  2  0
  7 10  1  0
 21 25  1  0
 21 24  2  0
M  END
>  <SOM>
11

$$$$

SciTegic02211520382D

 24 26  0  0  0  0            999 V2000
    3.4467   -0.5089    0.0000 C   0  0
    3.4467   -2.0422    0.0000 C   0  0
    1.9812   -0.0204    0.0000 N   0  0
    4.7765    0.2917    0.0000 C   0  0
    1.9812   -2.4968    0.0000 N   0  0
    4.7765   -2.8089    0.0000 C   0  0
    1.1127   -1.2756    0.0000 C   0  0
    6.0996   -0.5089    0.0000 C   0  0
    6.0996   -2.0422    0.0000 C   0  0
   -0.4207   -1.2756    0.0000 S   0  0  1  0  0  0
    7.4566    0.2917    0.0000 O   0  0
   -1.1941    0.0882    0.0000 C   0  0
   -1.1941   -2.5986    0.0000 O   0  0
    7.4566    1.8319    0.0000 C   0  0
   -2.7275    0.0882    0.0000 C   0  0
   -3.4942    1.4113    0.0000 C   0  0
   -3.4942   -1.2756    0.0000 N   0  0
   -5.0276    1.4113    0.0000 C   0  0
   -2.6936    2.7343    0.0000 C   0  0
   -5.0276   -1.2756    0.0000 C   0  0
   -5.7943    0.0882    0.0000 C   0  0
   -5.7943    2.7343    0.0000 O   0  0
   -7.3276    0.0882    0.0000 C   0  0
   -7.3276    2.7343    0.0000 C   0  0
  1  3  1  0
  1  2  1  0
 15 17  1  0
 15 16  2  0
  4  8  1  0
  1  4  2  0
  3  7  2  0
  8  9  2  0
 22 24  1  0
  5  7  1  0
 16 18  1  0
 16 19  1  0
 10 12  1  0
 10 13  2  0
  6  9  1  0
 11 14  1  0
 17 20  2  0
 12 15  1  0
 18 21  2  0
 18 22  1  0
  8 11  1  0
  2  5  1  0
  2  6  2  0
  7 10  1  0
 20 21  1  0
 21 23  1  0
M  END
>  <SOM>
10

$$$$

SciTegic02211520382D

 24 26  0  0  0  0            999 V2000
    3.4467   -0.5089    0.0000 C   0  0
    3.4467   -2.0422    0.0000 C   0  0
    1.9812   -0.0204    0.0000 N   0  0
    4.7765    0.2917    0.0000 C   0  0
    1.9812   -2.4968    0.0000 N   0  0
    4.7765   -2.8089    0.0000 C   0  0
    1.1127   -1.2756    0.0000 C   0  0
    6.0996   -0.5089    0.0000 C   0  0
    6.0996   -2.0422    0.0000 C   0  0
   -0.4207   -1.2756    0.0000 S   0  0  1  0  0  0
    7.4566    0.2917    0.0000 O   0  0
   -1.1941    0.0882    0.0000 C   0  0
   -1.1941   -2.5986    0.0000 O   0  0
    7.4566    1.8319    0.0000 C   0  0
   -2.7275    0.0882    0.0000 C   0  0
   -3.4942    1.4113    0.0000 C   0  0
   -3.4942   -1.2756    0.0000 N   0  0
   -5.0276    1.4113    0.0000 C   0  0
   -2.6936    2.7343    0.0000 C   0  0
   -5.0276   -1.2756    0.0000 C   0  0
   -5.7943    0.0882    0.0000 C   0  0
   -5.7943    2.7343    0.0000 O   0  0
   -7.3276    0.0882    0.0000 C   0  0
   -7.3276    2.7343    0.0000 C   0  0
  1  3  1  0
  1  2  1  0
 15 17  1  0
 15 16  2  0
  4  8  1  0
  1  4  2  0
  3  7  2  0
  8  9  2  0
 22 24  1  0
  5  7  1  0
 16 18  1  0
 16 19  1  0
 10 12  1  0
 10 13  2  0
  6  9  1  0
 11 14  1  0
 17 20  2  0
 12 15  1  0
 18 21  2  0
 18 22  1  0
  8 11  1  0
  2  5  1  0
  2  6  2  0
  7 10  1  0
 20 21  1  0
 21 23  1  0
M  END
>  <SOM>
10

$$$$

SciTegic02211520382D

 24 26  0  0  0  0            999 V2000
    3.4467   -0.5089    0.0000 C   0  0
    3.4467   -2.0422    0.0000 C   0  0
    1.9812   -0.0204    0.0000 N   0  0
    4.7765    0.2917    0.0000 C   0  0
    1.9812   -2.4968    0.0000 N   0  0
    4.7765   -2.8089    0.0000 C   0  0
    1.1127   -1.2756    0.0000 C   0  0
    6.0996   -0.5089    0.0000 C   0  0
    6.0996   -2.0422    0.0000 C   0  0
   -0.4207   -1.2756    0.0000 S   0  0  2  0  0  0
    7.4566    0.2917    0.0000 O   0  0
   -1.1941    0.0882    0.0000 C   0  0
   -1.1941   -2.5986    0.0000 O   0  0
    7.4566    1.8319    0.0000 C   0  0
   -2.7275    0.0882    0.0000 C   0  0
   -3.4942    1.4113    0.0000 C   0  0
   -3.4942   -1.2756    0.0000 N   0  0
   -5.0276    1.4113    0.0000 C   0  0
   -2.6936    2.7343    0.0000 C   0  0
   -5.0276   -1.2756    0.0000 C   0  0
   -5.7943    0.0882    0.0000 C   0  0
   -5.7943    2.7343    0.0000 O   0  0
   -7.3276    0.0882    0.0000 C   0  0
   -7.3276    2.7343    0.0000 C   0  0
  1  3  1  0
  1  2  1  0
 15 17  1  0
 15 16  2  0
  4  8  1  0
  1  4  2  0
  3  7  2  0
  8  9  2  0
 22 24  1  0
  5  7  1  0
 16 18  1  0
 16 19  1  0
 10 12  1  0
 10 13  2  0
  6  9  1  0
 11 14  1  0
 17 20  2  0
 12 15  1  0
 18 21  2  0
 18 22  1  0
  8 11  1  0
  2  5  1  0
  2  6  2  0
  7 10  1  0
 20 21  1  0
 21 23  1  0
M  END
>  <SOM>
10

$$$$

SciTegic02211520382D

 24 26  0  0  0  0            999 V2000
    3.4467   -0.5089    0.0000 C   0  0
    3.4467   -2.0422    0.0000 C   0  0
    1.9812   -0.0204    0.0000 N   0  0
    4.7765    0.2917    0.0000 C   0  0
    1.9812   -2.4968    0.0000 N   0  0
    4.7765   -2.8089    0.0000 C   0  0
    1.1127   -1.2756    0.0000 C   0  0
    6.0996   -0.5089    0.0000 C   0  0
    6.0996   -2.0422    0.0000 C   0  0
   -0.4207   -1.2756    0.0000 S   0  0  2  0  0  0
    7.4566    0.2917    0.0000 O   0  0
   -1.1941    0.0882    0.0000 C   0  0
   -1.1941   -2.5986    0.0000 O   0  0
    7.4566    1.8319    0.0000 C   0  0
   -2.7275    0.0882    0.0000 C   0  0
   -3.4942    1.4113    0.0000 C   0  0
   -3.4942   -1.2756    0.0000 N   0  0
   -5.0276    1.4113    0.0000 C   0  0
   -2.6936    2.7343    0.0000 C   0  0
   -5.0276   -1.2756    0.0000 C   0  0
   -5.7943    0.0882    0.0000 C   0  0
   -5.7943    2.7343    0.0000 O   0  0
   -7.3276    0.0882    0.0000 C   0  0
   -7.3276    2.7343    0.0000 C   0  0
  1  3  1  0
  1  2  1  0
 15 17  1  0
 15 16  2  0
  4  8  1  0
  1  4  2  0
  3  7  2  0
  8  9  2  0
 22 24  1  0
  5  7  1  0
 16 18  1  0
 16 19  1  0
 10 12  1  0
 10 13  2  0
  6  9  1  0
 11 14  1  0
 17 20  2  0
 12 15  1  0
 18 21  2  0
 18 22  1  0
  8 11  1  0
  2  5  1  0
  2  6  2  0
  7 10  1  0
 20 21  1  0
 21 23  1  0
M  END
>  <SOM>
10

$$$$

SciTegic02211520382D

 42 45  0  0  0  0            999 V2000
   -2.9364    4.3612    0.0000 C   0  0  1  0  0  0
   -2.9364    2.8094    0.0000 N   0  0
   -4.2742    5.1371    0.0000 C   0  0
   -1.5920    5.1371    0.0000 C   0  0
   -4.2742    2.0334    0.0000 C   0  0
   -1.5786    2.0334    0.0000 C   0  0
   -5.6187    4.3612    0.0000 C   0  0  1  0  0  0
   -0.2274    4.3478    0.0000 N   0  0
   -1.5920    6.6622    0.0000 O   0  0
   -5.6187    2.8094    0.0000 C   0  0  2  0  0  0
   -1.5853    0.5150    0.0000 C   0  0  2  0  0  0
   -6.9632    5.1371    0.0000 C   0  0
    1.0769    5.1839    0.0000 C   0  0
   -6.9632    2.0334    0.0000 C   0  0
   -0.3411   -0.3077    0.0000 C   0  0  1  0  0  0
   -2.9164   -0.2609    0.0000 O   0  0
   -8.3010    4.3612    0.0000 C   0  0
    0.4348    6.7291    0.0000 C   0  0
    2.3077    4.4214    0.0000 C   0  0
    1.7592    6.7291    0.0000 C   0  0
   -8.3010    2.8094    0.0000 C   0  0
    1.0100    0.4214    0.0000 N   0  0
   -0.3411   -1.6254    0.0000 C   0  0
    2.3411   -0.3478    0.0000 C   0  0
   -1.5920   -2.3545    0.0000 S   0  0
    3.6789    0.4147    0.0000 C   0  0
    2.3344   -1.8930    0.0000 O   0  0
   -1.5853   -3.8930    0.0000 C   0  0
    5.0100   -0.3612    0.0000 C   0  0
    3.6856    1.9532    0.0000 C   0  0
   -2.9097   -4.6689    0.0000 C   0  0
   -0.2475   -4.6488    0.0000 C   0  0
    6.3478    0.4013    0.0000 C   0  0
    5.0033   -1.8997    0.0000 C   0  0
    5.0234    2.7157    0.0000 C   0  0
   -2.9030   -6.2073    0.0000 C   0  0
   -0.2341   -6.1939    0.0000 C   0  0
    6.3545    1.9398    0.0000 C   0  0
    7.6722   -0.3746    0.0000 O   0  0
   -1.5652   -6.9699    0.0000 C   0  0
   -5.6388    5.8327    0.0000 H   0  0
   -5.6187    1.2642    0.0000 H   0  0
 37 40  2  0
 29 34  1  0
 29 33  2  0
  1  3  1  0
  1  2  1  0
 35 38  2  0
  4  8  1  0
  1  4  1  0
  3  7  1  0
 26 30  2  0
 22 24  1  0
 28 32  2  0
 23 25  1  0
  6 11  1  0
 13 20  1  0
  5 10  1  0
 10 14  1  0
 32 37  1  0
 10 42  1  0
 24 26  1  0
 24 27  2  0
 25 28  1  0
 33 38  1  0
 14 21  1  0
  7 41  1  0
 11 16  1  0
 11 15  1  0
 33 39  1  0
 30 35  1  0
 36 40  1  0
 15 22  1  0
 15 23  1  0
 17 21  1  0
 26 29  1  0
 12 17  1  0
  4  9  2  0
 13 19  1  0
 13 18  1  0
 31 36  2  0
  8 13  1  0
  2  5  1  0
  2  6  1  0
  7 10  1  0
  7 12  1  0
 28 31  1  0
M  END
>  <SOM>
25

$$$$

SciTegic02211520382D

 21 24  0  0  0  0            999 V2000
    0.7522   -0.1385    0.0000 C   0  0
    1.7289   -1.3285    0.0000 C   0  0
    1.5044    1.2087    0.0000 N   0  0
   -0.7709   -0.1609    0.0000 N   0  0
    1.3996   -2.8404    0.0000 C   0  0
    3.1921   -0.8607    0.0000 C   0  0
    3.0424    1.2312    0.0000 C   0  0
    0.7148    2.5335    0.0000 C   0  0
   -1.7252   -1.3659    0.0000 C   0  0
    0.0150   -3.5140    0.0000 S   0  0
    2.5335   -3.8695    0.0000 C   0  0
    4.3335   -1.8973    0.0000 C   0  0
    3.7871    2.5672    0.0000 C   0  0
    1.4670    3.8769    0.0000 C   0  0
   -1.4033   -2.8553    0.0000 C   0  0
   -3.1959   -0.8907    0.0000 C   0  0
    3.9967   -3.4017    0.0000 C   0  0
    3.0050    3.8994    0.0000 N   0  0
   -2.5447   -3.8994    0.0000 C   0  0
   -4.3335   -1.9272    0.0000 C   0  0
   -3.9930   -3.4391    0.0000 C   0  0
 15 19  1  0
 19 21  2  0
  1  3  1  0
  1  2  1  0
  1  4  2  0
  3  7  1  0
  6 12  2  0
  3  8  1  0
  5 11  1  0
  5 10  1  0
 10 15  1  0
  9 16  1  0
  9 15  2  0
 11 17  2  0
 12 17  1  0
  4  9  1  0
 13 18  1  0
 16 20  2  0
 20 21  1  0
  8 14  1  0
 14 18  1  0
  2  5  2  0
  2  6  1  0
  7 13  1  0
M  END
>  <SOM>
10

$$$$

SciTegic02211520382D

 30 31  0  0  0  0            999 V2000
   -1.3689   -0.6429    0.0000 C   0  0
   -1.3689    0.8471    0.0000 C   0  0
   -2.7454   -1.3765    0.0000 C   0  0
   -0.0151   -1.4067    0.0000 C   0  0
   -2.7227    1.6034    0.0000 C   0  0
    0.0000    1.5882    0.0000 O   0  0
   -4.0991   -0.6126    0.0000 C   0  0
    1.3538   -0.6731    0.0000 N   0  0
   -0.0227   -2.8891    0.0000 O   0  0
   -4.0991    0.8697    0.0000 C   0  0
    1.3538    0.8244    0.0000 C   0  0
   -5.4529   -1.3689    0.0000 C   0  0
    2.7076   -1.4294    0.0000 C   0  0
   -6.8067   -0.6126    0.0000 C   0  0
    4.0765   -0.6958    0.0000 C   0  0
   -8.1680   -1.3689    0.0000 C   0  0
   -6.7991    0.8622    0.0000 S   0  0
    5.4151   -1.4521    0.0000 C   0  0
    4.0765    0.8017    0.0000 C   0  0
   -9.5294   -0.6050    0.0000 N   0  0
   -8.1605   -2.8588    0.0000 O   0  0
   -5.4378    1.6034    0.0000 O   0  0
   -8.1454    1.6034    0.0000 O   0  0
    6.7991   -0.7109    0.0000 C   0  0
    5.4454    1.5353    0.0000 C   0  0
    6.7991    0.7790    0.0000 C   0  0
    8.1454    1.5277    0.0000 C   0  0
    7.3437    2.8059    0.0000 F   0  0
    9.5294    0.8244    0.0000 F   0  0
    8.7882    2.8891    0.0000 F   0  0
 26 27  1  0
 15 19  2  0
 15 18  1  0
 27 30  1  0
 19 25  1  0
  1  3  1  0
  1  2  2  0
  4  8  1  0
  1  4  1  0
  3  7  2  0
  6 11  1  0
  5 10  2  0
 25 26  2  0
 13 15  1  0
 17 22  1  0
 17 23  2  0
 12 14  1  0
  4  9  2  0
 24 26  1  0
 16 21  2  0
 16 20  1  0
 14 16  1  0
 14 17  1  0
 18 24  2  0
 27 29  1  0
  8 13  1  0
  2  5  1  0
  2  6  1  0
 27 28  1  0
  7 10  1  0
  7 12  1  0
M  END
>  <SOM>
17

$$$$

SciTegic02211520382D

 18 18  0  0  0  0            999 V2000
   -1.9203   -0.4570    0.0000 P   0  0
   -0.5288   -1.2785    0.0000 O   0  0
   -3.3579   -0.7496    0.0000 S   0  0
   -2.9471   -1.5198    0.0000 O   0  0
   -1.9049    1.1552    0.0000 S   0  0
    0.8677   -0.4826    0.0000 C   0  0
   -4.0818    0.5186    0.0000 C   0  0
   -4.2667   -0.8985    0.0000 C   0  0
    2.2540   -1.2990    0.0000 C   0  0
    0.8780    1.1296    0.0000 C   0  0
   -5.5195    0.2516    0.0000 C   0  0
   -5.2987   -1.9408    0.0000 C   0  0
    3.6557   -0.5032    0.0000 C   0  0
    2.2797    1.9408    0.0000 C   0  0
   -6.4693    1.3657    0.0000 C   0  0
    3.6762    1.1142    0.0000 C   0  0
    5.0779    1.9100    0.0000 S   0  0
    6.4693    1.0834    0.0000 C   0  0
 17 18  1  0
 11 15  1  0
 10 14  2  0
  1  3  1  0
  1  2  1  0
  9 13  1  0
  3  7  1  0
  1  5  2  0
  1  4  1  0
  6  9  2  0
  2  6  1  0
 13 16  2  0
  7 11  1  0
  4  8  1  0
  8 12  1  0
  6 10  1  0
 14 16  1  0
 16 17  1  0
M  END
>  <SOM>
17

$$$$

SciTegic02211520382D

 24 24  0  0  0  0            999 V2000
   -6.8084    1.9979    0.0000 C   0  0
   -5.4765    1.2349    0.0000 C   0  0
   -8.1468    1.2349    0.0000 C   0  0
   -6.8084    3.5432    0.0000 O   0  0
   -5.4765   -0.3104    0.0000 C   0  0
   -8.1468   -0.3104    0.0000 C   0  0
   -5.6446    4.3708    0.0000 C   0  0
   -6.8084   -1.0862    0.0000 C   0  0
   -4.3385    3.5238    0.0000 C   0  0
   -6.8084   -2.6251    0.0000 C   0  0
   -3.0453    4.3708    0.0000 C   0  0
   -4.3967    1.9785    0.0000 O   0  0
   -6.8084   -4.1704    0.0000 N   0  0
   -1.8233    3.4333    0.0000 N   0  0
   -0.5302    4.2803    0.0000 C   0  0
   -1.8363    1.9009    0.0000 C   0  0
    0.7436    3.4204    0.0000 C   0  0
   -0.5819    1.0668    0.0000 C   0  0
    1.9850    4.3385    0.0000 C   0  0
    3.2652    3.4785    0.0000 S   0  0
    4.5389    4.3450    0.0000 C   0  0
    3.2910    1.9009    0.0000 O   0  0
    5.7803    3.4333    0.0000 C   0  0
    7.0606    4.3062    0.0000 C   0  0
  4  7  1  0
 19 20  1  0
  1  3  2  0
  1  2  1  0
 20 22  2  0
  1  4  1  0
  3  6  1  0
  5  8  1  0
 16 18  1  0
 23 24  1  0
  7  9  1  0
 10 13  3  0
  6  8  2  0
  9 12  1  0
  9 11  1  0
 17 19  1  0
 11 14  1  0
 15 17  1  0
 20 21  1  0
 14 15  1  0
 14 16  1  0
  8 10  1  0
  2  5  2  0
 21 23  1  0
M  END
>  <SOM>
20

$$$$

SciTegic02211520382D

 19 20  0  0  0  0            999 V2000
   -1.2816   -0.5687    0.0000 C   0  0
   -1.7020    0.9149    0.0000 C   0  0
   -2.5385   -1.4547    0.0000 C   0  0
    0.1690   -1.0797    0.0000 S   0  0
   -0.6264    2.0193    0.0000 C   0  0
   -3.1937    1.2899    0.0000 C   0  0
   -3.9355   -0.8118    0.0000 C   0  0
   -2.3984   -2.9877    0.0000 C   0  0
    1.4258   -0.1896    0.0000 C   0  0
    0.1690   -2.6168    0.0000 O   0  0
   -1.0467    3.4987    0.0000 C   0  0
   -3.6141    2.7734    0.0000 C   0  0
   -5.1924   -1.6978    0.0000 C   0  0
   -3.6553   -3.8778    0.0000 C   0  0
    2.6827   -1.0797    0.0000 C   0  0
   -2.5385    3.8778    0.0000 C   0  0
   -5.0523   -3.2308    0.0000 C   0  0
    4.1045   -0.4286    0.0000 N   0  0
    2.5467   -2.5880    0.0000 O   0  0
 11 16  1  0
  5 11  2  0
  6 12  1  0
 12 16  2  0
  8 14  1  0
  1  3  1  0
  1  2  1  0
 13 17  1  0
  3  7  1  0
  1  4  1  0
  2  5  1  0
  2  6  2  0
 15 18  1  0
 14 17  2  0
  9 15  1  0
  7 13  2  0
  4 10  2  0
 15 19  2  0
  4  9  1  0
  3  8  2  0
M  END
>  <SOM>
4

$$$$

SciTegic02211520382D

 25 27  0  0  0  0            999 V2000
   -0.0332    1.3892    0.0000 C   0  0
   -0.0332    3.0044    0.0000 C   0  0
    1.3825    0.9439    0.0000 C   0  0
   -1.3626    0.6514    0.0000 C   0  0
    1.3825    3.4564    0.0000 C   0  0
   -1.3626    3.7488    0.0000 C   0  0
    2.2533    2.2400    0.0000 C   0  0
    1.8678   -0.5052    0.0000 C   0  0
   -2.7119    1.3892    0.0000 C   0  0
    1.8678    4.9453    0.0000 C   0  0
   -2.7119    3.0044    0.0000 C   0  0
    3.8020    2.2400    0.0000 C   0  0
    0.7976   -1.6750    0.0000 C   0  0
    3.3833    5.2643    0.0000 C   0  0
   -4.0679    3.8087    0.0000 F   0  0
   -0.6780   -1.3626    0.0000 C   0  0
    1.2563   -3.0974    0.0000 C   0  0
    4.4135    4.1011    0.0000 O   0  0
    3.8618    6.6867    0.0000 O   0  0
   -1.6949   -2.4793    0.0000 C   0  0
    0.2127   -4.2407    0.0000 C   0  0
   -1.2895   -3.9482    0.0000 C   0  0
   -2.3264   -5.0915    0.0000 S   0  0  2  0  0  0
   -3.8219   -4.8190    0.0000 C   0  0
   -1.8345   -6.5538    0.0000 O   0  0
  1  3  1  0
  1  2  2  0
 20 22  1  0
  1  4  1  0
 23 24  1  0
  3  7  1  0
 22 23  1  0
  5  7  2  0
 23 25  2  0
  6 11  2  0
  3  8  2  0
  5 10  1  0
 10 14  1  0
  9 11  1  0
 11 15  1  0
 17 21  1  0
 13 17  2  0
 13 16  1  0
  4  9  2  0
 16 20  2  0
 14 18  1  0
 14 19  2  0
  8 13  1  0
  2  5  1  0
  2  6  1  0
  7 12  1  0
 21 22  2  0
M  END
>  <SOM>
23

$$$$

SciTegic02211520382D

 25 27  0  0  0  0            999 V2000
   -0.0332    1.3892    0.0000 C   0  0
   -0.0332    3.0044    0.0000 C   0  0
    1.3825    0.9439    0.0000 C   0  0
   -1.3626    0.6514    0.0000 C   0  0
    1.3825    3.4564    0.0000 C   0  0
   -1.3626    3.7488    0.0000 C   0  0
    2.2533    2.2400    0.0000 C   0  0
    1.8678   -0.5052    0.0000 C   0  0
   -2.7119    1.3892    0.0000 C   0  0
    1.8678    4.9453    0.0000 C   0  0
   -2.7119    3.0044    0.0000 C   0  0
    3.8020    2.2400    0.0000 C   0  0
    0.7976   -1.6750    0.0000 C   0  0
    3.3833    5.2643    0.0000 C   0  0
   -4.0679    3.8087    0.0000 F   0  0
   -0.6780   -1.3626    0.0000 C   0  0
    1.2563   -3.0974    0.0000 C   0  0
    4.4135    4.1011    0.0000 O   0  0
    3.8618    6.6867    0.0000 O   0  0
   -1.6949   -2.4793    0.0000 C   0  0
    0.2127   -4.2407    0.0000 C   0  0
   -1.2895   -3.9482    0.0000 C   0  0
   -2.3264   -5.0915    0.0000 S   0  0  1  0  0  0
   -3.8219   -4.8190    0.0000 C   0  0
   -1.8345   -6.5538    0.0000 O   0  0
  1  3  1  0
  1  2  2  0
 20 22  1  0
  1  4  1  0
 23 24  1  0
  3  7  1  0
 22 23  1  0
  5  7  2  0
 23 25  2  0
  6 11  2  0
  3  8  2  0
  5 10  1  0
 10 14  1  0
  9 11  1  0
 11 15  1  0
 17 21  1  0
 13 17  2  0
 13 16  1  0
  4  9  2  0
 16 20  2  0
 14 18  1  0
 14 19  2  0
  8 13  1  0
  2  5  1  0
  2  6  1  0
  7 12  1  0
 21 22  2  0
M  END
>  <SOM>
23

$$$$

SciTegic02211520382D

 18 19  0  0  0  0            999 V2000
   -1.5073   -2.6597    0.0000 C   0  0
   -1.5073   -1.1201    0.0000 C   0  0
   -0.0415   -3.1252    0.0000 N   0  0
   -2.8394   -3.4341    0.0000 C   0  0
   -0.0046   -0.6499    0.0000 N   0  0
   -2.8394   -0.3503    0.0000 C   0  0
    0.8804   -1.8714    0.0000 C   0  0
   -4.1762   -2.6597    0.0000 C   0  0
   -4.1762   -1.1201    0.0000 C   0  0
    2.4200   -1.8761    0.0000 N   0  0
   -5.5129   -0.3503    0.0000 S   0  0
    2.9408   -0.4287    0.0000 C   0  0
   -5.5268    1.1939    0.0000 C   0  0
    4.4620   -0.1659    0.0000 O   0  0
    1.9129    0.7606    0.0000 O   0  0
   -4.0794    1.7239    0.0000 C   0  0
    4.7155    1.3229    0.0000 C   0  0
   -4.0932    3.2635    0.0000 C   0  0
 10 12  1  0
 14 17  1  0
 11 13  1  0
  6  9  2  0
  1  3  1  0
  1  2  2  0
  3  7  1  0
  4  8  2  0
  1  4  1  0
  2  5  1  0
  2  6  1  0
 13 16  1  0
  7 10  1  0
  9 11  1  0
  5  7  2  0
  8  9  1  0
 12 14  1  0
 12 15  2  0
 16 18  1  0
M  END
>  <SOM>
11

$$$$

SciTegic02211520382D

 28 32  0  0  0  0            999 V2000
   -1.8420   -2.3012    0.0000 C   0  0
   -3.2296   -2.8592    0.0000 C   0  0
   -1.4420   -0.8148    0.0000 N   0  0
   -0.8247   -3.5901    0.0000 N   0  0
   -3.2247   -4.3802    0.0000 C   0  0
   -4.5432   -2.1086    0.0000 C   0  0
   -2.5382    0.2765    0.0000 C   0  0
    0.0494   -0.4099    0.0000 C   0  0
   -1.7234   -4.9382    0.0000 S   0  0
   -4.5283   -5.1456    0.0000 C   0  0
   -5.8567   -2.8691    0.0000 C   0  0
   -2.1432    1.7728    0.0000 C   0  0
    0.4444    1.0864    0.0000 C   0  0
   -5.8469   -4.3901    0.0000 C   0  0
   -0.6518    2.1778    0.0000 N   0  0
   -0.2716    3.6740    0.0000 C   0  0
    1.2197    4.0642    0.0000 C   0  0
    2.3901    3.0469    0.0000 C   0  0
    2.1975    1.5457    0.0000 C   0  0
    3.7975    3.6148    0.0000 C   0  0
    3.4074    0.6420    0.0000 C   0  0
    4.9777    2.7210    0.0000 C   0  0
    4.0049    5.1456    0.0000 Cl  0  0
    4.7851    1.2197    0.0000 C   0  0
    3.5851   -1.0025    0.0000 C   0  0
    5.8567    0.1432    0.0000 N   0  0
    5.1999   -1.3383    0.0000 C   0  0
    5.7580   -2.7753    0.0000 O   0  0
 19 21  2  0
  1  3  1  0
  1  2  1  0
 20 22  1  0
 15 16  1  0
  1  4  2  0
  3  7  1  0
 22 24  2  0
 16 17  1  0
  5  9  1  0
  6 11  2  0
  3  8  1  0
 17 18  1  0
  5 10  1  0
 10 14  2  0
 12 15  1  0
 11 14  1  0
 18 19  1  0
 20 23  1  0
 13 15  1  0
 27 28  2  0
  4  9  1  0
 24 26  1  0
 18 20  2  0
 26 27  1  0
  8 13  1  0
  2  5  2  0
  2  6  1  0
 25 27  1  0
  7 12  1  0
 21 25  1  0
 21 24  1  0
M  END
>  <SOM>
9

$$$$

SciTegic02211520382D

 18 18  0  0  0  0            999 V2000
    0.8091    3.1328    0.0000 P   0  0
    2.1167    2.3707    0.0000 O   0  0
    0.5880    1.6652    0.0000 O   0  0
   -0.4798    2.3895    0.0000 O   0  0
    0.8279    4.6004    0.0000 S   0  0
    2.1167    0.8420    0.0000 C   0  0
   -0.9408    0.7197    0.0000 C   0  0
   -1.8627    3.2127    0.0000 C   0  0
    0.7902    0.0564    0.0000 C   0  0
    3.4432    0.0564    0.0000 C   0  0
   -2.3848    1.5052    0.0000 C   0  0
   -1.8627    4.6615    0.0000 C   0  0
    0.7902   -1.4676    0.0000 C   0  0
    3.4432   -1.4676    0.0000 C   0  0
    2.1167   -2.2531    0.0000 C   0  0
    2.1167   -3.7819    0.0000 N   0  3
    3.4432   -4.5063    0.0000 O   0  0
    0.7902   -4.5251    0.0000 O   0  5
 14 15  1  0
 10 14  2  0
 15 16  1  0
  1  3  1  0
  1  2  1  0
  9 13  1  0
  3  7  1  0
  1  5  2  0
  1  4  1  0
 13 15  2  0
  6  9  2  0
  2  6  1  0
  7 11  1  0
  4  8  1  0
  8 12  1  0
  6 10  1  0
 16 18  1  0
 16 17  2  0
M  END
>  <SOM>
5

$$$$

SciTegic02211520382D

 26 27  0  0  0  0            999 V2000
    0.6809   -1.8982    0.0000 C   0  0
    0.6809   -0.3714    0.0000 S   0  0
   -0.6602   -2.6822    0.0000 C   0  0
    2.0151   -2.6753    0.0000 C   0  0
    2.0220    0.3989    0.0000 C   0  0
   -2.0014   -1.9257    0.0000 C   0  0
    3.3425   -1.9051    0.0000 C   0  0
    2.0151    1.9395    0.0000 C   0  0
   -3.3218   -2.6960    0.0000 S   0  0
    4.6698   -2.6685    0.0000 C   0  0
    3.3493    2.7029    0.0000 C   0  0
    0.6877    2.7097    0.0000 C   0  0
   -4.6698   -1.9326    0.0000 C   0  0
    6.0041   -1.9051    0.0000 C   0  0
    3.3493    4.2503    0.0000 C   0  0
    0.6946    4.2503    0.0000 C   0  0
   -5.9972   -2.7166    0.0000 C   0  0
    7.3245   -2.6685    0.0000 C   0  0
    2.0151    5.0206    0.0000 C   0  0
   -7.3245   -1.9463    0.0000 C   0  0
   -5.9903   -4.2572    0.0000 C   0  0
    8.6656   -1.9051    0.0000 O   0  0
    7.3245   -4.2090    0.0000 O   0  0
   -8.6656   -2.7166    0.0000 C   0  0
   -7.3177   -5.0206    0.0000 C   0  0
   -8.6588   -4.2503    0.0000 C   0  0
  4  7  1  0
 15 19  1  0
  1  3  1  0
  1  2  1  0
 20 24  1  0
  1  4  1  0
  3  6  1  0
  5  8  1  0
 16 19  2  0
 10 14  1  0
  6  9  1  0
  9 13  1  0
 25 26  1  0
 11 15  2  0
 17 20  2  0
 17 21  1  0
 13 17  1  0
 12 16  1  0
 24 26  2  0
 18 23  2  0
 18 22  1  0
 14 18  1  0
  8 11  1  0
  8 12  2  0
  2  5  1  0
  7 10  1  0
 21 25  2  0
M  END
>  <SOM>
2

$$$$

SciTegic02211520382D

 26 27  0  0  0  0            999 V2000
    0.6809   -1.8982    0.0000 C   0  0
    0.6809   -0.3714    0.0000 S   0  0
   -0.6602   -2.6822    0.0000 C   0  0
    2.0151   -2.6753    0.0000 C   0  0
    2.0220    0.3989    0.0000 C   0  0
   -2.0014   -1.9257    0.0000 C   0  0
    3.3425   -1.9051    0.0000 C   0  0
    2.0151    1.9395    0.0000 C   0  0
   -3.3218   -2.6960    0.0000 S   0  0
    4.6698   -2.6685    0.0000 C   0  0
    3.3493    2.7029    0.0000 C   0  0
    0.6877    2.7097    0.0000 C   0  0
   -4.6698   -1.9326    0.0000 C   0  0
    6.0041   -1.9051    0.0000 C   0  0
    3.3493    4.2503    0.0000 C   0  0
    0.6946    4.2503    0.0000 C   0  0
   -5.9972   -2.7166    0.0000 C   0  0
    7.3245   -2.6685    0.0000 C   0  0
    2.0151    5.0206    0.0000 C   0  0
   -7.3245   -1.9463    0.0000 C   0  0
   -5.9903   -4.2572    0.0000 C   0  0
    8.6656   -1.9051    0.0000 O   0  0
    7.3245   -4.2090    0.0000 O   0  0
   -8.6656   -2.7166    0.0000 C   0  0
   -7.3177   -5.0206    0.0000 C   0  0
   -8.6588   -4.2503    0.0000 C   0  0
  4  7  1  0
 15 19  1  0
  1  3  1  0
  1  2  1  0
 20 24  1  0
  1  4  1  0
  3  6  1  0
  5  8  1  0
 16 19  2  0
 10 14  1  0
  6  9  1  0
  9 13  1  0
 25 26  1  0
 11 15  2  0
 17 20  2  0
 17 21  1  0
 13 17  1  0
 12 16  1  0
 24 26  2  0
 18 23  2  0
 18 22  1  0
 14 18  1  0
  8 11  1  0
  8 12  2  0
  2  5  1  0
  7 10  1  0
 21 25  2  0
M  END
>  <SOM>
9

$$$$

SciTegic02211520382D

 29 30  0  0  0  0            999 V2000
   -1.3421   -0.6674    0.0000 C   0  0
   -1.3347    0.8750    0.0000 C   0  0
   -2.6843   -1.4237    0.0000 C   0  0
   -0.0148   -1.4534    0.0000 C   0  0
   -2.6620    1.6610    0.0000 C   0  0
    0.0000    1.6462    0.0000 O   0  0
   -4.0116   -0.6377    0.0000 C   0  0
    1.3273   -0.6970    0.0000 N   0  0
   -0.0222   -2.9883    0.0000 O   0  0
   -4.0116    0.8972    0.0000 C   0  0
    1.3273    0.8527    0.0000 C   0  0
   -5.3463   -1.4089    0.0000 C   0  0
    2.6546   -1.4756    0.0000 C   0  0
   -6.6811   -0.6377    0.0000 C   0  0
    3.9968   -0.7193    0.0000 C   0  0
   -8.0158   -1.4089    0.0000 C   0  0
   -6.6736    0.8898    0.0000 S   0  0
    5.3167   -1.5053    0.0000 C   0  0
    3.9968    0.8231    0.0000 C   0  0
   -9.3431   -0.6229    0.0000 N   0  0
   -8.0010   -2.9512    0.0000 O   0  0
   -5.3315    1.6536    0.0000 O   0  0
    6.6662   -0.7341    0.0000 C   0  0
    5.3389    1.5868    0.0000 C   0  0
    6.6662    0.8008    0.0000 C   0  0
    7.9935    1.5794    0.0000 C   0  0
    7.2001    2.8993    0.0000 F   0  0
    9.3431    0.8453    0.0000 F   0  0
    8.6164    2.9883    0.0000 F   0  0
 26 27  1  0
 15 19  2  0
 15 18  1  0
 19 24  1  0
  1  3  1  0
  1  2  2  0
  4  8  1  0
  1  4  1  0
  3  7  2  0
 23 25  1  0
  6 11  1  0
  5 10  2  0
 24 25  2  0
 25 26  1  0
 18 23  2  0
 13 15  1  0
 17 22  1  0
 26 28  1  0
 26 29  1  0
 12 14  1  0
  4  9  2  0
 16 21  2  0
 16 20  1  0
 14 16  1  0
 14 17  1  0
  8 13  1  0
  2  5  1  0
  2  6  1  0
  7 10  1  0
  7 12  1  0
M  END
>  <SOM>
17

$$$$

SciTegic02211520382D

 26 29  0  0  0  0            999 V2000
    0.0943    2.6066    0.0000 C   0  0
   -1.2263    1.8221    0.0000 N   0  0
    0.0943    4.1457    0.0000 C   0  0
    1.4150    1.8221    0.0000 C   0  0
   -2.5668    2.6066    0.0000 C   0  0
   -1.2263    0.2830    0.0000 C   0  0
   -1.2263    4.9351    0.0000 S   0  0
    1.4150    4.9351    0.0000 C   0  0
    2.7356    2.6066    0.0000 C   0  0
   -2.5668    4.1457    0.0000 C   0  0
   -3.8875    1.8221    0.0000 C   0  0
    0.0943   -0.5263    0.0000 C   0  0
    2.7356    4.1457    0.0000 C   0  0
    4.1109    1.7824    0.0000 S   0  0
   -3.8875    4.9351    0.0000 C   0  0
   -5.2230    2.6066    0.0000 C   0  0
    0.0943   -2.1001    0.0000 C   0  0
    4.1109    0.2036    0.0000 C   0  0
    5.0592    2.6860    0.0000 O   0  0
   -5.2230    4.1457    0.0000 C   0  0
    1.4150   -2.8498    0.0000 N   0  0
   -1.2263   -2.8498    0.0000 C   0  0
    1.4150   -4.4237    0.0000 C   0  0
    2.7754   -2.0604    0.0000 C   0  0
   -1.2263   -4.4237    0.0000 C   0  0
    0.0943   -5.1734    0.0000 C   0  0
  1  3  2  0
  1  2  1  0
  1  4  1  0
  3  7  1  0
 22 25  1  0
  6 12  1  0
 23 26  1  0
  3  8  1  0
  5 11  1  0
  5 10  2  0
 10 15  1  0
  9 14  1  0
  9 13  1  0
 25 26  1  0
 11 16  2  0
 15 20  2  0
 17 21  1  0
 17 22  1  0
 12 17  1  0
  4  9  2  0
 16 20  1  0
 14 18  1  0
 14 19  2  0
  8 13  2  0
  2  5  1  0
  2  6  1  0
  7 10  1  0
 21 24  1  0
 21 23  1  0
M  END
>  <SOM>
7

$$$$

SciTegic02211520382D

 26 29  0  0  0  0            999 V2000
    0.0943    2.6066    0.0000 C   0  0
   -1.2263    1.8221    0.0000 N   0  0
    0.0943    4.1457    0.0000 C   0  0
    1.4150    1.8221    0.0000 C   0  0
   -2.5668    2.6066    0.0000 C   0  0
   -1.2263    0.2830    0.0000 C   0  0
   -1.2263    4.9351    0.0000 S   0  0
    1.4150    4.9351    0.0000 C   0  0
    2.7356    2.6066    0.0000 C   0  0
   -2.5668    4.1457    0.0000 C   0  0
   -3.8875    1.8221    0.0000 C   0  0
    0.0943   -0.5263    0.0000 C   0  0
    2.7356    4.1457    0.0000 C   0  0
    4.1109    1.7824    0.0000 S   0  0
   -3.8875    4.9351    0.0000 C   0  0
   -5.2230    2.6066    0.0000 C   0  0
    0.0943   -2.1001    0.0000 C   0  0
    4.1109    0.2036    0.0000 C   0  0
    5.0592    2.6860    0.0000 O   0  0
   -5.2230    4.1457    0.0000 C   0  0
    1.4150   -2.8498    0.0000 N   0  0
   -1.2263   -2.8498    0.0000 C   0  0
    1.4150   -4.4237    0.0000 C   0  0
    2.7754   -2.0604    0.0000 C   0  0
   -1.2263   -4.4237    0.0000 C   0  0
    0.0943   -5.1734    0.0000 C   0  0
  1  3  2  0
  1  2  1  0
  1  4  1  0
  3  7  1  0
 22 25  1  0
  6 12  1  0
 23 26  1  0
  3  8  1  0
  5 11  1  0
  5 10  2  0
 10 15  1  0
  9 14  1  0
  9 13  1  0
 25 26  1  0
 11 16  2  0
 15 20  2  0
 17 21  1  0
 17 22  1  0
 12 17  1  0
  4  9  2  0
 16 20  1  0
 14 18  1  0
 14 19  2  0
  8 13  2  0
  2  5  1  0
  2  6  1  0
  7 10  1  0
 21 24  1  0
 21 23  1  0
M  END
>  <SOM>
14

$$$$

SciTegic02211520382D

 26 29  0  0  0  0            999 V2000
    0.0943    2.6066    0.0000 C   0  0
   -1.2263    1.8221    0.0000 N   0  0
    0.0943    4.1457    0.0000 C   0  0
    1.4150    1.8221    0.0000 C   0  0
   -2.5668    2.6066    0.0000 C   0  0
   -1.2263    0.2830    0.0000 C   0  0
   -1.2263    4.9351    0.0000 S   0  0
    1.4150    4.9351    0.0000 C   0  0
    2.7356    2.6066    0.0000 C   0  0
   -2.5668    4.1457    0.0000 C   0  0
   -3.8875    1.8221    0.0000 C   0  0
    0.0943   -0.5263    0.0000 C   0  0
    2.7356    4.1457    0.0000 C   0  0
    4.1109    1.7824    0.0000 S   0  0
   -3.8875    4.9351    0.0000 C   0  0
   -5.2230    2.6066    0.0000 C   0  0
    0.0943   -2.1001    0.0000 C   0  0
    4.1109    0.2036    0.0000 C   0  0
    5.0592    2.6860    0.0000 O   0  0
   -5.2230    4.1457    0.0000 C   0  0
    1.4150   -2.8498    0.0000 N   0  0
   -1.2263   -2.8498    0.0000 C   0  0
    1.4150   -4.4237    0.0000 C   0  0
    2.7754   -2.0604    0.0000 C   0  0
   -1.2263   -4.4237    0.0000 C   0  0
    0.0943   -5.1734    0.0000 C   0  0
  1  3  2  0
  1  2  1  0
  1  4  1  0
  3  7  1  0
 22 25  1  0
  6 12  1  0
 23 26  1  0
  3  8  1  0
  5 11  1  0
  5 10  2  0
 10 15  1  0
  9 14  1  0
  9 13  1  0
 25 26  1  0
 11 16  2  0
 15 20  2  0
 17 21  1  0
 17 22  1  0
 12 17  1  0
  4  9  2  0
 16 20  1  0
 14 18  1  0
 14 19  2  0
  8 13  2  0
  2  5  1  0
  2  6  1  0
  7 10  1  0
 21 24  1  0
 21 23  1  0
M  END
>  <SOM>
14

$$$$

SciTegic02211520382D

 30 32  0  0  0  0            999 V2000
   -0.4460    0.6966    0.0000 N   0  0
   -0.8870    2.1047    0.0000 C   0  0
   -1.7890   -0.2004    0.0000 C   0  0
    1.0073    0.1854    0.0000 C   0  0
   -2.3753    2.2150    0.0000 C   0  0
    0.0802    3.3225    0.0000 S   0  0
   -3.0468    0.7918    0.0000 N   0  0
   -1.8542   -1.7439    0.0000 C   0  0
    1.0073   -1.3580    0.0000 C   0  0
   -3.1571    3.5580    0.0000 C   0  0
    1.5485    2.8163    0.0000 C   0  0
   -3.3325   -2.2049    0.0000 O   0  0
    2.3453   -2.1298    0.0000 C   0  0
   -0.3257   -2.1298    0.0000 C   0  0
   -4.4400    2.8614    0.0000 C   0  0
   -2.5156    4.9812    0.0000 C   0  0
   -4.2846    4.6053    0.0000 O   0  0
    2.7161    3.8336    0.0000 C   0  0
    1.8441    1.2929    0.0000 C   0  0
   -3.3976   -3.8035    0.0000 C   0  0
    2.3453   -3.6732    0.0000 C   0  0
   -0.3257   -3.6732    0.0000 C   0  0
    4.1844    3.3275    0.0000 C   0  0
    3.3074    0.7868    0.0000 C   0  0
   -4.7607   -4.5352    0.0000 N   0  0
   -2.0897   -4.6905    0.0000 O   0  0
    1.0073   -4.4450    0.0000 N   0  0
    4.4801    1.8040    0.0000 C   0  0
    5.3570    4.3447    0.0000 Cl  0  0
    3.6081   -0.7367    0.0000 Cl  0  0
 22 27  2  0
 19 24  1  0
  1  3  1  0
  1  2  1  0
 20 25  1  0
  1  4  1  0
  3  7  2  0
 23 29  1  0
 23 28  1  0
  5  7  1  0
 24 30  1  0
 12 20  1  0
 13 21  2  0
  5 10  1  0
 10 15  1  0
 10 16  1  0
 10 17  1  0
  3  8  1  0
 20 26  2  0
  9 14  2  0
  9 13  1  0
  6 11  1  0
 14 22  1  0
 11 19  2  0
 11 18  1  0
 24 28  2  0
  4  9  1  0
 18 23  2  0
  8 12  1  0
  2  5  2  0
  2  6  1  0
 21 27  1  0
M  END
>  <SOM>
6

$$$$

SciTegic02211520382D

 20 22  0  0  0  0            999 V2000
   -0.0252    1.0615    0.0000 N   0  0
    1.2923    1.8420    0.0000 C   0  0
   -1.3385    1.8420    0.0000 C   0  0
   -0.0252   -0.4490    0.0000 C   0  0
    1.2923    3.3525    0.0000 C   0  0
    2.6560    1.0615    0.0000 C   0  0
   -1.3385    3.3525    0.0000 C   0  0
   -2.6560    1.0615    0.0000 C   0  0
    1.2923   -1.2252    0.0000 C   0  0
   -0.0252    4.1287    0.0000 S   0  0
    2.6560    4.1287    0.0000 C   0  0
    3.9693    1.8420    0.0000 C   0  0
   -2.6560    4.1287    0.0000 C   0  0
   -3.9693    1.8420    0.0000 C   0  0
    1.2923   -2.7609    0.0000 N   0  0
    2.6560   -0.4490    0.0000 C   0  0
    3.9693    3.3525    0.0000 C   0  0
   -3.9693    3.3525    0.0000 C   0  0
   -0.1720   -3.6840    0.0000 C   0  0
    2.7021   -3.6840    0.0000 C   0  0
 15 19  1  0
  1  3  1  0
  1  2  1  0
  1  4  1  0
  3  7  2  0
  6 12  2  0
  3  8  1  0
  5 11  1  0
  5 10  1  0
  9 16  1  0
  9 15  1  0
 11 17  2  0
 15 20  1  0
 12 17  1  0
  4  9  1  0
 13 18  2  0
  8 14  2  0
 14 18  1  0
  2  5  2  0
  2  6  1  0
  7 10  1  0
  7 13  1  0
M  END
>  <SOM>
10

$$$$

SciTegic02211520382D

 16 16  0  0  0  0            999 V2000
    1.2673   -1.7394    0.0000 C   0  0
   -0.0398   -2.4949    0.0000 N   0  0
    2.5346   -2.4501    0.0000 N   0  0
    1.2673   -0.2236    0.0000 N   0  0
   -1.3419   -1.7394    0.0000 C   0  0
    3.8814   -1.6102    0.0000 C   0  0
   -0.0398    0.5169    0.0000 C   0  0
   -2.6241   -2.4949    0.0000 N   0  0
   -1.3419   -0.2236    0.0000 N   0  0
    5.1885   -2.4153    0.0000 C   0  0
    3.9212   -0.1392    0.0000 C   0  0
   -0.0398    2.0277    0.0000 S   0  0
   -3.8317   -1.6649    0.0000 C   0  0
    1.2822    2.8527    0.0000 C   0  0
   -5.0941   -2.4054    0.0000 C   0  0
   -3.8317    0.0248    0.0000 C   0  0
  7  9  2  0
  4  7  1  0
 13 15  1  0
  1  3  1  0
  1  2  1  0
 13 16  1  0
  7 12  1  0
  1  4  2  0
  8 13  1  0
  2  5  2  0
  3  6  1  0
  5  9  1  0
  5  8  1  0
  6 10  1  0
  6 11  1  0
 12 14  1  0
M  END
>  <SOM>
12

$$$$

SciTegic02211520382D

 21 20  0  0  0  0            999 V2000
   -2.8689    0.8272    0.0000 C   0  0
   -1.5827    1.5636    0.0000 C   0  0
   -4.2125    1.4536    0.0000 O   0  0
   -2.9311   -0.7698    0.0000 C   0  0
   -0.4160    0.5547    0.0000 S   0  0
   -2.0608    3.2801    0.0000 F   0  0
   -1.0041    3.3662    0.0000 F   0  0
   -4.2556    2.9932    0.0000 C   0  0
   -4.3990   -1.2289    0.0000 F   0  0
   -1.5349   -1.5253    0.0000 F   0  0
   -3.9065   -2.0465    0.0000 F   0  0
    0.9276    1.3197    0.0000 C   0  0
   -5.7235    3.4666    0.0000 F   0  0
    2.2378    0.5212    0.0000 C   0  0  2  0  0  0
    2.2378   -1.0137    0.0000 N   0  0
    3.5766    1.2910    0.0000 C   0  0
    3.6292   -1.6688    0.0000 C   0  0
    4.9537    0.5212    0.0000 O   0  0
    3.5909    2.7733    0.0000 O   0  0
    4.9106   -0.8129    0.0000 C   0  0
    3.6148   -3.3279    0.0000 O   0  0
 17 20  1  0
  5 12  1  0
 14 16  1  0
 16 19  2  0
 14 15  1  0
  1  3  1  0
  1  2  1  0
 15 17  1  0
 16 18  1  0
  1  4  1  0
  8 13  1  0
  2  5  1  0
  2  6  1  0
  2  7  1  0
  4 10  1  0
  4 11  1  0
 12 14  1  0
  4  9  1  0
  3  8  1  0
 17 21  2  0
M  END
>  <SOM>
5

$$$$

SciTegic02211520382D

 15 17  0  0  0  0            999 V2000
    1.1354   -0.8855    0.0000 C   0  0
   -0.3606   -1.3532    0.0000 C   0  0
    1.6175    0.5641    0.0000 N   0  0
    2.0138   -2.1066    0.0000 N   0  0
   -0.3606   -2.8921    0.0000 C   0  0
   -1.6889   -0.5891    0.0000 C   0  0
    3.1207    0.8748    0.0000 C   0  0
    0.5999    1.7139    0.0000 C   0  0
    1.0962   -3.3456    0.0000 S   0  0
   -1.6889   -3.6562    0.0000 C   0  0
   -3.0135   -1.3532    0.0000 C   0  0
    3.6027    2.3316    0.0000 C   0  0
    1.0819    3.1707    0.0000 C   0  0
   -3.0135   -2.8921    0.0000 C   0  0
    2.5815    3.4813    0.0000 N   0  0
 13 15  1  0
  5 10  1  0
 10 14  2  0
  1  3  1  0
  1  2  1  0
  3  7  1  0
  1  4  2  0
  8 13  1  0
  2  5  2  0
  2  6  1  0
 11 14  1  0
  5  9  1  0
  7 12  1  0
  4  9  1  0
  6 11  2  0
  3  8  1  0
 12 15  1  0
M  END
>  <SOM>
9

$$$$

SciTegic02211520382D

 16 18  0  0  0  0            999 V2000
    1.1368   -0.1539    0.0000 C   0  0
   -0.3590   -0.6240    0.0000 C   0  0
    1.6198    1.3035    0.0000 N   0  0
    2.0130   -1.3719    0.0000 N   0  0
   -0.3590   -2.1540    0.0000 C   0  0
   -1.6881    0.1453    0.0000 C   0  0
    3.1199    1.6112    0.0000 C   0  0
    0.5983    2.4489    0.0000 C   0  0
    1.0984   -2.6156    0.0000 S   0  0
   -1.6881   -2.9233    0.0000 C   0  0
   -3.0130   -0.6240    0.0000 C   0  0
    3.6028    3.0686    0.0000 C   0  0
    1.0813    3.9062    0.0000 C   0  0
    1.5770   -4.0772    0.0000 O   0  0
   -3.0130   -2.1540    0.0000 C   0  0
    2.5856    4.2140    0.0000 N   0  0
 11 15  1  0
  5 10  1  0
 10 15  2  0
  1  3  1  0
  1  2  1  0
 13 16  1  0
  3  7  1  0
  1  4  2  0
  8 13  1  0
  2  5  2  0
  2  6  1  0
  9 14  2  0
  5  9  1  0
  7 12  1  0
 12 16  1  0
  4  9  1  0
  6 11  2  0
  3  8  1  0
M  END
>  <SOM>
9

$$$$

SciTegic02211520382D

 20 19  0  0  0  0            999 V2000
   -1.7169    3.0779    0.0000 C   0  0
   -1.7169    1.5531    0.0000 C   0  0
   -0.3840    3.8629    0.0000 O   0  0
   -3.0553    3.8234    0.0000 C   0  0
   -0.4405    0.7455    0.0000 S   0  0
   -3.1005    0.8415    0.0000 F   0  0
    0.8867    3.1005    0.0000 C   0  0
   -2.4793    5.6363    0.0000 F   0  0
   -4.4220    3.0102    0.0000 F   0  0
   -3.6992    5.5855    0.0000 F   0  0
   -0.4405   -0.7907    0.0000 C   0  0
    2.1122    3.9420    0.0000 F   0  0
    0.8471   -1.5757    0.0000 C   0  0  2  0  0  0
    0.8697   -3.1118    0.0000 N   0  0
    2.2251   -0.8358    0.0000 C   0  0
    2.2590   -3.9759    0.0000 C   0  0
    3.5184   -1.5474    0.0000 O   0  0
    2.2251    0.7229    0.0000 O   0  0
    3.6088   -3.2022    0.0000 C   0  0
    2.2590   -5.5007    0.0000 O   0  0
  5 11  1  0
 15 18  2  0
 11 13  1  0
 13 14  1  0
  1  3  1  0
  1  2  2  0
 15 17  1  0
  3  7  1  0
  4  8  1  0
  1  4  1  0
 13 15  1  0
  2  5  1  0
  2  6  1  0
  7 12  1  0
  4 10  1  0
 16 19  1  0
  4  9  1  0
 14 16  1  0
 16 20  2  0
M  END
>  <SOM>
5

$$$$

SciTegic02211520382D

 23 25  0  0  0  0            999 V2000
   -6.2093   -1.6344    0.0000 C   0  0
   -6.2513   -3.1082    0.0000 C   0  0
   -4.9102   -0.9359    0.0000 C   0  0
   -7.4596   -0.8591    0.0000 C   0  0
   -4.9940   -3.8765    0.0000 C   0  0
   -7.5434   -3.8066    0.0000 S   0  0
   -3.6530   -1.7043    0.0000 C   0  0
   -8.7587   -1.5576    0.0000 C   0  0
   -7.9625    0.9429    0.0000 C   0  0
   -6.5446    0.8451    0.0000 C   0  0
   -3.6949   -3.1780    0.0000 C   0  0
   -8.8006   -3.0313    0.0000 C   0  0
   -2.3608   -1.0058    0.0000 C   0  0
   -1.0617   -0.3073    0.0000 C   0  0
    0.2375    0.3911    0.0000 C   0  0
    0.2794    1.8649    0.0000 C   0  0
    1.4877   -0.3772    0.0000 N   0  0
    1.5785    2.5703    0.0000 C   0  0
    2.7869    0.3213    0.0000 C   0  0
    2.8288    1.7951    0.0000 C   0  0
    4.1279    2.4935    0.0000 C   0  0
    5.3642    1.7392    0.0000 O   0  0
    4.1768    3.9393    0.0000 O   0  0
 19 20  1  0
  1  3  2  0
  1  2  1  0
 15 17  1  0
 15 16  2  0
  4  8  1  0
  1  4  1  0
  3  7  1  0
  6 12  1  0
 16 18  1  0
 17 19  2  0
  5 11  1  0
  4 10  1  0
 18 20  2  0
 13 14  3  0
  4  9  1  0
 20 21  1  0
 14 15  1  0
  8 12  1  0
  2  5  2  0
  2  6  1  0
  7 11  2  0
  7 13  1  0
 21 23  2  0
 21 22  1  0
M  END
>  <SOM>
6

$$$$

SciTegic02211520382D

 26 27  0  0  0  0            999 V2000
    4.2366    1.1733    0.0000 C   0  0
    4.2366    2.7398    0.0000 C   0  0
    2.8857    0.3932    0.0000 C   0  0
    5.7270    0.6913    0.0000 O   0  0
    5.7270    3.2218    0.0000 C   0  0
    2.8857    3.5263    0.0000 C   0  0
    2.8793   -1.1670    0.0000 O   0  0
    1.5221    1.1733    0.0000 C   0  0
    6.6212    2.0358    0.0000 C   0  0
    1.5221    2.7398    0.0000 C   0  0
    1.5221   -1.9470    0.0000 C   0  0
    7.9911    2.8476    0.0000 C   0  0
    7.9911    1.3001    0.0000 C   0  0
    0.1712   -1.1670    0.0000 N   0  0
    1.5221   -3.5263    0.0000 O   0  0
   -1.1923   -1.9407    0.0000 S   0  0
    0.1712    0.4059    0.0000 C   0  0
   -2.5559   -1.1543    0.0000 N   0  0
   -2.5686    0.4186    0.0000 C   0  0
   -3.9131   -1.9280    0.0000 C   0  0
   -3.6277    1.0718    0.0000 C   0  0
   -5.2767   -1.1352    0.0000 C   0  0
   -3.5833    2.6510    0.0000 C   0  0
   -6.6339   -1.9153    0.0000 C   0  0
   -4.9279    3.4628    0.0000 C   0  0
   -7.9911   -1.1226    0.0000 C   0  0
 19 21  1  0
  1  3  2  0
  1  2  1  0
 20 22  1  0
  1  4  1  0
  3  7  1  0
 22 24  1  0
  5  9  1  0
 16 18  1  0
  6 10  1  0
 18 19  1  0
  3  8  1  0
  9 13  1  0
  9 12  1  0
 23 25  1  0
 11 15  2  0
 11 14  1  0
  4  9  1  0
 24 26  1  0
 18 20  1  0
 14 16  1  0
 14 17  1  0
  8 10  2  0
  2  5  1  0
  2  6  2  0
  7 11  1  0
 21 23  1  0
M  END
>  <SOM>
16

$$$$

SciTegic02211520382D

 14 13  0  0  0  0            999 V2000
    1.7598    1.1885    0.0000 P   0  0
    0.2574    0.6595    0.0000 S   0  0
    2.7085   -0.0317    0.0000 O   0  0
    3.1528    0.9346    0.0000 O   0  0
    1.7598    2.7861    0.0000 S   0  0
   -0.9910    1.5623    0.0000 C   0  0
    1.8762   -1.3296    0.0000 C   0  0
    3.9217    2.2641    0.0000 C   0  0
   -2.2606    0.6842    0.0000 C   0  0
    0.3774   -0.9769    0.0000 C   0  0
    2.9236    3.4350    0.0000 C   0  0
   -2.2218   -0.9064    0.0000 S   0  0
   -3.6607   -1.4530    0.0000 C   0  0
   -3.6254   -2.9906    0.0000 C   0  0
 13 14  1  0
  1  3  1  0
  1  2  1  0
  3  7  1  0
  1  5  2  0
  1  4  1  0
  6  9  1  0
  2  6  1  0
  8 11  1  0
  9 12  1  0
  4  8  1  0
 12 13  1  0
  7 10  1  0
M  END
>  <SOM>
12

$$$$

SciTegic02211520382D

 37 39  0  0  0  0            999 V2000
   -7.3137    0.0000    0.0000 C   0  0
   -5.9840   -0.7599    0.0000 C   0  0
   -7.3137    1.5356    0.0000 C   0  0
   -8.6356   -0.7599    0.0000 C   0  0
   -5.9840   -2.3113    0.0000 C   0  0
   -4.6542    0.0079    0.0000 C   0  0
   -5.9840    2.3034    0.0000 C   0  0  2  0  0  0
   -8.6356    2.3113    0.0000 C   0  0
   -9.9733    0.0079    0.0000 C   0  0
   -4.6621   -3.0711    0.0000 C   0  0
   -3.3165   -0.7678    0.0000 C   0  0
   -4.6542    1.5356    0.0000 O   0  0
   -5.9840    3.8468    0.0000 C   0  0
   -9.9733    1.5356    0.0000 C   0  0
   -3.3165   -2.3034    0.0000 C   0  0
   -4.6621   -4.6146    0.0000 C   0  0
   -3.3244    2.3113    0.0000 C   0  0
   -1.9947   -3.0791    0.0000 C   0  0
   -1.9947    1.5356    0.0000 C   0  0  1  0  0  0
   -0.6649   -2.3034    0.0000 O   0  0
   -1.9947   -4.6146    0.0000 O   0  0
   -0.6570    2.3034    0.0000 C   0  0
   -1.9947    0.0079    0.0000 O   0  0
    0.6649    1.5356    0.0000 N   0  0
    2.0026    2.3034    0.0000 C   0  0
    3.3244    1.5356    0.0000 C   0  0
    1.3377    3.6885    0.0000 C   0  0
    2.6279    3.7677    0.0000 C   0  0
    4.6621    2.3034    0.0000 C   0  0
    5.9840    1.5356    0.0000 C   0  0
    4.6542    3.8548    0.0000 C   0  0
    7.3217    2.3034    0.0000 C   0  0
    5.9840    4.6146    0.0000 C   0  0
    7.3217    3.8548    0.0000 C   0  0
    8.6594    1.5356    0.0000 F   0  0
    8.6435    4.6146    0.0000 S   0  0
    9.9733    3.8548    0.0000 C   0  0
 19 22  1  0
 19 23  1  0
 15 18  1  0
 29 30  1  0
 29 31  2  0
  1  3  1  0
  1  2  1  0
  1  4  2  0
  3  7  1  0
 22 24  1  0
  6 11  2  0
  3  8  2  0
 17 19  1  0
  5 10  1  0
 10 15  2  0
 10 16  1  0
 32 35  1  0
 30 32  2  0
 25 28  1  0
  9 14  2  0
 25 27  1  0
 25 26  1  0
 36 37  1  0
 11 15  1  0
 33 34  2  0
 26 29  1  0
 31 33  1  0
 12 17  1  0
  4  9  1  0
 24 25  1  0
 18 21  2  0
 18 20  1  0
 32 34  1  0
 34 36  1  0
  8 14  1  0
  2  5  2  0
  2  6  1  0
  7 13  1  0
  7 12  1  0
M  END
>  <SOM>
36

$$$$

SciTegic02211520382D

 25 27  0  0  0  0            999 V2000
   -0.1609    1.4482    0.0000 C   0  0
   -0.1609    3.0171    0.0000 C   0  0
    1.3074    0.9722    0.0000 C   0  0
   -1.4951    0.6906    0.0000 C   0  0
    1.3074    3.4932    0.0000 C   0  0
   -1.4951    3.7680    0.0000 C   0  0
    2.1991    2.2260    0.0000 C   0  0
    1.8237   -0.5364    0.0000 C   0  0
   -2.8294    1.4482    0.0000 C   0  0
    1.8237    4.9682    0.0000 C   0  0
   -2.8294    3.0171    0.0000 C   0  0
    3.6541    2.2260    0.0000 C   0  0
    0.8180   -1.6963    0.0000 C   0  0
    3.3255    5.2699    0.0000 C   0  0
   -4.0563    3.5669    0.0000 F   0  0
   -0.7308   -1.3745    0.0000 C   0  0
    1.2873   -3.1579    0.0000 C   0  0
    4.3849    4.1100    0.0000 O   0  0
    3.8418    6.7449    0.0000 O   0  0
   -1.7298   -2.5411    0.0000 C   0  0
    0.2883   -4.3178    0.0000 C   0  0
   -1.2337   -4.0228    0.0000 C   0  0
   -2.2461   -5.1760    0.0000 S   0  0
   -3.7949   -4.9145    0.0000 C   0  0
   -1.7566   -6.6108    0.0000 O   0  0
  1  3  1  0
  1  2  2  0
 20 22  1  0
  1  4  1  0
 23 24  1  0
  3  7  1  0
 22 23  1  0
  5  7  2  0
 23 25  2  0
  6 11  2  0
  3  8  2  0
  5 10  1  0
 10 14  1  0
  9 11  1  0
 11 15  1  0
 17 21  1  0
 13 17  2  0
 13 16  1  0
  4  9  2  0
 16 20  2  0
 14 18  1  0
 14 19  2  0
  8 13  1  0
  2  5  1  0
  2  6  1  0
  7 12  1  0
 21 22  2  0
M  END
>  <SOM>
23

$$$$

SciTegic02211520382D

 31 34  0  0  0  0            999 V2000
   -2.8935   -2.3659    0.0000 C   0  0
   -4.2256   -1.5933    0.0000 C   0  0
   -2.8935   -3.9112    0.0000 C   0  0
   -1.5560   -1.5933    0.0000 C   0  0
   -4.2256   -0.0533    0.0000 C   0  0
   -5.5684   -2.3659    0.0000 C   0  0
   -4.2256   -4.6786    0.0000 N   0  0
   -1.5560   -4.6786    0.0000 C   0  0
   -0.2185   -2.3713    0.0000 C   0  0
   -5.5578    0.7140    0.0000 N   0  0
   -5.5631   -3.9059    0.0000 C   0  0
   -0.2131   -3.9059    0.0000 C   0  0
   -5.5578    2.2487    0.0000 C   0  0
   -4.2256    3.0213    0.0000 C   0  0
   -6.7141    3.2878    0.0000 C   0  0
   -2.8189    2.4032    0.0000 C   0  0
   -4.5560    4.5347    0.0000 S   0  0
   -6.0907    4.6786    0.0000 C   0  0
   -1.5720    3.3038    0.0000 N   0  0
   -2.6483    0.8739    0.0000 O   0  0
   -0.1652    2.6803    0.0000 C   0  0
   -0.0053    1.1510    0.0000 C   0  0
    1.0817    3.5862    0.0000 C   0  0
    1.4014    0.5275    0.0000 C   0  0
    2.4885    2.9521    0.0000 C   0  0
    2.6537    1.4334    0.0000 C   0  0
    4.0658    0.8100    0.0000 O   0  0
    5.3020    1.7318    0.0000 C   0  0
    6.7141    1.1137    0.0000 F   0  0
    6.0214    3.0853    0.0000 F   0  0
    4.3322    2.9201    0.0000 F   0  0
 26 27  1  0
 19 21  1  0
  1  3  2  0
  1  2  1  0
  1  4  1  0
  3  7  1  0
 15 18  2  0
 22 24  1  0
 28 30  1  0
 23 25  2  0
 16 19  1  0
  3  8  1  0
 17 18  1  0
  5 10  1  0
  9 12  1  0
 28 29  1  0
  6 11  1  0
 25 26  1  0
 13 15  1  0
 13 14  2  0
 10 13  1  0
  4  9  2  0
 24 26  2  0
 16 20  2  0
 14 16  1  0
 14 17  1  0
  8 12  2  0
  2  5  1  0
  2  6  2  0
 27 28  1  0
  7 11  2  0
 28 31  1  0
 21 23  1  0
 21 22  2  0
M  END
>  <SOM>
17

$$$$

SciTegic02211520382D

 21 23  0  0  0  0            999 V2000
    3.3331   -0.7823    0.0000 C   0  0
    2.0058   -1.5498    0.0000 C   0  0
    3.3294    0.7712    0.0000 N   0  0
    4.6715   -1.5461    0.0000 C   0  0
    0.6674   -0.7749    0.0000 S   0  0
    2.0095   -3.0921    0.0000 C   0  0
    4.6678    1.5386    0.0000 C   0  0
    1.9984    1.5424    0.0000 C   0  0
    4.6715   -3.0884    0.0000 C   0  0
   -0.6637   -1.5461    0.0000 C   0  0
    3.3368   -3.8633    0.0000 C   0  0
    4.6678    3.0847    0.0000 C   0  0
    1.9984    3.0884    0.0000 C   0  0
   -1.9947   -0.7749    0.0000 C   0  0
   -0.6637   -3.0921    0.0000 C   0  0
    3.3368    3.8633    0.0000 N   0  0
   -3.3368   -1.5461    0.0000 C   0  0
   -1.9910    0.7675    0.0000 C   0  0
   -1.9947   -3.8559    0.0000 C   0  0
   -3.3368   -3.0847    0.0000 C   0  0
   -4.6715   -3.8596    0.0000 C   0  0
 15 19  1  0
  1  3  1  0
  1  2  1  0
 19 20  2  0
 20 21  1  0
  3  7  1  0
  6 11  1  0
  3  8  1  0
  5 10  1  0
 10 14  1  0
 10 15  2  0
  9 11  2  0
 17 20  1  0
 13 16  1  0
 12 16  1  0
  1  4  2  0
 14 17  2  0
 14 18  1  0
  8 13  1  0
  2  5  1  0
  2  6  2  0
  7 12  1  0
  4  9  1  0
M  END
>  <SOM>
5

$$$$

SciTegic02211520382D

 22 24  0  0  0  0            999 V2000
    1.1952   -1.2749    0.0000 C   0  0
   -0.1381   -0.5046    0.0000 N   0  0
    1.1952   -2.8153    0.0000 C   0  0
    2.5285   -0.5046    0.0000 C   0  0
   -1.4714   -1.2749    0.0000 C   0  0
   -0.1381    1.0358    0.0000 C   0  0
   -0.1381   -3.5856    0.0000 S   0  0
    2.5285   -3.5856    0.0000 C   0  0
    3.8618   -1.2749    0.0000 C   0  0
   -1.4714   -2.8153    0.0000 C   0  0
   -2.8047   -0.5046    0.0000 C   0  0
    1.1952    1.8061    0.0000 C   0  0
    3.8618   -2.8153    0.0000 C   0  0
    5.1951   -0.5046    0.0000 C   0  0
   -2.8047   -3.5856    0.0000 C   0  0
   -4.1380   -1.2749    0.0000 C   0  0
    2.5285    1.0358    0.0000 C   0  0
    1.1952    3.3465    0.0000 C   0  0
    6.5284    0.2656    0.0000 N   0  0
   -4.1380   -2.8153    0.0000 C   0  0
    3.8618    1.8061    0.0000 N   0  0
    3.8618    3.3465    0.0000 C   0  0
  1  3  1  0
  1  2  1  0
  1  4  2  0
  3  7  1  0
  6 12  1  0
  3  8  2  0
  5 11  2  0
  5 10  1  0
 10 15  2  0
  9 14  1  0
  9 13  2  0
 11 16  1  0
 15 20  1  0
 17 21  1  0
 12 18  1  0
 12 17  1  0
  4  9  1  0
 16 20  2  0
 14 19  3  0
  8 13  1  0
  2  5  1  0
  2  6  1  0
  7 10  1  0
 21 22  1  0
M  END
>  <SOM>
7

$$$$

SciTegic02211520382D

 25 27  0  0  0  0            999 V2000
   -5.5683    0.6637    0.0000 C   0  0
   -5.6347    2.3229    0.0000 C   0  0
   -4.2609    0.2522    0.0000 N   0  0
   -6.8161   -0.1195    0.0000 C   0  0
   -4.3405    2.8008    0.0000 N   0  0
   -6.9820    3.0530    0.0000 C   0  0
   -3.3848    1.5265    0.0000 C   0  0
   -8.2430    0.6305    0.0000 C   0  0
   -8.3027    2.2433    0.0000 C   0  0
   -1.8451    1.5530    0.0000 S   0  0  2  0  0  0
   -0.9358    0.3119    0.0000 C   0  0
   -1.3539    3.0131    0.0000 O   0  0
    0.5376    0.7632    0.0000 C   0  0
    1.6659   -0.2920    0.0000 C   0  0
    0.8893    2.2565    0.0000 N   0  0
    3.1326    0.1526    0.0000 C   0  0
    1.3141   -1.7853    0.0000 C   0  0
    2.3627    2.7078    0.0000 C   0  0
    3.4844    1.6526    0.0000 C   0  0
    4.2542   -0.8960    0.0000 O   0  0
    5.6214   -0.1858    0.0000 C   0  0
    6.7431   -1.2411    0.0000 C   0  0
    6.0196   -2.6282    0.0000 F   0  0
    8.1103   -0.4181    0.0000 F   0  0
    7.4665   -2.5087    0.0000 F   0  0
 15 18  1  0
  1  3  1  0
  1  2  2  0
  4  8  2  0
 20 21  1  0
  3  7  1  0
 22 23  1  0
 22 24  1  0
 22 25  1  0
  5  7  2  0
 16 19  1  0
 10 11  1  0
 10 12  2  0
  6  9  2  0
  8  9  1  0
 11 13  1  0
 18 19  2  0
 13 15  2  0
 13 14  1  0
  1  4  1  0
 16 20  1  0
 14 16  2  0
 14 17  1  0
  2  5  1  0
  2  6  1  0
  7 10  1  0
 21 22  1  0
M  END
>  <SOM>
10

$$$$

SciTegic02211520382D

 25 27  0  0  0  0            999 V2000
   -5.5683    0.6637    0.0000 C   0  0
   -5.6347    2.3229    0.0000 C   0  0
   -4.2609    0.2522    0.0000 N   0  0
   -6.8161   -0.1195    0.0000 C   0  0
   -4.3405    2.8008    0.0000 N   0  0
   -6.9820    3.0530    0.0000 C   0  0
   -3.3848    1.5265    0.0000 C   0  0
   -8.2430    0.6305    0.0000 C   0  0
   -8.3027    2.2433    0.0000 C   0  0
   -1.8451    1.5530    0.0000 S   0  0  2  0  0  0
   -0.9358    0.3119    0.0000 C   0  0
   -1.3539    3.0131    0.0000 O   0  0
    0.5376    0.7632    0.0000 C   0  0
    1.6659   -0.2920    0.0000 C   0  0
    0.8893    2.2565    0.0000 N   0  0
    3.1326    0.1526    0.0000 C   0  0
    1.3141   -1.7853    0.0000 C   0  0
    2.3627    2.7078    0.0000 C   0  0
    3.4844    1.6526    0.0000 C   0  0
    4.2542   -0.8960    0.0000 O   0  0
    5.6214   -0.1858    0.0000 C   0  0
    6.7431   -1.2411    0.0000 C   0  0
    6.0196   -2.6282    0.0000 F   0  0
    8.1103   -0.4181    0.0000 F   0  0
    7.4665   -2.5087    0.0000 F   0  0
 15 18  1  0
  1  3  1  0
  1  2  2  0
  4  8  2  0
 20 21  1  0
  3  7  1  0
 22 23  1  0
 22 24  1  0
 22 25  1  0
  5  7  2  0
 16 19  1  0
 10 11  1  0
 10 12  2  0
  6  9  2  0
  8  9  1  0
 11 13  1  0
 18 19  2  0
 13 15  2  0
 13 14  1  0
  1  4  1  0
 16 20  1  0
 14 16  2  0
 14 17  1  0
  2  5  1  0
  2  6  1  0
  7 10  1  0
 21 22  1  0
M  END
>  <SOM>
10

$$$$

SciTegic02211520382D

 21 23  0  0  0  0            999 V2000
   -1.4235   -0.9148    0.0000 C   0  0  1  0  0  0
   -0.1448   -1.6566    0.0000 C   0  0  2  0  0  0
   -2.0769    1.8933    0.0000 C   0  0
   -2.7057   -1.6566    0.0000 C   0  0
   -1.3811   -2.2853    0.0000 Cl  0  0
   -0.1448   -0.2614    0.0000 C   0  0  2  0  0  0
    0.6111   -2.3701    0.0000 C   0  0
   -1.4235    0.5616    0.0000 C   0  0  1  0  0  0
   -1.8756    3.2779    0.0000 Cl  0  0
   -3.1719    2.9741    0.0000 Cl  0  0
   -2.7057   -0.1731    0.0000 C   0  0
   -3.5534   -3.1225    0.0000 Cl  0  0
    0.9113    0.0495    0.0000 C   0  0
    1.7131   -2.4160    0.0000 O   0  0
   -0.6958    1.6460    0.0000 Cl  0  0
   -4.1715    0.6711    0.0000 Cl  0  0
    2.2006   -0.4945    0.0000 O   0  0
    2.4796   -1.7237    0.0000 S   0  0  2  0  0  0
    3.5393   -1.7590    0.0000 O   0  0
   -0.2437   -3.1366    0.0000 H   0  0
    0.5828    1.2575    0.0000 H   0  0
  1  3  1  0
  1  2  1  0
  1  5  1  0
  1  4  1  0
  6 13  1  0
  3  9  1  0
  3  8  1  0
 18 19  2  0
  2 20  1  0
  6  8  1  0
  3 10  1  0
  4 11  2  0
  4 12  1  0
 11 16  1  0
 17 18  1  0
 13 17  1  0
  6 21  1  0
  8 15  1  0
 14 18  1  0
  8 11  1  0
  7 14  1  0
  2  6  1  0
  2  7  1  0
M  END
>  <SOM>
18

$$$$

SciTegic02211520382D

 25 27  0  0  0  0            999 V2000
   -6.6598   -0.4731    0.0000 C   0  0
   -6.6598    1.0570    0.0000 C   0  0
   -5.2111   -1.0422    0.0000 N   0  0
   -7.9829   -1.2418    0.0000 C   0  0
   -5.0485    1.5301    0.0000 N   0  0
   -7.9829    1.8257    0.0000 C   0  0
   -4.1097    0.1552    0.0000 C   0  0
   -9.3134   -0.4731    0.0000 C   0  0
   -9.3134    1.0570    0.0000 C   0  0
   -2.5205    0.0443    0.0000 S   0  0
   -1.7001   -1.3157    0.0000 C   0  0
   -1.8849    1.5005    0.0000 O   0  0
   -0.1404   -0.9979    0.0000 C   0  0
    0.3622    0.5174    0.0000 C   0  0
    0.9166   -2.1805    0.0000 N   0  0
    1.9218    0.8353    0.0000 C   0  0
   -0.4435    1.6188    0.0000 C   0  0
    2.4762   -1.8627    0.0000 C   0  0
    2.9788   -0.3474    0.0000 C   0  0
    2.4097    2.3210    0.0000 O   0  0
    3.9693    2.3505    0.0000 C   0  0
    4.5237    0.8870    0.0000 C   0  0
    6.0833    0.9240    0.0000 C   0  0
    6.6377   -0.5396    0.0000 O   0  0
    8.1973   -0.5100    0.0000 C   0  0
 15 18  2  0
  1  3  1  0
  1  2  2  0
  4  8  2  0
 20 21  1  0
  3  7  1  0
 22 23  1  0
  5  7  2  0
 16 19  2  0
 10 11  1  0
 10 12  2  0
 23 24  1  0
  6  9  2  0
 24 25  1  0
  8  9  1  0
 11 13  1  0
 18 19  1  0
 13 15  1  0
 13 14  2  0
  1  4  1  0
 16 20  1  0
 14 16  1  0
 14 17  1  0
  2  5  1  0
  2  6  1  0
  7 10  1  0
 21 22  1  0
M  END
>  <SOM>
10

$$$$

SciTegic02211520382D

 27 28  0  0  0  0            999 V2000
    1.8625    1.0728    0.0000 C   0  0  1  0  0  0
    0.5331    1.8428    0.0000 C   0  0  2  0  0  0
    3.1985    1.8428    0.0000 O   0  0
    1.8625   -0.4673    0.0000 C   0  0  1  0  0  0
   -0.8029    1.0728    0.0000 N   0  0
    0.5331    3.3828    0.0000 C   0  0  2  0  0  0
    4.5345    1.0728    0.0000 C   0  0  1  0  0  0
    3.1985   -1.2373    0.0000 C   0  0  1  0  0  0
    0.5331   -1.2373    0.0000 O   0  0
   -2.1389    1.8428    0.0000 C   0  0
   -0.8029    4.1528    0.0000 C   0  0
    1.8625    4.1528    0.0000 Cl  0  0
    4.5345   -0.4673    0.0000 C   0  0  1  0  0  0
    5.8705    1.8428    0.0000 S   0  0
    3.1985   -2.7839    0.0000 O   0  0
   -3.4749    1.0728    0.0000 C   0  0  2  0  0  0
   -2.1389    3.3828    0.0000 O   0  0
    5.8705   -1.2373    0.0000 O   0  0
    7.1999    1.0728    0.0000 C   0  0
   -3.6395   -0.4607    0.0000 C   0  0
   -4.8767    1.6914    0.0000 N   0  0
   -5.1795   -0.7634    0.0000 C   0  0  2  0  0  0
   -5.9232    0.5462    0.0000 C   0  0
   -5.1926    3.1985    0.0000 C   0  0
   -5.8245   -2.1652    0.0000 C   0  0
   -7.3579   -2.3100    0.0000 C   0  0
   -7.9963   -3.7053    0.0000 C   0  0
  1  3  1  0
  1  2  1  0
 20 22  1  0
  4  8  1  0
  1  4  1  0
  3  7  1  0
 22 23  1  0
 22 25  1  0
  6 12  1  0
  6 11  1  0
  5 10  1  0
 10 16  1  0
 10 17  2  0
 25 26  1  0
  7 13  1  0
  4  9  1  0
 13 18  1  0
 16 21  1  0
 16 20  1  0
 26 27  1  0
  8 15  1  0
 14 19  1  0
  8 13  1  0
  7 14  1  0
  2  6  1  0
  2  5  1  0
 21 24  1  0
 21 23  1  0
M  END
>  <SOM>
14

$$$$

SciTegic02211520382D

 24 27  0  0  0  0            999 V2000
   -2.5285   -0.7864    0.0000 C   0  0
   -2.5285   -2.3265    0.0000 C   0  0
   -0.9120   -0.3168    0.0000 N   0  0
   -3.8665   -0.0164    0.0000 C   0  0
   -1.0813   -2.9054    0.0000 N   0  0
   -3.8665   -3.0965    0.0000 C   0  0
    0.0273   -1.6930    0.0000 C   0  0
   -5.1991   -0.7864    0.0000 C   0  0
   -5.1991   -2.3265    0.0000 C   0  0
    1.5619   -1.8022    0.0000 S   0  0
   -6.5808    0.0109    0.0000 F   0  0
    2.3538   -3.1184    0.0000 C   0  0
    2.1736   -0.3877    0.0000 O   0  0
    3.8665   -2.8125    0.0000 C   0  0
    4.3526   -1.3489    0.0000 C   0  0
    4.8933   -3.9594    0.0000 N   0  0
    5.8544   -1.0376    0.0000 C   0  0
    6.3951   -3.6426    0.0000 C   0  0
    6.3405    0.4260    0.0000 O   0  0
    6.8811   -2.1845    0.0000 C   0  0
    5.1281    1.3708    0.0000 C   0  0
    5.6087    2.8289    0.0000 C   0  0
    6.7610    3.8556    0.0000 C   0  0
    5.2974    4.3362    0.0000 C   0  0
 19 21  1  0
  1  3  1  0
  1  2  2  0
 15 17  1  0
  4  8  2  0
  1  4  1  0
  3  7  2  0
 22 23  1  0
 22 24  1  0
  5  7  1  0
 16 18  2  0
 23 24  1  0
 17 19  1  0
 10 12  1  0
 10 13  2  0
  6  9  2  0
  8  9  1  0
 18 20  1  0
 17 20  2  0
 12 14  1  0
 14 15  2  0
 14 16  1  0
  8 11  1  0
  2  5  1  0
  2  6  1  0
  7 10  1  0
 21 22  1  0
M  END
>  <SOM>
10

$$$$

SciTegic02211520382D

 24 27  0  0  0  0            999 V2000
   -2.5285   -0.7864    0.0000 C   0  0
   -2.5285   -2.3265    0.0000 C   0  0
   -0.9120   -0.3168    0.0000 N   0  0
   -3.8665   -0.0164    0.0000 C   0  0
   -1.0813   -2.9054    0.0000 N   0  0
   -3.8665   -3.0965    0.0000 C   0  0
    0.0273   -1.6930    0.0000 C   0  0
   -5.1991   -0.7864    0.0000 C   0  0
   -5.1991   -2.3265    0.0000 C   0  0
    1.5619   -1.8022    0.0000 S   0  0  1  0  0  0
   -6.5808    0.0109    0.0000 F   0  0
    2.3538   -3.1184    0.0000 C   0  0
    2.1736   -0.3877    0.0000 O   0  0
    3.8665   -2.8125    0.0000 C   0  0
    4.3526   -1.3489    0.0000 C   0  0
    4.8933   -3.9594    0.0000 N   0  0
    5.8544   -1.0376    0.0000 C   0  0
    6.3951   -3.6426    0.0000 C   0  0
    6.3405    0.4260    0.0000 O   0  0
    6.8811   -2.1845    0.0000 C   0  0
    5.1281    1.3708    0.0000 C   0  0
    5.6087    2.8289    0.0000 C   0  0
    6.7610    3.8556    0.0000 C   0  0
    5.2974    4.3362    0.0000 C   0  0
 19 21  1  0
  1  3  1  0
  1  2  2  0
 15 17  1  0
  4  8  2  0
  1  4  1  0
  3  7  2  0
 22 23  1  0
 22 24  1  0
  5  7  1  0
 16 18  2  0
 23 24  1  0
 17 19  1  0
 10 12  1  0
 10 13  2  0
  6  9  2  0
  8  9  1  0
 18 20  1  0
 17 20  2  0
 12 14  1  0
 14 15  2  0
 14 16  1  0
  8 11  1  0
  2  5  1  0
  2  6  1  0
  7 10  1  0
 21 22  1  0
M  END
>  <SOM>
10

$$$$

SciTegic02211520382D

 29 33  0  0  0  0            999 V2000
   -1.8240   -1.6201    0.0000 C   0  0
   -3.2126   -2.1656    0.0000 C   0  0
   -1.4162   -0.1267    0.0000 N   0  0
   -0.8100   -2.9151    0.0000 N   0  0
   -3.2181   -3.6920    0.0000 C   0  0
   -4.5351   -1.4052    0.0000 C   0  0
   -2.5018    0.9698    0.0000 C   0  0
    0.0771    0.2645    0.0000 C   0  0
   -1.7303   -4.2706    0.0000 S   0  0
   -4.5351   -4.4470    0.0000 C   0  0
   -5.8411   -2.1711    0.0000 C   0  0
   -2.0940    2.4577    0.0000 C   0  0
    0.4904    1.7579    0.0000 C   0  0
   -1.2619   -5.7419    0.0000 O   0  0
   -5.8411   -3.6865    0.0000 C   0  0
   -0.6006    2.8489    0.0000 N   0  0
   -0.2149    4.3423    0.0000 C   0  0
    1.2895    4.7225    0.0000 C   0  0
    2.4356    3.6865    0.0000 C   0  0
    2.2152    2.1932    0.0000 C   0  0
    3.8518    4.2155    0.0000 C   0  0
    3.3945    1.2564    0.0000 C   0  0
    5.0201    3.2953    0.0000 C   0  0
    4.0998    5.7419    0.0000 Cl  0  0
    4.7941    1.8019    0.0000 C   0  0
    3.5433   -0.3912    0.0000 C   0  0
    5.8411    0.6833    0.0000 N   0  0
    5.1303   -0.7494    0.0000 C   0  0
    5.6648   -2.2042    0.0000 O   0  0
 19 20  1  0
 19 21  2  0
  5  9  1  0
  1  3  1  0
  1  2  1  0
 20 22  2  0
  1  4  2  0
  3  7  1  0
 16 17  1  0
 22 26  1  0
 23 25  2  0
  6 11  2  0
  3  8  1  0
 17 18  1  0
  5 10  1  0
 10 15  2  0
  9 14  2  0
 25 27  1  0
 11 15  1  0
 18 19  1  0
 13 16  1  0
 26 28  1  0
 12 16  1  0
  4  9  1  0
 28 29  2  0
  8 13  1  0
  2  5  2  0
  2  6  1  0
 27 28  1  0
  7 12  1  0
 21 24  1  0
 21 23  1  0
 22 25  1  0
M  END
>  <SOM>
9

$$$$

SciTegic02211520382D

 36 38  0  0  0  0            999 V2000
   -7.3137    0.0000    0.0000 C   0  0
   -5.9840   -0.7599    0.0000 C   0  0
   -7.3137    1.5356    0.0000 C   0  0
   -8.6356   -0.7599    0.0000 C   0  0
   -5.9840   -2.3113    0.0000 C   0  0
   -4.6542    0.0079    0.0000 C   0  0
   -5.9840    2.3034    0.0000 C   0  0  2  0  0  0
   -8.6356    2.3113    0.0000 C   0  0
   -9.9733    0.0079    0.0000 C   0  0
   -4.6621   -3.0711    0.0000 C   0  0
   -3.3165   -0.7678    0.0000 C   0  0
   -4.6542    1.5356    0.0000 O   0  0
   -5.9840    3.8468    0.0000 C   0  0
   -9.9733    1.5356    0.0000 C   0  0
   -3.3165   -2.3034    0.0000 C   0  0
   -4.6621   -4.6146    0.0000 C   0  0
   -3.3244    2.3113    0.0000 C   0  0
   -1.9947   -3.0791    0.0000 C   0  0
   -1.9947    1.5356    0.0000 C   0  0  1  0  0  0
   -0.6649   -2.3034    0.0000 O   0  0
   -1.9947   -4.6146    0.0000 O   0  0
   -0.6570    2.3034    0.0000 C   0  0
   -1.9947    0.0079    0.0000 O   0  0
    0.6649    1.5356    0.0000 N   0  0
    2.0026    2.3034    0.0000 C   0  0
    3.3244    1.5356    0.0000 C   0  0
    1.3377    3.6885    0.0000 C   0  0
    2.6279    3.7677    0.0000 C   0  0
    4.6621    2.3034    0.0000 C   0  0
    4.6542    3.8548    0.0000 C   0  0
    5.9840    1.5356    0.0000 C   0  0
    5.9840    4.6146    0.0000 C   0  0
    7.3217    2.3034    0.0000 C   0  0
    7.3217    3.8548    0.0000 C   0  0
    8.6435    4.6146    0.0000 S   0  0
    9.9733    3.8548    0.0000 C   0  0
 19 22  1  0
 19 23  1  0
 15 18  1  0
 29 30  2  0
 29 31  1  0
  1  3  1  0
  1  2  1  0
  1  4  2  0
  3  7  1  0
 22 24  1  0
 35 36  1  0
  6 11  2  0
  3  8  2  0
 17 19  1  0
  5 10  1  0
 10 15  2  0
 10 16  1  0
 30 32  1  0
 25 28  1  0
  9 14  2  0
 34 35  1  0
 25 27  1  0
 25 26  1  0
 11 15  1  0
 33 34  1  0
 26 29  1  0
 31 33  2  0
 12 17  1  0
  4  9  1  0
 24 25  1  0
 18 21  2  0
 18 20  1  0
 32 34  2  0
  8 14  1  0
  2  5  2  0
  2  6  1  0
  7 13  1  0
  7 12  1  0
M  END
>  <SOM>
35

$$$$

SciTegic02211520382D

 29 31  0  0  0  0            999 V2000
   -0.8838    0.5629    0.0000 N   0  0
   -1.3204    1.9622    0.0000 C   0  0
   -2.2199   -0.3314    0.0000 C   0  0
    0.5629    0.0473    0.0000 C   0  0
   -2.8038    2.0726    0.0000 C   0  0
   -0.3630    3.1721    0.0000 S   0  0
   -3.4719    0.6576    0.0000 N   0  0
   -2.2830   -1.8675    0.0000 C   0  0
    0.5629   -1.4834    0.0000 C   0  0
   -3.5824    3.4088    0.0000 C   0  0
    1.0994    2.6671    0.0000 C   0  0
   -3.7560   -2.3251    0.0000 O   0  0
    1.8938   -2.2515    0.0000 C   0  0
   -0.7680   -2.2515    0.0000 C   0  0
   -5.1079    3.5455    0.0000 C   0  0
   -2.9406    4.8238    0.0000 C   0  0
    2.2620    3.6823    0.0000 C   0  0
    1.3940    1.1520    0.0000 C   0  0
   -3.8191   -3.9190    0.0000 C   0  0
    1.8938   -3.7875    0.0000 C   0  0
   -0.7680   -3.7875    0.0000 C   0  0
    3.7244    3.1773    0.0000 C   0  0
    2.8512    0.6523    0.0000 C   0  0
   -5.1763   -4.6450    0.0000 N   0  0
   -2.5145   -4.7975    0.0000 O   0  0
    0.5629   -4.5556    0.0000 N   0  0
    4.0190    1.6623    0.0000 C   0  0
    4.8870    4.1926    0.0000 Cl  0  0
    3.1510   -0.8627    0.0000 Cl  0  0
 19 24  1  0
 19 25  2  0
  1  3  1  0
  1  2  1  0
  1  4  1  0
  5  7  1  0
  3  7  2  0
 23 29  1  0
 22 27  1  0
 22 28  1  0
  6 11  1  0
 13 20  2  0
  3  8  1  0
  5 10  1  0
 10 15  1  0
 10 16  1  0
 20 26  1  0
  9 14  2  0
  9 13  1  0
 23 27  2  0
 14 21  1  0
 11 17  1  0
 11 18  2  0
 17 22  2  0
 12 19  1  0
  4  9  1  0
 18 23  1  0
  8 12  1  0
  2  5  2  0
  2  6  1  0
 21 26  2  0
M  END
>  <SOM>
6

$$$$

SciTegic02211520382D

 30 32  0  0  0  0            999 V2000
   -0.8799    2.6673    0.0000 C   0  0
   -0.4427    1.2673    0.0000 N   0  0
   -2.3630    2.7780    0.0000 C   0  0
    0.0775    3.8737    0.0000 S   0  0
   -1.7819    0.3763    0.0000 C   0  0
    1.0016    0.7526    0.0000 C   0  0
   -3.0270    1.3613    0.0000 N   0  0
   -3.1377    4.1116    0.0000 C   0  0
    1.5384    3.3756    0.0000 C   0  0
   -1.8428   -1.1621    0.0000 C   0  0
    1.0016   -0.7803    0.0000 C   0  0
   -4.6650    4.2500    0.0000 C   0  0
   -2.5013    5.5228    0.0000 C   0  0
    2.7005    4.3883    0.0000 C   0  0
    1.8317    1.8594    0.0000 C   0  0
   -3.3148   -1.6159    0.0000 O   0  0
    2.3353   -1.5495    0.0000 C   0  0
   -0.3265   -1.5495    0.0000 C   0  0
    4.1615    3.8848    0.0000 C   0  0
    3.2926    1.3558    0.0000 C   0  0
   -3.3756   -3.2096    0.0000 C   0  0
    2.3353   -3.0824    0.0000 C   0  0
   -0.3265   -3.0824    0.0000 C   0  0
    4.4547    2.3685    0.0000 C   0  0
    5.3236    4.8975    0.0000 Cl  0  0
    3.5859   -0.1605    0.0000 Cl  0  0
   -4.7314   -3.9346    0.0000 N   0  0
   -2.0752   -4.0895    0.0000 O   0  0
    1.0016   -3.8516    0.0000 N   0  3
    1.0016   -5.3900    0.0000 O   0  5
 19 24  1  0
 19 25  1  0
  1  3  2  0
  1  2  1  0
 20 24  2  0
  1  4  1  0
  3  7  1  0
 23 29  2  0
  5  7  2  0
 22 29  1  0
  6 11  1  0
  3  8  1  0
  5 10  1  0
 29 30  1  0
 10 16  1  0
 20 26  1  0
  9 15  2  0
  9 14  1  0
 11 17  1  0
 15 20  1  0
 11 18  2  0
 17 22  2  0
  4  9  1  0
 16 21  1  0
 18 23  1  0
 14 19  2  0
  8 12  1  0
  8 13  1  0
  2  5  1  0
  2  6  1  0
 21 28  2  0
 21 27  1  0
M  END
>  <SOM>
4

$$$$

SciTegic02211520382D

 28 29  0  0  0  0            999 V2000
    4.7605    2.2919    0.0000 C   0  0
    4.7741    3.8288    0.0000 C   0  0
    3.4208    1.5302    0.0000 C   0  0
    6.2295    1.8158    0.0000 O   0  0
    6.2295    4.3049    0.0000 C   0  0
    3.4412    4.6041    0.0000 C   0  0
    2.0946    2.2987    0.0000 C   0  0
    3.4208   -0.0068    0.0000 O   0  0
    7.1340    3.0603    0.0000 C   0  0
    2.1082    3.8424    0.0000 C   0  0
    2.0878   -0.7753    0.0000 C   0  0
    8.5281    3.7132    0.0000 C   0  0
    8.5689    2.5027    0.0000 C   0  0
    0.7549   -0.0136    0.0000 N   0  0
    2.0946   -2.3191    0.0000 O   0  0
   -0.5781   -0.7821    0.0000 S   0  0
    0.7549    1.5234    0.0000 C   0  0
   -1.9110   -0.0068    0.0000 N   0  0
   -3.2440   -0.7753    0.0000 C   0  0
   -1.9178    1.5302    0.0000 C   0  0
   -3.2372   -2.3123    0.0000 C   0  0
   -3.2440    2.2987    0.0000 C   0  0
   -0.5781    2.2987    0.0000 C   0  0
   -4.5837   -3.0739    0.0000 C   0  0
   -5.9031   -2.2783    0.0000 O   0  0
   -4.5905   -4.6041    0.0000 O   0  0
   -7.2428   -3.0399    0.0000 C   0  0
   -8.5689   -2.2510    0.0000 C   0  0
 19 21  1  0
  1  3  1  0
  1  2  2  0
 20 22  1  0
 20 23  1  0
  1  4  1  0
  3  7  2  0
  5  9  1  0
 16 18  1  0
  6 10  2  0
 18 19  1  0
  3  8  1  0
  9 13  1  0
  9 12  1  0
 25 27  1  0
 11 15  2  0
 11 14  1  0
 27 28  1  0
  4  9  1  0
 24 26  2  0
 24 25  1  0
 18 20  1  0
 14 16  1  0
 14 17  1  0
  8 11  1  0
  2  5  1  0
  2  6  1  0
  7 10  1  0
 21 24  1  0
M  END
>  <SOM>
16

$$$$

SciTegic02211520382D

 30 33  0  0  0  0            999 V2000
   -2.1485    3.0102    0.0000 C   0  0
   -3.4706    2.2547    0.0000 N   0  0
   -2.1485    4.5094    0.0000 C   0  0
   -0.8263    2.2547    0.0000 C   0  0
   -4.7928    3.0102    0.0000 C   0  0
   -3.4706    0.7083    0.0000 C   0  0
   -3.4706    5.2650    0.0000 S   0  0
   -0.8263    5.2650    0.0000 C   0  0
    0.4958    3.0102    0.0000 C   0  0
   -4.7928    4.5094    0.0000 C   0  0
   -6.1149    2.2547    0.0000 C   0  0
   -2.1485    0.0236    0.0000 C   0  0
    0.4958    4.5094    0.0000 C   0  0
    1.8120    2.2547    0.0000 C   0  0
   -6.1149    5.2650    0.0000 C   0  0
   -7.4370    3.0102    0.0000 C   0  0
   -2.1485   -1.5287    0.0000 C   0  0
    2.9984    3.0516    0.0000 F   0  0
    3.1814    1.6173    0.0000 F   0  0
    1.8593    0.6139    0.0000 F   0  0
   -7.4370    4.5094    0.0000 C   0  0
   -0.7142   -2.2783    0.0000 N   0  0
    0.5371   -1.5287    0.0000 C   0  0
   -0.7850   -3.7362    0.0000 C   0  0
    1.8829   -2.3256    0.0000 C   0  0
    0.5371   -4.5094    0.0000 C   0  0
    1.8829   -3.8307    0.0000 N   0  0
    3.5474   -4.7160    0.0000 C   0  0
    5.1882   -4.1494    0.0000 C   0  0
    6.8055   -5.1292    0.0000 O   0  0
 29 30  1  0
  1  3  2  0
  1  2  1  0
  1  4  1  0
  3  7  1  0
 22 23  1  0
 22 24  1  0
  6 12  1  0
 23 25  1  0
  3  8  1  0
  5 11  1  0
  5 10  2  0
 10 15  1  0
  9 14  1  0
  9 13  1  0
 14 20  1  0
 25 27  1  0
 11 16  2  0
 15 21  2  0
 17 22  1  0
 27 28  1  0
 12 17  1  0
  4  9  2  0
 24 26  1  0
 16 21  1  0
 28 29  1  0
 26 27  1  0
 14 18  1  0
 14 19  1  0
  8 13  2  0
  2  5  1  0
  2  6  1  0
  7 10  1  0
M  END
>  <SOM>
7

$$$$

SciTegic02211520382D

 31 33  0  0  0  0            999 V2000
   -0.3288    1.5426    0.0000 C   0  0
   -0.1886    0.0919    0.0000 N   0  0
   -1.7554    1.8618    0.0000 C   0  0
    0.7544    2.5098    0.0000 S   0  0
   -1.5378   -0.4836    0.0000 C   0  0
    1.0639   -0.6480    0.0000 C   0  0
   -2.5001    0.6045    0.0000 N   0  0
   -2.3405    3.2061    0.0000 C   0  0
    2.1471    2.0407    0.0000 C   0  0
    0.4642    3.9412    0.0000 O   0  0
   -1.8521   -1.9150    0.0000 C   0  0
    1.0590   -2.1084    0.0000 C   0  0
   -0.8414    4.3135    0.0000 C   0  0
   -2.1132    5.0389    0.0000 C   0  0
   -3.7913    3.3754    0.0000 O   0  0
    3.2448    2.9982    0.0000 C   0  0
    2.4324    0.6335    0.0000 C   0  0
   -3.2593   -2.3550    0.0000 O   0  0
   -0.2079   -2.8531    0.0000 C   0  0
    2.3212   -2.8580    0.0000 C   0  0
    4.6133    2.5388    0.0000 C   0  0
    3.8009    0.1547    0.0000 C   0  0
   -4.3232   -1.3685    0.0000 C   0  0
   -0.2079   -4.3184    0.0000 C   0  0
    2.3212   -4.3184    0.0000 C   0  0
    4.8890    1.1074    0.0000 C   0  0
    5.7159    3.4963    0.0000 Cl  0  0
    4.0814   -1.2815    0.0000 Cl  0  0
   -5.7159   -1.7941    0.0000 N   0  0
   -4.0040    0.0629    0.0000 O   0  0
    1.0590   -5.0389    0.0000 N   0  0
 22 26  2  0
 19 24  1  0
  1  3  2  0
  1  2  1  0
 20 25  2  0
  1  4  1  0
 22 28  1  0
  3  7  1  0
 23 29  1  0
  6 12  1  0
 12 20  1  0
  3  8  1  0
  5 11  1  0
  9 17  2  0
  9 16  1  0
  4 10  2  0
 24 31  2  0
 11 18  1  0
 17 22  1  0
 12 19  2  0
 23 30  2  0
  4  9  1  0
 16 21  2  0
 18 23  1  0
 25 31  1  0
  8 14  1  0
  8 15  1  0
  8 13  1  0
  2  5  1  0
  2  6  1  0
  5  7  2  0
 21 27  1  0
 21 26  1  0
M  END
>  <SOM>
4

$$$$

SciTegic02211520382D

  9  8  0  0  0  0            999 V2000
   -0.6270    0.2221    0.0000 N   0  0
    0.7022    0.9924    0.0000 C   0  0
   -0.6270   -1.3184    0.0000 C   0  0
   -1.9597    0.9924    0.0000 C   0  0
    2.0385    0.2221    0.0000 S   0  0
    0.7022    2.5294    0.0000 O   0  0
   -1.9597   -2.0851    0.0000 C   0  0
   -3.2961    0.2221    0.0000 C   0  0
    3.4251    0.8957    0.0000 C   0  0
  1  3  1  0
  1  2  1  0
  3  7  1  0
  4  8  1  0
  1  4  1  0
  2  5  1  0
  2  6  2  0
  5  9  1  0
M  END
>  <SOM>
5

$$$$

SciTegic02211520382D

 40 42  0  0  0  0            999 V2000
   -5.9523   -3.3984    0.0000 C   0  0
   -6.4819   -1.9506    0.0000 N   0  0
   -7.1522   -4.3570    0.0000 S   0  0
   -4.4709   -3.8073    0.0000 C   0  0
   -8.0034   -1.9841    0.0000 C   0  0
   -5.6440   -0.6703    0.0000 C   0  0
   -8.4458   -3.5057    0.0000 C   0  0
   -4.0889   -5.3088    0.0000 N   0  0
   -3.3716   -2.7281    0.0000 O   0  0
   -4.0956   -0.7709    0.0000 C   0  0
   -6.3277    0.7105    0.0000 O   0  0
   -2.6075   -5.7244    0.0000 C   0  0
   -3.2443    0.5161    0.0000 C   0  0
   -1.5082   -4.6452    0.0000 C   0  0
   -1.7227    0.4089    0.0000 C   0  0
   -3.9347    1.9037    0.0000 N   0  0
   -0.0201   -5.0608    0.0000 C   0  0
   -1.8970   -3.1571    0.0000 C   0  0
   -0.8647    1.6825    0.0000 C   0  0
    1.0792   -3.9816    0.0000 C   0  0
   -0.7977   -2.0712    0.0000 C   0  0
    0.6569    1.5685    0.0000 C   0  0
   -1.5350    3.0633    0.0000 C   0  0
    0.6971   -2.4801    0.0000 C   0  0
    1.5216    2.8354    0.0000 C   0  0
    1.3272    0.1743    0.0000 F   0  0
   -0.6770    4.3302    0.0000 C   0  0
    1.8031   -1.4009    0.0000 N   0  0
    0.8580    4.2095    0.0000 C   0  0
   -1.3540    5.7244    0.0000 F   0  0
    3.2912   -1.8299    0.0000 C   0  0
    1.7294    5.4965    0.0000 F   0  0
    4.3905   -0.7574    0.0000 C   0  0
    3.6599   -3.3247    0.0000 C   0  0
    5.8719   -1.1864    0.0000 O   0  0
    4.0151    0.7373    0.0000 O   0  0
    2.5539   -4.4039    0.0000 C   0  0
    5.1345   -3.7470    0.0000 C   0  0
    6.9712   -0.1274    0.0000 C   0  0
    8.4458   -0.5631    0.0000 C   0  0
 19 22  1  0
 19 23  2  0
 15 19  1  0
 27 30  1  0
 35 39  1  0
  1  3  1  0
  1  2  1  0
 20 24  2  0
  4  8  1  0
  1  4  1  0
  5  7  1  0
  3  7  1  0
 28 31  1  0
 22 25  2  0
 22 26  1  0
 23 27  1  0
 29 32  1  0
  6 10  1  0
  6 11  2  0
 39 40  1  0
 10 13  1  0
 25 29  1  0
 33 35  1  0
 33 36  2  0
 17 20  1  0
 24 28  1  0
 13 16  1  0
 31 33  1  0
 12 14  1  0
  4  9  2  0
 31 34  1  0
 18 21  2  0
 13 15  1  0
 14 17  2  0
 34 37  1  0
 34 38  1  0
 14 18  1  0
 27 29  2  0
  8 12  1  0
  2  5  1  0
  2  6  1  0
 21 24  1  0
M  END
>  <SOM>
3

$$$$

SciTegic02211520382D

 20 21  0  0  0  0            999 V2000
   -2.0545    0.5972    0.0000 C   0  0
   -3.5557    0.7780    0.0000 C   0  0
   -1.0848    1.8573    0.0000 C   0  0
   -1.4464   -0.8656    0.0000 C   0  0
   -4.4870   -0.4657    0.0000 C   0  0
   -4.1912    2.2517    0.0000 O   0  0
    0.4712    1.6820    0.0000 C   0  0
   -1.5943    3.0461    0.0000 Cl  0  0
    0.1863   -1.0136    0.0000 C   0  0
   -5.9608   -0.4657    0.0000 C   0  0
   -4.0323   -2.0107    0.0000 C   0  0
    1.0683    0.2465    0.0000 C   0  0
    1.5121    2.9366    0.0000 Cl  0  0
   -6.5087   -1.8518    0.0000 C   0  0
   -5.3527   -2.9147    0.0000 S   0  0
    2.6407    0.1863    0.0000 O   0  0
    3.4516    1.5012    0.0000 C   0  0
    5.0020    1.4245    0.0000 C   0  0
    5.8786    2.7010    0.0000 O   0  0
    5.6047    0.0603    0.0000 O   0  0
 17 18  1  0
  5 11  2  0
  5 10  1  0
 10 14  2  0
 11 15  1  0
 18 19  1  0
  1  3  2  0
  1  2  1  0
  3  7  1  0
  1  4  1  0
  2  5  1  0
  2  6  2  0
  9 12  1  0
 16 17  1  0
  7 13  1  0
  7 12  2  0
 12 16  1  0
 14 15  1  0
  4  9  2  0
  3  8  1  0
 18 20  2  0
M  END
>  <SOM>
15

$$$$

SciTegic02211520382D

 24 26  0  0  0  0            999 V2000
    3.4467   -0.5089    0.0000 C   0  0
    3.4467   -2.0422    0.0000 C   0  0
    1.9812   -0.0204    0.0000 N   0  0
    4.7765    0.2917    0.0000 C   0  0
    1.9812   -2.4968    0.0000 N   0  0
    4.7765   -2.8089    0.0000 C   0  0
    1.1127   -1.2756    0.0000 C   0  0
    6.0996   -0.5089    0.0000 C   0  0
    6.0996   -2.0422    0.0000 C   0  0
   -0.4207   -1.2756    0.0000 S   0  0
    7.4566    0.2917    0.0000 O   0  0
   -1.1941    0.0882    0.0000 C   0  0
   -1.1941   -2.5986    0.0000 O   0  0
    7.4566    1.8319    0.0000 C   0  0
   -2.7275    0.0882    0.0000 C   0  0
   -3.4942    1.4113    0.0000 C   0  0
   -3.4942   -1.2756    0.0000 N   0  0
   -5.0276    1.4113    0.0000 C   0  0
   -2.6936    2.7343    0.0000 C   0  0
   -5.0276   -1.2756    0.0000 C   0  0
   -5.7943    0.0882    0.0000 C   0  0
   -5.7943    2.7343    0.0000 O   0  0
   -7.3276    0.0882    0.0000 C   0  0
   -7.3276    2.7343    0.0000 C   0  0
  1  3  1  0
  1  2  1  0
 15 17  1  0
 15 16  2  0
  4  8  1  0
  1  4  2  0
  3  7  2  0
  8  9  2  0
 22 24  1  0
  5  7  1  0
 16 18  1  0
 16 19  1  0
 10 12  1  0
 10 13  2  0
  6  9  1  0
 11 14  1  0
 17 20  2  0
 12 15  1  0
 18 21  2  0
 18 22  1  0
  8 11  1  0
  2  5  1  0
  2  6  2  0
  7 10  1  0
 20 21  1  0
 21 23  1  0
M  END
>  <SOM>
10

$$$$

SciTegic02211520382D

 25 27  0  0  0  0            999 V2000
   -5.7797    0.4517    0.0000 C   0  0
   -5.4010   -1.1692    0.0000 C   0  0
   -4.6238    1.1892    0.0000 N   0  0
   -7.1881    0.8769    0.0000 C   0  0
   -4.0259   -1.2888    0.0000 N   0  0
   -6.5105   -2.2322    0.0000 C   0  0
   -3.4412    0.1927    0.0000 C   0  0
   -8.3706   -0.2259    0.0000 C   0  0
   -7.9986   -1.7937    0.0000 C   0  0
   -1.9465    0.5713    0.0000 S   0  0
   -0.7773   -0.4318    0.0000 C   0  0
   -1.8003    2.1059    0.0000 O   0  0
    0.5580    0.3388    0.0000 C   0  0
    1.8933   -0.4318    0.0000 C   0  0
    0.5580    1.8801    0.0000 N   0  0
    3.2220    0.3388    0.0000 C   0  0
    1.8933   -1.9664    0.0000 C   0  0
    1.8933    2.6507    0.0000 C   0  0
    3.2220    1.8801    0.0000 C   0  0
    4.5573   -0.4318    0.0000 O   0  0
    5.7265    0.5713    0.0000 C   0  0
    7.0619   -0.1993    0.0000 C   0  0
    6.6699   -1.7140    0.0000 F   0  0
    8.2045    0.9168    0.0000 F   0  0
    8.0517   -1.2689    0.0000 F   0  0
 15 18  1  0
  1  3  1  0
  1  2  2  0
  4  8  2  0
 20 21  1  0
  3  7  1  0
 22 23  1  0
 22 24  1  0
 22 25  1  0
  5  7  2  0
 16 19  1  0
 10 11  1  0
 10 12  2  0
  6  9  2  0
  8  9  1  0
 11 13  1  0
 18 19  2  0
 13 15  2  0
 13 14  1  0
  1  4  1  0
 16 20  1  0
 14 16  2  0
 14 17  1  0
  2  5  1  0
  2  6  1  0
  7 10  1  0
 21 22  1  0
M  END
>  <SOM>
10

$$$$

SciTegic02211520382D

 30 31  0  0  0  0            999 V2000
   -1.4425   -0.4727    0.0000 C   0  0
   -1.4425    0.7986    0.0000 C   0  0
   -3.0153   -1.0920    0.0000 C   0  0
   -0.0244   -1.0676    0.0000 C   0  0
   -2.9827    1.4262    0.0000 C   0  0
   -0.0081    1.3691    0.0000 O   0  0
   -4.5637   -0.4401    0.0000 C   0  0
    1.4099   -0.4890    0.0000 N   0  0
   -0.0326   -2.6160    0.0000 O   0  0
   -4.5637    0.8149    0.0000 C   0  0
    1.4262    0.7823    0.0000 C   0  0
   -5.9899   -1.0350    0.0000 C   0  0
    2.8279   -1.1002    0.0000 C   0  0
   -7.4160   -0.4238    0.0000 C   0  0
    4.2622   -0.5297    0.0000 C   0  0
   -8.8422   -1.0187    0.0000 C   0  0
   -7.4160    1.1165    0.0000 S   0  0
    5.7780   -1.1817    0.0000 C   0  0
    4.2622    0.7498    0.0000 C   0  0
  -10.2683   -0.4238    0.0000 N   0  0
   -8.8177   -2.5589    0.0000 O   0  0
   -6.0062    1.7603    0.0000 C   0  0
   -8.7118    1.9559    0.0000 O   0  0
    7.3834   -0.5460    0.0000 C   0  0
    5.8269    1.3528    0.0000 C   0  0
    7.3834    0.7253    0.0000 C   0  0
    8.8177    1.3121    0.0000 C   0  0
    7.8153    2.4937    0.0000 F   0  0
   10.2683    0.7823    0.0000 F   0  0
    9.6571    2.6160    0.0000 F   0  0
 26 27  1  0
 15 19  2  0
 15 18  1  0
 27 30  1  0
 19 25  1  0
  1  3  1  0
  1  2  2  0
  4  8  1  0
  1  4  1  0
  3  7  2  0
  6 11  1  0
  5 10  2  0
 25 26  2  0
 13 15  1  0
 17 22  1  0
 17 23  2  0
 12 14  1  0
  4  9  2  0
 24 26  1  0
 16 21  2  0
 16 20  1  0
 14 16  1  0
 14 17  1  0
 18 24  2  0
 27 29  1  0
  8 13  1  0
  2  5  1  0
  2  6  1  0
 27 28  1  0
  7 10  1  0
  7 12  1  0
M  END
>  <SOM>
17

$$$$

SciTegic02211520382D

 30 31  0  0  0  0            999 V2000
   -1.4425   -0.4727    0.0000 C   0  0
   -1.4425    0.7986    0.0000 C   0  0
   -3.0153   -1.0920    0.0000 C   0  0
   -0.0244   -1.0676    0.0000 C   0  0
   -2.9827    1.4262    0.0000 C   0  0
   -0.0081    1.3691    0.0000 O   0  0
   -4.5637   -0.4401    0.0000 C   0  0
    1.4099   -0.4890    0.0000 N   0  0
   -0.0326   -2.6160    0.0000 O   0  0
   -4.5637    0.8149    0.0000 C   0  0
    1.4262    0.7823    0.0000 C   0  0
   -5.9899   -1.0350    0.0000 C   0  0
    2.8279   -1.1002    0.0000 C   0  0
   -7.4160   -0.4238    0.0000 C   0  0
    4.2622   -0.5297    0.0000 C   0  0
   -8.8422   -1.0187    0.0000 C   0  0
   -7.4160    1.1165    0.0000 S   0  0
    5.7780   -1.1817    0.0000 C   0  0
    4.2622    0.7498    0.0000 C   0  0
  -10.2683   -0.4238    0.0000 N   0  0
   -8.8177   -2.5589    0.0000 O   0  0
   -6.0062    1.7603    0.0000 C   0  0
   -8.7118    1.9559    0.0000 O   0  0
    7.3834   -0.5460    0.0000 C   0  0
    5.8269    1.3528    0.0000 C   0  0
    7.3834    0.7253    0.0000 C   0  0
    8.8177    1.3121    0.0000 C   0  0
    7.8153    2.4937    0.0000 F   0  0
   10.2683    0.7823    0.0000 F   0  0
    9.6571    2.6160    0.0000 F   0  0
 26 27  1  0
 15 19  2  0
 15 18  1  0
 27 30  1  0
 19 25  1  0
  1  3  1  0
  1  2  2  0
  4  8  1  0
  1  4  1  0
  3  7  2  0
  6 11  1  0
  5 10  2  0
 25 26  2  0
 13 15  1  0
 17 22  1  0
 17 23  2  0
 12 14  1  0
  4  9  2  0
 24 26  1  0
 16 21  2  0
 16 20  1  0
 14 16  1  0
 14 17  1  0
 18 24  2  0
 27 29  1  0
  8 13  1  0
  2  5  1  0
  2  6  1  0
 27 28  1  0
  7 10  1  0
  7 12  1  0
M  END
>  <SOM>
17

$$$$

SciTegic02211520382D

 30 31  0  0  0  0            999 V2000
   -1.4425   -0.4727    0.0000 C   0  0
   -1.4425    0.7986    0.0000 C   0  0
   -3.0153   -1.0920    0.0000 C   0  0
   -0.0244   -1.0676    0.0000 C   0  0
   -2.9827    1.4262    0.0000 C   0  0
   -0.0081    1.3691    0.0000 O   0  0
   -4.5637   -0.4401    0.0000 C   0  0
    1.4099   -0.4890    0.0000 N   0  0
   -0.0326   -2.6160    0.0000 O   0  0
   -4.5637    0.8149    0.0000 C   0  0
    1.4262    0.7823    0.0000 C   0  0
   -5.9899   -1.0350    0.0000 C   0  0
    2.8279   -1.1002    0.0000 C   0  0
   -7.4160   -0.4238    0.0000 C   0  0
    4.2622   -0.5297    0.0000 C   0  0
   -8.8422   -1.0187    0.0000 C   0  0
   -7.4160    1.1165    0.0000 S   0  0
    5.7780   -1.1817    0.0000 C   0  0
    4.2622    0.7498    0.0000 C   0  0
  -10.2683   -0.4238    0.0000 N   0  0
   -8.8177   -2.5589    0.0000 O   0  0
   -6.0062    1.7603    0.0000 C   0  0
   -8.7118    1.9559    0.0000 O   0  0
    7.3834   -0.5460    0.0000 C   0  0
    5.8269    1.3528    0.0000 C   0  0
    7.3834    0.7253    0.0000 C   0  0
    8.8177    1.3121    0.0000 C   0  0
    7.8153    2.4937    0.0000 F   0  0
   10.2683    0.7823    0.0000 F   0  0
    9.6571    2.6160    0.0000 F   0  0
 26 27  1  0
 15 19  2  0
 15 18  1  0
 27 30  1  0
 19 25  1  0
  1  3  1  0
  1  2  2  0
  4  8  1  0
  1  4  1  0
  3  7  2  0
  6 11  1  0
  5 10  2  0
 25 26  2  0
 13 15  1  0
 17 22  1  0
 17 23  2  0
 12 14  1  0
  4  9  2  0
 24 26  1  0
 16 21  2  0
 16 20  1  0
 14 16  1  0
 14 17  1  0
 18 24  2  0
 27 29  1  0
  8 13  1  0
  2  5  1  0
  2  6  1  0
 27 28  1  0
  7 10  1  0
  7 12  1  0
M  END
>  <SOM>
17

$$$$
